# Supplementary material for: Microbial Metagenomes and Host Transcriptomes Reveal the Dynamic Changes of Rumen Gene Expression, Microbial Colonization and Co-Regulation of Mineral Element Metabolism in Yaks from Birth to Adulthood
Source: Animals (Basel). 2024 Apr 30;14(9):1365. doi: 10.3390/ani14091365 (PMC11083404; doi:10.3390/ani14091365)
Supplement: Supplementary file 1 [file animals-14-01365-s001.zip]

Archive with 22 entries (22 files):
- Figure S1-The top 30 GO enrichment terms in four consecutive groups.jpg
- Figure S2-The top 20 KEGG enrichment pathways in four consecutive groups.jpg
- Figure S3-Transcription patterns of BDH1ú1⁄4ECHS1ú1⁄4FDPSú1⁄4HMGCS2 and PCCA compared to expression patterns in the RNA-seq in rumen.jpg
- Figure S4-Heatmaps of the relative abundance at kingdom, phylum, genus and species levels.jpg
- Figure S5-Heapmap and LEfSe analysis of  CAZy enzymes.jpg
- Figure S6-Distribution of eggNOG functional annotation of identified genes from rumen microbiota of yaks.jpg
- Figure S7-The number of genes annotated in KEGG pathways at level 1.jpg
- Table S1-Forward and reverse primers used for gene quantification by RT-qPCR.pdf
- Table S10-The enriched KEGG pathways  of differentially expressed genes in four consecutive groups.xls
- Table S11-The top10 relative abundances at kingdom, phylum, class, order, family, genus, species levels.xls
- Table S12-The top35 relative abundances at kingdom, phylum, class, order, family, genus, species levels.xls
- Table S13- The relative abundance of CAZy enzymes  at level 1 in five develpmental stages.xlsx
- Table S14-The KEGG enrichment in magentaú1⁄4turquoiseú1⁄4red and tan modules of WGCNA.xlsx
- Table S15-Level 2 microbial functions associated with host genes in the MEmagenta module.xlsx
- Table S2-The differentially expressed genes in the 20 d vs 1 d group.xls
- Table S3-The differentially expressed genes in the 60 d vs 1 d group.xls
- Table S4-The differentially expressed genes in the 15 m vs 1 d group.xls
- Table S5-The differentially expressed genes in the 3 y vs 1 d group.xls
- Table S6-The differentially expressed genes in the 60 d vs 20 d group.xls
- Table S7-The differentially expressed genes in the 15 m vs 60 d group.xls
- Table S8-The differentially expressed genes in the 3 y vs 15 m group.xls
- Table S9-The significantly enriched GO terms  of differentially expressed genes in four consecutive groups.xls
