# Supplementary material for: Microbial Metagenomes and Host Transcriptomes Reveal the Dynamic Changes of Rumen Gene Expression, Microbial Colonization and Co-Regulation of Mineral Element Metabolism in Yaks from Birth to Adulthood
Source: Animals (Basel). 2024 Apr 30;14(9):1365. doi: 10.3390/ani14091365 (PMC11083404; doi:10.3390/ani14091365)
Supplement: Supplementary file 1 [file animals-14-01365-s001.zip › Table S10-The enriched KEGG pathways of differentially expressed genes in four consecutive groups.xls]

## Sheet: UP-G20 dvs G1d
KEGGID	Description	GeneRatio	BgRatio	pvalue	padj	geneID	geneName	keggID	Count
bom04640	Hematopoietic cell lineage	25/440	89/6222	1.06771e-09	3.11771e-07	CD3D/CD4/IL1R2/CD3E/LOC102283463/FLT3/CD3G/CD2/IL1A/LOC102269342/LOC102271676/CD5/CSF1R/FCER2/ITGA4/LOC102285144/CD1E/CD8A/CD37/LOC102284391/LOC102288394/LOC102282998/LOC102271117/IL7R/LOC102268126	CD3D/CD4/IL1R2/CD3E/HLA-DRA/FLT3/CD3G/CD2/IL1A/HLA-DMB/-/CD5/CSF1R/FCER2/ITGA4/HLA-DOA/CD1E/CD8A/CD37/HLA-DMA/CD1A/HLA-DOB/HLA-DRB1/IL7R/IGHV4-39	bom:102272573/bom:102281198/bom:102271891/bom:102272861/bom:102283463/bom:102272113/bom:102272288/bom:102288019/bom:102282330/bom:102269342/bom:102271676/bom:102279198/bom:102272280/bom:102282244/bom:102277811/bom:102285144/bom:102287826/bom:102270119/bom:102274892/bom:102284391/bom:102288394/bom:102282998/bom:102271117/bom:102284629/bom:102268126	25
bom00100	Steroid biosynthesis	12/440	21/6222	2.21186e-09	3.22932e-07	LIPA/TM7SF2/FDFT1/DHCR24/MSMO1/DHCR7/SQLE/LOC102272075/NSDHL/LOC102278257/EBP/LSS	LIPA/TM7SF2/FDFT1/DHCR24/MSMO1/DHCR7/SQLE/CYP24A1/NSDHL/CYP27B1/EBP/LSS	bom:102271904/bom:102284498/bom:102284633/bom:102282216/bom:102279364/bom:102276304/bom:102264644/bom:102272075/bom:102276234/bom:102278257/bom:102273554/bom:102277039	12
bom05340	Primary immunodeficiency	13/440	30/6222	3.66014e-08	3.56254e-06	CD3D/CD4/BLNK/ICOS/CD3E/PTPRC/ZAP70/CD40LG/CD8A/IL2RG/CIITA/IL7R/LOC102268126	CD3D/CD4/BLNK/ICOS/CD3E/PTPRC/ZAP70/CD40LG/CD8A/IL2RG/CIITA/IL7R/IGHV4-39	bom:102272573/bom:102281198/bom:102275526/bom:102281654/bom:102272861/bom:102286212/bom:102287403/bom:102269787/bom:102270119/bom:102266681/bom:102288153/bom:102284629/bom:102268126	13
bom00040	Pentose and glucuronate interconversions	9/440	17/6222	5.95242e-07	4.01511e-05	LOC102270864/LOC102264665/AKR1A1/SORD/UGDH/UGT2A1/CRYL1/GUSB/LOC102275834	UGT1A9/UGT1A1/AKR1A1/SORD/UGDH/UGT2A3/CRYL1/GUSB/GUSB	bom:102270864/bom:102264665/bom:102278148/bom:102271539/bom:102285070/bom:102281360/bom:102271200/bom:102278582/bom:102275834	9
bom05320	Autoimmune thyroid disease	13/440	37/6222	6.87519e-07	4.01511e-05	LOC102283463/LOC102269342/LOC102271676/LOC102268170/PRF1/CD40LG/LOC102285144/LOC102284391/LOC102285463/LOC102282998/LOC102271117/CTLA4/LOC102268126	HLA-DRA/HLA-DMB/-/-/PRF1/CD40LG/HLA-DOA/HLA-DMA/GZMB/HLA-DOB/HLA-DRB1/CTLA4/IGHV4-39	bom:102283463/bom:102269342/bom:102271676/bom:102268170/bom:102269764/bom:102269787/bom:102285144/bom:102284391/bom:102285463/bom:102282998/bom:102271117/bom:102281370/bom:102268126	13
bom05164	Influenza A	26/440	133/6222	1.45844e-06	7.09776e-05	PIK3CB/LOC102283231/MX2/TMPRSS11D/TMPRSS2/MX1/LOC102283513/RSAD2/LOC102283463/RNASEL/TNFSF10/IL1A/LOC102269342/LOC102271676/CCL5/DDX58/LOC102285144/OAS2/PIK3CD/LOC102284391/TRIM25/CIITA/LOC102282998/LOC102271117/LOC102270806/CXCL10	PIK3CB/OAS3/MX2/TMPRSS11D/TMPRSS2/MX1/OAS1/RSAD2/HLA-DRA/RNASEL/TNFSF10/IL1A/HLA-DMB/-/CCL5/DDX58/HLA-DOA/OAS2/PIK3CD/HLA-DMA/TRIM25/CIITA/HLA-DOB/HLA-DRB1/PYCARD/CXCL10	bom:102277548/bom:102283231/bom:102273118/bom:102280389/bom:102273890/bom:102273400/bom:102283513/bom:102282573/bom:102283463/bom:102269338/bom:102287110/bom:102282330/bom:102269342/bom:102271676/bom:102264969/bom:102280551/bom:102285144/bom:102283796/bom:102274461/bom:102284391/bom:102277633/bom:102288153/bom:102282998/bom:102271117/bom:102270806/bom:102264358	26
bom05310	Asthma	10/440	25/6222	3.51519e-06	0.00012886	LOC102283463/LOC102269342/LOC102271676/FCER1A/CD40LG/LOC102285144/LOC102284391/LOC102282998/LOC102271117/LOC102268126	HLA-DRA/HLA-DMB/-/FCER1A/CD40LG/HLA-DOA/HLA-DMA/HLA-DOB/HLA-DRB1/IGHV4-39	bom:102283463/bom:102269342/bom:102271676/bom:102286637/bom:102269787/bom:102285144/bom:102284391/bom:102282998/bom:102271117/bom:102268126	10
bom05330	Allograft rejection	12/440	36/6222	3.53041e-06	0.00012886	LOC102283463/LOC102269342/LOC102271676/LOC102268170/PRF1/CD40LG/LOC102285144/LOC102284391/LOC102285463/LOC102282998/LOC102271117/LOC102268126	HLA-DRA/HLA-DMB/-/-/PRF1/CD40LG/HLA-DOA/HLA-DMA/GZMB/HLA-DOB/HLA-DRB1/IGHV4-39	bom:102283463/bom:102269342/bom:102271676/bom:102268170/bom:102269764/bom:102269787/bom:102285144/bom:102284391/bom:102285463/bom:102282998/bom:102271117/bom:102268126	12
bom00140	Steroid hormone biosynthesis	13/440	45/6222	8.34095e-06	0.000265148	LOC102284686/LOC102270864/LOC102269337/LOC102264665/LOC102272308/LOC102271453/LOC102283454/SULT2B1/LOC102271037/UGT2A1/HSD17B12/LOC102267155/LOC102272594	CYP3A24/UGT1A9/-/UGT1A1/-/-/-/SULT2B1/-/UGT2A3/HSD17B12/-/-	bom:102284686/bom:102270864/bom:102269337/bom:102264665/bom:102272308/bom:102271453/bom:102283454/bom:102284976/bom:102271037/bom:102281360/bom:102274407/bom:102267155/bom:102272594	13
bom05332	Graft-versus-host disease	11/440	33/6222	9.0804e-06	0.000265148	LOC102283463/IL1A/LOC102269342/LOC102271676/LOC102268170/PRF1/LOC102285144/LOC102284391/LOC102285463/LOC102282998/LOC102271117	HLA-DRA/IL1A/HLA-DMB/-/-/PRF1/HLA-DOA/HLA-DMA/GZMB/HLA-DOB/HLA-DRB1	bom:102283463/bom:102282330/bom:102269342/bom:102271676/bom:102268170/bom:102269764/bom:102285144/bom:102284391/bom:102285463/bom:102282998/bom:102271117	11
bom04612	Antigen processing and presentation	15/440	61/6222	1.48975e-05	0.000380875	CD4/LOC102283463/CD74/B2M/LOC102269342/LOC102271676/LOC102268170/LOC102285144/CTSS/CD8A/LOC102284391/CIITA/LOC102282998/LOC102271117/IFI30	CD4/HLA-DRA/CD74/B2M/HLA-DMB/-/-/HLA-DOA/CTSS/CD8A/HLA-DMA/CIITA/HLA-DOB/HLA-DRB1/IFI30	bom:102281198/bom:102283463/bom:102271919/bom:102271983/bom:102269342/bom:102271676/bom:102268170/bom:102285144/bom:102287237/bom:102270119/bom:102284391/bom:102288153/bom:102282998/bom:102271117/bom:102283775	15
bom04514	Cell adhesion molecules (CAMs)	24/440	133/6222	1.56524e-05	0.000380875	CLDN17/OCLN/CD4/SPN/SIGLEC1/ICOS/PTPRC/LOC102283463/CD2/LOC102269342/LOC102271676/LOC102268170/SELPLG/ITGA4/CD40LG/LOC102285144/ITGAL/CD8A/LOC102284391/ITGB2/LOC102282998/LOC102271117/CTLA4/CD6	CLDN17/OCLN/CD4/Spn/SIGLEC1/ICOS/PTPRC/HLA-DRA/CD2/HLA-DMB/-/-/SELPLG/ITGA4/CD40LG/HLA-DOA/ITGAL/CD8A/HLA-DMA/ITGB2/HLA-DOB/HLA-DRB1/CTLA4/CD6	bom:102276094/bom:102285971/bom:102281198/bom:102284650/bom:102282070/bom:102281654/bom:102286212/bom:102283463/bom:102288019/bom:102269342/bom:102271676/bom:102268170/bom:102264830/bom:102277811/bom:102269787/bom:102285144/bom:102281951/bom:102270119/bom:102284391/bom:102285348/bom:102282998/bom:102271117/bom:102281370/bom:102279481	24
bom05150	Staphylococcus aureus infection	17/440	77/6222	1.89233e-05	0.000425046	C3AR1/LOC102268548/LOC102282154/LOC102283463/LOC102273538/LOC102269342/LOC102271676/SELPLG/KRT36/LOC102285144/ITGAL/LOC102284391/ITGB2/LOC102282998/LOC102271117/LOC102281124/LOC102268126	C3AR1/KRT17/KRT17/HLA-DRA/FCGR3/HLA-DMB/-/SELPLG/KRT36/HLA-DOA/ITGAL/HLA-DMA/ITGB2/HLA-DOB/HLA-DRB1/KRT14/IGHV4-39	bom:102264632/bom:102268548/bom:102268264/bom:102283463/bom:102273538/bom:102269342/bom:102271676/bom:102264830/bom:102269109/bom:102285144/bom:102281951/bom:102284391/bom:102285348/bom:102282998/bom:102271117/bom:102281124/bom:102268126	17
bom04672	Intestinal immune network for IgA production	12/440	43/6222	2.7416e-05	0.000556475	ICOS/LOC102283463/LOC102269342/LOC102271676/ITGA4/CXCR4/CD40LG/LOC102285144/LOC102284391/LOC102282998/LOC102271117/LOC102268126	ICOS/HLA-DRA/HLA-DMB/-/ITGA4/CXCR4/CD40LG/HLA-DOA/HLA-DMA/HLA-DOB/HLA-DRB1/IGHV4-39	bom:102281654/bom:102283463/bom:102269342/bom:102271676/bom:102277811/bom:102280853/bom:102269787/bom:102285144/bom:102284391/bom:102282998/bom:102271117/bom:102268126	12
bom04060	Cytokine-cytokine receptor interaction	34/440	231/6222	2.8586e-05	0.000556475	LOC102288248/IL36G/IL22RA1/IL1RN/CX3CR1/IL1RL2/IL36B/IL36RN/CD4/CXCR6/IL1R2/CCL22/LOC102288304/TNFSF10/IL1A/CCR7/CSF1R/CCL5/IL17F/IL10RA/BMP3/GDF10/CXCR4/LOC102264498/CD40LG/CD27/IL32/CXCL17/IL2RG/IL12RB1/CXCL9/CCR4/IL7R/CXCL10	IL36A/IL36G/IL22RA1/IL1RN/CX3CR1/IL1RL2/Il36b/IL36RN/CD4/CXCR6/IL1R2/CCL22/Ccr2/TNFSF10/IL1A/CCR7/CSF1R/CCL5/Il17f/IL10RA/BMP3/GDF10/CXCR4/CCR5/CD40LG/CD27/-/CXCL17/IL2RG/IL12RB1/CXCL9/CCR4/IL7R/CXCL10	bom:102288248/bom:102287960/bom:102284614/bom:102284013/bom:102277456/bom:102278450/bom:102264447/bom:102283449/bom:102281198/bom:102286878/bom:102271891/bom:102284427/bom:102288304/bom:102287110/bom:102282330/bom:102276922/bom:102272280/bom:102264969/bom:102273420/bom:102274768/bom:102270214/bom:102274713/bom:102280853/bom:102264498/bom:102269787/bom:102274134/bom:106701048/bom:102278405/bom:102…	34
bom00983	Drug metabolism - other enzymes	14/440	58/6222	3.59528e-05	0.000656139	LOC102270864/CDA/LOC102264665/LOC102275700/RRM2/CES2/LOC102283655/UGT2A1/UPP1/TPMT/GUSB/CMPK1/LOC102275834/MGST3	UGT1A9/Cda/UGT1A1/NAT1/RRM2/CES2/GSTM1/UGT2A3/Upp1/TPMT/GUSB/CMPK1/GUSB/MGST3	bom:102270864/bom:102274233/bom:102264665/bom:102275700/bom:102280923/bom:102275039/bom:102283655/bom:102281360/bom:102275681/bom:102267418/bom:102278582/bom:102274423/bom:102275834/bom:102268301	14
bom05416	Viral myocarditis	14/440	61/6222	6.55602e-05	0.00108741	LOC102283463/LOC102269342/LOC102271676/LOC102268170/PRF1/CD40LG/LOC102285144/ITGAL/LOC102284391/CXADR/ITGB2/LOC102282998/LOC102271117/LOC102268126	HLA-DRA/HLA-DMB/-/-/PRF1/CD40LG/HLA-DOA/ITGAL/HLA-DMA/CXADR/ITGB2/HLA-DOB/HLA-DRB1/IGHV4-39	bom:102283463/bom:102269342/bom:102271676/bom:102268170/bom:102269764/bom:102269787/bom:102285144/bom:102281951/bom:102284391/bom:102270965/bom:102285348/bom:102282998/bom:102271117/bom:102268126	14
bom04940	Type I diabetes mellitus	11/440	40/6222	6.89318e-05	0.00108741	LOC102283463/IL1A/LOC102269342/LOC102271676/LOC102268170/PRF1/LOC102285144/LOC102284391/LOC102285463/LOC102282998/LOC102271117	HLA-DRA/IL1A/HLA-DMB/-/-/PRF1/HLA-DOA/HLA-DMA/GZMB/HLA-DOB/HLA-DRB1	bom:102283463/bom:102282330/bom:102269342/bom:102271676/bom:102268170/bom:102269764/bom:102285144/bom:102284391/bom:102285463/bom:102282998/bom:102271117	11
bom05140	Leishmaniasis	15/440	69/6222	7.07561e-05	0.00108741	LOC102283463/LOC102273538/IL1A/LOC102269342/LOC102271676/ITGA4/LOC102288244/LOC102285144/NCF1/NOS2/LOC102284391/ITGB2/LOC102282998/LOC102271117/LOC102268126	HLA-DRA/FCGR3/IL1A/HLA-DMB/-/ITGA4/CYBB/HLA-DOA/NCF1/NOS2/HLA-DMA/ITGB2/HLA-DOB/HLA-DRB1/IGHV4-39	bom:102283463/bom:102273538/bom:102282330/bom:102269342/bom:102271676/bom:102277811/bom:102288244/bom:102285144/bom:102266557/bom:102265893/bom:102284391/bom:102285348/bom:102282998/bom:102271117/bom:102268126	15
bom05321	Inflammatory bowel disease (IBD)	14/440	62/6222	7.93151e-05	0.001158	LOC102283463/NOD2/IL1A/LOC102269342/LOC102271676/IL17F/TLR5/LOC102285144/IL2RG/LOC102284391/IL12RB1/LOC102282998/LOC102271117/TBX21	HLA-DRA/NOD2/IL1A/HLA-DMB/-/Il17f/TLR5/HLA-DOA/IL2RG/HLA-DMA/IL12RB1/HLA-DOB/HLA-DRB1/TBX21	bom:102283463/bom:102265346/bom:102282330/bom:102269342/bom:102271676/bom:102273420/bom:102272402/bom:102285144/bom:102266681/bom:102284391/bom:102286576/bom:102282998/bom:102271117/bom:102279363	14
bom00790	Folate biosynthesis	9/440	29/6222	0.000113838	0.0015829	ALPL/LOC102269337/MOCS1/LOC102272308/LOC102271453/LOC102283454/LOC102271037/LOC102267155/LOC102272594	ALPL/-/MOCS1/-/-/-/-/-/-	bom:102271651/bom:102269337/bom:102282637/bom:102272308/bom:102271453/bom:102283454/bom:102271037/bom:102267155/bom:102272594	9
bom04660	T cell receptor signaling pathway	18/440	97/6222	0.000124777	0.00165613	CD3D/PIK3CB/CD4/ICOS/CD3E/PTPRC/CD3G/ITK/RASGRP1/PRKCQ/DLG2/ZAP70/CD40LG/PIK3CD/CD8A/GRAP2/CTLA4/VAV3	CD3D/PIK3CB/CD4/ICOS/CD3E/PTPRC/CD3G/ITK/RASGRP1/PRKCQ/DLG2/ZAP70/CD40LG/PIK3CD/CD8A/Grap2/CTLA4/VAV3	bom:102272573/bom:102277548/bom:102281198/bom:102281654/bom:102272861/bom:102286212/bom:102272288/bom:102272147/bom:102272711/bom:102273710/bom:102284602/bom:102287403/bom:102269787/bom:102274461/bom:102270119/bom:102268265/bom:102281370/bom:102281896	18
bom04061	Viral protein interaction with cytokine and cytokine receptor	15/440	79/6222	0.000349307	0.00443468	IL22RA1/CX3CR1/CCL22/LOC102288304/TNFSF10/CCR7/CSF1R/CCL5/IL10RA/CXCR4/LOC102264498/IL2RG/CXCL9/CCR4/CXCL10	IL22RA1/CX3CR1/CCL22/Ccr2/TNFSF10/CCR7/CSF1R/CCL5/IL10RA/CXCR4/CCR5/IL2RG/CXCL9/CCR4/CXCL10	bom:102284614/bom:102277456/bom:102284427/bom:102288304/bom:102287110/bom:102276922/bom:102272280/bom:102264969/bom:102274768/bom:102280853/bom:102264498/bom:102266681/bom:102264638/bom:102284604/bom:102264358	15
bom05152	Tuberculosis	24/440	162/6222	0.000392215	0.0046964	ATP6V0A1/LOC102283463/LOC102273538/CD74/LOC102281707/NOD2/IL1A/ITGAX/LOC102269342/LOC102271676/IL10RA/CAMK2G/CLEC4E/LOC102278257/LOC102285144/CTSS/NOS2/TLR1/LOC102284391/ITGB2/CIITA/LOC102282998/LOC102271117/LOC102268126	ATP6V0A1/HLA-DRA/FCGR3/CD74/LBP/NOD2/IL1A/ITGAX/HLA-DMB/-/IL10RA/Camk2g/CLEC4E/CYP27B1/HLA-DOA/CTSS/NOS2/TLR1/HLA-DMA/ITGB2/CIITA/HLA-DOB/HLA-DRB1/IGHV4-39	bom:102281348/bom:102283463/bom:102273538/bom:102271919/bom:102281707/bom:102265346/bom:102282330/bom:102270228/bom:102269342/bom:102271676/bom:102274768/bom:102279381/bom:102267192/bom:102278257/bom:102285144/bom:102287237/bom:102265893/bom:102281714/bom:102284391/bom:102285348/bom:102288153/bom:102282998/bom:102271117/bom:102268126	24
bom04913	Ovarian steroidogenesis	11/440	48/6222	0.000402089	0.0046964	PLA2G4D/PLA2G4F/LOC102269337/PLA2G4E/LOC102272308/LOC102271453/LOC102283454/LOC102271037/LOC102267155/LOC102286944/LOC102272594	PLA2G4D/PLA2G4F/-/PLA2G4E/-/-/-/-/-/ACOT2/-	bom:102282862/bom:102283142/bom:102269337/bom:102282579/bom:102272308/bom:102271453/bom:102283454/bom:102271037/bom:102267155/bom:102286944/bom:102272594	11
bom05323	Rheumatoid arthritis	16/440	89/6222	0.000427882	0.00480544	ATP6V0A1/LOC102283463/ACP5/IL1A/LOC102269342/LOC102271676/CCL5/ATP6V1C2/LOC102285144/ITGAL/LOC102284391/ITGB2/LOC102282998/LOC102271117/CTLA4/LOC102268126	ATP6V0A1/HLA-DRA/ACP5/IL1A/HLA-DMB/-/CCL5/ATP6V1C2/HLA-DOA/ITGAL/HLA-DMA/ITGB2/HLA-DOB/HLA-DRB1/CTLA4/IGHV4-39	bom:102281348/bom:102283463/bom:102286348/bom:102282330/bom:102269342/bom:102271676/bom:102264969/bom:102265121/bom:102285144/bom:102281951/bom:102284391/bom:102285348/bom:102282998/bom:102271117/bom:102281370/bom:102268126	16
bom05166	Human T-cell leukemia virus 1 infection	28/440	205/6222	0.000519447	0.00550517	CD3D/PIK3CB/BUB1B/CDC20/CCNB2/CD4/LOC102265441/IL1R2/E2F2/CD3E/LOC102283463/CD3G/ESPL1/B2M/LOC102269342/LOC102271676/LOC102268170/PTTG1/CDKN2C/DLG2/LOC102285144/ITGAL/PIK3CD/IL2RG/LOC102284391/ITGB2/LOC102282998/LOC102271117	CD3D/PIK3CB/BUB1B/CDC20/CCNB2/CD4/MAD2L1/IL1R2/E2F2/CD3E/HLA-DRA/CD3G/ESPL1/B2M/HLA-DMB/-/-/PTTG1/CDKN2C/DLG2/HLA-DOA/ITGAL/PIK3CD/IL2RG/HLA-DMA/ITGB2/HLA-DOB/HLA-DRB1	bom:102272573/bom:102277548/bom:102274816/bom:102286579/bom:102284855/bom:102281198/bom:102265441/bom:102271891/bom:102268181/bom:102272861/bom:102283463/bom:102272288/bom:102284437/bom:102271983/bom:102269342/bom:102271676/bom:102268170/bom:102281541/bom:102272454/bom:102284602/bom:102285144/bom:102281951/bom:102274461/bom:102266681/bom:102284391/bom:102285348/bom:102282998/bom:102271117	28
bom04658	Th1 and Th2 cell differentiation	16/440	91/6222	0.00055377	0.00550517	CD3D/CD4/CD3E/LOC102283463/CD3G/LOC102269342/LOC102271676/PRKCQ/ZAP70/LOC102285144/IL2RG/LOC102284391/IL12RB1/LOC102282998/LOC102271117/TBX21	CD3D/CD4/CD3E/HLA-DRA/CD3G/HLA-DMB/-/PRKCQ/ZAP70/HLA-DOA/IL2RG/HLA-DMA/IL12RB1/HLA-DOB/HLA-DRB1/TBX21	bom:102272573/bom:102281198/bom:102272861/bom:102283463/bom:102272288/bom:102269342/bom:102271676/bom:102273710/bom:102287403/bom:102285144/bom:102266681/bom:102284391/bom:102286576/bom:102282998/bom:102271117/bom:102279363	16
bom00650	Butanoate metabolism	7/440	22/6222	0.000565163	0.00550517	BDH1/ACADS/ALDH5A1/HMGCS2/ECHS1/L2HGDH/HMGCS1	BDH1/ACADS/ALDH5A1/HMGCS2/ECHS1/L2HGDH/HMGCS1	bom:102286481/bom:102269247/bom:106701204/bom:102273324/bom:102281121/bom:102277294/bom:102273894	7
bom05169	Epstein-Barr virus infection	26/440	186/6222	0.000572131	0.00550517	CD3D/PIK3CB/LOC102283231/ISG15/LOC102283513/BLNK/E2F2/CD3E/LOC102283463/CD3G/B2M/LOC102269342/LOC102271676/FCER2/DDX58/LOC102268170/LOC102285144/ITGAL/OAS2/PIK3CD/LOC102284391/LOC102282998/ENTPD1/LOC102271117/CXCL10/LOC102268126	CD3D/PIK3CB/OAS3/ISG15/OAS1/BLNK/E2F2/CD3E/HLA-DRA/CD3G/B2M/HLA-DMB/-/FCER2/DDX58/-/HLA-DOA/ITGAL/OAS2/PIK3CD/HLA-DMA/HLA-DOB/ENTPD1/HLA-DRB1/CXCL10/IGHV4-39	bom:102272573/bom:102277548/bom:102283231/bom:102276802/bom:102283513/bom:102275526/bom:102268181/bom:102272861/bom:102283463/bom:102272288/bom:102271983/bom:102269342/bom:102271676/bom:102282244/bom:102280551/bom:102268170/bom:102285144/bom:102281951/bom:102283796/bom:102274461/bom:102284391/bom:102282998/bom:102270483/bom:102271117/bom:102264358/bom:102268126	26
bom00240	Pyrimidine metabolism	11/440	50/6222	0.000584453	0.00550517	CDA/ENTPD5/NT5C3A/RRM2/CMPK2/UPP1/ENPP3/DCK/CMPK1/LOC102268405/ENTPD1	Cda/ENTPD5/NT5C3A/RRM2/CMPK2/Upp1/ENPP3/DCK/CMPK1/NT5C3A/ENTPD1	bom:102274233/bom:102278224/bom:102287195/bom:102280923/bom:102283416/bom:102275681/bom:102266801/bom:102268258/bom:102274423/bom:102268405/bom:102270483	11
bom00601	Glycosphingolipid biosynthesis - lacto and neolacto series	8/440	30/6222	0.000857378	0.00782357	FUT6/FUT4/FUT1/B3GNT3/LOC102277917/ABO/ST3GAL6/FUT2	FUT3/FUT4/FUT1/B3GNT3/GCNT2/Abo/ST3GAL6/FUT2	bom:102271549/bom:102280084/bom:102282547/bom:102281061/bom:102277917/bom:102283688/bom:102265994/bom:102283305	8
bom04666	Fc gamma R-mediated phagocytosis	15/440	87/6222	0.0010107	0.00894316	PLA2G4D/PIK3CB/PLA2G4F/PLA2G4E/PTPRC/PLD1/LOC102273538/LIMK2/LOC102284962/DOCK2/PIK3CD/NCF1/VAV3/WAS/LOC102268126	PLA2G4D/PIK3CB/PLA2G4F/PLA2G4E/PTPRC/PLD1/FCGR3/LIMK2/DOCK2/DOCK2/PIK3CD/NCF1/VAV3/WAS/IGHV4-39	bom:102282862/bom:102277548/bom:102283142/bom:102282579/bom:102286212/bom:102279771/bom:102273538/bom:102282980/bom:102284962/bom:102283435/bom:102274461/bom:102266557/bom:102281896/bom:102271473/bom:102268126	15
bom04659	Th17 cell differentiation	17/440	106/6222	0.00111486	0.00933445	CD3D/CD4/CD3E/LOC102283463/CD3G/LOC102269342/LOC102271676/IL17F/PRKCQ/ZAP70/LOC102285144/IL2RG/LOC102284391/IL12RB1/LOC102282998/LOC102271117/TBX21	CD3D/CD4/CD3E/HLA-DRA/CD3G/HLA-DMB/-/Il17f/PRKCQ/ZAP70/HLA-DOA/IL2RG/HLA-DMA/IL12RB1/HLA-DOB/HLA-DRB1/TBX21	bom:102272573/bom:102281198/bom:102272861/bom:102283463/bom:102272288/bom:102269342/bom:102271676/bom:102273420/bom:102273710/bom:102287403/bom:102285144/bom:102266681/bom:102284391/bom:102286576/bom:102282998/bom:102271117/bom:102279363	17
bom04914	Progesterone-mediated oocyte maturation	14/440	79/6222	0.00111886	0.00933445	PIK3CB/BUB1/AURKA/CDK1/CCNB2/KIF22/LOC102265441/CDC25C/CPEB3/RPS6KA3/CDC25B/CCNB3/CPEB4/PIK3CD	PIK3CB/BUB1/AURKA/CDK1/CCNB2/KIF22/MAD2L1/CDC25C/CPEB3/Rps6ka3/CDC25B/CCNB3/Cpeb4/PIK3CD	bom:102277548/bom:102278310/bom:102268296/bom:102287071/bom:102284855/bom:102284935/bom:102265441/bom:102287313/bom:102275362/bom:102278237/bom:102276738/bom:102276872/bom:102279661/bom:102274461	14
bom04650	Natural killer cell mediated cytotoxicity	15/440	90/6222	0.00144573	0.0117264	PIK3CB/LOC102273538/TNFSF10/RAET1E/PRF1/ZAP70/ITGAL/PIK3CD/LOC102270440/LOC102285463/ITGB2/CD48/TYROBP/VAV3/LOC102268126	PIK3CB/FCGR3/TNFSF10/RAET1E/PRF1/ZAP70/ITGAL/PIK3CD/ULBP1/GZMB/ITGB2/CD48/TYROBP/VAV3/IGHV4-39	bom:102277548/bom:102273538/bom:102287110/bom:106701451/bom:102269764/bom:102287403/bom:102281951/bom:102274461/bom:102270440/bom:102285463/bom:102285348/bom:102276501/bom:102279887/bom:102281896/bom:102268126	15
bom00590	Arachidonic acid metabolism	12/440	64/6222	0.00150609	0.0118859	PLA2G4D/PLA2G4F/LOC102269337/PLA2G4E/LOC102272308/LOC102271453/LOC102283454/LOC102271037/ALOX12B/LOC102279872/LOC102267155/LOC102272594	PLA2G4D/PLA2G4F/-/PLA2G4E/-/-/-/-/ALOX12B/Cbr3/-/-	bom:102282862/bom:102283142/bom:102269337/bom:102282579/bom:102272308/bom:102271453/bom:102283454/bom:102271037/bom:102276175/bom:102279872/bom:102267155/bom:102272594	12
bom00280	Valine, leucine and isoleucine degradation	9/440	45/6222	0.00365816	0.02811	ACADS/PCCA/HMGCS2/ECHS1/PCCB/HMGCS1/ACSF3/ACADSB/MCEE	ACADS/Pcca/HMGCS2/ECHS1/PCCB/HMGCS1/ACSF3/ACADSB/MCEE	bom:102269247/bom:102273430/bom:102273324/bom:102281121/bom:102281393/bom:102273894/bom:102268238/bom:102266366/bom:102282081	9
bom04110	Cell cycle	16/440	111/6222	0.00469075	0.0351205	BUB1B/BUB1/TTK/CDC20/CDK1/CCNB2/LOC102265441/CDC25C/E2F2/CDC25B/ESPL1/PTTG1/CDKN2C/CCNB3/ORC1/CDC6	BUB1B/BUB1/TTK/CDC20/CDK1/CCNB2/MAD2L1/CDC25C/E2F2/CDC25B/ESPL1/PTTG1/CDKN2C/CCNB3/ORC1/CDC6	bom:102274816/bom:102278310/bom:102284230/bom:102286579/bom:102287071/bom:102284855/bom:102265441/bom:102287313/bom:102268181/bom:102276738/bom:102284437/bom:102281541/bom:102272454/bom:102276872/bom:102277877/bom:102274479	16
bom04978	Mineral absorption	9/440	48/6222	0.00573428	0.0418602	SLC26A9/SLC26A3/SLC30A1/SLC40A1/ATOX1/LOC102276607/TRPM6/SLC5A1/SLC9A3	SLC26A9/Slc26a3/SLC30A1/SLC40A1/ATOX1/ICA/TRPM6/SLC5A1/SLC9A3	bom:102264930/bom:102274106/bom:102269038/bom:102278290/bom:102264682/bom:102276607/bom:102283347/bom:102280176/bom:102274000	9
bom00860	Porphyrin and chlorophyll metabolism	6/440	26/6222	0.00824583	0.0587264	LOC102270864/LOC102264665/BLVRB/UGT2A1/GUSB/LOC102275834	UGT1A9/UGT1A1/BLVRB/UGT2A3/GUSB/GUSB	bom:102270864/bom:102264665/bom:102277747/bom:102281360/bom:102278582/bom:102275834	6
bom00053	Ascorbate and aldarate metabolism	4/440	13/6222	0.0105555	0.0729168	LOC102270864/LOC102264665/UGDH/UGT2A1	UGT1A9/UGT1A1/UGDH/UGT2A3	bom:102270864/bom:102264665/bom:102285070/bom:102281360	4
bom05160	Hepatitis C	16/440	121/6222	0.0107378	0.0729168	PIK3CB/LOC102283231/CLDN17/MX2/MX1/LOC102283513/OCLN/RSAD2/E2F2/RNASEL/DDX58/OAS2/PIK3CD/LOC102273042/PPP2R2D/CXCL10	PIK3CB/OAS3/CLDN17/MX2/MX1/OAS1/OCLN/RSAD2/E2F2/RNASEL/DDX58/OAS2/PIK3CD/IFIT1/Ppp2r2d/CXCL10	bom:102277548/bom:102283231/bom:102276094/bom:102273118/bom:102273400/bom:102283513/bom:102285971/bom:102282573/bom:102268181/bom:102269338/bom:102280551/bom:102283796/bom:102274461/bom:102273042/bom:102287482/bom:102264358	16
bom04114	Oocyte meiosis	14/440	103/6222	0.0130903	0.0868722	BUB1/AURKA/CDC20/CDK1/CCNB2/LOC102265441/CDC25C/CPEB3/RPS6KA3/SGOL1/ESPL1/PTTG1/CAMK2G/CPEB4	BUB1/AURKA/CDC20/CDK1/CCNB2/MAD2L1/CDC25C/CPEB3/Rps6ka3/SGO1/ESPL1/PTTG1/Camk2g/Cpeb4	bom:102278310/bom:102268296/bom:102286579/bom:102287071/bom:102284855/bom:102265441/bom:102287313/bom:102275362/bom:102278237/bom:102282840/bom:102284437/bom:102281541/bom:102279381/bom:102279661	14
bom04621	NOD-like receptor signaling pathway	18/440	147/6222	0.0151327	0.0981943	LOC102283231/LOC102283513/PLCB2/RNASEL/TAB3/NLRP1/TRPM2/NOD2/MEFV/CCL5/LOC102283262/NAIP/LOC102276796/LOC102288244/OAS2/LOC102277645/LOC102270806/LOC102279350	OAS3/OAS1/PLCB2/RNASEL/TAB3/NLRP1/TRPM2/NOD2/MEFV/CCL5/GBP2/NAIP/GBP4/CYBB/OAS2/GBP1/PYCARD/GBP1	bom:102283231/bom:102283513/bom:102278948/bom:102269338/bom:102265057/bom:102277055/bom:102268934/bom:102265346/bom:102284489/bom:102264969/bom:102283262/bom:102266240/bom:102276796/bom:102288244/bom:102283796/bom:102277645/bom:102270806/bom:102279350	18
bom00980	Metabolism of xenobiotics by cytochrome P450	8/440	47/6222	0.0160165	0.10167	LOC102270864/LOC102267279/LOC102264665/LOC102283655/LOC102284246/UGT2A1/LOC102279872/MGST3	UGT1A9/Akr7a2/UGT1A1/GSTM1/ADH6/UGT2A3/Cbr3/MGST3	bom:102270864/bom:102267279/bom:102264665/bom:102283655/bom:102284246/bom:102281360/bom:102279872/bom:102268301	8
bom04062	Chemokine signaling pathway	20/440	172/6222	0.0183381	0.11393	PIK3CB/CX3CR1/CXCR6/PLCB2/CCL22/ITK/LOC102288304/CCR7/CCL5/LOC102284962/CXCR4/LOC102264498/DOCK2/PIK3CD/NCF1/CXCL9/CCR4/VAV3/CXCL10/WAS	PIK3CB/CX3CR1/CXCR6/PLCB2/CCL22/ITK/Ccr2/CCR7/CCL5/DOCK2/CXCR4/CCR5/DOCK2/PIK3CD/NCF1/CXCL9/CCR4/VAV3/CXCL10/WAS	bom:102277548/bom:102277456/bom:102286878/bom:102278948/bom:102284427/bom:102272147/bom:102288304/bom:102276922/bom:102264969/bom:102284962/bom:102280853/bom:102264498/bom:102283435/bom:102274461/bom:102266557/bom:102264638/bom:102284604/bom:102281896/bom:102264358/bom:102271473	20
bom01212	Fatty acid metabolism	8/440	52/6222	0.0282007	0.171554	ACSL6/ACADS/SCD/CPT2/HSD17B12/ECHS1/ACSF3/ACADSB	ACSL6/ACADS/SCD/CPT2/HSD17B12/ECHS1/ACSF3/ACADSB	bom:102276039/bom:102269247/bom:102280846/bom:102281690/bom:102274407/bom:102281121/bom:102268238/bom:102266366	8
bom00072	Synthesis and degradation of ketone bodies	3/440	10/6222	0.0289906	0.17276	BDH1/HMGCS2/HMGCS1	BDH1/HMGCS2/HMGCS1	bom:102286481/bom:102273324/bom:102273894	3
bom05322	Systemic lupus erythematosus	11/440	83/6222	0.0309411	0.180696	LOC102279439/LOC102283463/LOC102273538/LOC102269342/LOC102271676/CD40LG/LOC102285144/LOC102284391/LOC102282998/LOC102271117/LOC102268126	HIST1H2BC/HLA-DRA/FCGR3/HLA-DMB/-/CD40LG/HLA-DOA/HLA-DMA/HLA-DOB/HLA-DRB1/IGHV4-39	bom:102279439/bom:102283463/bom:102273538/bom:102269342/bom:102271676/bom:102269787/bom:102285144/bom:102284391/bom:102282998/bom:102271117/bom:102268126	11
bom04670	Leukocyte transendothelial migration	13/440	105/6222	0.0330404	0.185781	PIK3CB/CLDN17/OCLN/MMP9/ITK/ITGA4/CXCR4/LOC102288244/ITGAL/PIK3CD/NCF1/ITGB2/VAV3	PIK3CB/CLDN17/OCLN/MMP9/ITK/ITGA4/CXCR4/CYBB/ITGAL/PIK3CD/NCF1/ITGB2/VAV3	bom:102277548/bom:102276094/bom:102285971/bom:102273141/bom:102272147/bom:102277811/bom:102280853/bom:102288244/bom:102281951/bom:102274461/bom:102266557/bom:102285348/bom:102281896	13
bom00982	Drug metabolism - cytochrome P450	7/440	44/6222	0.0330843	0.185781	LOC102270864/LOC102264665/LOC102283655/LOC102284246/UGT2A1/FMO5/MGST3	UGT1A9/UGT1A1/GSTM1/ADH6/UGT2A3/FMO5/MGST3	bom:102270864/bom:102264665/bom:102283655/bom:102284246/bom:102281360/bom:102275664/bom:102268301	7
bom05145	Toxoplasmosis	13/440	107/6222	0.0377541	0.208003	PPIF/LOC102283463/LOC102269342/LOC102271676/IL10RA/LOC102264498/CD40LG/LOC102285144/NOS2/LOC102284391/CIITA/LOC102282998/LOC102271117	PPIF/HLA-DRA/HLA-DMB/-/IL10RA/CCR5/CD40LG/HLA-DOA/NOS2/HLA-DMA/CIITA/HLA-DOB/HLA-DRB1	bom:102269922/bom:102283463/bom:102269342/bom:102271676/bom:102274768/bom:102264498/bom:102269787/bom:102285144/bom:102265893/bom:102284391/bom:102288153/bom:102282998/bom:102271117	13
bom04145	Phagosome	16/440	141/6222	0.0397468	0.214927	ATP6V0A1/LOC102283463/LOC102273538/LOC102269342/LOC102271676/LOC102268170/ATP6V1C2/LOC102288244/LOC102285144/CTSS/NCF1/LOC102284391/ITGB2/LOC102282998/LOC102271117/LOC102268126	ATP6V0A1/HLA-DRA/FCGR3/HLA-DMB/-/-/ATP6V1C2/CYBB/HLA-DOA/CTSS/NCF1/HLA-DMA/ITGB2/HLA-DOB/HLA-DRB1/IGHV4-39	bom:102281348/bom:102283463/bom:102273538/bom:102269342/bom:102271676/bom:102268170/bom:102265121/bom:102288244/bom:102285144/bom:102287237/bom:102266557/bom:102284391/bom:102285348/bom:102282998/bom:102271117/bom:102268126	16
bom00830	Retinol metabolism	7/440	46/6222	0.0409755	0.217542	LOC102284686/LOC102270864/LOC102264665/ALDH1A1/DHRS9/LOC102284246/UGT2A1	CYP3A24/UGT1A9/UGT1A1/ALDH1A1/DHRS9/ADH6/UGT2A3	bom:102284686/bom:102270864/bom:102264665/bom:102280344/bom:102274417/bom:102284246/bom:102281360	7
bom05204	Chemical carcinogenesis	8/440	57/6222	0.0456478	0.238021	LOC102284686/LOC102270864/LOC102264665/LOC102275700/LOC102283655/LOC102284246/UGT2A1/MGST3	CYP3A24/UGT1A9/UGT1A1/NAT1/GSTM1/ADH6/UGT2A3/MGST3	bom:102284686/bom:102270864/bom:102264665/bom:102275700/bom:102283655/bom:102284246/bom:102281360/bom:102268301	8
bom04216	Ferroptosis	6/440	38/6222	0.0484621	0.248262	SLC40A1/ACSL6/LOC102276607/MAP1LC3C/GSS/LOC102288244	SLC40A1/ACSL6/ICA/MAP1LC3C/GSS/CYBB	bom:102278290/bom:102276039/bom:102276607/bom:102288385/bom:102288014/bom:102288244	6
bom00071	Fatty acid degradation	6/440	39/6222	0.0540071	0.271898	ACSL6/ACADS/CPT2/LOC102284246/ECHS1/ACADSB	ACSL6/ACADS/CPT2/ADH6/ECHS1/ACADSB	bom:102276039/bom:102269247/bom:102281690/bom:102284246/bom:102281121/bom:102266366	6
bom03320	PPAR signaling pathway	9/440	70/6222	0.056806	0.276594	ACSL6/PPARG/SCD/CPT2/ME1/HMGCS2/GK/HMGCS1/SLC27A4	ACSL6/PPARG/SCD/CPT2/ME1/HMGCS2/GK/HMGCS1/SLC27A4	bom:102276039/bom:102265537/bom:102280846/bom:102281690/bom:102266389/bom:102273324/bom:102265336/bom:102273894/bom:102268207	9
bom00051	Fructose and mannose metabolism	5/440	30/6222	0.0568345	0.276594	LOC102270280/HKDC1/SORD/FBP1/TKFC	FBP2/HKDC1/SORD/FBP1/TKFC	bom:102270280/bom:102268099/bom:102271539/bom:102285847/bom:102277749	5
bom05162	Measles	13/440	114/6222	0.0579905	0.277594	CD3D/PIK3CB/LOC102283231/MX2/MX1/LOC102283513/CD3E/CD3G/IL1A/DDX58/OAS2/PIK3CD/IL2RG	CD3D/PIK3CB/OAS3/MX2/MX1/OAS1/CD3E/CD3G/IL1A/DDX58/OAS2/PIK3CD/IL2RG	bom:102272573/bom:102277548/bom:102283231/bom:102273118/bom:102273400/bom:102283513/bom:102272861/bom:102272288/bom:102282330/bom:102280551/bom:102283796/bom:102274461/bom:102266681	13
bom00565	Ether lipid metabolism	6/440	40/6222	0.0599211	0.278975	PLA2G4D/PLA2G4F/PLA2G4E/GDPD3/PLD1/PLD4	PLA2G4D/PLA2G4F/PLA2G4E/GDPD3/PLD1/PLD4	bom:102282862/bom:102283142/bom:102282579/bom:102272085/bom:102279771/bom:102273879	6
bom03460	Fanconi anemia pathway	7/440	50/6222	0.0601898	0.278975	BRCA1/FANCA/FANCI/BRCA2/FANCM/FANCD2/BRIP1	BRCA1/FANCA/FANCI/BRCA2/FANCM/FANCD2/BRIP1	bom:102266344/bom:102265587/bom:102270839/bom:102276437/bom:102278142/bom:102265761/bom:102269436	7
bom01200	Carbon metabolism	12/440	104/6222	0.0621625	0.283616	LOC102270280/ACADS/HKDC1/ME2/PCCA/ME1/FBP1/SHMT1/ECHS1/PCCB/TKFC/MCEE	FBP2/ACADS/HKDC1/ME2/Pcca/ME1/FBP1/SHMT1/ECHS1/PCCB/TKFC/MCEE	bom:102270280/bom:102269247/bom:102268099/bom:102265425/bom:102273430/bom:102266389/bom:102285847/bom:102273549/bom:102281121/bom:102281393/bom:102277749/bom:102282081	12
bom04664	Fc epsilon RI signaling pathway	8/440	61/6222	0.0638354	0.286768	PLA2G4D/PIK3CB/PLA2G4F/PLA2G4E/FCER1A/PIK3CD/VAV3/LOC102268126	PLA2G4D/PIK3CB/PLA2G4F/PLA2G4E/FCER1A/PIK3CD/VAV3/IGHV4-39	bom:102282862/bom:102277548/bom:102283142/bom:102282579/bom:102286637/bom:102274461/bom:102281896/bom:102268126	8
bom05235	PD-L1 expression and PD-1 checkpoint pathway in cancer	10/440	83/6222	0.0665601	0.294478	CD3D/PIK3CB/CD4/CD3E/CD3G/EML4/RASGRP1/PRKCQ/ZAP70/PIK3CD	CD3D/PIK3CB/CD4/CD3E/CD3G/EML4/RASGRP1/PRKCQ/ZAP70/PIK3CD	bom:102272573/bom:102277548/bom:102281198/bom:102272861/bom:102272288/bom:102286590/bom:102272711/bom:102273710/bom:102287403/bom:102274461	10
bom00640	Propanoate metabolism	5/440	32/6222	0.071656	0.307699	ACADS/PCCA/ECHS1/PCCB/MCEE	ACADS/Pcca/ECHS1/PCCB/MCEE	bom:102269247/bom:102273430/bom:102281121/bom:102281393/bom:102282081	5
bom03030	DNA replication	5/440	32/6222	0.071656	0.307699	POLE/RNASEH2A/PRIM2/POLA2/DNA2	POLE/RNASEH2A/Prim2/POLA2/DNA2	bom:102275686/bom:102273530/bom:102281270/bom:102282351/bom:102273558	5
bom04064	NF-kappa B signaling pathway	11/440	97/6222	0.0795515	0.335075	CARD14/BLNK/LOC102281707/TAB3/DDX58/PRKCQ/ZAP70/CD40LG/TRIM25/BCL2A1/LOC102268126	CARD14/BLNK/LBP/TAB3/DDX58/PRKCQ/ZAP70/CD40LG/TRIM25/BCL2A1/IGHV4-39	bom:102273853/bom:102275526/bom:102281707/bom:102265057/bom:102280551/bom:102273710/bom:102287403/bom:102269787/bom:102277633/bom:102280081/bom:102268126	11
bom04142	Lysosome	13/440	120/6222	0.0803261	0.335075	ATP6V0A1/NAPSA/LIPA/ACP5/LAPTM5/GBA/LAMP3/CTSA/GUSB/LOC102275834/CTSS/CTSH/GM2A	ATP6V0A1/NAPSA/LIPA/ACP5/LAPTM5/GBA/LAMP3/CTSA/GUSB/GUSB/CTSS/CTSH/GM2A	bom:102281348/bom:102266784/bom:102271904/bom:102286348/bom:102278194/bom:102268713/bom:102283939/bom:102280027/bom:102278582/bom:102275834/bom:102287237/bom:102281958/bom:102276842	13
bom04973	Carbohydrate digestion and absorption	5/440	35/6222	0.0974537	0.400796	PIK3CB/HKDC1/PLCB2/SLC5A1/PIK3CD	PIK3CB/HKDC1/PLCB2/SLC5A1/PIK3CD	bom:102277548/bom:102268099/bom:102278948/bom:102280176/bom:102274461	5
bom00591	Linoleic acid metabolism	4/440	26/6222	0.10738	0.435487	LOC102284686/PLA2G4D/PLA2G4F/PLA2G4E	CYP3A24/PLA2G4D/PLA2G4F/PLA2G4E	bom:102284686/bom:102282862/bom:102283142/bom:102282579	4
bom00630	Glyoxylate and dicarboxylate metabolism	4/440	27/6222	0.119404	0.477616	PCCA/SHMT1/PCCB/MCEE	Pcca/SHMT1/PCCB/MCEE	bom:102273430/bom:102273549/bom:102281393/bom:102282081	4
bom05146	Amoebiasis	10/440	94/6222	0.126049	0.497384	PIK3CB/IL1R2/PLCB2/GNA15/CD1E/PIK3CD/NOS2/ITGB2/LOC102288394/LOC102268126	PIK3CB/IL1R2/PLCB2/GNA15/CD1E/PIK3CD/NOS2/ITGB2/CD1A/IGHV4-39	bom:102277548/bom:102271891/bom:102278948/bom:102287374/bom:102287826/bom:102274461/bom:102265893/bom:102285348/bom:102288394/bom:102268126	10
bom04620	Toll-like receptor signaling pathway	9/440	84/6222	0.137432	0.535068	PIK3CB/LOC102281707/CCL5/TLR5/PIK3CD/TLR1/CXCL9/TLR8/CXCL10	PIK3CB/LBP/CCL5/TLR5/PIK3CD/TLR1/CXCL9/TLR8/CXCL10	bom:102277548/bom:102281707/bom:102264969/bom:102272402/bom:102274461/bom:102281714/bom:102264638/bom:102281878/bom:102264358	9
bom01524	Platinum drug resistance	8/440	73/6222	0.142004	0.545594	TOP2A/PIK3CB/BIRC5/BRCA1/LOC102283655/PIK3CD/MSH2/MGST3	TOP2A/PIK3CB/BIRC5/BRCA1/GSTM1/PIK3CD/MSH2/MGST3	bom:102276087/bom:102277548/bom:102275014/bom:102266344/bom:102283655/bom:102274461/bom:102268614/bom:102268301	8
bom05142	Chagas disease (American trypanosomiasis)	10/440	97/6222	0.14611	0.549762	CD3D/PIK3CB/PLCB2/CD3E/CD3G/GNA15/CCL5/PIK3CD/NOS2/PPP2R2D	CD3D/PIK3CB/PLCB2/CD3E/CD3G/GNA15/CCL5/PIK3CD/NOS2/Ppp2r2d	bom:102272573/bom:102277548/bom:102278948/bom:102272861/bom:102272288/bom:102287374/bom:102264969/bom:102274461/bom:102265893/bom:102287482	10
bom00531	Glycosaminoglycan degradation	3/440	19/6222	0.146869	0.549762	HPSE/GUSB/LOC102275834	HPSE/GUSB/GUSB	bom:102265641/bom:102278582/bom:102275834	3
bom04622	RIG-I-like receptor signaling pathway	6/440	51/6222	0.148737	0.549762	ISG15/DHX58/DDX58/TKFC/TRIM25/CXCL10	ISG15/DHX58/DDX58/TKFC/TRIM25/CXCL10	bom:102276802/bom:102285077/bom:102280551/bom:102277749/bom:102277633/bom:102264358	6
bom04380	Osteoclast differentiation	11/440	110/6222	0.153128	0.558919	PIK3CB/BLNK/PPARG/LOC102273538/ACP5/IL1A/CSF1R/LOC102277532/PIK3CD/NCF1/TYROBP	PIK3CB/BLNK/PPARG/FCGR3/ACP5/IL1A/CSF1R/LILRA2/PIK3CD/NCF1/TYROBP	bom:102277548/bom:102275526/bom:102265537/bom:102273538/bom:102286348/bom:102282330/bom:102272280/bom:102277532/bom:102274461/bom:102266557/bom:102279887	11
bom00592	alpha-Linolenic acid metabolism	3/440	20/6222	0.164254	0.584903	PLA2G4D/PLA2G4F/PLA2G4E	PLA2G4D/PLA2G4F/PLA2G4E	bom:102282862/bom:102283142/bom:102282579	3
bom00900	Terpenoid backbone biosynthesis	3/440	20/6222	0.164254	0.584903	HMGCS2/IDI1/HMGCS1	HMGCS2/IDI1/HMGCS1	bom:102273324/bom:102268825/bom:102273894	3
bom00480	Glutathione metabolism	6/440	53/6222	0.169156	0.595102	PRDX6/GSR/RRM2/LOC102283655/GSS/MGST3	PRDX6/Gsr/RRM2/GSTM1/GSS/MGST3	bom:102286451/bom:102267960/bom:102280923/bom:102283655/bom:102288014/bom:102268301	6
bom00010	Glycolysis / Gluconeogenesis	6/440	54/6222	0.179783	0.617608	LOC102270280/GALM/HKDC1/AKR1A1/LOC102284246/FBP1	FBP2/GALM/HKDC1/AKR1A1/ADH6/FBP1	bom:102270280/bom:102284779/bom:102268099/bom:102278148/bom:102284246/bom:102285847	6
bom00561	Glycerolipid metabolism	6/440	54/6222	0.179783	0.617608	PNLIPRP3/LIPG/AKR1A1/DGAT2/GK/TKFC	PNLIPRP3/LIPG/AKR1A1/DGAT2/GK/TKFC	bom:102288029/bom:102269588/bom:102278148/bom:102285649/bom:102265336/bom:102277749	6
bom04623	Cytosolic DNA-sensing pathway	5/440	44/6222	0.197356	0.670093	ZBP1/CCL5/DDX58/LOC102270806/CXCL10	ZBP1/CCL5/DDX58/PYCARD/CXCL10	bom:102274049/bom:102264969/bom:102280551/bom:102270806/bom:102264358	5
bom04662	B cell receptor signaling pathway	7/440	69/6222	0.213423	0.716315	PIK3CB/BLNK/LOC102277532/PIK3CD/DAPP1/VAV3/LOC102268126	PIK3CB/BLNK/LILRA2/PIK3CD/DAPP1/VAV3/IGHV4-39	bom:102277548/bom:102275526/bom:102277532/bom:102274461/bom:102268229/bom:102281896/bom:102268126	7
bom05170	Human immunodeficiency virus 1 infection	16/440	183/6222	0.221603	0.735318	CD3D/PIK3CB/CDK1/CCNB2/CD4/CDC25C/CD3E/CD3G/B2M/LOC102284049/LIMK2/LOC102268170/CCNB3/CXCR4/LOC102264498/PIK3CD	CD3D/PIK3CB/CDK1/CCNB2/CD4/CDC25C/CD3E/CD3G/B2M/Bst2/LIMK2/-/CCNB3/CXCR4/CCR5/PIK3CD	bom:102272573/bom:102277548/bom:102287071/bom:102284855/bom:102281198/bom:102287313/bom:102272861/bom:102272288/bom:102271983/bom:102284049/bom:102282980/bom:102268170/bom:102276872/bom:102280853/bom:102264498/bom:102274461	16
bom01523	Antifolate resistance	4/440	35/6222	0.232463	0.762686	SHMT1/LOC102276827/LOC102288035/LOC102282609	SHMT1/FOLR2/ABCC4/ABCC4	bom:102273549/bom:102276827/bom:102288035/bom:102282609	4
bom05134	Legionellosis	5/440	48/6222	0.249985	0.811063	NAIP/TLR5/ITGB2/LOC102270806/BNIP3	NAIP/TLR5/ITGB2/PYCARD/BNIP3	bom:102266240/bom:102272402/bom:102285348/bom:102270806/bom:102287193	5
bom00062	Fatty acid elongation	3/440	25/6222	0.258188	0.828471	HSD17B12/ECHS1/LOC102286944	HSD17B12/ECHS1/ACOT2	bom:102274407/bom:102281121/bom:102286944	3
bom02010	ABC transporters	5/440	49/6222	0.263675	0.836881	ABCB6/ABCB11/LOC102288035/ABCA3/LOC102282609	Abcb6/ABCB11/ABCC4/ABCA3/ABCC4	bom:102278955/bom:102274705/bom:102288035/bom:102264901/bom:102282609	5
bom00030	Pentose phosphate pathway	3/440	26/6222	0.277858	0.869804	LOC102270280/FBP1/RBKS	FBP2/FBP1/RBKS	bom:102270280/bom:102285847/bom:102268565	3
bom00061	Fatty acid biosynthesis	2/440	15/6222	0.287251	0.869804	ACSL6/ACSF3	ACSL6/ACSF3	bom:102276039/bom:102268238	2
bom00603	Glycosphingolipid biosynthesis - globo and isoglobo series	2/440	15/6222	0.287251	0.869804	FUT1/FUT2	FUT1/FUT2	bom:102282547/bom:102283305	2
bom00770	Pantothenate and CoA biosynthesis	2/440	15/6222	0.287251	0.869804	ENPP3/PANK1	ENPP3/PANK1	bom:102266801/bom:102270683	2
bom04750	Inflammatory mediator regulation of TRP channels	9/440	102/6222	0.294104	0.869804	PLA2G4D/PIK3CB/PLA2G4F/PLA2G4E/PLCB2/PRKCQ/CAMK2G/PIK3CD/TRPV4	PLA2G4D/PIK3CB/PLA2G4F/PLA2G4E/PLCB2/PRKCQ/Camk2g/PIK3CD/TRPV4	bom:102282862/bom:102277548/bom:102283142/bom:102282579/bom:102278948/bom:102273710/bom:102279381/bom:102274461/bom:102272539	9
bom05135	Yersinia infection	10/440	115/6222	0.294653	0.869804	PIK3CB/RPS6KA3/MEFV/ZAP70/ITGA4/FYB/PIK3CD/LOC102270806/VAV3/WAS	PIK3CB/Rps6ka3/MEFV/ZAP70/ITGA4/Fyb1/PIK3CD/PYCARD/VAV3/WAS	bom:102277548/bom:102278237/bom:102284489/bom:102287403/bom:102277811/bom:102276797/bom:102274461/bom:102270806/bom:102281896/bom:102271473	10
bom01040	Biosynthesis of unsaturated fatty acids	3/440	27/6222	0.297665	0.869804	SCD/HSD17B12/LOC102286944	SCD/HSD17B12/ACOT2	bom:102280846/bom:102274407/bom:102286944	3
bom04976	Bile secretion	6/440	64/6222	0.297878	0.869804	SLC4A5/SLC5A1/ABCB11/LOC102288035/SLC9A3/LOC102282609	SLC4A5/SLC5A1/ABCB11/ABCC4/SLC9A3/ABCC4	bom:102279361/bom:102280176/bom:102274705/bom:102288035/bom:102274000/bom:102282609	6
bom05202	Transcriptional misregulation in cancer	13/440	155/6222	0.30119	0.870766	LOC102278370/TMPRSS2/IL1R2/PPARG/MMP9/BMP2K/FLT3/CSF1R/CDKN2C/LOC102285463/BCL2A1/LOC102268126/ETV4	PROM1/TMPRSS2/IL1R2/PPARG/MMP9/BMP2K/FLT3/CSF1R/CDKN2C/GZMB/BCL2A1/IGHV4-39/ETV4	bom:102278370/bom:102273890/bom:102271891/bom:102265537/bom:102273141/bom:102281679/bom:102272113/bom:102272280/bom:102272454/bom:102285463/bom:102280081/bom:102268126/bom:102267460	13
bom00230	Purine metabolism	10/440	118/6222	0.322809	0.90298	ENTPD5/NT5C3A/RRM2/LOC102267915/ENPP3/DCK/GDA/LOC102268405/ENTPD1/CECR1	ENTPD5/NT5C3A/RRM2/UOX/ENPP3/DCK/GDA/NT5C3A/ENTPD1/ADA2	bom:102278224/bom:102287195/bom:102280923/bom:102267915/bom:102266801/bom:102268258/bom:102279505/bom:102268405/bom:102270483/bom:102278611	10
bom04115	p53 signaling pathway	6/440	66/6222	0.323258	0.90298	CDK1/CCNB2/RRM2/GTSE1/ZMAT3/AIFM2	CDK1/CCNB2/RRM2/GTSE1/ZMAT3/AIFM2	bom:102287071/bom:102284855/bom:102280923/bom:102277761/bom:102274080/bom:102267626	6
bom04066	HIF-1 signaling pathway	8/440	92/6222	0.324702	0.90298	PIK3CB/LOC102276607/HKDC1/CAMK2G/LOC102288244/PIK3CD/NOS2/EGLN3	PIK3CB/ICA/HKDC1/Camk2g/CYBB/PIK3CD/NOS2/EGLN3	bom:102277548/bom:102276607/bom:102268099/bom:102279381/bom:102288244/bom:102274461/bom:102265893/bom:102280498	8
bom05231	Choline metabolism in cancer	8/440	92/6222	0.324702	0.90298	PLA2G4D/PIK3CB/PLA2G4F/PLA2G4E/PLD1/PIK3CD/WAS/SLC44A4	PLA2G4D/PIK3CB/PLA2G4F/PLA2G4E/PLD1/PIK3CD/WAS/SLC44A4	bom:102282862/bom:102277548/bom:102283142/bom:102282579/bom:102279771/bom:102274461/bom:102271473/bom:102279720	8
bom04071	Sphingolipid signaling pathway	10/440	119/6222	0.332322	0.91192	PIK3CB/ADORA3/PLCB2/PLD1/SPTLC3/FCER1A/DEGS2/PIK3CD/PPP2R2D/SGPP2	PIK3CB/ADORA3/PLCB2/PLD1/SPTLC3/FCER1A/DEGS2/PIK3CD/Ppp2r2d/SGPP2	bom:102277548/bom:102286797/bom:102278948/bom:102279771/bom:102266630/bom:102286637/bom:102267014/bom:102274461/bom:102287482/bom:102286517	10
bom04370	VEGF signaling pathway	5/440	54/6222	0.334162	0.91192	PLA2G4D/PIK3CB/PLA2G4F/PLA2G4E/PIK3CD	PLA2G4D/PIK3CB/PLA2G4F/PLA2G4E/PIK3CD	bom:102282862/bom:102277548/bom:102283142/bom:102282579/bom:102274461	5
bom00512	Mucin type O-glycan biosynthesis	3/440	29/6222	0.337449	0.912361	GALNT6/GCNT3/GALNT12	GALNT6/GCNT3/Galnt12	bom:102265378/bom:102288028/bom:102270804	3
bom04915	Estrogen signaling pathway	10/440	120/6222	0.341888	0.915883	PIK3CB/LOC102268548/LOC102282154/PLCB2/MMP9/NCOA2/KRT36/TGFA/PIK3CD/LOC102281124	PIK3CB/KRT17/KRT17/PLCB2/MMP9/NCOA2/KRT36/TGFA/PIK3CD/KRT14	bom:102277548/bom:102268548/bom:102268264/bom:102278948/bom:102273141/bom:102267236/bom:102269109/bom:102264981/bom:102274461/bom:102281124	10
bom00410	beta-Alanine metabolism	3/440	30/6222	0.357316	0.948511	ACADS/ECHS1/CARNS1	ACADS/ECHS1/CARNS1	bom:102269247/bom:102281121/bom:102288119	3
bom04210	Apoptosis	10/440	124/6222	0.380557	0.999967	PIK3CB/BIRC5/TNFSF10/PRF1/CTSS/PIK3CD/CTSH/LMNB1/LOC102285463/BCL2A1	PIK3CB/BIRC5/TNFSF10/PRF1/CTSS/PIK3CD/CTSH/Lmnb1/GZMB/BCL2A1	bom:102277548/bom:102275014/bom:102287110/bom:102269764/bom:102287237/bom:102274461/bom:102281958/bom:102286144/bom:102285463/bom:102280081	10
bom05212	Pancreatic cancer	6/440	71/6222	0.38771	0.999967	PIK3CB/E2F2/PLD1/BRCA2/TGFA/PIK3CD	PIK3CB/E2F2/PLD1/BRCA2/TGFA/PIK3CD	bom:102277548/bom:102268181/bom:102279771/bom:102276437/bom:102264981/bom:102274461	6
bom00600	Sphingolipid metabolism	4/440	45/6222	0.395044	0.999967	GBA/SPTLC3/DEGS2/SGPP2	GBA/SPTLC3/DEGS2/SGPP2	bom:102268713/bom:102266630/bom:102267014/bom:102286517	4
bom04614	Renin-angiotensin system	2/440	20/6222	0.418496	0.999967	LNPEP/CTSA	LNPEP/CTSA	bom:102267303/bom:102280027	2
bom04217	Necroptosis	9/440	115/6222	0.42664	0.999967	PLA2G4D/PLA2G4F/PLA2G4E/ZBP1/TNFSF10/IL1A/CAMK2G/LOC102288244/LOC102270806	PLA2G4D/PLA2G4F/PLA2G4E/ZBP1/TNFSF10/IL1A/Camk2g/CYBB/PYCARD	bom:102282862/bom:102283142/bom:102282579/bom:102274049/bom:102287110/bom:102282330/bom:102279381/bom:102288244/bom:102270806	9
bom00330	Arginine and proline metabolism	4/440	47/6222	0.427682	0.999967	CKMT1A/DAO/NOS2/CARNS1	CKMT1/DAO/NOS2/CARNS1	bom:102281409/bom:102288350/bom:102265893/bom:102288119	4
bom04810	Regulation of actin cytoskeleton	14/440	184/6222	0.428154	0.999967	PIK3CB/IQGAP3/DIAPH3/ITGAX/LIMK2/LPAR5/NCKAP1L/ITGA4/CXCR4/ITGAL/FGF21/PIK3CD/ITGB2/VAV3	PIK3CB/IQGAP3/DIAPH3/ITGAX/LIMK2/LPAR5/NCKAP1L/ITGA4/CXCR4/ITGAL/FGF21/PIK3CD/ITGB2/VAV3	bom:102277548/bom:102285260/bom:102266973/bom:102270228/bom:102282980/bom:102276877/bom:102268906/bom:102277811/bom:102280853/bom:102281951/bom:102282265/bom:102274461/bom:102285348/bom:102281896	14
bom04068	FoxO signaling pathway	9/440	117/6222	0.447259	0.999967	PIK3CB/CCNB2/PLK4/TNFSF10/CCNB3/HOMER2/PIK3CD/IL7R/BNIP3	PIK3CB/CCNB2/PLK4/TNFSF10/CCNB3/Homer2/PIK3CD/IL7R/BNIP3	bom:102277548/bom:102284855/bom:102287935/bom:102287110/bom:102276872/bom:102278476/bom:102274461/bom:102284629/bom:102287193	9
bom04014	Ras signaling pathway	16/440	215/6222	0.453786	0.999967	PLA2G4D/PIK3CB/PLA2G4F/PLA2G4E/PLD1/FLT3/RASAL3/EFNA3/CSF1R/RASGRP1/ZAP70/GRIN1/TGFA/RASGRP4/FGF21/PIK3CD	PLA2G4D/PIK3CB/PLA2G4F/PLA2G4E/PLD1/FLT3/RASAL3/EFNA3/CSF1R/RASGRP1/ZAP70/GRIN1/TGFA/RASGRP4/FGF21/PIK3CD	bom:102282862/bom:102277548/bom:102283142/bom:102282579/bom:102279771/bom:102272113/bom:102269674/bom:102267601/bom:102272280/bom:102272711/bom:102287403/bom:102276953/bom:102264981/bom:102266520/bom:102282265/bom:102274461	16
bom00760	Nicotinate and nicotinamide metabolism	3/440	35/6222	0.454555	0.999967	NT5C3A/ENPP3/LOC102268405	NT5C3A/ENPP3/NT5C3A	bom:102287195/bom:102266801/bom:102268405	3
bom04218	Cellular senescence	11/440	146/6222	0.459349	0.999967	PIK3CB/FOXM1/CDK1/CCNB2/E2F2/IL1A/LOC102268170/CCNB3/MYBL2/PIK3CD/TRPV4	PIK3CB/Foxm1/CDK1/CCNB2/E2F2/IL1A/-/CCNB3/MYBL2/PIK3CD/TRPV4	bom:102277548/bom:102287371/bom:102287071/bom:102284855/bom:102268181/bom:102282330/bom:102268170/bom:102276872/bom:102280182/bom:102274461/bom:102272539	11
bom05221	Acute myeloid leukemia	5/440	63/6222	0.462913	0.999967	PIK3CB/FLT3/CSF1R/PIK3CD/BCL2A1	PIK3CB/FLT3/CSF1R/PIK3CD/BCL2A1	bom:102277548/bom:102272113/bom:102272280/bom:102274461/bom:102280081	5
bom04724	Glutamatergic synapse	8/440	105/6222	0.467122	0.999967	PLA2G4D/PLA2G4F/PLA2G4E/PLCB2/PLD1/GRIN1/HOMER2/SLC17A7	PLA2G4D/PLA2G4F/PLA2G4E/PLCB2/PLD1/GRIN1/Homer2/SLC17A7	bom:102282862/bom:102283142/bom:102282579/bom:102278948/bom:102279771/bom:102276953/bom:102278476/bom:102275739	8
bom00340	Histidine metabolism	2/440	22/6222	0.46764	0.999967	HAL/CARNS1	HAL/CARNS1	bom:102274481/bom:102288119	2
bom03430	Mismatch repair	2/440	22/6222	0.46764	0.999967	MSH2/EXO1	MSH2/EXO1	bom:102268614/bom:102288098	2
bom05223	Non-small cell lung cancer	5/440	64/6222	0.476899	0.999967	PIK3CB/E2F2/EML4/TGFA/PIK3CD	PIK3CB/E2F2/EML4/TGFA/PIK3CD	bom:102277548/bom:102268181/bom:102286590/bom:102264981/bom:102274461	5
bom05215	Prostate cancer	7/440	92/6222	0.477848	0.999967	PIK3CB/TMPRSS2/IL1R2/E2F2/MMP9/TGFA/PIK3CD	PIK3CB/TMPRSS2/IL1R2/E2F2/MMP9/TGFA/PIK3CD	bom:102277548/bom:102273890/bom:102271891/bom:102268181/bom:102273141/bom:102264981/bom:102274461	7
bom05418	Fluid shear stress and atherosclerosis	10/440	135/6222	0.48754	0.999967	PIK3CB/NQO1/IL1R2/MMP9/LOC102283655/IL1A/PIK3CD/NCF1/TRPV4/MGST3	PIK3CB/NQO1/IL1R2/MMP9/GSTM1/IL1A/PIK3CD/NCF1/TRPV4/MGST3	bom:102277548/bom:102280865/bom:102271891/bom:102273141/bom:102283655/bom:102282330/bom:102274461/bom:102266557/bom:102272539/bom:102268301	10
bom00052	Galactose metabolism	2/440	23/6222	0.491271	0.999967	GALM/HKDC1	GALM/HKDC1	bom:102284779/bom:102268099	2
bom04966	Collecting duct acid secretion	2/440	23/6222	0.491271	0.999967	ATP6V0A1/ATP6V1C2	ATP6V0A1/ATP6V1C2	bom:102281348/bom:102265121	2
bom03440	Homologous recombination	3/440	38/6222	0.509924	0.999967	BRCA1/BRCA2/BRIP1	BRCA1/BRCA2/BRIP1	bom:102266344/bom:102276437/bom:102269436	3
bom04657	IL-17 signaling pathway	6/440	81/6222	0.514933	0.999967	S100A8/MMP9/TAB3/S100A9/IL17F/CXCL10	S100A8/MMP9/TAB3/S100A9/Il17f/CXCL10	bom:102271680/bom:102273141/bom:102265057/bom:102274639/bom:102273420/bom:102264358	6
bom00130	Ubiquinone and other terpenoid-quinone biosynthesis	1/440	10/6222	0.52	0.999967	NQO1	NQO1	bom:102280865	1
bom04979	Cholesterol metabolism	3/440	39/6222	0.527719	0.999967	LIPG/LIPA/ABCB11	LIPG/LIPA/ABCB11	bom:102269588/bom:102271904/bom:102274705	3
bom04072	Phospholipase D signaling pathway	10/440	140/6222	0.53497	0.999967	PLA2G4D/PIK3CB/PLA2G4F/PLA2G4E/PLCB2/PLD1/FCER1A/LPAR5/PIK3CD/LOC102268126	PLA2G4D/PIK3CB/PLA2G4F/PLA2G4E/PLCB2/PLD1/FCER1A/LPAR5/PIK3CD/IGHV4-39	bom:102282862/bom:102277548/bom:102283142/bom:102282579/bom:102278948/bom:102279771/bom:102286637/bom:102276877/bom:102274461/bom:102268126	10
bom00500	Starch and sucrose metabolism	2/440	25/6222	0.536495	0.999967	HKDC1/ENPP3	HKDC1/ENPP3	bom:102268099/bom:102266801	2
bom05206	MicroRNAs in cancer	11/440	155/6222	0.541101	0.999967	PIK3CB/KIF23/CDC25C/BRCA1/E2F2/CDC25B/MMP9/CDCA5/EFNA3/LOC102272075/PIK3CD	PIK3CB/KIF23/CDC25C/BRCA1/E2F2/CDC25B/MMP9/CDCA5/EFNA3/CYP24A1/PIK3CD	bom:102277548/bom:102288352/bom:102287313/bom:102266344/bom:102268181/bom:102276738/bom:102273141/bom:102285720/bom:102267601/bom:102272075/bom:102274461	11
bom04610	Complement and coagulation cascades	5/440	69/6222	0.544756	0.999967	C3AR1/ITGAX/ITGB2/SERPINC1/SERPINF2	C3AR1/ITGAX/ITGB2/SERPINC1/SERPINF2	bom:102264632/bom:102270228/bom:102285348/bom:102284114/bom:102282229	5
bom00730	Thiamine metabolism	1/440	11/6222	0.553998	0.999967	ALPL	ALPL	bom:102271651	1
bom04730	Long-term depression	4/440	56/6222	0.566496	0.999967	PLA2G4D/PLA2G4F/PLA2G4E/PLCB2	PLA2G4D/PLA2G4F/PLA2G4E/PLCB2	bom:102282862/bom:102283142/bom:102282579/bom:102278948	4
bom04931	Insulin resistance	7/440	100/6222	0.567978	0.999967	PIK3CB/PPARGC1B/RPS6KA3/PRKCQ/PIK3CD/SLC27A4/MLXIPL	PIK3CB/PPARGC1B/Rps6ka3/PRKCQ/PIK3CD/SLC27A4/Mlxipl	bom:102277548/bom:102273130/bom:102278237/bom:102273710/bom:102274461/bom:102268207/bom:102273033	7
bom04930	Type II diabetes mellitus	3/440	42/6222	0.578861	0.999967	PIK3CB/HKDC1/PIK3CD	PIK3CB/HKDC1/PIK3CD	bom:102277548/bom:102268099/bom:102274461	3
bom00562	Inositol phosphate metabolism	5/440	72/6222	0.583412	0.999967	PLCH1/PIK3CB/PLCB2/INPP4B/PIK3CD	PLCH1/PIK3CB/PLCB2/INPP4B/PIK3CD	bom:102269456/bom:102277548/bom:102278948/bom:102283345/bom:102274461	5
bom05214	Glioma	5/440	72/6222	0.583412	0.999967	PIK3CB/E2F2/CAMK2G/TGFA/PIK3CD	PIK3CB/E2F2/Camk2g/TGFA/PIK3CD	bom:102277548/bom:102268181/bom:102279381/bom:102264981/bom:102274461	5
bom00910	Nitrogen metabolism	1/440	12/6222	0.585594	0.999967	LOC102266213	CA1	bom:102266213	1
bom04912	GnRH signaling pathway	6/440	87/6222	0.586346	0.999967	PLA2G4D/PLA2G4F/PLA2G4E/PLCB2/PLD1/CAMK2G	PLA2G4D/PLA2G4F/PLA2G4E/PLCB2/PLD1/Camk2g	bom:102282862/bom:102283142/bom:102282579/bom:102278948/bom:102279771/bom:102279381	6
bom00514	Other types of O-glycan biosynthesis	3/440	43/6222	0.595116	0.999967	GALNT6/ST6GAL2/GALNT12	GALNT6/ST6GAL2/Galnt12	bom:102265378/bom:102285977/bom:102270804	3
bom01522	Endocrine resistance	6/440	88/6222	0.597718	0.999967	PIK3CB/E2F2/MMP9/CDKN2C/PIK3CD/ABCB11	PIK3CB/E2F2/MMP9/CDKN2C/PIK3CD/ABCB11	bom:102277548/bom:102268181/bom:102273141/bom:102272454/bom:102274461/bom:102274705	6
bom04975	Fat digestion and absorption	2/440	28/6222	0.598981	0.999967	DGAT2/SLC27A4	DGAT2/SLC27A4	bom:102285649/bom:102268207	2
bom05020	Prion diseases	2/440	28/6222	0.598981	0.999967	IL1A/CCL5	IL1A/CCL5	bom:102282330/bom:102264969	2
bom05017	Spinocerebellar ataxia	6/440	89/6222	0.608922	0.999967	PIK3CB/PLCB2/GRIN1/PIK3CD/LOC102287274/VLDLR	PIK3CB/PLCB2/GRIN1/PIK3CD/ATXN3/VLDLR	bom:102277548/bom:102278948/bom:102276953/bom:102274461/bom:102287274/bom:102268341	6
bom00120	Primary bile acid biosynthesis	1/440	13/6222	0.614956	0.999967	AMACR	AMACR	bom:102284091	1
bom00450	Selenocompound metabolism	1/440	13/6222	0.614956	0.999967	TXNRD1	Txnrd1	bom:102266756	1
bom00533	Glycosaminoglycan biosynthesis - keratan sulfate	1/440	13/6222	0.614956	0.999967	B3GNT7	B3GNT7	bom:102271659	1
bom00564	Glycerophospholipid metabolism	6/440	90/6222	0.619954	0.999967	PLA2G4D/PLA2G4F/PLA2G4E/PLD1/PLD4/CHAT	PLA2G4D/PLA2G4F/PLA2G4E/PLD1/PLD4/CHAT	bom:102282862/bom:102283142/bom:102282579/bom:102279771/bom:102273879/bom:102275818	6
bom04929	GnRH secretion	4/440	60/6222	0.621947	0.999967	PIK3CB/PLCB2/HCN2/PIK3CD	PIK3CB/PLCB2/Hcn2/PIK3CD	bom:102277548/bom:102278948/bom:102279911/bom:102274461	4
bom00520	Amino sugar and nucleotide sugar metabolism	3/440	45/6222	0.62638	0.999967	LOC102272785/HKDC1/UGDH	CMAH/HKDC1/UGDH	bom:102272785/bom:102268099/bom:102285070	3
bom05218	Melanoma	4/440	62/6222	0.647938	0.999967	PIK3CB/E2F2/FGF21/PIK3CD	PIK3CB/E2F2/FGF21/PIK3CD	bom:102277548/bom:102268181/bom:102282265/bom:102274461	4
bom05230	Central carbon metabolism in cancer	4/440	62/6222	0.647938	0.999967	PIK3CB/HKDC1/FLT3/PIK3CD	PIK3CB/HKDC1/FLT3/PIK3CD	bom:102277548/bom:102268099/bom:102272113/bom:102274461	4
bom04668	TNF signaling pathway	7/440	109/6222	0.659883	0.999967	PIK3CB/MMP9/TAB3/NOD2/CCL5/PIK3CD/CXCL10	PIK3CB/MMP9/TAB3/NOD2/CCL5/PIK3CD/CXCL10	bom:102277548/bom:102273141/bom:102265057/bom:102265346/bom:102264969/bom:102274461/bom:102264358	7
bom04972	Pancreatic secretion	5/440	79/6222	0.666214	0.999967	RAB27B/SLC26A3/PLCB2/LOC102270735/CLCA1	RAB27B/Slc26a3/PLCB2/-/CLCA1	bom:102283404/bom:102274106/bom:102278948/bom:102270735/bom:102271760	5
bom05144	Malaria	3/440	48/6222	0.670089	0.999967	CD40LG/ITGAL/ITGB2	CD40LG/ITGAL/ITGB2	bom:102269787/bom:102281951/bom:102285348	3
bom00250	Alanine, aspartate and glutamate metabolism	2/440	32/6222	0.672134	0.999967	RIMKLA/ALDH5A1	RIMKLA/ALDH5A1	bom:102285876/bom:106701204	2
bom00620	Pyruvate metabolism	2/440	32/6222	0.672134	0.999967	ME2/ME1	ME2/ME1	bom:102265425/bom:102266389	2
bom03410	Base excision repair	2/440	32/6222	0.672134	0.999967	POLE/NEIL3	POLE/NEIL3	bom:102275686/bom:102286612	2
bom04720	Long-term potentiation	4/440	64/6222	0.672721	0.999967	PLCB2/RPS6KA3/CAMK2G/GRIN1	PLCB2/Rps6ka3/Camk2g/GRIN1	bom:102278948/bom:102278237/bom:102279381/bom:102276953	4
bom04152	AMPK signaling pathway	7/440	111/6222	0.678624	0.999967	PIK3CB/LOC102270280/PPARG/SCD/FBP1/PIK3CD/PPP2R2D	PIK3CB/FBP2/PPARG/SCD/FBP1/PIK3CD/Ppp2r2d	bom:102277548/bom:102270280/bom:102265537/bom:102280846/bom:102285847/bom:102274461/bom:102287482	7
bom04918	Thyroid hormone synthesis	4/440	65/6222	0.684652	0.999967	DUOXA2/GSR/PLCB2/TTF2	DUOXA2/Gsr/PLCB2/TTF2	bom:102275189/bom:102267960/bom:102278948/bom:102264500	4
bom05033	Nicotine addiction	2/440	33/6222	0.688644	0.999967	GRIN1/SLC17A7	GRIN1/SLC17A7	bom:102276953/bom:102275739	2
bom05211	Renal cell carcinoma	4/440	66/6222	0.696275	0.999967	PIK3CB/TGFA/PIK3CD/EGLN3	PIK3CB/TGFA/PIK3CD/EGLN3	bom:102277548/bom:102264981/bom:102274461/bom:102280498	4
bom04146	Peroxisome	5/440	82/6222	0.698223	0.999967	ACSL6/PRDX5/AMACR/DAO/NOS2	ACSL6/PRDX5/AMACR/DAO/NOS2	bom:102276039/bom:102265699/bom:102284091/bom:102288350/bom:102265893	5
bom05210	Colorectal cancer	5/440	82/6222	0.698223	0.999967	PIK3CB/BIRC5/TGFA/PIK3CD/MSH2	PIK3CB/BIRC5/TGFA/PIK3CD/MSH2	bom:102277548/bom:102275014/bom:102264981/bom:102274461/bom:102268614	5
bom04960	Aldosterone-regulated sodium reabsorption	2/440	34/6222	0.704464	0.999967	PIK3CB/PIK3CD	PIK3CB/PIK3CD	bom:102277548/bom:102274461	2
bom00511	Other glycan degradation	1/440	17/6222	0.713058	0.999967	GBA	GBA	bom:102268713	1
bom00670	One carbon pool by folate	1/440	17/6222	0.713058	0.999967	SHMT1	SHMT1	bom:102273549	1
bom05143	African trypanosomiasis	2/440	35/6222	0.71961	0.999967	PLCB2/LOC102268126	PLCB2/IGHV4-39	bom:102278948/bom:102268126	2
bom05219	Bladder cancer	2/440	35/6222	0.71961	0.999967	E2F2/MMP9	E2F2/MMP9	bom:102268181/bom:102273141	2
bom00220	Arginine biosynthesis	1/440	18/6222	0.733406	0.999967	NOS2	NOS2	bom:102265893	1
bom04530	Tight junction	9/440	149/6222	0.736666	0.999967	CLDN17/OCLN/SLC9A3R1/DLG2/EPB41L4B/CD1E/PPP2R2D/LOC102288394/WAS	CLDN17/OCLN/SLC9A3R1/DLG2/EPB41L4B/CD1E/Ppp2r2d/CD1A/WAS	bom:102276094/bom:102285971/bom:102272422/bom:102284602/bom:102270183/bom:102287826/bom:102287482/bom:102288394/bom:102271473	9
bom05133	Pertussis	4/440	70/6222	0.739684	0.999967	IL1A/NOS2/ITGB2/LOC102270806	IL1A/NOS2/ITGB2/PYCARD	bom:102282330/bom:102265893/bom:102285348/bom:102270806	4
bom05200	Pathways in cancer	31/440	483/6222	0.746472	0.999967	PIK3CB/BIRC5/NQO1/PLCB2/PPARG/E2F2/MMP9/LOC102283655/PLD1/CKS2/FLT3/EML4/FZD5/CSF1R/RASGRP1/LPAR5/BRCA2/TXNRD1/CAMK2G/CXCR4/TGFA/RASGRP4/FGF21/PIK3CD/NOS2/IL2RG/MSH2/IL12RB1/IL7R/MGST3/EGLN3	PIK3CB/BIRC5/NQO1/PLCB2/PPARG/E2F2/MMP9/GSTM1/PLD1/CKS2/FLT3/EML4/FZD5/CSF1R/RASGRP1/LPAR5/BRCA2/Txnrd1/Camk2g/CXCR4/TGFA/RASGRP4/FGF21/PIK3CD/NOS2/IL2RG/MSH2/IL12RB1/IL7R/MGST3/EGLN3	bom:102277548/bom:102275014/bom:102280865/bom:102278948/bom:102265537/bom:102268181/bom:102273141/bom:102283655/bom:102279771/bom:102282677/bom:102272113/bom:102286590/bom:102282966/bom:102272280/bom:102272711/bom:102276877/bom:102276437/bom:102266756/bom:102279381/bom:102280853/bom:102264981/bom:102266520/bom:102282265/bom:102274461/bom:102265893/bom:102266681/bom:102268614/bom:102286576/bom:102…	31
bom05222	Small cell lung cancer	5/440	87/6222	0.746736	0.999967	PIK3CB/E2F2/CKS2/PIK3CD/NOS2	PIK3CB/E2F2/CKS2/PIK3CD/NOS2	bom:102277548/bom:102268181/bom:102282677/bom:102274461/bom:102265893	5
bom04964	Proximal tubule bicarbonate reclamation	1/440	19/6222	0.752313	0.999967	SLC9A3	SLC9A3	bom:102274000	1
bom05203	Viral carcinogenesis	10/440	167/6222	0.753509	0.999967	PIK3CB/CDC20/CDK1/LOC102279439/LOC102268170/DLG2/LOC102264498/LOC102273079/PIK3CD/CCR4	PIK3CB/CDC20/CDK1/HIST1H2BC/-/DLG2/CCR5/-/PIK3CD/CCR4	bom:102277548/bom:102286579/bom:102287071/bom:102279439/bom:102268170/bom:102284602/bom:102264498/bom:102273079/bom:102274461/bom:102284604	10
bom04015	Rap1 signaling pathway	12/440	199/6222	0.759545	0.999967	PIK3CB/PLCB2/EFNA3/CSF1R/LPAR5/GRIN1/FYB/ITGAL/FGF21/PIK3CD/ITGB2/VAV3	PIK3CB/PLCB2/EFNA3/CSF1R/LPAR5/GRIN1/Fyb1/ITGAL/FGF21/PIK3CD/ITGB2/VAV3	bom:102277548/bom:102278948/bom:102267601/bom:102272280/bom:102276877/bom:102276953/bom:102276797/bom:102281951/bom:102282265/bom:102274461/bom:102285348/bom:102281896	12
bom04611	Platelet activation	7/440	121/6222	0.762241	0.999967	PLA2G4D/PIK3CB/PLA2G4F/PLA2G4E/PLCB2/RASGRP1/PIK3CD	PLA2G4D/PIK3CB/PLA2G4F/PLA2G4E/PLCB2/RASGRP1/PIK3CD	bom:102282862/bom:102277548/bom:102283142/bom:102282579/bom:102278948/bom:102272711/bom:102274461	7
bom05168	Herpes simplex virus 1 infection	21/440	337/6222	0.762608	0.999967	PIK3CB/LOC102283231/LOC102283513/LOC102283463/CD74/RNASEL/B2M/LOC102269342/LOC102271676/CCL5/LOC102284049/DDX58/LOC102268170/PILRA/LOC102273079/LOC102285144/OAS2/PIK3CD/LOC102284391/LOC102282998/LOC102271117	PIK3CB/OAS3/OAS1/HLA-DRA/CD74/RNASEL/B2M/HLA-DMB/-/CCL5/Bst2/DDX58/-/PILRA/-/HLA-DOA/OAS2/PIK3CD/HLA-DMA/HLA-DOB/HLA-DRB1	bom:102277548/bom:102283231/bom:102283513/bom:102283463/bom:102271919/bom:102269338/bom:102271983/bom:102269342/bom:102271676/bom:102264969/bom:102284049/bom:102280551/bom:102268170/bom:102269723/bom:102273079/bom:102285144/bom:102283796/bom:102274461/bom:102284391/bom:102282998/bom:102271117	21
bom00515	Mannose type O-glycan biosynthesis	1/440	20/6222	0.769882	0.999967	FUT4	FUT4	bom:102280084	1
bom00270	Cysteine and methionine metabolism	2/440	39/6222	0.773786	0.999967	AHCYL2/GSS	AHCYL2/GSS	bom:102267442/bom:102288014	2
bom00260	Glycine, serine and threonine metabolism	2/440	40/6222	0.78582	0.999967	SHMT1/DAO	SHMT1/DAO	bom:102273549/bom:102288350	2
bom04630	JAK-STAT signaling pathway	7/440	126/6222	0.797657	0.999967	PIK3CB/IL22RA1/IL10RA/PIK3CD/IL2RG/IL12RB1/IL7R	PIK3CB/IL22RA1/IL10RA/PIK3CD/IL2RG/IL12RB1/IL7R	bom:102277548/bom:102284614/bom:102274768/bom:102274461/bom:102266681/bom:102286576/bom:102284629	7
bom05225	Hepatocellular carcinoma	9/440	159/6222	0.802231	0.999967	PIK3CB/NQO1/E2F2/LOC102283655/FZD5/TXNRD1/TGFA/PIK3CD/MGST3	PIK3CB/NQO1/E2F2/GSTM1/FZD5/Txnrd1/TGFA/PIK3CD/MGST3	bom:102277548/bom:102280865/bom:102268181/bom:102283655/bom:102282966/bom:102266756/bom:102264981/bom:102274461/bom:102268301	9
bom04020	Calcium signaling pathway	10/440	178/6222	0.818797	0.999967	PPIF/PLCB2/GNA15/CAMK2G/GRIN1/CXCR4/CYSLTR1/NOS2/ORAI2/LOC102268126	PPIF/PLCB2/GNA15/Camk2g/GRIN1/CXCR4/CYSLTR1/NOS2/ORAI2/IGHV4-39	bom:102269922/bom:102278948/bom:102287374/bom:102279381/bom:102276953/bom:102280853/bom:102284101/bom:102265893/bom:102278785/bom:102268126	10
bom04928	Parathyroid hormone synthesis, secretion and action	5/440	97/6222	0.825998	0.999967	PLCB2/PLD1/SLC9A3R1/LOC102272075/LOC102278257	PLCB2/PLD1/SLC9A3R1/CYP24A1/CYP27B1	bom:102278948/bom:102279771/bom:102272422/bom:102272075/bom:102278257	5
bom04012	ErbB signaling pathway	4/440	81/6222	0.834694	0.999967	PIK3CB/CAMK2G/TGFA/PIK3CD	PIK3CB/Camk2g/TGFA/PIK3CD	bom:102277548/bom:102279381/bom:102264981/bom:102274461	4
bom05224	Breast cancer	7/440	133/6222	0.840331	0.999967	PIK3CB/BRCA1/E2F2/FZD5/BRCA2/FGF21/PIK3CD	PIK3CB/BRCA1/E2F2/FZD5/BRCA2/FGF21/PIK3CD	bom:102277548/bom:102266344/bom:102268181/bom:102282966/bom:102276437/bom:102282265/bom:102274461	7
bom00534	Glycosaminoglycan biosynthesis - heparan sulfate / heparin	1/440	25/6222	0.840741	0.999967	HS2ST1	HS2ST1	bom:102269317	1
bom04726	Serotonergic synapse	5/440	100/6222	0.845448	0.999967	PLA2G4D/PLA2G4F/PLA2G4E/PLCB2/ALOX12B	PLA2G4D/PLA2G4F/PLA2G4E/PLCB2/ALOX12B	bom:102282862/bom:102283142/bom:102282579/bom:102278948/bom:102276175	5
bom04970	Salivary secretion	4/440	83/6222	0.848441	0.999967	LOC102283503/LOC102285929/PLCB2/LPO	-/-/PLCB2/LPO	bom:102283503/bom:102285929/bom:102278948/bom:102286023	4
bom04215	Apoptosis - multiple species	1/440	27/6222	0.862555	0.999967	BIRC5	BIRC5	bom:102275014	1
bom04625	C-type lectin receptor signaling pathway	5/440	103/6222	0.863072	0.999967	PIK3CB/CCL22/CLEC4E/PIK3CD/LOC102270806	PIK3CB/CCL22/CLEC4E/PIK3CD/PYCARD	bom:102277548/bom:102284427/bom:102267192/bom:102274461/bom:102270806	5
bom04933	AGE-RAGE signaling pathway in diabetic complications	5/440	103/6222	0.863072	0.999967	PIK3CB/PLCB2/IL1A/LOC102288244/PIK3CD	PIK3CB/PLCB2/IL1A/CYBB/PIK3CD	bom:102277548/bom:102278948/bom:102282330/bom:102288244/bom:102274461	5
bom00510	N-Glycan biosynthesis	2/440	48/6222	0.863361	0.999967	ST6GAL2/ALG14	ST6GAL2/ALG14	bom:102285977/bom:102270741	2
bom04926	Relaxin signaling pathway	6/440	122/6222	0.871585	0.999967	PIK3CB/PLCB2/MMP9/GNA15/PIK3CD/NOS2	PIK3CB/PLCB2/MMP9/GNA15/PIK3CD/NOS2	bom:102277548/bom:102278948/bom:102273141/bom:102287374/bom:102274461/bom:102265893	6
bom04710	Circadian rhythm	1/440	28/6222	0.872317	0.999967	NR1D1	NR1D1	bom:102283025	1
bom04721	Synaptic vesicle cycle	3/440	70/6222	0.881692	0.999967	ATP6V0A1/ATP6V1C2/SLC17A7	ATP6V0A1/ATP6V1C2/SLC17A7	bom:102281348/bom:102265121/bom:102275739	3
bom05100	Bacterial invasion of epithelial cells	3/440	70/6222	0.881692	0.999967	PIK3CB/PIK3CD/SEPT1	PIK3CB/PIK3CD/SEPT1	bom:102277548/bom:102274461/bom:102283544	3
bom04725	Cholinergic synapse	5/440	108/6222	0.888691	0.999967	PIK3CB/PLCB2/CAMK2G/CHAT/PIK3CD	PIK3CB/PLCB2/Camk2g/CHAT/PIK3CD	bom:102277548/bom:102278948/bom:102279381/bom:102275818/bom:102274461	5
bom05220	Chronic myeloid leukemia	3/440	72/6222	0.893076	0.999967	PIK3CB/E2F2/PIK3CD	PIK3CB/E2F2/PIK3CD	bom:102277548/bom:102268181/bom:102274461	3
bom01521	EGFR tyrosine kinase inhibitor resistance	3/440	73/6222	0.898391	0.999967	PIK3CB/TGFA/PIK3CD	PIK3CB/TGFA/PIK3CD	bom:102277548/bom:102264981/bom:102274461	3
bom04924	Renin secretion	3/440	73/6222	0.898391	0.999967	PLCB2/LOC102270735/CLCA1	PLCB2/-/CLCA1	bom:102278948/bom:102270735/bom:102271760	3
bom04922	Glucagon signaling pathway	4/440	92/6222	0.898911	0.999967	LOC102270280/PLCB2/FBP1/CAMK2G	FBP2/PLCB2/FBP1/Camk2g	bom:102270280/bom:102278948/bom:102285847/bom:102279381	4
bom04923	Regulation of lipolysis in adipocytes	2/440	54/6222	0.903632	0.999967	PIK3CB/PIK3CD	PIK3CB/PIK3CD	bom:102277548/bom:102274461	2
bom00350	Tyrosine metabolism	1/440	32/6222	0.904919	0.999967	LOC102284246	ADH6	bom:102284246	1
bom05163	Human cytomegalovirus infection	10/440	199/6222	0.906057	0.999967	PIK3CB/PLCB2/E2F2/B2M/CCL5/LOC102268170/IL10RA/CXCR4/LOC102264498/PIK3CD	PIK3CB/PLCB2/E2F2/B2M/CCL5/-/IL10RA/CXCR4/CCR5/PIK3CD	bom:102277548/bom:102278948/bom:102268181/bom:102271983/bom:102264969/bom:102268170/bom:102274768/bom:102280853/bom:102264498/bom:102274461	10
bom05216	Thyroid cancer	1/440	33/6222	0.911677	0.999967	PPARG	PPARG	bom:102265537	1
bom05213	Endometrial cancer	2/440	57/6222	0.919333	0.999967	PIK3CB/PIK3CD	PIK3CB/PIK3CD	bom:102277548/bom:102274461	2
bom04010	MAPK signaling pathway	14/440	272/6222	0.922648	0.999967	PLA2G4D/PLA2G4F/PLA2G4E/RPS6KA3/CDC25B/FLT3/EFNA3/IL1A/CSF1R/RASGRP1/TGFA/RASGRP4/MAP4K1/FGF21	PLA2G4D/PLA2G4F/PLA2G4E/Rps6ka3/CDC25B/FLT3/EFNA3/IL1A/CSF1R/RASGRP1/TGFA/RASGRP4/MAP4K1/FGF21	bom:102282862/bom:102283142/bom:102282579/bom:102278237/bom:102276738/bom:102272113/bom:102267601/bom:102282330/bom:102272280/bom:102272711/bom:102264981/bom:102266520/bom:102276438/bom:102282265	14
bom04213	Longevity regulating pathway - multiple species	2/440	58/6222	0.92401	0.999967	PIK3CB/PIK3CD	PIK3CB/PIK3CD	bom:102277548/bom:102274461	2
bom04070	Phosphatidylinositol signaling system	4/440	99/6222	0.927298	0.999967	PIK3CB/PLCB2/INPP4B/PIK3CD	PIK3CB/PLCB2/INPP4B/PIK3CD	bom:102277548/bom:102278948/bom:102283345/bom:102274461	4
bom04270	Vascular smooth muscle contraction	5/440	118/6222	0.9278	0.999967	PLA2G4D/PLA2G4F/PLA2G4E/PLCB2/PRKCQ	PLA2G4D/PLA2G4F/PLA2G4E/PLCB2/PRKCQ	bom:102282862/bom:102283142/bom:102282579/bom:102278948/bom:102273710	5
bom04722	Neurotrophin signaling pathway	5/440	118/6222	0.9278	0.999967	PIK3CB/RPS6KA3/CAMK2G/PIK3CD/ARHGDIB	PIK3CB/Rps6ka3/Camk2g/PIK3CD/ARHGDIB	bom:102277548/bom:102278237/bom:102279381/bom:102274461/bom:102286790	5
bom05161	Hepatitis B	6/440	138/6222	0.932599	0.999967	PIK3CB/BIRC5/E2F2/MMP9/DDX58/PIK3CD	PIK3CB/BIRC5/E2F2/MMP9/DDX58/PIK3CD	bom:102277548/bom:102275014/bom:102268181/bom:102273141/bom:102280551/bom:102274461	6
bom04917	Prolactin signaling pathway	2/440	61/6222	0.936553	0.999967	PIK3CB/PIK3CD	PIK3CB/PIK3CD	bom:102277548/bom:102274461	2
bom04211	Longevity regulating pathway	3/440	84/6222	0.942956	0.999967	PIK3CB/PPARG/PIK3CD	PIK3CB/PPARG/PIK3CD	bom:102277548/bom:102265537/bom:102274461	3
bom04921	Oxytocin signaling pathway	6/440	142/6222	0.943128	0.999967	PLA2G4D/PLA2G4F/PLA2G4E/PLCB2/TRPM2/CAMK2G	PLA2G4D/PLA2G4F/PLA2G4E/PLCB2/TRPM2/Camk2g	bom:102282862/bom:102283142/bom:102282579/bom:102278948/bom:102268934/bom:102279381	6
bom03050	Proteasome	1/440	39/6222	0.943269	0.999967	PSMB8	PSMB8	bom:102283566	1
bom00380	Tryptophan metabolism	1/440	40/6222	0.947306	0.999967	ECHS1	ECHS1	bom:102281121	1
bom00513	Various types of N-glycan biosynthesis	1/440	40/6222	0.947306	0.999967	ALG14	ALG14	bom:102270741	1
bom04962	Vasopressin-regulated water reabsorption	1/440	40/6222	0.947306	0.999967	ARHGDIB	ARHGDIB	bom:102286790	1
bom04723	Retrograde endocannabinoid signaling	5/440	126/6222	0.949752	0.999967	LOC102288085/PLCB2/NDUFS1/SLC17A7/ABHD6	FAAH/PLCB2/NDUFS1/SLC17A7/ABHD6	bom:102288085/bom:102278948/bom:102269675/bom:102275739/bom:102264967	5
bom04920	Adipocytokine signaling pathway	2/440	65/6222	0.950252	0.999967	ACSL6/PRKCQ	ACSL6/PRKCQ	bom:102276039/bom:102273710	2
bom04910	Insulin signaling pathway	5/440	127/6222	0.952022	0.999967	PIK3CB/LOC102270280/HKDC1/FBP1/PIK3CD	PIK3CB/FBP2/HKDC1/FBP1/PIK3CD	bom:102277548/bom:102270280/bom:102268099/bom:102285847/bom:102274461	5
bom00970	Aminoacyl-tRNA biosynthesis	1/440	42/6222	0.95454	0.999967	DARS2	DARS2	bom:102284863	1
bom03420	Nucleotide excision repair	1/440	42/6222	0.95454	0.999967	POLE	POLE	bom:102275686	1
bom04024	cAMP signaling pathway	9/440	202/6222	0.95465	0.999967	PIK3CB/PLD1/HCN2/CAMK2G/GRIN1/PIK3CD/LOC102288035/VAV3/LOC102282609	PIK3CB/PLD1/Hcn2/Camk2g/GRIN1/PIK3CD/ABCC4/VAV3/ABCC4	bom:102277548/bom:102279771/bom:102279911/bom:102279381/bom:102276953/bom:102274461/bom:102288035/bom:102281896/bom:102282609	9
bom04151	PI3K-Akt signaling pathway	15/440	306/6222	0.954769	0.999967	PIK3CB/BRCA1/FLT3/EFNA3/CSF1R/LPAR5/MYB/ITGA4/TGFA/FGF21/PIK3CD/IL2RG/PPP2R2D/IL7R/LOC102268126	PIK3CB/BRCA1/FLT3/EFNA3/CSF1R/LPAR5/MYB/ITGA4/TGFA/FGF21/PIK3CD/IL2RG/Ppp2r2d/IL7R/IGHV4-39	bom:102277548/bom:102266344/bom:102272113/bom:102267601/bom:102272280/bom:102276877/bom:102278533/bom:102277811/bom:102264981/bom:102282265/bom:102274461/bom:102266681/bom:102287482/bom:102284629/bom:102268126	15
bom04932	Non-alcoholic fatty liver disease (NAFLD)	5/440	129/6222	0.956286	0.999967	PIK3CB/IL1A/NDUFS1/PIK3CD/MLXIPL	PIK3CB/IL1A/NDUFS1/PIK3CD/Mlxipl	bom:102277548/bom:102282330/bom:102269675/bom:102274461/bom:102273033	5
bom05031	Amphetamine addiction	2/440	68/6222	0.958625	0.999967	CAMK2G/GRIN1	Camk2g/GRIN1	bom:102279381/bom:102276953	2
bom05226	Gastric cancer	5/440	132/6222	0.962038	0.999967	PIK3CB/E2F2/FZD5/FGF21/PIK3CD	PIK3CB/E2F2/FZD5/FGF21/PIK3CD	bom:102277548/bom:102268181/bom:102282966/bom:102282265/bom:102274461	5
bom05412	Arrhythmogenic right ventricular cardiomyopathy (ARVC)	2/440	70/6222	0.963439	0.999967	LOC102266197/ITGA4	DSC2/ITGA4	bom:102266197/bom:102277811	2
bom04961	Endocrine and other factor-regulated calcium reabsorption	1/440	45/6222	0.963577	0.999967	PLCB2	PLCB2	bom:102278948	1
bom04919	Thyroid hormone signaling pathway	4/440	113/6222	0.963615	0.999967	PIK3CB/PLCB2/NCOA2/PIK3CD	PIK3CB/PLCB2/NCOA2/PIK3CD	bom:102277548/bom:102278948/bom:102267236/bom:102274461	4
bom04971	Gastric acid secretion	2/440	71/6222	0.965639	0.999967	PLCB2/CAMK2G	PLCB2/Camk2g	bom:102278948/bom:102279381	2
bom04360	Axon guidance	7/440	174/6222	0.967974	0.999967	PIK3CB/EFNA3/LIMK2/CAMK2G/CXCR4/PIK3CD/NGEF	PIK3CB/EFNA3/LIMK2/Camk2g/CXCR4/PIK3CD/NGEF	bom:102277548/bom:102267601/bom:102282980/bom:102279381/bom:102280853/bom:102274461/bom:102271706	7
bom05030	Cocaine addiction	1/440	47/6222	0.968581	0.999967	GRIN1	GRIN1	bom:102276953	1
bom04916	Melanogenesis	3/440	95/6222	0.968798	0.999967	PLCB2/FZD5/CAMK2G	PLCB2/FZD5/Camk2g	bom:102278948/bom:102282966/bom:102279381	3
bom04713	Circadian entrainment	3/440	96/6222	0.970496	0.999967	PLCB2/CAMK2G/GRIN1	PLCB2/Camk2g/GRIN1	bom:102278948/bom:102279381/bom:102276953	3
bom05132	Salmonella infection	8/440	195/6222	0.970992	0.999967	PTPRC/TAB3/TNFSF10/NAIP/NCKAP1L/TLR5/FGD4/LOC102270806	PTPRC/TAB3/TNFSF10/NAIP/NCKAP1L/TLR5/FGD4/PYCARD	bom:102286212/bom:102265057/bom:102287110/bom:102266240/bom:102268906/bom:102272402/bom:102270188/bom:102270806	8
bom05165	Human papillomavirus infection	14/440	303/6222	0.971741	0.999967	PIK3CB/MX2/ISG15/MX1/ATP6V0A1/SLC9A3R1/FZD5/LOC102268170/DLG2/ATP6V1C2/ITGA4/HES2/PIK3CD/PPP2R2D	PIK3CB/MX2/ISG15/MX1/ATP6V0A1/SLC9A3R1/FZD5/-/DLG2/ATP6V1C2/ITGA4/HES2/PIK3CD/Ppp2r2d	bom:102277548/bom:102273118/bom:102276802/bom:102273400/bom:102281348/bom:102272422/bom:102282966/bom:102268170/bom:102284602/bom:102265121/bom:102277811/bom:102284683/bom:102274461/bom:102287482	14
bom04740	Olfactory transduction	1/440	49/6222	0.9729	0.999967	CAMK2G	Camk2g	bom:102279381	1
bom05014	Amyotrophic lateral sclerosis (ALS)	1/440	49/6222	0.9729	0.999967	GRIN1	GRIN1	bom:102276953	1
bom04974	Protein digestion and absorption	2/440	75/6222	0.973235	0.999967	COL24A1/SLC9A3	COL24A1/SLC9A3	bom:102272911/bom:102274000	2
bom04911	Insulin secretion	2/440	77/6222	0.976399	0.999967	PLCB2/CAMK2G	PLCB2/Camk2g	bom:102278948/bom:102279381	2
bom04150	mTOR signaling pathway	5/440	143/6222	0.977684	0.999967	PIK3CB/RPS6KA3/FZD5/ATP6V1C2/PIK3CD	PIK3CB/Rps6ka3/FZD5/ATP6V1C2/PIK3CD	bom:102277548/bom:102278237/bom:102282966/bom:102265121/bom:102274461	5
bom04934	Cushing syndrome	5/440	143/6222	0.977684	0.999967	PLCB2/E2F2/FZD5/CDKN2C/CAMK2G	PLCB2/E2F2/FZD5/CDKN2C/Camk2g	bom:102278948/bom:102268181/bom:102282966/bom:102272454/bom:102279381	5
bom00190	Oxidative phosphorylation	3/440	101/6222	0.977755	0.999967	ATP6V0A1/ATP6V1C2/NDUFS1	ATP6V0A1/ATP6V1C2/NDUFS1	bom:102281348/bom:102265121/bom:102269675	3
bom04550	Signaling pathways regulating pluripotency of stem cells	4/440	123/6222	0.978318	0.999967	PIK3CB/ISL1/FZD5/PIK3CD	PIK3CB/Isl1/FZD5/PIK3CD	bom:102277548/bom:102277581/bom:102282966/bom:102274461	4
bom05010	Alzheimer disease	12/440	276/6222	0.979021	0.999967	PIK3CB/PPIF/PLCB2/IDE/IL1A/FZD5/NDUFS1/GRIN1/LOC102288244/PIK3CD/NOS2/DKK2	PIK3CB/PPIF/PLCB2/IDE/IL1A/FZD5/NDUFS1/GRIN1/CYBB/PIK3CD/NOS2/Dkk2	bom:102277548/bom:102269922/bom:102278948/bom:102265572/bom:102282330/bom:102282966/bom:102269675/bom:102276953/bom:102288244/bom:102274461/bom:102265893/bom:102280056	12
bom04540	Gap junction	2/440	79/6222	0.979199	0.999967	CDK1/PLCB2	CDK1/PLCB2	bom:102287071/bom:102278948	2
bom05167	Kaposi sarcoma-associated herpesvirus infection	6/440	165/6222	0.979795	0.999967	PIK3CB/E2F2/LOC102268170/LOC102264498/PIK3CD/CCR4	PIK3CB/E2F2/-/CCR5/PIK3CD/CCR4	bom:102277548/bom:102268181/bom:102268170/bom:102264498/bom:102274461/bom:102284604	6
bom04330	Notch signaling pathway	1/440	53/6222	0.97984	0.999967	DTX3L	DTX3L	bom:102273226	1
bom04140	Autophagy - animal	4/440	125/6222	0.980491	0.999967	PIK3CB/PRKCQ/PIK3CD/BNIP3	PIK3CB/PRKCQ/PIK3CD/BNIP3	bom:102277548/bom:102273710/bom:102274461/bom:102287193	4
bom04390	Hippo signaling pathway	5/440	147/6222	0.981698	0.999967	BIRC5/FZD5/DLG2/PPP2R2D/ITGB2	BIRC5/FZD5/DLG2/Ppp2r2d/ITGB2	bom:102275014/bom:102282966/bom:102284602/bom:102287482/bom:102285348	5
bom04512	ECM-receptor interaction	2/440	82/6222	0.982806	0.999967	LOC102268494/ITGA4	HMMR/ITGA4	bom:102268494/bom:102277811	2
bom04144	Endocytosis	9/440	228/6222	0.98409	0.999967	PSD4/RAB11FIP4/PLD1/EPN3/LOC102268170/CXCR4/LOC102264498/LOC102276827/IL2RG	PSD4/RAB11FIP4/PLD1/EPN3/-/CXCR4/CCR5/FOLR2/IL2RG	bom:102264728/bom:102268426/bom:102279771/bom:102286065/bom:102268170/bom:102280853/bom:102264498/bom:102276827/bom:102266681	9
bom05205	Proteoglycans in cancer	7/440	191/6222	0.984966	0.999967	PIK3CB/HPSE/MMP9/FZD5/CAMK2G/PIK3CD/VAV3	PIK3CB/HPSE/MMP9/FZD5/Camk2g/PIK3CD/VAV3	bom:102277548/bom:102265641/bom:102273141/bom:102282966/bom:102279381/bom:102274461/bom:102281896	7
bom04935	Growth hormone synthesis, secretion and action	3/440	108/6222	0.98512	0.999967	PIK3CB/PLCB2/PIK3CD	PIK3CB/PLCB2/PIK3CD	bom:102277548/bom:102278948/bom:102274461	3
bom00310	Lysine degradation	1/440	58/6222	0.986076	0.999967	ECHS1	ECHS1	bom:102281121	1
bom04137	Mitophagy - animal	1/440	59/6222	0.98707	0.999967	BNIP3	BNIP3	bom:102287193	1
bom04927	Cortisol synthesis and secretion	1/440	59/6222	0.98707	0.999967	PLCB2	PLCB2	bom:102278948	1
bom04714	Thermogenesis	7/440	196/6222	0.988064	0.999967	ACSL6/PPARG/RPS6KA3/CPT2/NDUFS1/FGF21/NDUFAF2	ACSL6/PPARG/Rps6ka3/CPT2/NDUFS1/FGF21/NDUFAF2	bom:102276039/bom:102265537/bom:102278237/bom:102281690/bom:102269675/bom:102282265/bom:102265564	7
bom05217	Basal cell carcinoma	1/440	61/6222	0.988851	0.999967	FZD5	FZD5	bom:102282966	1
bom05414	Dilated cardiomyopathy (DCM)	2/440	89/6222	0.989021	0.999967	ITGA4/LOC102268126	ITGA4/IGHV4-39	bom:102277811/bom:102268126	2
bom01230	Biosynthesis of amino acids	1/440	63/6222	0.990386	0.999967	SHMT1	SHMT1	bom:102273549	1
bom04925	Aldosterone synthesis and secretion	2/440	92/6222	0.990956	0.999967	PLCB2/CAMK2G	PLCB2/Camk2g	bom:102278948/bom:102279381	2
bom04520	Adherens junction	1/440	65/6222	0.991711	0.999967	WAS	WAS	bom:102271473	1
bom04120	Ubiquitin mediated proteolysis	3/440	121/6222	0.993076	0.999967	UBE2C/CDC20/BRCA1	UBE2C/CDC20/BRCA1	bom:102270688/bom:102286579/bom:102266344	3
bom04728	Dopaminergic synapse	3/440	123/6222	0.993857	0.999967	PLCB2/CAMK2G/PPP2R2D	PLCB2/Camk2g/Ppp2r2d	bom:102278948/bom:102279381/bom:102287482	3
bom04310	Wnt signaling pathway	4/440	147/6222	0.99413	0.999967	PLCB2/FZD5/CAMK2G/DKK2	PLCB2/FZD5/Camk2g/Dkk2	bom:102278948/bom:102282966/bom:102279381/bom:102280056	4
bom03015	mRNA surveillance pathway	1/440	75/6222	0.996053	0.999967	PPP2R2D	Ppp2r2d	bom:102287482	1
bom05034	Alcoholism	3/440	131/6222	0.99621	0.999967	LOC102279439/GRIN1/CAMKK1	HIST1H2BC/GRIN1/CAMKK1	bom:102279439/bom:102276953/bom:102278099	3
bom05410	Hypertrophic cardiomyopathy (HCM)	1/440	83/6222	0.997822	0.999967	ITGA4	ITGA4	bom:102277811	1
bom04261	Adrenergic signaling in cardiomyocytes	3/440	141/6222	0.997948	0.999967	PLCB2/CAMK2G/PPP2R2D	PLCB2/Camk2g/Ppp2r2d	bom:102278948/bom:102279381/bom:102287482	3
bom04080	Neuroactive ligand-receptor interaction	7/440	244/6222	0.998892	0.999967	PTGDR/C3AR1/ADORA3/LOC102277241/GRIN1/P2RY10/CYSLTR1	PTGDR/C3AR1/ADORA3/GZMA/GRIN1/P2RY10/CYSLTR1	bom:102264754/bom:102264632/bom:102286797/bom:102277241/bom:102276953/bom:102264765/bom:102284101	7
bom04022	cGMP-PKG signaling pathway	3/440	156/6222	0.999197	0.999967	ADORA3/PPIF/PLCB2	ADORA3/PPIF/PLCB2	bom:102286797/bom:102269922/bom:102278948	3
bom04371	Apelin signaling pathway	2/440	129/6222	0.999225	0.999967	PLCB2/NOS2	PLCB2/NOS2	bom:102278948/bom:102265893	2
bom04510	Focal adhesion	4/440	191/6222	0.999552	0.999967	PIK3CB/ITGA4/PIK3CD/VAV3	PIK3CB/ITGA4/PIK3CD/VAV3	bom:102277548/bom:102277811/bom:102274461/bom:102281896	4
bom05016	Huntington disease	5/440	216/6222	0.99957	0.999967	PPIF/PLCB2/PPARG/NDUFS1/GRIN1	PPIF/PLCB2/PPARG/NDUFS1/GRIN1	bom:102269922/bom:102278948/bom:102265537/bom:102269675/bom:102276953	5
bom03013	RNA transport	1/440	134/6222	0.999952	0.999967	TACC3	TACC3	bom:102264956	1
bom05012	Parkinson disease	3/440	202/6222	0.999959	0.999967	PPIF/CAMK2G/NDUFS1	PPIF/Camk2g/NDUFS1	bom:102269922/bom:102279381/bom:102269675	3
bom04141	Protein processing in endoplasmic reticulum	1/440	139/6222	0.999967	0.999967	LOC102287274	ATXN3	bom:102287274	1

## Sheet: DOWN-G20 dvs G1d
KEGGID	Description	GeneRatio	BgRatio	pvalue	padj	geneID	geneName	keggID	Count
bom04010	MAPK signaling pathway	17/144	272/6222	0.000162037	0.0358103	IGF2/NR4A1/RELB/HSPA6/MYC/FOS/FGFR1/DUSP1/CACNA1B/DDIT3/VEGFA/MAPK8IP3/GADD45G/FGF18/NGFR/LOC102278697/TGFB2	IGF2/NR4A1/RELB/HSPA6/MYC/FOS/FGFR1/DUSP1/CACNA1B/DDIT3/VEGFA/Mapk8ip3/GADD45G/Fgf18/NGFR/HSPA1A/Tgfb2	bom:102274689/bom:102288141/bom:102286396/bom:102273821/bom:102274304/bom:102275053/bom:102267776/bom:102266766/bom:102266839/bom:102284065/bom:102270607/bom:102272897/bom:102276116/bom:102287270/bom:102269800/bom:102278697/bom:102283491	17
bom04933	AGE-RAGE signaling pathway in diabetic complications	9/144	103/6222	0.000586169	0.0647716	EGR1/F3/LOC102288402/IL6/SERPINE1/VEGFA/LOC102271416/CCND1/TGFB2	EGR1/F3/ICAM1/IL6/SERPINE1/VEGFA/ICAM1/CCND1/Tgfb2	bom:102265024/bom:102268945/bom:102288402/bom:102287919/bom:102275884/bom:102270607/bom:102271416/bom:102270546/bom:102283491	9
bom04390	Hippo signaling pathway	10/144	147/6222	0.00204979	0.148699	MYC/NKD2/WTIP/SERPINE1/ID1/CCND1/WNT2B/AMH/PPP2R2C/TGFB2	MYC/NKD2/WTIP/SERPINE1/ID1/CCND1/Wnt2b/AMH/PPP2R2C/Tgfb2	bom:102274304/bom:102276263/bom:102277730/bom:102275884/bom:102278275/bom:102270546/bom:102285570/bom:102281016/bom:102272209/bom:102283491	10
bom05166	Human T-cell leukemia virus 1 infection	12/144	205/6222	0.00269138	0.148699	EGR1/ETS2/RELB/MYC/FOS/LOC102288402/IL6/ZFP36/LOC102271416/CREB3L1/CCND1/TGFB2	EGR1/ETS2/RELB/MYC/FOS/ICAM1/IL6/ZFP36/ICAM1/CREB3L1/CCND1/Tgfb2	bom:102265024/bom:102285960/bom:102286396/bom:102274304/bom:102275053/bom:102288402/bom:102287919/bom:102271875/bom:102271416/bom:102268154/bom:102270546/bom:102283491	12
bom04668	TNF signaling pathway	8/144	109/6222	0.00359249	0.15042	FOS/SOCS3/BCL3/LOC102288402/IL6/LOC102271416/CREB3L1/JUNB	FOS/SOCS3/BCL3/ICAM1/IL6/ICAM1/CREB3L1/JUNB	bom:102275053/bom:102273017/bom:102274878/bom:102288402/bom:102287919/bom:102271416/bom:102268154/bom:102272965	8
bom05323	Rheumatoid arthritis	7/144	89/6222	0.00435172	0.15042	FOS/LOC102288402/IL6/VEGFA/LOC102271416/TGFB2/ATP6V1G2	FOS/ICAM1/IL6/VEGFA/ICAM1/Tgfb2/ATP6V1G2	bom:102275053/bom:102288402/bom:102287919/bom:102270607/bom:102271416/bom:102283491/bom:102276671	7
bom05144	Malaria	5/144	48/6222	0.00476442	0.15042	LOC102288402/IL6/ACKR1/LOC102271416/TGFB2	ICAM1/IL6/ACKR1/ICAM1/Tgfb2	bom:102288402/bom:102287919/bom:102284292/bom:102271416/bom:102283491	5
bom05216	Thyroid cancer	4/144	33/6222	0.00668436	0.182514	MYC/RET/GADD45G/CCND1	MYC/RET/GADD45G/CCND1	bom:102274304/bom:102284923/bom:102276116/bom:102270546	4
bom04728	Dopaminergic synapse	8/144	123/6222	0.0074327	0.182514	KIF5A/FOS/CACNA1B/CREB3L1/KIF5C/GRIA1/CALY/PPP2R2C	KIF5A/FOS/CACNA1B/CREB3L1/KIF5C/GRIA1/Caly/PPP2R2C	bom:102282376/bom:102275053/bom:102266839/bom:102268154/bom:102285160/bom:102268808/bom:102279255/bom:102272209	8
bom04151	PI3K-Akt signaling pathway	14/144	306/6222	0.0109311	0.198302	IGF2/NR4A1/MYC/FGFR1/IL6/COL2A1/VEGFA/CREB3L1/FGF18/ITGA5/NGFR/CCND1/PPP2R2C/COL9A3	IGF2/NR4A1/MYC/FGFR1/IL6/COL2A1/VEGFA/CREB3L1/Fgf18/ITGA5/NGFR/CCND1/PPP2R2C/COL9A3	bom:102274689/bom:102288141/bom:102274304/bom:102267776/bom:102287919/bom:102284180/bom:102270607/bom:102268154/bom:102287270/bom:102276200/bom:102269800/bom:102270546/bom:102272209/bom:102285810	14
bom04350	TGF-beta signaling pathway	6/144	82/6222	0.011465	0.198302	MYC/ID3/PITX2/ID1/AMH/TGFB2	MYC/ID3/Pitx2/ID1/AMH/Tgfb2	bom:102274304/bom:102267904/bom:102284234/bom:102278275/bom:102281016/bom:102283491	6
bom05210	Colorectal cancer	6/144	82/6222	0.011465	0.198302	MYC/FOS/GADD45G/RALGDS/CCND1/TGFB2	MYC/FOS/GADD45G/RALGDS/CCND1/Tgfb2	bom:102274304/bom:102275053/bom:102276116/bom:102284256/bom:102270546/bom:102283491	6
bom05224	Breast cancer	8/144	133/6222	0.0116648	0.198302	MYC/FOS/FGFR1/GADD45G/FGF18/CCND1/WNT2B/HEY1	MYC/FOS/FGFR1/GADD45G/Fgf18/CCND1/Wnt2b/HEY1	bom:102274304/bom:102275053/bom:102267776/bom:102276116/bom:102287270/bom:102270546/bom:102285570/bom:102285830	8
bom04380	Osteoclast differentiation	7/144	110/6222	0.0134708	0.212645	RELB/FOS/SOCS3/FOSB/JUNB/TGFB2/TNFRSF11B	RELB/FOS/SOCS3/FOSB/JUNB/Tgfb2/TNFRSF11B	bom:102286396/bom:102275053/bom:102273017/bom:102280223/bom:102272965/bom:102283491/bom:102280869	7
bom05212	Pancreatic cancer	5/144	71/6222	0.02377	0.320081	VEGFA/GADD45G/RALGDS/CCND1/TGFB2	VEGFA/GADD45G/RALGDS/CCND1/Tgfb2	bom:102270607/bom:102276116/bom:102284256/bom:102270546/bom:102283491	5
bom04928	Parathyroid hormone synthesis, secretion and action	6/144	97/6222	0.024455	0.320081	EGR1/FOS/FGFR1/CREB3L1/CASR/MMP17	EGR1/FOS/FGFR1/CREB3L1/CASR/MMP17	bom:102265024/bom:102275053/bom:102267776/bom:102268154/bom:102275412/bom:102282529	6
bom03020	RNA polymerase	3/144	28/6222	0.0260579	0.320081	ZNRD1/POLR1C/TWISTNB	ZNRD1/POLR1C/TWISTNB	bom:102267767/bom:102280698/bom:102265896	3
bom05014	Amyotrophic lateral sclerosis (ALS)	4/144	49/6222	0.0260699	0.320081	NEFL/PRPH/NEFM/GRIA1	NEFL/PRPH/NEFM/GRIA1	bom:102285454/bom:102271529/bom:102285188/bom:102268808	4
bom05225	Hepatocellular carcinoma	8/144	159/6222	0.030654	0.356554	IGF2/LOC102287938/MYC/GADD45G/DPF1/CCND1/WNT2B/TGFB2	IGF2/GSTA2/MYC/GADD45G/Dpf1/CCND1/Wnt2b/Tgfb2	bom:102274689/bom:102287938/bom:102274304/bom:102276116/bom:102288341/bom:102270546/bom:102285570/bom:102283491	8
bom05150	Staphylococcus aureus infection	5/144	77/6222	0.0323462	0.357426	KRT18/LOC102288402/LOC102269519/LOC102271416/LOC102284955	KRT18/ICAM1/CATHL1/ICAM1/CATHL2	bom:102264502/bom:102288402/bom:102269519/bom:102271416/bom:102284955	5
bom05167	Kaposi sarcoma-associated herpesvirus infection	8/144	165/6222	0.0370156	0.389545	MYC/FOS/LOC102288402/IL6/ZFP36/VEGFA/LOC102271416/CCND1	MYC/FOS/ICAM1/IL6/ZFP36/VEGFA/ICAM1/CCND1	bom:102274304/bom:102275053/bom:102288402/bom:102287919/bom:102271875/bom:102270607/bom:102271416/bom:102270546	8
bom05033	Nicotine addiction	3/144	33/6222	0.0399333	0.401148	CACNA1B/GRIA1/GABRB3	CACNA1B/GRIA1/GABRB3	bom:102266839/bom:102268808/bom:102283649	3
bom05143	African trypanosomiasis	3/144	35/6222	0.0463424	0.415469	LOC102288402/IL6/LOC102271416	ICAM1/IL6/ICAM1	bom:102288402/bom:102287919/bom:102271416	3
bom05219	Bladder cancer	3/144	35/6222	0.0463424	0.415469	MYC/VEGFA/CCND1	MYC/VEGFA/CCND1	bom:102274304/bom:102270607/bom:102270546	3
bom04927	Cortisol synthesis and secretion	4/144	59/6222	0.0469987	0.415469	NR4A1/LOC102282116/CREB3L1/PDE8B	NR4A1/CYP11A1/CREB3L1/PDE8B	bom:102288141/bom:102282116/bom:102268154/bom:102267475	4
bom05218	Melanoma	4/144	62/6222	0.054672	0.464712	FGFR1/GADD45G/FGF18/CCND1	FGFR1/GADD45G/Fgf18/CCND1	bom:102267776/bom:102276116/bom:102287270/bom:102270546	4
bom00590	Arachidonic acid metabolism	4/144	64/6222	0.0601423	0.492276	LOC102268504/GGT5/PTGES/PTGDS	CYP4A6/GGT5/PTGES/PTGDS	bom:102268504/bom:102274785/bom:102267091/bom:102274981	4
bom04550	Signaling pathways regulating pluripotency of stem cells	6/144	123/6222	0.0650421	0.513368	MYC/FGFR1/ID3/ID1/WNT2B/HAND1	MYC/FGFR1/ID3/ID1/Wnt2b/HAND1	bom:102274304/bom:102267776/bom:102267904/bom:102278275/bom:102285570/bom:102270674	6
bom05031	Amphetamine addiction	4/144	68/6222	0.0719211	0.515546	FOS/FOSB/CREB3L1/GRIA1	FOS/FOSB/CREB3L1/GRIA1	bom:102275053/bom:102280223/bom:102268154/bom:102268808	4
bom04930	Type II diabetes mellitus	3/144	42/6222	0.0724302	0.515546	SOCS3/CACNA1B/ABCC8	SOCS3/CACNA1B/ABCC8	bom:102273017/bom:102266839/bom:102274573	3
bom05142	Chagas disease (American trypanosomiasis)	5/144	97/6222	0.0735874	0.515546	FOS/IL6/SERPINE1/PPP2R2C/TGFB2	FOS/IL6/SERPINE1/PPP2R2C/Tgfb2	bom:102275053/bom:102287919/bom:102275884/bom:102272209/bom:102283491	5
bom05205	Proteoglycans in cancer	8/144	191/6222	0.0746491	0.515546	IGF2/MYC/FGFR1/VEGFA/ITGA5/CCND1/WNT2B/TGFB2	IGF2/MYC/FGFR1/VEGFA/ITGA5/CCND1/Wnt2b/Tgfb2	bom:102274689/bom:102274304/bom:102267776/bom:102270607/bom:102276200/bom:102270546/bom:102285570/bom:102283491	8
bom03320	PPAR signaling pathway	4/144	70/6222	0.0782215	0.520861	FABP7/LOC102268504/UCP1/LPL	FABP7/CYP4A6/UCP1/LPL	bom:102278207/bom:102268504/bom:102274569/bom:102266770	4
bom04931	Insulin resistance	5/144	100/6222	0.0814782	0.520861	TRIB3/SOCS3/IL6/GFPT2/CREB3L1	TRIB3/SOCS3/IL6/GFPT2/CREB3L1	bom:102288142/bom:102273017/bom:102287919/bom:102266679/bom:102268154	5
bom05220	Chronic myeloid leukemia	4/144	72/6222	0.0847894	0.520861	MYC/GADD45G/CCND1/TGFB2	MYC/GADD45G/CCND1/Tgfb2	bom:102274304/bom:102276116/bom:102270546/bom:102283491	4
bom05226	Gastric cancer	6/144	132/6222	0.0849874	0.520861	MYC/GADD45G/FGF18/CCND1/WNT2B/TGFB2	MYC/GADD45G/Fgf18/CCND1/Wnt2b/Tgfb2	bom:102274304/bom:102276116/bom:102287270/bom:102270546/bom:102285570/bom:102283491	6
bom04514	Cell adhesion molecules (CAMs)	6/144	133/6222	0.0873921	0.520861	CDH2/LOC102288402/VTCN1/LOC102271416/NRCAM/LRRC4B	CDH2/ICAM1/VTCN1/ICAM1/NRCAM/LRRC4B	bom:102266027/bom:102288402/bom:102265257/bom:102271416/bom:102280050/bom:102287817	6
bom00830	Retinol metabolism	3/144	46/6222	0.0897071	0.520861	LOC102268504/LOC102272258/ALDH1A2	CYP4A6/CYP26B1/ALDH1A2	bom:102268504/bom:102272258/bom:102271327	3
bom05418	Fluid shear stress and atherosclerosis	6/144	135/6222	0.0923133	0.520861	LOC102287938/FOS/DUSP1/LOC102288402/VEGFA/LOC102271416	GSTA2/FOS/DUSP1/ICAM1/VEGFA/ICAM1	bom:102287938/bom:102275053/bom:102266766/bom:102288402/bom:102270607/bom:102271416	6
bom05030	Cocaine addiction	3/144	47/6222	0.0942735	0.520861	GPSM1/FOSB/CREB3L1	Gpsm1/FOSB/CREB3L1	bom:102276231/bom:102280223/bom:102268154	3
bom05134	Legionellosis	3/144	48/6222	0.098934	0.525477	HSPA6/IL6/LOC102278697	HSPA6/IL6/HSPA1A	bom:102273821/bom:102287919/bom:102278697	3
bom05161	Hepatitis B	6/144	138/6222	0.099972	0.525477	MYC/FOS/IL6/CREB3L1/EGR3/TGFB2	MYC/FOS/IL6/CREB3L1/EGR3/Tgfb2	bom:102274304/bom:102275053/bom:102287919/bom:102268154/bom:102288282/bom:102283491	6
bom04141	Protein processing in endoplasmic reticulum	6/144	139/6222	0.102598	0.525477	HSPA6/HSPH1/CRYAB/DDIT3/PPP1R15A/LOC102278697	HSPA6/HSPH1/CRYAB/DDIT3/PPP1R15A/HSPA1A	bom:102273821/bom:102266484/bom:102284064/bom:102284065/bom:102264575/bom:102278697	6
bom04935	Growth hormone synthesis, secretion and action	5/144	108/6222	0.10462	0.525477	SST/FOS/SOCS3/CREB3L1/JUNB	SST/FOS/SOCS3/CREB3L1/JUNB	bom:102282844/bom:102275053/bom:102273017/bom:102268154/bom:102272965	5
bom04934	Cushing syndrome	6/144	143/6222	0.113461	0.557222	NR4A1/LOC102282116/CREB3L1/PDE8B/CCND1/WNT2B	NR4A1/CYP11A1/CREB3L1/PDE8B/CCND1/Wnt2b	bom:102288141/bom:102282116/bom:102268154/bom:102267475/bom:102270546/bom:102285570	6
bom04218	Cellular senescence	6/144	146/6222	0.121979	0.563269	MYC/IL6/SERPINE1/GADD45G/CCND1/TGFB2	MYC/IL6/SERPINE1/GADD45G/CCND1/Tgfb2	bom:102274304/bom:102287919/bom:102275884/bom:102276116/bom:102270546/bom:102283491	6
bom00480	Glutathione metabolism	3/144	53/6222	0.123559	0.563269	LOC102287938/GGT5/ODC1	GSTA2/GGT5/ODC1	bom:102287938/bom:102274785/bom:102276634	3
bom05162	Measles	5/144	114/6222	0.123891	0.563269	HSPA6/FOS/IL6/CCND1/LOC102278697	HSPA6/FOS/IL6/CCND1/HSPA1A	bom:102273821/bom:102275053/bom:102287919/bom:102270546/bom:102278697	5
bom04310	Wnt signaling pathway	6/144	147/6222	0.124888	0.563269	MYC/NKD2/WISP1/SFRP5/CCND1/WNT2B	MYC/NKD2/WISP1/SFRP5/CCND1/Wnt2b	bom:102274304/bom:102276263/bom:102268628/bom:102267609/bom:102270546/bom:102285570	6
bom04068	FoxO signaling pathway	5/144	117/6222	0.134107	0.572132	IL6/PLK2/GADD45G/CCND1/TGFB2	IL6/PLK2/GADD45G/CCND1/Tgfb2	bom:102287919/bom:102266414/bom:102276116/bom:102270546/bom:102283491	5
bom05020	Prion diseases	2/144	28/6222	0.136236	0.572132	EGR1/IL6	EGR1/IL6	bom:102265024/bom:102287919	2
bom05169	Epstein-Barr virus infection	7/144	186/6222	0.139259	0.572132	RELB/MYC/LOC102288402/IL6/LOC102271416/GADD45G/CCND1	RELB/MYC/ICAM1/IL6/ICAM1/GADD45G/CCND1	bom:102286396/bom:102274304/bom:102288402/bom:102287919/bom:102271416/bom:102276116/bom:102270546	7
bom04915	Estrogen signaling pathway	5/144	120/6222	0.144689	0.572132	HSPA6/FOS/KRT18/CREB3L1/LOC102278697	HSPA6/FOS/KRT18/CREB3L1/HSPA1A	bom:102273821/bom:102275053/bom:102264502/bom:102268154/bom:102278697	5
bom05213	Endometrial cancer	3/144	57/6222	0.144692	0.572132	MYC/GADD45G/CCND1	MYC/GADD45G/CCND1	bom:102274304/bom:102276116/bom:102270546	3
bom05200	Pathways in cancer	15/144	483/6222	0.147849	0.572132	IGF2/LOC102287938/MYC/FOS/FGFR1/IL6/RET/VEGFA/GADD45G/RALGDS/FGF18/CCND1/WNT2B/HEY1/TGFB2	IGF2/GSTA2/MYC/FOS/FGFR1/IL6/RET/VEGFA/GADD45G/RALGDS/Fgf18/CCND1/Wnt2b/HEY1/Tgfb2	bom:102274689/bom:102287938/bom:102274304/bom:102275053/bom:102267776/bom:102287919/bom:102284923/bom:102270607/bom:102276116/bom:102284256/bom:102287270/bom:102270546/bom:102285570/bom:102285830/bom:102283491	15
bom05202	Transcriptional misregulation in cancer	6/144	155/6222	0.149351	0.572132	MYC/IL6/DDIT3/GADD45G/NGFR/PER2	MYC/IL6/DDIT3/GADD45G/NGFR/PER2	bom:102274304/bom:102287919/bom:102284065/bom:102276116/bom:102269800/bom:102272325	6
bom05206	MicroRNAs in cancer	6/144	155/6222	0.149351	0.572132	MYC/VEGFA/ITGA5/CCND1/SLC7A1/TGFB2	MYC/VEGFA/ITGA5/CCND1/SLC7A1/Tgfb2	bom:102274304/bom:102270607/bom:102276200/bom:102270546/bom:102268827/bom:102283491	6
bom04213	Longevity regulating pathway - multiple species	3/144	58/6222	0.150152	0.572132	HSPA6/CRYAB/LOC102278697	HSPA6/CRYAB/HSPA1A	bom:102273821/bom:102284064/bom:102278697	3
bom05165	Human papillomavirus infection	10/144	303/6222	0.163223	0.576385	COL2A1/VEGFA/CREB3L1/ITGA5/CCND1/WNT2B/HEY1/PPP2R2C/COL9A3/ATP6V1G2	COL2A1/VEGFA/CREB3L1/ITGA5/CCND1/Wnt2b/HEY1/PPP2R2C/COL9A3/ATP6V1G2	bom:102284180/bom:102270607/bom:102268154/bom:102276200/bom:102270546/bom:102285570/bom:102285830/bom:102272209/bom:102285810/bom:102276671	10
bom04925	Aldosterone synthesis and secretion	4/144	92/6222	0.163657	0.576385	NR4A1/LOC102282116/CREB3L1/ATP1A3	NR4A1/CYP11A1/CREB3L1/ATP1A3	bom:102288141/bom:102282116/bom:102268154/bom:102270922	4
bom04060	Cytokine-cytokine receptor interaction	8/144	231/6222	0.165847	0.576385	IL27RA/IL6/CLCF1/TNFRSF12A/NGFR/AMH/TGFB2/TNFRSF11B	IL27RA/IL6/Clcf1/TNFRSF12A/NGFR/AMH/Tgfb2/TNFRSF11B	bom:102287947/bom:102287919/bom:102270505/bom:102286419/bom:102269800/bom:102281016/bom:102283491/bom:102280869	8
bom04630	JAK-STAT signaling pathway	5/144	126/6222	0.166887	0.576385	MYC/SOCS3/IL27RA/IL6/CCND1	MYC/SOCS3/IL27RA/IL6/CCND1	bom:102274304/bom:102273017/bom:102287947/bom:102287919/bom:102270546	5
bom04917	Prolactin signaling pathway	3/144	61/6222	0.166917	0.576385	FOS/SOCS3/CCND1	FOS/SOCS3/CCND1	bom:102275053/bom:102273017/bom:102270546	3
bom05416	Viral myocarditis	3/144	61/6222	0.166917	0.576385	LOC102288402/LOC102271416/CCND1	ICAM1/ICAM1/CCND1	bom:102288402/bom:102271416/bom:102270546	3
bom05230	Central carbon metabolism in cancer	3/144	62/6222	0.172624	0.581571	MYC/FGFR1/RET	MYC/FGFR1/RET	bom:102274304/bom:102267776/bom:102284923	3
bom04015	Rap1 signaling pathway	7/144	199/6222	0.177439	0.581571	FGFR1/VEGFA/RALGDS/ID1/FGF18/PFN2/NGFR	FGFR1/VEGFA/RALGDS/ID1/Fgf18/PFN2/NGFR	bom:102267776/bom:102270607/bom:102284256/bom:102278275/bom:102287270/bom:102269030/bom:102269800	7
bom05221	Acute myeloid leukemia	3/144	63/6222	0.178387	0.581571	MYC/CCND1/PER2	MYC/CCND1/PER2	bom:102274304/bom:102270546/bom:102272325	3
bom04960	Aldosterone-regulated sodium reabsorption	2/144	34/6222	0.185346	0.581571	ATP1A3/SCNN1G	ATP1A3/SCNN1G	bom:102270922/bom:102288125	2
bom04064	NF-kappa B signaling pathway	4/144	97/6222	0.186532	0.581571	RELB/LOC102288402/LOC102271416/GADD45G	RELB/ICAM1/ICAM1/GADD45G	bom:102286396/bom:102288402/bom:102271416/bom:102276116	4
bom04024	cAMP signaling pathway	7/144	202/6222	0.18684	0.581571	SST/FOS/CREB3L1/ATP1A3/VIP/GRIA1/AMH	SST/FOS/CREB3L1/ATP1A3/VIP/GRIA1/AMH	bom:102282844/bom:102275053/bom:102268154/bom:102270922/bom:102286076/bom:102268808/bom:102281016	7
bom05012	Parkinson disease	7/144	202/6222	0.18684	0.581571	UCHL1/KIF5A/DUSP1/DDIT3/KIF5C/LOC102265796/SNCA	UCHL1/KIF5A/DUSP1/DDIT3/KIF5C/COX7B2/SNCA	bom:102282378/bom:102282376/bom:102266766/bom:102284065/bom:102285160/bom:102265796/bom:102269395	7
bom04115	p53 signaling pathway	3/144	66/6222	0.195981	0.601552	SERPINE1/GADD45G/CCND1	SERPINE1/GADD45G/CCND1	bom:102275884/bom:102276116/bom:102270546	3
bom05140	Leishmaniasis	3/144	69/6222	0.213981	0.63991	FOS/MARCKSL1/TGFB2	FOS/MARCKSL1/Tgfb2	bom:102275053/bom:102265464/bom:102283491	3
bom04625	C-type lectin receptor signaling pathway	4/144	103/6222	0.215248	0.63991	RELB/BCL3/IL6/EGR3	RELB/BCL3/IL6/EGR3	bom:102286396/bom:102274878/bom:102287919/bom:102288282	4
bom04721	Synaptic vesicle cycle	3/144	70/6222	0.220059	0.63991	SYT1/CACNA1B/ATP6V1G2	SYT1/CACNA1B/ATP6V1G2	bom:102267569/bom:102266839/bom:102276671	3
bom05133	Pertussis	3/144	70/6222	0.220059	0.63991	FOS/IL6/ITGA5	FOS/IL6/ITGA5	bom:102275053/bom:102287919/bom:102276200	3
bom04261	Adrenergic signaling in cardiomyocytes	5/144	141/6222	0.227559	0.642869	CREM/CREB3L1/ATP1A3/PPP2R2C/SCN5A	CREM/CREB3L1/ATP1A3/PPP2R2C/Scn5a	bom:102277154/bom:102268154/bom:102270922/bom:102272209/bom:102278540	5
bom04979	Cholesterol metabolism	2/144	39/6222	0.22789	0.642869	LCAT/LPL	LCAT/LPL	bom:102264672/bom:102266770	2
bom04014	Ras signaling pathway	7/144	215/6222	0.229804	0.642869	IGF2/ETS2/FGFR1/VEGFA/RALGDS/FGF18/NGFR	IGF2/ETS2/FGFR1/VEGFA/RALGDS/Fgf18/NGFR	bom:102274689/bom:102285960/bom:102267776/bom:102270607/bom:102284256/bom:102287270/bom:102269800	7
bom05016	Huntington disease	7/144	216/6222	0.233245	0.644338	KIF5A/CACNA1B/UCP1/CREB3L1/KIF5C/GRIA1/LOC102265796	KIF5A/CACNA1B/UCP1/CREB3L1/KIF5C/GRIA1/COX7B2	bom:102282376/bom:102266839/bom:102274569/bom:102268154/bom:102285160/bom:102268808/bom:102265796	7
bom04725	Cholinergic synapse	4/144	108/6222	0.240051	0.654955	FOS/CACNA1B/CREB3L1/ACHE	FOS/CACNA1B/CREB3L1/ACHE	bom:102275053/bom:102266839/bom:102268154/bom:102281882	4
bom04974	Protein digestion and absorption	3/144	75/6222	0.250937	0.676306	COL2A1/ATP1A3/COL9A3	COL2A1/ATP1A3/COL9A3	bom:102284180/bom:102270922/bom:102285810	3
bom04110	Cell cycle	4/144	111/6222	0.255245	0.679629	MYC/GADD45G/CCND1/TGFB2	MYC/GADD45G/CCND1/Tgfb2	bom:102274304/bom:102276116/bom:102270546/bom:102283491	4
bom04911	Insulin secretion	3/144	77/6222	0.263471	0.688494	CREB3L1/ATP1A3/ABCC8	CREB3L1/ATP1A3/ABCC8	bom:102268154/bom:102270922/bom:102274573	3
bom04919	Thyroid hormone signaling pathway	4/144	113/6222	0.265484	0.688494	MYC/ATP1A3/CCND1/DIO3	MYC/ATP1A3/CCND1/DIO3	bom:102274304/bom:102270922/bom:102270546/bom:102270867	4
bom00982	Drug metabolism - cytochrome P450	2/144	44/6222	0.271036	0.688494	FMO3/LOC102287938	FMO3/GSTA2	bom:102275445/bom:102287938	2
bom04623	Cytosolic DNA-sensing pathway	2/144	44/6222	0.271036	0.688494	POLR1C/IL6	POLR1C/IL6	bom:102280698/bom:102287919	2
bom04727	GABAergic synapse	3/144	79/6222	0.276083	0.693345	CACNA1B/SLC38A5/GABRB3	CACNA1B/SLC38A5/GABRB3	bom:102266839/bom:102275752/bom:102283649	3
bom04950	Maturity onset diabetes of the young	1/144	14/6222	0.279757	0.694225	NR5A2	NR5A2	bom:102285646	1
bom04657	IL-17 signaling pathway	3/144	81/6222	0.288757	0.694225	FOS/FOSB/IL6	FOS/FOSB/IL6	bom:102275053/bom:102280223/bom:102287919	3
bom04512	ECM-receptor interaction	3/144	82/6222	0.295111	0.694225	COL2A1/ITGA5/COL9A3	COL2A1/ITGA5/COL9A3	bom:102284180/bom:102276200/bom:102285810	3
bom04714	Thermogenesis	6/144	196/6222	0.300938	0.694225	FGFR1/MGLL/UCP1/CREB3L1/DPF1/LOC102265796	FGFR1/MGLL/UCP1/CREB3L1/Dpf1/COX7B2	bom:102267776/bom:102286342/bom:102274569/bom:102268154/bom:102288341/bom:102265796	6
bom04970	Salivary secretion	3/144	83/6222	0.301475	0.694225	LOC102269519/ATP1A3/LOC102284955	CATHL1/ATP1A3/CATHL2	bom:102269519/bom:102270922/bom:102284955	3
bom05410	Hypertrophic cardiomyopathy (HCM)	3/144	83/6222	0.301475	0.694225	IL6/ITGA5/TGFB2	IL6/ITGA5/Tgfb2	bom:102287919/bom:102276200/bom:102283491	3
bom04978	Mineral absorption	2/144	48/6222	0.305546	0.694225	ATP1A3/LOC102279580	ATP1A3/-	bom:102270922/bom:102279580	2
bom05160	Hepatitis C	4/144	121/6222	0.307113	0.694225	MYC/SOCS3/CCND1/PPP2R2C	MYC/SOCS3/CCND1/PPP2R2C	bom:102274304/bom:102273017/bom:102270546/bom:102272209	4
bom05010	Alzheimer disease	8/144	276/6222	0.307681	0.694225	KIF5A/IL6/DDIT3/KIF5C/LPL/LOC102265796/WNT2B/SNCA	KIF5A/IL6/DDIT3/KIF5C/LPL/COX7B2/Wnt2b/SNCA	bom:102282376/bom:102287919/bom:102284065/bom:102285160/bom:102266770/bom:102265796/bom:102285570/bom:102269395	8
bom05032	Morphine addiction	3/144	84/6222	0.307846	0.694225	CACNA1B/PDE8B/GABRB3	CACNA1B/PDE8B/GABRB3	bom:102266839/bom:102267475/bom:102283649	3
bom02010	ABC transporters	2/144	49/6222	0.314135	0.701252	ABCC8/LOC102270159	ABCC8/ABCC1	bom:102274573/bom:102270159	2
bom04210	Apoptosis	4/144	124/6222	0.322919	0.709427	FOS/PARP3/DDIT3/GADD45G	FOS/PARP3/DDIT3/GADD45G	bom:102275053/bom:102280130/bom:102284065/bom:102276116	4
bom05222	Small cell lung cancer	3/144	87/6222	0.326986	0.709427	MYC/GADD45G/CCND1	MYC/GADD45G/CCND1	bom:102274304/bom:102276116/bom:102270546	3
bom04723	Retrograde endocannabinoid signaling	4/144	126/6222	0.333491	0.709427	CACNA1B/MGLL/GRIA1/GABRB3	CACNA1B/MGLL/GRIA1/GABRB3	bom:102266839/bom:102286342/bom:102268808/bom:102283649	4
bom04080	Neuroactive ligand-receptor interaction	7/144	244/6222	0.335298	0.709427	SST/PENK/S1PR3/VIP/GRIA1/GABRB3/GAL	SST/PENK/S1PR3/VIP/GRIA1/GABRB3/GAL	bom:102282844/bom:102278573/bom:102268669/bom:102286076/bom:102268808/bom:102283649/bom:102264726	7
bom00564	Glycerophospholipid metabolism	3/144	90/6222	0.346125	0.709427	CHKA/LCAT/ACHE	CHKA/LCAT/ACHE	bom:102268029/bom:102264672/bom:102281882	3
bom04330	Notch signaling pathway	2/144	53/6222	0.348233	0.709427	DTX1/HEY1	DTX1/HEY1	bom:106701284/bom:102285830	2
bom04371	Apelin signaling pathway	4/144	129/6222	0.349381	0.709427	EGR1/SERPINE1/UCP1/CCND1	EGR1/SERPINE1/UCP1/CCND1	bom:102265024/bom:102275884/bom:102274569/bom:102270546	4
bom04932	Non-alcoholic fatty liver disease (NAFLD)	4/144	129/6222	0.349381	0.709427	SOCS3/IL6/DDIT3/LOC102265796	SOCS3/IL6/DDIT3/COX7B2	bom:102273017/bom:102287919/bom:102284065/bom:102265796	4
bom00561	Glycerolipid metabolism	2/144	54/6222	0.356675	0.709427	MGLL/LPL	MGLL/LPL	bom:102286342/bom:102266770	2
bom04066	HIF-1 signaling pathway	3/144	92/6222	0.358863	0.709427	IL6/SERPINE1/VEGFA	IL6/SERPINE1/VEGFA	bom:102287919/bom:102275884/bom:102270607	3
bom05215	Prostate cancer	3/144	92/6222	0.358863	0.709427	FGFR1/CREB3L1/CCND1	FGFR1/CREB3L1/CCND1	bom:102267776/bom:102268154/bom:102270546	3
bom05231	Choline metabolism in cancer	3/144	92/6222	0.358863	0.709427	FOS/CHKA/RALGDS	FOS/CHKA/RALGDS	bom:102275053/bom:102268029/bom:102284256	3
bom04964	Proximal tubule bicarbonate reclamation	1/144	19/6222	0.359529	0.709427	ATP1A3	ATP1A3	bom:102270922	1
bom05164	Influenza A	4/144	133/6222	0.370585	0.724773	SOCS3/LOC102288402/IL6/LOC102271416	SOCS3/ICAM1/IL6/ICAM1	bom:102273017/bom:102288402/bom:102287919/bom:102271416	4
bom04713	Circadian entrainment	3/144	96/6222	0.384227	0.744861	FOS/PER2/GRIA1	FOS/PER2/GRIA1	bom:102275053/bom:102272325/bom:102268808	3
bom04726	Serotonergic synapse	3/144	100/6222	0.409367	0.780947	DUSP1/CACNA1B/GABRB3	DUSP1/CACNA1B/GABRB3	bom:102266766/bom:102266839/bom:102283649	3
bom04612	Antigen processing and presentation	2/144	61/6222	0.414544	0.780947	HSPA6/LOC102278697	HSPA6/HSPA1A	bom:102273821/bom:102278697	2
bom05217	Basal cell carcinoma	2/144	61/6222	0.414544	0.780947	GADD45G/WNT2B	GADD45G/Wnt2b	bom:102276116/bom:102285570	2
bom04966	Collecting duct acid secretion	1/144	23/6222	0.416976	0.780947	ATP6V1G2	ATP6V1G2	bom:102276671	1
bom05321	Inflammatory bowel disease (IBD)	2/144	62/6222	0.422608	0.782367	IL6/TGFB2	IL6/Tgfb2	bom:102287919/bom:102283491	2
bom04144	Endocytosis	6/144	228/6222	0.433865	0.782367	KIF5A/RAB11FIP3/HSPA6/KIF5C/LOC102278697/DNAJC6	KIF5A/RAB11FIP3/HSPA6/KIF5C/HSPA1A/DNAJC6	bom:102282376/bom:102281942/bom:102273821/bom:102285160/bom:102278697/bom:102268907	6
bom05223	Non-small cell lung cancer	2/144	64/6222	0.438564	0.782367	GADD45G/CCND1	GADD45G/CCND1	bom:102276116/bom:102270546	2
bom00534	Glycosaminoglycan biosynthesis - heparan sulfate / heparin	1/144	25/6222	0.44375	0.782367	HS3ST1	HS3ST1	bom:102279923	1
bom04621	NOD-like receptor signaling pathway	4/144	147/6222	0.444132	0.782367	IL6/LOC102269519/CASR/LOC102284955	IL6/CATHL1/CASR/CATHL2	bom:102287919/bom:102269519/bom:102275412/bom:102284955	4
bom04918	Thyroid hormone synthesis	2/144	65/6222	0.446453	0.782367	CREB3L1/ATP1A3	CREB3L1/ATP1A3	bom:102268154/bom:102270922	2
bom04659	Th17 cell differentiation	3/144	106/6222	0.446473	0.782367	FOS/IL27RA/IL6	FOS/IL27RA/IL6	bom:102275053/bom:102287947/bom:102287919	3
bom05145	Toxoplasmosis	3/144	107/6222	0.452572	0.782367	HSPA6/LOC102278697/TGFB2	HSPA6/HSPA1A/Tgfb2	bom:102273821/bom:102278697/bom:102283491	3
bom05211	Renal cell carcinoma	2/144	66/6222	0.454281	0.782367	VEGFA/TGFB2	VEGFA/Tgfb2	bom:102270607/bom:102283491	2
bom04510	Focal adhesion	5/144	191/6222	0.454867	0.782367	COL2A1/VEGFA/ITGA5/CCND1/COL9A3	COL2A1/VEGFA/ITGA5/CCND1/COL9A3	bom:102284180/bom:102270607/bom:102276200/bom:102270546/bom:102285810	5
bom04392	Hippo signaling pathway - multiple species	1/144	26/6222	0.456676	0.782367	WTIP	WTIP	bom:102277730	1
bom04215	Apoptosis - multiple species	1/144	27/6222	0.469303	0.78732	NGFR	NGFR	bom:102269800	1
bom03008	Ribosome biogenesis in eukaryotes	2/144	68/6222	0.469745	0.78732	GNL3/GNL2	GNL3/GNL2	bom:102278441/bom:102270089	2
bom04152	AMPK signaling pathway	3/144	111/6222	0.476688	0.78732	CREB3L1/CCND1/PPP2R2C	CREB3L1/CCND1/PPP2R2C	bom:102268154/bom:102270546/bom:102272209	3
bom04260	Cardiac muscle contraction	2/144	69/6222	0.47738	0.78732	ATP1A3/LOC102265796	ATP1A3/COX7B2	bom:102270922/bom:102265796	2
bom04610	Complement and coagulation cascades	2/144	69/6222	0.47738	0.78732	F3/SERPINE1	F3/SERPINE1	bom:102268945/bom:102275884	2
bom04710	Circadian rhythm	1/144	28/6222	0.481639	0.788041	PER2	PER2	bom:102272325	1
bom05412	Arrhythmogenic right ventricular cardiomyopathy (ARVC)	2/144	70/6222	0.484948	0.788041	CDH2/ITGA5	CDH2/ITGA5	bom:102266027/bom:102276200	2
bom05163	Human cytomegalovirus infection	5/144	199/6222	0.490937	0.788632	MYC/IL6/VEGFA/CREB3L1/CCND1	MYC/IL6/VEGFA/CREB3L1/CCND1	bom:102274304/bom:102287919/bom:102270607/bom:102268154/bom:102270546	5
bom04971	Gastric acid secretion	2/144	71/6222	0.492449	0.788632	SST/ATP1A3	SST/ATP1A3	bom:102282844/bom:102270922	2
bom05214	Glioma	2/144	72/6222	0.499881	0.789777	GADD45G/CCND1	GADD45G/CCND1	bom:102276116/bom:102270546	2
bom05135	Yersinia infection	3/144	115/6222	0.500311	0.789777	FOS/IL6/ITGA5	FOS/IL6/ITGA5	bom:102275053/bom:102287919/bom:102276200	3
bom01521	EGFR tyrosine kinase inhibitor resistance	2/144	73/6222	0.507244	0.795042	IL6/VEGFA	IL6/VEGFA	bom:102287919/bom:102270607	2
bom05152	Tuberculosis	4/144	162/6222	0.519903	0.809145	IL6/LOC102269519/LOC102284955/TGFB2	IL6/CATHL1/CATHL2/Tgfb2	bom:102287919/bom:102269519/bom:102284955/bom:102283491	4
bom00250	Alanine, aspartate and glutamate metabolism	1/144	32/6222	0.528199	0.810639	GFPT2	GFPT2	bom:102266679	1
bom03410	Base excision repair	1/144	32/6222	0.528199	0.810639	PARP3	PARP3	bom:102280130	1
bom05332	Graft-versus-host disease	1/144	33/6222	0.539175	0.817883	IL6	IL6	bom:102287919	1
bom04926	Relaxin signaling pathway	3/144	122/6222	0.540321	0.817883	FOS/VEGFA/CREB3L1	FOS/VEGFA/CREB3L1	bom:102275053/bom:102270607/bom:102268154	3
bom05203	Viral carcinogenesis	4/144	167/6222	0.544105	0.818008	HPN/CREB3L1/CCND1/EGR3	HPN/CREB3L1/CCND1/EGR3	bom:102265892/bom:102268154/bom:102270546/bom:102288282	4
bom01523	Antifolate resistance	1/144	35/6222	0.560371	0.831154	IL6	IL6	bom:102287919	1
bom04973	Carbohydrate digestion and absorption	1/144	35/6222	0.560371	0.831154	ATP1A3	ATP1A3	bom:102270922	1
bom04620	Toll-like receptor signaling pathway	2/144	84/6222	0.583482	0.859664	FOS/IL6	FOS/IL6	bom:102275053/bom:102287919	2
bom00071	Fatty acid degradation	1/144	39/6222	0.599902	0.863745	LOC102268504	CYP4A6	bom:102268504	1
bom01522	Endocrine resistance	2/144	88/6222	0.608987	0.863745	FOS/CCND1	FOS/CCND1	bom:102275053/bom:102270546	2
bom00565	Ether lipid metabolism	1/144	40/6222	0.60922	0.863745	TMEM86B	TMEM86B	bom:102265175	1
bom04940	Type I diabetes mellitus	1/144	40/6222	0.60922	0.863745	PTPRN2	PTPRN2	bom:102269664	1
bom04962	Vasopressin-regulated water reabsorption	1/144	40/6222	0.60922	0.863745	CREB3L1	CREB3L1	bom:102268154	1
bom04640	Hematopoietic cell lineage	2/144	89/6222	0.615176	0.863745	IL6/ITGA5	IL6/ITGA5	bom:102287919/bom:102276200	2
bom05414	Dilated cardiomyopathy (DCM)	2/144	89/6222	0.615176	0.863745	ITGA5/TGFB2	ITGA5/Tgfb2	bom:102276200/bom:102283491	2
bom04650	Natural killer cell mediated cytotoxicity	2/144	90/6222	0.621291	0.863745	LOC102288402/LOC102271416	ICAM1/ICAM1	bom:102288402/bom:102271416	2
bom04810	Regulation of actin cytoskeleton	4/144	184/6222	0.621427	0.863745	FGFR1/FGF18/PFN2/ITGA5	FGFR1/Fgf18/PFN2/ITGA5	bom:102267776/bom:102287270/bom:102269030/bom:102276200	4
bom04672	Intestinal immune network for IgA production	1/144	43/6222	0.635901	0.868923	IL6	IL6	bom:102287919	1
bom04145	Phagosome	3/144	141/6222	0.639083	0.868923	COLEC11/ITGA5/ATP6V1G2	COLEC11/ITGA5/ATP6V1G2	bom:102264925/bom:102276200/bom:102276671	3
bom05146	Amoebiasis	2/144	94/6222	0.645007	0.868923	IL6/TGFB2	IL6/Tgfb2	bom:102287919/bom:102283491	2
bom04916	Melanogenesis	2/144	95/6222	0.650751	0.868923	CREB3L1/WNT2B	CREB3L1/Wnt2b	bom:102268154/bom:102285570	2
bom00140	Steroid hormone biosynthesis	1/144	45/6222	0.652675	0.868923	LOC102282116	CYP11A1	bom:102282116	1
bom00520	Amino sugar and nucleotide sugar metabolism	1/144	45/6222	0.652675	0.868923	GFPT2	GFPT2	bom:102266679	1
bom04961	Endocrine and other factor-regulated calcium reabsorption	1/144	45/6222	0.652675	0.868923	ATP1A3	ATP1A3	bom:102270922	1
bom05132	Salmonella infection	4/144	195/6222	0.666899	0.873723	MYC/FOS/IL6/PFN2	MYC/FOS/IL6/PFN2	bom:102274304/bom:102275053/bom:102287919/bom:102269030	4
bom00330	Arginine and proline metabolism	1/144	47/6222	0.668682	0.873723	ODC1	ODC1	bom:102276634	1
bom00980	Metabolism of xenobiotics by cytochrome P450	1/144	47/6222	0.668682	0.873723	LOC102287938	GSTA2	bom:102287938	1
bom04742	Taste transduction	1/144	48/6222	0.676408	0.873723	SCNN1G	SCNN1G	bom:102288125	1
bom04913	Ovarian steroidogenesis	1/144	48/6222	0.676408	0.873723	LOC102282116	CYP11A1	bom:102282116	1
bom00190	Oxidative phosphorylation	2/144	101/6222	0.683685	0.873723	LOC102265796/ATP6V1G2	COX7B2/ATP6V1G2	bom:102265796/bom:102276671	2
bom04340	Hedgehog signaling pathway	1/144	49/6222	0.683955	0.873723	CCND1	CCND1	bom:102270546	1
bom04622	RIG-I-like receptor signaling pathway	1/144	51/6222	0.698529	0.887213	TBKBP1	TBKBP1	bom:102279653	1
bom04670	Leukocyte transendothelial migration	2/144	105/6222	0.70421	0.889317	LOC102288402/LOC102271416	ICAM1/ICAM1	bom:102288402/bom:102271416	2
bom03040	Spliceosome	2/144	107/6222	0.714054	0.892875	HSPA6/LOC102278697	HSPA6/HSPA1A	bom:102273821/bom:102278697	2
bom04370	VEGF signaling pathway	1/144	54/6222	0.719148	0.892875	VEGFA	VEGFA	bom:102270607	1
bom04923	Regulation of lipolysis in adipocytes	1/144	54/6222	0.719148	0.892875	MGLL	MGLL	bom:102286342	1
bom04730	Long-term depression	1/144	56/6222	0.73211	0.90389	GRIA1	GRIA1	bom:102268808	1
bom05204	Chemical carcinogenesis	1/144	57/6222	0.738366	0.90655	LOC102287938	GSTA2	bom:102287938	1
bom00983	Drug metabolism - other enzymes	1/144	58/6222	0.744477	0.909003	LOC102287938	GSTA2	bom:102287938	1
bom00230	Purine metabolism	2/144	118/6222	0.76342	0.925912	GMPR/PDE8B	Gmpr/PDE8B	bom:102266183/bom:102267475	2
bom04071	Sphingolipid signaling pathway	2/144	119/6222	0.767523	0.925912	S1PR3/PPP2R2C	S1PR3/PPP2R2C	bom:102268669/bom:102272209	2
bom04720	Long-term potentiation	1/144	64/6222	0.778279	0.925912	GRIA1	GRIA1	bom:102268808	1
bom04976	Bile secretion	1/144	64/6222	0.778279	0.925912	ATP1A3	ATP1A3	bom:102270922	1
bom04520	Adherens junction	1/144	65/6222	0.783464	0.925912	FGFR1	FGFR1	bom:102267776	1
bom04920	Adipocytokine signaling pathway	1/144	65/6222	0.783464	0.925912	SOCS3	SOCS3	bom:102273017	1
bom04662	B cell receptor signaling pathway	1/144	69/6222	0.803026	0.943983	FOS	FOS	bom:102275053	1
bom05100	Bacterial invasion of epithelial cells	1/144	70/6222	0.807636	0.944378	ITGA5	ITGA5	bom:102276200	1
bom05034	Alcoholism	2/144	131/6222	0.812143	0.944651	FOSB/CREB3L1	FOSB/CREB3L1	bom:102280223/bom:102268154	2
bom01524	Platinum drug resistance	1/144	73/6222	0.820832	0.944812	LOC102287938	GSTA2	bom:102287938	1
bom03018	RNA degradation	1/144	73/6222	0.820832	0.944812	LOC106701628	Btg1	bom:106701628	1
bom03015	mRNA surveillance pathway	1/144	75/6222	0.829126	0.945729	PPP2R2C	PPP2R2C	bom:102272209	1
bom04061	Viral protein interaction with cytokine and cytokine receptor	1/144	79/6222	0.844588	0.945729	IL6	IL6	bom:102287919	1
bom04972	Pancreatic secretion	1/144	79/6222	0.844588	0.945729	ATP1A3	ATP1A3	bom:102270922	1
bom04921	Oxytocin signaling pathway	2/144	142/6222	0.846208	0.945729	FOS/CCND1	FOS/CCND1	bom:102275053/bom:102270546	2
bom04150	mTOR signaling pathway	2/144	143/6222	0.849011	0.945729	WNT2B/ATP6V1G2	Wnt2b/ATP6V1G2	bom:102285570/bom:102276671	2
bom04012	ErbB signaling pathway	1/144	81/6222	0.851789	0.945729	MYC	MYC	bom:102274304	1
bom05235	PD-L1 expression and PD-1 checkpoint pathway in cancer	1/144	83/6222	0.858659	0.945729	FOS	FOS	bom:102275053	1
bom04211	Longevity regulating pathway	1/144	84/6222	0.861974	0.945729	CREB3L1	CREB3L1	bom:102268154	1
bom04530	Tight junction	2/144	149/6222	0.864882	0.945729	CCND1/PPP2R2C	CCND1/PPP2R2C	bom:102270546/bom:102272209	2
bom04666	Fc gamma R-mediated phagocytosis	1/144	87/6222	0.871464	0.945729	MARCKSL1	MARCKSL1	bom:102265464	1
bom04912	GnRH signaling pathway	1/144	87/6222	0.871464	0.945729	EGR1	EGR1	bom:102265024	1
bom05017	Spinocerebellar ataxia	1/144	89/6222	0.877428	0.945729	GRIA1	GRIA1	bom:102268808	1
bom04022	cGMP-PKG signaling pathway	2/144	156/6222	0.88147	0.945729	CREB3L1/ATP1A3	CREB3L1/ATP1A3	bom:102268154/bom:102270922	2
bom04658	Th1 and Th2 cell differentiation	1/144	91/6222	0.883116	0.945729	FOS	FOS	bom:102275053	1
bom04922	Glucagon signaling pathway	1/144	92/6222	0.885862	0.945729	CREB3L1	CREB3L1	bom:102268154	1
bom03010	Ribosome	1/144	94/6222	0.891162	0.945729	LOC102269175	RPL35	bom:102269175	1
bom05168	Herpes simplex virus 1 infection	5/144	337/6222	0.8976	0.945729	LOC102285343/SOCS3/IL6/LOC102267342/ITGA5	ZNF426/SOCS3/IL6/ZNF805/ITGA5	bom:102285343/bom:102273017/bom:102287919/bom:102267342/bom:102276200	5
bom04660	T cell receptor signaling pathway	1/144	97/6222	0.898657	0.945729	FOS	FOS	bom:102275053	1
bom04750	Inflammatory mediator regulation of TRP channels	1/144	102/6222	0.910026	0.953155	LOC102268504	CYP4A6	bom:102268504	1
bom04724	Glutamatergic synapse	1/144	105/6222	0.91623	0.955126	GRIA1	GRIA1	bom:102268808	1
bom05170	Human immunodeficiency virus 1 infection	2/144	183/6222	0.92939	0.960185	FOS/LOC106701008	FOS/APOBEC3G	bom:102275053/bom:106701008	2
bom04270	Vascular smooth muscle contraction	1/144	118/6222	0.938559	0.960185	LOC102268504	CYP4A6	bom:102268504	1
bom04722	Neurotrophin signaling pathway	1/144	118/6222	0.938559	0.960185	NGFR	NGFR	bom:102269800	1
bom04142	Lysosome	1/144	120/6222	0.941424	0.960185	AP4S1	AP4S1	bom:102275283	1
bom04120	Ubiquitin mediated proteolysis	1/144	121/6222	0.942806	0.960185	SOCS3	SOCS3	bom:102273017	1
bom04910	Insulin signaling pathway	1/144	127/6222	0.950446	0.963525	SOCS3	SOCS3	bom:102273017	1
bom04072	Phospholipase D signaling pathway	1/144	140/6222	0.963696	0.972497	RALGDS	RALGDS	bom:102284256	1
bom04360	Axon guidance	1/144	174/6222	0.983961	0.985435	RND1	RND1	bom:102266569	1
bom04020	Calcium signaling pathway	1/144	178/6222	0.985435	0.985435	CACNA1B	CACNA1B	bom:102266839	1

## Sheet: UP-G60d vs G20d
KEGGID	Description	GeneRatio	BgRatio	pvalue	padj	geneID	geneName	keggID	Count
bom00982	Drug metabolism - cytochrome P450	5/63	44/6201	7.37703e-05	0.00498875	LOC102274807/LOC102270864/LOC102284246/UGT2A1/MAOA	GSTA1/UGT1A9/ADH6/UGT2A3/MAOA	bom:102274807/bom:102270864/bom:102284246/bom:102281360/bom:102278212	5
bom00830	Retinol metabolism	5/63	45/6201	8.23466e-05	0.00498875	LOC102266920/LOC102270864/LRAT/LOC102284246/UGT2A1	Cyp26a1/UGT1A9/LRAT/ADH6/UGT2A3	bom:102266920/bom:102270864/bom:102264381/bom:102284246/bom:102281360	5
bom00140	Steroid hormone biosynthesis	5/63	48/6201	0.00011274	0.00498875	LOC102269337/LOC102270864/LOC102283454/HSD17B2/UGT2A1	-/UGT1A9/-/HSD17B2/UGT2A3	bom:102269337/bom:102270864/bom:102283454/bom:102278674/bom:102281360	5
bom00980	Metabolism of xenobiotics by cytochrome P450	5/63	48/6201	0.00011274	0.00498875	LOC102274807/LOC102267279/LOC102270864/LOC102284246/UGT2A1	GSTA1/Akr7a2/UGT1A9/ADH6/UGT2A3	bom:102274807/bom:102267279/bom:102270864/bom:102284246/bom:102281360	5
bom05143	African trypanosomiasis	4/63	36/6201	0.000446685	0.0158126	IDO1/LOC102279228/LOC102268919/PRKCB	IDO1/HBB/HBA/PRKCB	bom:102264395/bom:102279228/bom:102268919/bom:102274116	4
bom05134	Legionellosis	4/63	49/6201	0.00145577	0.0429452	TLR5/HSPA2/HSPA6/LOC102278697	TLR5/HSPA2/HSPA6/HSPA1A	bom:102272402/bom:102273909/bom:102273821/bom:102278697	4
bom05204	Chemical carcinogenesis	4/63	58/6201	0.00272312	0.068856	LOC102274807/LOC102270864/LOC102284246/UGT2A1	GSTA1/UGT1A9/ADH6/UGT2A3	bom:102274807/bom:102270864/bom:102284246/bom:102281360	4
bom04612	Antigen processing and presentation	4/63	72/6201	0.00594087	0.131442	LOC102275624/HSPA2/HSPA6/LOC102278697	-/HSPA2/HSPA6/HSPA1A	bom:102275624/bom:102273909/bom:102273821/bom:102278697	4
bom00053	Ascorbate and aldarate metabolism	2/63	14/6201	0.00854581	0.168068	LOC102270864/UGT2A1	UGT1A9/UGT2A3	bom:102270864/bom:102281360	2
bom04913	Ovarian steroidogenesis	3/63	50/6201	0.0139538	0.225248	LOC102269337/LOC102283454/HSD17B2	-/-/HSD17B2	bom:102269337/bom:102283454/bom:102278674	3
bom00040	Pentose and glucuronate interconversions	2/63	18/6201	0.0139985	0.225248	LOC102270864/UGT2A1	UGT1A9/UGT2A3	bom:102270864/bom:102281360	2
bom00100	Steroid biosynthesis	2/63	20/6201	0.0171591	0.241637	LIPN/SOAT1	LIPN/SOAT1	bom:102275330/bom:102266586	2
bom04726	Serotonergic synapse	4/63	99/6201	0.0177474	0.241637	SLC6A4/MAOA/GABRB2/PRKCB	SLC6A4/MAOA/GABRB2/PRKCB	bom:102273369/bom:102278212/bom:102287648/bom:102274116	4
bom04213	Longevity regulating pathway - multiple species	3/63	58/6201	0.0207469	0.2623	HSPA2/HSPA6/LOC102278697	HSPA2/HSPA6/HSPA1A	bom:102273909/bom:102273821/bom:102278697	3
bom00983	Drug metabolism - other enzymes	3/63	60/6201	0.022683	0.26766	LOC102274807/LOC102270864/UGT2A1	GSTA1/UGT1A9/UGT2A3	bom:102274807/bom:102270864/bom:102281360	3
bom00860	Porphyrin and chlorophyll metabolism	2/63	28/6201	0.032413	0.325877	LOC102270864/UGT2A1	UGT1A9/UGT2A3	bom:102270864/bom:102281360	2
bom04710	Circadian rhythm	2/63	28/6201	0.032413	0.325877	BHLHE41/NR1D1	BHLHE41/NR1D1	bom:102273446/bom:102283025	2
bom05412	Arrhythmogenic right ventricular cardiomyopathy (ARVC)	3/63	70/6201	0.0337944	0.325877	RYR2/CDH2/SGCA	RYR2/CDH2/SGCA	bom:102280999/bom:102266027/bom:102265672	3
bom00051	Fructose and mannose metabolism	2/63	30/6201	0.0368222	0.325877	FBP1/ENOSF1	FBP1/ENOSF1	bom:102285847/bom:102286295	2
bom00790	Folate biosynthesis	2/63	30/6201	0.0368222	0.325877	LOC102269337/LOC102283454	-/-	bom:102269337/bom:102283454	2
bom00350	Tyrosine metabolism	2/63	32/6201	0.0414481	0.349348	LOC102284246/MAOA	ADH6/MAOA	bom:102284246/bom:102278212	2
bom04972	Pancreatic secretion	3/63	79/6201	0.0458063	0.368532	SLC26A3/RYR2/PRKCB	Slc26a3/RYR2/PRKCB	bom:102274106/bom:102280999/bom:102274116	3
bom04146	Peroxisome	3/63	81/6201	0.0487281	0.374995	DDO/CROT/LOC102268462	DDO/CROT/Acnat2	bom:102287963/bom:102278173/bom:102268462	3
bom05032	Morphine addiction	3/63	84/6201	0.0532791	0.392933	PDE4C/GABRB2/PRKCB	PDE4C/GABRB2/PRKCB	bom:102265275/bom:102287648/bom:102274116	3
bom00380	Tryptophan metabolism	2/63	39/6201	0.059199	0.403009	IDO1/MAOA	IDO1/MAOA	bom:102264395/bom:102278212	2
bom04979	Cholesterol metabolism	2/63	39/6201	0.059199	0.403009	LIPN/SOAT1	LIPN/SOAT1	bom:102275330/bom:102266586	2
bom04713	Circadian entrainment	3/63	96/6201	0.0734294	0.481371	RYR3/RYR2/PRKCB	RYR3/RYR2/PRKCB	bom:102270854/bom:102280999/bom:102274116	3
bom05144	Malaria	2/63	51/6201	0.0943587	0.544943	LOC102279228/LOC102268919	HBB/HBA	bom:102279228/bom:102268919	2
bom03040	Spliceosome	3/63	108/6201	0.096479	0.544943	HSPA2/HSPA6/LOC102278697	HSPA2/HSPA6/HSPA1A	bom:102273909/bom:102273821/bom:102278697	3
bom00130	Ubiquinone and other terpenoid-quinone biosynthesis	1/63	10/6201	0.0971426	0.544943	NQO1	NQO1	bom:102280865	1
bom00430	Taurine and hypotaurine metabolism	1/63	10/6201	0.0971426	0.544943	LOC102268462	Acnat2	bom:102268462	1
bom05145	Toxoplasmosis	3/63	109/6201	0.0985207	0.544943	HSPA2/HSPA6/LOC102278697	HSPA2/HSPA6/HSPA1A	bom:102273909/bom:102273821/bom:102278697	3
bom00010	Glycolysis / Gluconeogenesis	2/63	54/6201	0.103909	0.545502	FBP1/LOC102284246	FBP1/ADH6	bom:102285847/bom:102284246	2
bom00730	Thiamine metabolism	1/63	11/6201	0.10633	0.545502	AK1	AK1	bom:102287105	1
bom04020	Calcium signaling pathway	4/63	179/6201	0.107868	0.545502	PHKG1/RYR3/RYR2/PRKCB	Phkg1/RYR3/RYR2/PRKCB	bom:102266225/bom:102270854/bom:102280999/bom:102274116	4
bom00910	Nitrogen metabolism	1/63	12/6201	0.115426	0.550603	LOC102266213	CA1	bom:102266213	1
bom05162	Measles	3/63	117/6201	0.115474	0.550603	HSPA2/HSPA6/LOC102278697	HSPA2/HSPA6/HSPA1A	bom:102273909/bom:102273821/bom:102278697	3
bom04915	Estrogen signaling pathway	3/63	120/6201	0.122101	0.550603	HSPA2/HSPA6/LOC102278697	HSPA2/HSPA6/HSPA1A	bom:102273909/bom:102273821/bom:102278697	3
bom04929	GnRH secretion	2/63	60/6201	0.123747	0.550603	TRPC4/PRKCB	TRPC4/PRKCB	bom:102267732/bom:102274116	2
bom00120	Primary bile acid biosynthesis	1/63	13/6201	0.12443	0.550603	LOC102268462	Acnat2	bom:102268462	1
bom05416	Viral myocarditis	2/63	64/6201	0.137446	0.593362	LOC102275624/SGCA	-/SGCA	bom:102275624/bom:102265672	2
bom00590	Arachidonic acid metabolism	2/63	66/6201	0.144417	0.608616	LOC102269337/LOC102283454	-/-	bom:102269337/bom:102283454	2
bom05031	Amphetamine addiction	2/63	68/6201	0.151463	0.623465	MAOA/PRKCB	MAOA/PRKCB	bom:102278212/bom:102274116	2
bom05418	Fluid shear stress and atherosclerosis	3/63	136/6201	0.159644	0.62902	LOC102274807/NQO1/IL1R2	GSTA1/NQO1/IL1R2	bom:102274807/bom:102280865/bom:102271891	3
bom04141	Protein processing in endoplasmic reticulum	3/63	139/6201	0.167051	0.62902	HSPA2/HSPA6/LOC102278697	HSPA2/HSPA6/HSPA1A	bom:102273909/bom:102273821/bom:102278697	3
bom00531	Glycosaminoglycan degradation	1/63	18/6201	0.168116	0.62902	HPSE2	HPSE2	bom:102270609	1
bom04921	Oxytocin signaling pathway	3/63	141/6201	0.172045	0.62902	RYR3/RYR2/PRKCB	RYR3/RYR2/PRKCB	bom:102270854/bom:102280999/bom:102274116	3
bom00650	Butanoate metabolism	1/63	20/6201	0.184984	0.62902	BDH1	BDH1	bom:102286481	1
bom04970	Salivary secretion	2/63	78/6201	0.187609	0.62902	RYR3/PRKCB	RYR3/PRKCB	bom:102270854/bom:102274116	2
bom04727	GABAergic synapse	2/63	79/6201	0.191292	0.62902	GABRB2/PRKCB	GABRB2/PRKCB	bom:102287648/bom:102274116	2
bom04911	Insulin secretion	2/63	79/6201	0.191292	0.62902	RYR2/PRKCB	RYR2/PRKCB	bom:102280999/bom:102274116	2
bom00340	Histidine metabolism	1/63	21/6201	0.193291	0.62902	MAOA	MAOA	bom:102278212	1
bom00360	Phenylalanine metabolism	1/63	21/6201	0.193291	0.62902	MAOA	MAOA	bom:102278212	1
bom04012	ErbB signaling pathway	2/63	80/6201	0.194985	0.62902	BTC/PRKCB	BTC/PRKCB	bom:102271128/bom:102274116	2
bom04966	Collecting duct acid secretion	1/63	22/6201	0.201515	0.62902	SLC12A7	Slc12a7	bom:102275977	1
bom04977	Vitamin digestion and absorption	1/63	22/6201	0.201515	0.62902	LRAT	LRAT	bom:102264381	1
bom04144	Endocytosis	4/63	229/6201	0.202671	0.62902	LOC102275624/HSPA2/HSPA6/LOC102278697	-/HSPA2/HSPA6/HSPA1A	bom:102275624/bom:102273909/bom:102273821/bom:102278697	4
bom05410	Hypertrophic cardiomyopathy (HCM)	2/63	83/6201	0.20612	0.62902	RYR2/SGCA	RYR2/SGCA	bom:102280999/bom:102265672	2
bom05225	Hepatocellular carcinoma	3/63	158/6201	0.216084	0.648252	LOC102274807/NQO1/PRKCB	GSTA1/NQO1/PRKCB	bom:102274807/bom:102280865/bom:102274116	3
bom05414	Dilated cardiomyopathy (DCM)	2/63	89/6201	0.228585	0.674327	RYR2/SGCA	RYR2/SGCA	bom:102280999/bom:102265672	2
bom00030	Pentose phosphate pathway	1/63	26/6201	0.233593	0.677801	FBP1	FBP1	bom:102285847	1
bom04922	Glucagon signaling pathway	2/63	92/6201	0.23989	0.678461	FBP1/PHKG1	FBP1/Phkg1	bom:102285847/bom:102266225	2
bom04066	HIF-1 signaling pathway	2/63	93/6201	0.243665	0.678461	EGLN3/PRKCB	EGLN3/PRKCB	bom:102280498/bom:102274116	2
bom05146	Amoebiasis	2/63	94/6201	0.247443	0.678461	IL1R2/PRKCB	IL1R2/PRKCB	bom:102271891/bom:102274116	2
bom01040	Biosynthesis of unsaturated fatty acids	1/63	28/6201	0.249152	0.678461	LOC102268462	Acnat2	bom:102268462	1
bom04928	Parathyroid hormone synthesis, secretion and action	2/63	97/6201	0.258792	0.694032	PDE4C/PRKCB	PDE4C/PRKCB	bom:102265275/bom:102274116	2
bom00250	Alanine, aspartate and glutamate metabolism	1/63	32/6201	0.279345	0.720859	DDO	DDO	bom:102287963	1
bom00620	Pyruvate metabolism	1/63	32/6201	0.279345	0.720859	LDHD	LDHD	bom:102287803	1
bom04960	Aldosterone-regulated sodium reabsorption	1/63	33/6201	0.286705	0.720859	PRKCB	PRKCB	bom:102274116	1
bom05033	Nicotine addiction	1/63	33/6201	0.286705	0.720859	GABRB2	GABRB2	bom:102287648	1
bom04010	MAPK signaling pathway	4/63	268/6201	0.289158	0.720859	HSPA2/HSPA6/LOC102278697/PRKCB	HSPA2/HSPA6/HSPA1A/PRKCB	bom:102273909/bom:102273821/bom:102278697/bom:102274116	4
bom04973	Carbohydrate digestion and absorption	1/63	35/6201	0.301203	0.740457	PRKCB	PRKCB	bom:102274116	1
bom05332	Graft-versus-host disease	1/63	36/6201	0.308343	0.747626	LOC102275624	-	bom:102275624	1
bom00071	Fatty acid degradation	1/63	37/6201	0.315411	0.754429	LOC102284246	ADH6	bom:102284246	1
bom00260	Glycine, serine and threonine metabolism	1/63	39/6201	0.329334	0.765579	MAOA	MAOA	bom:102278212	1
bom05320	Autoimmune thyroid disease	1/63	40/6201	0.336191	0.765579	LOC102275624	-	bom:102275624	1
bom05330	Allograft rejection	1/63	40/6201	0.336191	0.765579	LOC102275624	-	bom:102275624	1
bom00230	Purine metabolism	2/63	118/6201	0.337971	0.765579	PDE4C/AK1	PDE4C/AK1	bom:102265275/bom:102287105	2
bom04142	Lysosome	2/63	119/6201	0.341699	0.765579	CTSF/LIPN	CTSF/LIPN	bom:102282298/bom:102275330	2
bom04728	Dopaminergic synapse	2/63	122/6201	0.352846	0.777772	MAOA/PRKCB	MAOA/PRKCB	bom:102278212/bom:102274116	2
bom04940	Type I diabetes mellitus	1/63	44/6201	0.362935	0.777772	LOC102275624	-	bom:102275624	1
bom04723	Retrograde endocannabinoid signaling	2/63	126/6201	0.367611	0.777772	GABRB2/PRKCB	GABRB2/PRKCB	bom:102287648/bom:102274116	2
bom04910	Insulin signaling pathway	2/63	127/6201	0.371283	0.777772	FBP1/PHKG1	FBP1/Phkg1	bom:102285847/bom:102266225	2
bom00330	Arginine and proline metabolism	1/63	46/6201	0.375907	0.777772	MAOA	MAOA	bom:102278212	1
bom04961	Endocrine and other factor-regulated calcium reabsorption	1/63	46/6201	0.375907	0.777772	PRKCB	PRKCB	bom:102274116	1
bom04371	Apelin signaling pathway	2/63	130/6201	0.382251	0.777772	RYR3/RYR2	RYR3/RYR2	bom:102270854/bom:102280999	2
bom05030	Cocaine addiction	1/63	47/6201	0.382295	0.777772	MAOA	MAOA	bom:102278212	1
bom04978	Mineral absorption	1/63	49/6201	0.394878	0.794244	SLC26A3	Slc26a3	bom:102274106	1
bom04514	Cell adhesion molecules (CAMs)	2/63	135/6201	0.400355	0.796211	LOC102275624/CDH2	-/CDH2	bom:102275624/bom:102266027	2
bom04060	Cytokine-cytokine receptor interaction	3/63	230/6201	0.415752	0.804942	CX3CR1/IL1R2/TNFSF12	CX3CR1/IL1R2/Tnfsf12	bom:102277456/bom:102271891/bom:102273516	3
bom00480	Glutathione metabolism	1/63	53/6201	0.419293	0.804942	LOC102274807	GSTA1	bom:102274807	1
bom04370	VEGF signaling pathway	1/63	54/6201	0.425244	0.804942	PRKCB	PRKCB	bom:102274116	1
bom04730	Long-term depression	1/63	56/6201	0.436966	0.804942	PRKCB	PRKCB	bom:102274116	1
bom04310	Wnt signaling pathway	2/63	146/6201	0.439309	0.804942	SFRP1/PRKCB	SFRP1/PRKCB	bom:102270310/bom:102274116	2
bom00310	Lysine degradation	1/63	58/6201	0.448452	0.804942	SMYD1	SMYD1	bom:102270977	1
bom04720	Long-term potentiation	1/63	64/6201	0.481546	0.804942	PRKCB	PRKCB	bom:102274116	1
bom05223	Non-small cell lung cancer	1/63	64/6201	0.481546	0.804942	PRKCB	PRKCB	bom:102274116	1
bom04918	Thyroid hormone synthesis	1/63	65/6201	0.486868	0.804942	PRKCB	PRKCB	bom:102274116	1
bom04976	Bile secretion	1/63	65/6201	0.486868	0.804942	LOC102268462	Acnat2	bom:102268462	1
bom05211	Renal cell carcinoma	1/63	66/6201	0.492136	0.804942	EGLN3	EGLN3	bom:102280498	1
bom05321	Inflammatory bowel disease (IBD)	1/63	66/6201	0.492136	0.804942	TLR5	TLR5	bom:102272402	1
bom04115	p53 signaling pathway	1/63	67/6201	0.497352	0.804942	SESN3	SESN3	bom:102285222	1
bom04721	Synaptic vesicle cycle	1/63	67/6201	0.497352	0.804942	SLC6A4	SLC6A4	bom:102273369	1
bom03320	PPAR signaling pathway	1/63	68/6201	0.502514	0.804942	FABP7	FABP7	bom:102278207	1
bom04260	Cardiac muscle contraction	1/63	69/6201	0.507624	0.804942	RYR2	RYR2	bom:102280999	1
bom04662	B cell receptor signaling pathway	1/63	69/6201	0.507624	0.804942	PRKCB	PRKCB	bom:102274116	1
bom05100	Bacterial invasion of epithelial cells	1/63	70/6201	0.512683	0.804942	SEPT6	SEPT6	bom:102277638	1
bom05140	Leishmaniasis	1/63	70/6201	0.512683	0.804942	PRKCB	PRKCB	bom:102274116	1
bom04971	Gastric acid secretion	1/63	71/6201	0.517691	0.804942	PRKCB	PRKCB	bom:102274116	1
bom04062	Chemokine signaling pathway	2/63	171/6201	0.522527	0.804942	CX3CR1/PRKCB	CX3CR1/PRKCB	bom:102277456/bom:102274116	2
bom05214	Glioma	1/63	72/6201	0.522647	0.804942	PRKCB	PRKCB	bom:102274116	1
bom01521	EGFR tyrosine kinase inhibitor resistance	1/63	73/6201	0.527554	0.804942	PRKCB	PRKCB	bom:102274116	1
bom04360	Axon guidance	2/63	173/6201	0.528832	0.804942	UNC5A/TRPC4	Unc5a/TRPC4	bom:102275675/bom:102267732	2
bom01524	Platinum drug resistance	1/63	74/6201	0.532411	0.804942	LOC102274807	GSTA1	bom:102274807	1
bom04974	Protein digestion and absorption	1/63	75/6201	0.537219	0.804942	COL6A5	COL6A5	bom:102271535	1
bom04061	Viral protein interaction with cytokine and cytokine receptor	1/63	77/6201	0.546689	0.804942	CX3CR1	CX3CR1	bom:102277456	1
bom04540	Gap junction	1/63	78/6201	0.551353	0.804942	PRKCB	PRKCB	bom:102274116	1
bom04350	TGF-beta signaling pathway	1/63	80/6201	0.560538	0.804942	SMAD9	Smad9	bom:102277061	1
bom04512	ECM-receptor interaction	1/63	81/6201	0.565062	0.804942	COL6A5	COL6A5	bom:102271535	1
bom05170	Human immunodeficiency virus 1 infection	2/63	186/6201	0.568459	0.804942	LOC102275624/PRKCB	-/PRKCB	bom:102275624/bom:102274116	2
bom04211	Longevity regulating pathway	1/63	84/6201	0.578358	0.804942	SESN3	SESN3	bom:102285222	1
bom04620	Toll-like receptor signaling pathway	1/63	84/6201	0.578358	0.804942	TLR5	TLR5	bom:102272402	1
bom05205	Proteoglycans in cancer	2/63	190/6201	0.580172	0.804942	HPSE2/PRKCB	HPSE2/PRKCB	bom:102270609/bom:102274116	2
bom04510	Focal adhesion	2/63	192/6201	0.585943	0.804942	COL6A5/PRKCB	COL6A5/PRKCB	bom:102271535/bom:102274116	2
bom04666	Fc gamma R-mediated phagocytosis	1/63	87/6201	0.591254	0.804942	PRKCB	PRKCB	bom:102274116	1
bom04912	GnRH signaling pathway	1/63	87/6201	0.591254	0.804942	PRKCB	PRKCB	bom:102274116	1
bom05017	Spinocerebellar ataxia	1/63	88/6201	0.595466	0.804942	PRKCB	PRKCB	bom:102274116	1
bom04640	Hematopoietic cell lineage	1/63	89/6201	0.599635	0.804942	IL1R2	IL1R2	bom:102271891	1
bom05231	Choline metabolism in cancer	1/63	90/6201	0.603762	0.804942	PRKCB	PRKCB	bom:102274116	1
bom05163	Human cytomegalovirus infection	2/63	200/6201	0.608454	0.804942	LOC102275624/PRKCB	-/PRKCB	bom:102275624/bom:102274116	2
bom04024	cAMP signaling pathway	2/63	201/6201	0.611204	0.804942	RYR2/PDE4C	RYR2/PDE4C	bom:102280999/bom:102265275	2
bom04650	Natural killer cell mediated cytotoxicity	1/63	92/6201	0.61189	0.804942	PRKCB	PRKCB	bom:102274116	1
bom04925	Aldosterone synthesis and secretion	1/63	92/6201	0.61189	0.804942	PRKCB	PRKCB	bom:102274116	1
bom05215	Prostate cancer	1/63	92/6201	0.61189	0.804942	IL1R2	IL1R2	bom:102271891	1
bom05012	Parkinson disease	2/63	202/6201	0.613939	0.804942	RYR3/MAOA	RYR3/MAOA	bom:102270854/bom:102278212	2
bom04916	Melanogenesis	1/63	95/6201	0.623776	0.807962	PRKCB	PRKCB	bom:102274116	1
bom05166	Human T-cell leukemia virus 1 infection	2/63	208/6201	0.630048	0.807962	LOC102275624/IL1R2	-/IL1R2	bom:102275624/bom:102271891	2
bom04070	Phosphatidylinositol signaling system	1/63	97/6201	0.6315	0.807962	PRKCB	PRKCB	bom:102274116	1
bom04750	Inflammatory mediator regulation of TRP channels	1/63	99/6201	0.639068	0.807962	PRKCB	PRKCB	bom:102274116	1
bom04931	Insulin resistance	1/63	100/6201	0.642794	0.807962	PRKCB	PRKCB	bom:102274116	1
bom04064	NF-kappa B signaling pathway	1/63	101/6201	0.646483	0.807962	PRKCB	PRKCB	bom:102274116	1
bom01200	Carbon metabolism	1/63	103/6201	0.653748	0.807962	FBP1	FBP1	bom:102285847	1
bom04933	AGE-RAGE signaling pathway in diabetic complications	1/63	103/6201	0.653748	0.807962	PRKCB	PRKCB	bom:102274116	1
bom04724	Glutamatergic synapse	1/63	104/6201	0.657325	0.807962	PRKCB	PRKCB	bom:102274116	1
bom04670	Leukocyte transendothelial migration	1/63	106/6201	0.664371	0.808269	PRKCB	PRKCB	bom:102274116	1
bom04725	Cholinergic synapse	1/63	108/6201	0.671274	0.808269	PRKCB	PRKCB	bom:102274116	1
bom04935	Growth hormone synthesis, secretion and action	1/63	108/6201	0.671274	0.808269	PRKCB	PRKCB	bom:102274116	1
bom04152	AMPK signaling pathway	1/63	111/6201	0.681367	0.814879	FBP1	FBP1	bom:102285847	1
bom04919	Thyroid hormone signaling pathway	1/63	113/6201	0.687926	0.817201	PRKCB	PRKCB	bom:102274116	1
bom04068	FoxO signaling pathway	1/63	117/6201	0.700648	0.819325	FBXO32	FBXO32	bom:102273878	1
bom04270	Vascular smooth muscle contraction	1/63	118/6201	0.703748	0.819325	PRKCB	PRKCB	bom:102274116	1
bom04071	Sphingolipid signaling pathway	1/63	119/6201	0.706816	0.819325	PRKCB	PRKCB	bom:102274116	1
bom04120	Ubiquitin mediated proteolysis	1/63	121/6201	0.712859	0.819325	UBE2QL1	UBE2QL1	bom:102272571	1
bom04550	Signaling pathways regulating pluripotency of stem cells	1/63	121/6201	0.712859	0.819325	SMAD9	Smad9	bom:102277061	1
bom04210	Apoptosis	1/63	124/6201	0.721694	0.824128	CTSF	CTSF	bom:102282298	1
bom05200	Pathways in cancer	4/63	485/6201	0.737352	0.832655	LOC102274807/EGLN3/NQO1/PRKCB	GSTA1/EGLN3/NQO1/PRKCB	bom:102274807/bom:102280498/bom:102280865/bom:102274116	4
bom05034	Alcoholism	1/63	130/6201	0.738569	0.832655	MAOA	MAOA	bom:102278212	1
bom05164	Influenza A	1/63	135/6201	0.75186	0.840592	PRKCB	PRKCB	bom:102274116	1
bom05161	Hepatitis B	1/63	139/6201	0.762011	0.840592	PRKCB	PRKCB	bom:102274116	1
bom04145	Phagosome	1/63	142/6201	0.769355	0.840592	LOC102275624	-	bom:102275624	1
bom04150	mTOR signaling pathway	1/63	142/6201	0.769355	0.840592	PRKCB	PRKCB	bom:102274116	1
bom04261	Adrenergic signaling in cardiomyocytes	1/63	142/6201	0.769355	0.840592	RYR2	RYR2	bom:102280999	1
bom04218	Cellular senescence	1/63	145/6201	0.776477	0.843168	LOC102275624	-	bom:102275624	1
bom05206	MicroRNAs in cancer	1/63	155/6201	0.798686	0.86125	PRKCB	PRKCB	bom:102274116	1
bom05202	Transcriptional misregulation in cancer	1/63	157/6201	0.80286	0.86125	IL1R2	IL1R2	bom:102271891	1
bom05165	Human papillomavirus infection	2/63	302/6201	0.819589	0.864574	LOC102275624/COL6A5	-/COL6A5	bom:102275624/bom:102271535	2
bom05167	Kaposi sarcoma-associated herpesvirus infection	1/63	166/6201	0.820613	0.864574	LOC102275624	-	bom:102275624	1
bom05203	Viral carcinogenesis	1/63	166/6201	0.820613	0.864574	LOC102275624	-	bom:102275624	1
bom04810	Regulation of actin cytoskeleton	1/63	185/6201	0.853084	0.893467	IQGAP2	IQGAP2	bom:102272634	1
bom05169	Epstein-Barr virus infection	1/63	189/6201	0.859144	0.89452	LOC102275624	-	bom:102275624	1
bom05132	Salmonella infection	1/63	196/6201	0.869162	0.898622	TLR5	TLR5	bom:102272402	1
bom04015	Rap1 signaling pathway	1/63	199/6201	0.873237	0.898622	PRKCB	PRKCB	bom:102274116	1
bom04014	Ras signaling pathway	1/63	217/6201	0.895194	0.915892	PRKCB	PRKCB	bom:102274116	1
bom04080	Neuroactive ligand-receptor interaction	1/63	239/6201	0.916999	0.932809	GABRB2	GABRB2	bom:102287648	1
bom05010	Alzheimer disease	1/63	277/6201	0.944637	0.955433	RYR3	RYR3	bom:102270854	1
bom04151	PI3K-Akt signaling pathway	1/63	303/6201	0.958098	0.963542	COL6A5	COL6A5	bom:102271535	1
bom05168	Herpes simplex virus 1 infection	1/63	339/6201	0.971566	0.971566	LOC102275624	-	bom:102275624	1

## Sheet: DOWN-G60d vs G20d
KEGGID	Description	GeneRatio	BgRatio	pvalue	padj	geneID	geneName	keggID	Count
bom04960	Aldosterone-regulated sodium reabsorption	4/79	33/6201	0.000754201	0.122935	SCNN1G/SCNN1B/ATP1B1/SCNN1A	SCNN1G/SCNN1B/ATP1B1/SCNN1A	bom:102288125/bom:102287562/bom:102270497/bom:102286150	4
bom04742	Taste transduction	4/79	45/6201	0.00244643	0.128822	SCNN1G/SCNN1B/SCNN1A/TRPM5	SCNN1G/SCNN1B/SCNN1A/TRPM5	bom:102288125/bom:102287562/bom:102286150/bom:102284074	4
bom04110	Cell cycle	6/79	111/6201	0.00276561	0.128822	PKMYT1/E2F2/E2F1/MCM4/MCM2/MCM3	Pkmyt1/E2F2/E2F1/MCM4/MCM2/MCM3	bom:102287359/bom:102268181/bom:102274863/bom:102279151/bom:102282280/bom:102273137	6
bom04972	Pancreatic secretion	5/79	79/6201	0.00319084	0.128822	LOC102270735/PLA2G3/CFTR/ATP1B1/LOC102266781	-/PLA2G3/CFTR/ATP1B1/CA2	bom:102270735/bom:102283735/bom:102264773/bom:102270497/bom:102266781	5
bom04657	IL-17 signaling pathway	5/79	83/6201	0.00395159	0.128822	S100A9/IL17C/S100A8/LOC102269352/LOC102269246	S100A9/IL17C/S100A8/S100A7/-	bom:102274639/bom:102281238/bom:102271680/bom:102269352/bom:102269246	5
bom03030	DNA replication	3/79	32/6201	0.00756804	0.205599	MCM4/MCM2/MCM3	MCM4/MCM2/MCM3	bom:102279151/bom:102282280/bom:102273137	3
bom00590	Arachidonic acid metabolism	4/79	66/6201	0.0096776	0.22535	PLA2G4E/PLA2G3/ALOX12B/LOC102275513	PLA2G4E/PLA2G3/ALOX12B/ALOX15B	bom:102282579/bom:102283735/bom:102276175/bom:102275513	4
bom00330	Arginine and proline metabolism	3/79	46/6201	0.0204004	0.388984	PRODH/ARG1/ARG2	PRODH/ARG1/ARG2	bom:102269666/bom:102267551/bom:102286322	3
bom00220	Arginine biosynthesis	2/79	18/6201	0.0214875	0.388984	ARG1/ARG2	ARG1/ARG2	bom:102267551/bom:102286322	2
bom05226	Gastric cancer	5/79	130/6201	0.0245681	0.388984	RARB/WNT3/WNT7A/E2F2/E2F1	Rarb/WNT3/WNT7A/E2F2/E2F1	bom:102276169/bom:102281377/bom:102279575/bom:102268181/bom:102274863	5
bom04964	Proximal tubule bicarbonate reclamation	2/79	20/6201	0.0262505	0.388984	ATP1B1/LOC102266781	ATP1B1/CA2	bom:102270497/bom:102266781	2
bom00592	alpha-Linolenic acid metabolism	2/79	22/6201	0.0313978	0.426487	PLA2G4E/PLA2G3	PLA2G4E/PLA2G3	bom:102282579/bom:102283735	2
bom05223	Non-small cell lung cancer	3/79	64/6201	0.0476314	0.499835	RARB/E2F2/E2F1	Rarb/E2F2/E2F1	bom:102276169/bom:102268181/bom:102274863	3
bom00591	Linoleic acid metabolism	2/79	28/6201	0.04893	0.499835	PLA2G4E/PLA2G3	PLA2G4E/PLA2G3	bom:102282579/bom:102283735	2
bom00601	Glycosphingolipid biosynthesis - lacto and neolacto series	2/79	28/6201	0.04893	0.499835	FUT1/ABO	FUT1/Abo	bom:102282547/bom:102283688	2
bom04976	Bile secretion	3/79	65/6201	0.049492	0.499835	CFTR/ATP1B1/LOC102266781	CFTR/ATP1B1/CA2	bom:102264773/bom:102270497/bom:102266781	3
bom04975	Fat digestion and absorption	2/79	29/6201	0.05213	0.499835	PLA2G3/SLC27A4	PLA2G3/SLC27A4	bom:102283735/bom:102268207	2
bom04610	Complement and coagulation cascades	3/79	69/6201	0.0572847	0.518745	PLAUR/SERPINA1/F3	PLAUR/SERPINA1/F3	bom:102271628/bom:102280489/bom:102268945	3
bom04971	Gastric acid secretion	3/79	71/6201	0.0613873	0.526638	CFTR/ATP1B1/LOC102266781	CFTR/ATP1B1/CA2	bom:102264773/bom:102270497/bom:102266781	3
bom04974	Protein digestion and absorption	3/79	75/6201	0.0699926	0.539249	SLC1A1/ATP1B1/ACE2	SLC1A1/ATP1B1/ACE2	bom:102281036/bom:102270497/bom:102274886	3
bom04973	Carbohydrate digestion and absorption	2/79	35/6201	0.072782	0.539249	HKDC1/ATP1B1	HKDC1/ATP1B1	bom:102268099/bom:102270497	2
bom05219	Bladder cancer	2/79	35/6201	0.072782	0.539249	E2F2/E2F1	E2F2/E2F1	bom:102268181/bom:102274863	2
bom05224	Breast cancer	4/79	132/6201	0.0871026	0.617292	WNT3/WNT7A/E2F2/E2F1	WNT3/WNT7A/E2F2/E2F1	bom:102281377/bom:102279575/bom:102268181/bom:102274863	4
bom00565	Ether lipid metabolism	2/79	42/6201	0.0995659	0.63844	PLA2G4E/PLA2G3	PLA2G4E/PLA2G3	bom:102282579/bom:102283735	2
bom05222	Small cell lung cancer	3/79	88/6201	0.101401	0.63844	RARB/E2F2/E2F1	Rarb/E2F2/E2F1	bom:102276169/bom:102268181/bom:102274863	3
bom04934	Cushing syndrome	4/79	143/6201	0.108725	0.63844	WNT3/WNT7A/E2F2/E2F1	WNT3/WNT7A/E2F2/E2F1	bom:102281377/bom:102279575/bom:102268181/bom:102274863	4
bom00564	Glycerophospholipid metabolism	3/79	91/6201	0.109335	0.63844	PLA2G4E/PLA2G3/CHAT	PLA2G4E/PLA2G3/CHAT	bom:102282579/bom:102283735/bom:102275818	3
bom05215	Prostate cancer	3/79	92/6201	0.112033	0.63844	TMPRSS2/E2F2/E2F1	TMPRSS2/E2F2/E2F1	bom:102273890/bom:102268181/bom:102274863	3
bom00600	Sphingolipid metabolism	2/79	46/6201	0.115927	0.63844	CERS3/SMPD3	CERS3/Smpd3	bom:102282323/bom:102285822	2
bom05146	Amoebiasis	3/79	94/6201	0.117504	0.63844	ARG1/ARG2/LOC102269246	ARG1/ARG2/-	bom:102267551/bom:102286322/bom:102269246	3
bom04978	Mineral absorption	2/79	49/6201	0.128616	0.646234	SLC26A9/ATP1B1	SLC26A9/ATP1B1	bom:102264930/bom:102270497	2
bom04726	Serotonergic synapse	3/79	99/6201	0.13161	0.646234	PLA2G4E/ALOX12B/LOC102275513	PLA2G4E/ALOX12B/ALOX15B	bom:102282579/bom:102276175/bom:102275513	3
bom02010	ABC transporters	2/79	50/6201	0.132916	0.646234	ABCA12/CFTR	ABCA12/CFTR	bom:102279621/bom:102264773	2
bom05206	MicroRNAs in cancer	4/79	155/6201	0.134797	0.646234	WNT3/E2F2/E2F1/ITGA5	WNT3/E2F2/E2F1/ITGA5	bom:102281377/bom:102268181/bom:102274863/bom:102276200	4
bom05225	Hepatocellular carcinoma	4/79	158/6201	0.141689	0.646234	WNT3/WNT7A/E2F2/E2F1	WNT3/WNT7A/E2F2/E2F1	bom:102281377/bom:102279575/bom:102268181/bom:102274863	4
bom00910	Nitrogen metabolism	1/79	12/6201	0.142726	0.646234	LOC102266781	CA2	bom:102266781	1
bom00533	Glycosaminoglycan biosynthesis - keratan sulfate	1/79	13/6201	0.153669	0.676975	CHST1	CHST1	bom:102269216	1
bom00603	Glycosphingolipid biosynthesis - globo and isoglobo series	1/79	15/6201	0.175143	0.729054	FUT1	FUT1	bom:102282547	1
bom05217	Basal cell carcinoma	2/79	61/6201	0.182072	0.729054	WNT3/WNT7A	WNT3/WNT7A	bom:102281377/bom:102279575	2
bom05218	Melanoma	2/79	61/6201	0.182072	0.729054	E2F2/E2F1	E2F2/E2F1	bom:102268181/bom:102274863	2
bom04270	Vascular smooth muscle contraction	3/79	118/6201	0.189927	0.729054	PLA2G4E/ACTA2/PLA2G3	PLA2G4E/ACTA2/PLA2G3	bom:102282579/bom:102274194/bom:102283735	3
bom01230	Biosynthesis of amino acids	2/79	63/6201	0.191292	0.729054	ARG1/ARG2	ARG1/ARG2	bom:102267551/bom:102286322	2
bom00670	One carbon pool by folate	1/79	17/6201	0.196078	0.729054	MTHFD1L	MTHFD1L	bom:102266073	1
bom05160	Hepatitis C	3/79	123/6201	0.206269	0.729054	RNASEL/E2F2/E2F1	RNASEL/E2F2/E2F1	bom:102269338/bom:102268181/bom:102274863	3
bom05205	Proteoglycans in cancer	4/79	190/6201	0.222825	0.729054	WNT3/PLAUR/WNT7A/ITGA5	WNT3/PLAUR/WNT7A/ITGA5	bom:102281377/bom:102271628/bom:102279575/bom:102276200	4
bom04614	Renin-angiotensin system	1/79	20/6201	0.226501	0.729054	ACE2	ACE2	bom:102274886	1
bom05212	Pancreatic cancer	2/79	71/6201	0.228711	0.729054	E2F2/E2F1	E2F2/E2F1	bom:102268181/bom:102274863	2
bom05214	Glioma	2/79	72/6201	0.233432	0.729054	E2F2/E2F1	E2F2/E2F1	bom:102268181/bom:102274863	2
bom05220	Chronic myeloid leukemia	2/79	72/6201	0.233432	0.729054	E2F2/E2F1	E2F2/E2F1	bom:102268181/bom:102274863	2
bom01524	Platinum drug resistance	2/79	74/6201	0.242891	0.729054	ATP7B/BIRC5	ATP7B/BIRC5	bom:102285974/bom:102275014	2
bom04966	Collecting duct acid secretion	1/79	22/6201	0.246148	0.729054	LOC102266781	CA2	bom:102266781	1
bom04977	Vitamin digestion and absorption	1/79	22/6201	0.246148	0.729054	SLC52A3	SLC52A3	bom:102281383	1
bom05164	Influenza A	3/79	135/6201	0.246678	0.729054	TMPRSS2/RNASEL/TMPRSS4	TMPRSS2/RNASEL/TMPRSS4	bom:102273890/bom:102269338/bom:102280307	3
bom00052	Galactose metabolism	1/79	23/6201	0.255787	0.729054	HKDC1	HKDC1	bom:102268099	1
bom00534	Glycosaminoglycan biosynthesis - heparan sulfate / heparin	1/79	23/6201	0.255787	0.729054	HS3ST1	HS3ST1	bom:102279923	1
bom04061	Viral protein interaction with cytokine and cytokine receptor	2/79	77/6201	0.257112	0.729054	CXCR2/LOC102269246	CXCR2/-	bom:102269794/bom:102269246	2
bom05161	Hepatitis B	3/79	139/6201	0.260435	0.729054	E2F2/BIRC5/E2F1	E2F2/BIRC5/E2F1	bom:102268181/bom:102275014/bom:102274863	3
bom04970	Salivary secretion	2/79	78/6201	0.261858	0.729054	LPO/ATP1B1	LPO/ATP1B1	bom:102286023/bom:102270497	2
bom04621	NOD-like receptor signaling pathway	3/79	140/6201	0.263891	0.729054	RNASEL/LOC102264699/LOC102269246	RNASEL/DEFB103A/-	bom:102269338/bom:102264699/bom:102269246	3
bom00500	Starch and sucrose metabolism	1/79	25/6201	0.274699	0.746267	HKDC1	HKDC1	bom:102268099	1
bom04390	Hippo signaling pathway	3/79	146/6201	0.284744	0.760874	WNT3/WNT7A/BIRC5	WNT3/WNT7A/BIRC5	bom:102281377/bom:102279575/bom:102275014	3
bom04215	Apoptosis - multiple species	1/79	28/6201	0.302182	0.787628	BIRC5	BIRC5	bom:102275014	1
bom04666	Fc gamma R-mediated phagocytosis	2/79	87/6201	0.304529	0.787628	PLA2G4E/SCIN	PLA2G4E/SCIN	bom:102282579/bom:102265485	2
bom01522	Endocrine resistance	2/79	88/6201	0.309253	0.787628	E2F2/E2F1	E2F2/E2F1	bom:102268181/bom:102274863	2
bom05231	Choline metabolism in cancer	2/79	90/6201	0.318682	0.790131	PLA2G4E/SLC44A4	PLA2G4E/SLC44A4	bom:102282579/bom:102279720	2
bom00051	Fructose and mannose metabolism	1/79	30/6201	0.31993	0.790131	HKDC1	HKDC1	bom:102268099	1
bom04916	Melanogenesis	2/79	95/6201	0.342122	0.832327	WNT3/WNT7A	WNT3/WNT7A	bom:102281377/bom:102279575	2
bom05167	Kaposi sarcoma-associated herpesvirus infection	3/79	166/6201	0.354928	0.850783	E2F2/E2F1/LOC102269246	E2F2/E2F1/-	bom:102268181/bom:102274863/bom:102269246	3
bom04750	Inflammatory mediator regulation of TRP channels	2/79	99/6201	0.360701	0.85209	PLA2G4E/TRPA1	PLA2G4E/TRPA1	bom:102282579/bom:102269213	2
bom04064	NF-kappa B signaling pathway	2/79	101/6201	0.369921	0.861387	LOC102281707/LOC102269246	LBP/-	bom:102281707/bom:102269246	2
bom04724	Glutamatergic synapse	2/79	104/6201	0.383656	0.87985	PLA2G4E/SLC1A1	PLA2G4E/SLC1A1	bom:102282579/bom:102281036	2
bom04962	Vasopressin-regulated water reabsorption	1/79	40/6201	0.4022	0.87985	AQP3	AQP3	bom:102271457	1
bom04930	Type II diabetes mellitus	1/79	42/6201	0.417434	0.87985	HKDC1	HKDC1	bom:102268099	1
bom04810	Regulation of actin cytoskeleton	3/79	185/6201	0.420959	0.87985	SCIN/ITGA5/IQGAP3	SCIN/ITGA5/IQGAP3	bom:102265485/bom:102276200/bom:102285260	3
bom00982	Drug metabolism - cytochrome P450	1/79	44/6201	0.432284	0.87985	FMO2	FMO2	bom:102276201	1
bom04940	Type I diabetes mellitus	1/79	44/6201	0.432284	0.87985	ICA1	ICA1	bom:102275333	1
bom00520	Amino sugar and nucleotide sugar metabolism	1/79	45/6201	0.439568	0.87985	HKDC1	HKDC1	bom:102268099	1
bom04961	Endocrine and other factor-regulated calcium reabsorption	1/79	46/6201	0.44676	0.87985	ATP1B1	ATP1B1	bom:102270497	1
bom04550	Signaling pathways regulating pluripotency of stem cells	2/79	121/6201	0.458852	0.87985	WNT3/WNT7A	WNT3/WNT7A	bom:102281377/bom:102279575	2
bom00140	Steroid hormone biosynthesis	1/79	48/6201	0.460872	0.87985	SULT2B1	SULT2B1	bom:102284976	1
bom00510	N-Glycan biosynthesis	1/79	48/6201	0.460872	0.87985	MGAT3	MGAT3	bom:102272014	1
bom05134	Legionellosis	1/79	49/6201	0.467794	0.87985	LOC102269246	-	bom:102269246	1
bom04913	Ovarian steroidogenesis	1/79	50/6201	0.474628	0.87985	PLA2G4E	PLA2G4E	bom:102282579	1
bom04024	cAMP signaling pathway	3/79	201/6201	0.474875	0.87985	CFTR/ATP1B1/LOC102278645	CFTR/ATP1B1/HCAR3	bom:102264773/bom:102270497/bom:102278645	3
bom00240	Pyrimidine metabolism	1/79	51/6201	0.481376	0.87985	UCK2	Uck2	bom:102269873	1
bom04622	RIG-I-like receptor signaling pathway	1/79	51/6201	0.481376	0.87985	DHX58	DHX58	bom:102285077	1
bom00480	Glutathione metabolism	1/79	53/6201	0.494615	0.87985	GGCT	GGCT	bom:102265622	1
bom00010	Glycolysis / Gluconeogenesis	1/79	54/6201	0.501109	0.87985	HKDC1	HKDC1	bom:102268099	1
bom04370	VEGF signaling pathway	1/79	54/6201	0.501109	0.87985	PLA2G4E	PLA2G4E	bom:102282579	1
bom04730	Long-term depression	1/79	56/6201	0.513851	0.87985	PLA2G4E	PLA2G4E	bom:102282579	1
bom04014	Ras signaling pathway	3/79	217/6201	0.526483	0.87985	RASAL1/PLA2G4E/PLA2G3	RASAL1/PLA2G4E/PLA2G3	bom:102287463/bom:102282579/bom:102283735	3
bom04137	Mitophagy - animal	1/79	59/6201	0.532364	0.87985	E2F1	E2F1	bom:102274863	1
bom04072	Phospholipase D signaling pathway	2/79	139/6201	0.53253	0.87985	PLA2G4E/CXCR2	PLA2G4E/CXCR2	bom:102282579/bom:102269794	2
bom00983	Drug metabolism - other enzymes	1/79	60/6201	0.538379	0.87985	UCK2	Uck2	bom:102269873	1
bom05165	Human papillomavirus infection	4/79	302/6201	0.541528	0.87985	WNT3/WNT7A/E2F1/ITGA5	WNT3/WNT7A/E2F1/ITGA5	bom:102281377/bom:102279575/bom:102274863/bom:102276200	4
bom04150	mTOR signaling pathway	2/79	142/6201	0.544145	0.87985	WNT3/WNT7A	WNT3/WNT7A	bom:102281377/bom:102279575	2
bom05230	Central carbon metabolism in cancer	1/79	61/6201	0.544317	0.87985	HKDC1	HKDC1	bom:102268099	1
bom04664	Fc epsilon RI signaling pathway	1/79	62/6201	0.55018	0.87985	PLA2G4E	PLA2G4E	bom:102282579	1
bom04218	Cellular senescence	2/79	145/6201	0.555561	0.87985	E2F2/E2F1	E2F2/E2F1	bom:102268181/bom:102274863	2
bom04310	Wnt signaling pathway	2/79	146/6201	0.559323	0.87985	WNT3/WNT7A	WNT3/WNT7A	bom:102281377/bom:102279575	2
bom04060	Cytokine-cytokine receptor interaction	3/79	230/6201	0.566357	0.87985	IL17C/CXCR2/LOC102269246	IL17C/CXCR2/-	bom:102281238/bom:102269794/bom:102269246	3
bom04918	Thyroid hormone synthesis	1/79	65/6201	0.567326	0.87985	ATP1B1	ATP1B1	bom:102270497	1
bom04115	p53 signaling pathway	1/79	67/6201	0.578397	0.87985	GTSE1	GTSE1	bom:102277761	1
bom04721	Synaptic vesicle cycle	1/79	67/6201	0.578397	0.87985	SLC1A1	SLC1A1	bom:102281036	1
bom03320	PPAR signaling pathway	1/79	68/6201	0.583826	0.87985	SLC27A4	SLC27A4	bom:102268207	1
bom04260	Cardiac muscle contraction	1/79	69/6201	0.589187	0.87985	ATP1B1	ATP1B1	bom:102270497	1
bom05200	Pathways in cancer	6/79	485/6201	0.591252	0.87985	RARB/WNT3/WNT7A/E2F2/BIRC5/E2F1	Rarb/WNT3/WNT7A/E2F2/BIRC5/E2F1	bom:102276169/bom:102281377/bom:102279575/bom:102268181/bom:102275014/bom:102274863	6
bom05100	Bacterial invasion of epithelial cells	1/79	70/6201	0.59448	0.87985	ITGA5	ITGA5	bom:102276200	1
bom05412	Arrhythmogenic right ventricular cardiomyopathy (ARVC)	1/79	70/6201	0.59448	0.87985	ITGA5	ITGA5	bom:102276200	1
bom05202	Transcriptional misregulation in cancer	2/79	157/6201	0.599222	0.87985	TMPRSS2/LOC102278370	TMPRSS2/PROM1	bom:102273890/bom:102278370	2
bom05133	Pertussis	1/79	71/6201	0.599705	0.87985	ITGA5	ITGA5	bom:102276200	1
bom05150	Staphylococcus aureus infection	1/79	72/6201	0.604864	0.87985	LOC102264699	DEFB103A	bom:102264699	1
bom04924	Renin secretion	1/79	73/6201	0.609957	0.87985	LOC102270735	-	bom:102270735	1
bom04911	Insulin secretion	1/79	79/6201	0.639183	0.891292	ATP1B1	ATP1B1	bom:102270497	1
bom04914	Progesterone-mediated oocyte maturation	1/79	79/6201	0.639183	0.891292	PKMYT1	Pkmyt1	bom:102287359	1
bom04062	Chemokine signaling pathway	2/79	171/6201	0.646067	0.891292	CXCR2/LOC102269246	CXCR2/-	bom:102269794/bom:102269246	2
bom04512	ECM-receptor interaction	1/79	81/6201	0.648435	0.891292	ITGA5	ITGA5	bom:102276200	1
bom05210	Colorectal cancer	1/79	83/6201	0.657454	0.891292	BIRC5	BIRC5	bom:102275014	1
bom05410	Hypertrophic cardiomyopathy (HCM)	1/79	83/6201	0.657454	0.891292	ITGA5	ITGA5	bom:102276200	1
bom04620	Toll-like receptor signaling pathway	1/79	84/6201	0.661877	0.891292	LOC102281707	LBP	bom:102281707	1
bom04912	GnRH signaling pathway	1/79	87/6201	0.674811	0.891292	PLA2G4E	PLA2G4E	bom:102282579	1
bom04640	Hematopoietic cell lineage	1/79	89/6201	0.683161	0.891292	ITGA5	ITGA5	bom:102276200	1
bom05414	Dilated cardiomyopathy (DCM)	1/79	89/6201	0.683161	0.891292	ITGA5	ITGA5	bom:102276200	1
bom05323	Rheumatoid arthritis	1/79	91/6201	0.691299	0.891292	LOC102269246	-	bom:102269246	1
bom04650	Natural killer cell mediated cytotoxicity	1/79	92/6201	0.695291	0.891292	RAET1E	RAET1E	bom:106701451	1
bom04925	Aldosterone synthesis and secretion	1/79	92/6201	0.695291	0.891292	ATP1B1	ATP1B1	bom:102270497	1
bom04066	HIF-1 signaling pathway	1/79	93/6201	0.699231	0.891292	HKDC1	HKDC1	bom:102268099	1
bom05169	Epstein-Barr virus infection	2/79	189/6201	0.699911	0.891292	E2F2/E2F1	E2F2/E2F1	bom:102268181/bom:102274863	2
bom00190	Oxidative phosphorylation	1/79	100/6201	0.72544	0.892377	ATP12A	ATP12A	bom:102275089	1
bom04931	Insulin resistance	1/79	100/6201	0.72544	0.892377	SLC27A4	SLC27A4	bom:102268207	1
bom05163	Human cytomegalovirus infection	2/79	200/6201	0.729409	0.892377	E2F2/E2F1	E2F2/E2F1	bom:102268181/bom:102274863	2
bom01200	Carbon metabolism	1/79	103/6201	0.73597	0.892377	HKDC1	HKDC1	bom:102268099	1
bom04114	Oocyte meiosis	1/79	103/6201	0.73597	0.892377	PKMYT1	Pkmyt1	bom:102287359	1
bom04933	AGE-RAGE signaling pathway in diabetic complications	1/79	103/6201	0.73597	0.892377	F3	F3	bom:102268945	1
bom05166	Human T-cell leukemia virus 1 infection	2/79	208/6201	0.749313	0.892377	E2F2/E2F1	E2F2/E2F1	bom:102268181/bom:102274863	2
bom04725	Cholinergic synapse	1/79	108/6201	0.75264	0.892377	CHAT	CHAT	bom:102275818	1
bom04668	TNF signaling pathway	1/79	109/6201	0.755848	0.892377	LOC102269246	-	bom:102269246	1
bom04152	AMPK signaling pathway	1/79	111/6201	0.762139	0.892377	CFTR	CFTR	bom:102264773	1
bom04919	Thyroid hormone signaling pathway	1/79	113/6201	0.768271	0.892377	ATP1B1	ATP1B1	bom:102270497	1
bom04217	Necroptosis	1/79	116/6201	0.777177	0.892377	PLA2G4E	PLA2G4E	bom:102282579	1
bom05135	Yersinia infection	1/79	117/6201	0.78007	0.892377	ITGA5	ITGA5	bom:102276200	1
bom04071	Sphingolipid signaling pathway	1/79	119/6201	0.785745	0.892377	CERS3	CERS3	bom:102282323	1
bom04142	Lysosome	1/79	119/6201	0.785745	0.892377	SLC11A1	SLC11A1	bom:102271870	1
bom04611	Platelet activation	1/79	120/6201	0.788528	0.892377	PLA2G4E	PLA2G4E	bom:102282579	1
bom04926	Relaxin signaling pathway	1/79	122/6201	0.793987	0.892377	ACTA2	ACTA2	bom:102274194	1
bom04210	Apoptosis	1/79	124/6201	0.799307	0.892377	BIRC5	BIRC5	bom:102275014	1
bom04910	Insulin signaling pathway	1/79	127/6201	0.807034	0.894874	HKDC1	HKDC1	bom:102268099	1
bom04371	Apelin signaling pathway	1/79	130/6201	0.814467	0.897014	ACTA2	ACTA2	bom:102274194	1
bom04921	Oxytocin signaling pathway	1/79	141/6201	0.839381	0.908347	PLA2G4E	PLA2G4E	bom:102282579	1
bom04145	Phagosome	1/79	142/6201	0.841475	0.908347	ITGA5	ITGA5	bom:102276200	1
bom04261	Adrenergic signaling in cardiomyocytes	1/79	142/6201	0.841475	0.908347	ATP1B1	ATP1B1	bom:102270497	1
bom04530	Tight junction	1/79	148/6201	0.853484	0.915249	CFTR	CFTR	bom:102264773	1
bom04022	cGMP-PKG signaling pathway	1/79	156/6201	0.868109	0.919828	ATP1B1	ATP1B1	bom:102270497	1
bom05152	Tuberculosis	1/79	158/6201	0.871534	0.919828	LOC102281707	LBP	bom:102281707	1
bom05010	Alzheimer disease	2/79	277/6201	0.874683	0.919828	WNT3/WNT7A	WNT3/WNT7A	bom:102281377/bom:102279575	2
bom05203	Viral carcinogenesis	1/79	166/6201	0.884378	0.924061	SCIN	SCIN	bom:102265485	1
bom04360	Axon guidance	1/79	173/6201	0.89457	0.928758	EPHB6	EPHB6	bom:102271637	1
bom04510	Focal adhesion	1/79	192/6201	0.917976	0.944343	ITGA5	ITGA5	bom:102276200	1
bom04714	Thermogenesis	1/79	195/6201	0.921169	0.944343	NDUFAF2	NDUFAF2	bom:102265564	1
bom05168	Herpes simplex virus 1 infection	2/79	339/6201	0.935572	0.953114	RNASEL/ITGA5	RNASEL/ITGA5	bom:102269338/bom:102276200	2
bom04144	Endocytosis	1/79	229/6201	0.949807	0.961606	CXCR2	CXCR2	bom:102269794	1
bom04010	MAPK signaling pathway	1/79	268/6201	0.97019	0.976179	PLA2G4E	PLA2G4E	bom:102282579	1
bom04151	PI3K-Akt signaling pathway	1/79	303/6201	0.981378	0.981378	ITGA5	ITGA5	bom:102276200	1

## Sheet: UP-G15m vs G60d
KEGGID	Description	GeneRatio	BgRatio	pvalue	padj	geneID	geneName	keggID	Count
bom05204	Chemical carcinogenesis	6/73	55/6159	4.12434e-05	0.0071351	ALDH1A3/LOC102284686/PTGS2/ALDH3A1/LOC102283655/LOC102267436	Aldh1a3/CYP3A24/PTGS2/ALDH3A1/GSTM1/ALDH3B1	bom:102284286/bom:102284686/bom:102271174/bom:102269123/bom:102283655/bom:102267436	6
bom04657	IL-17 signaling pathway	6/73	82/6159	0.000387164	0.0334897	CXCL8/PTGS2/MMP9/LOC102268679/LOC102269246/IL1B	CXCL8/PTGS2/MMP9/CXCL6/-/IL1B	bom:102268124/bom:102271174/bom:102273141/bom:102268679/bom:102269246/bom:102282890	6
bom04216	Ferroptosis	4/73	37/6159	0.000892577	0.0452571	TFRC/LOC102276607/ACSL5/MAP1LC3C	TFRC/ICA/Acsl5/MAP1LC3C	bom:102278238/bom:102276607/bom:102273197/bom:102288385	4
bom00360	Phenylalanine metabolism	3/73	19/6159	0.00135085	0.0452571	ALDH1A3/ALDH3A1/LOC102267436	Aldh1a3/ALDH3A1/ALDH3B1	bom:102284286/bom:102269123/bom:102267436	3
bom00982	Drug metabolism - cytochrome P450	4/73	43/6159	0.00158088	0.0452571	ALDH1A3/ALDH3A1/LOC102283655/LOC102267436	Aldh1a3/ALDH3A1/GSTM1/ALDH3B1	bom:102284286/bom:102269123/bom:102283655/bom:102267436	4
bom04668	TNF signaling pathway	6/73	109/6159	0.00174118	0.0452571	PTGS2/MMP9/SOCS3/LOC102268679/LOC102269246/IL1B	PTGS2/MMP9/SOCS3/CXCL6/-/IL1B	bom:102271174/bom:102273141/bom:102273017/bom:102268679/bom:102269246/bom:102282890	6
bom00980	Metabolism of xenobiotics by cytochrome P450	4/73	45/6159	0.00187489	0.0452571	ALDH1A3/ALDH3A1/LOC102283655/LOC102267436	Aldh1a3/ALDH3A1/GSTM1/ALDH3B1	bom:102284286/bom:102269123/bom:102283655/bom:102267436	4
bom00340	Histidine metabolism	3/73	22/6159	0.00209281	0.0452571	ALDH1A3/ALDH3A1/LOC102267436	Aldh1a3/ALDH3A1/ALDH3B1	bom:102284286/bom:102269123/bom:102267436	3
bom00010	Glycolysis / Gluconeogenesis	4/73	53/6159	0.00343147	0.0593645	ALDH1A3/ALDH3A1/HK2/LOC102267436	Aldh1a3/ALDH3A1/HK2/ALDH3B1	bom:102284286/bom:102269123/bom:102274810/bom:102267436	4
bom00480	Glutathione metabolism	4/73	53/6159	0.00343147	0.0593645	GSR/ODC1/CHAC1/LOC102283655	Gsr/ODC1/CHAC1/GSTM1	bom:102267960/bom:102276634/bom:102277990/bom:102283655	4
bom05164	Influenza A	6/73	134/6159	0.00489301	0.0649226	CXCL8/IFNAR1/SOCS3/IL1B/RNASEL/TMPRSS4	CXCL8/IFNAR1/SOCS3/IL1B/RNASEL/TMPRSS4	bom:102268124/bom:102275793/bom:102273017/bom:102282890/bom:102269338/bom:102280307	6
bom00350	Tyrosine metabolism	3/73	31/6159	0.00566002	0.0649226	ALDH1A3/ALDH3A1/LOC102267436	Aldh1a3/ALDH3A1/ALDH3B1	bom:102284286/bom:102269123/bom:102267436	3
bom00410	beta-Alanine metabolism	3/73	31/6159	0.00566002	0.0649226	ALDH1A3/ALDH3A1/LOC102267436	Aldh1a3/ALDH3A1/ALDH3B1	bom:102284286/bom:102269123/bom:102267436	3
bom04060	Cytokine-cytokine receptor interaction	8/73	232/6159	0.00583936	0.0649226	CXCL8/IFNAR1/LOC102268679/LOC102269246/IL1B/IFNLR1/OSM/IL22	CXCL8/IFNAR1/CXCL6/-/IL1B/IFNLR1/OSM/IL22	bom:102268124/bom:102275793/bom:102268679/bom:102269246/bom:102282890/bom:102284161/bom:102271854/bom:102266530	8
bom04750	Inflammatory mediator regulation of TRP channels	5/73	98/6159	0.00588658	0.0649226	KNG1/TRPV3/PLA2G4E/IL1B/TRPA1	KNG1/Trpv3/PLA2G4E/IL1B/TRPA1	bom:102270660/bom:102280165/bom:102282579/bom:102282890/bom:102269213	5
bom04621	NOD-like receptor signaling pathway	6/73	140/6159	0.00604922	0.0649226	CXCL8/IFNAR1/LOC102269246/IL1B/RNASEL/LOC102264699	CXCL8/IFNAR1/-/IL1B/RNASEL/DEFB103A	bom:102268124/bom:102275793/bom:102269246/bom:102282890/bom:102269338/bom:102264699	6
bom04064	NF-kappa B signaling pathway	5/73	101/6159	0.00668075	0.0649226	LOC102281707/CXCL8/PTGS2/LOC102269246/IL1B	LBP/CXCL8/PTGS2/-/IL1B	bom:102281707/bom:102268124/bom:102271174/bom:102269246/bom:102282890	5
bom05219	Bladder cancer	3/73	33/6159	0.00675495	0.0649226	CXCL8/MMP9/E2F1	CXCL8/MMP9/E2F1	bom:102268124/bom:102273141/bom:102274863	3
bom04979	Cholesterol metabolism	3/73	37/6159	0.00930057	0.0846841	ABCB11/LIPG/LIPK	ABCB11/LIPG/LIPK	bom:102274705/bom:102269588/bom:102272757	3
bom04630	JAK-STAT signaling pathway	5/73	127/6159	0.0169316	0.141577	IFNAR1/SOCS3/IFNLR1/OSM/IL22	IFNAR1/SOCS3/IFNLR1/OSM/IL22	bom:102275793/bom:102273017/bom:102284161/bom:102271854/bom:102266530	5
bom04620	Toll-like receptor signaling pathway	4/73	84/6159	0.0171857	0.141577	LOC102281707/CXCL8/IFNAR1/IL1B	LBP/CXCL8/IFNAR1/IL1B	bom:102281707/bom:102268124/bom:102275793/bom:102282890	4
bom04913	Ovarian steroidogenesis	3/73	49/6159	0.0199376	0.149965	PTGS2/PLA2G4E/LOC102272308	PTGS2/PLA2G4E/-	bom:102271174/bom:102282579/bom:102272308	3
bom05134	Legionellosis	3/73	49/6159	0.0199376	0.149965	CXCL8/LOC102269246/IL1B	CXCL8/-/IL1B	bom:102268124/bom:102269246/bom:102282890	3
bom05323	Rheumatoid arthritis	4/73	91/6159	0.0223834	0.161347	CXCL8/LOC102268679/LOC102269246/IL1B	CXCL8/CXCL6/-/IL1B	bom:102268124/bom:102268679/bom:102269246/bom:102282890	4
bom00591	Linoleic acid metabolism	2/73	25/6159	0.0348716	0.234432	LOC102284686/PLA2G4E	CYP3A24/PLA2G4E	bom:102284686/bom:102282579	2
bom04976	Bile secretion	3/73	61/6159	0.0352325	0.234432	SLC5A1/SLC4A5/ABCB11	SLC5A1/SLC4A5/ABCB11	bom:102280176/bom:102279361/bom:102274705	3
bom00590	Arachidonic acid metabolism	3/73	63/6159	0.0382336	0.244978	PTGS2/PLA2G4E/LOC102272308	PTGS2/PLA2G4E/-	bom:102271174/bom:102282579/bom:102272308	3
bom04380	Osteoclast differentiation	4/73	111/6159	0.0421007	0.260122	IFNAR1/SOCS3/LOC102273069/IL1B	IFNAR1/SOCS3/FCGR2/IL1B	bom:102275793/bom:102273017/bom:102273069/bom:102282890	4
bom05167	Kaposi sarcoma-associated herpesvirus infection	5/73	166/6159	0.04631	0.269956	CXCL8/IFNAR1/PTGS2/E2F1/LOC102269246	CXCL8/IFNAR1/PTGS2/E2F1/-	bom:102268124/bom:102275793/bom:102271174/bom:102274863/bom:102269246	5
bom00051	Fructose and mannose metabolism	2/73	30/6159	0.0486909	0.269956	TIGAR/HK2	TIGAR/HK2	bom:102272293/bom:102274810	2
bom03320	PPAR signaling pathway	3/73	70/6159	0.0497287	0.269956	GK/SLC27A2/ACSL5	GK/SLC27A2/Acsl5	bom:102265336/bom:102286638/bom:102273197	3
bom05133	Pertussis	3/73	71/6159	0.0514944	0.269956	CXCL8/LOC102268679/IL1B	CXCL8/CXCL6/IL1B	bom:102268124/bom:102268679/bom:102282890	3
bom05150	Staphylococcus aureus infection	3/73	71/6159	0.0514944	0.269956	LOC102273069/LOC102264699/KRT20	FCGR2/DEFB103A/KRT20	bom:102273069/bom:102264699/bom:102287156	3
bom05160	Hepatitis C	4/73	120/6159	0.0533922	0.271672	IFNAR1/E2F1/SOCS3/RNASEL	IFNAR1/E2F1/SOCS3/RNASEL	bom:102275793/bom:102274863/bom:102273017/bom:102269338	4
bom04973	Carbohydrate digestion and absorption	2/73	34/6159	0.0609344	0.298652	SLC5A1/HK2	SLC5A1/HK2	bom:102280176/bom:102274810	2
bom05143	African trypanosomiasis	2/73	35/6159	0.0641445	0.298652	KNG1/IL1B	KNG1/IL1B	bom:102270660/bom:102282890	2
bom04932	Non-alcoholic fatty liver disease (NAFLD)	4/73	129/6159	0.0661803	0.298652	CXCL8/SOCS3/IL1B/NDUFA4L2	CXCL8/SOCS3/IL1B/NDUFA4L2	bom:102268124/bom:102273017/bom:102282890/bom:102286782	4
bom04061	Viral protein interaction with cytokine and cytokine receptor	3/73	79/6159	0.0666911	0.298652	CXCL8/LOC102268679/LOC102269246	CXCL8/CXCL6/-	bom:102268124/bom:102268679/bom:102269246	3
bom00260	Glycine, serine and threonine metabolism	2/73	37/6159	0.0707313	0.298652	ALAS2/SDS	ALAS2/SDS	bom:102265037/bom:102286598	2
bom00270	Cysteine and methionine metabolism	2/73	37/6159	0.0707313	0.298652	SDS/MAT2A	SDS/Mat2a	bom:102286598/bom:102278311	2
bom04146	Peroxisome	3/73	81/6159	0.0707788	0.298652	SLC27A2/ACOT8/ACSL5	SLC27A2/ACOT8/Acsl5	bom:102286638/bom:102271157/bom:102273197	3
bom05161	Hepatitis B	4/73	138/6159	0.0804303	0.330416	CXCL8/IFNAR1/MMP9/E2F1	CXCL8/IFNAR1/MMP9/E2F1	bom:102268124/bom:102275793/bom:102273141/bom:102274863	4
bom04666	Fc gamma R-mediated phagocytosis	3/73	87/6159	0.0837	0.330416	PLA2G4E/LOC102273069/SCIN	PLA2G4E/FCGR2/SCIN	bom:102282579/bom:102273069/bom:102265485	3
bom04930	Type II diabetes mellitus	2/73	41/6159	0.0845237	0.330416	SOCS3/HK2	SOCS3/HK2	bom:102273017/bom:102274810	2
bom01522	Endocrine resistance	3/73	88/6159	0.0859464	0.330416	MMP9/E2F1/ABCB11	MMP9/E2F1/ABCB11	bom:102273141/bom:102274863/bom:102274705	3
bom00830	Retinol metabolism	2/73	43/6159	0.0917031	0.341726	LOC102284686/RETSAT	CYP3A24/RETSAT	bom:102284686/bom:102279340	2
bom04066	HIF-1 signaling pathway	3/73	91/6159	0.0928389	0.341726	TFRC/LOC102276607/HK2	TFRC/ICA/HK2	bom:102278238/bom:102276607/bom:102274810	3
bom05146	Amoebiasis	3/73	93/6159	0.0975584	0.348686	CXCL8/LOC102269246/IL1B	CXCL8/-/IL1B	bom:102268124/bom:102269246/bom:102282890	3
bom00140	Steroid hormone biosynthesis	2/73	45/6159	0.0990549	0.348686	LOC102284686/LOC102272308	CYP3A24/-	bom:102284686/bom:102272308	2
bom00600	Sphingolipid metabolism	2/73	46/6159	0.102792	0.348686	SPTLC3/CERS3	SPTLC3/CERS3	bom:102266630/bom:102282323	2
bom04978	Mineral absorption	2/73	46/6159	0.102792	0.348686	SLC5A1/LOC102276607	SLC5A1/ICA	bom:102280176/bom:102276607	2
bom02010	ABC transporters	2/73	48/6159	0.11038	0.366921	ABCA12/ABCB11	ABCA12/ABCB11	bom:102279621/bom:102274705	2
bom05142	Chagas disease (American trypanosomiasis)	3/73	100/6159	0.11482	0.366921	KNG1/CXCL8/IL1B	KNG1/CXCL8/IL1B	bom:102270660/bom:102268124/bom:102282890	3
bom05202	Transcriptional misregulation in cancer	4/73	158/6159	0.117024	0.366921	LOC102278370/CXCL8/MMP9/NFKBIZ	PROM1/CXCL8/MMP9/NFKBIZ	bom:102278370/bom:102268124/bom:102273141/bom:102286721	4
bom01200	Carbon metabolism	3/73	101/6159	0.117376	0.366921	SDS/PGP/HK2	SDS/PGP/HK2	bom:102286598/bom:102266314/bom:102274810	3
bom05144	Malaria	2/73	51/6159	0.122028	0.366921	CXCL8/IL1B	CXCL8/IL1B	bom:102268124/bom:102282890	2
bom04625	C-type lectin receptor signaling pathway	3/73	103/6159	0.122553	0.366921	PTGS2/IL1B/CLEC4D	PTGS2/IL1B/CLEC4D	bom:102271174/bom:102282890/bom:102265771	3
bom00730	Thiamine metabolism	1/73	11/6159	0.123014	0.366921	AK4	AK4	bom:102268360	1
bom00561	Glycerolipid metabolism	2/73	53/6159	0.129955	0.381055	GK/LIPG	GK/LIPG	bom:102265336/bom:102269588	2
bom04370	VEGF signaling pathway	2/73	54/6159	0.133963	0.386261	PTGS2/PLA2G4E	PTGS2/PLA2G4E	bom:102271174/bom:102282579	2
bom00120	Primary bile acid biosynthesis	1/73	13/6159	0.143718	0.407595	ACOT8	ACOT8	bom:102271157	1
bom00061	Fatty acid biosynthesis	1/73	14/6159	0.153889	0.418568	ACSL5	Acsl5	bom:102273197	1
bom04217	Necroptosis	3/73	115/6159	0.155264	0.418568	IFNAR1/PLA2G4E/IL1B	IFNAR1/PLA2G4E/IL1B	bom:102275793/bom:102282579/bom:102282890	3
bom05230	Central carbon metabolism in cancer	2/73	60/6159	0.158562	0.418568	TIGAR/HK2	TIGAR/HK2	bom:102272293/bom:102274810	2
bom05162	Measles	3/73	117/6159	0.160966	0.418568	IFNAR1/LOC102273069/IL1B	IFNAR1/FCGR2/IL1B	bom:102275793/bom:102273069/bom:102282890	3
bom01230	Biosynthesis of amino acids	2/73	61/6159	0.162743	0.418568	SDS/MAT2A	SDS/Mat2a	bom:102286598/bom:102278311	2
bom00770	Pantothenate and CoA biosynthesis	1/73	15/6159	0.16394	0.418568	LOC102269960	VNN2	bom:102269407	1
bom04071	Sphingolipid signaling pathway	3/73	119/6159	0.166732	0.418568	KNG1/SPTLC3/CERS3	KNG1/SPTLC3/CERS3	bom:102270660/bom:102266630/bom:102282323	3
bom04920	Adipocytokine signaling pathway	2/73	62/6159	0.166943	0.418568	SOCS3/ACSL5	SOCS3/Acsl5	bom:102273017/bom:102273197	2
bom04721	Synaptic vesicle cycle	2/73	66/6159	0.183928	0.448163	SLC1A1/SLC6A9	SLC1A1/SLC6A9	bom:102281036/bom:102282592	2
bom05321	Inflammatory bowel disease (IBD)	2/73	66/6159	0.183928	0.448163	IL1B/IL22	IL1B/IL22	bom:102282890/bom:102266530	2
bom05140	Leishmaniasis	2/73	70/6159	0.201156	0.483333	PTGS2/IL1B	PTGS2/IL1B	bom:102271174/bom:102282890	2
bom04924	Renin secretion	2/73	71/6159	0.205494	0.483621	LOC102270735/LOC102271020	-/-	bom:102270735/bom:102271020	2
bom05163	Human cytomegalovirus infection	4/73	200/6159	0.212111	0.483621	CXCL8/PTGS2/E2F1/IL1B	CXCL8/PTGS2/E2F1/IL1B	bom:102268124/bom:102271174/bom:102274863/bom:102282890	4
bom00100	Steroid biosynthesis	1/73	20/6159	0.212458	0.483621	LIPK	LIPK	bom:102272757	1
bom00592	alpha-Linolenic acid metabolism	1/73	20/6159	0.212458	0.483621	PLA2G4E	PLA2G4E	bom:102282579	1
bom05418	Fluid shear stress and atherosclerosis	3/73	136/6159	0.217948	0.489675	MMP9/IL1B/LOC102283655	MMP9/IL1B/GSTM1	bom:102273141/bom:102282890/bom:102283655	3
bom04972	Pancreatic secretion	2/73	75/6159	0.222944	0.494479	LOC102270735/LOC102271020	-/-	bom:102270735/bom:102271020	2
bom04977	Vitamin digestion and absorption	1/73	22/6159	0.231078	0.506031	SLC23A1	SLC23A1	bom:102277609	1
bom00052	Galactose metabolism	1/73	24/6159	0.249263	0.539031	HK2	HK2	bom:102274810	1
bom00500	Starch and sucrose metabolism	1/73	25/6159	0.258196	0.544731	HK2	HK2	bom:102274810	1
bom00630	Glyoxylate and dicarboxylate metabolism	1/73	25/6159	0.258196	0.544731	PGP	PGP	bom:102266314	1
bom04392	Hippo signaling pathway - multiple species	1/73	26/6159	0.267024	0.556568	TEAD4	TEAD4	bom:102264433	1
bom00860	Porphyrin and chlorophyll metabolism	1/73	27/6159	0.275749	0.557912	ALAS2	ALAS2	bom:102265037	1
bom05222	Small cell lung cancer	2/73	87/6159	0.275817	0.557912	PTGS2/E2F1	PTGS2/E2F1	bom:102271174/bom:102274863	2
bom05206	MicroRNAs in cancer	3/73	155/6159	0.27846	0.557912	PTGS2/MMP9/E2F1	PTGS2/MMP9/E2F1	bom:102271174/bom:102273141/bom:102274863	3
bom05020	Prion diseases	1/73	28/6159	0.284371	0.557912	IL1B	IL1B	bom:102282890	1
bom04640	Hematopoietic cell lineage	2/73	89/6159	0.284647	0.557912	TFRC/IL1B	TFRC/IL1B	bom:102278238/bom:102282890	2
bom05152	Tuberculosis	3/73	158/6159	0.288199	0.557912	LOC102281707/LOC102273069/IL1B	LBP/FCGR2/IL1B	bom:102281707/bom:102273069/bom:102282890	3
bom00790	Folate biosynthesis	1/73	29/6159	0.292891	0.557912	LOC102272308	-	bom:102272308	1
bom05215	Prostate cancer	2/73	91/6159	0.293468	0.557912	MMP9/E2F1	MMP9/E2F1	bom:102273141/bom:102274863	2
bom04726	Serotonergic synapse	2/73	98/6159	0.324216	0.608546	PTGS2/PLA2G4E	PTGS2/PLA2G4E	bom:102271174/bom:102282579	2
bom04931	Insulin resistance	2/73	99/6159	0.328586	0.608546	SLC27A2/SOCS3	SLC27A2/SOCS3	bom:102286638/bom:102273017	2
bom04062	Chemokine signaling pathway	3/73	171/6159	0.330655	0.608546	CXCL8/LOC102268679/LOC102269246	CXCL8/CXCL6/-	bom:102268124/bom:102268679/bom:102269246	3
bom01523	Antifolate resistance	1/73	35/6159	0.341955	0.612173	IL1B	IL1B	bom:102282890	1
bom04933	AGE-RAGE signaling pathway in diabetic complications	2/73	103/6159	0.345989	0.612173	CXCL8/IL1B	CXCL8/IL1B	bom:102268124/bom:102282890	2
bom05200	Pathways in cancer	7/73	483/6159	0.347312	0.612173	KNG1/CXCL8/IFNAR1/PTGS2/MMP9/E2F1/LOC102283655	KNG1/CXCL8/IFNAR1/PTGS2/MMP9/E2F1/GSTM1	bom:102270660/bom:102268124/bom:102275793/bom:102271174/bom:102273141/bom:102274863/bom:102283655	7
bom05332	Graft-versus-host disease	1/73	36/6159	0.349799	0.612173	IL1B	IL1B	bom:102282890	1
bom04724	Glutamatergic synapse	2/73	104/6159	0.350319	0.612173	SLC1A1/PLA2G4E	SLC1A1/PLA2G4E	bom:102281036/bom:102282579	2
bom00071	Fatty acid degradation	1/73	38/6159	0.365211	0.630638	ACSL5	Acsl5	bom:102273197	1
bom05168	Herpes simplex virus 1 infection	5/73	337/6159	0.369895	0.630638	IFNAR1/SOCS3/ZNF484/IL1B/RNASEL	IFNAR1/SOCS3/ZNF484/IL1B/RNASEL	bom:102275793/bom:102273017/bom:102283509/bom:102282890/bom:102269338	5
bom04659	Th17 cell differentiation	2/73	109/6159	0.371821	0.630638	IL1B/IL22	IL1B/IL22	bom:102282890/bom:102266530	2
bom00565	Ether lipid metabolism	1/73	40/6159	0.380263	0.638695	PLA2G4E	PLA2G4E	bom:102282579	1
bom05135	Yersinia infection	2/73	117/6159	0.405634	0.662579	CXCL8/IL1B	CXCL8/IL1B	bom:102268124/bom:102282890	2
bom04623	Cytosolic DNA-sensing pathway	1/73	44/6159	0.409319	0.662579	IL1B	IL1B	bom:102282890	1
bom04940	Type I diabetes mellitus	1/73	44/6159	0.409319	0.662579	IL1B	IL1B	bom:102282890	1
bom04915	Estrogen signaling pathway	2/73	118/6159	0.409803	0.662579	MMP9/KRT20	MMP9/KRT20	bom:102273141/bom:102287156	2
bom00520	Amino sugar and nucleotide sugar metabolism	1/73	45/6159	0.416371	0.666964	HK2	HK2	bom:102274810	1
bom00330	Arginine and proline metabolism	1/73	47/6159	0.430226	0.682835	ODC1	ODC1	bom:102276634	1
bom04910	Insulin signaling pathway	2/73	125/6159	0.438585	0.689775	SOCS3/HK2	SOCS3/HK2	bom:102273017/bom:102274810	2
bom04723	Retrograde endocannabinoid signaling	2/73	127/6159	0.446673	0.696166	PTGS2/NDUFA4L2	PTGS2/NDUFA4L2	bom:102271174/bom:102286782	2
bom01212	Fatty acid metabolism	1/73	52/6159	0.463459	0.70332	ACSL5	Acsl5	bom:102273197	1
bom04622	RIG-I-like receptor signaling pathway	1/73	52/6159	0.463459	0.70332	CXCL8	CXCL8	bom:102268124	1
bom04923	Regulation of lipolysis in adipocytes	1/73	52/6159	0.463459	0.70332	PTGS2	PTGS2	bom:102271174	1
bom04730	Long-term depression	1/73	55/6159	0.482474	0.725808	PLA2G4E	PLA2G4E	bom:102282579	1
bom04072	Phospholipase D signaling pathway	2/73	139/6159	0.493819	0.727685	CXCL8/PLA2G4E	CXCL8/PLA2G4E	bom:102268124/bom:102282579	2
bom04921	Oxytocin signaling pathway	2/73	140/6159	0.497636	0.727685	PTGS2/PLA2G4E	PTGS2/PLA2G4E	bom:102271174/bom:102282579	2
bom00983	Drug metabolism - other enzymes	1/73	58/6159	0.500823	0.727685	LOC102283655	GSTM1	bom:102283655	1
bom04145	Phagosome	2/73	141/6159	0.501434	0.727685	TFRC/LOC102273069	TFRC/FCGR2	bom:102278238/bom:102273069	2
bom04137	Mitophagy - animal	1/73	59/6159	0.506796	0.727685	E2F1	E2F1	bom:102274863	1
bom05218	Melanoma	1/73	60/6159	0.512698	0.727685	E2F1	E2F1	bom:102274863	1
bom04218	Cellular senescence	2/73	145/6159	0.516449	0.727685	CXCL8/E2F1	CXCL8/E2F1	bom:102268124/bom:102274863	2
bom04664	Fc epsilon RI signaling pathway	1/73	62/6159	0.524295	0.727685	PLA2G4E	PLA2G4E	bom:102282579	1
bom04917	Prolactin signaling pathway	1/73	62/6159	0.524295	0.727685	SOCS3	SOCS3	bom:102273017	1
bom04918	Thyroid hormone synthesis	1/73	63/6159	0.52999	0.727685	GSR	Gsr	bom:102267960	1
bom05223	Non-small cell lung cancer	1/73	63/6159	0.52999	0.727685	E2F1	E2F1	bom:102274863	1
bom04610	Complement and coagulation cascades	1/73	68/6159	0.557475	0.752246	KNG1	KNG1	bom:102270660	1
bom04662	B cell receptor signaling pathway	1/73	69/6159	0.562779	0.752246	LOC102273069	FCGR2	bom:102273069	1
bom05225	Hepatocellular carcinoma	2/73	158/6159	0.563183	0.752246	E2F1/LOC102283655	E2F1/GSTM1	bom:102274863/bom:102283655	2
bom05212	Pancreatic cancer	1/73	70/6159	0.56802	0.752246	E2F1	E2F1	bom:102274863	1
bom05214	Glioma	1/73	71/6159	0.573199	0.752246	E2F1	E2F1	bom:102274863	1
bom04974	Protein digestion and absorption	1/73	72/6159	0.578316	0.752246	SLC1A1	SLC1A1	bom:102281036	1
bom05220	Chronic myeloid leukemia	1/73	72/6159	0.578316	0.752246	E2F1	E2F1	bom:102274863	1
bom01524	Platinum drug resistance	1/73	74/6159	0.588371	0.759613	LOC102283655	GSTM1	bom:102283655	1
bom04010	MAPK signaling pathway	3/73	267/6159	0.619573	0.793972	DUSP4/PLA2G4E/IL1B	Dusp4/PLA2G4E/IL1B	bom:102276523/bom:102282579/bom:102282890	3
bom05010	Alzheimer disease	3/73	274/6159	0.637266	0.805625	PTGS2/IL1B/NDUFA4L2	PTGS2/IL1B/NDUFA4L2	bom:102271174/bom:102282890/bom:102286782	3
bom05235	PD-L1 expression and PD-1 checkpoint pathway in cancer	1/73	85/6159	0.639587	0.805625	CD274	CD274	bom:102277853	1
bom04810	Regulation of actin cytoskeleton	2/73	184/6159	0.646864	0.805625	KNG1/SCIN	KNG1/SCIN	bom:102270660/bom:102265485	2
bom04912	GnRH signaling pathway	1/73	87/6159	0.648199	0.805625	PLA2G4E	PLA2G4E	bom:102282579	1
bom00564	Glycerophospholipid metabolism	1/73	89/6159	0.656607	0.805625	PLA2G4E	PLA2G4E	bom:102282579	1
bom05231	Choline metabolism in cancer	1/73	89/6159	0.656607	0.805625	PLA2G4E	PLA2G4E	bom:102282579	1
bom05169	Epstein-Barr virus infection	2/73	189/6159	0.661453	0.805855	IFNAR1/E2F1	IFNAR1/E2F1	bom:102275793/bom:102274863	2
bom04650	Natural killer cell mediated cytotoxicity	1/73	92/6159	0.66885	0.809169	IFNAR1	IFNAR1	bom:102275793	1
bom04714	Thermogenesis	2/73	194/6159	0.675564	0.811615	NDUFA4L2/ACSL5	NDUFA4L2/Acsl5	bom:102286782/bom:102273197	2
bom05132	Salmonella infection	2/73	197/6159	0.683804	0.815849	CXCL8/IL1B	CXCL8/IL1B	bom:102268124/bom:102282890	2
bom05165	Human papillomavirus infection	3/73	300/6159	0.698004	0.823142	IFNAR1/PTGS2/E2F1	IFNAR1/PTGS2/E2F1	bom:102275793/bom:102271174/bom:102274863	3
bom00190	Oxidative phosphorylation	1/73	100/6159	0.699433	0.823142	NDUFA4L2	NDUFA4L2	bom:102286782	1
bom04670	Leukocyte transendothelial migration	1/73	104/6159	0.713662	0.834213	MMP9	MMP9	bom:102273141	1
bom04935	Growth hormone synthesis, secretion and action	1/73	106/6159	0.720525	0.836583	SOCS3	SOCS3	bom:102273017	1
bom05016	Huntington disease	2/73	215/6159	0.729757	0.840675	NDUFA4L2/DNAH17	NDUFA4L2/DNAH17	bom:102286782/bom:102274449	2
bom04110	Cell cycle	1/73	110/6159	0.733768	0.840675	E2F1	E2F1	bom:102274863	1
bom04270	Vascular smooth muscle contraction	1/73	115/6159	0.749455	0.842986	PLA2G4E	PLA2G4E	bom:102282579	1
bom00230	Purine metabolism	1/73	117/6159	0.755471	0.842986	AK4	AK4	bom:102268360	1
bom04142	Lysosome	1/73	118/6159	0.758425	0.842986	LIPK	LIPK	bom:102272757	1
bom04611	Platelet activation	1/73	118/6159	0.758425	0.842986	PLA2G4E	PLA2G4E	bom:102282579	1
bom04120	Ubiquitin mediated proteolysis	1/73	120/6159	0.764229	0.842986	SOCS3	SOCS3	bom:102273017	1
bom04080	Neuroactive ligand-receptor interaction	2/73	231/6159	0.765813	0.842986	KNG1/LTB4R	KNG1/LTB4R	bom:102270660/bom:102286631	2
bom04926	Relaxin signaling pathway	1/73	122/6159	0.769895	0.842986	MMP9	MMP9	bom:102273141	1
bom05226	Gastric cancer	1/73	129/6159	0.788689	0.858133	E2F1	E2F1	bom:102274863	1
bom05224	Breast cancer	1/73	131/6159	0.793774	0.858269	E2F1	E2F1	bom:102274863	1
bom04514	Cell adhesion molecules (CAMs)	1/73	134/6159	0.801178	0.860893	CD274	CD274	bom:102277853	1
bom04934	Cushing syndrome	1/73	142/6159	0.819662	0.871485	E2F1	E2F1	bom:102274863	1
bom04310	Wnt signaling pathway	1/73	145/6159	0.826147	0.871485	SFRP1	SFRP1	bom:102270310	1
bom04390	Hippo signaling pathway	1/73	145/6159	0.826147	0.871485	TEAD4	TEAD4	bom:102264433	1
bom04022	cGMP-PKG signaling pathway	1/73	153/6159	0.842339	0.883179	KNG1	KNG1	bom:102270660	1
bom05203	Viral carcinogenesis	1/73	167/6159	0.867172	0.903739	SCIN	SCIN	bom:102265485	1
bom04360	Axon guidance	1/73	172/6159	0.875071	0.905132	RND1	RND1	bom:102266569	1
bom04151	PI3K-Akt signaling pathway	2/73	301/6159	0.878972	0.905132	IFNAR1/OSM	IFNAR1/OSM	bom:102275793/bom:102271854	2
bom05205	Proteoglycans in cancer	1/73	190/6159	0.899856	0.921155	MMP9	MMP9	bom:102273141	1
bom05012	Parkinson disease	1/73	201/6159	0.912544	0.928648	NDUFA4L2	NDUFA4L2	bom:102286782	1
bom05166	Human T-cell leukemia virus 1 infection	1/73	208/6159	0.919778	0.929956	E2F1	E2F1	bom:102274863	1
bom04014	Ras signaling pathway	1/73	213/6159	0.924581	0.929956	PLA2G4E	PLA2G4E	bom:102282579	1
bom04144	Endocytosis	1/73	228/6159	0.937351	0.937351	TFRC	TFRC	bom:102278238	1

## Sheet: DOWN-G15m vs G60d
KEGGID	Description	GeneRatio	BgRatio	pvalue	padj	geneID	geneName	keggID	Count
bom04974	Protein digestion and absorption	18/156	72/6159	8.7996e-14	1.73352e-11	COL4A5/COL4A6/LOC102268113/COL14A1/COL5A1/ATP1A3/COL6A6/COL5A2/COL21A1/COL6A1/COL4A1/COL5A3/COL6A2/COL4A2/COL11A1/COL1A1/COL1A2/COL3A1	COL4A5/COL4A6/COL6A3/COL14A1/COL5A1/ATP1A3/COL6A6/COL5A2/COL21A1/COL6A1/COL4A1/COL5A3/Col6a2/COL4A2/COL11A1/COL1A1/COL1A2/COL3A1	bom:102271607/bom:102272072/bom:102268113/bom:102282519/bom:102266857/bom:102270922/bom:102272379/bom:102279037/bom:102269384/bom:102280323/bom:102282767/bom:102277664/bom:102278458/bom:102282491/bom:102276187/bom:102265105/bom:102267202/bom:102279325	18
bom04512	ECM-receptor interaction	18/156	79/6159	5.02526e-13	4.94988e-11	COL4A5/COL4A6/LOC102268113/THBS3/COL6A6/FRAS1/SPP1/COL6A1/HSPG2/COL4A1/COL6A2/COL4A2/LAMA4/COL1A1/COL1A2/SV2C/SV2B/NPNT	COL4A5/COL4A6/COL6A3/THBS3/COL6A6/FRAS1/SPP1/COL6A1/HSPG2/COL4A1/Col6a2/COL4A2/LAMA4/COL1A1/COL1A2/SV2C/SV2B/NPNT	bom:102271607/bom:102272072/bom:102268113/bom:102271065/bom:102272379/bom:102280838/bom:102274580/bom:102280323/bom:102271087/bom:102282767/bom:102278458/bom:102282491/bom:102282139/bom:102265105/bom:102267202/bom:102269050/bom:102275646/bom:102265476	18
bom04360	Axon guidance	15/156	172/6159	2.5951e-05	0.00170412	SEMA3B/CXCL12/SLIT2/L1CAM/SEMA6C/SMO/SEMA5B/EPHA3/NFATC4/DPYSL5/NTNG1/SRGAP3/SEMA6D/TRPC5/EFNB3	SEMA3B/CXCL12/SLIT2/L1CAM/SEMA6C/SMO/SEMA5B/Epha3/NFATC4/DPYSL5/NTNG1/SRGAP3/SEMA6D/TRPC5/EFNB3	bom:102275306/bom:102275373/bom:102272753/bom:102274145/bom:102284229/bom:102266883/bom:102276735/bom:102283093/bom:102285411/bom:102266175/bom:102282167/bom:102271302/bom:102280000/bom:102276500/bom:102272948	15
bom04510	Focal adhesion	15/156	190/6159	8.27618e-05	0.00407602	COL4A5/COL4A6/LOC102268113/THBS3/COL6A6/SPP1/COL6A1/COL4A1/COL6A2/COL4A2/IGF1/LAMA4/TLN2/COL1A1/COL1A2	COL4A5/COL4A6/COL6A3/THBS3/COL6A6/SPP1/COL6A1/COL4A1/Col6a2/COL4A2/IGF1/LAMA4/TLN2/COL1A1/COL1A2	bom:102271607/bom:102272072/bom:102268113/bom:102271065/bom:102272379/bom:102274580/bom:102280323/bom:102282767/bom:102278458/bom:102282491/bom:102272009/bom:102282139/bom:102270446/bom:102265105/bom:102267202	15
bom04151	PI3K-Akt signaling pathway	19/156	301/6159	0.000192244	0.00757442	COL4A5/COL4A6/LOC102268113/THBS3/COL6A6/SPP1/COL6A1/COL4A1/COL6A2/NTRK2/COL4A2/IGF1/LAMA4/NGFR/IGF2/CREB3L1/COL1A1/COL1A2/ANGPT4	COL4A5/COL4A6/COL6A3/THBS3/COL6A6/SPP1/COL6A1/COL4A1/Col6a2/NTRK2/COL4A2/IGF1/LAMA4/NGFR/IGF2/CREB3L1/COL1A1/COL1A2/ANGPT4	bom:102271607/bom:102272072/bom:102268113/bom:102271065/bom:102272379/bom:102274580/bom:102280323/bom:102282767/bom:102278458/bom:102269089/bom:102282491/bom:102272009/bom:102282139/bom:102269800/bom:102274689/bom:102268154/bom:102265105/bom:102267202/bom:102281947	19
bom04926	Relaxin signaling pathway	11/156	122/6159	0.000241002	0.00791288	COL4A5/COL4A6/EDNRB/ACTA2/COL4A1/COL4A2/CREB3L1/COL1A1/COL1A2/COL3A1/ADCY5	COL4A5/COL4A6/EDNRB/ACTA2/COL4A1/COL4A2/CREB3L1/COL1A1/COL1A2/COL3A1/ADCY5	bom:102271607/bom:102272072/bom:102281085/bom:102274194/bom:102282767/bom:102282491/bom:102268154/bom:102265105/bom:102267202/bom:102279325/bom:102276460	11
bom05146	Amoebiasis	9/156	93/6159	0.0005322	0.0149776	COL4A5/COL4A6/COL4A1/TGFB3/COL4A2/LAMA4/COL1A1/COL1A2/COL3A1	COL4A5/COL4A6/COL4A1/TGFB3/COL4A2/LAMA4/COL1A1/COL1A2/COL3A1	bom:102271607/bom:102272072/bom:102282767/bom:102265567/bom:102282491/bom:102282139/bom:102265105/bom:102267202/bom:102279325	9
bom05205	Proteoglycans in cancer	13/156	190/6159	0.00098937	0.0223061	HSPG2/SMO/IGF1/PLCE1/IGF2/LUM/COL1A1/TWIST1/COL1A2/DCN/WNT6/GPC3/WNT10A	HSPG2/SMO/IGF1/PLCE1/IGF2/LUM/COL1A1/Twist1/COL1A2/DCN/WNT6/GPC3/Wnt10a	bom:102271087/bom:102266883/bom:102272009/bom:102268410/bom:102274689/bom:102279626/bom:102265105/bom:102285304/bom:102267202/bom:102278770/bom:102286828/bom:102274519/bom:102276805	13
bom04933	AGE-RAGE signaling pathway in diabetic complications	9/156	103/6159	0.00111982	0.0223061	COL4A5/COL4A6/COL4A1/TGFB3/COL4A2/PLCE1/COL1A1/COL1A2/COL3A1	COL4A5/COL4A6/COL4A1/TGFB3/COL4A2/PLCE1/COL1A1/COL1A2/COL3A1	bom:102271607/bom:102272072/bom:102282767/bom:102265567/bom:102282491/bom:102268410/bom:102265105/bom:102267202/bom:102279325	9
bom05033	Nicotine addiction	5/156	32/6159	0.00113229	0.0223061	GABRA3/GABRE/GABRB3/GABRB2/GRIA4	GABRA3/GABRE/GABRB3/GABRB2/Gria4	bom:102274915/bom:102277076/bom:102283649/bom:102287648/bom:102281705	5
bom04080	Neuroactive ligand-receptor interaction	14/156	231/6159	0.00204373	0.0366013	GABRA3/EDNRB/EDNRA/AGTR2/CCKAR/GABRE/PTGER1/GRIK3/GABRB3/GABRB2/SST/GRIA4/MCHR1/VIP	GABRA3/EDNRB/EDNRA/AGTR2/CCKAR/GABRE/PTGER1/GRIK3/GABRB3/GABRB2/SST/Gria4/MCHR1/VIP	bom:102274915/bom:102281085/bom:102264452/bom:102279284/bom:102280127/bom:102277076/bom:102286523/bom:102271516/bom:102283649/bom:102287648/bom:102282844/bom:102281705/bom:102269279/bom:102286076	14
bom05165	Human papillomavirus infection	16/156	300/6159	0.00364981	0.0599177	COL4A5/COL4A6/LOC102268113/THBS3/COL6A6/SPP1/COL6A1/COL4A1/COL6A2/COL4A2/LAMA4/CREB3L1/COL1A1/COL1A2/WNT6/WNT10A	COL4A5/COL4A6/COL6A3/THBS3/COL6A6/SPP1/COL6A1/COL4A1/Col6a2/COL4A2/LAMA4/CREB3L1/COL1A1/COL1A2/WNT6/Wnt10a	bom:102271607/bom:102272072/bom:102268113/bom:102271065/bom:102272379/bom:102274580/bom:102280323/bom:102282767/bom:102278458/bom:102282491/bom:102282139/bom:102268154/bom:102265105/bom:102267202/bom:102286828/bom:102276805	16
bom05032	Morphine addiction	6/156	84/6159	0.0192391	0.275879	GABRA3/GABRE/ADCY5/GABRB3/GABRB2/PDE3A	GABRA3/GABRE/ADCY5/GABRB3/GABRB2/PDE3A	bom:102274915/bom:102277076/bom:102276460/bom:102283649/bom:102287648/bom:102285332	6
bom04514	Cell adhesion molecules (CAMs)	8/156	134/6159	0.0199967	0.275879	L1CAM/NCAM1/CNTNAP1/JAM2/CDH2/MPZ/NTNG1/NLGN1	L1CAM/NCAM1/CNTNAP1/JAM2/CDH2/MPZ/NTNG1/Nlgn1	bom:102274145/bom:102269857/bom:102278066/bom:102276188/bom:102266027/bom:102276810/bom:102282167/bom:102264825	8
bom00514	Other types of O-glycan biosynthesis	4/156	42/6159	0.021006	0.275879	ST6GAL2/WBSCR17/GALNT16/GALNT5	ST6GAL2/GALNT17/GALNT16/GALNT5	bom:102285977/bom:102273971/bom:102265179/bom:102277057	4
bom05222	Small cell lung cancer	6/156	87/6159	0.0224785	0.276766	COL4A5/COL4A6/COL4A1/COL4A2/LAMA4/RXRG	COL4A5/COL4A6/COL4A1/COL4A2/LAMA4/RXRG	bom:102271607/bom:102272072/bom:102282767/bom:102282491/bom:102282139/bom:102276427	6
bom04024	cAMP signaling pathway	10/156	200/6159	0.0299959	0.340682	EDNRA/ATP1A3/PLCE1/CREB3L1/ADCY5/PPP1R1B/SST/GRIA4/PDE3A/VIP	EDNRA/ATP1A3/PLCE1/CREB3L1/ADCY5/PPP1R1B/SST/Gria4/PDE3A/VIP	bom:102264452/bom:102270922/bom:102268410/bom:102268154/bom:102276460/bom:102266182/bom:102282844/bom:102281705/bom:102285332/bom:102286076	10
bom03320	PPAR signaling pathway	5/156	70/6159	0.0316377	0.340682	FADS2/LPL/ADIPOQ/PLIN1/RXRG	FADS2/LPL/ADIPOQ/PLIN1/RXRG	bom:102275533/bom:102266770/bom:102271886/bom:102285336/bom:102276427	5
bom00512	Mucin type O-glycan biosynthesis	3/156	28/6159	0.0328576	0.340682	WBSCR17/GALNT16/GALNT5	GALNT17/GALNT16/GALNT5	bom:102273971/bom:102265179/bom:102277057	3
bom00561	Glycerolipid metabolism	4/156	53/6159	0.0444607	0.421587	LPL/MBOAT2/AGPAT4/LOC102284522	LPL/MBOAT2/AGPAT4/AGPAT4	bom:102266770/bom:102281569/bom:102284250/bom:102284522	4
bom04960	Aldosterone-regulated sodium reabsorption	3/156	32/6159	0.046254	0.421587	ATP1A3/IGF1/LOC102269594	ATP1A3/IGF1/NR3C2	bom:102270922/bom:102272009/bom:102269594	3
bom04911	Insulin secretion	5/156	78/6159	0.0470807	0.421587	ATP1A3/CCKAR/CREB3L1/ADCY5/LOC102287707	ATP1A3/CCKAR/CREB3L1/ADCY5/RIMS2	bom:102270922/bom:102280127/bom:102268154/bom:102276460/bom:102287707	5
bom04727	GABAergic synapse	5/156	79/6159	0.049277	0.422068	GABRA3/GABRE/ADCY5/GABRB3/GABRB2	GABRA3/GABRE/ADCY5/GABRB3/GABRB2	bom:102274915/bom:102277076/bom:102276460/bom:102283649/bom:102287648	5
bom05200	Pathways in cancer	18/156	483/6159	0.0618094	0.507352	COL4A5/COL4A6/EDNRB/EDNRA/CXCL12/COL4A1/TGFB3/COL4A2/SMO/IGF1/LAMA4/IGF2/PTGER1/ADCY5/RXRG/CTNNA2/WNT6/WNT10A	COL4A5/COL4A6/EDNRB/EDNRA/CXCL12/COL4A1/TGFB3/COL4A2/SMO/IGF1/LAMA4/IGF2/PTGER1/ADCY5/RXRG/CTNNA2/WNT6/Wnt10a	bom:102271607/bom:102272072/bom:102281085/bom:102264452/bom:102275373/bom:102282767/bom:102265567/bom:102282491/bom:102266883/bom:102272009/bom:102282139/bom:102274689/bom:102286523/bom:102276460/bom:102276427/bom:102276724/bom:102286828/bom:102276805	18
bom04976	Bile secretion	4/156	61/6159	0.0680135	0.535947	ATP1A3/SLC4A4/ADCY5/SLC22A8	ATP1A3/SLC4A4/ADCY5/SLC22A8	bom:102270922/bom:102268544/bom:102276460/bom:102276675	4
bom05414	Dilated cardiomyopathy (DCM)	5/156	88/6159	0.071729	0.543485	TGFB3/SGCD/IGF1/CACNA2D1/ADCY5	TGFB3/SGCD/IGF1/CACNA2D1/ADCY5	bom:102265567/bom:102266546/bom:102272009/bom:102268507/bom:102276460	5
bom04918	Thyroid hormone synthesis	4/156	63/6159	0.0747394	0.545321	ATP1A3/GPX8/CREB3L1/ADCY5	ATP1A3/GPX8/CREB3L1/ADCY5	bom:102270922/bom:102277527/bom:102268154/bom:102276460	4
bom04964	Proximal tubule bicarbonate reclamation	2/156	19/6159	0.0822994	0.579035	ATP1A3/SLC4A4	ATP1A3/SLC4A4	bom:102270922/bom:102268544	2
bom05031	Amphetamine addiction	4/156	67/6159	0.0891566	0.60565	CREB3L1/ADCY5/PPP1R1B/GRIA4	CREB3L1/ADCY5/PPP1R1B/Gria4	bom:102268154/bom:102276460/bom:102266182/bom:102281705	4
bom04022	cGMP-PKG signaling pathway	7/156	153/6159	0.0928009	0.608059	EDNRB/EDNRA/ATP1A3/NFATC4/CREB3L1/ADCY5/PDE3A	EDNRB/EDNRA/ATP1A3/NFATC4/CREB3L1/ADCY5/PDE3A	bom:102281085/bom:102264452/bom:102270922/bom:102285411/bom:102268154/bom:102276460/bom:102285332	7
bom04916	Melanogenesis	5/156	96/6159	0.0956844	0.608059	EDNRB/CREB3L1/ADCY5/WNT6/WNT10A	EDNRB/CREB3L1/ADCY5/WNT6/Wnt10a	bom:102281085/bom:102268154/bom:102276460/bom:102286828/bom:102276805	5
bom05412	Arrhythmogenic right ventricular cardiomyopathy (ARVC)	4/156	70/6159	0.100784	0.612031	SGCD/CDH2/CACNA2D1/CTNNA2	SGCD/CDH2/CACNA2D1/CTNNA2	bom:102266546/bom:102266027/bom:102268507/bom:102276724	4
bom04723	Retrograde endocannabinoid signaling	6/156	127/6159	0.102523	0.612031	GABRA3/GABRE/ADCY5/GABRB3/GABRB2/GRIA4	GABRA3/GABRE/ADCY5/GABRB3/GABRB2/Gria4	bom:102274915/bom:102277076/bom:102276460/bom:102283649/bom:102287648/bom:102281705	6
bom05030	Cocaine addiction	3/156	46/6159	0.110061	0.637706	CREB3L1/ADCY5/PPP1R1B	CREB3L1/ADCY5/PPP1R1B	bom:102268154/bom:102276460/bom:102266182	3
bom04972	Pancreatic secretion	4/156	75/6159	0.121623	0.684565	ATP1A3/CCKAR/SLC4A4/ADCY5	ATP1A3/CCKAR/SLC4A4/ADCY5	bom:102270922/bom:102280127/bom:102268544/bom:102276460	4
bom05014	Amyotrophic lateral sclerosis (ALS)	3/156	49/6159	0.126652	0.693066	PRPH/NEFL/GPX8	PRPH/NEFL/GPX8	bom:102271529/bom:102285454/bom:102277527	3
bom04935	Growth hormone synthesis, secretion and action	5/156	106/6159	0.13061	0.695408	IGFALS/IGF1/CREB3L1/ADCY5/SST	Igfals/IGF1/CREB3L1/ADCY5/SST	bom:102272323/bom:102272009/bom:102268154/bom:102276460/bom:102282844	5
bom04350	TGF-beta signaling pathway	4/156	79/6159	0.139515	0.708614	FST/TGFB3/DCN/ACVR2B	FST/TGFB3/DCN/ACVR2B	bom:102275083/bom:102265567/bom:102278770/bom:102281557	4
bom04261	Adrenergic signaling in cardiomyocytes	6/156	139/6159	0.140284	0.708614	ATP1A3/AGTR2/SCN7A/CACNA2D1/CREB3L1/ADCY5	ATP1A3/AGTR2/SCN7A/CACNA2D1/CREB3L1/ADCY5	bom:102270922/bom:102279284/bom:102273669/bom:102268507/bom:102268154/bom:102276460	6
bom05410	Hypertrophic cardiomyopathy (HCM)	4/156	82/6159	0.153585	0.742933	TGFB3/SGCD/IGF1/CACNA2D1	TGFB3/SGCD/IGF1/CACNA2D1	bom:102265567/bom:102266546/bom:102272009/bom:102268507	4
bom00601	Glycosphingolipid biosynthesis - lacto and neolacto series	2/156	28/6159	0.15742	0.742933	B3GALNT1/B3GALT2	B3GALNT1/B3GALT2	bom:102268013/bom:102273719	2
bom04211	Longevity regulating pathway	4/156	83/6159	0.158392	0.742933	ADIPOQ/IGF1/CREB3L1/ADCY5	ADIPOQ/IGF1/CREB3L1/ADCY5	bom:102271886/bom:102272009/bom:102268154/bom:102276460	4
bom04020	Calcium signaling pathway	7/156	178/6159	0.164679	0.754458	EDNRB/EDNRA/CCKAR/CACNA1G/PLCE1/PTGER1/RYR1	EDNRB/EDNRA/CCKAR/CACNA1G/PLCE1/PTGER1/RYR1	bom:102281085/bom:102264452/bom:102280127/bom:102280279/bom:102268410/bom:102286523/bom:102275567	7
bom04927	Cortisol synthesis and secretion	3/156	57/6159	0.174713	0.779571	CACNA1G/CREB3L1/ADCY5	CACNA1G/CREB3L1/ADCY5	bom:102280279/bom:102268154/bom:102276460	3
bom04611	Platelet activation	5/156	118/6159	0.178966	0.779571	TLN2/COL1A1/COL1A2/COL3A1/ADCY5	TLN2/COL1A1/COL1A2/COL3A1/ADCY5	bom:102270446/bom:102265105/bom:102267202/bom:102279325/bom:102276460	5
bom00564	Glycerophospholipid metabolism	4/156	89/6159	0.18834	0.779571	MBOAT2/ACHE/AGPAT4/LOC102284522	MBOAT2/ACHE/AGPAT4/AGPAT4	bom:102281569/bom:102281882/bom:102284250/bom:102284522	4
bom04925	Aldosterone synthesis and secretion	4/156	89/6159	0.18834	0.779571	ATP1A3/CACNA1G/CREB3L1/ADCY5	ATP1A3/CACNA1G/CREB3L1/ADCY5	bom:102270922/bom:102280279/bom:102268154/bom:102276460	4
bom04728	Dopaminergic synapse	5/156	121/6159	0.192	0.779571	KIF5A/CREB3L1/ADCY5/PPP1R1B/GRIA4	KIF5A/CREB3L1/ADCY5/PPP1R1B/Gria4	bom:102282376/bom:102268154/bom:102276460/bom:102266182/bom:102281705	5
bom04929	GnRH secretion	3/156	60/6159	0.193904	0.779571	SPP1/CACNA1G/TRPC5	SPP1/CACNA1G/TRPC5	bom:102274580/bom:102280279/bom:102276500	3
bom05217	Basal cell carcinoma	3/156	61/6159	0.200415	0.789636	SMO/WNT6/WNT10A	SMO/WNT6/Wnt10a	bom:102266883/bom:102286828/bom:102276805	3
bom04713	Circadian entrainment	4/156	93/6159	0.209244	0.808258	CACNA1G/ADCY5/RYR1/GRIA4	CACNA1G/ADCY5/RYR1/Gria4	bom:102280279/bom:102276460/bom:102275567/bom:102281705	4
bom04928	Parathyroid hormone synthesis, secretion and action	4/156	96/6159	0.225342	0.831087	MMP16/CREB3L1/ADCY5/RXRG	MMP16/CREB3L1/ADCY5/RXRG	bom:102269596/bom:102268154/bom:102276460/bom:102276427	4
bom04371	Apelin signaling pathway	5/156	129/6159	0.228291	0.831087	ACTA2/SPP1/ADCY5/RYR1/PLIN1	ACTA2/SPP1/ADCY5/RYR1/PLIN1	bom:102274194/bom:102274580/bom:102276460/bom:102275567/bom:102285336	5
bom05226	Gastric cancer	5/156	129/6159	0.228291	0.831087	TGFB3/RXRG/CTNNA2/WNT6/WNT10A	TGFB3/RXRG/CTNNA2/WNT6/Wnt10a	bom:102265567/bom:102276427/bom:102276724/bom:102286828/bom:102276805	5
bom04721	Synaptic vesicle cycle	3/156	66/6159	0.233686	0.831087	SLC1A3/SYT1/DNM1	SLC1A3/SYT1/DNM1	bom:102265758/bom:102267569/bom:102266987	3
bom04726	Serotonergic synapse	4/156	98/6159	0.236248	0.831087	ADCY5/LOC102285956/GABRB3/GABRB2	ADCY5/KCND2/GABRB3/GABRB2	bom:102276460/bom:102285956/bom:102283649/bom:102287648	4
bom00910	Nitrogen metabolism	1/156	12/6159	0.265187	0.870888	CA3	CA3	bom:102266498	1
bom04924	Renin secretion	3/156	71/6159	0.267862	0.870888	EDNRA/ADCY5/PDE3A	EDNRA/ADCY5/PDE3A	bom:102264452/bom:102276460/bom:102285332	3
bom04971	Gastric acid secretion	3/156	71/6159	0.267862	0.870888	ATP1A3/ADCY5/SST	ATP1A3/ADCY5/SST	bom:102270922/bom:102276460/bom:102282844	3
bom04670	Leukocyte transendothelial migration	4/156	104/6159	0.269666	0.870888	CXCL12/JAM2/THY1/CTNNA2	CXCL12/JAM2/THY1/CTNNA2	bom:102275373/bom:102276188/bom:102285533/bom:102276724	4
bom04724	Glutamatergic synapse	4/156	104/6159	0.269666	0.870888	SLC1A3/ADCY5/GRIK3/GRIA4	SLC1A3/ADCY5/GRIK3/Gria4	bom:102265758/bom:102276460/bom:102271516/bom:102281705	4
bom04930	Type II diabetes mellitus	2/156	41/6159	0.278572	0.88514	ADIPOQ/CACNA1G	ADIPOQ/CACNA1G	bom:102271886/bom:102280279	2
bom04934	Cushing syndrome	5/156	142/6159	0.290941	0.909767	CACNA1G/CREB3L1/ADCY5/WNT6/WNT10A	CACNA1G/CREB3L1/ADCY5/WNT6/Wnt10a	bom:102280279/bom:102268154/bom:102276460/bom:102286828/bom:102276805	5
bom04310	Wnt signaling pathway	5/156	145/6159	0.305853	0.912861	RSPO3/NFATC4/SFRP5/WNT6/WNT10A	RSPO3/NFATC4/SFRP5/WNT6/Wnt10a	bom:102265117/bom:102285411/bom:102267609/bom:102286828/bom:102276805	5
bom04390	Hippo signaling pathway	5/156	145/6159	0.305853	0.912861	AMOT/TGFB3/CTNNA2/WNT6/WNT10A	AMOT/TGFB3/CTNNA2/WNT6/Wnt10a	bom:102276961/bom:102265567/bom:102276724/bom:102286828/bom:102276805	5
bom04919	Thyroid hormone signaling pathway	4/156	112/6159	0.315384	0.912861	ATP1A3/SLC16A2/PLCE1/RXRG	ATP1A3/SLC16A2/PLCE1/RXRG	bom:102270922/bom:102281502/bom:102268410/bom:102276427	4
bom04742	Taste transduction	2/156	45/6159	0.316307	0.912861	GABRA3/LOC102273962	GABRA3/SCN9A	bom:102274915/bom:102273962	2
bom04961	Endocrine and other factor-regulated calcium reabsorption	2/156	45/6159	0.316307	0.912861	ATP1A3/DNM1	ATP1A3/DNM1	bom:102270922/bom:102266987	2
bom00603	Glycosphingolipid biosynthesis - globo and isoglobo series	1/156	15/6159	0.319733	0.912861	B3GALNT1	B3GALNT1	bom:102268013	1
bom00600	Sphingolipid metabolism	2/156	46/6159	0.325682	0.916562	B4GALT6/CERS4	B4GALT6/CERS4	bom:102267802/bom:102275684	2
bom00510	N-Glycan biosynthesis	2/156	47/6159	0.335024	0.929573	ST6GAL2/TUSC3	ST6GAL2/TUSC3	bom:102285977/bom:102277183	2
bom04340	Hedgehog signaling pathway	2/156	48/6159	0.344328	0.941985	SMO/CDON	SMO/CDON	bom:102266883/bom:102280103	2
bom04913	Ovarian steroidogenesis	2/156	49/6159	0.353591	0.941985	IGF1/ADCY5	IGF1/ADCY5	bom:102272009/bom:102276460	2
bom00532	Glycosaminoglycan biosynthesis - chondroitin sulfate / dermatan sulfate	1/156	17/6159	0.353842	0.941985	CHPF	CHPF	bom:102284379	1
bom04550	Signaling pathways regulating pluripotency of stem cells	4/156	120/6159	0.361734	0.945128	IGF1/ACVR2B/WNT6/WNT10A	IGF1/ACVR2B/WNT6/Wnt10a	bom:102272009/bom:102281557/bom:102286828/bom:102276805	4
bom04010	MAPK signaling pathway	8/156	267/6159	0.364618	0.945128	TGFB3/NTRK2/IGF1/CACNA2D1/CACNA1G/NGFR/IGF2/ANGPT4	TGFB3/NTRK2/IGF1/CACNA2D1/CACNA1G/NGFR/IGF2/ANGPT4	bom:102265567/bom:102269089/bom:102272009/bom:102268507/bom:102280279/bom:102269800/bom:102274689/bom:102281947	8
bom05144	Malaria	2/156	51/6159	0.371977	0.951144	THBS3/TGFB3	THBS3/TGFB3	bom:102271065/bom:102265567	2
bom04923	Regulation of lipolysis in adipocytes	2/156	52/6159	0.381093	0.951144	ADCY5/PLIN1	ADCY5/PLIN1	bom:102276460/bom:102285336	2
bom04015	Rap1 signaling pathway	6/156	197/6159	0.382093	0.951144	IGF1/PLCE1/NGFR/TLN2/ADCY5/ANGPT4	IGF1/PLCE1/NGFR/TLN2/ADCY5/ANGPT4	bom:102272009/bom:102268410/bom:102269800/bom:102270446/bom:102276460/bom:102281947	6
bom04614	Renin-angiotensin system	1/156	19/6159	0.386251	0.951144	AGTR2	AGTR2	bom:102279284	1
bom00592	alpha-Linolenic acid metabolism	1/156	20/6159	0.401845	0.977326	FADS2	FADS2	bom:102275533	1
bom04730	Long-term depression	2/156	55/6159	0.408095	0.980424	IGF1/RYR1	IGF1/RYR1	bom:102272009/bom:102275567	2
bom04213	Longevity regulating pathway - multiple species	2/156	57/6159	0.425781	0.989262	IGF1/ADCY5	IGF1/ADCY5	bom:102272009/bom:102276460	2
bom05034	Alcoholism	4/156	132/6159	0.430959	0.989262	NTRK2/CREB3L1/ADCY5/PPP1R1B	NTRK2/CREB3L1/ADCY5/PPP1R1B	bom:102269089/bom:102268154/bom:102276460/bom:102266182	4
bom00340	Histidine metabolism	1/156	22/6159	0.431861	0.989262	HNMT	HNMT	bom:102279160	1
bom04977	Vitamin digestion and absorption	1/156	22/6159	0.431861	0.989262	LRAT	LRAT	bom:102264381	1
bom04014	Ras signaling pathway	6/156	213/6159	0.455015	0.994127	NTRK2/IGF1/PLCE1/NGFR/IGF2/ANGPT4	NTRK2/IGF1/PLCE1/NGFR/IGF2/ANGPT4	bom:102269089/bom:102272009/bom:102268410/bom:102269800/bom:102274689/bom:102281947	6
bom05161	Hepatitis B	4/156	138/6159	0.464902	0.994127	HSPG2/TGFB3/NFATC4/CREB3L1	HSPG2/TGFB3/NFATC4/CREB3L1	bom:102271087/bom:102265567/bom:102285411/bom:102268154	4
bom04920	Adipocytokine signaling pathway	2/156	62/6159	0.468752	0.994127	ADIPOQ/RXRG	ADIPOQ/RXRG	bom:102271886/bom:102276427	2
bom04072	Phospholipase D signaling pathway	4/156	139/6159	0.470494	0.994127	ADCY5/AGPAT4/DNM1/LOC102284522	ADCY5/AGPAT4/DNM1/AGPAT4	bom:102276460/bom:102284250/bom:102266987/bom:102284522	4
bom04921	Oxytocin signaling pathway	4/156	140/6159	0.476066	0.994127	CACNA2D1/NFATC4/ADCY5/RYR1	CACNA2D1/NFATC4/ADCY5/RYR1	bom:102268507/bom:102285411/bom:102276460/bom:102275567	4
bom04392	Hippo signaling pathway - multiple species	1/156	26/6159	0.487476	0.994127	FAT4	FAT4	bom:102286968	1
bom00020	Citrate cycle (TCA cycle)	1/156	27/6159	0.500512	0.994127	OGDHL	OGDHL	bom:102275241	1
bom04260	Cardiac muscle contraction	2/156	66/6159	0.501731	0.994127	ATP1A3/CACNA2D1	ATP1A3/CACNA2D1	bom:102270922/bom:102268507	2
bom05321	Inflammatory bowel disease (IBD)	2/156	66/6159	0.501731	0.994127	RORC/TGFB3	RORC/TGFB3	bom:102278518/bom:102265567	2
bom01040	Biosynthesis of unsaturated fatty acids	1/156	28/6159	0.51322	0.994127	FADS2	FADS2	bom:102275533	1
bom04215	Apoptosis - multiple species	1/156	28/6159	0.51322	0.994127	NGFR	NGFR	bom:102269800	1
bom04710	Circadian rhythm	1/156	28/6159	0.51322	0.994127	RORC	RORC	bom:102278518	1
bom05020	Prion diseases	1/156	28/6159	0.51322	0.994127	NCAM1	NCAM1	bom:102269857	1
bom04725	Cholinergic synapse	3/156	108/6159	0.51887	0.994127	CREB3L1/ACHE/ADCY5	CREB3L1/ACHE/ADCY5	bom:102268154/bom:102281882/bom:102276460	3
bom04152	AMPK signaling pathway	3/156	110/6159	0.531321	0.994127	ADIPOQ/IGF1/CREB3L1	ADIPOQ/IGF1/CREB3L1	bom:102271886/bom:102272009/bom:102268154	3
bom05100	Bacterial invasion of epithelial cells	2/156	70/6159	0.533377	0.994127	DNM1/CTNNA2	DNM1/CTNNA2	bom:102266987/bom:102276724	2
bom04060	Cytokine-cytokine receptor interaction	6/156	232/6159	0.538808	0.994127	BMP3/CXCL12/TGFB3/NGFR/ACVR2B/GDF10	BMP3/CXCL12/TGFB3/NGFR/ACVR2B/GDF10	bom:102270214/bom:102275373/bom:102265567/bom:102269800/bom:102281557/bom:102274713	6
bom05216	Thyroid cancer	1/156	32/6159	0.560915	0.994127	RXRG	RXRG	bom:102276427	1
bom04270	Vascular smooth muscle contraction	3/156	115/6159	0.561649	0.994127	EDNRA/ACTA2/ADCY5	EDNRA/ACTA2/ADCY5	bom:102264452/bom:102274194/bom:102276460	3
bom05202	Transcriptional misregulation in cancer	4/156	158/6159	0.571936	0.994127	IGF1/NGFR/RXRG/ETV1	IGF1/NGFR/RXRG/ETV1	bom:102272009/bom:102269800/bom:102276427/bom:102285828	4
bom05225	Hepatocellular carcinoma	4/156	158/6159	0.571936	0.994127	TGFB3/IGF2/WNT6/WNT10A	TGFB3/IGF2/WNT6/Wnt10a	bom:102265567/bom:102274689/bom:102286828/bom:102276805	4
bom05163	Human cytomegalovirus infection	5/156	200/6159	0.576354	0.994127	CXCL12/NFATC4/CREB3L1/PTGER1/ADCY5	CXCL12/NFATC4/CREB3L1/PTGER1/ADCY5	bom:102275373/bom:102285411/bom:102268154/bom:102286523/bom:102276460	5
bom04970	Salivary secretion	2/156	76/6159	0.578232	0.994127	ATP1A3/ADCY5	ATP1A3/ADCY5	bom:102270922/bom:102276460	2
bom04915	Estrogen signaling pathway	3/156	118/6159	0.579274	0.994127	CREB3L1/KRT24/ADCY5	CREB3L1/KRT24/ADCY5	bom:102268154/bom:102278527/bom:102276460	3
bom04973	Carbohydrate digestion and absorption	1/156	34/6159	0.582991	0.994127	ATP1A3	ATP1A3	bom:102270922	1
bom05143	African trypanosomiasis	1/156	35/6159	0.593612	0.994127	LAMA4	LAMA4	bom:102282139	1
bom04914	Progesterone-mediated oocyte maturation	2/156	79/6159	0.599457	0.994127	IGF1/ADCY5	IGF1/ADCY5	bom:102272009/bom:102276460	2
bom05166	Human T-cell leukemia virus 1 infection	5/156	208/6159	0.611549	0.994127	TGFB3/TLN2/NFATC4/CREB3L1/ADCY5	TGFB3/TLN2/NFATC4/CREB3L1/ADCY5	bom:102265567/bom:102270446/bom:102285411/bom:102268154/bom:102276460	5
bom00260	Glycine, serine and threonine metabolism	1/156	37/6159	0.614055	0.994127	SARDH	SARDH	bom:102286478	1
bom00270	Cysteine and methionine metabolism	1/156	37/6159	0.614055	0.994127	DNMT3A	Dnmt3a	bom:102284316	1
bom04979	Cholesterol metabolism	1/156	37/6159	0.614055	0.994127	LPL	LPL	bom:102266770	1
bom00513	Various types of N-glycan biosynthesis	1/156	39/6159	0.633475	0.994127	TUSC3	TUSC3	bom:102277183	1
bom05016	Huntington disease	5/156	215/6159	0.640935	0.994127	SLC1A3/GPX8/KIF5A/CREB3L1/GRIA4	SLC1A3/GPX8/KIF5A/CREB3L1/Gria4	bom:102265758/bom:102277527/bom:102282376/bom:102268154/bom:102281705	5
bom04962	Vasopressin-regulated water reabsorption	1/156	40/6159	0.642818	0.994127	CREB3L1	CREB3L1	bom:102268154	1
bom05224	Breast cancer	3/156	131/6159	0.650365	0.994127	IGF1/WNT6/WNT10A	IGF1/WNT6/Wnt10a	bom:102272009/bom:102286828/bom:102276805	3
bom01522	Endocrine resistance	2/156	88/6159	0.658308	0.994127	IGF1/ADCY5	IGF1/ADCY5	bom:102272009/bom:102276460	2
bom00830	Retinol metabolism	1/156	43/6159	0.66945	0.994127	LRAT	LRAT	bom:102264381	1
bom00982	Drug metabolism - cytochrome P450	1/156	43/6159	0.66945	0.994127	FMO2	FMO2	bom:102276201	1
bom04066	HIF-1 signaling pathway	2/156	91/6159	0.676336	0.994127	IGF1/ANGPT4	IGF1/ANGPT4	bom:102272009/bom:102281947	2
bom05215	Prostate cancer	2/156	91/6159	0.676336	0.994127	IGF1/CREB3L1	IGF1/CREB3L1	bom:102272009/bom:102268154	2
bom05323	Rheumatoid arthritis	2/156	91/6159	0.676336	0.994127	CXCL12/TGFB3	CXCL12/TGFB3	bom:102275373/bom:102265567	2
bom04940	Type I diabetes mellitus	1/156	44/6159	0.677881	0.994127	CPE	CPE	bom:102278899	1
bom04978	Mineral absorption	1/156	46/6159	0.694108	0.994127	ATP1A3	ATP1A3	bom:102270922	1
bom00330	Arginine and proline metabolism	1/156	47/6159	0.701914	0.994127	P4HA2	P4HA2	bom:102274248	1
bom04150	mTOR signaling pathway	3/156	142/6159	0.703575	0.994127	IGF1/WNT6/WNT10A	IGF1/WNT6/Wnt10a	bom:102272009/bom:102286828/bom:102276805	3
bom04672	Intestinal immune network for IgA production	1/156	48/6159	0.709522	0.994127	CXCL12	CXCL12	bom:102275373	1
bom04750	Inflammatory mediator regulation of TRP channels	2/156	98/6159	0.715414	0.994127	IGF1/ADCY5	IGF1/ADCY5	bom:102272009/bom:102276460	2
bom01212	Fatty acid metabolism	1/156	52/6159	0.738073	0.994127	FADS2	FADS2	bom:102275533	1
bom04114	Oocyte meiosis	2/156	103/6159	0.740858	0.994127	IGF1/ADCY5	IGF1/ADCY5	bom:102272009/bom:102276460	2
bom00480	Glutathione metabolism	1/156	53/6159	0.744764	0.994127	GPX8	GPX8	bom:102277527	1
bom05012	Parkinson disease	4/156	201/6159	0.755814	0.994127	UCHL1/KIF5A/SNCA/ADCY5	UCHL1/KIF5A/SNCA/ADCY5	bom:102282378/bom:102282376/bom:102269395/bom:102276460	4
bom05206	MicroRNAs in cancer	3/156	155/6159	0.758295	0.994127	MMP16/DNMT3A/RECK	MMP16/Dnmt3a/RECK	bom:102269596/bom:102284316/bom:102281771	3
bom05213	Endometrial cancer	1/156	56/6159	0.763834	0.994127	CTNNA2	CTNNA2	bom:102276724	1
bom05145	Toxoplasmosis	2/156	108/6159	0.764346	0.994127	TGFB3/LAMA4	TGFB3/LAMA4	bom:102265567/bom:102282139	2
bom04659	Th17 cell differentiation	2/156	109/6159	0.768818	0.994127	RORC/RXRG	RORC/RXRG	bom:102278518/bom:102276427	2
bom00310	Lysine degradation	1/156	58/6159	0.775754	0.994127	PLOD2	PLOD2	bom:102281451	1
bom05218	Melanoma	1/156	60/6159	0.787076	0.994127	IGF1	IGF1	bom:102272009	1
bom04068	FoxO signaling pathway	2/156	115/6159	0.794134	0.994127	TGFB3/IGF1	TGFB3/IGF1	bom:102265567/bom:102272009	2
bom00230	Purine metabolism	2/156	117/6159	0.802015	0.994127	ADCY5/PDE3A	ADCY5/PDE3A	bom:102276460/bom:102285332	2
bom04722	Neurotrophin signaling pathway	2/156	117/6159	0.802015	0.994127	NTRK2/NGFR	NTRK2/NGFR	bom:102269089/bom:102269800	2
bom00590	Arachidonic acid metabolism	1/156	63/6159	0.803003	0.994127	GPX8	GPX8	bom:102277527	1
bom05223	Non-small cell lung cancer	1/156	63/6159	0.803003	0.994127	RXRG	RXRG	bom:102276427	1
bom05416	Viral myocarditis	1/156	64/6159	0.808044	0.994127	SGCD	SGCD	bom:102266546	1
bom04520	Adherens junction	1/156	65/6159	0.812957	0.994127	CTNNA2	CTNNA2	bom:102276724	1
bom05211	Renal cell carcinoma	1/156	66/6159	0.817746	0.994127	TGFB3	TGFB3	bom:102265567	1
bom04115	p53 signaling pathway	1/156	67/6159	0.822412	0.994127	IGF1	IGF1	bom:102272009	1
bom05010	Alzheimer disease	5/156	274/6159	0.831172	0.994127	LPL/KIF5A/SNCA/WNT6/WNT10A	LPL/KIF5A/SNCA/WNT6/Wnt10a	bom:102266770/bom:102282376/bom:102269395/bom:102286828/bom:102276805	5
bom05140	Leishmaniasis	1/156	70/6159	0.83571	0.994127	TGFB3	TGFB3	bom:102265567	1
bom05212	Pancreatic cancer	1/156	70/6159	0.83571	0.994127	TGFB3	TGFB3	bom:102265567	1
bom03018	RNA degradation	1/156	71/6159	0.839919	0.994127	PABPC4L	PABPC4L	bom:102269236	1
bom05150	Staphylococcus aureus infection	1/156	71/6159	0.839919	0.994127	KRT24	KRT24	bom:102278527	1
bom05214	Glioma	1/156	71/6159	0.839919	0.994127	IGF1	IGF1	bom:102272009	1
bom00562	Inositol phosphate metabolism	1/156	72/6159	0.844021	0.994127	PLCE1	PLCE1	bom:102268410	1
bom01521	EGFR tyrosine kinase inhibitor resistance	1/156	72/6159	0.844021	0.994127	IGF1	IGF1	bom:102272009	1
bom04612	Antigen processing and presentation	1/156	72/6159	0.844021	0.994127	LOC102276352	NKG2A	bom:102276352	1
bom05220	Chronic myeloid leukemia	1/156	72/6159	0.844021	0.994127	TGFB3	TGFB3	bom:102265567	1
bom03015	mRNA surveillance pathway	1/156	73/6159	0.848019	0.994127	PABPC4L	PABPC4L	bom:102269236	1
bom04540	Gap junction	1/156	74/6159	0.851914	0.994127	ADCY5	ADCY5	bom:102276460	1
bom04141	Protein processing in endoplasmic reticulum	2/156	137/6159	0.867258	0.994127	UGGT2/TUSC3	UGGT2/TUSC3	bom:102267061/bom:102277183	2
bom04061	Viral protein interaction with cytokine and cytokine receptor	1/156	79/6159	0.869954	0.994127	CXCL12	CXCL12	bom:102275373	1
bom04714	Thermogenesis	3/156	194/6159	0.875246	0.994127	CREB3L1/ADCY5/PLIN1	CREB3L1/ADCY5/PLIN1	bom:102268154/bom:102276460/bom:102285336	3
bom04145	Phagosome	2/156	141/6159	0.877687	0.994127	THBS3/MRC2	THBS3/MRC2	bom:102271065/bom:102274118	2
bom05210	Colorectal cancer	1/156	82/6159	0.879711	0.994127	TGFB3	TGFB3	bom:102265567	1
bom04620	Toll-like receptor signaling pathway	1/156	84/6159	0.885808	0.994127	SPP1	SPP1	bom:102274580	1
bom04218	Cellular senescence	2/156	145/6159	0.88736	0.994127	TGFB3/NFATC4	TGFB3/NFATC4	bom:102265567/bom:102285411	2
bom05017	Spinocerebellar ataxia	1/156	86/6159	0.891598	0.994127	RYR1	RYR1	bom:102275567	1
bom04530	Tight junction	2/156	147/6159	0.891928	0.994127	AMOT/JAM2	AMOT/JAM2	bom:102276961/bom:102276188	2
bom04912	GnRH signaling pathway	1/156	87/6159	0.894382	0.994127	ADCY5	ADCY5	bom:102276460	1
bom04922	Glucagon signaling pathway	1/156	91/6159	0.904827	0.994127	CREB3L1	CREB3L1	bom:102268154	1
bom05152	Tuberculosis	2/156	158/6159	0.914136	0.994127	TGFB3/MRC2	TGFB3/MRC2	bom:102265567/bom:102274118	2
bom04070	Phosphatidylinositol signaling system	1/156	98/6159	0.920696	0.994127	PLCE1	PLCE1	bom:102268410	1
bom04931	Insulin resistance	1/156	99/6159	0.922737	0.994127	CREB3L1	CREB3L1	bom:102268154	1
bom05142	Chagas disease (American trypanosomiasis)	1/156	100/6159	0.924726	0.994127	TGFB3	TGFB3	bom:102265567	1
bom01200	Carbon metabolism	1/156	101/6159	0.926664	0.994127	OGDHL	OGDHL	bom:102275241	1
bom04064	NF-kappa B signaling pathway	1/156	101/6159	0.926664	0.994127	CXCL12	CXCL12	bom:102275373	1
bom04625	C-type lectin receptor signaling pathway	1/156	103/6159	0.930393	0.994127	NFATC4	NFATC4	bom:102285411	1
bom04062	Chemokine signaling pathway	2/156	171/6159	0.934881	0.994127	CXCL12/ADCY5	CXCL12/ADCY5	bom:102275373/bom:102276460	2
bom04668	TNF signaling pathway	1/156	109/6159	0.940486	0.994127	CREB3L1	CREB3L1	bom:102268154	1
bom04110	Cell cycle	1/156	110/6159	0.94202	0.994127	TGFB3	TGFB3	bom:102265567	1
bom04071	Sphingolipid signaling pathway	1/156	119/6159	0.954177	0.994127	CERS4	CERS4	bom:102275684	1
bom04630	JAK-STAT signaling pathway	1/156	127/6159	0.962837	0.994127	FHL1	FHL1	bom:102268388	1
bom04932	Non-alcoholic fatty liver disease (NAFLD)	1/156	129/6159	0.964734	0.994127	ADIPOQ	ADIPOQ	bom:102271886	1
bom03013	RNA transport	1/156	133/6159	0.968245	0.994127	PABPC4L	PABPC4L	bom:102269236	1
bom05418	Fluid shear stress and atherosclerosis	1/156	136/6159	0.970648	0.994127	ACVR2B	ACVR2B	bom:102281557	1
bom04144	Endocytosis	2/156	228/6159	0.981558	0.994127	KIF5A/DNM1	KIF5A/DNM1	bom:102282376/bom:102266987	2
bom05167	Kaposi sarcoma-associated herpesvirus infection	1/156	166/6159	0.986668	0.994127	NFATC4	NFATC4	bom:102285411	1
bom05203	Viral carcinogenesis	1/156	167/6159	0.987015	0.994127	CREB3L1	CREB3L1	bom:102268154	1
bom04810	Regulation of actin cytoskeleton	1/156	184/6159	0.991713	0.994127	CXCL12	CXCL12	bom:102275373	1
bom05170	Human immunodeficiency virus 1 infection	1/156	185/6159	0.991929	0.994127	NFATC4	NFATC4	bom:102285411	1
bom05168	Herpes simplex virus 1 infection	3/156	337/6159	0.992741	0.994127	LOC102271026/LOC102268497/ZNF25	ZNF571/ZNF836/ZNF25	bom:102271026/bom:102268497/bom:102283269	3
bom05132	Salmonella infection	1/156	197/6159	0.994127	0.994127	RHOJ	RHOJ	bom:102278995	1

## Sheet: UP-G3y vs G15m
KEGGID	Description	BgRatio	pvalue	padj	geneID	geneName	keggID	Count
bom00982	Drug metabolism - cytochrome P450	43/6119	0.00416089	0.0474411	LOC102282379/LOC102284246	UGT2C1/ADH6	bom:102282379/bom:102284246	2
bom00980	Metabolism of xenobiotics by cytochrome P450	45/6119	0.00454987	0.0474411	LOC102282379/LOC102284246	UGT2C1/ADH6	bom:102282379/bom:102284246	2
bom00830	Retinol metabolism	46/6119	0.00475048	0.0474411	LOC102282379/LOC102284246	UGT2C1/ADH6	bom:102282379/bom:102284246	2
bom05204	Chemical carcinogenesis	55/6119	0.00673626	0.0474411	LOC102282379/LOC102284246	UGT2C1/ADH6	bom:102282379/bom:102284246	2
bom04927	Cortisol synthesis and secretion	56/6119	0.00697663	0.0474411	PDE8B/NR4A1	PDE8B/NR4A1	bom:102267475/bom:102288141	2
bom00230	Purine metabolism	116/6119	0.0279435	0.142639	PDE6C/PDE8B	PDE6C/PDE8B	bom:102268034/bom:102267475	2
bom00053	Ascorbate and aldarate metabolism	13/6119	0.0293669	0.142639	LOC102282379	UGT2C1	bom:102282379	1
bom00040	Pentose and glucuronate interconversions	17/6119	0.0382405	0.149261	LOC102282379	UGT2C1	bom:102282379	1
bom04934	Cushing syndrome	140/6119	0.0395102	0.149261	PDE8B/NR4A1	PDE8B/NR4A1	bom:102267475/bom:102288141	2
bom04360	Axon guidance	170/6119	0.0561022	0.176392	SEMA5B/TRPC6	SEMA5B/TRPC6	bom:102276735/bom:102285734	2
bom00860	Porphyrin and chlorophyll metabolism	27/6119	0.060096	0.176392	LOC102282379	UGT2C1	bom:102282379	1
bom00350	Tyrosine metabolism	28/6119	0.062256	0.176392	LOC102284246	ADH6	bom:102284246	1
bom04979	Cholesterol metabolism	36/6119	0.0793707	0.191079	APOH	APOH	bom:102276189	1
bom01523	Antifolate resistance	37/6119	0.0814895	0.191079	LOC102287322	ABCC4	bom:102287322	1
bom00071	Fatty acid degradation	39/6119	0.0857136	0.191079	LOC102284246	ADH6	bom:102284246	1
bom04930	Type II diabetes mellitus	41/6119	0.0899196	0.191079	CACNA1E	CACNA1E	bom:102271361	1
bom00140	Steroid hormone biosynthesis	45/6119	0.0982778	0.196556	LOC102282379	UGT2C1	bom:102282379	1
bom02010	ABC transporters	50/6119	0.108625	0.199294	LOC102287322	ABCC4	bom:102287322	1
bom00010	Glycolysis / Gluconeogenesis	53/6119	0.114781	0.199294	LOC102284246	ADH6	bom:102284246	1
bom00983	Drug metabolism - other enzymes	56/6119	0.120897	0.199294	LOC102282379	UGT2C1	bom:102282379	1
bom04010	MAPK signaling pathway	268/6119	0.123094	0.199294	NR4A1/CACNA1E	NR4A1/CACNA1E	bom:102288141/bom:102271361	2
bom04976	Bile secretion	61/6119	0.131003	0.202459	LOC102287322	ABCC4	bom:102287322	1
bom04115	p53 signaling pathway	68/6119	0.14497	0.214304	RPRM	RPRM	bom:102282346	1
bom04911	Insulin secretion	75/6119	0.158729	0.224866	RIMS1	Rims1	bom:102267796	1
bom05032	Morphine addiction	85/6119	0.178028	0.240272	PDE8B	PDE8B	bom:102267475	1
bom04925	Aldosterone synthesis and secretion	88/6119	0.183737	0.240272	NR4A1	NR4A1	bom:102288141	1
bom05418	Fluid shear stress and atherosclerosis	135/6119	0.268507	0.33812	NQO1	NQO1	bom:102280865	1
bom04022	cGMP-PKG signaling pathway	152/6119	0.2971	0.35795	TRPC6	TRPC6	bom:102285734	1
bom05225	Hepatocellular carcinoma	157/6119	0.30531	0.35795	NQO1	NQO1	bom:102280865	1
bom04020	Calcium signaling pathway	173/6119	0.330988	0.375119	CACNA1E	CACNA1E	bom:102271361	1
bom04024	cAMP signaling pathway	199/6119	0.370841	0.406729	LOC102287322	ABCC4	bom:102287322	1
bom04144	Endocytosis	227/6119	0.411288	0.436994	DNAJC6	DNAJC6	bom:102268907	1
bom04151	PI3K-Akt signaling pathway	301/6119	0.506859	0.522218	NR4A1	NR4A1	bom:102288141	1
bom05200	Pathways in cancer	482/6119	0.68334	0.68334	NQO1	NQO1	bom:102280865	1

## Sheet: DOWN-G3y vs G15m
KEGGID	Description	GeneRatio	BgRatio	pvalue	padj	geneID	geneName	keggID	Count
bom05322	Systemic lupus erythematosus	8/49	83/6119	2.33805e-07	3.06285e-05	C1QB/LOC102273538/C1QC/C1QA/LOC102279439/C4A/TNF/LOC102280288	C1QB/FCGR3/C1qc/C1QA/HIST1H2BC/C4A/TNF/C4A	bom:102264986/bom:102273538/bom:102265742/bom:102265266/bom:102279439/bom:102269445/bom:102277911/bom:102280288	8
bom05150	Staphylococcus aureus infection	7/49	66/6119	7.37619e-07	3.62957e-05	C1QB/LOC102273538/C1QC/C1QA/C3AR1/C4A/LOC102280288	C1QB/FCGR3/C1qc/C1QA/C3AR1/C4A/C4A	bom:102264986/bom:102273538/bom:102265742/bom:102265266/bom:102264632/bom:102269445/bom:102280288	7
bom04610	Complement and coagulation cascades	7/49	68/6119	9.07157e-07	3.62957e-05	C1QB/C1QC/C4BPA/C1QA/C3AR1/C4A/LOC102280288	C1QB/C1qc/C4BPA/C1QA/C3AR1/C4A/C4A	bom:102264986/bom:102265742/bom:102268232/bom:102265266/bom:102264632/bom:102269445/bom:102280288	7
bom05133	Pertussis	7/49	70/6119	1.10827e-06	3.62957e-05	C1QB/C1QC/C4BPA/C1QA/C4A/TNF/LOC102280288	C1QB/C1qc/C4BPA/C1QA/C4A/TNF/C4A	bom:102264986/bom:102265742/bom:102268232/bom:102265266/bom:102269445/bom:102277911/bom:102280288	7
bom04621	NOD-like receptor signaling pathway	6/49	140/6119	0.000801881	0.0210093	LOC102269246/IFNAR2/TNF/LOC102277645/NAIP/IFNAR1	-/IFNAR2/TNF/GBP1/NAIP/IFNAR1	bom:102269246/bom:102275218/bom:102277911/bom:102277645/bom:102266240/bom:102275793	6
bom05020	Prion diseases	3/49	28/6119	0.00137347	0.0299874	C1QB/C1QC/C1QA	C1QB/C1qc/C1QA	bom:102264986/bom:102265742/bom:102265266	3
bom04620	Toll-like receptor signaling pathway	4/49	83/6119	0.00419413	0.0740575	MAP2K3/IFNAR2/TNF/IFNAR1	MAP2K3/IFNAR2/TNF/IFNAR1	bom:102267773/bom:102275218/bom:102277911/bom:102275793	4
bom04145	Phagosome	5/49	137/6119	0.0045226	0.0740575	LOC102273538/MSR1/CTSS/MRC1/MARCO	FCGR3/MSR1/CTSS/MRC1/MARCO	bom:102273538/bom:102274243/bom:102287237/bom:102283849/bom:102274965	5
bom04650	Natural killer cell mediated cytotoxicity	4/49	91/6119	0.00582154	0.0847357	LOC102273538/IFNAR2/TNF/IFNAR1	FCGR3/IFNAR2/TNF/IFNAR1	bom:102273538/bom:102275218/bom:102277911/bom:102275793	4
bom05134	Legionellosis	3/49	50/6119	0.0072641	0.0874292	LOC102269246/TNF/NAIP	-/TNF/NAIP	bom:102269246/bom:102277911/bom:102266240	3
bom05142	Chagas disease (American trypanosomiasis)	4/49	98/6119	0.0075533	0.0874292	C1QB/C1QC/C1QA/TNF	C1QB/C1qc/C1QA/TNF	bom:102264986/bom:102265742/bom:102265266/bom:102277911	4
bom05152	Tuberculosis	5/49	157/6119	0.00800878	0.0874292	LOC102273538/CTSS/LOC102278257/MRC1/TNF	FCGR3/CTSS/CYP27B1/MRC1/TNF	bom:102273538/bom:102287237/bom:102278257/bom:102283849/bom:102277911	5
bom04380	Osteoclast differentiation	4/49	111/6119	0.0116097	0.11699	LOC102273538/IFNAR2/TNF/IFNAR1	FCGR3/IFNAR2/TNF/IFNAR1	bom:102273538/bom:102275218/bom:102277911/bom:102275793	4
bom05160	Hepatitis C	4/49	122/6119	0.0159719	0.149451	CLDN17/IFNAR2/TNF/IFNAR1	CLDN17/IFNAR2/TNF/IFNAR1	bom:102276094/bom:102275218/bom:102277911/bom:102275793	4
bom05140	Leishmaniasis	3/49	69/6119	0.0174674	0.152549	LOC102273538/TNF/MARCKSL1	FCGR3/TNF/MARCKSL1	bom:102273538/bom:102277911/bom:102265464	3
bom05164	Influenza A	4/49	136/6119	0.0228581	0.179764	TMPRSS4/IFNAR2/TNF/IFNAR1	TMPRSS4/IFNAR2/TNF/IFNAR1	bom:102280307/bom:102275218/bom:102277911/bom:102275793	4
bom04061	Viral protein interaction with cytokine and cytokine receptor	3/49	77/6119	0.0233281	0.179764	LOC102269246/TNF/ACKR4	-/TNF/ACKR4	bom:102269246/bom:102277911/bom:102281750	3
bom04666	Fc gamma R-mediated phagocytosis	3/49	86/6119	0.031051	0.225982	LOC102273538/SCIN/MARCKSL1	FCGR3/SCIN/MARCKSL1	bom:102273538/bom:102265485/bom:102265464	3
bom04979	Cholesterol metabolism	2/49	36/6119	0.0332908	0.229531	ABCA1/ABCB11	ABCA1/ABCB11	bom:102280059/bom:102274705	2
bom04060	Cytokine-cytokine receptor interaction	5/49	229/6119	0.0351759	0.230402	LOC102269246/IFNAR2/TNF/ACKR4/IFNAR1	-/IFNAR2/TNF/ACKR4/IFNAR1	bom:102269246/bom:102275218/bom:102277911/bom:102281750/bom:102275793	5
bom00830	Retinol metabolism	2/49	46/6119	0.0520099	0.321784	DHRS9/RDH10	DHRS9/RDH10	bom:102274417/bom:102268385	2
bom04668	TNF signaling pathway	3/49	109/6119	0.056118	0.321784	MAP2K3/LOC102269246/TNF	MAP2K3/-/TNF	bom:102267773/bom:102269246/bom:102277911	3
bom05014	Amyotrophic lateral sclerosis (ALS)	2/49	49/6119	0.0582138	0.321784	MAP2K3/TNF	MAP2K3/TNF	bom:102267773/bom:102277911	2
bom02010	ABC transporters	2/49	50/6119	0.0603367	0.321784	ABCA1/ABCB11	ABCA1/ABCB11	bom:102280059/bom:102274705	2
bom05169	Epstein-Barr virus infection	4/49	187/6119	0.0616365	0.321784	MAP2K3/IFNAR2/TNF/IFNAR1	MAP2K3/IFNAR2/TNF/IFNAR1	bom:102267773/bom:102275218/bom:102277911/bom:102275793	4
bom04217	Necroptosis	3/49	115/6119	0.0638655	0.321784	IFNAR2/TNF/IFNAR1	IFNAR2/TNF/IFNAR1	bom:102275218/bom:102277911/bom:102275793	3
bom04664	Fc epsilon RI signaling pathway	2/49	60/6119	0.0829387	0.399199	MAP2K3/TNF	MAP2K3/TNF	bom:102267773/bom:102277911	2
bom04976	Bile secretion	2/49	61/6119	0.085325	0.399199	SLC4A5/ABCB11	SLC4A5/ABCB11	bom:102279361/bom:102274705	2
bom05161	Hepatitis B	3/49	139/6119	0.0993951	0.447973	MAP2K3/TNF/IFNAR1	MAP2K3/TNF/IFNAR1	bom:102267773/bom:102277911/bom:102275793	3
bom04612	Antigen processing and presentation	2/49	68/6119	0.102589	0.447973	CTSS/TNF	CTSS/TNF	bom:102287237/bom:102277911	2
bom04974	Protein digestion and absorption	2/49	72/6119	0.112855	0.476905	COL21A1/SLC1A1	COL21A1/SLC1A1	bom:102269384/bom:102281036	2
bom04657	IL-17 signaling pathway	2/49	81/6119	0.136856	0.560254	LOC102269246/TNF	-/TNF	bom:102269246/bom:102277911	2
bom05167	Kaposi sarcoma-associated herpesvirus infection	3/49	167/6119	0.148721	0.573136	LOC102269246/IFNAR2/IFNAR1	-/IFNAR2/IFNAR1	bom:102269246/bom:102275218/bom:102275793	3
bom00100	Steroid biosynthesis	1/49	20/6119	0.148753	0.573136	LOC102278257	CYP27B1	bom:102278257	1
bom05323	Rheumatoid arthritis	2/49	88/6119	0.156242	0.584792	LOC102269246/TNF	-/TNF	bom:102269246/bom:102277911	2
bom04010	MAPK signaling pathway	4/49	268/6119	0.165693	0.597544	DUSP4/MAP2K3/TGFA/TNF	Dusp4/MAP2K3/TGFA/TNF	bom:102276523/bom:102267773/bom:102264981/bom:102277911	4
bom05146	Amoebiasis	2/49	93/6119	0.1704	0.597544	LOC102269246/TNF	-/TNF	bom:102269246/bom:102277911	2
bom05310	Asthma	1/49	24/6119	0.175788	0.597544	TNF	TNF	bom:102277911	1
bom04064	NF-kappa B signaling pathway	2/49	97/6119	0.181882	0.597544	LOC102269246/TNF	-/TNF	bom:102269246/bom:102277911	2
bom04750	Inflammatory mediator regulation of TRP channels	2/49	100/6119	0.190571	0.597544	MAP2K3/P2RY2	MAP2K3/P2RY2	bom:102267773/bom:102280855	2
bom04975	Fat digestion and absorption	1/49	27/6119	0.19551	0.597544	ABCA1	ABCA1	bom:102280059	1
bom00601	Glycosphingolipid biosynthesis - lacto and neolacto series	1/49	29/6119	0.2084	0.597544	ST3GAL6	ST3GAL6	bom:102265994	1
bom05340	Primary immunodeficiency	1/49	29/6119	0.2084	0.597544	ADA	ADA	bom:102272399	1
bom05132	Salmonella infection	3/49	197/6119	0.208559	0.597544	MAP2K3/TNF/NAIP	MAP2K3/TNF/NAIP	bom:102267773/bom:102277911/bom:102266240	3
bom04136	Autophagy - other	1/49	30/6119	0.21477	0.597544	ATG9B	ATG9B	bom:102267828	1
bom05033	Nicotine addiction	1/49	30/6119	0.21477	0.597544	GABRA1	GABRA1	bom:102264519	1
bom05145	Toxoplasmosis	2/49	110/6119	0.21991	0.597544	MAP2K3/TNF	MAP2K3/TNF	bom:102267773/bom:102277911	2
bom05135	Yersinia infection	2/49	115/6119	0.234738	0.597544	MAP2K3/TNF	MAP2K3/TNF	bom:102267773/bom:102277911	2
bom00230	Purine metabolism	2/49	116/6119	0.237712	0.597544	NT5C3A/ADA	NT5C3A/ADA	bom:102287195/bom:102272399	2
bom05162	Measles	2/49	116/6119	0.237712	0.597544	IFNAR2/IFNAR1	IFNAR2/IFNAR1	bom:102275218/bom:102275793	2
bom00760	Nicotinate and nicotinamide metabolism	1/49	34/6119	0.239748	0.597544	NT5C3A	NT5C3A	bom:102287195	1
bom05332	Graft-versus-host disease	1/49	34/6119	0.239748	0.597544	TNF	TNF	bom:102277911	1
bom05143	African trypanosomiasis	1/49	35/6119	0.24587	0.597544	TNF	TNF	bom:102277911	1
bom05330	Allograft rejection	1/49	36/6119	0.251944	0.597544	TNF	TNF	bom:102277911	1
bom01523	Antifolate resistance	1/49	37/6119	0.25797	0.597544	TNF	TNF	bom:102277911	1
bom04140	Autophagy - animal	2/49	123/6119	0.258586	0.597544	TP53INP2/ATG9B	Tp53inp2/ATG9B	bom:102265158/bom:102267828	2
bom04080	Neuroactive ligand-receptor interaction	3/49	222/6119	0.262001	0.597544	C3AR1/P2RY2/GABRA1	C3AR1/P2RY2/GABRA1	bom:102264632/bom:102280855/bom:102264519	3
bom04210	Apoptosis	2/49	125/6119	0.264562	0.597544	CTSS/TNF	CTSS/TNF	bom:102287237/bom:102277911	2
bom04630	JAK-STAT signaling pathway	2/49	127/6119	0.270539	0.600687	IFNAR2/IFNAR1	IFNAR2/IFNAR1	bom:102275218/bom:102275793	2
bom04930	Type II diabetes mellitus	1/49	41/6119	0.281601	0.602441	TNF	TNF	bom:102277911	1
bom04940	Type I diabetes mellitus	1/49	41/6119	0.281601	0.602441	TNF	TNF	bom:102277911	1
bom05168	Herpes simplex virus 1 infection	4/49	338/6119	0.285125	0.602441	IFNAR2/TNF/LOC102286134/IFNAR1	IFNAR2/TNF/ZNF845/IFNAR1	bom:102275218/bom:102277911/bom:102286134/bom:102275793	4
bom04742	Taste transduction	1/49	44/6119	0.298839	0.62098	GABRA1	GABRA1	bom:102264519	1
bom04141	Protein processing in endoplasmic reticulum	2/49	138/6119	0.303379	0.62098	YOD1/FBXO2	YOD1/FBXO2	bom:102269623/bom:102282290	2
bom00240	Pyrimidine metabolism	1/49	49/6119	0.326673	0.648396	NT5C3A	NT5C3A	bom:102287195	1
bom05144	Malaria	1/49	49/6119	0.326673	0.648396	TNF	TNF	bom:102277911	1
bom00561	Glycerolipid metabolism	1/49	51/6119	0.3375	0.659889	GPAT3	GPAT3	bom:102288133	1
bom04622	RIG-I-like receptor signaling pathway	1/49	52/6119	0.34285	0.660491	TNF	TNF	bom:102277911	1
bom04137	Mitophagy - animal	1/49	59/6119	0.379132	0.688341	ATG9B	ATG9B	bom:102267828	1
bom05203	Viral carcinogenesis	2/49	167/6119	0.388412	0.688341	SCIN/LOC102279439	SCIN/HIST1H2BC	bom:102265485/bom:102279439	2
bom05223	Non-small cell lung cancer	1/49	63/6119	0.398975	0.688341	TGFA	TGFA	bom:102264981	1
bom00590	Arachidonic acid metabolism	1/49	64/6119	0.403838	0.688341	PTGES	PTGES	bom:102267091	1
bom04920	Adipocytokine signaling pathway	1/49	64/6119	0.403838	0.688341	TNF	TNF	bom:102277911	1
bom05321	Inflammatory bowel disease (IBD)	1/49	64/6119	0.403838	0.688341	TNF	TNF	bom:102277911	1
bom05211	Renal cell carcinoma	1/49	66/6119	0.413449	0.688341	TGFA	TGFA	bom:102264981	1
bom04721	Synaptic vesicle cycle	1/49	67/6119	0.418197	0.688341	SLC1A1	SLC1A1	bom:102281036	1
bom04971	Gastric acid secretion	1/49	70/6119	0.432217	0.688341	KCNJ2	KCNJ2	bom:102272385	1
bom05212	Pancreatic cancer	1/49	70/6119	0.432217	0.688341	TGFA	TGFA	bom:102264981	1
bom04151	PI3K-Akt signaling pathway	3/49	301/6119	0.436068	0.688341	TGFA/IFNAR2/IFNAR1	TGFA/IFNAR2/IFNAR1	bom:102264981/bom:102275218/bom:102275793	3
bom05165	Human papillomavirus infection	3/49	301/6119	0.436068	0.688341	IFNAR2/TNF/IFNAR1	IFNAR2/TNF/IFNAR1	bom:102275218/bom:102277911/bom:102275793	3
bom04924	Renin secretion	1/49	71/6119	0.436816	0.688341	KCNJ2	KCNJ2	bom:102272385	1
bom05214	Glioma	1/49	71/6119	0.436816	0.688341	TGFA	TGFA	bom:102264981	1
bom05170	Human immunodeficiency virus 1 infection	2/49	185/6119	0.439054	0.688341	MAP2K3/TNF	MAP2K3/TNF	bom:102267773/bom:102277911	2
bom01521	EGFR tyrosine kinase inhibitor resistance	1/49	72/6119	0.441379	0.688341	TGFA	TGFA	bom:102264981	1
bom04727	GABAergic synapse	1/49	78/6119	0.468005	0.704297	GABRA1	GABRA1	bom:102264519	1
bom04012	ErbB signaling pathway	1/49	79/6119	0.47232	0.704297	TGFA	TGFA	bom:102264981	1
bom04350	TGF-beta signaling pathway	1/49	80/6119	0.476601	0.704297	TNF	TNF	bom:102277911	1
bom05410	Hypertrophic cardiomyopathy (HCM)	1/49	81/6119	0.480848	0.704297	TNF	TNF	bom:102277911	1
bom05210	Colorectal cancer	1/49	82/6119	0.485061	0.704297	TGFA	TGFA	bom:102264981	1
bom05235	PD-L1 expression and PD-1 checkpoint pathway in cancer	1/49	83/6119	0.489241	0.704297	MAP2K3	MAP2K3	bom:102267773	1
bom05032	Morphine addiction	1/49	85/6119	0.4975	0.704297	GABRA1	GABRA1	bom:102264519	1
bom05414	Dilated cardiomyopathy (DCM)	1/49	86/6119	0.501581	0.704297	TNF	TNF	bom:102277911	1
bom04912	GnRH signaling pathway	1/49	87/6119	0.505629	0.704297	MAP2K3	MAP2K3	bom:102267773	1
bom01522	Endocrine resistance	1/49	88/6119	0.509645	0.704297	ABCB11	ABCB11	bom:102274705	1
bom04640	Hematopoietic cell lineage	1/49	89/6119	0.513629	0.704297	TNF	TNF	bom:102277911	1
bom00564	Glycerophospholipid metabolism	1/49	90/6119	0.517581	0.704297	GPAT3	GPAT3	bom:102288133	1
bom05215	Prostate cancer	1/49	91/6119	0.521502	0.704297	TGFA	TGFA	bom:102264981	1
bom04928	Parathyroid hormone synthesis, secretion and action	1/49	96/6119	0.540643	0.716978	LOC102278257	CYP27B1	bom:102278257	1
bom04660	T cell receptor signaling pathway	1/49	98/6119	0.548087	0.716978	TNF	TNF	bom:102277911	1
bom04931	Insulin resistance	1/49	100/6119	0.555413	0.716978	TNF	TNF	bom:102277911	1
bom04724	Glutamatergic synapse	1/49	102/6119	0.562623	0.716978	SLC1A1	SLC1A1	bom:102281036	1
bom04625	C-type lectin receptor signaling pathway	1/49	103/6119	0.566185	0.716978	TNF	TNF	bom:102277911	1
bom04933	AGE-RAGE signaling pathway in diabetic complications	1/49	103/6119	0.566185	0.716978	TNF	TNF	bom:102277911	1
bom04670	Leukocyte transendothelial migration	1/49	105/6119	0.573224	0.716978	CLDN17	CLDN17	bom:102276094	1
bom04935	Growth hormone synthesis, secretion and action	1/49	106/6119	0.576701	0.716978	MAP2K3	MAP2K3	bom:102267773	1
bom04725	Cholinergic synapse	1/49	107/6119	0.58015	0.716978	KCNJ2	KCNJ2	bom:102272385	1
bom04142	Lysosome	1/49	118/6119	0.616323	0.737716	CTSS	CTSS	bom:102287237	1
bom04071	Sphingolipid signaling pathway	1/49	119/6119	0.619456	0.737716	TNF	TNF	bom:102277911	1
bom04120	Ubiquitin mediated proteolysis	1/49	119/6119	0.619456	0.737716	FBXO2	FBXO2	bom:102282290	1
bom04915	Estrogen signaling pathway	1/49	119/6119	0.619456	0.737716	TGFA	TGFA	bom:102264981	1
bom04723	Retrograde endocannabinoid signaling	1/49	127/6119	0.643633	0.752848	GABRA1	GABRA1	bom:102264519	1
bom04514	Cell adhesion molecules (CAMs)	1/49	131/6119	0.65515	0.752848	CLDN17	CLDN17	bom:102276094	1
bom04932	Non-alcoholic fatty liver disease (NAFLD)	1/49	131/6119	0.65515	0.752848	TNF	TNF	bom:102277911	1
bom05034	Alcoholism	1/49	131/6119	0.65515	0.752848	LOC102279439	HIST1H2BC	bom:102279439	1
bom05418	Fluid shear stress and atherosclerosis	1/49	135/6119	0.666303	0.759006	TNF	TNF	bom:102277911	1
bom04921	Oxytocin signaling pathway	1/49	140/6119	0.679748	0.764024	KCNJ2	KCNJ2	bom:102272385	1
bom04150	mTOR signaling pathway	1/49	141/6119	0.682372	0.764024	TNF	TNF	bom:102277911	1
bom04218	Cellular senescence	1/49	146/6119	0.695183	0.770768	MAP2K3	MAP2K3	bom:102267773	1
bom04530	Tight junction	1/49	148/6119	0.700164	0.770768	CLDN17	CLDN17	bom:102276094	1
bom05225	Hepatocellular carcinoma	1/49	157/6119	0.721609	0.787757	TGFA	TGFA	bom:102264981	1
bom04062	Chemokine signaling pathway	1/49	169/6119	0.747881	0.809286	LOC102269246	-	bom:102269246	1
bom05200	Pathways in cancer	3/49	482/6119	0.753686	0.809286	TGFA/IFNAR2/IFNAR1	TGFA/IFNAR2/IFNAR1	bom:102264981/bom:102275218/bom:102275793	3
bom04810	Regulation of actin cytoskeleton	1/49	184/6119	0.777325	0.827883	SCIN	SCIN	bom:102265485	1
bom05205	Proteoglycans in cancer	1/49	191/6119	0.789886	0.828366	TNF	TNF	bom:102277911	1
bom04714	Thermogenesis	1/49	194/6119	0.795054	0.828366	MAP2K3	MAP2K3	bom:102267773	1
bom04015	Rap1 signaling pathway	1/49	195/6119	0.796749	0.828366	MAP2K3	MAP2K3	bom:102267773	1
bom05163	Human cytomegalovirus infection	1/49	201/6119	0.806634	0.83204	TNF	TNF	bom:102277911	1
bom05166	Human T-cell leukemia virus 1 infection	1/49	206/6119	0.81451	0.832821	TNF	TNF	bom:102277911	1
bom04014	Ras signaling pathway	1/49	212/6119	0.823548	0.832821	TGFA	TGFA	bom:102264981	1
bom05016	Huntington disease	1/49	214/6119	0.826463	0.832821	DNAH17	DNAH17	bom:102274449	1
bom05010	Alzheimer disease	1/49	273/6119	0.894118	0.894118	TNF	TNF	bom:102277911	1
