# Supplementary material for: Microbial Metagenomes and Host Transcriptomes Reveal the Dynamic Changes of Rumen Gene Expression, Microbial Colonization and Co-Regulation of Mineral Element Metabolism in Yaks from Birth to Adulthood
Source: Animals (Basel). 2024 Apr 30;14(9):1365. doi: 10.3390/ani14091365 (PMC11083404; doi:10.3390/ani14091365)
Supplement: Supplementary file 1 [file animals-14-01365-s001.zip › Table S11-The top10 relative abundances at kingdom, phylum, class, order, family, genus, species levels.xls]

## Sheet: Kingdom
kingdom	k__Bacteria	k__Eukaryota	k__Archaea	k__Viruses	Others
1d	0.932647	1.7e-05	8.5e-05	0.001289	0.065962
20d	0.883762	0.001349	0.005489	0.001602	0.107798
60d	0.806562	0.020601	0.001434	0.001294	0.170108
15m	0.328049	0.146516	0.001723	0.001906	0.521806
3y	0.799186	0.027524	0.002905	0.001115	0.169269

## Sheet: Phylum
phylum	p__Bacteroidetes	p__Firmicutes	p__Proteobacteria	p__Fibrobacteres	p__Spirochaetes	p__Chytridiomycota	p__Fusobacteria	p__Ascomycota	p__Lentisphaerae	p__Verrucomicrobia	Others
1d	0.593563	0.184393	0.046951	0.0002	0.000494	3e-06	0.012988	1e-06	8e-06	0.00767	0.153729
20d	0.359438	0.262345	0.05735	0.00809	0.014604	0.000357	0.000615	0.000161	0.009335	0.003212	0.284493
60d	0.355777	0.268318	0.008486	0.016211	0.043319	0.004576	0.000232	0.003141	0.003087	0.000988	0.295865
15m	0.133271	0.110559	0.006285	0.014652	0.004773	0.035723	0.000199	0.022757	0.001221	0.000493	0.670067
3y	0.393211	0.1789	0.009253	0.033171	0.015743	0.00684	0.00019	0.004182	0.004822	0.001422	0.352266

## Sheet: Class
class	c__Bacteroidia	c__Clostridia	c__Gammaproteobacteria	c__Betaproteobacteria	c__Fibrobacteria	c__Spirochaetia	c__Bacilli	c__Fusobacteriia	c__Neocallimastigomycetes	c__Verrucomicrobiae	Others
1d	0.57626	0.105085	0.023365	0.001354	0.000197	0.000464	0.024614	0.012988	3e-06	0.007627	0.248043
20d	0.322484	0.184145	0.011487	0.027081	0.007948	0.014173	0.013414	0.000615	0.000285	0.001454	0.416914
60d	0.333179	0.208168	0.002314	0.001401	0.016121	0.042817	0.005514	0.000232	0.003226	0.000343	0.386685
15m	0.120933	0.088175	0.002125	0.000334	0.014584	0.004605	0.002594	0.000199	0.025703	0.000148	0.7406
3y	0.355683	0.137519	0.002208	0.000671	0.032964	0.015093	0.005816	0.00019	0.004917	0.000585	0.444354

## Sheet: Order
order	o__Bacteroidales	o__Clostridiales	o__Fibrobacterales	o__Spirochaetales	o__Lactobacillales	o__Fusobacteriales	o__Neocallimastigales	o__Burkholderiales	o__Pseudomonadales	o__Verrucomicrobiales	Others
1d	0.573258	0.104103	0.000197	0.000392	0.022957	0.012982	3e-06	0.000697	0.009713	0.007611	0.268087
20d	0.319506	0.181994	0.007948	0.014003	0.010198	0.000614	0.000285	0.010736	0.002876	0.001356	0.450484
60d	0.329482	0.207153	0.016121	0.042676	0.002555	0.00023	0.003226	0.001166	0.000447	0.000297	0.396647
15m	0.119466	0.087743	0.014584	0.00428	0.000925	0.000197	0.025703	0.000229	0.000186	0.000131	0.746556
3y	0.351285	0.136371	0.032964	0.014933	0.00383	0.000184	0.004917	0.000308	0.000249	0.000547	0.454412

## Sheet: Family
family	f__Bacteroidaceae	f__Prevotellaceae	f__Porphyromonadaceae	f__Lachnospiraceae	f__Fibrobacteraceae	f__Spirochaetaceae	f__Clostridiaceae	f__Rikenellaceae	f__Ruminococcaceae	f__Odoribacteraceae	Others
1d	0.194583	0.114215	0.158889	0.015093	0.000197	0.000392	0.014308	0.009861	0.026095	0.016434	0.449933
20d	0.082943	0.103133	0.043818	0.047626	0.007948	0.013999	0.036762	0.015104	0.028262	0.002344	0.618061
60d	0.031737	0.211816	0.002064	0.110383	0.016121	0.042667	0.0193	0.01304	0.028126	0.001099	0.523647
15m	0.014278	0.060569	0.00074	0.052893	0.014584	0.004271	0.005525	0.007822	0.01194	0.000476	0.826902
3y	0.053804	0.1305	0.002835	0.046724	0.032964	0.014909	0.011901	0.030605	0.02902	0.001715	0.645023

## Sheet: Genus
genus	g__Bacteroides	g__Prevotella	g__Porphyromonas	g__Butyrivibrio	g__Fibrobacter	g__Treponema	g__Alistipes	g__Clostridium	g__Fusobacterium	g__Butyricimonas	Others
1d	0.189625	0.060219	0.151635	0.000834	0.000197	0.000351	0.009407	0.010831	0.012549	0.012641	0.551711
20d	0.081946	0.07742	0.039954	0.018129	0.007948	0.01346	0.014726	0.032843	0.000542	0.001154	0.711878
60d	0.030906	0.182556	0.00076	0.053537	0.016121	0.042208	0.012701	0.017316	0.00014	0.000482	0.643273
15m	0.01391	0.052939	0.00025	0.02755	0.014584	0.003919	0.007682	0.004816	0.000106	0.000177	0.874067
3y	0.052283	0.113686	0.000978	0.017651	0.032964	0.01331	0.030104	0.010341	9.3e-05	0.000636	0.727954

## Sheet: Species
species	s__Bacteroides pyogenes	s__Bacteroidales bacterium WCE2004	s__bacterium F083	s__Bacteroidales bacterium WCE2008	s__Porphyromonas gingivalis	s__Prevotella sp. ne3005	s__Prevotella ruminicola	s__Clostridium sp. CAG:1024	s__Fournierella massiliensis	s__Prevotella bryantii	Others
1d	0.006652	0.000193	5.2e-05	0.000133	0.021125	0.000441	0.000937	0.0008	0.00694	0.000771	0.961956
20d	0.041689	0.011915	0.016166	0.006272	0.006183	0.003571	0.006359	0.011919	0.000118	0.00731	0.888498
60d	0.000133	0.017162	0.009309	0.007026	8e-05	0.017358	0.017799	0.002999	3.4e-05	0.004021	0.924079
15m	3.7e-05	0.009747	0.005002	0.005397	1.5e-05	0.005984	0.004568	0.00067	1e-05	0.000661	0.967909
3y	0.000163	0.037968	0.01566	0.026226	7.5e-05	0.007805	0.008689	0.002001	2.4e-05	0.001564	0.899825
