# Supplementary material for: Microbial Metagenomes and Host Transcriptomes Reveal the Dynamic Changes of Rumen Gene Expression, Microbial Colonization and Co-Regulation of Mineral Element Metabolism in Yaks from Birth to Adulthood
Source: Animals (Basel). 2024 Apr 30;14(9):1365. doi: 10.3390/ani14091365 (PMC11083404; doi:10.3390/ani14091365)
Supplement: Supplementary file 1 [file animals-14-01365-s001.zip › Table S12-The top35 relative abundances at kingdom, phylum, class, order, family, genus, species levels.xls]

## Sheet: Kingdom
kingdom	1d	20d	60d	15m	3y
Archaea	8.5e-05	0.005489	0.001434	0.001723	0.002905
Viruses	0.001289	0.001602	0.001294	0.001906	0.001115
Eukaryota	1.7e-05	0.001349	0.020601	0.146516	0.027524
Bacteria	0.932647	0.883762	0.806562	0.328049	0.799186

## Sheet: Phylum
phylum	1d	20d	60d	15m	3y
Armatimonadetes	5.4e-05	0.000184	0.000149	9.6e-05	0.000164
Nitrospirae	4e-06	0.000205	7.6e-05	0.00013	9.4e-05
Cyanobacteria	9.2e-05	0.000294	0.000432	0.001607	0.000516
Chloroflexi	0.000207	0.000623	0.000408	0.000263	0.000435
Fusobacteria	0.012988	0.000615	0.000232	0.000199	0.00019
Actinobacteria	0.008713	0.010668	0.002583	0.000971	0.004713
Proteobacteria	0.046951	0.05735	0.008486	0.006285	0.009253
Synergistetes	0.000378	0.000753	0.00035	0.000146	0.000324
Candidatus Cloacimonetes	1e-05	0.000144	5.7e-05	5.3e-05	0.000115
Elusimicrobia	4e-06	0.000365	0.000117	8.8e-05	0.000135
Spirochaetes	0.000494	0.014604	0.043319	0.004773	0.015743
Microsporidia	0	1.5e-05	0.000341	0.002008	0.000384
Acidobacteria	1.3e-05	0.0002	0.000119	8.7e-05	0.000184
Candidatus Heimdallarchaeota	0	2e-06	3.2e-05	0.000193	3.8e-05
Chytridiomycota	3e-06	0.000357	0.004576	0.035723	0.00684
Verrucomicrobia	0.00767	0.003212	0.000988	0.000493	0.001422
Candidatus Kaiserbacteria	0	7e-06	3.9e-05	0.000307	6e-05
Zoopagomycota	2e-06	3.7e-05	0.000653	0.004925	0.000933
Ignavibacteriae	9.7e-05	0.000272	0.000183	0.000191	0.000214
Blastocladiomycota	0	1.4e-05	0.000268	0.00197	0.000382
Bacteroidetes	0.593563	0.359438	0.355777	0.133271	0.393211
Ascomycota	1e-06	0.000161	0.003141	0.022757	0.004182
Fibrobacteres	0.0002	0.00809	0.016211	0.014652	0.033171
Thermotogae	8e-06	5.5e-05	8.3e-05	0.000118	0.000113
Firmicutes	0.184393	0.262345	0.268318	0.110559	0.1789
Kiritimatiellaeota	0	0.001007	0.000145	6.7e-05	0.000167
Tenericutes	0.000698	0.000669	0.000766	0.000268	0.00058
Planctomycetes	1.4e-05	0.000954	0.000529	0.000399	0.000706
Basidiomycota	5e-06	0.00011	0.001045	0.006609	0.001248
Euryarchaeota	8.2e-05	0.005419	0.001302	0.001239	0.00276
Chlamydiae	0.000468	0.000519	0.000588	0.000248	0.000402
Candidatus Melainabacteria	2e-05	0.000118	0.000188	6.3e-05	8.2e-05
Cryptomycota	0	2e-05	0.000459	0.003603	0.000683
Mucoromycota	3e-06	0.000283	0.002886	0.015356	0.002833
Lentisphaerae	8e-06	0.009335	0.003087	0.001221	0.004822

## Sheet: Class
class	1d	20d	60d	15m	3y
Monoblepharidomycetes	0	7e-06	0.000119	0.000975	0.000182
Betaproteobacteria	0.001354	0.027081	0.001401	0.000334	0.000671
Spirochaetia	0.000464	0.014173	0.042817	0.004605	0.015093
Dothideomycetes	0	1.3e-05	0.000129	0.000832	0.000153
Synergistia	0.000378	0.000753	0.00035	0.000146	0.000324
Sphingobacteriia	0.000641	0.000979	0.000798	0.000477	0.001208
Eurotiomycetes	0	1.1e-05	0.000187	0.00123	0.000236
Clostridia	0.105085	0.184145	0.208168	0.088175	0.137519
Methanobacteria	4.7e-05	0.004019	0.000468	0.000576	0.001168
Fusobacteriia	0.012988	0.000615	0.000232	0.000199	0.00019
Bacteroidia	0.57626	0.322484	0.333179	0.120933	0.355683
Actinobacteria	0.008047	0.008816	0.001468	0.000677	0.004031
Sordariomycetes	0	1.9e-05	0.000233	0.001716	0.000315
Erysipelotrichia	0.002417	0.002459	0.002109	0.001031	0.002927
Flavobacteriia	0.004416	0.005374	0.00322	0.001705	0.004624
Bacilli	0.024614	0.013414	0.005514	0.002594	0.005816
Agaricomycetes	4e-06	6.4e-05	0.000532	0.003175	0.000602
Negativicutes	0.005944	0.005206	0.017196	0.00669	0.007303
Saccharomycetes	0	4.7e-05	0.001501	0.011127	0.002071
Verrucomicrobiae	0.007627	0.001454	0.000343	0.000148	0.000585
Deltaproteobacteria	0.01032	0.004009	0.001225	0.000978	0.001477
Basidiobolomycetes	0	1.9e-05	0.000284	0.002266	0.000414
Tissierellia	0.001015	0.000781	0.000427	0.000252	0.000296
Chytridiomycetes	0	5.3e-05	0.000883	0.006539	0.001255
Gammaproteobacteria	0.023365	0.011487	0.002314	0.002125	0.002208
Coriobacteriia	0.000648	0.001751	0.00105	0.000267	0.000623
Glomeromycetes	1e-06	0.000172	0.001311	0.003551	0.000628
Alphaproteobacteria	0.001875	0.004301	0.002284	0.0016	0.003439
Entomophthoromycetes	0	4e-06	0.0001	0.000704	0.000134
Blastocladiomycetes	0	1.4e-05	0.000268	0.00197	0.000382
Cytophagia	0.000923	0.002124	0.001283	0.000688	0.002117
Fibrobacteria	0.000197	0.007948	0.016121	0.014584	0.032964
Epsilonproteobacteria	0.006062	0.005749	0.00047	0.00065	0.000684
Kiritimatiellae	0	0.001007	0.000145	6.7e-05	0.000167
Neocallimastigomycetes	3e-06	0.000285	0.003226	0.025703	0.004917

## Sheet: Order
order	1d	20d	60d	15m	3y
Acidaminococcales	0.004871	0.002808	0.003309	0.002831	0.005563
Fibrobacterales	0.000197	0.007948	0.016121	0.014584	0.032964
Pseudomonadales	0.009713	0.002876	0.000447	0.000186	0.000249
Desulfovibrionales	0.010012	0.001866	0.00033	0.000155	0.000262
Spirochaetales	0.000392	0.014003	0.042676	0.00428	0.014933
Flavobacteriales	0.004412	0.005318	0.003145	0.00167	0.004528
Fusobacteriales	0.012982	0.000614	0.00023	0.000197	0.000184
Glomerales	1e-06	0.000172	0.001311	0.003545	0.000628
Neisseriales	0.000584	0.004121	9e-05	2.8e-05	0.000178
Erysipelotrichales	0.002417	0.002459	0.002109	0.001031	0.002927
Verrucomicrobiales	0.007611	0.001356	0.000297	0.000131	0.000547
Bacillales	0.00157	0.003081	0.00285	0.001589	0.001896
Neocallimastigales	3e-06	0.000285	0.003226	0.025703	0.004917
Clostridiales	0.104103	0.181994	0.207153	0.087743	0.136371
Pasteurellales	0.005662	0.003244	7.9e-05	5.8e-05	8.8e-05
Corynebacteriales	0.005532	0.007105	0.000794	0.000243	0.003442
Bacteroidales	0.573258	0.319506	0.329482	0.119466	0.351285
Methanobacteriales	4.7e-05	0.004019	0.000468	0.000576	0.001168
Basidiobolales	0	1.9e-05	0.000284	0.002266	0.000414
Selenomonadales	0.000375	0.001759	0.013065	0.003484	0.001401
Campylobacterales	0.006037	0.005689	0.000449	0.000626	0.000661
Spizellomycetales	0	2.3e-05	0.000369	0.002775	0.00055
Rickettsiales	0.001656	0.002124	0.000393	0.00041	0.001123
Marinilabiliales	0.000188	0.001402	0.001939	0.000742	0.002043
Burkholderiales	0.000697	0.010736	0.001166	0.000229	0.000308
Rhizophydiales	0	1.3e-05	0.000264	0.001971	0.000377
Cytophagales	0.000923	0.002124	0.001283	0.000688	0.002117
Saccharomycetales	0	4.7e-05	0.001501	0.011127	0.002071
Lactobacillales	0.022957	0.010198	0.002555	0.000925	0.00383
Actinomycetales	0.001705	0.000834	4.1e-05	5.2e-05	4.7e-05
Mucorales	1e-06	8.2e-05	0.001043	0.007911	0.001469
Blastocladiales	0	1.4e-05	0.000268	0.00197	0.000382
Mortierellales	0	1.4e-05	0.000237	0.001831	0.00034
Rhodocyclales	2e-05	0.009999	5.5e-05	2e-05	7.5e-05
Enterobacterales	0.007527	0.001464	0.000286	0.000235	0.000608

## Sheet: Family
family	1d	20d	60d	15m	3y
Flavobacteriaceae	0.00424	0.004125	0.002632	0.001322	0.003549
Zoogloeaceae	2e-06	0.007545	2.9e-05	3e-06	3.4e-05
Rikenellaceae	0.009861	0.015104	0.01304	0.007822	0.030605
Neisseriaceae	0.000563	0.003898	7.3e-05	2.7e-05	0.000167
Neocallimastigaceae	3e-06	0.000285	0.003226	0.025703	0.004917
Lactobacillaceae	0.015149	0.003196	0.001128	0.000329	0.000298
Acidaminococcaceae	0.004871	0.002808	0.003309	0.002831	0.005563
Tannerellaceae	0.010589	0.007118	0.002938	0.001252	0.004019
Fusobacteriaceae	0.012591	0.000565	0.000166	0.000135	0.000146
Prevotellaceae	0.114215	0.103133	0.211816	0.060569	0.1305
Bacteroidaceae	0.194583	0.082943	0.031737	0.014278	0.053804
Clostridiaceae	0.014308	0.036762	0.0193	0.005525	0.011901
Odoribacteraceae	0.016434	0.002344	0.001099	0.000476	0.001715
Erysipelotrichaceae	0.002417	0.002459	0.002109	0.001031	0.002927
Saccharomycetaceae	0	1.2e-05	0.000381	0.002876	0.000553
Streptococcaceae	0.005394	0.004193	0.000832	0.000345	0.00211
Glomeraceae	1e-06	0.000172	0.001311	0.003545	0.000628
Porphyromonadaceae	0.158889	0.043818	0.002064	0.00074	0.002835
Campylobacteraceae	0.006012	0.005448	0.00032	0.000513	0.000568
Comamonadaceae	0.00041	0.002877	3.4e-05	2.3e-05	3.2e-05
Pasteurellaceae	0.005656	0.003242	7.8e-05	5.8e-05	8.8e-05
Ruminococcaceae	0.026095	0.028262	0.028126	0.01194	0.02902
Eubacteriaceae	0.002243	0.004891	0.005892	0.002049	0.003151
Methanobacteriaceae	4.7e-05	0.00401	0.000465	0.000574	0.001168
Moraxellaceae	0.009473	0.001341	0.00035	0.000152	9.2e-05
Alcaligenaceae	0.000109	0.006288	4.6e-05	1.4e-05	3.3e-05
Akkermansiaceae	0.007611	0.000543	0.000124	4.5e-05	0.000187
Oscillospiraceae	0.003989	0.005901	0.001997	0.000642	0.001493
Desulfovibrionaceae	0.00999	0.001792	0.000291	0.000126	0.000204
Selenomonadaceae	0.000273	0.001533	0.012772	0.00336	0.001252
Mycobacteriaceae	0.005442	0.007003	0.000768	0.000211	0.00341
Enterobacteriaceae	0.007452	0.001188	0.000198	0.000152	0.000514
Lachnospiraceae	0.015093	0.047626	0.110383	0.052893	0.046724
Spirochaetaceae	0.000392	0.013999	0.042667	0.004271	0.014909
Fibrobacteraceae	0.000197	0.007948	0.016121	0.014584	0.032964

## Sheet: Genus
genus	1d	20d	60d	15m	3y
Phascolarctobacterium	0.004579	0.000289	7.4e-05	2.6e-05	3e-05
Fournierella	0.00694	0.000118	3.4e-05	1e-05	2.4e-05
Selenomonas	0.000168	0.001051	0.009557	0.002177	0.000694
Eubacterium	0.001886	0.004342	0.005536	0.001942	0.002905
Ruminococcus	0.002449	0.008632	0.01522	0.006568	0.008091
Piromyces	1e-06	9.1e-05	0.00076	0.005711	0.001119
Alloprevotella	0.00684	0.008108	0.000786	0.000134	0.000318
Moraxella	0.007324	0.000368	2e-05	1.3e-05	2e-05
Methanobrevibacter	4.3e-05	0.003942	0.000409	0.000452	0.001116
Clostridium	0.010831	0.032843	0.017316	0.004816	0.010341
Lachnoclostridium	0.003917	0.002795	0.001957	0.000871	0.001425
Oscillibacter	0.003876	0.005661	0.001929	0.00062	0.001436
Mycobacterium	0.005442	0.007003	0.000768	0.000211	0.00341
Streptococcus	0.005359	0.004124	0.000799	0.000332	0.002079
Porphyromonas	0.151635	0.039954	0.00076	0.00025	0.000978
Fusobacterium	0.012549	0.000542	0.00014	0.000106	9.3e-05
Flavonifractor	0.003083	0.00434	0.00134	0.000347	0.000734
Butyrivibrio	0.000834	0.018129	0.053537	0.02755	0.017651
Butyricimonas	0.012641	0.001154	0.000482	0.000177	0.000636
Paraprevotella	0.018426	0.003252	0.003282	0.000481	0.001845
Parabacteroides	0.008751	0.006262	0.002262	0.000991	0.003198
Pseudobutyrivibrio	0.000185	0.002075	0.008701	0.009246	0.002245
Akkermansia	0.007611	0.000543	0.000124	4.5e-05	0.000187
Faecalibacterium	0.001997	0.004023	0.002474	0.000601	0.001639
Bacteroides	0.189625	0.081946	0.030906	0.01391	0.052283
Lactobacillus	0.015101	0.003134	0.00106	0.000296	0.000264
Pelistega	6e-06	0.005076	0	0	0
Alistipes	0.009407	0.014726	0.012701	0.007682	0.030104
Neocallimastix	1e-06	7.7e-05	0.001093	0.009134	0.001706
Prevotella	0.060219	0.07742	0.182556	0.052939	0.113686
Treponema	0.000351	0.01346	0.042208	0.003919	0.01331
Fibrobacter	0.000197	0.007948	0.016121	0.014584	0.032964
Desulfovibrio	0.007022	0.001026	0.000212	0.0001	0.000131
Succiniclasticum	0.000106	0.00218	0.003127	0.002762	0.005435
Campylobacter	0.004008	0.005336	0.000276	0.000481	0.000534

## Sheet: Species
species	1d	20d	60d	15m	3y
Porphyromonas gingivalis	0.021125	0.006183	8e-05	1.5e-05	7.5e-05
Porphyromonas gulae	0.013135	0.002696	4.7e-05	1e-05	4.1e-05
Porphyromonas endodontalis	0.01033	0.000778	2.1e-05	7e-06	2.9e-05
Bacteroides helcogenes	0.006959	0.000407	0.000131	6.4e-05	0.000244
Fournierella massiliensis	0.00694	0.000118	3.4e-05	1e-05	2.4e-05
Butyricimonas virosa	0.006712	0.00041	0.000103	1.6e-05	9.6e-05
Bacteroides pyogenes	0.006652	0.041689	0.000133	3.7e-05	0.000163
Desulfovibrio piger	0.006551	0.000719	4.1e-05	1e-05	2.1e-05
Bacteroides fragilis	0.006254	0.000953	0.000471	0.000126	0.000384
Fusobacterium russii	0.006126	4e-06	3e-06	1.1e-05	3e-06
Prevotella sp. CAG:755	0.005643	0.001107	0.000222	3.6e-05	0.00013
Prevotellaceae bacterium Marseille-P2826	0.005616	0.000542	6.4e-05	2.1e-05	7.9e-05
Mycobacterium malmesburyense	0.005372	0.006983	0.000727	0.000175	0.003389
Firmicutes bacterium CAG:555	0.005354	0.00417	0.003195	0.000689	0.001556
Porphyromonas levii	0.001319	0.006774	2.9e-05	4e-06	7e-06
Prevotella ruminicola	0.000937	0.006359	0.017799	0.004568	0.008689
Clostridiales bacterium	0.000825	0.006546	0.009826	0.003054	0.016592
Clostridium sp. CAG:1024	0.0008	0.011919	0.002999	0.00067	0.002001
Prevotella bryantii	0.000771	0.00731	0.004021	0.000661	0.001564
Prevotella brevis	0.000612	0.002024	0.005981	0.001266	0.0028
Prevotella sp. tf2-5	0.000461	0.002109	0.006433	0.00216	0.00535
Prevotella sp. ne3005	0.000441	0.003571	0.017358	0.005984	0.007805
Ruminococcus flavefaciens	0.000372	0.002314	0.007974	0.003329	0.004618
Prevotella sp. tc2-28	0.00036	0.001654	0.008357	0.00263	0.003218
Bacteroidales bacterium WCE2004	0.000193	0.011915	0.017162	0.009747	0.037968
Bacteroidales bacterium WCE2008	0.000133	0.006272	0.007026	0.005397	0.026226
Succiniclasticum ruminis	0.000106	0.00218	0.003127	0.002762	0.005435
bacterium P201	8.7e-05	0.005669	0.004522	0.002061	0.006272
Alistipes sp. CAG:435	7.4e-05	0.00311	0.003321	0.00217	0.008514
Treponema bryantii	5.7e-05	0.006286	0.010579	0.001806	0.005436
bacterium F083	5.2e-05	0.016166	0.009309	0.005002	0.01566
Selenomonas ruminantium	4.5e-05	0.000625	0.006972	0.001153	0.000423
Butyrivibrio fibrisolvens	1.8e-05	0.002303	0.006344	0.00612	0.00237
Butyrivibrio proteoclasticus	1.7e-05	0.00085	0.007976	0.001827	0.001267
Neocallimastix californiae	1e-06	7.7e-05	0.001087	0.009101	0.001696
