# Supplementary material for: Microbial Metagenomes and Host Transcriptomes Reveal the Dynamic Changes of Rumen Gene Expression, Microbial Colonization and Co-Regulation of Mineral Element Metabolism in Yaks from Birth to Adulthood
Source: Animals (Basel). 2024 Apr 30;14(9):1365. doi: 10.3390/ani14091365 (PMC11083404; doi:10.3390/ani14091365)
Supplement: Supplementary file 1 [file animals-14-01365-s001.zip › Table S13- The relative abundance of CAZy enzymes at level 1 in five develpmental stages.xlsx]

## Sheet: Cazy-table.level1.group.tran10 
CAZy_Modules	GH:Glycoside Hydrolases	GT:GlycosylTransferases	CBM:Carbohydrate-Binding Modules	CE:Carbohydrate Esterases	PL:Polysaccharide Lyases	AA:Auxiliary Activities
1d	0.022652	0.010585	0.002642	0.002389	0.000772	2.2e-05
20d	0.022243	0.008998	0.00334	0.002631	0.000543	2.7e-05
60d	0.02948	0.008202	0.004769	0.00399	0.001119	1.3e-05
15m	0.018063	0.003906	0.005119	0.00263	0.001042	0.000146
3y	0.036193	0.008143	0.00568	0.004873	0.000862	2.3e-05
