# Supplementary material for: Microbial Metagenomes and Host Transcriptomes Reveal the Dynamic Changes of Rumen Gene Expression, Microbial Colonization and Co-Regulation of Mineral Element Metabolism in Yaks from Birth to Adulthood
Source: Animals (Basel). 2024 Apr 30;14(9):1365. doi: 10.3390/ani14091365 (PMC11083404; doi:10.3390/ani14091365)
Supplement: Supplementary file 1 [file animals-14-01365-s001.zip › Table S14-The KEGG enrichment in magentaú1⁄4turquoiseú1⁄4red and tan modules of WGCNA.xlsx]

## Sheet: LinkID-magenta
KEGGID	Description	GeneRatio	BgRatio	pvalue	padj	geneID	geneName	keggID	Count
bom01200	Carbon metabolism	15/219	109/7906	2.72008e-07	5.71721e-05	ACADS/ACSS2/ADH5/ALDH6A1/CAT/FBP1/H6PD/IDH1/IDH3G/MCEE/MUT/PC/PCCA/SDHD/SUCLG2	ACADS/ACSS2/ADH5/ALDH6A1/CAT/FBP1/H6PD/IDH1/IDH3G/MCEE/MUT/PC/Pcca/SDHD/SUCLG2	bom:102269247/bom:102288301/bom:102283691/bom:102277393/bom:102280369/bom:102285847/bom:102267212/bom:102285206/bom:102273099/bom:102282081/bom:102266597/bom:102284912/bom:102273430/bom:102281830/bom:102279334	15
bom00280	Valine, leucine and isoleucine degradation	10/219	47/7906	4.57377e-07	5.71721e-05	ACAA2/ACADS/ALDH6A1/HADHB/HMGCS2/IVD/MCCC1/MCEE/MUT/PCCA	ACAA2/ACADS/ALDH6A1/HADHB/HMGCS2/IVD/MCCC1/MCEE/MUT/Pcca	bom:102270140/bom:102269247/bom:102277393/bom:102286383/bom:102273324/bom:102276129/bom:102283664/bom:102282081/bom:102266597/bom:102273430	10
bom00640	Propanoate metabolism	8/219	32/7906	1.80838e-06	0.000150699	ACACA/ACADS/ACSS2/ALDH6A1/MCEE/MUT/PCCA/SUCLG2	ACACA/ACADS/ACSS2/ALDH6A1/MCEE/MUT/Pcca/SUCLG2	bom:102284276/bom:102269247/bom:102288301/bom:102277393/bom:102282081/bom:102266597/bom:102273430/bom:102279334	8
bom00980	Metabolism of xenobiotics by cytochrome P450	8/219	56/7906	0.000137791	0.00861197	ADH5/EPHX1/LOC102264665/LOC102264698/LOC102267279/LOC102270864/LOC102279872/MGST1	ADH5/EPHX1/UGT1A1/GSTO1/Akr7a2/UGT1A9/Cbr3/MGST1	bom:102283691/bom:102267623/bom:102264665/bom:102264698/bom:102267279/bom:102270864/bom:102279872/bom:102271019	8
bom04146	Peroxisome	9/219	84/7906	0.000494017	0.0227484	CAT/ECI2/HSD17B4/IDH1/LOC102281973/NUDT12/NUDT7/PEX11G/SOD1	CAT/ECI2/HSD17B4/IDH1/SCP2/NUDT12/NUDT7/PEX11G/SOD1	bom:102280369/bom:102278102/bom:102268517/bom:102285206/bom:102281973/bom:102274636/bom:102274120/bom:102284862/bom:102279265	9
bom01212	Fatty acid metabolism	7/219	53/7906	0.000592772	0.0227484	ACAA2/ACACA/ACADS/CPT1C/HADHB/HSD17B4/LOC102281973	ACAA2/ACACA/ACADS/CPT1C/HADHB/HSD17B4/SCP2	bom:102270140/bom:102284276/bom:102269247/bom:102287746/bom:102286383/bom:102268517/bom:102281973	7
bom00062	Fatty acid elongation	5/219	26/7906	0.000636956	0.0227484	ACAA2/HADHB/LOC102286372/LOC102286944/THEM4	ACAA2/HADHB/ACOT2/ACOT2/THEM4	bom:102270140/bom:102286383/bom:102286372/bom:102286944/bom:102279271	5
bom00071	Fatty acid degradation	6/219	41/7906	0.000842779	0.023752	ACAA2/ACADS/ADH5/CPT1C/ECI2/HADHB	ACAA2/ACADS/ADH5/CPT1C/ECI2/HADHB	bom:102270140/bom:102269247/bom:102283691/bom:102287746/bom:102278102/bom:102286383	6
bom00020	Citrate cycle (TCA cycle)	5/219	28/7906	0.000909713	0.023752	IDH1/IDH3G/PC/SDHD/SUCLG2	IDH1/IDH3G/PC/SDHD/SUCLG2	bom:102285206/bom:102273099/bom:102284912/bom:102281830/bom:102279334	5
bom00630	Glyoxylate and dicarboxylate metabolism	5/219	29/7906	0.00107476	0.023752	ACSS2/CAT/MCEE/MUT/PCCA	ACSS2/CAT/MCEE/MUT/Pcca	bom:102288301/bom:102280369/bom:102282081/bom:102266597/bom:102273430	5
bom04962	Vasopressin-regulated water reabsorption	6/219	43/7906	0.00109126	0.023752	AQP2/CREB3L1/DYNC1H1/LOC102286123/RAB5B/RAB5C	AQP2/CREB3L1/DYNC1H1/GNAS/RAB5B/RAB5C	bom:102275037/bom:102268154/bom:102279440/bom:102286123/bom:102276679/bom:102284247	6
bom04913	Ovarian steroidogenesis	7/219	59/7906	0.0011401	0.023752	ADCY1/HSD17B2/LOC102269337/LOC102283454/LOC102286123/LOC102286372/LOC102286944	ADCY1/HSD17B2/-/-/GNAS/ACOT2/ACOT2	bom:102267116/bom:102278674/bom:102269337/bom:102283454/bom:102286123/bom:102286372/bom:102286944	7
bom00983	Drug metabolism - other enzymes	7/219	62/7906	0.00153233	0.0294678	CES2/IMPDH2/LOC102264665/LOC102264698/LOC102270864/LOC102275700/MGST1	CES2/IMPDH2/UGT1A1/GSTO1/UGT1A9/NAT1/MGST1	bom:102275039/bom:102276618/bom:102264665/bom:102264698/bom:102270864/bom:102275700/bom:102271019	7
bom05204	Chemical carcinogenesis	7/219	68/7906	0.00262624	0.0468971	ADH5/EPHX1/LOC102264665/LOC102264698/LOC102270864/LOC102275700/MGST1	ADH5/EPHX1/UGT1A1/GSTO1/UGT1A9/NAT1/MGST1	bom:102283691/bom:102267623/bom:102264665/bom:102264698/bom:102270864/bom:102275700/bom:102271019	7
bom00760	Nicotinate and nicotinamide metabolism	5/219	37/7906	0.00329645	0.0549409	NADK2/NNT/NUDT12/SIRT3/SIRT5	NADK2/NNT/NUDT12/SIRT3/SIRT5	bom:102269042/bom:102272277/bom:102274636/bom:102274743/bom:102280522	5
bom01040	Biosynthesis of unsaturated fatty acids	4/219	28/7906	0.00695744	0.10473	HSD17B4/LOC102281973/LOC102286372/LOC102286944	HSD17B4/SCP2/ACOT2/ACOT2	bom:102268517/bom:102281973/bom:102286372/bom:102286944	4
bom00140	Steroid hormone biosynthesis	6/219	62/7906	0.00712161	0.10473	DHRS11/HSD17B2/LOC102264665/LOC102269337/LOC102270864/LOC102283454	DHRS11/HSD17B2/UGT1A1/-/UGT1A9/-	bom:102267490/bom:102278674/bom:102264665/bom:102269337/bom:102270864/bom:102283454	6
bom00532	Glycosaminoglycan biosynthesis - chondroitin sulfate / dermatan sulfate	3/219	17/7906	0.0106987	0.145205	B4GALT7/CHST14/CHSY3	B4GALT7/CHST14/CHSY3	bom:102274604/bom:102276696/bom:102281650	3
bom00600	Sphingolipid metabolism	5/219	49/7906	0.0110356	0.145205	CERK/DEGS1/PLPP3/SGPL1/UGT8	CERK/DEGS1/PLPP3/SGPL1/UGT8	bom:102267143/bom:102270794/bom:102270713/bom:102282135/bom:102269259	5
bom00982	Drug metabolism - cytochrome P450	5/219	50/7906	0.0119927	0.149908	ADH5/LOC102264665/LOC102264698/LOC102270864/MGST1	ADH5/UGT1A1/GSTO1/UGT1A9/MGST1	bom:102283691/bom:102264665/bom:102264698/bom:102270864/bom:102271019	5
bom00830	Retinol metabolism	5/219	57/7906	0.0202997	0.241663	ADH5/ALDH1A1/DGAT1/LOC102264665/LOC102270864	ADH5/ALDH1A1/DGAT1/UGT1A1/UGT1A9	bom:102283691/bom:102280344/bom:102277779/bom:102264665/bom:102270864	5
bom00010	Glycolysis / Gluconeogenesis	5/219	60/7906	0.0247841	0.281638	ACSS2/ADH5/FBP1/MINPP1/PGM1	ACSS2/ADH5/FBP1/MINPP1/PGM1	bom:102288301/bom:102283691/bom:102285847/bom:102266889/bom:102275907	5
bom04714	Thermogenesis	11/219	208/7906	0.0296024	0.307831	ADCY1/ATP5D/CPT1C/CREB3L1/DPF3/LOC102284305/LOC102286123/NDUFAF1/NDUFAF7/NDUFS7/SDHD	ADCY1/ATP5F1D/CPT1C/CREB3L1/Dpf3/COX15/GNAS/NDUFAF1/NDUFAF7/NDUFS7/SDHD	bom:102267116/bom:102278585/bom:102287746/bom:102268154/bom:102284138/bom:102284305/bom:102286123/bom:102279868/bom:102281242/bom:102277555/bom:102281830	11
bom05132	Salmonella infection	11/219	208/7906	0.0296024	0.307831	DYNC1H1/DYNLT3/EXOC4/LY96/MAP2K7/MYH10/MYL6B/RAB5B/RAB5C/TLR5/VPS41	DYNC1H1/DYNLT3/Exoc4/LY96/Map2k7/MYH10/Myl6b/RAB5B/RAB5C/TLR5/VPS41	bom:102279440/bom:102287956/bom:102284621/bom:102266518/bom:102272638/bom:102280825/bom:102275160/bom:102276679/bom:102284247/bom:102272402/bom:102280732	11
bom00534	Glycosaminoglycan biosynthesis - heparan sulfate / heparin	3/219	25/7906	0.0307831	0.307831	B4GALT7/EXT1/LOC102273343	B4GALT7/EXT1/NDST1	bom:102274604/bom:102280308/bom:102273343	3
bom01230	Biosynthesis of amino acids	5/219	66/7906	0.0355489	0.324207	ASS1/IDH1/IDH3G/LOC102276152/PC	ASS1/IDH1/IDH3G/R102.4/PC	bom:102269231/bom:102285206/bom:102273099/bom:102276152/bom:102284912	5
bom00072	Synthesis and degradation of ketone bodies	2/219	11/7906	0.0356336	0.324207	BDH1/HMGCS2	BDH1/HMGCS2	bom:102286481/bom:102273324	2
bom00030	Pentose phosphate pathway	3/219	27/7906	0.037608	0.324207	FBP1/H6PD/PGM1	FBP1/H6PD/PGM1	bom:102285847/bom:102267212/bom:102275907	3
bom00650	Butanoate metabolism	3/219	27/7906	0.037608	0.324207	ACADS/BDH1/HMGCS2	ACADS/BDH1/HMGCS2	bom:102269247/bom:102286481/bom:102273324	3
bom04961	Endocrine and other factor-regulated calcium reabsorption	4/219	48/7906	0.043156	0.359633	AP2A1/ATP1B1/LOC102286123/PTH1R	AP2A1/ATP1B1/GNAS/PTH1R	bom:102288031/bom:102270497/bom:102286123/bom:102264652	4
bom00860	Porphyrin and chlorophyll metabolism	3/219	29/7906	0.0451385	0.36402	LOC102264665/LOC102270864/LOC102284305	UGT1A1/UGT1A9/COX15	bom:102264665/bom:102270864/bom:102284305	3
bom00500	Starch and sucrose metabolism	3/219	31/7906	0.0533563	0.416846	AGL/LOC102274865/PGM1	AGL/GBA3/PGM1	bom:102270729/bom:102274865/bom:102275907	3
bom00120	Primary bile acid biosynthesis	2/219	14/7906	0.0558502	0.423108	HSD17B4/LOC102281973	HSD17B4/SCP2	bom:102268517/bom:102281973	2
bom00620	Pyruvate metabolism	3/219	34/7906	0.0669214	0.492069	ACACA/ACSS2/PC	ACACA/ACSS2/PC	bom:102284276/bom:102288301/bom:102284912	3
bom00053	Ascorbate and aldarate metabolism	2/219	16/7906	0.0710531	0.507522	LOC102264665/LOC102270864	UGT1A1/UGT1A9	bom:102264665/bom:102270864	2
bom04978	Mineral absorption	4/219	58/7906	0.0762834	0.517737	ATP1B1/CLCN2/SLC26A3/SLC39A4	ATP1B1/CLCN2/Slc26a3/SLC39A4	bom:102270497/bom:102276430/bom:102274106/bom:102272378	4
bom04976	Bile secretion	5/219	82/7906	0.0766251	0.517737	ABCB4/ADCY1/ATP1B1/EPHX1/LOC102286123	Abcb4/ADCY1/ATP1B1/EPHX1/GNAS	bom:102280988/bom:102267116/bom:102270497/bom:102267623/bom:102286123	5
bom04213	Longevity regulating pathway - multiple species	4/219	60/7906	0.0840964	0.553266	ADCY1/CAT/HSPA2/SOD1	ADCY1/CAT/HSPA2/SOD1	bom:102267116/bom:102280369/bom:102273909/bom:102279265	4
bom01210	2-Oxocarboxylic acid metabolism	2/219	18/7906	0.0874154	0.560355	IDH1/IDH3G	IDH1/IDH3G	bom:102285206/bom:102273099	2
bom05418	Fluid shear stress and atherosclerosis	7/219	139/7906	0.0909157	0.564632	ASS1/LOC102264698/MAP2K7/MGST1/PLAT/SQSTM1/THBD	ASS1/GSTO1/Map2k7/MGST1/PLAT/Sqstm1/THBD	bom:102269231/bom:102264698/bom:102272638/bom:102271019/bom:102281728/bom:102279447/bom:102277164	7
bom03440	Homologous recombination	3/219	39/7906	0.0925996	0.564632	RAD51B/RAD51C/TOP3A	RAD51B/RAD51C/TOP3A	bom:102286897/bom:102265440/bom:102274330	3
bom00040	Pentose and glucuronate interconversions	2/219	19/7906	0.0959773	0.571294	LOC102264665/LOC102270864	UGT1A1/UGT1A9	bom:102264665/bom:102270864	2
bom00270	Cysteine and methionine metabolism	3/219	41/7906	0.103853	0.595263	AHCYL2/CDO1/TST	AHCYL2/CDO1/TST	bom:102267442/bom:102270124/bom:102279403	3
bom00900	Terpenoid backbone biosynthesis	2/219	20/7906	0.104766	0.595263	HMGCS2/PDSS2	HMGCS2/PDSS2	bom:102273324/bom:102280131	2
bom03060	Protein export	2/219	21/7906	0.113763	0.632018	LOC102283387/SEC62	OXA1L/SEC62	bom:102283387/bom:102284851	2
bom04918	Thyroid hormone synthesis	4/219	71/7906	0.13347	0.712834	ADCY1/ATP1B1/CREB3L1/LOC102286123	ADCY1/ATP1B1/CREB3L1/GNAS	bom:102267116/bom:102270497/bom:102268154/bom:102286123	4
bom04015	Rap1 signaling pathway	9/219	212/7906	0.134013	0.712834	ADCY1/DOCK4/LOC102286123/LPAR2/MAGI1/MAGI3/PRKCI/SIPA1L3/VEGFB	ADCY1/DOCK4/GNAS/LPAR2/MAGI1/MAGI3/PRKCI/SIPA1L3/VEGFB	bom:102267116/bom:102273662/bom:102286123/bom:102268794/bom:102284624/bom:102264710/bom:102268043/bom:102273849/bom:102283195	9
bom05146	Amoebiasis	5/219	99/7906	0.139518	0.726654	ADCY1/LAMA3/LOC102286123/RAB5B/RAB5C	ADCY1/LAMA3/GNAS/RAB5B/RAB5C	bom:102267116/bom:102287154/bom:102286123/bom:102276679/bom:102284247	5
bom04922	Glucagon signaling pathway	5/219	102/7906	0.15245	0.762249	ACACA/CPT1C/CREB3L1/FBP1/LOC102286123	ACACA/CPT1C/CREB3L1/FBP1/GNAS	bom:102284276/bom:102287746/bom:102268154/bom:102285847/bom:102286123	5
bom04928	Parathyroid hormone synthesis, secretion and action	5/219	102/7906	0.15245	0.762249	ADCY1/CREB3L1/GATA3/LOC102286123/PTH1R	ADCY1/CREB3L1/GATA3/GNAS/PTH1R	bom:102267116/bom:102268154/bom:102271430/bom:102286123/bom:102264652	5
bom00565	Ether lipid metabolism	3/219	51/7906	0.167059	0.818915	PAFAH1B2/PLPP3/UGT8	PAFAH1B2/PLPP3/UGT8	bom:102283395/bom:102270713/bom:102269259	3
bom04710	Circadian rhythm	2/219	28/7906	0.181144	0.870885	ARNTL/BHLHE41	ARNTL/BHLHE41	bom:102265082/bom:102273446	2
bom00480	Glutathione metabolism	3/219	55/7906	0.194905	0.914981	IDH1/LOC102264698/MGST1	IDH1/GSTO1/MGST1	bom:102285206/bom:102264698/bom:102271019	3
bom05016	Huntington disease	9/219	233/7906	0.197636	0.914981	AP2A1/ATP5D/CREB3L1/DNAH12/DNAH9/MAP2K7/NDUFS7/SDHD/SOD1	AP2A1/ATP5F1D/CREB3L1/DNAH12/DNAH9/Map2k7/NDUFS7/SDHD/SOD1	bom:102288031/bom:102278585/bom:102268154/bom:102266327/bom:102286992/bom:102272638/bom:102277555/bom:102281830/bom:102279265	9
bom00601	Glycosphingolipid biosynthesis - lacto and neolacto series	2/219	31/7906	0.211573	0.959797	B4GALT4/ST3GAL4	B4GALT4/ST3GAL4	bom:102279871/bom:102277759	2
bom04911	Insulin secretion	4/219	86/7906	0.214994	0.959797	ADCY1/ATP1B1/CREB3L1/LOC102286123	ADCY1/ATP1B1/CREB3L1/GNAS	bom:102267116/bom:102270497/bom:102268154/bom:102286123	4
bom00410	beta-Alanine metabolism	2/219	33/7906	0.232126	0.996527	ACADS/ALDH6A1	ACADS/ALDH6A1	bom:102269247/bom:102277393	2
bom00790	Folate biosynthesis	2/219	33/7906	0.232126	0.996527	LOC102269337/LOC102283454	-/-	bom:102269337/bom:102283454	2
bom04970	Salivary secretion	4/219	91/7906	0.244755	0.996527	ADCY1/AQP5/ATP1B1/LOC102286123	ADCY1/AQP5/ATP1B1/GNAS	bom:102267116/bom:102275324/bom:102270497/bom:102286123	4
bom00230	Purine metabolism	5/219	122/7906	0.249419	0.996527	ADCY1/AMPD3/IMPDH2/NTPCR/PGM1	ADCY1/AMPD3/IMPDH2/NTPCR/PGM1	bom:102267116/bom:102277495/bom:102276618/bom:102274649/bom:102275907	5
bom00561	Glycerolipid metabolism	3/219	63/7906	0.25345	0.996527	AGK/DGAT1/PLPP3	AGK/DGAT1/PLPP3	bom:102275911/bom:102277779/bom:102270713	3
bom04927	Cortisol synthesis and secretion	3/219	65/7906	0.26849	0.996527	ADCY1/CREB3L1/LOC102286123	ADCY1/CREB3L1/GNAS	bom:102267116/bom:102268154/bom:102286123	3
bom04926	Relaxin signaling pathway	5/219	128/7906	0.281205	0.996527	ADCY1/CREB3L1/LOC102286123/MAP2K7/VEGFB	ADCY1/CREB3L1/GNAS/Map2k7/VEGFB	bom:102267116/bom:102268154/bom:102286123/bom:102272638/bom:102283195	5
bom04925	Aldosterone synthesis and secretion	4/219	97/7906	0.281568	0.996527	ADCY1/ATP1B1/CREB3L1/LOC102286123	ADCY1/ATP1B1/CREB3L1/GNAS	bom:102267116/bom:102270497/bom:102268154/bom:102286123	4
bom00430	Taurine and hypotaurine metabolism	1/219	12/7906	0.28633	0.996527	CDO1	CDO1	bom:102270124	1
bom05211	Renal cell carcinoma	3/219	68/7906	0.291228	0.996527	EGLN1/EPAS1/TFE3	EGLN1/EPAS1/TFE3	bom:102287116/bom:102267223/bom:102266511	3
bom00533	Glycosaminoglycan biosynthesis - keratan sulfate	1/219	13/7906	0.306129	0.996527	B4GALT4	B4GALT4	bom:102279871	1
bom04530	Tight junction	6/219	166/7906	0.312145	0.996527	EPB41L4B/MAGI1/MAP2K7/MYH10/MYL6B/PRKCI	EPB41L4B/MAGI1/Map2k7/MYH10/Myl6b/PRKCI	bom:102270183/bom:102284624/bom:102272638/bom:102280825/bom:102275160/bom:102268043	6
bom04972	Pancreatic secretion	4/219	102/7906	0.312863	0.996527	ADCY1/ATP1B1/LOC102286123/SLC26A3	ADCY1/ATP1B1/GNAS/Slc26a3	bom:102267116/bom:102270497/bom:102286123/bom:102274106	4
bom00513	Various types of N-glycan biosynthesis	2/219	41/7906	0.314809	0.996527	B4GALNT4/MGAT1	B4GALNT4/MGAT1	bom:102283950/bom:102270151	2
bom04144	Endocytosis	8/219	233/7906	0.318138	0.996527	AP2A1/BIN1/HSPA2/LDLRAP1/PRKCI/RAB11FIP4/RAB5B/RAB5C	AP2A1/BIN1/HSPA2/LDLRAP1/PRKCI/RAB11FIP4/RAB5B/RAB5C	bom:102288031/bom:102274633/bom:102273909/bom:102264668/bom:102268043/bom:102268426/bom:102276679/bom:102284247	8
bom00970	Aminoacyl-tRNA biosynthesis	2/219	42/7906	0.325065	0.996527	KARS/LOC102288299	Kars/HARS2	bom:102283585/bom:102288299	2
bom00910	Nitrogen metabolism	1/219	14/7906	0.325381	0.996527	CA12	CA12	bom:102283945	1
bom03018	RNA degradation	3/219	73/7906	0.329373	0.996527	CNOT4/EDC3/EXOSC8	CNOT4/EDC3/EXOSC8	bom:102266303/bom:102280436/bom:102278839	3
bom00260	Glycine, serine and threonine metabolism	2/219	43/7906	0.335282	0.996527	GATM/LOC102276152	GATM/R102.4	bom:102274253/bom:102276152	2
bom00562	Inositol phosphate metabolism	3/219	74/7906	0.33701	0.996527	ALDH6A1/MINPP1/PIKFYVE	ALDH6A1/MINPP1/PIKFYVE	bom:102277393/bom:102266889/bom:102287865	3
bom00730	Thiamine metabolism	1/219	15/7906	0.344102	0.996527	NTPCR	NTPCR	bom:102274649	1
bom00061	Fatty acid biosynthesis	1/219	16/7906	0.362305	0.996527	ACACA	ACACA	bom:102284276	1
bom04971	Gastric acid secretion	3/219	78/7906	0.367487	0.996527	ADCY1/ATP1B1/LOC102286123	ADCY1/ATP1B1/GNAS	bom:102267116/bom:102270497/bom:102286123	3
bom00190	Oxidative phosphorylation	4/219	111/7906	0.369805	0.996527	ATP5D/LOC102284305/NDUFS7/SDHD	ATP5F1D/COX15/NDUFS7/SDHD	bom:102278585/bom:102284305/bom:102277555/bom:102281830	4
bom04151	PI3K-Akt signaling pathway	11/219	349/7906	0.373784	0.996527	COL9A1/CREB3L1/LAMA3/LOC102267511/LPAR2/MAGI1/PHLPP1/PRLR/THBS4/THEM4/VEGFB	COL9A1/CREB3L1/LAMA3/YWHAQ/LPAR2/MAGI1/PHLPP1/PRLR/THBS4/THEM4/VEGFB	bom:102268693/bom:102268154/bom:102287154/bom:102267511/bom:102268794/bom:102284624/bom:102269424/bom:102269313/bom:102284714/bom:102279271/bom:102283195	11
bom03320	PPAR signaling pathway	3/219	79/7906	0.375075	0.996527	CPT1C/HMGCS2/LOC102281973	CPT1C/HMGCS2/SCP2	bom:102287746/bom:102273324/bom:102281973	3
bom04979	Cholesterol metabolism	2/219	47/7906	0.375645	0.996527	LDLRAP1/SORT1	LDLRAP1/SORT1	bom:102264668/bom:102287024	2
bom00520	Amino sugar and nucleotide sugar metabolism	2/219	49/7906	0.395456	0.996527	GNE/PGM1	GNE/PGM1	bom:102283832/bom:102275907	2
bom04975	Fat digestion and absorption	2/219	49/7906	0.395456	0.996527	DGAT1/PLPP3	DGAT1/PLPP3	bom:102277779/bom:102270713	2
bom05030	Cocaine addiction	2/219	49/7906	0.395456	0.996527	CREB3L1/LOC102286123	CREB3L1/GNAS	bom:102268154/bom:102286123	2
bom04145	Phagosome	5/219	149/7906	0.396553	0.996527	DYNC1H1/PIKFYVE/RAB5B/RAB5C/THBS4	DYNC1H1/PIKFYVE/RAB5B/RAB5C/THBS4	bom:102279440/bom:102287865/bom:102276679/bom:102284247/bom:102284714	5
bom00590	Arachidonic acid metabolism	3/219	83/7906	0.405224	0.996527	LOC102269337/LOC102279872/LOC102283454	-/Cbr3/-	bom:102269337/bom:102279872/bom:102283454	3
bom05134	Legionellosis	2/219	50/7906	0.405254	0.996527	HSPA2/TLR5	HSPA2/TLR5	bom:102273909/bom:102272402	2
bom04152	AMPK signaling pathway	4/219	118/7906	0.413961	0.996527	ACACA/CPT1C/CREB3L1/FBP1	ACACA/CPT1C/CREB3L1/FBP1	bom:102284276/bom:102287746/bom:102268154/bom:102285847	4
bom03460	Fanconi anemia pathway	2/219	51/7906	0.414977	0.996527	RAD51C/TOP3A	RAD51C/TOP3A	bom:102265440/bom:102274330	2
bom04610	Complement and coagulation cascades	3/219	85/7906	0.420146	0.996527	PLAT/SERPINA5/THBD	PLAT/SERPINA5/THBD	bom:102281728/bom:102282080/bom:102277164	3
bom04934	Cushing syndrome	5/219	155/7906	0.429624	0.996527	ADCY1/AXIN2/CREB3L1/LOC102286123/RB1	ADCY1/AXIN2/CREB3L1/GNAS/RB1	bom:102267116/bom:102278168/bom:102268154/bom:102286123/bom:102267169	5
bom00220	Arginine biosynthesis	1/219	20/7906	0.430225	0.996527	ASS1	ASS1	bom:102269231	1
bom04964	Proximal tubule bicarbonate reclamation	1/219	20/7906	0.430225	0.996527	ATP1B1	ATP1B1	bom:102270497	1
bom04974	Protein digestion and absorption	4/219	121/7906	0.432703	0.996527	ATP1B1/COL11A2/COL9A1/SLC7A8	ATP1B1/COL11A2/COL9A1/SLC7A8	bom:102270497/bom:102285415/bom:102268693/bom:102276177	4
bom04211	Longevity regulating pathway	3/219	87/7906	0.434943	0.996527	ADCY1/CAT/CREB3L1	ADCY1/CAT/CREB3L1	bom:102267116/bom:102280369/bom:102268154	3
bom04512	ECM-receptor interaction	3/219	88/7906	0.44229	0.996527	COL9A1/LAMA3/THBS4	COL9A1/LAMA3/THBS4	bom:102268693/bom:102287154/bom:102284714	3
bom04330	Notch signaling pathway	2/219	54/7906	0.443654	0.996527	DTX1/NUMB	DTX1/Numb	bom:106701284/bom:102281415	2
bom05014	Amyotrophic lateral sclerosis (ALS)	2/219	54/7906	0.443654	0.996527	CAT/SOD1	CAT/SOD1	bom:102280369/bom:102279265	2
bom04611	Platelet activation	4/219	123/7906	0.44511	0.996527	ADCY1/LOC102286123/PRKCI/PTGIR	ADCY1/GNAS/PRKCI/PTGIR	bom:102267116/bom:102286123/bom:102268043/bom:102282194	4
bom00515	Mannose type O-glycan biosynthesis	1/219	21/7906	0.446048	0.996527	B3GAT1	B3GAT1	bom:102265083	1
bom01522	Endocrine resistance	3/219	89/7906	0.4496	0.996527	ADCY1/LOC102286123/RB1	ADCY1/GNAS/RB1	bom:102267116/bom:102286123/bom:102267169	3
bom05225	Hepatocellular carcinoma	5/219	163/7906	0.473119	0.996527	AXIN2/DPF3/LOC102264698/MGST1/RB1	AXIN2/Dpf3/GSTO1/MGST1/RB1	bom:102278168/bom:102284138/bom:102264698/bom:102271019/bom:102267169	5
bom04620	Toll-like receptor signaling pathway	3/219	93/7906	0.478438	0.996527	LY96/MAP2K7/TLR5	LY96/Map2k7/TLR5	bom:102266518/bom:102272638/bom:102272402	3
bom04912	GnRH signaling pathway	3/219	93/7906	0.478438	0.996527	ADCY1/LOC102286123/MAP2K7	ADCY1/GNAS/Map2k7	bom:102267116/bom:102286123/bom:102272638	3
bom04120	Ubiquitin mediated proteolysis	4/219	129/7906	0.481801	0.996527	ANAPC10/MID1/NHLRC1/UBE2QL1	ANAPC10/MID1/NHLRC1/UBE2QL1	bom:102277447/bom:102268511/bom:102270598/bom:102272571	4
bom04923	Regulation of lipolysis in adipocytes	2/219	59/7906	0.489663	0.996527	ADCY1/LOC102286123	ADCY1/GNAS	bom:102267116/bom:102286123	2
bom05215	Prostate cancer	3/219	95/7906	0.492594	0.996527	CREB3L1/PLAT/RB1	CREB3L1/PLAT/RB1	bom:102268154/bom:102281728/bom:102267169	3
bom00310	Lysine degradation	2/219	60/7906	0.498577	0.996527	SMYD1/TMLHE	SMYD1/TMLHE	bom:102270977/bom:102265906	2
bom04614	Renin-angiotensin system	1/219	25/7906	0.505084	0.996527	NLN	NLN	bom:102269632	1
bom04966	Collecting duct acid secretion	1/219	25/7906	0.505084	0.996527	SLC12A7	Slc12a7	bom:102275977	1
bom04270	Vascular smooth muscle contraction	4/219	134/7906	0.511639	0.996527	ADCY1/LOC102286123/MYL6B/PTGIR	ADCY1/GNAS/Myl6b/PTGIR	bom:102267116/bom:102286123/bom:102275160/bom:102282194	4
bom04137	Mitophagy - animal	2/219	62/7906	0.516106	0.996527	SQSTM1/TFE3	Sqstm1/TFE3	bom:102279447/bom:102266511	2
bom04910	Insulin signaling pathway	4/219	135/7906	0.517515	0.996527	ACACA/FBP1/PPP1R3D/PRKCI	ACACA/FBP1/PPP1R3D/PRKCI	bom:102284276/bom:102285847/bom:102264463/bom:102268043	4
bom00564	Glycerophospholipid metabolism	3/219	101/7906	0.533883	0.996527	GPD2/PLA2G15/PLPP3	GPD2/PLA2G15/PLPP3	bom:102277350/bom:102287243/bom:102270713	3
bom05230	Central carbon metabolism in cancer	2/219	65/7906	0.54163	0.996527	LOC102268175/SIRT3	SCO2/SIRT3	bom:102268175/bom:102274743	2
bom05165	Human papillomavirus infection	9/219	323/7906	0.541728	0.996527	AXIN2/COL9A1/CREB3L1/LAMA3/LOC102286123/MAGI1/PRKCI/RB1/THBS4	AXIN2/COL9A1/CREB3L1/LAMA3/GNAS/MAGI1/PRKCI/RB1/THBS4	bom:102278168/bom:102268693/bom:102268154/bom:102287154/bom:102286123/bom:102284624/bom:102268043/bom:102267169/bom:102284714	9
bom04915	Estrogen signaling pathway	4/219	140/7906	0.546387	0.996527	ADCY1/CREB3L1/HSPA2/LOC102286123	ADCY1/CREB3L1/HSPA2/GNAS	bom:102267116/bom:102268154/bom:102273909/bom:102286123	4
bom04916	Melanogenesis	3/219	104/7906	0.553809	0.996527	ADCY1/CREB3L1/LOC102286123	ADCY1/CREB3L1/GNAS	bom:102267116/bom:102268154/bom:102286123	3
bom00052	Galactose metabolism	1/219	29/7906	0.557855	0.996527	PGM1	PGM1	bom:102275907	1
bom05020	Prion diseases	1/219	30/7906	0.570147	0.996527	SOD1	SOD1	bom:102279265	1
bom04072	Phospholipase D signaling pathway	4/219	146/7906	0.579825	0.996527	ADCY1/LOC102286123/LPAR2/PLPP3	ADCY1/GNAS/LPAR2/PLPP3	bom:102267116/bom:102286123/bom:102268794/bom:102270713	4
bom05321	Inflammatory bowel disease (IBD)	2/219	70/7906	0.582067	0.996527	GATA3/TLR5	GATA3/TLR5	bom:102271430/bom:102272402	2
bom00051	Fructose and mannose metabolism	1/219	31/7906	0.5821	0.996527	FBP1	FBP1	bom:102285847	1
bom05031	Amphetamine addiction	2/219	71/7906	0.589834	0.996527	CREB3L1/LOC102286123	CREB3L1/GNAS	bom:102268154/bom:102286123	2
bom05161	Hepatitis B	4/219	150/7906	0.601324	0.996527	CREB3L1/LOC102267511/MAP2K7/RB1	CREB3L1/YWHAQ/Map2k7/RB1	bom:102268154/bom:102267511/bom:102272638/bom:102267169	4
bom04725	Cholinergic synapse	3/219	112/7906	0.6044	0.996527	ADCY1/CREB3L1/LOC102271011	ADCY1/CREB3L1/Kcnq5	bom:102267116/bom:102268154/bom:102271011	3
bom05145	Toxoplasmosis	3/219	112/7906	0.6044	0.996527	HSPA2/LAMA3/LY96	HSPA2/LAMA3/LY96	bom:102273909/bom:102287154/bom:102266518	3
bom04110	Cell cycle	3/219	113/7906	0.610453	0.996527	ANAPC10/LOC102267511/RB1	ANAPC10/YWHAQ/RB1	bom:102277447/bom:102267511/bom:102267169	3
bom04668	TNF signaling pathway	3/219	113/7906	0.610453	0.996527	CREB3L1/DAB2IP/MAP2K7	CREB3L1/DAB2IP/Map2k7	bom:102268154/bom:102264909/bom:102272638	3
bom04935	Growth hormone synthesis, secretion and action	3/219	113/7906	0.610453	0.996527	ADCY1/CREB3L1/LOC102286123	ADCY1/CREB3L1/GNAS	bom:102267116/bom:102268154/bom:102286123	3
bom04261	Adrenergic signaling in cardiomyocytes	4/219	152/7906	0.611825	0.996527	ADCY1/ATP1B1/CREB3L1/LOC102286123	ADCY1/ATP1B1/CREB3L1/GNAS	bom:102267116/bom:102270497/bom:102268154/bom:102286123	4
bom04721	Synaptic vesicle cycle	2/219	74/7906	0.612492	0.996527	AP2A1/SLC6A4	AP2A1/SLC6A4	bom:102288031/bom:102273369	2
bom01524	Platinum drug resistance	2/219	75/7906	0.619831	0.996527	LOC102264698/MGST1	GSTO1/MGST1	bom:102264698/bom:102271019	2
bom04114	Oocyte meiosis	3/219	116/7906	0.62824	0.996527	ADCY1/ANAPC10/LOC102267511	ADCY1/ANAPC10/YWHAQ	bom:102267116/bom:102277447/bom:102267511	3
bom04380	Osteoclast differentiation	3/219	117/7906	0.634044	0.996527	MAP2K7/SIRPA/SQSTM1	Map2k7/SIRPA/Sqstm1	bom:102272638/bom:102284822/bom:102279447	3
bom04960	Aldosterone-regulated sodium reabsorption	1/219	36/7906	0.637078	0.996527	ATP1B1	ATP1B1	bom:102270497	1
bom00250	Alanine, aspartate and glutamate metabolism	1/219	37/7906	0.647177	0.996527	ASS1	ASS1	bom:102269231	1
bom00350	Tyrosine metabolism	1/219	37/7906	0.647177	0.996527	ADH5	ADH5	bom:102283691	1
bom05219	Bladder cancer	1/219	37/7906	0.647177	0.996527	RB1	RB1	bom:102267169	1
bom04061	Viral protein interaction with cytokine and cytokine receptor	2/219	82/7906	0.668224	0.996527	CCL25/CXCL14	CCL25/Cxcl14	bom:102275960/bom:102285405	2
bom04540	Gap junction	2/219	82/7906	0.668224	0.996527	ADCY1/LOC102286123	ADCY1/GNAS	bom:102267116/bom:102286123	2
bom04914	Progesterone-mediated oocyte maturation	2/219	86/7906	0.693584	0.996527	ADCY1/ANAPC10	ADCY1/ANAPC10	bom:102267116/bom:102277447	2
bom04142	Lysosome	3/219	129/7906	0.698767	0.996527	CD63/PLA2G15/SORT1	CD63/PLA2G15/SORT1	bom:102281003/bom:102287243/bom:102287024	3
bom04666	Fc gamma R-mediated phagocytosis	2/219	87/7906	0.699669	0.996527	BIN1/PLPP3	BIN1/PLPP3	bom:102274633/bom:102270713	2
bom04727	GABAergic synapse	2/219	87/7906	0.699669	0.996527	ADCY1/TRAK2	ADCY1/TRAK2	bom:102267116/bom:102272889	2
bom04973	Carbohydrate digestion and absorption	1/219	43/7906	0.702159	0.996527	ATP1B1	ATP1B1	bom:102270497	1
bom05202	Transcriptional misregulation in cancer	4/219	172/7906	0.707121	0.996527	FUS/PLAT/TFE3/WT1	FUS/PLAT/TFE3/WT1	bom:102271294/bom:102281728/bom:102266511/bom:102275862	4
bom04728	Dopaminergic synapse	3/219	131/7906	0.70867	0.996527	ARNTL/CREB3L1/LOC102286123	ARNTL/CREB3L1/GNAS	bom:102265082/bom:102268154/bom:102286123	3
bom05222	Small cell lung cancer	2/219	90/7906	0.717329	0.996527	LAMA3/RB1	LAMA3/RB1	bom:102287154/bom:102267169	2
bom05032	Morphine addiction	2/219	91/7906	0.72302	0.996527	ADCY1/LOC102286123	ADCY1/GNAS	bom:102267116/bom:102286123	2
bom00380	Tryptophan metabolism	1/219	46/7906	0.726362	0.996527	CAT	CAT	bom:102280369	1
bom00330	Arginine and proline metabolism	1/219	49/7906	0.748606	0.996527	GATM	GATM	bom:102274253	1
bom00510	N-Glycan biosynthesis	1/219	49/7906	0.748606	0.996527	MGAT1	MGAT1	bom:102270151	1
bom05414	Dilated cardiomyopathy (DCM)	2/219	96/7906	0.750044	0.996527	ADCY1/LOC102286123	ADCY1/GNAS	bom:102267116/bom:102286123	2
bom04940	Type I diabetes mellitus	1/219	51/7906	0.762426	0.996527	ICA1	ICA1	bom:102275333	1
bom04672	Intestinal immune network for IgA production	1/219	52/7906	0.769049	0.996527	CCL25	CCL25	bom:102275960	1
bom04024	cAMP signaling pathway	5/219	231/7906	0.772808	0.996527	ADCY1/ATP1B1/CREB3L1/HCN2/LOC102286123	ADCY1/ATP1B1/CREB3L1/Hcn2/GNAS	bom:102267116/bom:102270497/bom:102268154/bom:102279911/bom:102286123	5
bom04141	Protein processing in endoplasmic reticulum	3/219	146/7906	0.775122	0.996527	HSPA2/MAP2K7/SEC62	HSPA2/Map2k7/SEC62	bom:102273909/bom:102272638/bom:102284851	3
bom04514	Cell adhesion molecules (CAMs)	3/219	146/7906	0.775122	0.996527	CD34/LOC102284715/PDCD1	CD34/PVR/PDCD1	bom:102279820/bom:102284715/bom:102275914	3
bom04713	Circadian entrainment	2/219	102/7906	0.779463	0.996527	ADCY1/LOC102286123	ADCY1/GNAS	bom:102267116/bom:102286123	2
bom05144	Malaria	1/219	54/7906	0.78175	0.996527	THBS4	THBS4	bom:102284714	1
bom04933	AGE-RAGE signaling pathway in diabetic complications	2/219	104/7906	0.788576	0.996527	THBD/VEGFB	THBD/VEGFB	bom:102277164/bom:102283195	2
bom04660	T cell receptor signaling pathway	2/219	105/7906	0.793008	0.996527	MAP2K7/PDCD1	Map2k7/PDCD1	bom:102272638/bom:102275914	2
bom04931	Insulin resistance	2/219	105/7906	0.793008	0.996527	CREB3L1/PPP1R3D	CREB3L1/PPP1R3D	bom:102268154/bom:102264463	2
bom04218	Cellular senescence	3/219	151/7906	0.794333	0.996527	LIN52/RB1/SQSTM1	LIN52/RB1/Sqstm1	bom:102276828/bom:102267169/bom:102279447	3
bom04921	Oxytocin signaling pathway	3/219	151/7906	0.794333	0.996527	ADCY1/LOC102286123/MYL6B	ADCY1/GNAS/Myl6b	bom:102267116/bom:102286123/bom:102275160	3
bom04750	Inflammatory mediator regulation of TRP channels	2/219	106/7906	0.797358	0.996527	ADCY1/LOC102286123	ADCY1/GNAS	bom:102267116/bom:102286123	2
bom04390	Hippo signaling pathway	3/219	153/7906	0.801628	0.996527	AXIN2/LOC102267511/PRKCI	AXIN2/YWHAQ/PRKCI	bom:102278168/bom:102267511/bom:102268043	3
bom04510	Focal adhesion	4/219	198/7906	0.804093	0.996527	COL9A1/LAMA3/THBS4/VEGFB	COL9A1/LAMA3/THBS4/VEGFB	bom:102268693/bom:102287154/bom:102284714/bom:102283195	4
bom05213	Endometrial cancer	1/219	58/7906	0.805103	0.996527	AXIN2	AXIN2	bom:102278168	1
bom05142	Chagas disease (American trypanosomiasis)	2/219	108/7906	0.805817	0.996527	ADCY1/LOC102286123	ADCY1/GNAS	bom:102267116/bom:102286123	2
bom04810	Regulation of actin cytoskeleton	4/219	200/7906	0.810345	0.996527	DIAPH2/ITGAD/LPAR2/PIKFYVE	DIAPH2/ITGAD/LPAR2/PIKFYVE	bom:102287149/bom:102269950/bom:102268794/bom:102287865	4
bom03040	Spliceosome	2/219	110/7906	0.813961	0.996527	DHX8/HSPA2	DHX8/HSPA2	bom:102267187/bom:102273909	2
bom02010	ABC transporters	1/219	60/7906	0.81583	0.996527	ABCB4	Abcb4	bom:102280988	1
bom04724	Glutamatergic synapse	2/219	111/7906	0.817919	0.996527	ADCY1/LOC102286123	ADCY1/GNAS	bom:102267116/bom:102286123	2
bom04310	Wnt signaling pathway	3/219	158/7906	0.818924	0.996527	AXIN2/GPC4/SOX17	AXIN2/GPC4/SOX17	bom:102278168/bom:102273955/bom:102264743	3
bom04730	Long-term depression	1/219	62/7906	0.825968	0.996527	LOC102286123	GNAS	bom:102286123	1
bom04726	Serotonergic synapse	2/219	115/7906	0.833007	0.996527	LOC102286123/SLC6A4	GNAS/SLC6A4	bom:102286123/bom:102273369	2
bom05217	Basal cell carcinoma	1/219	64/7906	0.835551	0.996527	AXIN2	AXIN2	bom:102278168	1
bom04664	Fc epsilon RI signaling pathway	1/219	65/7906	0.840143	0.996527	MAP2K7	Map2k7	bom:102272638	1
bom04929	GnRH secretion	1/219	65/7906	0.840143	0.996527	HCN2	Hcn2	bom:102279911	1
bom05223	Non-small cell lung cancer	1/219	65/7906	0.840143	0.996527	RB1	RB1	bom:102267169	1
bom04022	cGMP-PKG signaling pathway	3/219	165/7906	0.840982	0.996527	ADCY1/ATP1B1/CREB3L1	ADCY1/ATP1B1/CREB3L1	bom:102267116/bom:102270497/bom:102268154	3
bom04920	Adipocytokine signaling pathway	1/219	68/7906	0.853169	0.996527	CPT1C	CPT1C	bom:102287746	1
bom04071	Sphingolipid signaling pathway	2/219	121/7906	0.853538	0.996527	DEGS1/SGPL1	DEGS1/SGPL1	bom:102270794/bom:102282135	2
bom04722	Neurotrophin signaling pathway	2/219	121/7906	0.853538	0.996527	MAP2K7/SORT1	Map2k7/SORT1	bom:102272638/bom:102287024	2
bom05163	Human cytomegalovirus infection	4/219	216/7906	0.854714	0.996527	ADCY1/CREB3L1/LOC102286123/RB1	ADCY1/CREB3L1/GNAS/RB1	bom:102267116/bom:102268154/bom:102286123/bom:102267169	4
bom04720	Long-term potentiation	1/219	69/7906	0.857271	0.996527	ADCY1	ADCY1	bom:102267116	1
bom05218	Melanoma	1/219	69/7906	0.857271	0.996527	RB1	RB1	bom:102267169	1
bom05012	Parkinson disease	4/219	218/7906	0.859592	0.996527	ATP5D/LOC102286123/NDUFS7/SDHD	ATP5F1D/GNAS/NDUFS7/SDHD	bom:102278585/bom:102286123/bom:102277555/bom:102281830	4
bom05166	Human T-cell leukemia virus 1 infection	4/219	218/7906	0.859592	0.996527	ADCY1/ANAPC10/CREB3L1/RB1	ADCY1/ANAPC10/CREB3L1/RB1	bom:102267116/bom:102277447/bom:102268154/bom:102267169	4
bom05212	Pancreatic cancer	1/219	71/7906	0.865137	0.996527	RB1	RB1	bom:102267169	1
bom04062	Chemokine signaling pathway	3/219	175/7906	0.868462	0.996527	ADCY1/CCL25/CXCL14	ADCY1/CCL25/Cxcl14	bom:102267116/bom:102275960/bom:102285405	3
bom04115	p53 signaling pathway	1/219	72/7906	0.868907	0.996527	GORAB	GORAB	bom:102274684	1
bom03008	Ribosome biogenesis in eukaryotes	1/219	73/7906	0.872571	0.996527	POP4	POP4	bom:102270197	1
bom05220	Chronic myeloid leukemia	1/219	73/7906	0.872571	0.996527	RB1	RB1	bom:102267169	1
bom05152	Tuberculosis	3/219	178/7906	0.875852	0.996527	KSR1/RAB5B/RAB5C	KSR1/RAB5B/RAB5C	bom:102265142/bom:102276679/bom:102284247	3
bom04612	Antigen processing and presentation	1/219	74/7906	0.876134	0.996527	HSPA2	HSPA2	bom:102273909	1
bom05133	Pertussis	1/219	75/7906	0.879598	0.996527	LY96	LY96	bom:102266518	1
bom05214	Glioma	1/219	75/7906	0.879598	0.996527	RB1	RB1	bom:102267169	1
bom04924	Renin secretion	1/219	77/7906	0.886238	0.996527	LOC102286123	GNAS	bom:102286123	1
bom04917	Prolactin signaling pathway	1/219	78/7906	0.889421	0.996527	PRLR	PRLR	bom:102269313	1
bom04371	Apelin signaling pathway	2/219	134/7906	0.890364	0.996527	ADCY1/PLAT	ADCY1/PLAT	bom:102267116/bom:102281728	2
bom04723	Retrograde endocannabinoid signaling	2/219	137/7906	0.897551	0.996527	ADCY1/NDUFS7	ADCY1/NDUFS7	bom:102267116/bom:102277555	2
bom04060	Cytokine-cytokine receptor interaction	5/219	283/7906	0.898339	0.996527	CCL25/CLCF1/CXCL14/GDF9/PRLR	CCL25/Clcf1/Cxcl14/GDF9/PRLR	bom:102275960/bom:102270505/bom:102285405/bom:102271966/bom:102269313	5
bom04260	Cardiac muscle contraction	1/219	81/7906	0.898445	0.996527	ATP1B1	ATP1B1	bom:102270497	1
bom04014	Ras signaling pathway	4/219	238/7906	0.901157	0.996527	KSR1/RAB5B/RAB5C/VEGFB	KSR1/RAB5B/RAB5C/VEGFB	bom:102265142/bom:102276679/bom:102284247/bom:102283195	4
bom04012	ErbB signaling pathway	1/219	82/7906	0.901288	0.996527	MAP2K7	Map2k7	bom:102272638	1
bom04932	Non-alcoholic fatty liver disease (NAFLD)	2/219	139/7906	0.902096	0.996527	NDUFS7/SDHD	NDUFS7/SDHD	bom:102277555/bom:102281830	2
bom04010	MAPK signaling pathway	5/219	286/7906	0.903279	0.996527	HSPA2/MAP2K7/PPM1A/PTPN5/VEGFB	HSPA2/Map2k7/PPM1A/PTPN5/VEGFB	bom:102273909/bom:102272638/bom:102285226/bom:102277977/bom:102283195	5
bom03015	mRNA surveillance pathway	1/219	83/7906	0.904051	0.996527	UPF2	UPF2	bom:102283316	1
bom03013	RNA transport	2/219	142/7906	0.908564	0.996527	POP4/UPF2	POP4/UPF2	bom:102270197/bom:102283316	2
bom05160	Hepatitis C	2/219	142/7906	0.908564	0.996527	LOC102267511/RB1	YWHAQ/RB1	bom:102267511/bom:102267169	2
bom05210	Colorectal cancer	1/219	85/7906	0.909348	0.996527	AXIN2	AXIN2	bom:102278168	1
bom05226	Gastric cancer	2/219	144/7906	0.912653	0.996527	AXIN2/RB1	AXIN2/RB1	bom:102278168/bom:102267169	2
bom05034	Alcoholism	3/219	197/7906	0.914682	0.996527	CREB3L1/LOC102286123/SLC29A1	CREB3L1/GNAS/SLC29A1	bom:102268154/bom:102286123/bom:102277787	3
bom05224	Breast cancer	2/219	146/7906	0.91657	0.996527	AXIN2/RB1	AXIN2/RB1	bom:102278168/bom:102267169	2
bom05235	PD-L1 expression and PD-1 checkpoint pathway in cancer	1/219	88/7906	0.916753	0.996527	PDCD1	PDCD1	bom:102275914	1
bom05205	Proteoglycans in cancer	3/219	199/7906	0.918054	0.996527	CD63/PDCD4/TFAP4	CD63/Pdcd4/TFAP4	bom:102281003/bom:102284228/bom:102286208	3
bom05010	Alzheimer disease	5/219	297/7906	0.919656	0.996527	ATP5D/AXIN2/MAP2K7/NDUFS7/SDHD	ATP5F1D/AXIN2/Map2k7/NDUFS7/SDHD	bom:102278585/bom:102278168/bom:102272638/bom:102277555/bom:102281830	5
bom05017	Spinocerebellar ataxia	1/219	93/7906	0.92778	0.996527	OMA1	OMA1	bom:102268734	1
bom05231	Choline metabolism in cancer	1/219	94/7906	0.929804	0.996527	PLPP3	PLPP3	bom:102270713	1
bom04640	Hematopoietic cell lineage	1/219	97/7906	0.935545	0.996527	CD34	CD34	bom:102279820	1
bom04066	HIF-1 signaling pathway	1/219	98/7906	0.937352	0.996527	EGLN1	EGLN1	bom:102287116	1
bom04658	Th1 and Th2 cell differentiation	1/219	99/7906	0.939109	0.996527	GATA3	GATA3	bom:102271430	1
bom04064	NF-kappa B signaling pathway	1/219	101/7906	0.942478	0.996527	LY96	LY96	bom:102266518	1
bom04070	Phosphatidylinositol signaling system	1/219	102/7906	0.944092	0.996527	PIKFYVE	PIKFYVE	bom:102287865	1
bom05203	Viral carcinogenesis	3/219	218/7906	0.944537	0.996527	CREB3L1/LOC102267511/RB1	CREB3L1/YWHAQ/RB1	bom:102268154/bom:102267511/bom:102267169	3
bom04625	C-type lectin receptor signaling pathway	1/219	108/7906	0.952872	0.996527	KSR1	KSR1	bom:102265142	1
bom04360	Axon guidance	2/219	176/7906	0.958707	0.996527	ROBO2/UNC5A	ROBO2/Unc5a	bom:102284812/bom:102275675	2
bom04659	Th17 cell differentiation	1/219	115/7906	0.961395	0.996527	GATA3	GATA3	bom:102271430	1
bom04919	Thyroid hormone signaling pathway	1/219	116/7906	0.96248	0.996527	ATP1B1	ATP1B1	bom:102270497	1
bom05167	Kaposi sarcoma-associated herpesvirus infection	2/219	182/7906	0.964234	0.996527	MAP2K7/RB1	Map2k7/RB1	bom:102272638/bom:102267169	2
bom05135	Yersinia infection	1/219	122/7906	0.968382	0.996527	MAP2K7	Map2k7	bom:102272638	1
bom03010	Ribosome	1/219	123/7906	0.969271	0.996527	MRPS10	MRPS10	bom:102266476	1
bom04068	FoxO signaling pathway	1/219	123/7906	0.969271	0.996527	CAT	CAT	bom:102280369	1
bom04140	Autophagy - animal	1/219	128/7906	0.973359	0.996527	SQSTM1	Sqstm1	bom:102279447	1
bom04020	Calcium signaling pathway	2/219	195/7906	0.973882	0.996527	ADCY1/LOC102286123	ADCY1/GNAS	bom:102267116/bom:102286123	2
bom05162	Measles	1/219	129/7906	0.974109	0.996527	HSPA2	HSPA2	bom:102273909	1
bom04210	Apoptosis	1/219	130/7906	0.974838	0.996527	DAB2IP	DAB2IP	bom:102264909	1
bom05169	Epstein-Barr virus infection	2/219	201/7906	0.977439	0.996527	MAP2K7/RB1	Map2k7/RB1	bom:102272638/bom:102267169	2
bom04217	Necroptosis	1/219	139/7906	0.980546	0.996527	SQSTM1	Sqstm1	bom:102279447	1
bom04550	Signaling pathways regulating pluripotency of stem cells	1/219	139/7906	0.980546	0.996527	AXIN2	AXIN2	bom:102278168	1
bom04080	Neuroactive ligand-receptor interaction	4/219	340/7906	0.986702	0.996527	LPAR2/PRLR/PTGIR/PTH1R	LPAR2/PRLR/PTGIR/PTH1R	bom:102268794/bom:102269313/bom:102282194/bom:102264652	4
bom05206	MicroRNAs in cancer	1/219	159/7906	0.989028	0.996527	PDCD4	Pdcd4	bom:102284228	1
bom04630	JAK-STAT signaling pathway	1/219	169/7906	0.991765	0.996527	PRLR	PRLR	bom:102269313	1
bom05168	Herpes simplex virus 1 infection	4/219	367/7906	0.992541	0.996527	LOC102269284/LOC102271198/LOC102279630/LOC102285122	ZNF564/ZNF571/ZNF248/ZNF879	bom:102269284/bom:102271198/bom:102279630/bom:102285122	4
bom05170	Human immunodeficiency virus 1 infection	1/219	204/7906	0.996992	0.996992	MAP2K7	Map2k7	bom:102272638	1
									739

## Sheet: LinkID-turquoise
KEGGID	Description	GeneRatio	BgRatio	pvalue	padj	geneID	geneName	keggID	Count
bom00190	Oxidative phosphorylation	48/1207	111/7906	1.12264e-12	3.54756e-10	ATP5C1/ATP5F1/ATP5H/ATP6AP1/ATP6V0A1/ATP6V0B/ATP6V0C/ATP6V1A/ATP6V1B2/ATP6V1C2/ATP6V1D/ATP6V1E1/ATP6V1G1/LOC102268823/LOC102269545/LOC102270480/LOC102270524/LOC102271679/LOC102272636/LOC102274326/LOC102275847/LOC102278351/LOC102279149/LOC102279352/LOC102279379/LOC102282064/LOC102286307/LOC102287792/NDUFA10/NDUFA12/NDUFA13/NDUFA9/NDUFAB1/NDUFB5/NDUFB6/NDUFB7/NDUFC2/NDUFS1/NDUFS2/NDUFS6/NDUFS8/NDUF…	ATP5F1C/ATP5PB/ATP5PD/ATP6AP1/ATP6V0A1/ATP6V0B/ATP6V0C/ATP6V1A/ATP6V1B2/ATP6V1C2/ATP6V1D/ATP6V1E1/ATP6V1G1/ATP6V1H/NDUFAB1/CYC1/UQCR10/UQCRQ/UQCRC1/COX5A/COX6B1/COX7A2/COX5A/COX8A/COX11/ATP6V1H/COX7A2L/NDUFA12/NDUFA10/NDUFA12/NDUFA13/NDUFA9/Ndufab1/NDUFB5/NDUFB6/NDUFB7/NDUFC2/NDUFS1/NDUFS2/NDUFS6/NDUFS8/NDUFV1/NDUFV2/PPA1/PPA2/SDHA/SDHB/SDHC	bom:102272177/bom:102287079/bom:102283543/bom:102265784/bom:102281348/bom:102283532/bom:102284627/bom:102276594/bom:102273812/bom:102265121/bom:102270467/bom:102278885/bom:102281641/bom:102268823/bom:102269545/bom:102270480/bom:102270524/bom:102271679/bom:102272636/bom:102274326/bom:102275847/bom:102278351/bom:102279149/bom:102279352/bom:102279379/bom:102282064/bom:102286307/bom:102287792/bom:102…	48
bom00100	Steroid biosynthesis	14/1207	22/7906	3.32931e-07	5.26032e-05	DHCR24/DHCR7/EBP/HSD17B7/LIPK/LIPN/LOC102272075/LOC102282237/LSS/MSMO1/NSDHL/SC5D/SOAT1/SQLE	DHCR24/DHCR7/EBP/HSD17B7/LIPK/LIPN/CYP24A1/CYP51A1/LSS/MSMO1/NSDHL/SC5D/SOAT1/SQLE	bom:102282216/bom:102276304/bom:102273554/bom:102266348/bom:102272757/bom:102275330/bom:102272075/bom:102282237/bom:102277039/bom:102279364/bom:102276234/bom:102283021/bom:102266586/bom:102264644	14
bom04714	Thermogenesis	59/1207	208/7906	7.41458e-07	7.81003e-05	ACSL1/ACSL5/ACSL6/ACTL6B/ADCY5/ATP5C1/ATP5F1/ATP5H/CNR1/LOC102269545/LOC102270480/LOC102270524/LOC102271679/LOC102272636/LOC102274326/LOC102275047/LOC102275847/LOC102278351/LOC102279149/LOC102279352/LOC102279370/LOC102279379/LOC102286307/LOC102287792/MAP2K3/MAP3K5/MAPK12/MAPK13/NDUFA10/NDUFA12/NDUFA13/NDUFA9/NDUFAB1/NDUFAF2/NDUFAF3/NDUFAF5/NDUFB5/NDUFB6/NDUFB7/NDUFC2/NDUFS1/NDUFS2/NDUFS6/NDUFS8/N…	ACSL1/Acsl5/ACSL6/ACTL6B/ADCY5/ATP5F1C/ATP5PB/ATP5PD/CNR1/NDUFAB1/CYC1/UQCR10/UQCRQ/UQCRC1/COX5A/COA3/COX6B1/COX7A2/COX5A/COX8A/COA1/COX11/COX7A2L/NDUFA12/MAP2K3/MAP3K5/MAPK12/MAPK13/NDUFA10/NDUFA12/NDUFA13/NDUFA9/Ndufab1/NDUFAF2/NDUFAF3/NDUFAF5/NDUFB5/NDUFB6/NDUFB7/NDUFC2/NDUFS1/NDUFS2/NDUFS6/NDUFS8/NDUFV1/NDUFV2/PPARG/PRKAG2/RPS6KA2/Rps6ka3/RPS6KA6/SDHA/SDHB/SDHC/SIRT6/SMARCC2/SMARCD3/Tsc2/Znf5…	bom:102287851/bom:102273197/bom:102276039/bom:102272555/bom:102276460/bom:102272177/bom:102287079/bom:102283543/bom:102270153/bom:102269545/bom:102270480/bom:102270524/bom:102271679/bom:102272636/bom:102274326/bom:102275047/bom:102275847/bom:102278351/bom:102279149/bom:102279352/bom:102279370/bom:102279379/bom:102286307/bom:102287792/bom:102267773/bom:102276849/bom:102285848/bom:102271030/bom:102…	59
bom05012	Parkinson disease	60/1207	218/7906	1.79874e-06	0.000121514	ADCY5/ATF6/ATP5C1/ATP5F1/ATP5H/CALM1/CAMK2B/CASP3/DUSP1/GNAI1/GNAI2/GNAI3/GPR37/ITPR2/ITPR3/KIF5B/KLC1/LOC102269545/LOC102270480/LOC102270524/LOC102271679/LOC102272636/LOC102274326/LOC102274412/LOC102275847/LOC102278351/LOC102279149/LOC102279352/LOC102286307/LOC102287792/MAOA/MAP3K5/MCU/NDUFA10/NDUFA12/NDUFA13/NDUFA9/NDUFAB1/NDUFB5/NDUFB6/NDUFB7/NDUFC2/NDUFS1/NDUFS2/NDUFS6/NDUFS8/NDUFV1/NDUFV2/PP…	ADCY5/ATF6/ATP5F1C/ATP5PB/ATP5PD/calm/CAMK2B/CASP3/DUSP1/Gnai1/GNAI2/GNAI3/GPR37/ITPR2/ITPR3/KIF5B/KLC1/NDUFAB1/CYC1/UQCR10/UQCRQ/UQCRC1/COX5A/TUBA1C/COX6B1/COX7A2/COX5A/COX8A/COX7A2L/NDUFA12/MAOA/MAP3K5/MCU/NDUFA10/NDUFA12/NDUFA13/NDUFA9/Ndufab1/NDUFB5/NDUFB6/NDUFB7/NDUFC2/NDUFS1/NDUFS2/NDUFS6/NDUFS8/NDUFV1/NDUFV2/PPIF/PSMA6/PSMB5/PSMD11/SDHA/SDHB/SDHC/TH/TRAP1/TUBB6/UBA1/UBE2J1	bom:102276460/bom:102274690/bom:102272177/bom:102287079/bom:102283543/bom:102281667/bom:102281822/bom:102287348/bom:102266766/bom:102273920/bom:102274651/bom:102285228/bom:102274782/bom:102269013/bom:102271039/bom:102286740/bom:102270418/bom:102269545/bom:102270480/bom:102270524/bom:102271679/bom:102272636/bom:102274326/bom:102274412/bom:102275847/bom:102278351/bom:102279149/bom:102279352/bom:102…	60
bom05016	Huntington disease	63/1207	233/7906	1.92269e-06	0.000121514	ACTR10/ACTR1B/ATP5C1/ATP5F1/ATP5H/CASP3/CLTB/CLTC/DLG4/DNAH17/EP300/GPX3/HIP1/IFT57/KIF5B/KLC1/LOC102269545/LOC102270480/LOC102270524/LOC102271679/LOC102272636/LOC102274326/LOC102274412/LOC102275847/LOC102278351/LOC102279149/LOC102279352/LOC102286307/LOC102287792/MAP3K5/NDUFA10/NDUFA12/NDUFA13/NDUFA9/NDUFAB1/NDUFB5/NDUFB6/NDUFB7/NDUFC2/NDUFS1/NDUFS2/NDUFS6/NDUFS8/NDUFV1/NDUFV2/NRBF2/POLR2A/POLR2H…	ACTR10/ACTR1B/ATP5F1C/ATP5PB/ATP5PD/CASP3/CLTB/CLTC/DLG4/DNAH17/EP300/GPX3/HIP1/IFT57/KIF5B/KLC1/NDUFAB1/CYC1/UQCR10/UQCRQ/UQCRC1/COX5A/TUBA1C/COX6B1/COX7A2/COX5A/COX8A/COX7A2L/NDUFA12/MAP3K5/NDUFA10/NDUFA12/NDUFA13/NDUFA9/Ndufab1/NDUFB5/NDUFB6/NDUFB7/NDUFC2/NDUFS1/NDUFS2/NDUFS6/NDUFS8/NDUFV1/NDUFV2/NRBF2/POLR2A/POLR2H/POLR2I/PPARG/PPIF/Rb1cc1/Rcor1/SDHA/SDHB/SDHC/SIN3A/STX1A/TFAM/TGM2/TUBB6/ULK2…	bom:102278815/bom:102287122/bom:102272177/bom:102287079/bom:102283543/bom:102287348/bom:102273115/bom:102283006/bom:102282219/bom:102274449/bom:102273007/bom:102278717/bom:102272170/bom:102265677/bom:102286740/bom:102270418/bom:102269545/bom:102270480/bom:102270524/bom:102271679/bom:102272636/bom:102274326/bom:102274412/bom:102275847/bom:102278351/bom:102279149/bom:102279352/bom:102286307/bom:102…	63
bom05010	Alzheimer disease	75/1207	297/7906	3.49702e-06	0.000184176	AKT3/APBB1/APC/APP/ATF6/ATP5C1/ATP5F1/ATP5H/BACE1/BACE2/CACNA1D/CALM1/CASP3/CASP7/CSF1/DVL3/FZD3/FZD4/FZD5/FZD7/GSK3B/IL1A/ITPR2/ITPR3/KIF5B/KLC1/LOC102269545/LOC102269709/LOC102270480/LOC102270524/LOC102271679/LOC102272636/LOC102274326/LOC102274412/LOC102275847/LOC102278351/LOC102279149/LOC102279352/LOC102286307/LOC102287792/LRP5/MAP2K1/MAP3K5/MCU/NCSTN/NDUFA10/NDUFA12/NDUFA13/NDUFA9/NDUFAB1/NDU…	AKT3/APBB1/APC/APP/ATF6/ATP5F1C/ATP5PB/ATP5PD/BACE1/BACE2/Cacna1d/calm/CASP3/CASP7/CSF1/DVL3/FZD3/FZD4/FZD5/FZD7/GSK3B/IL1A/ITPR2/ITPR3/KIF5B/KLC1/NDUFAB1/CSNK1B/CYC1/UQCR10/UQCRQ/UQCRC1/COX5A/TUBA1C/COX6B1/COX7A2/COX5A/COX8A/COX7A2L/NDUFA12/LRP5/MAP2K1/MAP3K5/MCU/NCSTN/NDUFA10/NDUFA12/NDUFA13/NDUFA9/Ndufab1/NDUFB5/NDUFB6/NDUFB7/NDUFC2/NDUFS1/NDUFS2/NDUFS6/NDUFS8/NDUFV1/NDUFV2/NOS1/NRBF2/PIK3CB/P…	bom:102265427/bom:102282509/bom:102272116/bom:102267321/bom:102274690/bom:102272177/bom:102287079/bom:102283543/bom:102275622/bom:102272554/bom:102271623/bom:102281667/bom:102287348/bom:102271384/bom:102269710/bom:102280462/bom:102273339/bom:102286685/bom:102282966/bom:102275255/bom:102275260/bom:102282330/bom:102269013/bom:102271039/bom:102286740/bom:102270418/bom:102269545/bom:102269709/bom:102…	75
bom04142	Lysosome	38/1207	129/7906	2.75703e-05	0.00122937	ACP5/AP1M2/AP1S3/AP3B1/AP3D1/AP4B1/ATP6AP1/ATP6V0A1/ATP6V0B/ATP6V0C/CLN3/CLN5/CLTB/CLTC/CTNS/CTSA/CTSB/CTSD/DNASE2/GBA/GNS/GUSB/HEXA/HEXB/IDS/IGF2R/LAMP1/LAMP2/LIPK/LIPN/LOC102268823/LOC102275834/LOC102276572/LOC102282064/MAN2B1/NEU1/NPC1/SCARB2	ACP5/AP1M2/Ap1s3/AP3B1/AP3D1/AP4B1/ATP6AP1/ATP6V0A1/ATP6V0B/ATP6V0C/CLN3/CLN5/CLTB/CLTC/CTNS/CTSA/CTSB/CTSD/DNASE2/GBA/GNS/GUSB/HEXA/HEXB/IDS/IGF2R/LAMP1/LAMP2/LIPK/LIPN/ATP6V1H/GUSB/AP3M1/ATP6V1H/MAN2B1/NEU1/NPC1/SCARB2	bom:102286348/bom:102271034/bom:102271061/bom:102280415/bom:102268654/bom:102266605/bom:102265784/bom:102281348/bom:102283532/bom:102284627/bom:102275125/bom:102267280/bom:102273115/bom:102283006/bom:102279118/bom:102280027/bom:102284921/bom:102275829/bom:102274104/bom:102268713/bom:102278733/bom:102278582/bom:102284454/bom:102278249/bom:102286693/bom:102283695/bom:102272677/bom:102282151/bom:102…	38
bom04932	Non-alcoholic fatty liver disease (NAFLD)	40/1207	139/7906	3.11234e-05	0.00122937	AKT3/CASP3/CASP7/GSK3B/IL1A/LOC102269545/LOC102270480/LOC102270524/LOC102271679/LOC102272636/LOC102274326/LOC102275847/LOC102278351/LOC102279149/LOC102279352/LOC102286307/LOC102287792/MAP3K5/NDUFA10/NDUFA12/NDUFA13/NDUFA9/NDUFAB1/NDUFB5/NDUFB6/NDUFB7/NDUFC2/NDUFS1/NDUFS2/NDUFS6/NDUFS8/NDUFV1/NDUFV2/PIK3CB/PIK3R1/PRKAG2/SDHA/SDHB/SDHC/TNF	AKT3/CASP3/CASP7/GSK3B/IL1A/NDUFAB1/CYC1/UQCR10/UQCRQ/UQCRC1/COX5A/COX6B1/COX7A2/COX5A/COX8A/COX7A2L/NDUFA12/MAP3K5/NDUFA10/NDUFA12/NDUFA13/NDUFA9/Ndufab1/NDUFB5/NDUFB6/NDUFB7/NDUFC2/NDUFS1/NDUFS2/NDUFS6/NDUFS8/NDUFV1/NDUFV2/PIK3CB/PIK3R1/PRKAG2/SDHA/SDHB/SDHC/TNF	bom:102265427/bom:102287348/bom:102271384/bom:102275260/bom:102282330/bom:102269545/bom:102270480/bom:102270524/bom:102271679/bom:102272636/bom:102274326/bom:102275847/bom:102278351/bom:102279149/bom:102279352/bom:102286307/bom:102287792/bom:102276849/bom:102271415/bom:102281227/bom:102268230/bom:102270113/bom:102271332/bom:102277192/bom:102277839/bom:102279407/bom:102277732/bom:102269675/bom:102…	40
bom01200	Carbon metabolism	32/1207	109/7906	0.000124682	0.00437774	ACAT1/ACAT2/ACO1/ALDOA/AMT/DLAT/DLD/DLST/ECHS1/G6PD/GLYCTK/GOT2/GPI/GPT2/HIBCH/HK1/IDH3B/LOC102270280/MDH2/ME1/OGDH/PCCB/PDHB/PFKP/PGK1/RGN/SDHA/SDHB/SDHC/SHMT2/TKFC/TPI1	ACAT1/ACAT2/ACO1/Aldoa/AMT/DLAT/DLD/DLST/ECHS1/G6PD/GLYCTK/GOT2/GPI/GPT2/HIBCH/HK1/IDH3B/FBP2/MDH2/ME1/OGDH/PCCB/PDHB/PFKP/PGK1/RGN/SDHA/SDHB/SDHC/SHMT2/TKFC/TPI1	bom:102271646/bom:102277319/bom:102279139/bom:102270580/bom:102268408/bom:102283035/bom:102277665/bom:102277033/bom:102281121/bom:102264364/bom:102272865/bom:102268550/bom:102278570/bom:102274288/bom:102277831/bom:102270322/bom:102269910/bom:102270280/bom:102282724/bom:102266389/bom:102274774/bom:102281393/bom:102287624/bom:102269659/bom:102276694/bom:102281821/bom:102278228/bom:102274978/bom:102…	32
bom04146	Peroxisome	26/1207	84/7906	0.000207187	0.00633127	ABCD3/ACAA1/ACSL1/ACSL5/ACSL6/AGPS/AMACR/CRAT/CROT/DAO/ECH1/HMGCL/LOC102264512/LOC102268462/MLYCD/NUDT19/PAOX/PEX1/PEX10/PEX12/PEX19/PEX7/PMVK/PRDX5/PXMP4/SLC25A17	ABCD3/ACAA1/ACSL1/Acsl5/ACSL6/AGPS/AMACR/CRAT/CROT/DAO/ECH1/HMGCL/DHRS4/Acnat2/MLYCD/NUDT19/PAOX/PEX1/PEX10/PEX12/PEX19/Pex7/PMVK/PRDX5/PXMP4/SLC25A17	bom:102268498/bom:102280228/bom:102287851/bom:102273197/bom:102276039/bom:102284431/bom:102284091/bom:102270070/bom:102278173/bom:102288350/bom:102267373/bom:102283232/bom:102264512/bom:102268462/bom:102287264/bom:102264681/bom:102280842/bom:102284860/bom:102284285/bom:102266957/bom:102273454/bom:102276570/bom:102264771/bom:102265699/bom:102270872/bom:102269562	26
bom04141	Protein processing in endoplasmic reticulum	39/1207	146/7906	0.000225992	0.00633127	ATF6/BAG1/BAK1/BCAP31/CANX/DAD1/DERL1/DERL3/DNAJC3/EDEM1/EDEM2/EDEM3/ERLEC1/ERO1B/FBXO2/HSP90B1/HSPA1L/HSPA4L/LOC102287274/MAP3K5/P4HB/PLAA/RAD23B/SAR1B/SEC23A/SEC24A/SEC24C/SEC63/SIL1/SSR1/STT3B/SVIP/SYVN1/TRAM1/UBE2J1/UGGT1/VCP/WFS1/YOD1	ATF6/BAG1/BAK1/BCAP31/CANX/DAD1/DERL1/DERL3/DNAJC3/EDEM1/EDEM2/EDEM3/ERLEC1/ERO1B/FBXO2/HSP90B1/HSPA1L/HSPA4L/ATXN3/MAP3K5/P4HB/Plaa/RAD23B/SAR1B/Sec23a/SEC24A/SEC24C/SEC63/SIL1/SSR1/STT3B/SVIP/SYVN1/TRAM1/UBE2J1/UGGT1/VCP/WFS1/YOD1	bom:102274690/bom:102270320/bom:102266544/bom:102272520/bom:102278147/bom:102284783/bom:102276819/bom:102279382/bom:102267812/bom:102270105/bom:102287255/bom:102272651/bom:102268014/bom:102273291/bom:102282290/bom:102268820/bom:102285944/bom:102287645/bom:102287274/bom:102276849/bom:102282772/bom:102284075/bom:102269355/bom:102264640/bom:102286306/bom:102288160/bom:102278817/bom:102282642/bom:102…	39
bom05165	Human papillomavirus infection	73/1207	323/7906	0.000240428	0.00633127	AKT3/APC/ATP6AP1/ATP6V0A1/ATP6V0B/ATP6V0C/ATP6V1A/ATP6V1B2/ATP6V1C2/ATP6V1D/ATP6V1E1/ATP6V1G1/BAK1/BCAP31/CASP3/CCND3/CDKN1A/COL4A1/COL4A2/COL4A3/COL4A5/COMP/CRB3/DLG2/DLG3/DVL3/EP300/FZD3/FZD4/FZD5/FZD7/GSK3B/HES2/IFNAR1/IKBKE/IKBKG/INADL/ITGA10/ITGA6/ITGA7/ITGB1/LAMA1/LAMA2/LAMA4/LAMA5/LAMB1/LAMB2/LAMC1/LOC102268823/LOC102269709/LOC102275624/LOC102282064/MAML3/MAP2K1/MDM2/MPP5/NFX1/PIK3CB/PIK3R…	AKT3/APC/ATP6AP1/ATP6V0A1/ATP6V0B/ATP6V0C/ATP6V1A/ATP6V1B2/ATP6V1C2/ATP6V1D/ATP6V1E1/ATP6V1G1/BAK1/BCAP31/CASP3/CCND3/CDKN1A/COL4A1/COL4A2/COL4A3/COL4A5/COMP/CRB3/DLG2/Dlg3/DVL3/EP300/FZD3/FZD4/FZD5/FZD7/GSK3B/HES2/IFNAR1/IKBKE/IKBKG/PATJ/ITGA10/ITGA6/ITGA7/ITGB1/LAMA1/LAMA2/LAMA4/LAMA5/Lamb1/Lamb2/Lamc1/ATP6V1H/CSNK1B/-/ATP6V1H/MAML3/MAP2K1/MDM2/MPP5/NFX1/PIK3CB/PIK3R1/Ppp2r1b/PPP2R2A/PPP2R3C/PP…	bom:102265427/bom:102272116/bom:102265784/bom:102281348/bom:102283532/bom:102284627/bom:102276594/bom:102273812/bom:102265121/bom:102270467/bom:102278885/bom:102281641/bom:102266544/bom:102272520/bom:102287348/bom:102268077/bom:102268672/bom:102282767/bom:102282491/bom:102285223/bom:102271607/bom:102267028/bom:102276765/bom:102284602/bom:102272388/bom:102280462/bom:102273007/bom:102273339/bom:102…	73
bom00020	Citrate cycle (TCA cycle)	12/1207	28/7906	0.000426711	0.0103724	ACLY/ACO1/DLAT/DLD/DLST/IDH3B/MDH2/OGDH/PDHB/SDHA/SDHB/SDHC	ACLY/ACO1/DLAT/DLD/DLST/IDH3B/MDH2/OGDH/PDHB/SDHA/SDHB/SDHC	bom:102287054/bom:102279139/bom:102283035/bom:102277665/bom:102277033/bom:102269910/bom:102282724/bom:102274774/bom:102287624/bom:102278228/bom:102274978/bom:102277085	12
bom00562	Inositol phosphate metabolism	22/1207	74/7906	0.00113823	0.0239788	CDIPT/IMPA2/INPP1/INPP4B/INPP5F/INPPL1/IPMK/IPPK/ITPKC/MTM1/MTMR2/MTMR4/OCRL/PI4K2A/PI4KB/PIK3CB/PIP4K2C/PLCD3/PLCE1/PLCH1/SYNJ2/TPI1	Cdipt/IMPA2/INPP1/INPP4B/INPP5F/Inppl1/IPMK/IPPK/ITPKC/MTM1/MTMR2/MTMR4/OCRL/PI4K2A/PI4KB/PIK3CB/PIP4K2C/Plcd3/PLCE1/PLCH1/SYNJ2/TPI1	bom:102286337/bom:102285899/bom:102276134/bom:102283345/bom:102274685/bom:102278222/bom:102287037/bom:102279192/bom:102279045/bom:102272810/bom:102282843/bom:102268447/bom:102278951/bom:102270036/bom:102271241/bom:102277548/bom:102268632/bom:102269641/bom:102268410/bom:102269456/bom:102280878/bom:102282510	22
bom04721	Synaptic vesicle cycle	22/1207	74/7906	0.00113823	0.0239788	ATP6V0A1/ATP6V0B/ATP6V0C/ATP6V1A/ATP6V1B2/ATP6V1C2/ATP6V1D/ATP6V1E1/ATP6V1G1/CLTB/CLTC/DNM2/DNM3/LOC102268823/LOC102282064/NAPA/NSF/SLC17A7/SLC6A1/SLC6A9/STX1A/VAMP2	ATP6V0A1/ATP6V0B/ATP6V0C/ATP6V1A/ATP6V1B2/ATP6V1C2/ATP6V1D/ATP6V1E1/ATP6V1G1/CLTB/CLTC/DNM2/DNM3/ATP6V1H/ATP6V1H/Napa/NSF/SLC17A7/SLC6A1/SLC6A9/STX1A/VAMP2	bom:102281348/bom:102283532/bom:102284627/bom:102276594/bom:102273812/bom:102265121/bom:102270467/bom:102278885/bom:102281641/bom:102273115/bom:102283006/bom:102279431/bom:102279295/bom:102268823/bom:102282064/bom:102278630/bom:102280725/bom:102275739/bom:102272749/bom:102282592/bom:102287982/bom:102282261	22
bom00900	Terpenoid backbone biosynthesis	9/1207	20/7906	0.00148836	0.0293951	ACAT1/ACAT2/HMGCR/HMGCS1/ICMT/NUS1/PCYOX1/PMVK/ZMPSTE24	ACAT1/ACAT2/HMGCR/HMGCS1/ICMT/NUS1/PCYOX1/PMVK/ZMPSTE24	bom:102271646/bom:102277319/bom:102270355/bom:102273894/bom:102284128/bom:102270031/bom:102279554/bom:102264771/bom:102279930	9
bom04071	Sphingolipid signaling pathway	31/1207	121/7906	0.00199455	0.0370751	ABCC1/ACER2/AKT3/ASAH2/CERS2/CTSD/DEGS2/GNAI1/GNAI2/GNAI3/KNG1/MAP2K1/MAP3K5/MAPK12/MAPK13/PIK3CB/PIK3R1/PLD1/PPP2R1B/PPP2R2A/PPP2R3C/PPP2R5A/PRKCE/RHOA/ROCK2/SGPP2/SPHK2/SPTLC1/SPTLC2/SPTLC3/TNF	ABCC1/ACER2/AKT3/ASAH2/CERS2/CTSD/DEGS2/Gnai1/GNAI2/GNAI3/KNG1/MAP2K1/MAP3K5/MAPK12/MAPK13/PIK3CB/PIK3R1/PLD1/Ppp2r1b/PPP2R2A/PPP2R3C/PPP2R5A/PRKCE/RHOA/ROCK2/SGPP2/SPHK2/SPTLC1/Sptlc2/SPTLC3/TNF	bom:102280609/bom:102279101/bom:102265427/bom:102269704/bom:102264858/bom:102275829/bom:102267014/bom:102273920/bom:102274651/bom:102285228/bom:102270660/bom:102280670/bom:102276849/bom:102285848/bom:102271030/bom:102277548/bom:102266922/bom:102279771/bom:102285183/bom:102287455/bom:102270172/bom:102288145/bom:102266941/bom:102280554/bom:102267122/bom:102286517/bom:102284142/bom:102270429/bom:102…	31
bom04723	Retrograde endocannabinoid signaling	34/1207	137/7906	0.00221404	0.0388687	ABHD6/ADCY5/CACNA1D/CNR1/DAGLB/FAAH/GABRB1/GNAI1/GNAI2/GNAI3/GNB5/GNG12/ITPR2/ITPR3/LOC102269545/LOC102287792/MAPK12/MAPK13/NDUFA10/NDUFA12/NDUFA13/NDUFA9/NDUFAB1/NDUFB5/NDUFB6/NDUFB7/NDUFC2/NDUFS1/NDUFS2/NDUFS6/NDUFS8/NDUFV1/NDUFV2/SLC17A7	ABHD6/ADCY5/Cacna1d/CNR1/DAGLB/FAAH/GABRB1/Gnai1/GNAI2/GNAI3/GNB5/GNG12/ITPR2/ITPR3/NDUFAB1/NDUFA12/MAPK12/MAPK13/NDUFA10/NDUFA12/NDUFA13/NDUFA9/Ndufab1/NDUFB5/NDUFB6/NDUFB7/NDUFC2/NDUFS1/NDUFS2/NDUFS6/NDUFS8/NDUFV1/NDUFV2/SLC17A7	bom:102264967/bom:102276460/bom:102271623/bom:102270153/bom:102272971/bom:102283473/bom:102264377/bom:102273920/bom:102274651/bom:102285228/bom:102273730/bom:102287427/bom:102269013/bom:102271039/bom:102269545/bom:102287792/bom:102285848/bom:102271030/bom:102271415/bom:102281227/bom:102268230/bom:102270113/bom:102271332/bom:102277192/bom:102277839/bom:102279407/bom:102277732/bom:102269675/bom:102…	34
bom00970	Aminoacyl-tRNA biosynthesis	14/1207	42/7906	0.00274524	0.0456577	DARS2/FARS2/HARS/IARS2/LARS2/MARS2/MTFMT/NARS2/PARS2/RARS/RARS2/SARS2/TARS2/WARS	DARS2/FARS2/HARS/IARS2/LARS2/MARS2/MTFMT/NARS2/PARS2/RARS/RARS2/SARS2/TARS2/WARS	bom:102284863/bom:102283083/bom:102287058/bom:102272697/bom:102274547/bom:102284226/bom:102270605/bom:102267648/bom:102283801/bom:102270999/bom:102281449/bom:102285039/bom:102284039/bom:102267856	14
bom00770	Pantothenate and CoA biosynthesis	7/1207	15/7906	0.0039573	0.0607679	COASY/ENPP1/ENPP3/PANK1/PANK3/PANK4/PPCS	COASY/ENPP1/ENPP3/PANK1/PANK3/PANK4/PPCS	bom:102280791/bom:102266516/bom:102266801/bom:102270683/bom:102275833/bom:102269131/bom:102286433	7
bom04144	Endocytosis	51/1207	233/7906	0.00403837	0.0607679	ACAP3/ARAP2/ARFGAP3/ARFGEF1/ARFGEF2/ARRB1/CHMP2B/CHMP4C/CHMP5/CLTB/CLTC/CYTH3/DNM2/DNM3/EHD2/EPS15L1/HGS/HSPA1L/IGF2R/IQSEC1/IST1/KIAA0196/KIF5B/LOC102275624/LOC102280438/MDM2/NEDD4L/PDCD6IP/PLD1/PSD2/PSD4/RAB10/RAB11A/RAB11FIP1/RAB5A/RAB7A/RBSN/RHOA/SMAD3/SMAP2/STAM/STAM2/TFRC/TRAF6/VPS4A/VPS4B/WASL/WIPF2/WIPF3/WWP1/ZFYVE16	ACAP3/ARAP2/ARFGAP3/ARFGEF1/ARFGEF2/ARRB1/CHMP2B/Chmp4c/Chmp5/CLTB/CLTC/Cyth3/DNM2/DNM3/EHD2/EPS15L1/HGS/HSPA1L/IGF2R/IQSEC1/IST1/WASHC5/KIF5B/-/ARF2/MDM2/NEDD4L/Pdcd6ip/PLD1/PSD2/PSD4/Rab10/RAB11A/Rab11fip1/RAB5A/RAB7A/RBSN/RHOA/SMAD3/SMAP2/STAM/STAM2/TFRC/TRAF6/Vps4a/VPS4B/WASL/Wipf2/WIPF3/WWP1/ZFYVE16	bom:102288241/bom:102282117/bom:102279294/bom:102269816/bom:102270489/bom:102284170/bom:102278613/bom:102280266/bom:102270615/bom:102273115/bom:102283006/bom:102267618/bom:102279431/bom:102279295/bom:102277900/bom:102285932/bom:102284452/bom:102285944/bom:102283695/bom:102270914/bom:102278233/bom:102265108/bom:102286740/bom:102275624/bom:102280438/bom:102287490/bom:102267387/bom:102287720/bom:102…	51
bom05135	Yersinia infection	30/1207	122/7906	0.00451437	0.0648428	ACTR3B/AKT3/ARHGEF11/GSK3B/IKBKG/ITGB1/LOC102285474/LOC102286049/MAP2K1/MAP2K3/MAP2K4/MAP2K6/MAPK12/MAPK13/PIK3CB/PIK3R1/PKN1/RHOA/ROCK2/RPS6KA2/RPS6KA3/RPS6KA6/TBK1/TLR4/TNF/TRAF6/WASF2/WASL/WIPF2/WIPF3	ACTR3B/AKT3/ARHGEF11/GSK3B/IKBKG/ITGB1/NFATC1/NFATC1/MAP2K1/MAP2K3/MAP2K4/MAP2K6/MAPK12/MAPK13/PIK3CB/PIK3R1/PKN1/RHOA/ROCK2/RPS6KA2/Rps6ka3/RPS6KA6/TBK1/TLR4/TNF/TRAF6/WASF2/WASL/Wipf2/WIPF3	bom:102266699/bom:102265427/bom:102265611/bom:102275260/bom:102287968/bom:102273972/bom:102285474/bom:102286049/bom:102280670/bom:102267773/bom:102287278/bom:102272962/bom:102285848/bom:102271030/bom:102277548/bom:102266922/bom:102280257/bom:102280554/bom:102267122/bom:102287576/bom:102278237/bom:102264559/bom:102279479/bom:102288174/bom:102277911/bom:102285891/bom:102277401/bom:102284135/bom:102…	30
bom00640	Propanoate metabolism	11/1207	32/7906	0.00587462	0.0807122	ACAT1/ACAT2/BCKDHA/DBT/DLD/ECHDC1/ECHS1/HIBCH/LOC102274962/MLYCD/PCCB	ACAT1/ACAT2/BCKDHA/DBT/DLD/ECHDC1/ECHS1/HIBCH/LDHA/MLYCD/PCCB	bom:102271646/bom:102277319/bom:102284478/bom:102270331/bom:102277665/bom:102265974/bom:102281121/bom:102277831/bom:102274962/bom:102287264/bom:102281393	11
bom05146	Amoebiasis	25/1207	99/7906	0.00633572	0.0834203	CASP3/CD14/CD1E/COL4A1/COL4A2/COL4A3/COL4A5/GNA11/GNA15/IL12B/IL1R2/LAMA1/LAMA2/LAMA4/LAMA5/LAMB1/LAMB2/LAMC1/LOC102278008/PIK3CB/PIK3R1/RAB5A/RAB7A/TLR4/TNF	CASP3/CD14/CD1E/COL4A1/COL4A2/COL4A3/COL4A5/GNA11/GNA15/IL12B/IL1R2/LAMA1/LAMA2/LAMA4/LAMA5/Lamb1/Lamb2/Lamc1/C9/PIK3CB/PIK3R1/RAB5A/RAB7A/TLR4/TNF	bom:102287348/bom:102270488/bom:102287826/bom:102282767/bom:102282491/bom:102285223/bom:102271607/bom:102287661/bom:102287374/bom:102283689/bom:102271891/bom:102275509/bom:102287620/bom:102282139/bom:102266736/bom:102278503/bom:102278118/bom:102268051/bom:102278008/bom:102277548/bom:102266922/bom:102272703/bom:102270065/bom:102288174/bom:102277911	25
bom00280	Valine, leucine and isoleucine degradation	14/1207	47/7906	0.00847171	0.107082	ACAA1/ACADSB/ACAT1/ACAT2/ALDH7A1/BCKDHA/DBT/DLD/ECHS1/HIBCH/HMGCL/HMGCS1/MCCC2/PCCB	ACAA1/ACADSB/ACAT1/ACAT2/ALDH7A1/BCKDHA/DBT/DLD/ECHS1/HIBCH/HMGCL/HMGCS1/Mccc2/PCCB	bom:102280228/bom:102266366/bom:102271646/bom:102277319/bom:102285292/bom:102284478/bom:102270331/bom:102277665/bom:102281121/bom:102277831/bom:102283232/bom:102273894/bom:102284465/bom:102281393	14
bom05145	Toxoplasmosis	27/1207	112/7906	0.00900725	0.109473	AKT3/CASP3/GNAI1/GNAI2/GNAI3/HSPA1L/IFNGR2/IKBKG/IL10RB/IL12B/ITGA6/ITGB1/LAMA1/LAMA2/LAMA4/LAMA5/LAMB1/LAMB2/LAMC1/MAP2K3/MAP2K6/MAPK12/MAPK13/PPIF/TLR4/TNF/TRAF6	AKT3/CASP3/Gnai1/GNAI2/GNAI3/HSPA1L/IFNGR2/IKBKG/IL10RB/IL12B/ITGA6/ITGB1/LAMA1/LAMA2/LAMA4/LAMA5/Lamb1/Lamb2/Lamc1/MAP2K3/MAP2K6/MAPK12/MAPK13/PPIF/TLR4/TNF/TRAF6	bom:102265427/bom:102287348/bom:102273920/bom:102274651/bom:102285228/bom:102285944/bom:102281523/bom:102287968/bom:102275508/bom:102283689/bom:102265941/bom:102273972/bom:102275509/bom:102287620/bom:102282139/bom:102266736/bom:102278503/bom:102278118/bom:102268051/bom:102267773/bom:102272962/bom:102285848/bom:102271030/bom:102269922/bom:102288174/bom:102277911/bom:102285891	27
bom04070	Phosphatidylinositol signaling system	25/1207	102/7906	0.00942954	0.110361	CALM1/CDIPT/IMPA2/INPP1/INPP4B/INPP5F/INPPL1/IPMK/IPPK/ITPKC/ITPR2/ITPR3/MTM1/MTMR2/MTMR4/OCRL/PI4K2A/PI4KB/PIK3CB/PIK3R1/PIP4K2C/PLCD3/PLCE1/PPIP5K1/SYNJ2	calm/Cdipt/IMPA2/INPP1/INPP4B/INPP5F/Inppl1/IPMK/IPPK/ITPKC/ITPR2/ITPR3/MTM1/MTMR2/MTMR4/OCRL/PI4K2A/PI4KB/PIK3CB/PIK3R1/PIP4K2C/Plcd3/PLCE1/PPIP5K1/SYNJ2	bom:102281667/bom:102286337/bom:102285899/bom:102276134/bom:102283345/bom:102274685/bom:102278222/bom:102287037/bom:102279192/bom:102279045/bom:102269013/bom:102271039/bom:102272810/bom:102282843/bom:102268447/bom:102278951/bom:102270036/bom:102271241/bom:102277548/bom:102266922/bom:102268632/bom:102269641/bom:102268410/bom:102280665/bom:102280878	25
bom00520	Amino sugar and nucleotide sugar metabolism	14/1207	49/7906	0.0124751	0.135936	AMDHD2/CMAS/GMDS/GNPDA1/GPI/HEXA/HEXB/HK1/LOC102272785/MPI/PGM2/PGM3/RENBP/UGDH	AMDHD2/CMAS/GMDS/GNPDA1/GPI/HEXA/HEXB/HK1/CMAH/MPI/PGM2/PGM3/RENBP/UGDH	bom:102272787/bom:102265983/bom:102288149/bom:102287310/bom:102278570/bom:102284454/bom:102278249/bom:102270322/bom:102272785/bom:102279311/bom:102280136/bom:102288118/bom:102276973/bom:102285070	14
bom00600	Sphingolipid metabolism	14/1207	49/7906	0.0124751	0.135936	ACER2/ASAH2/B4GALT6/CERS2/DEGS2/GBA/NEU1/PLPP1/PLPP2/SGPP2/SPHK2/SPTLC1/SPTLC2/SPTLC3	ACER2/ASAH2/B4GALT6/CERS2/DEGS2/GBA/NEU1/PLPP1/PLPP2/SGPP2/SPHK2/SPTLC1/Sptlc2/SPTLC3	bom:102279101/bom:102269704/bom:102267802/bom:102264858/bom:102267014/bom:102268713/bom:102279438/bom:102278931/bom:102277289/bom:102286517/bom:102284142/bom:102270429/bom:102273673/bom:102266630	14
bom00051	Fructose and mannose metabolism	10/1207	31/7906	0.013775	0.140721	ALDOA/GMDS/HK1/LOC102270280/MPI/PFKFB4/PFKP/SORD/TKFC/TPI1	Aldoa/GMDS/HK1/FBP2/MPI/PFKFB4/PFKP/SORD/TKFC/TPI1	bom:102270580/bom:102288149/bom:102270322/bom:102270280/bom:102279311/bom:102271677/bom:102269659/bom:102271539/bom:102277749/bom:102282510	10
bom05222	Small cell lung cancer	22/1207	90/7906	0.01475	0.140721	AKT3/BAK1/CASP3/CDKN1A/COL4A1/COL4A2/COL4A3/COL4A5/IKBKG/ITGA6/ITGB1/LAMA1/LAMA2/LAMA4/LAMA5/LAMB1/LAMB2/LAMC1/PIK3CB/PIK3R1/TRAF4/TRAF6	AKT3/BAK1/CASP3/CDKN1A/COL4A1/COL4A2/COL4A3/COL4A5/IKBKG/ITGA6/ITGB1/LAMA1/LAMA2/LAMA4/LAMA5/Lamb1/Lamb2/Lamc1/PIK3CB/PIK3R1/TRAF4/TRAF6	bom:102265427/bom:102266544/bom:102287348/bom:102268672/bom:102282767/bom:102282491/bom:102285223/bom:102271607/bom:102287968/bom:102265941/bom:102273972/bom:102275509/bom:102287620/bom:102282139/bom:102266736/bom:102278503/bom:102278118/bom:102268051/bom:102277548/bom:102266922/bom:102269869/bom:102285891	22
bom05134	Legionellosis	14/1207	50/7906	0.0149603	0.140721	BNIP3/CASP3/CASP7/CD14/HSF1/HSPA1L/IL12B/LOC102280438/RAB1A/SAR1B/SEC22B/TLR4/TNF/VCP	BNIP3/CASP3/CASP7/CD14/HSF1/HSPA1L/IL12B/ARF2/Rab1A/SAR1B/Sec22b/TLR4/TNF/VCP	bom:102287193/bom:102287348/bom:102271384/bom:102270488/bom:102277494/bom:102285944/bom:102283689/bom:102280438/bom:102267685/bom:102264640/bom:102272279/bom:102288174/bom:102277911/bom:102271636	14
bom00030	Pentose phosphate pathway	9/1207	27/7906	0.0152738	0.140721	ALDOA/DERA/G6PD/GLYCTK/GPI/LOC102270280/PFKP/PGM2/RGN	Aldoa/DERA/G6PD/GLYCTK/GPI/FBP2/PFKP/PGM2/RGN	bom:102270580/bom:102273084/bom:102264364/bom:102272865/bom:102278570/bom:102270280/bom:102269659/bom:102280136/bom:102281821	9
bom00480	Glutathione metabolism	15/1207	55/7906	0.0153606	0.140721	CHAC2/G6PD/GCLC/GCLM/GGT1/GPX3/GSR/GSS/GSTM3/LOC102272205/LOC102281969/LOC102283655/LOC102288314/MGST3/PRDX6	CHAC2/G6PD/GCLC/GCLM/GGT1/GPX3/Gsr/GSS/Gstm5/GSTP1/GSTM1/GSTM1/GSTO1/MGST3/PRDX6	bom:102271390/bom:102264364/bom:102268521/bom:102266741/bom:102275636/bom:102278717/bom:102267960/bom:102288014/bom:102281683/bom:102272205/bom:102281969/bom:102283655/bom:102288314/bom:102268301/bom:102286451	15
bom00010	Glycolysis / Gluconeogenesis	16/1207	60/7906	0.0155862	0.140721	AKR1A1/ALDH1A3/ALDH7A1/ALDOA/DLAT/DLD/GPI/HK1/LOC102267436/LOC102270280/LOC102274962/PDHB/PFKP/PGK1/PGM2/TPI1	AKR1A1/Aldh1a3/ALDH7A1/Aldoa/DLAT/DLD/GPI/HK1/ALDH3B1/FBP2/LDHA/PDHB/PFKP/PGK1/PGM2/TPI1	bom:102278148/bom:102284286/bom:102285292/bom:102270580/bom:102283035/bom:102277665/bom:102278570/bom:102270322/bom:102267436/bom:102270280/bom:102274962/bom:102287624/bom:102269659/bom:102276694/bom:102280136/bom:102282510	16
bom00040	Pentose and glucuronate interconversions	7/1207	19/7906	0.017783	0.156096	AKR1A1/CRYL1/GUSB/LOC102275834/SORD/UGDH/XYLB	AKR1A1/CRYL1/GUSB/GUSB/SORD/UGDH/XYLB	bom:102278148/bom:102271200/bom:102278582/bom:102275834/bom:102271539/bom:102285070/bom:102281828	7
bom04666	Fc gamma R-mediated phagocytosis	21/1207	87/7906	0.0194515	0.166126	AKT3/DNM2/GSN/INPPL1/LIMK2/LOC102273069/MAP2K1/MYO10/PIK3CB/PIK3R1/PLA2G4A/PLA2G4D/PLA2G4F/PLD1/PLPP1/PLPP2/PRKCD/PRKCE/SPHK2/WASF1/WASF2	AKT3/DNM2/GSN/Inppl1/LIMK2/FCGR2/MAP2K1/MYO10/PIK3CB/PIK3R1/PLA2G4A/PLA2G4D/PLA2G4F/PLD1/PLPP1/PLPP2/PRKCD/PRKCE/SPHK2/WASF1/WASF2	bom:102265427/bom:102279431/bom:102267653/bom:102278222/bom:102282980/bom:102273069/bom:102280670/bom:102272380/bom:102277548/bom:102266922/bom:102271639/bom:102282862/bom:102283142/bom:102279771/bom:102278931/bom:102277289/bom:102273901/bom:102266941/bom:102284142/bom:102264451/bom:102277401	21
bom04216	Ferroptosis	13/1207	47/7906	0.020653	0.16742	ACSL1/ACSL5/ACSL6/ATG7/GCLC/GCLM/GSS/LOC102276607/LOC102277920/LOC106700877/MAP1LC3C/STEAP3/TFRC	ACSL1/Acsl5/ACSL6/ATG7/GCLC/GCLM/GSS/ICA/FTH1/-/MAP1LC3C/STEAP3/TFRC	bom:102287851/bom:102273197/bom:102276039/bom:102273520/bom:102268521/bom:102266741/bom:102288014/bom:102276607/bom:102277920/bom:106700877/bom:102288385/bom:102275247/bom:102278238	13
bom05132	Salmonella infection	43/1207	208/7906	0.0208294	0.16742	ACBD3/AKT3/BAK1/BRK1/CASP3/CASP7/CD14/CYTH3/DNM2/DYNC1LI1/DYNC2LI1/EXOC2/FLNB/GCC2/HSP90B1/IKBKG/KLC1/LOC102280438/LOC102283108/LOC102287162/MAP2K1/MAP2K3/MAP2K4/MAP2K6/MAPK12/MAPK13/MYH14/PAK3/PFN2/PKN1/PLEKHM1/RAB5A/RAB7A/RAB9A/RHOA/ROCK2/SNX9/TAB3/TLR4/TNF/TRAF6/VPS18/WASL	ACBD3/AKT3/BAK1/brk1/CASP3/CASP7/CD14/Cyth3/DNM2/DYNC1LI1/DYNC2LI1/EXOC2/FLNB/Gcc2/HSP90B1/IKBKG/KLC1/ARF2/MYO6/RHOG/MAP2K1/MAP2K3/MAP2K4/MAP2K6/MAPK12/MAPK13/MYH14/PAK3/PFN2/PKN1/PLEKHM1/RAB5A/RAB7A/RAB9A/RHOA/ROCK2/SNX9/TAB3/TLR4/TNF/TRAF6/VPS18/WASL	bom:102273834/bom:102265427/bom:102266544/bom:102265191/bom:102287348/bom:102271384/bom:102270488/bom:102267618/bom:102279431/bom:102286012/bom:102275591/bom:102287580/bom:102265714/bom:102277838/bom:102268820/bom:102287968/bom:102270418/bom:102280438/bom:102283108/bom:102287162/bom:102280670/bom:102267773/bom:102287278/bom:102272962/bom:102285848/bom:102271030/bom:102283624/bom:102274792/bom:102…	43
bom00983	Drug metabolism - other enzymes	16/1207	62/7906	0.0211924	0.16742	CDA/CMPK1/GSTM3/GUSB/IMPDH1/LOC102272205/LOC102275834/LOC102281969/LOC102283655/LOC102287153/LOC102288314/MGST3/NME7/TPMT/UCKL1/UPP1	Cda/CMPK1/Gstm5/GUSB/IMPDH1/GSTP1/GUSB/GSTM1/GSTM1/HPRT1/GSTO1/MGST3/NME7/TPMT/UCKL1/Upp1	bom:102274233/bom:102274423/bom:102281683/bom:102278582/bom:102278605/bom:102272205/bom:102275834/bom:102281969/bom:102283655/bom:102287153/bom:102288314/bom:102268301/bom:102270209/bom:102267418/bom:102267270/bom:102275681	16
bom00630	Glyoxylate and dicarboxylate metabolism	9/1207	29/7906	0.0246001	0.189601	ACAT1/ACAT2/ACO1/AMT/DLD/GLYCTK/MDH2/PCCB/SHMT2	ACAT1/ACAT2/ACO1/AMT/DLD/GLYCTK/MDH2/PCCB/SHMT2	bom:102271646/bom:102277319/bom:102279139/bom:102268408/bom:102277665/bom:102272865/bom:102282724/bom:102281393/bom:102287065	9
bom04150	mTOR signaling pathway	32/1207	149/7906	0.0257441	0.193694	AKT3/ATP6V1A/ATP6V1B2/ATP6V1C2/ATP6V1D/ATP6V1E1/ATP6V1G1/DEPDC5/DVL3/FNIP2/FZD3/FZD4/FZD5/FZD7/GSK3B/LAMTOR1/LOC102268823/LOC102282064/LRP5/MAP2K1/NPRL3/PIK3CB/PIK3R1/RHOA/RPS6KA2/RPS6KA3/RPS6KA6/STRADB/TNF/TSC2/ULK2/WDR59	AKT3/ATP6V1A/ATP6V1B2/ATP6V1C2/ATP6V1D/ATP6V1E1/ATP6V1G1/Depdc5/DVL3/FNIP2/FZD3/FZD4/FZD5/FZD7/GSK3B/LAMTOR1/ATP6V1H/ATP6V1H/LRP5/MAP2K1/Nprl3/PIK3CB/PIK3R1/RHOA/RPS6KA2/Rps6ka3/RPS6KA6/STRADB/TNF/Tsc2/ULK2/WDR59	bom:102265427/bom:102276594/bom:102273812/bom:102265121/bom:102270467/bom:102278885/bom:102281641/bom:102287485/bom:102280462/bom:102276370/bom:102273339/bom:102286685/bom:102282966/bom:102275255/bom:102275260/bom:102273993/bom:102268823/bom:102282064/bom:102268590/bom:102280670/bom:102269486/bom:102277548/bom:102266922/bom:102280554/bom:102287576/bom:102278237/bom:102264559/bom:102273173/bom:102…	32
bom00620	Pyruvate metabolism	10/1207	34/7906	0.0265426	0.193884	ACAT1/ACAT2/ALDH7A1/DLAT/DLD/HAGH/LOC102274962/MDH2/ME1/PDHB	ACAT1/ACAT2/ALDH7A1/DLAT/DLD/HAGH/LDHA/MDH2/ME1/PDHB	bom:102271646/bom:102277319/bom:102285292/bom:102283035/bom:102277665/bom:102283804/bom:102274962/bom:102282724/bom:102266389/bom:102287624	10
bom04966	Collecting duct acid secretion	8/1207	25/7906	0.0278364	0.193884	ATP6V0A1/ATP6V0C/ATP6V1A/ATP6V1B2/ATP6V1C2/ATP6V1D/ATP6V1E1/ATP6V1G1	ATP6V0A1/ATP6V0C/ATP6V1A/ATP6V1B2/ATP6V1C2/ATP6V1D/ATP6V1E1/ATP6V1G1	bom:102281348/bom:102284627/bom:102276594/bom:102273812/bom:102265121/bom:102270467/bom:102278885/bom:102281641	8
bom05152	Tuberculosis	37/1207	178/7906	0.0281366	0.193884	AKT3/ARHGEF11/ATP6AP1/ATP6V0A1/ATP6V0B/ATP6V0C/CALM1/CAMK2B/CASP3/CD14/CLEC4E/CTSD/EP300/HSPA9/IFNGR2/IL10RB/IL12B/IL1A/IRAK2/LAMP1/LAMP2/LOC102268823/LOC102273069/LOC102282064/MAPK12/MAPK13/NOD2/PPP3R1/RAB5A/RAB7A/RFXANK/RHOA/SPHK2/TLR4/TNF/TRAF6/VDR	AKT3/ARHGEF11/ATP6AP1/ATP6V0A1/ATP6V0B/ATP6V0C/calm/CAMK2B/CASP3/CD14/CLEC4E/CTSD/EP300/HSPA9/IFNGR2/IL10RB/IL12B/IL1A/IRAK2/LAMP1/LAMP2/ATP6V1H/FCGR2/ATP6V1H/MAPK12/MAPK13/NOD2/Ppp3r1/RAB5A/RAB7A/RFXANK/RHOA/SPHK2/TLR4/TNF/TRAF6/VDR	bom:102265427/bom:102265611/bom:102265784/bom:102281348/bom:102283532/bom:102284627/bom:102281667/bom:102281822/bom:102287348/bom:102270488/bom:102267192/bom:102275829/bom:102273007/bom:102275239/bom:102281523/bom:102275508/bom:102283689/bom:102282330/bom:102264912/bom:102272677/bom:102282151/bom:102268823/bom:102273069/bom:102282064/bom:102285848/bom:102271030/bom:102265346/bom:102272271/bom:102…	37
bom04140	Autophagy - animal	28/1207	128/7906	0.0283485	0.193884	AKT3/ATG16L2/ATG4D/ATG7/ATG9B/BNIP3/CTSB/CTSD/DAPK1/GABARAPL2/LAMP1/LAMP2/MAP2K1/MTMR4/NRBF2/PIK3CB/PIK3R1/PRKCD/RAB1A/RAB39B/RAB7A/RB1CC1/SMCR8/TBK1/TRAF6/TSC2/ULK2/WIPI2	AKT3/Atg16l2/ATG4D/ATG7/ATG9B/BNIP3/CTSB/CTSD/DAPK1/GABARAPL2/LAMP1/LAMP2/MAP2K1/MTMR4/NRBF2/PIK3CB/PIK3R1/PRKCD/Rab1A/RAB39B/RAB7A/Rb1cc1/SMCR8/TBK1/TRAF6/Tsc2/ULK2/WIPI2	bom:102265427/bom:102285242/bom:102279715/bom:102273520/bom:102267828/bom:102287193/bom:102284921/bom:102275829/bom:102268782/bom:102265036/bom:102272677/bom:102282151/bom:102280670/bom:102268447/bom:102272578/bom:102277548/bom:102266922/bom:102273901/bom:102267685/bom:102280315/bom:102270065/bom:102281518/bom:102274044/bom:102279479/bom:102285891/bom:102267343/bom:102268847/bom:102285764	28
bom05014	Amyotrophic lateral sclerosis (ALS)	14/1207	54/7906	0.0288371	0.193884	CASP3/CCS/DERL1/GPX3/MAP2K3/MAP2K6/MAP3K5/MAPK12/MAPK13/NOS1/PPP3R1/RAB5A/TNF/TOMM40L	CASP3/CCS/DERL1/GPX3/MAP2K3/MAP2K6/MAP3K5/MAPK12/MAPK13/NOS1/Ppp3r1/RAB5A/TNF/TOMM40L	bom:102287348/bom:102282760/bom:102276819/bom:102278717/bom:102267773/bom:102272962/bom:102276849/bom:102285848/bom:102271030/bom:102280537/bom:102272271/bom:102272703/bom:102277911/bom:102274999	14
bom04921	Oxytocin signaling pathway	32/1207	151/7906	0.030629	0.201641	ADCY5/CACNA1D/CACNA2D1/CACNB1/CACNB3/CACNB4/CALM1/CAMK2B/CDKN1A/GNAI1/GNAI2/GNAI3/GUCY1A3/GUCY1B3/ITPR2/ITPR3/KCNJ2/LOC102285474/LOC102286049/MAP2K1/MYLK4/NFATC4/NPR2/OXTR/PLA2G4A/PLA2G4D/PLA2G4F/PPP3R1/PRKAG2/RHOA/ROCK2/RYR1	ADCY5/Cacna1d/CACNA2D1/CACNB1/CACNB3/CACNB4/calm/CAMK2B/CDKN1A/Gnai1/GNAI2/GNAI3/GUCY1A1/GUCY1B1/ITPR2/ITPR3/KCNJ2/NFATC1/NFATC1/MAP2K1/MYLK4/NFATC4/NPR2/OXTR/PLA2G4A/PLA2G4D/PLA2G4F/Ppp3r1/PRKAG2/RHOA/ROCK2/RYR1	bom:102276460/bom:102271623/bom:102268507/bom:102287719/bom:102265606/bom:102265990/bom:102281667/bom:102281822/bom:102268672/bom:102273920/bom:102274651/bom:102285228/bom:102281834/bom:102282106/bom:102269013/bom:102271039/bom:102272385/bom:102285474/bom:102286049/bom:102280670/bom:102264349/bom:102285411/bom:102278070/bom:102272042/bom:102271639/bom:102282862/bom:102283142/bom:102272271/bom:102…	32
bom04340	Hedgehog signaling pathway	13/1207	50/7906	0.0337014	0.214737	ARRB1/CUL3/EVC2/FBXW11/GLI3/GSK3B/KIF7/LOC102269709/LOC102271648/LOC102273071/MGRN1/SPOP/SUFU	ARRB1/Cul3/EVC2/FBXW11/GLI3/GSK3B/Kif7/CSNK1B/EVC/EVC/MGRN1/SPOP/SUFU	bom:102284170/bom:102283209/bom:102272780/bom:102273208/bom:102279604/bom:102275260/bom:102268252/bom:102269709/bom:102271648/bom:102273071/bom:102272505/bom:102269054/bom:102271383	13
bom04625	C-type lectin receptor signaling pathway	24/1207	108/7906	0.0339774	0.214737	AKT3/ARHGEF11/CALM1/CCL22/CLEC4E/CYLD/IKBKE/IKBKG/IL12B/ITPR2/ITPR3/LOC102285474/LOC102286049/MAPK12/MAPK13/MDM2/NFATC4/PIK3CB/PIK3R1/PPP3R1/PRKCD/RHOA/STAT2/TNF	AKT3/ARHGEF11/calm/CCL22/CLEC4E/CYLD/IKBKE/IKBKG/IL12B/ITPR2/ITPR3/NFATC1/NFATC1/MAPK12/MAPK13/MDM2/NFATC4/PIK3CB/PIK3R1/Ppp3r1/PRKCD/RHOA/STAT2/TNF	bom:102265427/bom:102265611/bom:102281667/bom:102284427/bom:102267192/bom:102265067/bom:102271506/bom:102287968/bom:102283689/bom:102269013/bom:102271039/bom:102285474/bom:102286049/bom:102285848/bom:102271030/bom:102287490/bom:102285411/bom:102277548/bom:102266922/bom:102272271/bom:102273901/bom:102280554/bom:102277710/bom:102277911	24
bom05100	Bacterial invasion of epithelial cells	17/1207	71/7906	0.0357789	0.221689	CLTB/CLTC/CTNNA1/DNM2/DNM3/ELMO2/GAB1/ITGB1/LOC102287162/PIK3CB/PIK3R1/RHOA/SEPT8/SEPT9/WASF1/WASF2/WASL	CLTB/CLTC/CTNNA1/DNM2/DNM3/Elmo2/GAB1/ITGB1/RHOG/PIK3CB/PIK3R1/RHOA/SEPT8/SEPT9/WASF1/WASF2/WASL	bom:102273115/bom:102283006/bom:102275999/bom:102279431/bom:102279295/bom:102275139/bom:102282859/bom:102273972/bom:102287162/bom:102277548/bom:102266922/bom:102280554/bom:102270632/bom:102284284/bom:102264451/bom:102277401/bom:102284135	17
bom04924	Renin secretion	18/1207	77/7906	0.0390338	0.233354	ADCY5/CACNA1D/CALM1/CLCA2/CTSB/GNAI1/GNAI2/GNAI3/GUCY1A3/GUCY1B3/ITPR2/ITPR3/KCNJ2/LOC102266786/LOC102270735/LOC102271020/PDE3A/PPP3R1	ADCY5/Cacna1d/calm/CLCA2/CTSB/Gnai1/GNAI2/GNAI3/GUCY1A1/GUCY1B1/ITPR2/ITPR3/KCNJ2/ACE/-/-/PDE3A/Ppp3r1	bom:102276460/bom:102271623/bom:102281667/bom:102272047/bom:102284921/bom:102273920/bom:102274651/bom:102285228/bom:102281834/bom:102282106/bom:102269013/bom:102271039/bom:102272385/bom:102266786/bom:102270735/bom:102271020/bom:102285332/bom:102272271	18
bom00565	Ether lipid metabolism	13/1207	51/7906	0.0391384	0.233354	AGPS/CEPT1/CHPT1/GDPD3/LOC102282352/LPCAT1/PAFAH2/PLA2G4A/PLA2G4D/PLA2G4F/PLD1/PLPP1/PLPP2	AGPS/Cept1/CHPT1/GDPD3/PLA2G16/LPCAT1/PAFAH2/PLA2G4A/PLA2G4D/PLA2G4F/PLD1/PLPP1/PLPP2	bom:102284431/bom:102273094/bom:102269460/bom:102272085/bom:102282352/bom:102265598/bom:102266658/bom:102271639/bom:102282862/bom:102283142/bom:102279771/bom:102278931/bom:102277289	13
bom00531	Glycosaminoglycan degradation	7/1207	22/7906	0.039883	0.233389	GNS/GUSB/HEXA/HEXB/HPSE/IDS/LOC102275834	GNS/GUSB/HEXA/HEXB/HPSE/IDS/GUSB	bom:102278733/bom:102278582/bom:102284454/bom:102278249/bom:102265641/bom:102286693/bom:102275834	7
bom04145	Phagosome	31/1207	149/7906	0.0413132	0.237363	ATP6AP1/ATP6V0A1/ATP6V0B/ATP6V0C/ATP6V1A/ATP6V1B2/ATP6V1C2/ATP6V1D/ATP6V1E1/ATP6V1G1/CANX/CD14/COMP/DYNC1LI1/HGS/ITGB1/LAMP1/LAMP2/LOC102268823/LOC102273069/LOC102274412/LOC102275624/LOC102282064/NOS1/RAB5A/RAB7A/SEC22B/STX12/TFRC/TLR4/TUBB6	ATP6AP1/ATP6V0A1/ATP6V0B/ATP6V0C/ATP6V1A/ATP6V1B2/ATP6V1C2/ATP6V1D/ATP6V1E1/ATP6V1G1/CANX/CD14/COMP/DYNC1LI1/HGS/ITGB1/LAMP1/LAMP2/ATP6V1H/FCGR2/TUBA1C/-/ATP6V1H/NOS1/RAB5A/RAB7A/Sec22b/Stx12/TFRC/TLR4/TUBB6	bom:102265784/bom:102281348/bom:102283532/bom:102284627/bom:102276594/bom:102273812/bom:102265121/bom:102270467/bom:102278885/bom:102281641/bom:102278147/bom:102270488/bom:102267028/bom:102286012/bom:102284452/bom:102273972/bom:102272677/bom:102282151/bom:102268823/bom:102273069/bom:102274412/bom:102275624/bom:102282064/bom:102280537/bom:102272703/bom:102270065/bom:102272279/bom:102278436/bom:102…	31
bom04730	Long-term depression	15/1207	62/7906	0.0430426	0.242883	GNA11/GNAI1/GNAI2/GNAI3/GUCY1A3/GUCY1B3/ITPR2/ITPR3/MAP2K1/NOS1/PLA2G4A/PLA2G4D/PLA2G4F/PPP2R1B/RYR1	GNA11/Gnai1/GNAI2/GNAI3/GUCY1A1/GUCY1B1/ITPR2/ITPR3/MAP2K1/NOS1/PLA2G4A/PLA2G4D/PLA2G4F/Ppp2r1b/RYR1	bom:102287661/bom:102273920/bom:102274651/bom:102285228/bom:102281834/bom:102282106/bom:102269013/bom:102271039/bom:102280670/bom:102280537/bom:102271639/bom:102282862/bom:102283142/bom:102285183/bom:102275567	15
bom00760	Nicotinate and nicotinamide metabolism	10/1207	37/7906	0.0460925	0.255531	ENPP1/ENPP3/LOC102268405/NADK/NAMPT/NMRK1/NT5C3A/SIRT4/SIRT6/SIRT7	ENPP1/ENPP3/NT5C3A/Nadk/NAMPT/NMRK1/NT5C3A/SIRT4/SIRT6/SIRT7	bom:102266516/bom:102266801/bom:102268405/bom:102271202/bom:102277699/bom:102281473/bom:102287195/bom:102266352/bom:102272282/bom:102287843	10
bom04750	Inflammatory mediator regulation of TRP channels	23/1207	106/7906	0.0476066	0.259374	ADCY5/CALM1/CAMK2B/F2RL1/HTR2B/ITPR2/ITPR3/KNG1/LOC102266645/LOC102282716/LOC102284389/MAP2K3/MAP2K6/MAPK12/MAPK13/PIK3CB/PIK3R1/PLA2G4A/PLA2G4D/PLA2G4F/PRKCD/PRKCE/TRPV3	ADCY5/calm/CAMK2B/F2RL1/HTR2B/ITPR2/ITPR3/KNG1/ASIC1/Cyp2c23/CYP2J2/MAP2K3/MAP2K6/MAPK12/MAPK13/PIK3CB/PIK3R1/PLA2G4A/PLA2G4D/PLA2G4F/PRKCD/PRKCE/Trpv3	bom:102276460/bom:102281667/bom:102281822/bom:102271773/bom:102268648/bom:102269013/bom:102271039/bom:102270660/bom:102266645/bom:102282716/bom:102284389/bom:102267773/bom:102272962/bom:102285848/bom:102271030/bom:102277548/bom:102266922/bom:102271639/bom:102282862/bom:102283142/bom:102273901/bom:102266941/bom:102280165	23
bom01212	Fatty acid metabolism	13/1207	53/7906	0.051814	0.277512	ACAA1/ACADSB/ACAT1/ACAT2/ACSL1/ACSL5/ACSL6/ECHS1/ELOVL7/HSD17B12/HSD17B8/LOC102273950/TECR	ACAA1/ACADSB/ACAT1/ACAT2/ACSL1/Acsl5/ACSL6/ECHS1/ELOVL7/HSD17B12/HSD17B8/ACADVL/TECR	bom:102280228/bom:102266366/bom:102271646/bom:102277319/bom:102287851/bom:102273197/bom:102276039/bom:102281121/bom:102264723/bom:102274407/bom:102286352/bom:102273950/bom:102285957	13
bom00790	Folate biosynthesis	9/1207	33/7906	0.0540661	0.284748	ALPL/FPGS/GGH/GPHN/LOC102269570/LOC102271733/LOC102272308/LOC102272594/TH	ALPL/FPGS/GGH/GPHN/GCH1/-/-/-/TH	bom:102271651/bom:102286537/bom:102276825/bom:102273875/bom:102269570/bom:102271733/bom:102272308/bom:102272594/bom:102274970	9
bom04390	Hippo signaling pathway	31/1207	153/7906	0.0563495	0.291397	AJUBA/APC/BMP2/BMPR1A/BMPR1B/CCND3/CTNNA1/DLG2/DLG3/DLG4/DVL3/FBXW11/FZD3/FZD4/FZD5/FZD7/GSK3B/ID2/INADL/LATS1/LATS2/MPP5/PPP2R1B/PPP2R2A/RASSF6/SMAD3/SMAD7/SOX2/TP53BP2/YAP1/YWHAG	AJUBA/APC/BMP2/BMPR1A/BMPR1B/CCND3/CTNNA1/DLG2/Dlg3/DLG4/DVL3/FBXW11/FZD3/FZD4/FZD5/FZD7/GSK3B/ID2/PATJ/LATS1/LATS2/MPP5/Ppp2r1b/PPP2R2A/RASSF6/SMAD3/SMAD7/SOX2/TP53BP2/YAP1/YWHAG	bom:102278796/bom:102272116/bom:102268860/bom:102269707/bom:102284193/bom:102268077/bom:102275999/bom:102284602/bom:102272388/bom:102282219/bom:102280462/bom:102273208/bom:102273339/bom:102286685/bom:102282966/bom:102275255/bom:102275260/bom:102281000/bom:102286550/bom:102272340/bom:102277648/bom:102274452/bom:102285183/bom:102287455/bom:102271685/bom:102282627/bom:102269306/bom:102282812/bom:102…	31
bom05142	Chagas disease (American trypanosomiasis)	23/1207	108/7906	0.0571729	0.291397	AKT3/CD3D/CD3G/GNA11/GNA15/GNAI1/GNAI2/GNAI3/IFNGR2/IKBKG/IL12B/KNG1/LOC102266786/MAP2K4/MAPK12/MAPK13/PIK3CB/PIK3R1/PPP2R1B/PPP2R2A/TLR4/TNF/TRAF6	AKT3/CD3D/CD3G/GNA11/GNA15/Gnai1/GNAI2/GNAI3/IFNGR2/IKBKG/IL12B/KNG1/ACE/MAP2K4/MAPK12/MAPK13/PIK3CB/PIK3R1/Ppp2r1b/PPP2R2A/TLR4/TNF/TRAF6	bom:102265427/bom:102272573/bom:102272288/bom:102287661/bom:102287374/bom:102273920/bom:102274651/bom:102285228/bom:102281523/bom:102287968/bom:102283689/bom:102270660/bom:102266786/bom:102287278/bom:102285848/bom:102271030/bom:102277548/bom:102266922/bom:102285183/bom:102287455/bom:102288174/bom:102277911/bom:102285891	23
bom04022	cGMP-PKG signaling pathway	33/1207	165/7906	0.0585913	0.293887	ADCY5/ADRA1A/ADRA1D/AKT3/ATP1B2/ATP2B1/CACNA1D/CALM1/EDNRB/GNA11/GNAI1/GNAI2/GNAI3/GUCY1A3/GUCY1B3/ITPR2/ITPR3/KCNJ8/KNG1/LOC102285474/LOC102286049/LOC102288101/MAP2K1/MRVI1/MYLK4/NFATC4/NPR2/PDE3A/PPIF/PPP3R1/PRKCE/RHOA/ROCK2	ADCY5/ADRA1A/ADRA1D/AKT3/ATP1B2/ATP2B1/Cacna1d/calm/EDNRB/GNA11/Gnai1/GNAI2/GNAI3/GUCY1A1/GUCY1B1/ITPR2/ITPR3/KCNJ8/KNG1/NFATC1/NFATC1/MEF2B/MAP2K1/MRVI1/MYLK4/NFATC4/NPR2/PDE3A/PPIF/Ppp3r1/PRKCE/RHOA/ROCK2	bom:102276460/bom:102265630/bom:102282911/bom:102265427/bom:102272087/bom:102281006/bom:102271623/bom:102281667/bom:102281085/bom:102287661/bom:102273920/bom:102274651/bom:102285228/bom:102281834/bom:102282106/bom:102269013/bom:102271039/bom:102265409/bom:102270660/bom:102285474/bom:102286049/bom:102288101/bom:102280670/bom:102278336/bom:102264349/bom:102285411/bom:102278070/bom:102285332/bom:102…	33
bom04260	Cardiac muscle contraction	18/1207	81/7906	0.060485	0.298645	ATP1B2/CACNA1D/CACNA2D1/CACNB1/CACNB3/CACNB4/LOC102270480/LOC102270524/LOC102271679/LOC102272636/LOC102274326/LOC102275847/LOC102278351/LOC102279149/LOC102279352/LOC102285100/LOC102286307/TNNT2	ATP1B2/Cacna1d/CACNA2D1/CACNB1/CACNB3/CACNB4/CYC1/UQCR10/UQCRQ/UQCRC1/COX5A/COX6B1/COX7A2/COX5A/COX8A/ASPH/COX7A2L/TNNT2	bom:102272087/bom:102271623/bom:102268507/bom:102287719/bom:102265606/bom:102265990/bom:102270480/bom:102270524/bom:102271679/bom:102272636/bom:102274326/bom:102275847/bom:102278351/bom:102279149/bom:102279352/bom:102285100/bom:102286307/bom:102278855	18
bom04912	GnRH signaling pathway	20/1207	93/7906	0.0666367	0.323957	ADCY5/CACNA1D/CALM1/CAMK2B/GNA11/ITPR2/ITPR3/MAP2K1/MAP2K3/MAP2K4/MAP2K6/MAP3K3/MAP3K4/MAPK12/MAPK13/PLA2G4A/PLA2G4D/PLA2G4F/PLD1/PRKCD	ADCY5/Cacna1d/calm/CAMK2B/GNA11/ITPR2/ITPR3/MAP2K1/MAP2K3/MAP2K4/MAP2K6/MAP3K3/MAP3K4/MAPK12/MAPK13/PLA2G4A/PLA2G4D/PLA2G4F/PLD1/PRKCD	bom:102276460/bom:102271623/bom:102281667/bom:102281822/bom:102287661/bom:102269013/bom:102271039/bom:102280670/bom:102267773/bom:102287278/bom:102272962/bom:102275307/bom:102283969/bom:102285848/bom:102271030/bom:102271639/bom:102282862/bom:102283142/bom:102279771/bom:102273901	20
bom05235	PD-L1 expression and PD-1 checkpoint pathway in cancer	19/1207	88/7906	0.0701268	0.335758	AKT3/CD274/CD3D/CD3G/IFNGR2/IKBKG/LOC102285474/LOC102286049/MAP2K1/MAP2K3/MAP2K6/MAP3K3/MAPK12/MAPK13/PIK3CB/PIK3R1/PPP3R1/TLR4/TRAF6	AKT3/CD274/CD3D/CD3G/IFNGR2/IKBKG/NFATC1/NFATC1/MAP2K1/MAP2K3/MAP2K6/MAP3K3/MAPK12/MAPK13/PIK3CB/PIK3R1/Ppp3r1/TLR4/TRAF6	bom:102265427/bom:102277853/bom:102272573/bom:102272288/bom:102281523/bom:102287968/bom:102285474/bom:102286049/bom:102280670/bom:102267773/bom:102272962/bom:102275307/bom:102285848/bom:102271030/bom:102277548/bom:102266922/bom:102272271/bom:102288174/bom:102285891	19
bom00072	Synthesis and degradation of ketone bodies	4/1207	11/7906	0.0731789	0.345142	ACAT1/ACAT2/HMGCL/HMGCS1	ACAT1/ACAT2/HMGCL/HMGCS1	bom:102271646/bom:102277319/bom:102283232/bom:102273894	4
bom05323	Rheumatoid arthritis	20/1207	95/7906	0.0798375	0.36921	ACP5/ATP6AP1/ATP6V0A1/ATP6V0B/ATP6V0C/ATP6V1A/ATP6V1B2/ATP6V1C2/ATP6V1D/ATP6V1E1/ATP6V1G1/CSF1/IL15/IL17A/IL1A/LOC102268823/LOC102282064/TLR4/TNF/TNFSF13	ACP5/ATP6AP1/ATP6V0A1/ATP6V0B/ATP6V0C/ATP6V1A/ATP6V1B2/ATP6V1C2/ATP6V1D/ATP6V1E1/ATP6V1G1/CSF1/IL15/IL17A/IL1A/ATP6V1H/ATP6V1H/TLR4/TNF/TNFSF13	bom:102286348/bom:102265784/bom:102281348/bom:102283532/bom:102284627/bom:102276594/bom:102273812/bom:102265121/bom:102270467/bom:102278885/bom:102281641/bom:102269710/bom:102276455/bom:102273714/bom:102282330/bom:102268823/bom:102282064/bom:102288174/bom:102277911/bom:102268249	20
bom05412	Arrhythmogenic right ventricular cardiomyopathy (ARVC)	16/1207	73/7906	0.0816904	0.36921	CACNA1D/CACNA2D1/CACNB1/CACNB3/CACNB4/CTNNA1/DSP/ITGA10/ITGA6/ITGA7/ITGB1/JUP/LAMA1/LAMA2/LOC102266197/PKP2	Cacna1d/CACNA2D1/CACNB1/CACNB3/CACNB4/CTNNA1/DSP/ITGA10/ITGA6/ITGA7/ITGB1/JUP/LAMA1/LAMA2/DSC2/PKP2	bom:102271623/bom:102268507/bom:102287719/bom:102265606/bom:102265990/bom:102275999/bom:102286855/bom:102287332/bom:102265941/bom:102282217/bom:102273972/bom:102264491/bom:102275509/bom:102287620/bom:102266197/bom:102268065	16
bom00380	Tryptophan metabolism	11/1207	46/7906	0.0817871	0.36921	AADAT/ACAT1/ACAT2/ALDH7A1/ASMT/CCBL1/DLD/DLST/ECHS1/LOC102283235/MAOA	AADAT/ACAT1/ACAT2/ALDH7A1/ASMT/KYAT1/DLD/DLST/ECHS1/CYP1A1/MAOA	bom:102269904/bom:102271646/bom:102277319/bom:102285292/bom:102278615/bom:102274277/bom:102277665/bom:102277033/bom:102281121/bom:102283235/bom:102278212	11
bom00071	Fatty acid degradation	10/1207	41/7906	0.0845983	0.371293	ACAA1/ACADSB/ACAT1/ACAT2/ACSL1/ACSL5/ACSL6/ALDH7A1/ECHS1/LOC102273950	ACAA1/ACADSB/ACAT1/ACAT2/ACSL1/Acsl5/ACSL6/ALDH7A1/ECHS1/ACADVL	bom:102280228/bom:102266366/bom:102271646/bom:102277319/bom:102287851/bom:102273197/bom:102276039/bom:102285292/bom:102281121/bom:102273950	10
bom00270	Cysteine and methionine metabolism	10/1207	41/7906	0.0845983	0.371293	APIP/CCBL1/DNMT3A/GCLC/GCLM/GOT2/GSS/LOC102274962/MDH2/MPST	APIP/KYAT1/Dnmt3a/GCLC/GCLM/GOT2/GSS/LDHA/MDH2/MPST	bom:102281965/bom:102274277/bom:102284316/bom:102268521/bom:102266741/bom:102268550/bom:102288014/bom:102274962/bom:102282724/bom:102278933	10
bom00240	Pyrimidine metabolism	12/1207	52/7906	0.0888501	0.384611	AK9/CANT1/CDA/CMPK1/ENPP1/ENPP3/ENTPD5/LOC102268405/NME7/NT5C3A/UCKL1/UPP1	AK9/CANT1/Cda/CMPK1/ENPP1/ENPP3/ENTPD5/NT5C3A/NME7/NT5C3A/UCKL1/Upp1	bom:102275074/bom:102272160/bom:102274233/bom:102274423/bom:102266516/bom:102266801/bom:102278224/bom:102268405/bom:102270209/bom:102287195/bom:102267270/bom:102275681	12
bom00561	Glycerolipid metabolism	14/1207	63/7906	0.0903393	0.385773	AGPAT4/AGPAT5/AKR1A1/ALDH7A1/DGAT2/GK/GLYCTK/GPAM/LIPG/LOC102284522/PLPP1/PLPP2/PNLIPRP3/TKFC	AGPAT4/AGPAT5/AKR1A1/ALDH7A1/DGAT2/GK/GLYCTK/GPAM/LIPG/AGPAT4/PLPP1/PLPP2/PNLIPRP3/TKFC	bom:102284250/bom:102275263/bom:102278148/bom:102285292/bom:102285649/bom:102265336/bom:102272865/bom:102281470/bom:102269588/bom:102284522/bom:102278931/bom:102277289/bom:102288029/bom:102277749	14
bom01524	Platinum drug resistance	16/1207	75/7906	0.0991625	0.412307	AKT3/BAK1/CASP3/CDKN1A/GSTM3/LOC102272205/LOC102281969/LOC102283655/LOC102288314/MAP3K5/MDM2/MGST3/MLH1/MSH6/PIK3CB/PIK3R1	AKT3/BAK1/CASP3/CDKN1A/Gstm5/GSTP1/GSTM1/GSTM1/GSTO1/MAP3K5/MDM2/MGST3/MLH1/MSH6/PIK3CB/PIK3R1	bom:102265427/bom:102266544/bom:102287348/bom:102268672/bom:102281683/bom:102272205/bom:102281969/bom:102283655/bom:102288314/bom:102276849/bom:102287490/bom:102268301/bom:102287479/bom:102269162/bom:102277548/bom:102266922	16
bom05133	Pertussis	16/1207	75/7906	0.0991625	0.412307	CALM1/CASP3/CASP7/CD14/GNAI1/GNAI2/GNAI3/IL12B/IL1A/ITGB1/MAPK12/MAPK13/RHOA/TLR4/TNF/TRAF6	calm/CASP3/CASP7/CD14/Gnai1/GNAI2/GNAI3/IL12B/IL1A/ITGB1/MAPK12/MAPK13/RHOA/TLR4/TNF/TRAF6	bom:102281667/bom:102287348/bom:102271384/bom:102270488/bom:102273920/bom:102274651/bom:102285228/bom:102283689/bom:102282330/bom:102273972/bom:102285848/bom:102271030/bom:102280554/bom:102288174/bom:102277911/bom:102285891	16
bom04933	AGE-RAGE signaling pathway in diabetic complications	21/1207	104/7906	0.104997	0.42776	AKT3/CASP3/COL4A1/COL4A2/COL4A3/COL4A5/DIAPH1/IL1A/LOC102283211/LOC102285474/LOC102286049/MAPK12/MAPK13/PIK3CB/PIK3R1/PLCD3/PLCE1/PRKCD/PRKCE/SMAD3/TNF	AKT3/CASP3/COL4A1/COL4A2/COL4A3/COL4A5/DIAPH1/IL1A/STAT5B/NFATC1/NFATC1/MAPK12/MAPK13/PIK3CB/PIK3R1/Plcd3/PLCE1/PRKCD/PRKCE/SMAD3/TNF	bom:102265427/bom:102287348/bom:102282767/bom:102282491/bom:102285223/bom:102271607/bom:102266150/bom:102282330/bom:102283211/bom:102285474/bom:102286049/bom:102285848/bom:102271030/bom:102277548/bom:102266922/bom:102269641/bom:102268410/bom:102273901/bom:102266941/bom:102282627/bom:102277911	21
bom05418	Fluid shear stress and atherosclerosis	27/1207	139/7906	0.106853	0.42776	ACVR2A/AKT3/BMPR1A/BMPR1B/CALM1/DUSP1/GSTM3/HSP90B1/IKBKG/IL1A/IL1R2/LOC102272205/LOC102281969/LOC102283655/LOC102288314/MAP2K4/MAP2K6/MAP3K5/MAPK12/MAPK13/MGST3/PDGFB/PIK3CB/PIK3R1/RHOA/SDC2/TNF	ACVR2A/AKT3/BMPR1A/BMPR1B/calm/DUSP1/Gstm5/HSP90B1/IKBKG/IL1A/IL1R2/GSTP1/GSTM1/GSTM1/GSTO1/MAP2K4/MAP2K6/MAP3K5/MAPK12/MAPK13/MGST3/PDGFB/PIK3CB/PIK3R1/RHOA/SDC2/TNF	bom:102269861/bom:102265427/bom:102269707/bom:102284193/bom:102281667/bom:102266766/bom:102281683/bom:102268820/bom:102287968/bom:102282330/bom:102271891/bom:102272205/bom:102281969/bom:102283655/bom:102288314/bom:102287278/bom:102272962/bom:102276849/bom:102285848/bom:102271030/bom:102268301/bom:102266290/bom:102277548/bom:102266922/bom:102280554/bom:102282566/bom:102277911	27
bom05170	Human immunodeficiency virus 1 infection	38/1207	204/7906	0.10694	0.42776	AKT3/AP1M2/AP1S3/BAK1/CALM1/CASP3/CD3D/CD3G/DDB1/FBXW11/GNA11/GNAI1/GNAI2/GNAI3/GNB5/GNG12/IKBKG/ITPR2/ITPR3/LIMK2/LOC102271444/LOC102275624/LOC102285474/LOC102286049/MAP2K1/MAP2K3/MAP2K6/MAPK12/MAPK13/NFATC4/PAK3/PIK3CB/PIK3R1/PPP3R1/TBK1/TLR4/TNF/TRAF6	AKT3/AP1M2/Ap1s3/BAK1/calm/CASP3/CD3D/CD3G/DDB1/FBXW11/GNA11/Gnai1/GNAI2/GNAI3/GNB5/GNG12/IKBKG/ITPR2/ITPR3/LIMK2/Apobec3/-/NFATC1/NFATC1/MAP2K1/MAP2K3/MAP2K6/MAPK12/MAPK13/NFATC4/PAK3/PIK3CB/PIK3R1/Ppp3r1/TBK1/TLR4/TNF/TRAF6	bom:102265427/bom:102271034/bom:102271061/bom:102266544/bom:102281667/bom:102287348/bom:102272573/bom:102272288/bom:102281595/bom:102273208/bom:102287661/bom:102273920/bom:102274651/bom:102285228/bom:102273730/bom:102287427/bom:102287968/bom:102269013/bom:102271039/bom:102282980/bom:102271444/bom:102275624/bom:102285474/bom:102286049/bom:102280670/bom:102267773/bom:102272962/bom:102285848/bom:102…	38
bom04218	Cellular senescence	29/1207	151/7906	0.108808	0.429791	AKT3/CACNA1D/CALM1/CCND3/CDKN1A/FBXW11/IL1A/ITPR2/ITPR3/LIN54/LIN9/LOC102275624/LOC102285474/LOC102286049/MAP2K1/MAP2K3/MAP2K6/MAPK12/MAPK13/MCU/MDM2/NFATC4/PIK3CB/PIK3R1/PPP3R1/RAD9B/SMAD3/TRAF3IP2/TSC2	AKT3/Cacna1d/calm/CCND3/CDKN1A/FBXW11/IL1A/ITPR2/ITPR3/LIN54/LIN9/-/NFATC1/NFATC1/MAP2K1/MAP2K3/MAP2K6/MAPK12/MAPK13/MCU/MDM2/NFATC4/PIK3CB/PIK3R1/Ppp3r1/RAD9B/SMAD3/TRAF3IP2/Tsc2	bom:102265427/bom:102271623/bom:102281667/bom:102268077/bom:102268672/bom:102273208/bom:102282330/bom:102269013/bom:102271039/bom:102277046/bom:102271467/bom:102275624/bom:102285474/bom:102286049/bom:102280670/bom:102267773/bom:102272962/bom:102285848/bom:102271030/bom:102264532/bom:102287490/bom:102285411/bom:102277548/bom:102266922/bom:102272271/bom:102278073/bom:102282627/bom:102284665/bom:102…	29
bom04380	Osteoclast differentiation	23/1207	117/7906	0.116845	0.45584	ACP5/AKT3/BLNK/CSF1/CYLD/IFNAR1/IFNGR2/IKBKG/IL1A/LOC102273069/LOC102285474/LOC102286049/MAP2K1/MAP2K6/MAPK12/MAPK13/PIK3CB/PIK3R1/PPARG/PPP3R1/STAT2/TNF/TRAF6	ACP5/AKT3/BLNK/CSF1/CYLD/IFNAR1/IFNGR2/IKBKG/IL1A/FCGR2/NFATC1/NFATC1/MAP2K1/MAP2K6/MAPK12/MAPK13/PIK3CB/PIK3R1/PPARG/Ppp3r1/STAT2/TNF/TRAF6	bom:102286348/bom:102265427/bom:102275526/bom:102269710/bom:102265067/bom:102275793/bom:102281523/bom:102287968/bom:102282330/bom:102273069/bom:102285474/bom:102286049/bom:102280670/bom:102272962/bom:102285848/bom:102271030/bom:102277548/bom:102266922/bom:102265537/bom:102272271/bom:102277710/bom:102277911/bom:102285891	23
bom04622	RIG-I-like receptor signaling pathway	15/1207	72/7906	0.125898	0.462831	CYLD/IKBKE/IKBKG/IL12B/MAPK12/MAPK13/NLRX1/OTUD5/PIN1/RNF125/TBK1/TKFC/TNF/TRAF6/TRIM25	CYLD/IKBKE/IKBKG/IL12B/MAPK12/MAPK13/NLRX1/OTUD5/PIN1/RNF125/TBK1/TKFC/TNF/TRAF6/TRIM25	bom:102265067/bom:102271506/bom:102287968/bom:102283689/bom:102285848/bom:102271030/bom:102287619/bom:102267549/bom:102279341/bom:102268900/bom:102279479/bom:102277749/bom:102277911/bom:102285891/bom:102277633	15
bom00340	Histidine metabolism	6/1207	23/7906	0.126449	0.462831	ALDH1A3/ALDH7A1/CARNMT1/HAL/LOC102267436/MAOA	Aldh1a3/ALDH7A1/CARNMT1/HAL/ALDH3B1/MAOA	bom:102284286/bom:102285292/bom:102281194/bom:102274481/bom:102267436/bom:102278212	6
bom00563	Glycosylphosphatidylinositol (GPI)-anchor biosynthesis	6/1207	23/7906	0.126449	0.462831	PIGF/PIGG/PIGK/PIGM/PIGT/PIGX	PIGF/PIGG/PIGK/PIGM/PIGT/PIGX	bom:102265042/bom:102282329/bom:102280404/bom:102270715/bom:102286465/bom:102265146	6
bom04010	MAPK signaling pathway	51/1207	286/7906	0.1271	0.462831	AKT3/ARRB1/CACNA1D/CACNA2D1/CACNB1/CACNB3/CACNB4/CASP3/CD14/CSF1/DUSP1/DUSP16/DUSP4/EFNA3/ERBB3/FLNB/GNG12/HSPA1L/IKBKG/IL1A/LOC102285474/LOC102286049/MAP2K1/MAP2K3/MAP2K4/MAP2K6/MAP3K12/MAP3K3/MAP3K4/MAP3K5/MAPK12/MAPK13/MAPK8IP3/MAPKAPK3/MECOM/PDGFB/PDGFC/PGF/PLA2G4A/PLA2G4D/PLA2G4F/PPP3R1/RASA2/RPS6KA2/RPS6KA3/RPS6KA4/RPS6KA6/TAOK1/TGFA/TNF/TRAF6	AKT3/ARRB1/Cacna1d/CACNA2D1/CACNB1/CACNB3/CACNB4/CASP3/CD14/CSF1/DUSP1/DUSP16/Dusp4/EFNA3/ERBB3/FLNB/GNG12/HSPA1L/IKBKG/IL1A/NFATC1/NFATC1/MAP2K1/MAP2K3/MAP2K4/MAP2K6/Map3k12/MAP3K3/MAP3K4/MAP3K5/MAPK12/MAPK13/Mapk8ip3/MAPKAPK3/MECOM/PDGFB/PDGFC/PGF/PLA2G4A/PLA2G4D/PLA2G4F/Ppp3r1/RASA2/RPS6KA2/Rps6ka3/RPS6KA4/RPS6KA6/Taok1/TGFA/TNF/TRAF6	bom:102265427/bom:102284170/bom:102271623/bom:102268507/bom:102287719/bom:102265606/bom:102265990/bom:102287348/bom:102270488/bom:102269710/bom:102266766/bom:102279617/bom:102276523/bom:102267601/bom:102273820/bom:102265714/bom:102287427/bom:102285944/bom:102287968/bom:102282330/bom:102285474/bom:102286049/bom:102280670/bom:102267773/bom:102287278/bom:102272962/bom:102281279/bom:102275307/bom:102…	51
bom00670	One carbon pool by folate	5/1207	18/7906	0.127425	0.462831	ALDH1L2/AMT/MTFMT/MTHFD1/SHMT2	ALDH1L2/AMT/MTFMT/MTHFD1/SHMT2	bom:102269375/bom:102268408/bom:102270605/bom:102275233/bom:102287065	5
bom01210	2-Oxocarboxylic acid metabolism	5/1207	18/7906	0.127425	0.462831	AADAT/ACO1/GOT2/GPT2/IDH3B	AADAT/ACO1/GOT2/GPT2/IDH3B	bom:102269904/bom:102279139/bom:102268550/bom:102274288/bom:102269910	5
bom00982	Drug metabolism - cytochrome P450	11/1207	50/7906	0.130696	0.469318	ALDH1A3/FMO4/FMO5/GSTM3/LOC102267436/LOC102272205/LOC102281969/LOC102283655/LOC102288314/MAOA/MGST3	Aldh1a3/FMO4/FMO5/Gstm5/ALDH3B1/GSTP1/GSTM1/GSTM1/GSTO1/MAOA/MGST3	bom:102284286/bom:102276938/bom:102275664/bom:102281683/bom:102267436/bom:102272205/bom:102281969/bom:102283655/bom:102288314/bom:102278212/bom:102268301	11
bom04370	VEGF signaling pathway	12/1207	56/7906	0.13672	0.485433	AKT3/MAP2K1/MAPK12/MAPK13/MAPKAPK3/PIK3CB/PIK3R1/PLA2G4A/PLA2G4D/PLA2G4F/PPP3R1/SPHK2	AKT3/MAP2K1/MAPK12/MAPK13/MAPKAPK3/PIK3CB/PIK3R1/PLA2G4A/PLA2G4D/PLA2G4F/Ppp3r1/SPHK2	bom:102265427/bom:102280670/bom:102285848/bom:102271030/bom:102283364/bom:102277548/bom:102266922/bom:102271639/bom:102282862/bom:102283142/bom:102272271/bom:102284142	12
bom00860	Porphyrin and chlorophyll metabolism	7/1207	29/7906	0.142342	0.49752	ALAS2/BLVRB/CPOX/GUSB/HMOX2/LOC102275834/LOC102285652	ALAS2/BLVRB/CPOX/GUSB/HMOX2/GUSB/HCCS	bom:102265037/bom:102277747/bom:102265707/bom:102278582/bom:102274047/bom:102275834/bom:102285652	7
bom04657	IL-17 signaling pathway	17/1207	85/7906	0.143273	0.49752	CASP3/GSK3B/HSP90B1/IKBKE/IKBKG/IL17A/IL17F/MAPK12/MAPK13/MAPK6/TAB3/TBK1/TNF/TNFAIP3/TRAF3IP2/TRAF4/TRAF6	CASP3/GSK3B/HSP90B1/IKBKE/IKBKG/IL17A/Il17f/MAPK12/MAPK13/MAPK6/TAB3/TBK1/TNF/Tnfaip3/TRAF3IP2/TRAF4/TRAF6	bom:102287348/bom:102275260/bom:102268820/bom:102271506/bom:102287968/bom:102273714/bom:102273420/bom:102285848/bom:102271030/bom:102274306/bom:102265057/bom:102279479/bom:102277911/bom:102266726/bom:102284665/bom:102269869/bom:102285891	17
bom05161	Hepatitis B	28/1207	150/7906	0.146253	0.502347	AKT3/ATP6AP1/CASP3/CDKN1A/DDB1/EP300/HSPG2/IFNAR1/IKBKE/IKBKG/LOC102283211/LOC102285474/LOC102286049/MAP2K1/MAP2K3/MAP2K4/MAP2K6/MAPK12/MAPK13/NFATC4/PIK3CB/PIK3R1/SMAD3/STAT2/TBK1/TLR4/TNF/TRAF6	AKT3/ATP6AP1/CASP3/CDKN1A/DDB1/EP300/HSPG2/IFNAR1/IKBKE/IKBKG/STAT5B/NFATC1/NFATC1/MAP2K1/MAP2K3/MAP2K4/MAP2K6/MAPK12/MAPK13/NFATC4/PIK3CB/PIK3R1/SMAD3/STAT2/TBK1/TLR4/TNF/TRAF6	bom:102265427/bom:102265784/bom:102287348/bom:102268672/bom:102281595/bom:102273007/bom:102271087/bom:102275793/bom:102271506/bom:102287968/bom:102283211/bom:102285474/bom:102286049/bom:102280670/bom:102267773/bom:102287278/bom:102272962/bom:102285848/bom:102271030/bom:102285411/bom:102277548/bom:102266922/bom:102282627/bom:102277710/bom:102279479/bom:102288174/bom:102277911/bom:102285891	28
bom04726	Serotonergic synapse	22/1207	115/7906	0.151616	0.512767	ADCY5/APP/CACNA1D/CASP3/DUSP1/GABRB1/GNAI1/GNAI2/GNAI3/GNB5/GNG12/HTR2B/ITPR2/ITPR3/LOC102282716/LOC102284389/MAOA/MAP2K1/PLA2G4A/PLA2G4D/PLA2G4F/TRPC1	ADCY5/APP/Cacna1d/CASP3/DUSP1/GABRB1/Gnai1/GNAI2/GNAI3/GNB5/GNG12/HTR2B/ITPR2/ITPR3/Cyp2c23/CYP2J2/MAOA/MAP2K1/PLA2G4A/PLA2G4D/PLA2G4F/TRPC1	bom:102276460/bom:102267321/bom:102271623/bom:102287348/bom:102266766/bom:102264377/bom:102273920/bom:102274651/bom:102285228/bom:102273730/bom:102287427/bom:102268648/bom:102269013/bom:102271039/bom:102282716/bom:102284389/bom:102278212/bom:102280670/bom:102271639/bom:102282862/bom:102283142/bom:102267739	22
bom04722	Neurotrophin signaling pathway	23/1207	121/7906	0.152532	0.512767	AKT3/CALM1/CAMK2B/GAB1/GSK3B/IRAK2/KIDINS220/MAP2K1/MAP3K3/MAP3K5/MAPK12/MAPK13/MATK/NTRK3/PIK3CB/PIK3R1/PRKCD/PSEN1/RHOA/RPS6KA2/RPS6KA3/RPS6KA6/TRAF6	AKT3/calm/CAMK2B/GAB1/GSK3B/IRAK2/KIDINS220/MAP2K1/MAP3K3/MAP3K5/MAPK12/MAPK13/MATK/NTRK3/PIK3CB/PIK3R1/PRKCD/PSEN1/RHOA/RPS6KA2/Rps6ka3/RPS6KA6/TRAF6	bom:102265427/bom:102281667/bom:102281822/bom:102282859/bom:102275260/bom:102264912/bom:102280718/bom:102280670/bom:102275307/bom:102276849/bom:102285848/bom:102271030/bom:102270014/bom:102266155/bom:102277548/bom:102266922/bom:102273901/bom:102282629/bom:102280554/bom:102287576/bom:102278237/bom:102264559/bom:102285891	23
bom04217	Necroptosis	26/1207	139/7906	0.154275	0.513166	AIFM1/CAMK2B/CHMP2B/CHMP4C/CHMP5/CYLD/IFNAR1/IFNGR2/IL1A/IL33/LOC102276911/LOC102277920/LOC102283211/LOC106700877/LOC106700897/PLA2G4A/PLA2G4D/PLA2G4F/RNF31/SPATA2L/STAT2/TLR4/TNF/TNFAIP3/VPS4A/VPS4B	AIFM1/CAMK2B/CHMP2B/Chmp4c/Chmp5/CYLD/IFNAR1/IFNGR2/IL1A/IL33/HIST2H2AB/FTH1/STAT5B/-/H2AFX/PLA2G4A/PLA2G4D/PLA2G4F/RNF31/SPATA2L/STAT2/TLR4/TNF/Tnfaip3/Vps4a/VPS4B	bom:102281208/bom:102281822/bom:102278613/bom:102280266/bom:102270615/bom:102265067/bom:102275793/bom:102281523/bom:102282330/bom:102287654/bom:102276911/bom:102277920/bom:102283211/bom:106700877/bom:106700897/bom:102271639/bom:102282862/bom:102283142/bom:102268917/bom:102265874/bom:102277710/bom:102288174/bom:102277911/bom:102266726/bom:102280491/bom:102268861	26
bom04066	HIF-1 signaling pathway	19/1207	98/7906	0.158287	0.519859	AKT3/ALDOA/CAMK2B/CDKN1A/EGLN2/EGLN3/EP300/HK1/IFNGR2/LOC102274962/LOC102276607/MAP2K1/PDHB/PFKP/PGK1/PIK3CB/PIK3R1/TFRC/TLR4	AKT3/Aldoa/CAMK2B/CDKN1A/EGLN2/EGLN3/EP300/HK1/IFNGR2/LDHA/ICA/MAP2K1/PDHB/PFKP/PGK1/PIK3CB/PIK3R1/TFRC/TLR4	bom:102265427/bom:102270580/bom:102281822/bom:102268672/bom:102280646/bom:102280498/bom:102273007/bom:102270322/bom:102281523/bom:102274962/bom:102276607/bom:102280670/bom:102287624/bom:102269659/bom:102276694/bom:102277548/bom:102266922/bom:102278238/bom:102288174	19
bom00512	Mucin type O-glycan biosynthesis	7/1207	30/7906	0.162671	0.519859	B4GALT5/C1GALT1/C1GALT1C1/GALNT10/GALNT12/GALNT6/GCNT3	B4GALT5/C1GALT1/C1GALT1C1/GALNT10/Galnt12/GALNT6/GCNT3	bom:102279000/bom:102287025/bom:102280471/bom:102272275/bom:102270804/bom:102265378/bom:102288028	7
bom00513	Various types of N-glycan biosynthesis	9/1207	41/7906	0.163281	0.519859	ALG14/ALG2/ALG3/B4GALNT3/DAD1/HEXA/HEXB/ST3GAL3/STT3B	ALG14/ALG2/ALG3/B4galnt3/DAD1/HEXA/HEXB/ST3GAL3/STT3B	bom:102270741/bom:102282554/bom:102285313/bom:102275891/bom:102284783/bom:102284454/bom:102278249/bom:102284552/bom:102267585	9
bom04978	Mineral absorption	12/1207	58/7906	0.165027	0.519859	ATOX1/ATP1B2/ATP2B1/HMOX2/LOC102276607/LOC102277920/LOC106700877/SLC30A1/SLC5A1/TRPM6/TRPV6/VDR	ATOX1/ATP1B2/ATP2B1/HMOX2/ICA/FTH1/-/SLC30A1/SLC5A1/TRPM6/TRPV6/VDR	bom:102264682/bom:102272087/bom:102281006/bom:102274047/bom:102276607/bom:102277920/bom:106700877/bom:102269038/bom:102280176/bom:102283347/bom:102271918/bom:102283144	12
bom04620	Toll-like receptor signaling pathway	18/1207	93/7906	0.168126	0.519859	AKT3/CD14/IFNAR1/IKBKE/IKBKG/IL12B/MAP2K1/MAP2K3/MAP2K4/MAP2K6/MAPK12/MAPK13/PIK3CB/PIK3R1/TBK1/TLR4/TNF/TRAF6	AKT3/CD14/IFNAR1/IKBKE/IKBKG/IL12B/MAP2K1/MAP2K3/MAP2K4/MAP2K6/MAPK12/MAPK13/PIK3CB/PIK3R1/TBK1/TLR4/TNF/TRAF6	bom:102265427/bom:102270488/bom:102275793/bom:102271506/bom:102287968/bom:102283689/bom:102280670/bom:102267773/bom:102287278/bom:102272962/bom:102285848/bom:102271030/bom:102277548/bom:102266922/bom:102279479/bom:102288174/bom:102277911/bom:102285891	18
bom05017	Spinocerebellar ataxia	18/1207	93/7906	0.168126	0.519859	AKT3/BEAN1/GRIN3B/GTF2B/ITPR2/ITPR3/LOC102276454/LOC102287274/MAP3K5/NRBF2/OPA1/PIK3CB/PIK3R1/RB1CC1/RBPJL/RYR1/ULK2/WIPI2	AKT3/BEAN1/GRIN3B/GTF2B/ITPR2/ITPR3/Afg3l1/ATXN3/MAP3K5/NRBF2/OPA1/PIK3CB/PIK3R1/Rb1cc1/RBPJL/RYR1/ULK2/WIPI2	bom:102265427/bom:102264580/bom:102284948/bom:102268300/bom:102269013/bom:102271039/bom:102276454/bom:102287274/bom:102276849/bom:102272578/bom:102288024/bom:102277548/bom:102266922/bom:102281518/bom:102284690/bom:102275567/bom:102268847/bom:102285764	18
bom05217	Basal cell carcinoma	13/1207	64/7906	0.169054	0.519859	APC/BAK1/BMP2/CDKN1A/DVL3/FZD3/FZD4/FZD5/FZD7/GLI3/GSK3B/KIF7/SUFU	APC/BAK1/BMP2/CDKN1A/DVL3/FZD3/FZD4/FZD5/FZD7/GLI3/GSK3B/Kif7/SUFU	bom:102272116/bom:102266544/bom:102268860/bom:102268672/bom:102280462/bom:102273339/bom:102286685/bom:102282966/bom:102275255/bom:102279604/bom:102275260/bom:102268252/bom:102271383	13
bom04977	Vitamin digestion and absorption	6/1207	25/7906	0.171157	0.519859	ABCC1/GIF/LMBRD1/MMACHC/RBP2/SLC19A2	ABCC1/GIF/LMBRD1/MMACHC/RBP2/SLC19A2	bom:102280609/bom:102268190/bom:102272377/bom:102277584/bom:102282490/bom:102271736	6
bom04724	Glutamatergic synapse	21/1207	111/7906	0.171383	0.519859	ADCY5/CACNA1D/DLG4/GLS/GNAI1/GNAI2/GNAI3/GNB5/GNG12/GRIK3/GRIN3B/ITPR2/ITPR3/PLA2G4A/PLA2G4D/PLA2G4F/PLD1/PPP3R1/SLC17A7/SLC38A2/TRPC1	ADCY5/Cacna1d/DLG4/GLS/Gnai1/GNAI2/GNAI3/GNB5/GNG12/GRIK3/GRIN3B/ITPR2/ITPR3/PLA2G4A/PLA2G4D/PLA2G4F/PLD1/Ppp3r1/SLC17A7/SLC38A2/TRPC1	bom:102276460/bom:102271623/bom:102282219/bom:102283226/bom:102273920/bom:102274651/bom:102285228/bom:102273730/bom:102287427/bom:102271516/bom:102284948/bom:102269013/bom:102271039/bom:102271639/bom:102282862/bom:102283142/bom:102279771/bom:102272271/bom:102275739/bom:102267434/bom:102267739	21
bom05162	Measles	24/1207	129/7906	0.172738	0.519859	AKT3/BAK1/CASP3/CCND3/CD3D/CD3G/GSK3B/HSPA1L/IFNAR1/IKBKE/IKBKG/IL12B/IL1A/LOC102273069/LOC102283211/PIK3CB/PIK3R1/RAB9A/RCHY1/STAT2/TBK1/TLR4/TNFAIP3/TRAF6	AKT3/BAK1/CASP3/CCND3/CD3D/CD3G/GSK3B/HSPA1L/IFNAR1/IKBKE/IKBKG/IL12B/IL1A/FCGR2/STAT5B/PIK3CB/PIK3R1/RAB9A/Rchy1/STAT2/TBK1/TLR4/Tnfaip3/TRAF6	bom:102265427/bom:102266544/bom:102287348/bom:102268077/bom:102272573/bom:102272288/bom:102275260/bom:102285944/bom:102275793/bom:102271506/bom:102287968/bom:102283689/bom:102282330/bom:102273069/bom:102283211/bom:102277548/bom:102266922/bom:102268210/bom:102272825/bom:102277710/bom:102279479/bom:102288174/bom:102266726/bom:102285891	24
bom04512	ECM-receptor interaction	17/1207	88/7906	0.178731	0.522032	COL4A1/COL4A2/COL4A3/COL4A5/COMP/HSPG2/ITGA10/ITGA6/ITGA7/ITGB1/LAMA1/LAMA2/LAMA4/LAMA5/LAMB1/LAMB2/LAMC1	COL4A1/COL4A2/COL4A3/COL4A5/COMP/HSPG2/ITGA10/ITGA6/ITGA7/ITGB1/LAMA1/LAMA2/LAMA4/LAMA5/Lamb1/Lamb2/Lamc1	bom:102282767/bom:102282491/bom:102285223/bom:102271607/bom:102267028/bom:102271087/bom:102287332/bom:102265941/bom:102282217/bom:102273972/bom:102275509/bom:102287620/bom:102282139/bom:102266736/bom:102278503/bom:102278118/bom:102268051	17
bom00220	Arginine biosynthesis	5/1207	20/7906	0.179167	0.522032	ASL/GLS/GOT2/GPT2/NOS1	ASL/GLS/GOT2/GPT2/NOS1	bom:102277083/bom:102283226/bom:102268550/bom:102274288/bom:102280537	5
bom05231	Choline metabolism in cancer	18/1207	94/7906	0.180054	0.522032	AKT3/CHPT1/MAP2K1/PCYT1A/PDGFB/PDGFC/PIK3CB/PIK3R1/PLA2G4A/PLA2G4D/PLA2G4F/PLD1/PLPP1/PLPP2/SLC44A2/TSC2/WASF1/WASF2	AKT3/CHPT1/MAP2K1/PCYT1A/PDGFB/PDGFC/PIK3CB/PIK3R1/PLA2G4A/PLA2G4D/PLA2G4F/PLD1/PLPP1/PLPP2/SLC44A2/Tsc2/WASF1/WASF2	bom:102265427/bom:102269460/bom:102280670/bom:102278802/bom:102266290/bom:102274384/bom:102277548/bom:102266922/bom:102271639/bom:102282862/bom:102283142/bom:102279771/bom:102278931/bom:102277289/bom:102270552/bom:102267343/bom:102264451/bom:102277401	18
bom04621	NOD-like receptor signaling pathway	29/1207	160/7906	0.181547	0.522032	ANTXR1/CTSB/GABARAPL2/IFNAR1/IKBKE/IKBKG/ITPR2/ITPR3/MAPK12/MAPK13/MCU/NAMPT/NLRX1/NOD2/PANX1/PKN1/PRKCD/RHOA/RNASEL/RNF31/STAT2/TAB3/TBK1/TLR4/TNF/TNFAIP3/TP53BP1/TRAF6/TRIP6	ANTXR1/CTSB/GABARAPL2/IFNAR1/IKBKE/IKBKG/ITPR2/ITPR3/MAPK12/MAPK13/MCU/NAMPT/NLRX1/NOD2/PANX1/PKN1/PRKCD/RHOA/RNASEL/RNF31/STAT2/TAB3/TBK1/TLR4/TNF/Tnfaip3/TP53BP1/TRAF6/TRIP6	bom:102275608/bom:102284921/bom:102265036/bom:102275793/bom:102271506/bom:102287968/bom:102269013/bom:102271039/bom:102285848/bom:102271030/bom:102264532/bom:102277699/bom:102287619/bom:102265346/bom:102278874/bom:102280257/bom:102273901/bom:102280554/bom:102269338/bom:102268917/bom:102277710/bom:102265057/bom:102279479/bom:102288174/bom:102277911/bom:102266726/bom:102280386/bom:102285891/bom:102…	29
bom04664	Fc epsilon RI signaling pathway	13/1207	65/7906	0.183648	0.522032	AKT3/MAP2K1/MAP2K3/MAP2K4/MAP2K6/MAPK12/MAPK13/PIK3CB/PIK3R1/PLA2G4A/PLA2G4D/PLA2G4F/TNF	AKT3/MAP2K1/MAP2K3/MAP2K4/MAP2K6/MAPK12/MAPK13/PIK3CB/PIK3R1/PLA2G4A/PLA2G4D/PLA2G4F/TNF	bom:102265427/bom:102280670/bom:102267773/bom:102287278/bom:102272962/bom:102285848/bom:102271030/bom:102277548/bom:102266922/bom:102271639/bom:102282862/bom:102283142/bom:102277911	13
bom00601	Glycosphingolipid biosynthesis - lacto and neolacto series	7/1207	31/7906	0.184211	0.522032	ABO/B3GALNT1/B3GNT3/FUT2/LOC102277917/ST3GAL3/ST3GAL6	Abo/B3GALNT1/B3GNT3/FUT2/GCNT2/ST3GAL3/ST3GAL6	bom:102283688/bom:102268013/bom:102281061/bom:102283305/bom:102277917/bom:102284552/bom:102265994	7
bom04662	B cell receptor signaling pathway	14/1207	71/7906	0.186376	0.522032	AKT3/BLNK/CD81/DAPP1/GSK3B/IKBKG/INPPL1/LOC102273069/LOC102285474/LOC102286049/MAP2K1/PIK3CB/PIK3R1/PPP3R1	AKT3/BLNK/CD81/DAPP1/GSK3B/IKBKG/Inppl1/FCGR2/NFATC1/NFATC1/MAP2K1/PIK3CB/PIK3R1/Ppp3r1	bom:102265427/bom:102275526/bom:102284348/bom:102268229/bom:102275260/bom:102287968/bom:102278222/bom:102273069/bom:102285474/bom:102286049/bom:102280670/bom:102277548/bom:102266922/bom:102272271	14
bom00130	Ubiquinone and other terpenoid-quinone biosynthesis	3/1207	10/7906	0.186676	0.522032	COQ6/COQ7/VKORC1	COQ6/COQ7/VKORC1	bom:102278708/bom:102287123/bom:102273264	3
bom04330	Notch signaling pathway	11/1207	54/7906	0.192352	0.522901	DLL1/DTX2/DTX3/DVL3/EP300/MAML3/NCOR2/NCSTN/PSEN1/RBPJL/RFNG	DLL1/DTX2/Dtx3/DVL3/EP300/MAML3/NCOR2/NCSTN/PSEN1/RBPJL/RFNG	bom:102283833/bom:102280951/bom:102282100/bom:102280462/bom:102273007/bom:102281534/bom:102284731/bom:102274402/bom:102282629/bom:102284690/bom:102286691	11
bom00564	Glycerophospholipid metabolism	19/1207	101/7906	0.193065	0.522901	AGPAT4/AGPAT5/CDIPT/CEPT1/CHPT1/GPAM/LOC102282352/LOC102284522/LPCAT1/PCYT1A/PCYT2/PISD/PLA2G4A/PLA2G4D/PLA2G4F/PLD1/PLPP1/PLPP2/PTDSS1	AGPAT4/AGPAT5/Cdipt/Cept1/CHPT1/GPAM/PLA2G16/AGPAT4/LPCAT1/PCYT1A/PCYT2/PISD/PLA2G4A/PLA2G4D/PLA2G4F/PLD1/PLPP1/PLPP2/PTDSS1	bom:102284250/bom:102275263/bom:102286337/bom:102273094/bom:102269460/bom:102281470/bom:102282352/bom:102284522/bom:102265598/bom:102278802/bom:102281459/bom:102280638/bom:102271639/bom:102282862/bom:102283142/bom:102279771/bom:102278931/bom:102277289/bom:102282847	19
bom04728	Dopaminergic synapse	24/1207	131/7906	0.193469	0.522901	ADCY5/AKT3/ARRB1/CACNA1D/CALM1/CAMK2B/COMT/GNAI1/GNAI2/GNAI3/GNB5/GNG12/GSK3B/ITPR2/ITPR3/KIF5B/MAOA/MAPK12/MAPK13/PPP2R1B/PPP2R2A/PPP2R3C/PPP2R5A/TH	ADCY5/AKT3/ARRB1/Cacna1d/calm/CAMK2B/COMT/Gnai1/GNAI2/GNAI3/GNB5/GNG12/GSK3B/ITPR2/ITPR3/KIF5B/MAOA/MAPK12/MAPK13/Ppp2r1b/PPP2R2A/PPP2R3C/PPP2R5A/TH	bom:102276460/bom:102265427/bom:102284170/bom:102271623/bom:102281667/bom:102281822/bom:102271180/bom:102273920/bom:102274651/bom:102285228/bom:102273730/bom:102287427/bom:102275260/bom:102269013/bom:102271039/bom:102286740/bom:102278212/bom:102285848/bom:102271030/bom:102285183/bom:102287455/bom:102270172/bom:102288145/bom:102274970	24
bom00350	Tyrosine metabolism	8/1207	37/7906	0.193606	0.522901	ALDH1A3/COMT/GOT2/GSTZ1/LOC102267436/MAOA/TH/TPO	Aldh1a3/COMT/GOT2/Gstz1/ALDH3B1/MAOA/TH/TPO	bom:102284286/bom:102271180/bom:102268550/bom:102279060/bom:102267436/bom:102278212/bom:102274970/bom:102270919	8
bom00260	Glycine, serine and threonine metabolism	9/1207	43/7906	0.200519	0.532471	ALAS2/ALDH7A1/AMT/DAO/DLD/GLYCTK/MAOA/SHMT2/SRR	ALAS2/ALDH7A1/AMT/DAO/DLD/GLYCTK/MAOA/SHMT2/SRR	bom:102265037/bom:102285292/bom:102268408/bom:102288350/bom:102277665/bom:102272865/bom:102278212/bom:102287065/bom:102268037	9
bom04973	Carbohydrate digestion and absorption	9/1207	43/7906	0.200519	0.532471	AKT3/ATP1B2/CACNA1D/HK1/LOC102265018/LOC102275430/PIK3CB/PIK3R1/SLC5A1	AKT3/ATP1B2/Cacna1d/HK1/TAS1R2/AMY2B/PIK3CB/PIK3R1/SLC5A1	bom:102265427/bom:102272087/bom:102271623/bom:102270322/bom:102265018/bom:102275430/bom:102277548/bom:102266922/bom:102280176	9
bom05168	Herpes simplex virus 1 infection	62/1207	367/7906	0.206557	0.543934	AKT3/BAK1/CASP3/EIF2B5/IFNAR1/IFNGR2/IKBKE/IKBKG/IL12B/LOC102264779/LOC102265064/LOC102265089/LOC102265265/LOC102266423/LOC102266486/LOC102268497/LOC102268626/LOC102269044/LOC102269092/LOC102269322/LOC102269785/LOC102271712/LOC102273985/LOC102274591/LOC102274634/LOC102274879/LOC102275441/LOC102275624/LOC102276725/LOC102277304/LOC102278753/LOC102279052/LOC102284102/LOC102284730/LOC102285561/LOC102…	AKT3/BAK1/CASP3/EIF2B5/IFNAR1/IFNGR2/IKBKE/IKBKG/IL12B/ZNF709/ZNF211/ZNF555/ZNF211/ZIK1/ZNF792/ZNF836/ZNF19/ZNF528/ZNF45/ZNF677/ZNF550/ZNF836/-/ZNF211/ZNF211/ZNF211/ZNF211/-/ZNF805/ZNF777/ZNF77/ZNF836/ZNF260/Znf250/ZNF845/ZNF211/ZNF527/ZNF606/-/PIK3CB/PIK3R1/POU2F3/RNASEL/STAT2/TBK1/TNF/TRAF6/Tsc2/ZFP37/ZNF182/ZNF184/ZNF25/ZNF354C/ZNF398/ZNF41/ZNF529/ZNF605/ZNF674/ZNF684/ZNF713/ZNF764/ZNF786	bom:102265427/bom:102266544/bom:102287348/bom:102285594/bom:102275793/bom:102281523/bom:102271506/bom:102287968/bom:102283689/bom:102264779/bom:102265064/bom:102265089/bom:102265265/bom:102266423/bom:102266486/bom:102268497/bom:102268626/bom:102269044/bom:102269092/bom:102269322/bom:102269785/bom:102271712/bom:102273985/bom:102274591/bom:102274634/bom:102274879/bom:102275441/bom:102275624/bom:102…	62
bom05225	Hepatocellular carcinoma	29/1207	163/7906	0.210507	0.549754	ACTL6B/AKT3/APC/BAK1/BRD7/CDKN1A/DVL3/FZD3/FZD4/FZD5/FZD7/GAB1/GSK3B/GSTM3/LOC102269709/LOC102272205/LOC102281969/LOC102283655/LOC102288314/LRP5/MAP2K1/MGST3/PIK3CB/PIK3R1/SMAD3/SMARCC2/SMARCD3/TGFA/TXNRD1	ACTL6B/AKT3/APC/BAK1/BRD7/CDKN1A/DVL3/FZD3/FZD4/FZD5/FZD7/GAB1/GSK3B/Gstm5/CSNK1B/GSTP1/GSTM1/GSTM1/GSTO1/LRP5/MAP2K1/MGST3/PIK3CB/PIK3R1/SMAD3/SMARCC2/SMARCD3/TGFA/Txnrd1	bom:102272555/bom:102265427/bom:102272116/bom:102266544/bom:102266489/bom:102268672/bom:102280462/bom:102273339/bom:102286685/bom:102282966/bom:102275255/bom:102282859/bom:102275260/bom:102281683/bom:102269709/bom:102272205/bom:102281969/bom:102283655/bom:102288314/bom:102268590/bom:102280670/bom:102268301/bom:102277548/bom:102266922/bom:102282627/bom:102284345/bom:102265195/bom:102264981/bom:102…	29
bom04970	Salivary secretion	17/1207	91/7906	0.218176	0.561076	ADCY5/ADRA1A/ADRA1D/ATP1B2/ATP2B1/BEST2/CALM1/GUCY1A3/GUCY1B3/ITPR2/ITPR3/LOC102283503/LOC102285929/NOS1/SLC12A2/TRPV6/VAMP2	ADCY5/ADRA1A/ADRA1D/ATP1B2/ATP2B1/Best2/calm/GUCY1A1/GUCY1B1/ITPR2/ITPR3/-/-/NOS1/SLC12A2/TRPV6/VAMP2	bom:102276460/bom:102265630/bom:102282911/bom:102272087/bom:102281006/bom:102272387/bom:102281667/bom:102281834/bom:102282106/bom:102269013/bom:102271039/bom:102283503/bom:102285929/bom:102280537/bom:102266898/bom:102271918/bom:102282261	17
bom00061	Fatty acid biosynthesis	4/1207	16/7906	0.219349	0.561076	ACSL1/ACSL5/ACSL6/HSD17B8	ACSL1/Acsl5/ACSL6/HSD17B8	bom:102287851/bom:102273197/bom:102276039/bom:102286352	4
bom00650	Butanoate metabolism	6/1207	27/7906	0.221353	0.561076	ACAT1/ACAT2/ALDH5A1/ECHS1/HMGCL/HMGCS1	ACAT1/ACAT2/ALDH5A1/ECHS1/HMGCL/HMGCS1	bom:102271646/bom:102277319/bom:106701204/bom:102281121/bom:102283232/bom:102273894	6
bom04310	Wnt signaling pathway	28/1207	158/7906	0.221945	0.561076	APC/CAMK2B/CCND3/CHD8/CXXC4/DVL3/EP300/FBXW11/FZD3/FZD4/FZD5/FZD7/GSK3B/LOC102269709/LOC102285474/LOC102286049/LRP5/NFATC4/PPARD/PPP3R1/PSEN1/RHOA/ROCK2/RSPO3/SFRP1/SFRP2/SMAD3/VANGL1	APC/CAMK2B/CCND3/CHD8/CXXC4/DVL3/EP300/FBXW11/FZD3/FZD4/FZD5/FZD7/GSK3B/CSNK1B/NFATC1/NFATC1/LRP5/NFATC4/PPARD/Ppp3r1/PSEN1/RHOA/ROCK2/RSPO3/SFRP1/SFRP2/SMAD3/Vangl1	bom:102272116/bom:102281822/bom:102268077/bom:102280701/bom:102286921/bom:102280462/bom:102273007/bom:102273208/bom:102273339/bom:102286685/bom:102282966/bom:102275255/bom:102275260/bom:102269709/bom:102285474/bom:102286049/bom:102268590/bom:102285411/bom:102282715/bom:102272271/bom:102282629/bom:102280554/bom:102267122/bom:102265117/bom:102270310/bom:102269392/bom:102282627/bom:102287823	28
bom00140	Steroid hormone biosynthesis	12/1207	62/7906	0.229382	0.575275	COMT/HSD17B12/HSD17B7/HSD17B8/LOC102271733/LOC102272308/LOC102272594/LOC102282716/LOC102283235/LOC102284686/SRD5A1/SRD5A3	COMT/HSD17B12/HSD17B7/HSD17B8/-/-/-/Cyp2c23/CYP1A1/CYP3A24/SRD5A1/SRD5A3	bom:102271180/bom:102274407/bom:102266348/bom:102286352/bom:102271733/bom:102272308/bom:102272594/bom:102282716/bom:102283235/bom:102284686/bom:102273138/bom:102284607	12
bom04914	Progesterone-mediated oocyte maturation	16/1207	86/7906	0.232256	0.577897	ADCY5/AKT3/CPEB4/GNAI1/GNAI2/GNAI3/LOC102265612/MAP2K1/MAPK12/MAPK13/PIK3CB/PIK3R1/RPS6KA2/RPS6KA3/RPS6KA6/SPDYC	ADCY5/AKT3/Cpeb4/Gnai1/GNAI2/GNAI3/CPEB2/MAP2K1/MAPK12/MAPK13/PIK3CB/PIK3R1/RPS6KA2/Rps6ka3/RPS6KA6/SPDYC	bom:102276460/bom:102265427/bom:102279661/bom:102273920/bom:102274651/bom:102285228/bom:102265612/bom:102280670/bom:102285848/bom:102271030/bom:102277548/bom:102266922/bom:102287576/bom:102278237/bom:102264559/bom:102270377	16
bom04120	Ubiquitin mediated proteolysis	23/1207	129/7906	0.239814	0.582733	BIRC6/CDC34/CUL3/DDB1/DET1/FBXO2/FBXW11/FBXW8/HERC3/HERC4/MDM2/MGRN1/NEDD4L/RCHY1/SYVN1/TRAF6/TRIM32/UBA1/UBE2J1/UBE2K/UBE3C/WWP1/WWP2	BIRC6/CDC34/Cul3/DDB1/DET1/FBXO2/FBXW11/Fbxw8/HERC3/HERC4/MDM2/MGRN1/NEDD4L/Rchy1/SYVN1/TRAF6/TRIM32/UBA1/UBE2J1/Ube2k/UBE3C/WWP1/WWP2	bom:102268689/bom:102272397/bom:102283209/bom:102281595/bom:102267209/bom:102282290/bom:102273208/bom:102283157/bom:102272007/bom:102276037/bom:102287490/bom:102272505/bom:102267387/bom:102272825/bom:102270672/bom:102285891/bom:102279189/bom:102283600/bom:102268112/bom:102285451/bom:102270212/bom:102271307/bom:102280579	23
bom03010	Ribosome	22/1207	123/7906	0.241139	0.582733	LOC106700898/MRPL11/MRPL12/MRPL13/MRPL16/MRPL18/MRPL19/MRPL2/MRPL21/MRPL24/MRPL27/MRPL28/MRPL30/MRPL32/MRPL34/MRPS11/MRPS15/MRPS18A/MRPS2/MRPS5/MRPS6/MRPS9	RPS27/MRPL11/MRPL12/MRPL13/MRPL16/MRPL18/MRPL19/MRPL2/MRPL21/MRPL24/MRPL27/MRPL28/MRPL30/MRPL32/MRPL34/MRPS11/MRPS15/MRPS18A/MRPS2/MRPS5/MRPS6/MRPS9	bom:106700898/bom:102278917/bom:102284179/bom:102269926/bom:102268477/bom:102277789/bom:102283445/bom:102284898/bom:102265854/bom:102287914/bom:102288349/bom:102267344/bom:102268131/bom:102280220/bom:102265860/bom:102266727/bom:102271797/bom:102278626/bom:102283431/bom:102280189/bom:102282349/bom:102279289	22
bom04611	Platelet activation	22/1207	123/7906	0.241139	0.582733	ADCY5/AKT3/ARHGEF11/GNAI1/GNAI2/GNAI3/GUCY1A3/GUCY1B3/ITGB1/ITPR2/ITPR3/MAPK12/MAPK13/MYLK4/PIK3CB/PIK3R1/PLA2G4A/PLA2G4D/PLA2G4F/RHOA/ROCK2/TLN2	ADCY5/AKT3/ARHGEF11/Gnai1/GNAI2/GNAI3/GUCY1A1/GUCY1B1/ITGB1/ITPR2/ITPR3/MAPK12/MAPK13/MYLK4/PIK3CB/PIK3R1/PLA2G4A/PLA2G4D/PLA2G4F/RHOA/ROCK2/TLN2	bom:102276460/bom:102265427/bom:102265611/bom:102273920/bom:102274651/bom:102285228/bom:102281834/bom:102282106/bom:102273972/bom:102269013/bom:102271039/bom:102285848/bom:102271030/bom:102264349/bom:102277548/bom:102266922/bom:102271639/bom:102282862/bom:102283142/bom:102280554/bom:102267122/bom:102270446	22
bom04530	Tight junction	29/1207	166/7906	0.241576	0.582733	ACTR3B/AMOTL2/CACNA1D/CD1E/CLDN17/CLDN4/CRB3/DLG2/DLG3/INADL/ITGB1/JAM3/LOC102274412/LOC102286037/MAP3K5/MARVELD2/MPP5/MYH14/NEDD4L/OCLN/PPP2R1B/PPP2R2A/PRKAG2/PRKCE/RAPGEF6/RHOA/ROCK2/SLC9A3R1/TJP3	ACTR3B/AMOTL2/Cacna1d/CD1E/CLDN17/CLDN4/CRB3/DLG2/Dlg3/PATJ/ITGB1/JAM3/TUBA1C/RAP2A/MAP3K5/MARVELD2/MPP5/MYH14/NEDD4L/OCLN/Ppp2r1b/PPP2R2A/PRKAG2/PRKCE/RAPGEF6/RHOA/ROCK2/SLC9A3R1/TJP3	bom:102266699/bom:102278386/bom:102271623/bom:102287826/bom:102276094/bom:102264749/bom:102276765/bom:102284602/bom:102272388/bom:102286550/bom:102273972/bom:102276504/bom:102274412/bom:102266559/bom:102276849/bom:102286247/bom:102274452/bom:102283624/bom:102267387/bom:102285971/bom:102285183/bom:102287455/bom:102277941/bom:102266941/bom:102276794/bom:102280554/bom:102267122/bom:102272422/bom:102…	29
bom04727	GABAergic synapse	16/1207	87/7906	0.247086	0.591509	ADCY5/CACNA1D/GABARAPL2/GABBR2/GABRB1/GLS/GNAI1/GNAI2/GNAI3/GNB5/GNG12/GPHN/LOC102270226/NSF/SLC38A2/SLC6A1	ADCY5/Cacna1d/GABARAPL2/GABBR2/GABRB1/GLS/Gnai1/GNAI2/GNAI3/GNB5/GNG12/GPHN/GABBR2/NSF/SLC38A2/SLC6A1	bom:102276460/bom:102271623/bom:102265036/bom:102266885/bom:102264377/bom:102283226/bom:102273920/bom:102274651/bom:102285228/bom:102273730/bom:102287427/bom:102273875/bom:102270226/bom:102280725/bom:102267434/bom:102272749	16
bom00603	Glycosphingolipid biosynthesis - globo and isoglobo series	4/1207	17/7906	0.254678	0.6051	B3GALNT1/FUT2/HEXA/HEXB	B3GALNT1/FUT2/HEXA/HEXB	bom:102268013/bom:102283305/bom:102284454/bom:102278249	4
bom05205	Proteoglycans in cancer	34/1207	199/7906	0.262404	0.616288	AKT3/ANK2/ARHGEF11/CAMK2B/CASP3/CDKN1A/ERBB3/FLNB/FZD3/FZD4/FZD5/FZD7/GAB1/HPSE/HSPG2/IL12B/IQGAP1/ITGB1/ITPR2/ITPR3/MAP2K1/MAPK12/MAPK13/MDM2/PIK3CB/PIK3R1/PLCE1/RHOA/ROCK2/SDC2/TIMP3/TLR4/TNF/TWIST1	AKT3/ANK2/ARHGEF11/CAMK2B/CASP3/CDKN1A/ERBB3/FLNB/FZD3/FZD4/FZD5/FZD7/GAB1/HPSE/HSPG2/IL12B/IQGAP1/ITGB1/ITPR2/ITPR3/MAP2K1/MAPK12/MAPK13/MDM2/PIK3CB/PIK3R1/PLCE1/RHOA/ROCK2/SDC2/TIMP3/TLR4/TNF/Twist1	bom:102265427/bom:102275647/bom:102265611/bom:102281822/bom:102287348/bom:102268672/bom:102273820/bom:102265714/bom:102273339/bom:102286685/bom:102282966/bom:102275255/bom:102282859/bom:102265641/bom:102271087/bom:102283689/bom:102281381/bom:102273972/bom:102269013/bom:102271039/bom:102280670/bom:102285848/bom:102271030/bom:102287490/bom:102277548/bom:102266922/bom:102268410/bom:102280554/bom:102…	34
bom04540	Gap junction	15/1207	82/7906	0.263288	0.616288	ADCY5/GNA11/GNAI1/GNAI2/GNAI3/GUCY1A3/GUCY1B3/HTR2B/ITPR2/ITPR3/LOC102274412/MAP2K1/PDGFB/PDGFC/TUBB6	ADCY5/GNA11/Gnai1/GNAI2/GNAI3/GUCY1A1/GUCY1B1/HTR2B/ITPR2/ITPR3/TUBA1C/MAP2K1/PDGFB/PDGFC/TUBB6	bom:102276460/bom:102287661/bom:102273920/bom:102274651/bom:102285228/bom:102281834/bom:102282106/bom:102268648/bom:102269013/bom:102271039/bom:102274412/bom:102280670/bom:102266290/bom:102274384/bom:102277135	15
bom00511	Other glycan degradation	5/1207	23/7906	0.268048	0.619324	GBA/HEXA/HEXB/MAN2B1/NEU1	GBA/HEXA/HEXB/MAN2B1/NEU1	bom:102268713/bom:102284454/bom:102278249/bom:102269568/bom:102279438	5
bom04668	TNF signaling pathway	20/1207	113/7906	0.270464	0.619324	AKT3/CASP3/CASP7/CSF1/IKBKG/IL15/MAP2K1/MAP2K3/MAP2K4/MAP2K6/MAP3K5/MAPK12/MAPK13/NOD2/PIK3CB/PIK3R1/RPS6KA4/TAB3/TNF/TNFAIP3	AKT3/CASP3/CASP7/CSF1/IKBKG/IL15/MAP2K1/MAP2K3/MAP2K4/MAP2K6/MAP3K5/MAPK12/MAPK13/NOD2/PIK3CB/PIK3R1/RPS6KA4/TAB3/TNF/Tnfaip3	bom:102265427/bom:102287348/bom:102271384/bom:102269710/bom:102287968/bom:102276455/bom:102280670/bom:102267773/bom:102287278/bom:102272962/bom:102276849/bom:102285848/bom:102271030/bom:102265346/bom:102277548/bom:102266922/bom:102274085/bom:102265057/bom:102277911/bom:102266726	20
bom04935	Growth hormone synthesis, secretion and action	20/1207	113/7906	0.270464	0.619324	ADCY5/AKT3/CACNA1D/EP300/GNA11/GNAI1/GNAI2/GNAI3/GSK3B/ITPR2/ITPR3/LOC102283211/MAP2K1/MAP2K3/MAP2K4/MAP2K6/MAPK12/MAPK13/PIK3CB/PIK3R1	ADCY5/AKT3/Cacna1d/EP300/GNA11/Gnai1/GNAI2/GNAI3/GSK3B/ITPR2/ITPR3/STAT5B/MAP2K1/MAP2K3/MAP2K4/MAP2K6/MAPK12/MAPK13/PIK3CB/PIK3R1	bom:102276460/bom:102265427/bom:102271623/bom:102273007/bom:102287661/bom:102273920/bom:102274651/bom:102285228/bom:102275260/bom:102269013/bom:102271039/bom:102283211/bom:102280670/bom:102267773/bom:102287278/bom:102272962/bom:102285848/bom:102271030/bom:102277548/bom:102266922	20
bom00430	Taurine and hypotaurine metabolism	3/1207	12/7906	0.273324	0.621369	ADO/GGT1/LOC102268462	ADO/GGT1/Acnat2	bom:102276184/bom:102275636/bom:102268462	3
bom03015	mRNA surveillance pathway	15/1207	83/7906	0.279413	0.625823	CPSF2/CPSF6/CSTF2/NXT2/PABPC5/PAPOLA/PAPOLG/PELO/PPP2R1B/PPP2R2A/PPP2R3C/PPP2R5A/RNGTT/SMG5/SSU72	CPSF2/CPSF6/CSTF2/NXT2/PABPC5/PAPOLA/PAPOLG/PELO/Ppp2r1b/PPP2R2A/PPP2R3C/PPP2R5A/RNGTT/SMG5/SSU72	bom:102278408/bom:102280529/bom:102281556/bom:102277343/bom:102284606/bom:102278640/bom:102281489/bom:102281682/bom:102285183/bom:102287455/bom:102270172/bom:102288145/bom:102269511/bom:102282188/bom:102272339	15
bom04360	Axon guidance	30/1207	176/7906	0.283154	0.625823	ARHGEF11/BMPR1B/CAMK2B/DPYSL2/EFNA3/EFNB2/EPHB3/FZD3/GNAI1/GNAI2/GNAI3/GSK3B/ITGB1/LIMK2/LOC102270098/NFATC4/NGEF/NTN1/PAK3/PIK3CB/PIK3R1/PPP3R1/RHOA/ROCK2/SEMA3B/SEMA6D/SLIT1/SRGAP1/SSH1/TRPC1	ARHGEF11/BMPR1B/CAMK2B/DPYSL2/EFNA3/EFNB2/EPHB3/FZD3/Gnai1/GNAI2/GNAI3/GSK3B/ITGB1/LIMK2/EPHA6/NFATC4/NGEF/NTN1/PAK3/PIK3CB/PIK3R1/Ppp3r1/RHOA/ROCK2/SEMA3B/SEMA6D/SLIT1/SRGAP1/SSH1/TRPC1	bom:102265611/bom:102284193/bom:102281822/bom:102264790/bom:102267601/bom:102264592/bom:102279709/bom:102273339/bom:102273920/bom:102274651/bom:102285228/bom:102275260/bom:102273972/bom:102282980/bom:102270098/bom:102285411/bom:102271706/bom:102279317/bom:102274792/bom:102277548/bom:102266922/bom:102272271/bom:102280554/bom:102267122/bom:102275306/bom:102280000/bom:102276091/bom:102280325/bom:102…	30
bom04929	GnRH secretion	12/1207	65/7906	0.283205	0.625823	AKT3/ARRB1/CACNA1D/GABBR2/GNA11/ITPR2/ITPR3/LOC102270226/MAP2K1/PIK3CB/PIK3R1/TRPC1	AKT3/ARRB1/Cacna1d/GABBR2/GNA11/ITPR2/ITPR3/GABBR2/MAP2K1/PIK3CB/PIK3R1/TRPC1	bom:102265427/bom:102284170/bom:102271623/bom:102266885/bom:102287661/bom:102269013/bom:102271039/bom:102270226/bom:102280670/bom:102277548/bom:102266922/bom:102267739	12
bom05230	Central carbon metabolism in cancer	12/1207	65/7906	0.283205	0.625823	AKT3/G6PD/GLS/HK1/LOC102274962/MAP2K1/NTRK3/PDHB/PFKP/PIK3CB/PIK3R1/SIRT6	AKT3/G6PD/GLS/HK1/LDHA/MAP2K1/NTRK3/PDHB/PFKP/PIK3CB/PIK3R1/SIRT6	bom:102265427/bom:102264364/bom:102283226/bom:102270322/bom:102274962/bom:102280670/bom:102266155/bom:102287624/bom:102269659/bom:102277548/bom:102266922/bom:102272282	12
bom04550	Signaling pathways regulating pluripotency of stem cells	24/1207	139/7906	0.287459	0.629846	ACVR2A/AKT3/APC/BMPR1A/BMPR1B/DLX5/DVL3/FZD3/FZD4/FZD5/FZD7/GSK3B/ID2/JARID2/MAP2K1/MAPK12/MAPK13/PCGF2/PCGF3/PIK3CB/PIK3R1/SMAD3/SMAD5/SOX2	ACVR2A/AKT3/APC/BMPR1A/BMPR1B/Dlx5/DVL3/FZD3/FZD4/FZD5/FZD7/GSK3B/ID2/JARID2/MAP2K1/MAPK12/MAPK13/PCGF2/PCGF3/PIK3CB/PIK3R1/SMAD3/SMAD5/SOX2	bom:102269861/bom:102265427/bom:102272116/bom:102269707/bom:102284193/bom:102272132/bom:102280462/bom:102273339/bom:102286685/bom:102282966/bom:102275255/bom:102275260/bom:102281000/bom:102283984/bom:102280670/bom:102285848/bom:102271030/bom:102285073/bom:102283075/bom:102277548/bom:102266922/bom:102282627/bom:102281606/bom:102282812	24
bom04928	Parathyroid hormone synthesis, secretion and action	18/1207	102/7906	0.289012	0.629846	ADCY5/ARRB1/CDKN1A/GNA11/GNAI1/GNAI2/GNAI3/ITPR2/ITPR3/LOC102272075/LRP5/MAFB/MAP2K1/PLD1/PTHLH/RHOA/SLC9A3R1/VDR	ADCY5/ARRB1/CDKN1A/GNA11/Gnai1/GNAI2/GNAI3/ITPR2/ITPR3/CYP24A1/LRP5/MAFB/MAP2K1/PLD1/PTHLH/RHOA/SLC9A3R1/VDR	bom:102276460/bom:102284170/bom:102268672/bom:102287661/bom:102273920/bom:102274651/bom:102285228/bom:102269013/bom:102271039/bom:102272075/bom:102268590/bom:102265382/bom:102280670/bom:102279771/bom:102275418/bom:102280554/bom:102272422/bom:102283144	18
bom04971	Gastric acid secretion	14/1207	78/7906	0.29801	0.643885	ADCY5/ATP1B2/CALM1/CAMK2B/GNAI1/GNAI2/GNAI3/ITPR2/ITPR3/KCNJ16/KCNJ2/KCNK10/MYLK4/SLC26A7	ADCY5/ATP1B2/calm/CAMK2B/Gnai1/GNAI2/GNAI3/ITPR2/ITPR3/KCNJ16/KCNJ2/Kcnk10/MYLK4/SLC26A7	bom:102276460/bom:102272087/bom:102281667/bom:102281822/bom:102273920/bom:102274651/bom:102285228/bom:102269013/bom:102271039/bom:102272671/bom:102272385/bom:102283111/bom:102264349/bom:102275270	14
bom04915	Estrogen signaling pathway	24/1207	140/7906	0.300249	0.643885	ADCY5/AKT3/CALM1/CTSD/GABBR2/GNAI1/GNAI2/GNAI3/HSP90B1/HSPA1L/ITPR2/ITPR3/KRT23/KRT36/LOC102268548/LOC102270226/LOC102281124/LOC102282154/MAP2K1/NCOA2/PIK3CB/PIK3R1/PRKCD/TGFA	ADCY5/AKT3/calm/CTSD/GABBR2/Gnai1/GNAI2/GNAI3/HSP90B1/HSPA1L/ITPR2/ITPR3/KRT23/KRT36/KRT17/GABBR2/KRT14/KRT17/MAP2K1/NCOA2/PIK3CB/PIK3R1/PRKCD/TGFA	bom:102276460/bom:102265427/bom:102281667/bom:102275829/bom:102266885/bom:102273920/bom:102274651/bom:102285228/bom:102268820/bom:102285944/bom:102269013/bom:102271039/bom:102286874/bom:102269109/bom:102268548/bom:102270226/bom:102281124/bom:102268264/bom:102280670/bom:102267236/bom:102277548/bom:102266922/bom:102273901/bom:102264981	24
bom04136	Autophagy - other	6/1207	30/7906	0.303927	0.643885	ATG4D/ATG7/ATG9B/GABARAPL2/ULK2/WIPI2	ATG4D/ATG7/ATG9B/GABARAPL2/ULK2/WIPI2	bom:102279715/bom:102273520/bom:102267828/bom:102265036/bom:102268847/bom:102285764	6
bom04640	Hematopoietic cell lineage	17/1207	97/7906	0.306859	0.643885	CD14/CD1E/CD3D/CD3G/CD59/CD9/CSF1/EPOR/FCER2/IL11RA/IL1A/IL1R2/IL7/ITGA6/TFRC/THPO/TNF	CD14/CD1E/CD3D/CD3G/CD59/CD9/CSF1/EPOR/FCER2/IL11RA/IL1A/IL1R2/IL7/ITGA6/TFRC/THPO/TNF	bom:102270488/bom:102287826/bom:102272573/bom:102272288/bom:102279247/bom:102285581/bom:102269710/bom:102265298/bom:102282244/bom:102277908/bom:102282330/bom:102271891/bom:102286767/bom:102265941/bom:102278238/bom:102275287/bom:102277911	17
bom05163	Human cytomegalovirus infection	36/1207	216/7906	0.308546	0.643885	ADCY5/AKT3/ARHGEF11/BAK1/CALM1/CASP3/CDKN1A/GNA11/GNAI1/GNAI2/GNAI3/GNB5/GNG12/GSK3B/IKBKG/IL10RB/ITPR2/ITPR3/LOC102275624/LOC102285474/LOC102286049/MAP2K1/MAP2K6/MAPK12/MAPK13/MDM2/NFATC4/PIK3CB/PIK3R1/PPP3R1/PTGER1/RHOA/ROCK2/TBK1/TNF/TSC2	ADCY5/AKT3/ARHGEF11/BAK1/calm/CASP3/CDKN1A/GNA11/Gnai1/GNAI2/GNAI3/GNB5/GNG12/GSK3B/IKBKG/IL10RB/ITPR2/ITPR3/-/NFATC1/NFATC1/MAP2K1/MAP2K6/MAPK12/MAPK13/MDM2/NFATC4/PIK3CB/PIK3R1/Ppp3r1/PTGER1/RHOA/ROCK2/TBK1/TNF/Tsc2	bom:102276460/bom:102265427/bom:102265611/bom:102266544/bom:102281667/bom:102287348/bom:102268672/bom:102287661/bom:102273920/bom:102274651/bom:102285228/bom:102273730/bom:102287427/bom:102275260/bom:102287968/bom:102275508/bom:102269013/bom:102271039/bom:102275624/bom:102285474/bom:102286049/bom:102280670/bom:102272962/bom:102285848/bom:102271030/bom:102287490/bom:102285411/bom:102277548/bom:102…	36
bom00230	Purine metabolism	21/1207	122/7906	0.309487	0.643885	ADCY5/ADSSL1/AK4/AK9/CANT1/ENPP1/ENPP3/ENTPD5/GUCY1A3/GUCY1B3/HDDC3/IMPDH1/LOC102268405/LOC102287153/NME7/NPR2/NT5C3A/PDE3A/PDE6G/PGM2/PRUNE	ADCY5/ADSSL1/AK4/AK9/CANT1/ENPP1/ENPP3/ENTPD5/GUCY1A1/GUCY1B1/HDDC3/IMPDH1/NT5C3A/HPRT1/NME7/NPR2/NT5C3A/PDE3A/PDE6G/PGM2/PRUNE1	bom:102276460/bom:102282644/bom:102268360/bom:102275074/bom:102272160/bom:102266516/bom:102266801/bom:102278224/bom:102281834/bom:102282106/bom:102266566/bom:102278605/bom:102268405/bom:102287153/bom:102270209/bom:102278070/bom:102287195/bom:102285332/bom:102285284/bom:102280136/bom:102265887	21
bom05410	Hypertrophic cardiomyopathy (HCM)	16/1207	91/7906	0.309717	0.643885	CACNA1D/CACNA2D1/CACNB1/CACNB3/CACNB4/ITGA10/ITGA6/ITGA7/ITGB1/LAMA1/LAMA2/LOC102266786/MYBPC3/PRKAG2/TNF/TNNT2	Cacna1d/CACNA2D1/CACNB1/CACNB3/CACNB4/ITGA10/ITGA6/ITGA7/ITGB1/LAMA1/LAMA2/ACE/MYBPC3/PRKAG2/TNF/TNNT2	bom:102271623/bom:102268507/bom:102287719/bom:102265606/bom:102265990/bom:102287332/bom:102265941/bom:102282217/bom:102273972/bom:102275509/bom:102287620/bom:102266786/bom:102280788/bom:102277941/bom:102277911/bom:102278855	16
bom05210	Colorectal cancer	15/1207	85/7906	0.312578	0.645585	AKT3/APC/APPL1/BAK1/CASP3/CDKN1A/GSK3B/MAP2K1/MLH1/MSH6/PIK3CB/PIK3R1/RHOA/SMAD3/TGFA	AKT3/APC/APPL1/BAK1/CASP3/CDKN1A/GSK3B/MAP2K1/MLH1/MSH6/PIK3CB/PIK3R1/RHOA/SMAD3/TGFA	bom:102265427/bom:102272116/bom:102266894/bom:102266544/bom:102287348/bom:102268672/bom:102275260/bom:102280670/bom:102287479/bom:102269162/bom:102277548/bom:102266922/bom:102280554/bom:102282627/bom:102264981	15
bom03320	PPAR signaling pathway	14/1207	79/7906	0.315429	0.647245	ACAA1/ACSL1/ACSL5/ACSL6/FABP4/FABP5/GK/HMGCS1/ME1/PLIN2/PPARD/PPARG/SLC27A1/SLC27A6	ACAA1/ACSL1/Acsl5/ACSL6/FABP4/FABP5/GK/HMGCS1/ME1/PLIN2/PPARD/PPARG/SLC27A1/SLC27A6	bom:102280228/bom:102287851/bom:102273197/bom:102276039/bom:102282275/bom:102283114/bom:102265336/bom:102273894/bom:102266389/bom:102278075/bom:102282715/bom:102265537/bom:102280212/bom:102265387	14
bom05164	Influenza A	26/1207	154/7906	0.319211	0.650779	AKT3/BAK1/CASP3/CCND3/DNAJC3/EP300/IFNAR1/IFNGR2/IKBKE/IKBKG/IL12B/IL1A/IL33/MAP2K1/NLRX1/NXT2/PIK3CB/PIK3R1/RAB11A/RNASEL/STAT2/TBK1/TLR4/TMPRSS11D/TNF/TRIM25	AKT3/BAK1/CASP3/CCND3/DNAJC3/EP300/IFNAR1/IFNGR2/IKBKE/IKBKG/IL12B/IL1A/IL33/MAP2K1/NLRX1/NXT2/PIK3CB/PIK3R1/RAB11A/RNASEL/STAT2/TBK1/TLR4/TMPRSS11D/TNF/TRIM25	bom:102265427/bom:102266544/bom:102287348/bom:102268077/bom:102267812/bom:102273007/bom:102275793/bom:102281523/bom:102271506/bom:102287968/bom:102283689/bom:102282330/bom:102287654/bom:102280670/bom:102287619/bom:102277343/bom:102277548/bom:102266922/bom:102272300/bom:102269338/bom:102277710/bom:102279479/bom:102288174/bom:102280389/bom:102277911/bom:102277633	26
bom00510	N-Glycan biosynthesis	9/1207	49/7906	0.328602	0.661133	ALG14/ALG2/ALG3/ALG5/DAD1/DPAGT1/DPM1/SRD5A3/STT3B	ALG14/ALG2/ALG3/ALG5/DAD1/DPAGT1/DPM1/SRD5A3/STT3B	bom:102270741/bom:102282554/bom:102285313/bom:102277530/bom:102284783/bom:102264864/bom:102272761/bom:102284607/bom:102267585	9
bom05030	Cocaine addiction	9/1207	49/7906	0.328602	0.661133	ADCY5/DLG4/GNAI1/GNAI2/GNAI3/GRIN3B/MAOA/RGS9/TH	ADCY5/DLG4/Gnai1/GNAI2/GNAI3/GRIN3B/MAOA/Rgs9/TH	bom:102276460/bom:102282219/bom:102273920/bom:102274651/bom:102285228/bom:102284948/bom:102278212/bom:102275904/bom:102274970	9
bom00250	Alanine, aspartate and glutamate metabolism	7/1207	37/7906	0.332066	0.661133	ADSSL1/ALDH4A1/ALDH5A1/ASL/GLS/GOT2/GPT2	ADSSL1/ALDH4A1/ALDH5A1/ASL/GLS/GOT2/GPT2	bom:102282644/bom:102266427/bom:106701204/bom:102277083/bom:102283226/bom:102268550/bom:102274288	7
bom00500	Starch and sucrose metabolism	6/1207	31/7906	0.332659	0.661133	ENPP1/ENPP3/GPI/HK1/LOC102275430/PGM2	ENPP1/ENPP3/GPI/HK1/AMY2B/PGM2	bom:102266516/bom:102266801/bom:102278570/bom:102270322/bom:102275430/bom:102280136	6
bom05204	Chemical carcinogenesis	12/1207	68/7906	0.340369	0.668054	ALDH1A3/CCBL1/GSTM3/LOC102267436/LOC102272205/LOC102281969/LOC102282716/LOC102283235/LOC102283655/LOC102284686/LOC102288314/MGST3	Aldh1a3/KYAT1/Gstm5/ALDH3B1/GSTP1/GSTM1/Cyp2c23/CYP1A1/GSTM1/CYP3A24/GSTO1/MGST3	bom:102284286/bom:102274277/bom:102281683/bom:102267436/bom:102272205/bom:102281969/bom:102282716/bom:102283235/bom:102283655/bom:102284686/bom:102288314/bom:102268301	12
bom05211	Renal cell carcinoma	12/1207	68/7906	0.340369	0.668054	AKT3/CDKN1A/EGLN2/EGLN3/EP300/GAB1/MAP2K1/PAK3/PDGFB/PIK3CB/PIK3R1/TGFA	AKT3/CDKN1A/EGLN2/EGLN3/EP300/GAB1/MAP2K1/PAK3/PDGFB/PIK3CB/PIK3R1/TGFA	bom:102265427/bom:102268672/bom:102280646/bom:102280498/bom:102273007/bom:102282859/bom:102280670/bom:102274792/bom:102266290/bom:102277548/bom:102266922/bom:102264981	12
bom05167	Kaposi sarcoma-associated herpesvirus infection	30/1207	182/7906	0.352955	0.688479	AKT3/BAK1/CALM1/CASP3/CDKN1A/EP300/GABARAPL2/GNB5/GNG12/GSK3B/IFNAR1/IKBKE/IKBKG/ITPR2/ITPR3/LOC102275624/LOC102285474/LOC102286049/MAP2K1/MAP2K4/MAP2K6/MAPK12/MAPK13/NFATC4/PDGFB/PIK3CB/PIK3R1/PPP3R1/STAT2/TBK1	AKT3/BAK1/calm/CASP3/CDKN1A/EP300/GABARAPL2/GNB5/GNG12/GSK3B/IFNAR1/IKBKE/IKBKG/ITPR2/ITPR3/-/NFATC1/NFATC1/MAP2K1/MAP2K4/MAP2K6/MAPK12/MAPK13/NFATC4/PDGFB/PIK3CB/PIK3R1/Ppp3r1/STAT2/TBK1	bom:102265427/bom:102266544/bom:102281667/bom:102287348/bom:102268672/bom:102273007/bom:102265036/bom:102273730/bom:102287427/bom:102275260/bom:102275793/bom:102271506/bom:102287968/bom:102269013/bom:102271039/bom:102275624/bom:102285474/bom:102286049/bom:102280670/bom:102287278/bom:102272962/bom:102285848/bom:102271030/bom:102285411/bom:102266290/bom:102277548/bom:102266922/bom:102272271/bom:102…	30
bom04130	SNARE interactions in vesicular transport	6/1207	32/7906	0.361691	0.699559	BET1/GOSR1/SEC22B/STX1A/VAMP2/VAMP7	BET1/GOSR1/Sec22b/STX1A/VAMP2/VAMP7	bom:102266919/bom:102274709/bom:102272279/bom:102287982/bom:102282261/bom:102265155	6
bom00450	Selenocompound metabolism	3/1207	14/7906	0.363062	0.699559	CCBL1/MARS2/TXNRD1	KYAT1/MARS2/Txnrd1	bom:102274277/bom:102284226/bom:102266756	3
bom04012	ErbB signaling pathway	14/1207	82/7906	0.369041	0.70677	AKT3/CAMK2B/CDKN1A/ERBB3/GAB1/GSK3B/LOC102283211/MAP2K1/MAP2K4/NRG1/PAK3/PIK3CB/PIK3R1/TGFA	AKT3/CAMK2B/CDKN1A/ERBB3/GAB1/GSK3B/STAT5B/MAP2K1/MAP2K4/Nrg1/PAK3/PIK3CB/PIK3R1/TGFA	bom:102265427/bom:102281822/bom:102268672/bom:102273820/bom:102282859/bom:102275260/bom:102283211/bom:102280670/bom:102287278/bom:102275415/bom:102274792/bom:102277548/bom:102266922/bom:102264981	14
bom05215	Prostate cancer	16/1207	95/7906	0.376169	0.707272	AKT3/CDKN1A/EP300/GSK3B/HSP90B1/IKBKG/IL1R2/LOC102272205/MAP2K1/MDM2/PDGFB/PDGFC/PIK3CB/PIK3R1/SPINT1/TGFA	AKT3/CDKN1A/EP300/GSK3B/HSP90B1/IKBKG/IL1R2/GSTP1/MAP2K1/MDM2/PDGFB/PDGFC/PIK3CB/PIK3R1/Spint1/TGFA	bom:102265427/bom:102268672/bom:102273007/bom:102275260/bom:102268820/bom:102287968/bom:102271891/bom:102272205/bom:102280670/bom:102287490/bom:102266290/bom:102274384/bom:102277548/bom:102266922/bom:102265173/bom:102264981	16
bom05321	Inflammatory bowel disease (IBD)	12/1207	70/7906	0.37964	0.707272	IFNGR2/IL12B/IL17A/IL17F/IL1A/IL22/LOC102285474/LOC102286049/NOD2/SMAD3/TLR4/TNF	IFNGR2/IL12B/IL17A/Il17f/IL1A/IL22/NFATC1/NFATC1/NOD2/SMAD3/TLR4/TNF	bom:102281523/bom:102283689/bom:102273714/bom:102273420/bom:102282330/bom:102266530/bom:102285474/bom:102286049/bom:102265346/bom:102282627/bom:102288174/bom:102277911	12
bom04930	Type II diabetes mellitus	8/1207	45/7906	0.37979	0.707272	CACNA1D/HK1/PIK3CB/PIK3R1/PRKCD/PRKCE/SOCS4/TNF	Cacna1d/HK1/PIK3CB/PIK3R1/PRKCD/PRKCE/SOCS4/TNF	bom:102271623/bom:102270322/bom:102277548/bom:102266922/bom:102273901/bom:102266941/bom:102270424/bom:102277911	8
bom04072	Phospholipase D signaling pathway	24/1207	146/7906	0.380255	0.707272	ADCY5/AGPAT4/AGPAT5/AKT3/CYTH3/DNM2/DNM3/GAB1/LOC102280438/LOC102284522/MAP2K1/PDGFB/PDGFC/PIK3CB/PIK3R1/PLA2G4A/PLA2G4D/PLA2G4F/PLD1/PLPP1/PLPP2/RHOA/SPHK2/TSC2	ADCY5/AGPAT4/AGPAT5/AKT3/Cyth3/DNM2/DNM3/GAB1/ARF2/AGPAT4/MAP2K1/PDGFB/PDGFC/PIK3CB/PIK3R1/PLA2G4A/PLA2G4D/PLA2G4F/PLD1/PLPP1/PLPP2/RHOA/SPHK2/Tsc2	bom:102276460/bom:102284250/bom:102275263/bom:102265427/bom:102267618/bom:102279431/bom:102279295/bom:102282859/bom:102280438/bom:102284522/bom:102280670/bom:102266290/bom:102274384/bom:102277548/bom:102266922/bom:102271639/bom:102282862/bom:102283142/bom:102279771/bom:102278931/bom:102277289/bom:102280554/bom:102284142/bom:102267343	24
bom05206	MicroRNAs in cancer	26/1207	159/7906	0.3837	0.707272	ABCC1/APC/BAK1/BMF/CASP3/CDKN1A/DICER1/DNMT3A/EFNA3/EP300/ERBB3/FZD3/GLS/LOC102267113/LOC102272075/LOC102288346/MAP2K1/MDM2/PDGFB/PIK3CB/PIK3R1/PRKCE/RHOA/SERPINB5/TIMP3/ZFPM2	ABCC1/APC/BAK1/BMF/CASP3/CDKN1A/DICER1/Dnmt3a/EFNA3/EP300/ERBB3/FZD3/GLS/ABCB1/CYP24A1/HNRNPK/MAP2K1/MDM2/PDGFB/PIK3CB/PIK3R1/PRKCE/RHOA/SERPINB5/TIMP3/ZFPM2	bom:102280609/bom:102272116/bom:102266544/bom:102274343/bom:102287348/bom:102268672/bom:102270004/bom:102284316/bom:102267601/bom:102273007/bom:102273820/bom:102273339/bom:102283226/bom:102267113/bom:102272075/bom:102288346/bom:102280670/bom:102287490/bom:102266290/bom:102277548/bom:102266922/bom:102266941/bom:102280554/bom:102268123/bom:102277890/bom:102265231	26
bom00591	Linoleic acid metabolism	7/1207	39/7906	0.385229	0.707272	LOC102282352/LOC102282716/LOC102284389/LOC102284686/PLA2G4A/PLA2G4D/PLA2G4F	PLA2G16/Cyp2c23/CYP2J2/CYP3A24/PLA2G4A/PLA2G4D/PLA2G4F	bom:102282352/bom:102282716/bom:102284389/bom:102284686/bom:102271639/bom:102282862/bom:102283142	7
bom04270	Vascular smooth muscle contraction	22/1207	134/7906	0.390603	0.707272	ADCY5/ADRA1A/ADRA1D/ARHGEF11/CACNA1D/CALM1/GNA11/GUCY1A3/GUCY1B3/ITPR2/ITPR3/MAP2K1/MRVI1/MYLK4/NPR2/PLA2G4A/PLA2G4D/PLA2G4F/PRKCD/PRKCE/RHOA/ROCK2	ADCY5/ADRA1A/ADRA1D/ARHGEF11/Cacna1d/calm/GNA11/GUCY1A1/GUCY1B1/ITPR2/ITPR3/MAP2K1/MRVI1/MYLK4/NPR2/PLA2G4A/PLA2G4D/PLA2G4F/PRKCD/PRKCE/RHOA/ROCK2	bom:102276460/bom:102265630/bom:102282911/bom:102265611/bom:102271623/bom:102281667/bom:102287661/bom:102281834/bom:102282106/bom:102269013/bom:102271039/bom:102280670/bom:102278336/bom:102264349/bom:102278070/bom:102271639/bom:102282862/bom:102283142/bom:102273901/bom:102266941/bom:102280554/bom:102267122	22
bom00410	beta-Alanine metabolism	6/1207	33/7906	0.390852	0.707272	ALDH1A3/ALDH7A1/ECHS1/HIBCH/LOC102267436/MLYCD	Aldh1a3/ALDH7A1/ECHS1/HIBCH/ALDH3B1/MLYCD	bom:102284286/bom:102285292/bom:102281121/bom:102277831/bom:102267436/bom:102287264	6
bom05213	Endometrial cancer	10/1207	58/7906	0.391353	0.707272	AKT3/APC/BAK1/CDKN1A/CTNNA1/GSK3B/MAP2K1/MLH1/PIK3CB/PIK3R1	AKT3/APC/BAK1/CDKN1A/CTNNA1/GSK3B/MAP2K1/MLH1/PIK3CB/PIK3R1	bom:102265427/bom:102272116/bom:102266544/bom:102268672/bom:102275999/bom:102275260/bom:102280670/bom:102287479/bom:102277548/bom:102266922	10
bom04510	Focal adhesion	32/1207	198/7906	0.391686	0.707272	AKT3/CCND3/COL4A1/COL4A2/COL4A3/COL4A5/COMP/DIAPH1/FLNB/GSK3B/ITGA10/ITGA6/ITGA7/ITGB1/LAMA1/LAMA2/LAMA4/LAMA5/LAMB1/LAMB2/LAMC1/MAP2K1/MYLK4/PAK3/PDGFB/PDGFC/PGF/PIK3CB/PIK3R1/RHOA/ROCK2/TLN2	AKT3/CCND3/COL4A1/COL4A2/COL4A3/COL4A5/COMP/DIAPH1/FLNB/GSK3B/ITGA10/ITGA6/ITGA7/ITGB1/LAMA1/LAMA2/LAMA4/LAMA5/Lamb1/Lamb2/Lamc1/MAP2K1/MYLK4/PAK3/PDGFB/PDGFC/PGF/PIK3CB/PIK3R1/RHOA/ROCK2/TLN2	bom:102265427/bom:102268077/bom:102282767/bom:102282491/bom:102285223/bom:102271607/bom:102267028/bom:102266150/bom:102265714/bom:102275260/bom:102287332/bom:102265941/bom:102282217/bom:102273972/bom:102275509/bom:102287620/bom:102282139/bom:102266736/bom:102278503/bom:102278118/bom:102268051/bom:102280670/bom:102264349/bom:102274792/bom:102266290/bom:102274384/bom:102273440/bom:102277548/bom:102…	32
bom04926	Relaxin signaling pathway	21/1207	128/7906	0.396073	0.708065	ADCY5/AKT3/ARRB1/COL4A1/COL4A2/COL4A3/COL4A5/EDNRB/GNA15/GNAI1/GNAI2/GNAI3/GNB5/GNG12/MAP2K1/MAP2K4/MAPK12/MAPK13/NOS1/PIK3CB/PIK3R1	ADCY5/AKT3/ARRB1/COL4A1/COL4A2/COL4A3/COL4A5/EDNRB/GNA15/Gnai1/GNAI2/GNAI3/GNB5/GNG12/MAP2K1/MAP2K4/MAPK12/MAPK13/NOS1/PIK3CB/PIK3R1	bom:102276460/bom:102265427/bom:102284170/bom:102282767/bom:102282491/bom:102285223/bom:102271607/bom:102281085/bom:102287374/bom:102273920/bom:102274651/bom:102285228/bom:102273730/bom:102287427/bom:102280670/bom:102287278/bom:102285848/bom:102271030/bom:102280537/bom:102277548/bom:102266922	21
bom04392	Hippo signaling pathway - multiple species	5/1207	27/7906	0.396606	0.708065	AJUBA/LATS1/LATS2/RASSF6/YAP1	AJUBA/LATS1/LATS2/RASSF6/YAP1	bom:102278796/bom:102272340/bom:102277648/bom:102271685/bom:102270556	5
bom03060	Protein export	4/1207	21/7906	0.402323	0.710155	SEC11C/SEC63/SPCS2/SRP54	SEC11C/SEC63/SPCS2/SRP54	bom:102264940/bom:102282642/bom:102283616/bom:102271224	4
bom05221	Acute myeloid leukemia	11/1207	65/7906	0.406143	0.710155	AKT3/BCL2A1/CD14/IKBKG/JUP/LOC102283211/MAP2K1/PIK3CB/PIK3R1/PIM2/PPARD	AKT3/BCL2A1/CD14/IKBKG/JUP/STAT5B/MAP2K1/PIK3CB/PIK3R1/Pim2/PPARD	bom:102265427/bom:102280081/bom:102270488/bom:102287968/bom:102264491/bom:102283211/bom:102280670/bom:102277548/bom:102266922/bom:102268194/bom:102282715	11
bom00730	Thiamine metabolism	3/1207	15/7906	0.407458	0.710155	AK4/ALPL/NFS1	AK4/ALPL/NFS1	bom:102268360/bom:102271651/bom:102285543	3
bom04114	Oocyte meiosis	19/1207	116/7906	0.407701	0.710155	ADCY5/CALM1/CAMK2B/CPEB4/FBXW11/ITPR2/ITPR3/LOC102265612/MAP2K1/MAPK12/MAPK13/PPP2R1B/PPP2R5A/PPP3R1/RPS6KA2/RPS6KA3/RPS6KA6/SPDYC/YWHAG	ADCY5/calm/CAMK2B/Cpeb4/FBXW11/ITPR2/ITPR3/CPEB2/MAP2K1/MAPK12/MAPK13/Ppp2r1b/PPP2R5A/Ppp3r1/RPS6KA2/Rps6ka3/RPS6KA6/SPDYC/YWHAG	bom:102276460/bom:102281667/bom:102281822/bom:102279661/bom:102273208/bom:102269013/bom:102271039/bom:102265612/bom:102280670/bom:102285848/bom:102271030/bom:102285183/bom:102288145/bom:102272271/bom:102287576/bom:102278237/bom:102264559/bom:102270377/bom:102281976	19
bom04913	Ovarian steroidogenesis	10/1207	59/7906	0.41328	0.710155	ADCY5/HSD17B7/LOC102271733/LOC102272308/LOC102272594/LOC102283235/LOC102284389/PLA2G4A/PLA2G4D/PLA2G4F	ADCY5/HSD17B7/-/-/-/CYP1A1/CYP2J2/PLA2G4A/PLA2G4D/PLA2G4F	bom:102276460/bom:102266348/bom:102271733/bom:102272308/bom:102272594/bom:102283235/bom:102284389/bom:102271639/bom:102282862/bom:102283142	10
bom04923	Regulation of lipolysis in adipocytes	10/1207	59/7906	0.41328	0.710155	ABHD5/ADCY5/AKT3/FABP4/GNAI1/GNAI2/GNAI3/LOC102282352/PIK3CB/PIK3R1	ABHD5/ADCY5/AKT3/FABP4/Gnai1/GNAI2/GNAI3/PLA2G16/PIK3CB/PIK3R1	bom:102279534/bom:102276460/bom:102265427/bom:102282275/bom:102273920/bom:102274651/bom:102285228/bom:102282352/bom:102277548/bom:102266922	10
bom05160	Hepatitis C	23/1207	142/7906	0.413508	0.710155	AKT3/BAK1/CASP3/CD81/CDKN1A/CLDN17/CLDN4/GSK3B/IFNAR1/IKBKE/IKBKG/MAP2K1/OCLN/PIK3CB/PIK3R1/PPP2R1B/PPP2R2A/RNASEL/STAT2/TBK1/TNF/TRAF6/YWHAG	AKT3/BAK1/CASP3/CD81/CDKN1A/CLDN17/CLDN4/GSK3B/IFNAR1/IKBKE/IKBKG/MAP2K1/OCLN/PIK3CB/PIK3R1/Ppp2r1b/PPP2R2A/RNASEL/STAT2/TBK1/TNF/TRAF6/YWHAG	bom:102265427/bom:102266544/bom:102287348/bom:102284348/bom:102268672/bom:102276094/bom:102264749/bom:102275260/bom:102275793/bom:102271506/bom:102287968/bom:102280670/bom:102285971/bom:102277548/bom:102266922/bom:102285183/bom:102287455/bom:102269338/bom:102277710/bom:102279479/bom:102277911/bom:102285891/bom:102281976	23
bom01040	Biosynthesis of unsaturated fatty acids	5/1207	28/7906	0.428892	0.726308	ACAA1/ELOVL7/HSD17B12/LOC102268462/TECR	ACAA1/ELOVL7/HSD17B12/Acnat2/TECR	bom:102280228/bom:102264723/bom:102274407/bom:102268462/bom:102285957	5
bom04979	Cholesterol metabolism	8/1207	47/7906	0.429339	0.726308	LIPG/LIPK/LIPN/LOC102282065/NPC1/SOAT1/TSPO/VAPA	LIPG/LIPK/LIPN/VAPB/NPC1/SOAT1/TSPO/VAPA	bom:102269588/bom:102272757/bom:102275330/bom:102282065/bom:102281634/bom:102266586/bom:102286264/bom:102273923	8
bom04630	JAK-STAT signaling pathway	27/1207	169/7906	0.430739	0.726308	AKT3/CCND3/CDKN1A/EP300/EPOR/FHL1/IFNAR1/IFNGR2/IFNLR1/IL10RB/IL11RA/IL12B/IL15/IL20RA/IL20RB/IL22/IL7/LOC102283211/MPL/PDGFB/PIK3CB/PIK3R1/SOCS4/STAM/STAM2/STAT2/THPO	AKT3/CCND3/CDKN1A/EP300/EPOR/FHL1/IFNAR1/IFNGR2/IFNLR1/IL10RB/IL11RA/IL12B/IL15/IL20RA/IL20RB/IL22/IL7/STAT5B/MPL/PDGFB/PIK3CB/PIK3R1/SOCS4/STAM/STAM2/STAT2/THPO	bom:102265427/bom:102268077/bom:102268672/bom:102273007/bom:102265298/bom:102268388/bom:102275793/bom:102281523/bom:102284161/bom:102275508/bom:102277908/bom:102283689/bom:102276455/bom:102275814/bom:102279525/bom:102266530/bom:102286767/bom:102283211/bom:102286871/bom:102266290/bom:102277548/bom:102266922/bom:102270424/bom:102283569/bom:102266275/bom:102277710/bom:102275287	27
bom00310	Lysine degradation	10/1207	60/7906	0.435207	0.726308	AADAT/ACAT1/ACAT2/ALDH7A1/DLD/DLST/ECHS1/PRDM2/SETD2/SETD8	AADAT/ACAT1/ACAT2/ALDH7A1/DLD/DLST/ECHS1/PRDM2/SETD2/KMT5A	bom:102269904/bom:102271646/bom:102277319/bom:102285292/bom:102277665/bom:102277033/bom:102281121/bom:102281203/bom:102266643/bom:102264795	10
bom04660	T cell receptor signaling pathway	17/1207	105/7906	0.43698	0.726308	AKT3/CD3D/CD3G/DLG2/GSK3B/IKBKG/LOC102285474/LOC102286049/MAP2K1/MAPK12/MAPK13/PAK3/PIK3CB/PIK3R1/PPP3R1/RHOA/TNF	AKT3/CD3D/CD3G/DLG2/GSK3B/IKBKG/NFATC1/NFATC1/MAP2K1/MAPK12/MAPK13/PAK3/PIK3CB/PIK3R1/Ppp3r1/RHOA/TNF	bom:102265427/bom:102272573/bom:102272288/bom:102284602/bom:102275260/bom:102287968/bom:102285474/bom:102286049/bom:102280670/bom:102285848/bom:102271030/bom:102274792/bom:102277548/bom:102266922/bom:102272271/bom:102280554/bom:102277911	17
bom04152	AMPK signaling pathway	19/1207	118/7906	0.438952	0.726308	ADRA1A/AKT3/HMGCR/LOC102270280/MLYCD/PFKFB4/PFKP/PIK3CB/PIK3R1/PPARG/PPP2R1B/PPP2R2A/PPP2R3C/PPP2R5A/PRKAG2/RAB10/RAB14/STRADB/TSC2	ADRA1A/AKT3/HMGCR/FBP2/MLYCD/PFKFB4/PFKP/PIK3CB/PIK3R1/PPARG/Ppp2r1b/PPP2R2A/PPP2R3C/PPP2R5A/PRKAG2/Rab10/RAB14/STRADB/Tsc2	bom:102265630/bom:102265427/bom:102270355/bom:102270280/bom:102287264/bom:102271677/bom:102269659/bom:102277548/bom:102266922/bom:102265537/bom:102285183/bom:102287455/bom:102270172/bom:102288145/bom:102277941/bom:102286104/bom:102288154/bom:102273173/bom:102267343	19
bom00360	Phenylalanine metabolism	4/1207	22/7906	0.439003	0.726308	ALDH1A3/GOT2/LOC102267436/MAOA	Aldh1a3/GOT2/ALDH3B1/MAOA	bom:102284286/bom:102268550/bom:102267436/bom:102278212	4
bom00053	Ascorbate and aldarate metabolism	3/1207	16/7906	0.450868	0.738209	ALDH7A1/RGN/UGDH	ALDH7A1/RGN/UGDH	bom:102285292/bom:102281821/bom:102285070	3
bom00604	Glycosphingolipid biosynthesis - ganglio series	3/1207	16/7906	0.450868	0.738209	HEXA/HEXB/SLC33A1	HEXA/HEXB/Slc33a1	bom:102284454/bom:102278249/bom:102268702	3
bom04961	Endocrine and other factor-regulated calcium reabsorption	8/1207	48/7906	0.454002	0.739508	ATP1B2/ATP2B1/CLTB/CLTC/DNM2/DNM3/RAB11A/VDR	ATP1B2/ATP2B1/CLTB/CLTC/DNM2/DNM3/RAB11A/VDR	bom:102272087/bom:102281006/bom:102273115/bom:102283006/bom:102279431/bom:102279295/bom:102272300/bom:102283144	8
bom04261	Adrenergic signaling in cardiomyocytes	24/1207	152/7906	0.463219	0.750652	ADCY5/ADRA1A/ADRA1D/AKT3/ATP1B2/ATP2B1/CACNA1D/CACNA2D1/CACNB1/CACNB3/CACNB4/CALM1/CAMK2B/GNAI1/GNAI2/GNAI3/MAPK12/MAPK13/PPP2R1B/PPP2R2A/PPP2R3C/PPP2R5A/SCN7A/TNNT2	ADCY5/ADRA1A/ADRA1D/AKT3/ATP1B2/ATP2B1/Cacna1d/CACNA2D1/CACNB1/CACNB3/CACNB4/calm/CAMK2B/Gnai1/GNAI2/GNAI3/MAPK12/MAPK13/Ppp2r1b/PPP2R2A/PPP2R3C/PPP2R5A/SCN7A/TNNT2	bom:102276460/bom:102265630/bom:102282911/bom:102265427/bom:102272087/bom:102281006/bom:102271623/bom:102268507/bom:102287719/bom:102265606/bom:102265990/bom:102281667/bom:102281822/bom:102273920/bom:102274651/bom:102285228/bom:102285848/bom:102271030/bom:102285183/bom:102287455/bom:102270172/bom:102288145/bom:102273669/bom:102278855	24
bom03430	Mismatch repair	4/1207	23/7906	0.474993	0.763636	LOC102276449/MLH1/MSH6/POLD4	RPA2/MLH1/MSH6/POLD4	bom:102276449/bom:102287479/bom:102269162/bom:102286885	4
bom00330	Arginine and proline metabolism	8/1207	49/7906	0.47847	0.763636	ALDH4A1/ALDH7A1/CKM/CKMT1A/DAO/GOT2/MAOA/NOS1	ALDH4A1/ALDH7A1/CKM/CKMT1/DAO/GOT2/MAOA/NOS1	bom:102266427/bom:102285292/bom:102279185/bom:102281409/bom:102288350/bom:102268550/bom:102278212/bom:102280537	8
bom04371	Apelin signaling pathway	21/1207	134/7906	0.485034	0.763636	ADCY5/AKT3/CALM1/GABARAPL2/GNAI1/GNAI2/GNAI3/GNB5/GNG12/ITPR2/ITPR3/LOC102288101/MAP2K1/MYLK4/NOS1/PRKAG2/PRKCE/RYR1/SMAD3/SPHK2/TFAM	ADCY5/AKT3/calm/GABARAPL2/Gnai1/GNAI2/GNAI3/GNB5/GNG12/ITPR2/ITPR3/MEF2B/MAP2K1/MYLK4/NOS1/PRKAG2/PRKCE/RYR1/SMAD3/SPHK2/TFAM	bom:102276460/bom:102265427/bom:102281667/bom:102265036/bom:102273920/bom:102274651/bom:102285228/bom:102273730/bom:102287427/bom:102269013/bom:102271039/bom:102288101/bom:102280670/bom:102264349/bom:102280537/bom:102277941/bom:102266941/bom:102275567/bom:102282627/bom:102284142/bom:102274331	21
bom00980	Metabolism of xenobiotics by cytochrome P450	9/1207	56/7906	0.490093	0.763636	ALDH1A3/GSTM3/LOC102267436/LOC102272205/LOC102281969/LOC102283235/LOC102283655/LOC102288314/MGST3	Aldh1a3/Gstm5/ALDH3B1/GSTP1/GSTM1/CYP1A1/GSTM1/GSTO1/MGST3	bom:102284286/bom:102281683/bom:102267436/bom:102272205/bom:102281969/bom:102283235/bom:102283655/bom:102288314/bom:102268301	9
bom03420	Nucleotide excision repair	7/1207	43/7906	0.491131	0.763636	CDK7/DDB1/ERCC4/ERCC6/LOC102276449/POLD4/RAD23B	CDK7/DDB1/ERCC4/ERCC6/RPA2/POLD4/RAD23B	bom:102287767/bom:102281595/bom:102264330/bom:102276097/bom:102276449/bom:102286885/bom:102269355	7
bom00592	alpha-Linolenic acid metabolism	5/1207	30/7906	0.49219	0.763636	ACAA1/LOC102282352/PLA2G4A/PLA2G4D/PLA2G4F	ACAA1/PLA2G16/PLA2G4A/PLA2G4D/PLA2G4F	bom:102280228/bom:102282352/bom:102271639/bom:102282862/bom:102283142	5
bom05020	Prion diseases	5/1207	30/7906	0.49219	0.763636	IL1A/LAMC1/LOC102278008/MAP2K1/NCAM1	IL1A/Lamc1/C9/MAP2K1/NCAM1	bom:102282330/bom:102268051/bom:102278008/bom:102280670/bom:102269857	5
bom00532	Glycosaminoglycan biosynthesis - chondroitin sulfate / dermatan sulfate	3/1207	17/7906	0.492909	0.763636	CHST3/CSGALNACT1/UST	CHST3/Csgalnact1/UST	bom:102287289/bom:102266543/bom:102278794	3
bom04810	Regulation of actin cytoskeleton	31/1207	200/7906	0.493909	0.763636	APC/ARHGEF11/ARHGEF4/BRK1/DIAPH1/FGD1/GNG12/GSN/IQGAP1/IQGAP2/ITGA10/ITGA6/ITGA7/ITGB1/KNG1/LIMK2/MAP2K1/MYLK4/PAK3/PDGFB/PDGFC/PFN2/PIK3CB/PIK3R1/PIP4K2C/RHOA/ROCK2/SSH1/WASF1/WASF2/WASL	APC/ARHGEF11/ARHGEF4/brk1/DIAPH1/FGD1/GNG12/GSN/IQGAP1/IQGAP2/ITGA10/ITGA6/ITGA7/ITGB1/KNG1/LIMK2/MAP2K1/MYLK4/PAK3/PDGFB/PDGFC/PFN2/PIK3CB/PIK3R1/PIP4K2C/RHOA/ROCK2/SSH1/WASF1/WASF2/WASL	bom:102272116/bom:102265611/bom:102272048/bom:102265191/bom:102266150/bom:102281626/bom:102287427/bom:102267653/bom:102281381/bom:102272634/bom:102287332/bom:102265941/bom:102282217/bom:102273972/bom:102270660/bom:102282980/bom:102280670/bom:102264349/bom:102274792/bom:102266290/bom:102274384/bom:102269030/bom:102277548/bom:102266922/bom:102268632/bom:102280554/bom:102267122/bom:102266139/bom:102…	31
bom04713	Circadian entrainment	16/1207	102/7906	0.495397	0.763636	ADCY5/CACNA1D/CALM1/CAMK2B/GNAI1/GNAI2/GNAI3/GNB5/GNG12/GUCY1A3/GUCY1B3/ITPR3/NOS1/NOS1AP/RASD1/RYR1	ADCY5/Cacna1d/calm/CAMK2B/Gnai1/GNAI2/GNAI3/GNB5/GNG12/GUCY1A1/GUCY1B1/ITPR3/NOS1/NOS1AP/Rasd1/RYR1	bom:102276460/bom:102271623/bom:102281667/bom:102281822/bom:102273920/bom:102274651/bom:102285228/bom:102273730/bom:102287427/bom:102281834/bom:102282106/bom:102271039/bom:102280537/bom:102266917/bom:102269724/bom:102275567	16
bom05414	Dilated cardiomyopathy (DCM)	15/1207	96/7906	0.504796	0.77391	ADCY5/CACNA1D/CACNA2D1/CACNB1/CACNB3/CACNB4/ITGA10/ITGA6/ITGA7/ITGB1/LAMA1/LAMA2/MYBPC3/TNF/TNNT2	ADCY5/Cacna1d/CACNA2D1/CACNB1/CACNB3/CACNB4/ITGA10/ITGA6/ITGA7/ITGB1/LAMA1/LAMA2/MYBPC3/TNF/TNNT2	bom:102276460/bom:102271623/bom:102268507/bom:102287719/bom:102265606/bom:102265990/bom:102287332/bom:102265941/bom:102282217/bom:102273972/bom:102275509/bom:102287620/bom:102280788/bom:102277911/bom:102278855	15
bom00590	Arachidonic acid metabolism	13/1207	83/7906	0.50696	0.77391	GGT1/GPX3/LOC102271733/LOC102272308/LOC102272594/LOC102282352/LOC102282716/LOC102284389/LOC102287641/PLA2G4A/PLA2G4D/PLA2G4F/PTGES2	GGT1/GPX3/-/-/-/PLA2G16/Cyp2c23/CYP2J2/Cyp4f6/PLA2G4A/PLA2G4D/PLA2G4F/PTGES2	bom:102275636/bom:102278717/bom:102271733/bom:102272308/bom:102272594/bom:102282352/bom:102282716/bom:102284389/bom:102287641/bom:102271639/bom:102282862/bom:102283142/bom:102274141	13
bom00514	Other types of O-glycan biosynthesis	7/1207	44/7906	0.516866	0.781482	C1GALT1/C1GALT1C1/GALNT10/GALNT12/GALNT6/RFNG/ST3GAL3	C1GALT1/C1GALT1C1/GALNT10/Galnt12/GALNT6/RFNG/ST3GAL3	bom:102287025/bom:102280471/bom:102272275/bom:102270804/bom:102265378/bom:102286691/bom:102284552	7
bom01523	Antifolate resistance	7/1207	44/7906	0.516866	0.781482	ABCC1/ABCC4/FPGS/GGH/IKBKG/SHMT2/TNF	ABCC1/ABCC4/FPGS/GGH/IKBKG/SHMT2/TNF	bom:102280609/bom:102283740/bom:102286537/bom:102276825/bom:102287968/bom:102287065/bom:102277911	7
bom04210	Apoptosis	20/1207	130/7906	0.522992	0.786978	AIFM1/AKT3/BAK1/BCL2A1/CASP3/CASP7/CTSB/CTSD/ENDOG/IKBKG/ITPR2/ITPR3/LOC102274412/MAP2K1/MAP3K5/PIK3CB/PIK3R1/PTPN13/SPTAN1/TNF	AIFM1/AKT3/BAK1/BCL2A1/CASP3/CASP7/CTSB/CTSD/ENDOG/IKBKG/ITPR2/ITPR3/TUBA1C/MAP2K1/MAP3K5/PIK3CB/PIK3R1/PTPN13/SPTAN1/TNF	bom:102281208/bom:102265427/bom:102266544/bom:102280081/bom:102287348/bom:102271384/bom:102284921/bom:102275829/bom:102275570/bom:102287968/bom:102269013/bom:102271039/bom:102274412/bom:102280670/bom:102276849/bom:102277548/bom:102266922/bom:102271103/bom:102271108/bom:102277911	20
bom05226	Gastric cancer	22/1207	144/7906	0.534739	0.800841	AKT3/APC/BAK1/CDH17/CDKN1A/CTNNA1/DVL3/FZD3/FZD4/FZD5/FZD7/GAB1/GSK3B/JUP/LOC102267113/LOC102269709/LRP5/MAP2K1/MLH1/PIK3CB/PIK3R1/SMAD3	AKT3/APC/BAK1/CDH17/CDKN1A/CTNNA1/DVL3/FZD3/FZD4/FZD5/FZD7/GAB1/GSK3B/JUP/ABCB1/CSNK1B/LRP5/MAP2K1/MLH1/PIK3CB/PIK3R1/SMAD3	bom:102265427/bom:102272116/bom:102266544/bom:102282829/bom:102268672/bom:102275999/bom:102280462/bom:102273339/bom:102286685/bom:102282966/bom:102275255/bom:102282859/bom:102275260/bom:102264491/bom:102267113/bom:102269709/bom:102268590/bom:102280670/bom:102287479/bom:102277548/bom:102266922/bom:102282627	22
bom04060	Cytokine-cytokine receptor interaction	43/1207	283/7906	0.540121	0.805041	ACKR4/ACVR2A/BMP2/BMPR1A/BMPR1B/CCL14/CCL22/CCL27/CSF1/CXCL17/EDA/EDA2R/EPOR/IFNAR1/IFNGR2/IFNLR1/IL10RB/IL11RA/IL12B/IL15/IL17A/IL17F/IL1A/IL1R2/IL1RL2/IL1RN/IL20RA/IL20RB/IL22/IL26/IL33/IL36B/IL36G/IL36RN/IL7/LOC102288248/MPL/THPO/TNF/TNFRSF21/TNFRSF4/TNFSF13/TNFSF15	ACKR4/ACVR2A/BMP2/BMPR1A/BMPR1B/CCL14/CCL22/Ccl27/CSF1/CXCL17/EDA/EDA2R/EPOR/IFNAR1/IFNGR2/IFNLR1/IL10RB/IL11RA/IL12B/IL15/IL17A/Il17f/IL1A/IL1R2/IL1RL2/IL1RN/IL20RA/IL20RB/IL22/IL26/IL33/Il36b/IL36G/IL36RN/IL7/IL36A/MPL/THPO/TNF/TNFRSF21/Tnfrsf4/TNFSF13/TNFSF15	bom:102281750/bom:102269861/bom:102268860/bom:102269707/bom:102284193/bom:102264403/bom:102284427/bom:102278353/bom:102269710/bom:102278405/bom:102274572/bom:102286680/bom:102265298/bom:102275793/bom:102281523/bom:102284161/bom:102275508/bom:102277908/bom:102283689/bom:102276455/bom:102273714/bom:102273420/bom:102282330/bom:102271891/bom:102278450/bom:102284013/bom:102275814/bom:102279525/bom:102…	43
bom04520	Adherens junction	10/1207	65/7906	0.542638	0.805041	CTNNA1/EP300/IQGAP1/PTPN1/RHOA/SMAD3/SSX2IP/WASF1/WASF2/WASL	CTNNA1/EP300/IQGAP1/PTPN1/RHOA/SMAD3/SSX2IP/WASF1/WASF2/WASL	bom:102275999/bom:102273007/bom:102281381/bom:102273630/bom:102280554/bom:102282627/bom:102265834/bom:102264451/bom:102277401/bom:102284135	10
bom04931	Insulin resistance	16/1207	105/7906	0.54545	0.80543	AKT3/GSK3B/PIK3CB/PIK3R1/PPP1R3B/PPP1R3E/PRKAG2/PRKCD/PRKCE/PTPN1/RPS6KA2/RPS6KA3/RPS6KA6/SLC27A1/SLC27A6/TNF	AKT3/GSK3B/PIK3CB/PIK3R1/PPP1R3B/PPP1R3E/PRKAG2/PRKCD/PRKCE/PTPN1/RPS6KA2/Rps6ka3/RPS6KA6/SLC27A1/SLC27A6/TNF	bom:102265427/bom:102275260/bom:102277548/bom:102266922/bom:102286903/bom:102275581/bom:102277941/bom:102273901/bom:102266941/bom:102273630/bom:102287576/bom:102278237/bom:102264559/bom:102280212/bom:102265387/bom:102277911	16
bom04725	Cholinergic synapse	17/1207	112/7906	0.551302	0.810285	ADCY5/AKT3/CACNA1D/CAMK2B/GNA11/GNAI1/GNAI2/GNAI3/GNB5/GNG12/ITPR2/ITPR3/KCNJ2/KCNQ3/MAP2K1/PIK3CB/PIK3R1	ADCY5/AKT3/Cacna1d/CAMK2B/GNA11/Gnai1/GNAI2/GNAI3/GNB5/GNG12/ITPR2/ITPR3/KCNJ2/KCNQ3/MAP2K1/PIK3CB/PIK3R1	bom:102276460/bom:102265427/bom:102271623/bom:102281822/bom:102287661/bom:102273920/bom:102274651/bom:102285228/bom:102273730/bom:102287427/bom:102269013/bom:102271039/bom:102272385/bom:102264970/bom:102280670/bom:102277548/bom:102266922	17
bom01230	Biosynthesis of amino acids	10/1207	66/7906	0.563291	0.824074	ACO1/ALDOA/ASL/GOT2/GPT2/IDH3B/PFKP/PGK1/SHMT2/TPI1	ACO1/Aldoa/ASL/GOT2/GPT2/IDH3B/PFKP/PGK1/SHMT2/TPI1	bom:102279139/bom:102270580/bom:102277083/bom:102268550/bom:102274288/bom:102269910/bom:102269659/bom:102276694/bom:102287065/bom:102282510	10
bom05220	Chronic myeloid leukemia	11/1207	73/7906	0.569193	0.82887	AKT3/BAK1/CDKN1A/IKBKG/LOC102283211/MAP2K1/MDM2/MECOM/PIK3CB/PIK3R1/SMAD3	AKT3/BAK1/CDKN1A/IKBKG/STAT5B/MAP2K1/MDM2/MECOM/PIK3CB/PIK3R1/SMAD3	bom:102265427/bom:102266544/bom:102268672/bom:102287968/bom:102283211/bom:102280670/bom:102287490/bom:102288339/bom:102277548/bom:102266922/bom:102282627	11
bom00062	Fatty acid elongation	4/1207	26/7906	0.576737	0.836004	ECHS1/ELOVL7/HSD17B12/TECR	ECHS1/ELOVL7/HSD17B12/TECR	bom:102281121/bom:102264723/bom:102274407/bom:102285957	4
bom04350	TGF-beta signaling pathway	13/1207	87/7906	0.579863	0.836697	ACVR2A/BMP2/BMPR1A/BMPR1B/EP300/ID2/PPP2R1B/RHOA/SMAD3/SMAD5/SMAD7/TNF/ZFYVE16	ACVR2A/BMP2/BMPR1A/BMPR1B/EP300/ID2/Ppp2r1b/RHOA/SMAD3/SMAD5/SMAD7/TNF/ZFYVE16	bom:102269861/bom:102268860/bom:102269707/bom:102284193/bom:102273007/bom:102281000/bom:102285183/bom:102280554/bom:102282627/bom:102281606/bom:102269306/bom:102277911/bom:102271745	13
bom05169	Epstein-Barr virus infection	30/1207	201/7906	0.585027	0.840312	AKT3/BAK1/BLNK/CASP3/CCND3/CD3D/CD3G/CDKN1A/FCER2/IFNAR1/IKBKE/IKBKG/LOC102275624/MAP2K3/MAP2K4/MAP2K6/MAPK12/MAPK13/MDM2/NCOR2/PIK3CB/PIK3R1/PSMD11/RBPJL/SIN3A/STAT2/TBK1/TNF/TNFAIP3/TRAF6	AKT3/BAK1/BLNK/CASP3/CCND3/CD3D/CD3G/CDKN1A/FCER2/IFNAR1/IKBKE/IKBKG/-/MAP2K3/MAP2K4/MAP2K6/MAPK12/MAPK13/MDM2/NCOR2/PIK3CB/PIK3R1/PSMD11/RBPJL/SIN3A/STAT2/TBK1/TNF/Tnfaip3/TRAF6	bom:102265427/bom:102266544/bom:102275526/bom:102287348/bom:102268077/bom:102272573/bom:102272288/bom:102268672/bom:102282244/bom:102275793/bom:102271506/bom:102287968/bom:102275624/bom:102267773/bom:102287278/bom:102272962/bom:102285848/bom:102271030/bom:102287490/bom:102284731/bom:102277548/bom:102266922/bom:102266745/bom:102284690/bom:102281687/bom:102277710/bom:102279479/bom:102277911/bom:102…	30
bom01521	EGFR tyrosine kinase inhibitor resistance	11/1207	75/7906	0.607255	0.864381	AKT3/ERBB3/GAB1/GSK3B/MAP2K1/NRG1/PDGFB/PDGFC/PIK3CB/PIK3R1/TGFA	AKT3/ERBB3/GAB1/GSK3B/MAP2K1/Nrg1/PDGFB/PDGFC/PIK3CB/PIK3R1/TGFA	bom:102265427/bom:102273820/bom:102282859/bom:102275260/bom:102280670/bom:102275415/bom:102266290/bom:102274384/bom:102277548/bom:102266922/bom:102264981	11
bom05214	Glioma	11/1207	75/7906	0.607255	0.864381	AKT3/BAK1/CALM1/CAMK2B/CDKN1A/MAP2K1/MDM2/PDGFB/PIK3CB/PIK3R1/TGFA	AKT3/BAK1/calm/CAMK2B/CDKN1A/MAP2K1/MDM2/PDGFB/PIK3CB/PIK3R1/TGFA	bom:102265427/bom:102266544/bom:102281667/bom:102281822/bom:102268672/bom:102280670/bom:102287490/bom:102266290/bom:102277548/bom:102266922/bom:102264981	11
bom04720	Long-term potentiation	10/1207	69/7906	0.622755	0.882469	CALM1/CAMK2B/EP300/ITPR2/ITPR3/MAP2K1/PPP3R1/RPS6KA2/RPS6KA3/RPS6KA6	calm/CAMK2B/EP300/ITPR2/ITPR3/MAP2K1/Ppp3r1/RPS6KA2/Rps6ka3/RPS6KA6	bom:102281667/bom:102281822/bom:102273007/bom:102269013/bom:102271039/bom:102280670/bom:102272271/bom:102287576/bom:102278237/bom:102264559	10
bom04975	Fat digestion and absorption	7/1207	49/7906	0.636854	0.891967	ACAT1/ACAT2/DGAT2/GOT2/PLPP1/PLPP2/SLC27A1	ACAT1/ACAT2/DGAT2/GOT2/PLPP1/PLPP2/SLC27A1	bom:102271646/bom:102277319/bom:102285649/bom:102268550/bom:102278931/bom:102277289/bom:102280212	7
bom04916	Melanogenesis	15/1207	104/7906	0.637107	0.891967	ADCY5/CALM1/CAMK2B/DVL3/EDNRB/EP300/FZD3/FZD4/FZD5/FZD7/GNAI1/GNAI2/GNAI3/GSK3B/MAP2K1	ADCY5/calm/CAMK2B/DVL3/EDNRB/EP300/FZD3/FZD4/FZD5/FZD7/Gnai1/GNAI2/GNAI3/GSK3B/MAP2K1	bom:102276460/bom:102281667/bom:102281822/bom:102280462/bom:102281085/bom:102273007/bom:102273339/bom:102286685/bom:102282966/bom:102275255/bom:102273920/bom:102274651/bom:102285228/bom:102275260/bom:102280670	15
bom03020	RNA polymerase	4/1207	28/7906	0.637926	0.891967	POLR2A/POLR2H/POLR2I/POLR3G	POLR2A/POLR2H/POLR2I/POLR3G	bom:102267367/bom:102275957/bom:102281490/bom:102274525	4
bom00515	Mannose type O-glycan biosynthesis	3/1207	21/7906	0.642537	0.893786	B3GAT2/POMGNT2/ST3GAL3	B3GAT2/POMGNT2/ST3GAL3	bom:102276804/bom:102278967/bom:102284552	3
bom00120	Primary bile acid biosynthesis	2/1207	14/7906	0.653827	0.893786	AMACR/LOC102268462	AMACR/Acnat2	bom:102284091/bom:102268462	2
bom00910	Nitrogen metabolism	2/1207	14/7906	0.653827	0.893786	CA9/LOC102266213	CA9/CA1	bom:102275051/bom:102266213	2
bom00830	Retinol metabolism	8/1207	57/7906	0.658617	0.893786	LOC102264512/LOC102266587/LOC102266920/LOC102282716/LOC102283235/LOC102284686/RDH11/RETSAT	DHRS4/RDH16/Cyp26a1/Cyp2c23/CYP1A1/CYP3A24/RDH11/RETSAT	bom:102264512/bom:102266587/bom:102266920/bom:102282716/bom:102283235/bom:102284686/bom:102270801/bom:102279340	8
bom04962	Vasopressin-regulated water reabsorption	6/1207	43/7906	0.659623	0.893786	DYNC1LI1/DYNC2LI1/NSF/RAB11A/RAB5A/VAMP2	DYNC1LI1/DYNC2LI1/NSF/RAB11A/RAB5A/VAMP2	bom:102286012/bom:102275591/bom:102280725/bom:102272300/bom:102272703/bom:102282261	6
bom04918	Thyroid hormone synthesis	10/1207	71/7906	0.659973	0.893786	ADCY5/ATP1B2/CANX/DUOXA2/GPX3/GSR/HSP90B1/ITPR2/ITPR3/TPO	ADCY5/ATP1B2/CANX/DUOXA2/GPX3/Gsr/HSP90B1/ITPR2/ITPR3/TPO	bom:102276460/bom:102272087/bom:102278147/bom:102275189/bom:102278717/bom:102267960/bom:102268820/bom:102269013/bom:102271039/bom:102270919	10
bom05212	Pancreatic cancer	10/1207	71/7906	0.659973	0.893786	AKT3/BAK1/CDKN1A/IKBKG/MAP2K1/PIK3CB/PIK3R1/PLD1/SMAD3/TGFA	AKT3/BAK1/CDKN1A/IKBKG/MAP2K1/PIK3CB/PIK3R1/PLD1/SMAD3/TGFA	bom:102265427/bom:102266544/bom:102268672/bom:102287968/bom:102280670/bom:102277548/bom:102266922/bom:102279771/bom:102282627/bom:102264981	10
bom04960	Aldosterone-regulated sodium reabsorption	5/1207	36/7906	0.661854	0.893786	ATP1B2/LOC102269594/NEDD4L/PIK3CB/PIK3R1	ATP1B2/NR3C2/NEDD4L/PIK3CB/PIK3R1	bom:102272087/bom:102269594/bom:102267387/bom:102277548/bom:102266922	5
bom04658	Th1 and Th2 cell differentiation	14/1207	99/7906	0.665614	0.895039	CD3D/CD3G/DLL1/IFNGR2/IKBKG/IL12B/LOC102283211/LOC102285474/LOC102286049/MAML3/MAPK12/MAPK13/PPP3R1/RBPJL	CD3D/CD3G/DLL1/IFNGR2/IKBKG/IL12B/STAT5B/NFATC1/NFATC1/MAML3/MAPK12/MAPK13/Ppp3r1/RBPJL	bom:102272573/bom:102272288/bom:102283833/bom:102281523/bom:102287968/bom:102283689/bom:102283211/bom:102285474/bom:102286049/bom:102281534/bom:102285848/bom:102271030/bom:102272271/bom:102284690	14
bom04115	p53 signaling pathway	10/1207	72/7906	0.677774	0.907527	CASP3/CCND3/CDKN1A/LOC102280932/MDM2/PERP/RCHY1/SERPINB5/STEAP3/TSC2	CASP3/CCND3/CDKN1A/PERP/MDM2/PERP/Rchy1/SERPINB5/STEAP3/Tsc2	bom:102287348/bom:102268077/bom:102268672/bom:102280932/bom:102287490/bom:102267005/bom:102272825/bom:102268123/bom:102275247/bom:102267343	10
bom04215	Apoptosis - multiple species	4/1207	30/7906	0.693044	0.919443	BAK1/BIRC6/CASP3/CASP7	BAK1/BIRC6/CASP3/CASP7	bom:102266544/bom:102268689/bom:102287348/bom:102271384	4
bom04744	Phototransduction	4/1207	30/7906	0.693044	0.919443	CALM1/PDE6G/RGS9/SLC24A1	calm/PDE6G/Rgs9/SLC24A1	bom:102281667/bom:102285284/bom:102275904/bom:102267706	4
bom04064	NF-kappa B signaling pathway	14/1207	101/7906	0.695401	0.919443	BCL2A1/BLNK/CARD14/CD14/CYLD/EDA/EDA2R/IKBKG/TAB3/TLR4/TNF/TNFAIP3/TRAF6/TRIM25	BCL2A1/BLNK/CARD14/CD14/CYLD/EDA/EDA2R/IKBKG/TAB3/TLR4/TNF/Tnfaip3/TRAF6/TRIM25	bom:102280081/bom:102275526/bom:102273853/bom:102270488/bom:102265067/bom:102274572/bom:102286680/bom:102287968/bom:102265057/bom:102288174/bom:102277911/bom:102266726/bom:102285891/bom:102277633	14
bom04972	Pancreatic secretion	14/1207	102/7906	0.709689	0.931414	ADCY5/ATP1B2/ATP2B1/CLCA2/ITPR2/ITPR3/LOC102270735/LOC102271020/LOC102275430/RAB11A/RAB27B/RHOA/SLC12A2/TRPC1	ADCY5/ATP1B2/ATP2B1/CLCA2/ITPR2/ITPR3/-/-/AMY2B/RAB11A/RAB27B/RHOA/SLC12A2/TRPC1	bom:102276460/bom:102272087/bom:102281006/bom:102272047/bom:102269013/bom:102271039/bom:102270735/bom:102271020/bom:102275430/bom:102272300/bom:102283404/bom:102280554/bom:102266898/bom:102267739	14
bom04919	Thyroid hormone signaling pathway	16/1207	116/7906	0.710351	0.931414	AKT3/ATP1B2/EP300/GSK3B/MAP2K1/MDM2/MED14/NCOA2/NCOR1/PIK3CB/PIK3R1/PLCD3/PLCE1/SIN3A/SLC16A10/TSC2	AKT3/ATP1B2/EP300/GSK3B/MAP2K1/MDM2/MED14/NCOA2/NCOR1/PIK3CB/PIK3R1/Plcd3/PLCE1/SIN3A/SLC16A10/Tsc2	bom:102265427/bom:102272087/bom:102273007/bom:102275260/bom:102280670/bom:102287490/bom:102273675/bom:102267236/bom:102267545/bom:102277548/bom:102266922/bom:102269641/bom:102268410/bom:102281687/bom:102285591/bom:102267343	16
bom05143	African trypanosomiasis	5/1207	39/7906	0.731389	0.955037	F2RL1/IL12B/KNG1/LAMA4/TNF	F2RL1/IL12B/KNG1/LAMA4/TNF	bom:102271773/bom:102283689/bom:102270660/bom:102282139/bom:102277911	5
bom04925	Aldosterone synthesis and secretion	13/1207	97/7906	0.737909	0.959586	ADCY5/ATP1B2/ATP2B1/CACNA1D/CALM1/CAMK2B/DAGLB/GNA11/ITPR2/ITPR3/PRKCE/PRKD1/PRKD3	ADCY5/ATP1B2/ATP2B1/Cacna1d/calm/CAMK2B/DAGLB/GNA11/ITPR2/ITPR3/PRKCE/PRKD1/PRKD3	bom:102276460/bom:102272087/bom:102281006/bom:102271623/bom:102281667/bom:102281822/bom:102272971/bom:102287661/bom:102269013/bom:102271039/bom:102266941/bom:102275619/bom:102281898	13
bom05218	Melanoma	9/1207	69/7906	0.746203	0.966394	AKT3/BAK1/CDKN1A/MAP2K1/MDM2/PDGFB/PDGFC/PIK3CB/PIK3R1	AKT3/BAK1/CDKN1A/MAP2K1/MDM2/PDGFB/PDGFC/PIK3CB/PIK3R1	bom:102265427/bom:102266544/bom:102268672/bom:102280670/bom:102287490/bom:102266290/bom:102274384/bom:102277548/bom:102266922	9
bom04024	cAMP signaling pathway	32/1207	231/7906	0.754528	0.96959	ABCC4/ADCY5/AKT3/ATP1B2/ATP2B1/CACNA1D/CALM1/CAMK2B/CNGA3/EP300/GABBR2/GLI3/GLP1R/GNAI1/GNAI2/GNAI3/GRIN3B/LOC102270226/LOC102278645/LOC102285474/LOC102286049/MAP2K1/OXTR/PDE3A/PIK3CB/PIK3R1/PLCE1/PLD1/RHOA/ROCK2/SUCNR1/VIP	ABCC4/ADCY5/AKT3/ATP1B2/ATP2B1/Cacna1d/calm/CAMK2B/CNGA3/EP300/GABBR2/GLI3/GLP1R/Gnai1/GNAI2/GNAI3/GRIN3B/GABBR2/HCAR3/NFATC1/NFATC1/MAP2K1/OXTR/PDE3A/PIK3CB/PIK3R1/PLCE1/PLD1/RHOA/ROCK2/SUCNR1/VIP	bom:102283740/bom:102276460/bom:102265427/bom:102272087/bom:102281006/bom:102271623/bom:102281667/bom:102281822/bom:102270762/bom:102273007/bom:102266885/bom:102279604/bom:102264671/bom:102273920/bom:102274651/bom:102285228/bom:102284948/bom:102270226/bom:102278645/bom:102285474/bom:102286049/bom:102280670/bom:102272042/bom:102285332/bom:102277548/bom:102266922/bom:102268410/bom:102279771/bom:102…	32
bom00534	Glycosaminoglycan biosynthesis - heparan sulfate / heparin	3/1207	25/7906	0.75811	0.96959	EXTL2/HS2ST1/HS6ST1	Extl2/HS2ST1/HS6ST1	bom:102267911/bom:102269317/bom:102284070	3
bom04614	Renin-angiotensin system	3/1207	25/7906	0.75811	0.96959	CTSA/LOC102266786/PREP	CTSA/ACE/PREP	bom:102280027/bom:102266786/bom:102284435	3
bom05203	Viral carcinogenesis	30/1207	218/7906	0.761781	0.96959	BAK1/CASP3/CCND3/CDKN1A/DDB1/DLG2/EP300/GSN/GTF2B/HDAC6/HDAC7/IKBKG/LOC102274156/LOC102275624/LOC102278875/LOC102279439/LOC102280572/LOC102283211/LOC102288346/LOC106701130/MDM2/MRPS18B/PIK3CB/PIK3R1/RASA2/RBPJL/RHOA/SND1/UBR4/YWHAG	BAK1/CASP3/CCND3/CDKN1A/DDB1/DLG2/EP300/GSN/GTF2B/HDAC6/HDAC7/IKBKG/DNAJA3/-/Hist1h2bm/HIST1H2BC/Hist3h2bb/STAT5B/HNRNPK/HIST1H2BK/MDM2/MRPS18B/PIK3CB/PIK3R1/RASA2/RBPJL/RHOA/SND1/UBR4/YWHAG	bom:102266544/bom:102287348/bom:102268077/bom:102268672/bom:102281595/bom:102284602/bom:102273007/bom:102267653/bom:102268300/bom:102270629/bom:102282865/bom:102287968/bom:102274156/bom:102275624/bom:102278875/bom:102279439/bom:102280572/bom:102283211/bom:102288346/bom:106701130/bom:102287490/bom:102275269/bom:102277548/bom:102266922/bom:102271863/bom:102284690/bom:102280554/bom:102276461/bom:102…	30
bom03030	DNA replication	4/1207	33/7906	0.764012	0.96959	LOC102276449/POLD4/PRIM2/RNASEH1	RPA2/POLD4/Prim2/RNASEH1	bom:102276449/bom:102286885/bom:102281270/bom:102268208	4
bom04015	Rap1 signaling pathway	29/1207	212/7906	0.770005	0.972299	ADCY5/AKT3/CALM1/CNR1/CSF1/EFNA3/GNAI1/GNAI2/GNAI3/ITGB1/KRIT1/MAP2K1/MAP2K3/MAP2K6/MAPK12/MAPK13/PDGFB/PDGFC/PFN2/PGF/PIK3CB/PIK3R1/PLCE1/PRKD1/PRKD3/RAPGEF5/RAPGEF6/RHOA/TLN2	ADCY5/AKT3/calm/CNR1/CSF1/EFNA3/Gnai1/GNAI2/GNAI3/ITGB1/KRIT1/MAP2K1/MAP2K3/MAP2K6/MAPK12/MAPK13/PDGFB/PDGFC/PFN2/PGF/PIK3CB/PIK3R1/PLCE1/PRKD1/PRKD3/Rapgef5/RAPGEF6/RHOA/TLN2	bom:102276460/bom:102265427/bom:102281667/bom:102270153/bom:102269710/bom:102267601/bom:102273920/bom:102274651/bom:102285228/bom:102273972/bom:102282796/bom:102280670/bom:102267773/bom:102272962/bom:102285848/bom:102271030/bom:102266290/bom:102274384/bom:102269030/bom:102273440/bom:102277548/bom:102266922/bom:102268410/bom:102275619/bom:102281898/bom:102287340/bom:102276794/bom:102280554/bom:102…	29
bom04917	Prolactin signaling pathway	10/1207	78/7906	0.772301	0.972299	AKT3/GSK3B/LOC102283211/MAP2K1/MAPK12/MAPK13/PIK3CB/PIK3R1/SOCS4/TH	AKT3/GSK3B/STAT5B/MAP2K1/MAPK12/MAPK13/PIK3CB/PIK3R1/SOCS4/TH	bom:102265427/bom:102275260/bom:102283211/bom:102280670/bom:102285848/bom:102271030/bom:102277548/bom:102266922/bom:102270424/bom:102274970	10
bom05031	Amphetamine addiction	9/1207	71/7906	0.77639	0.973568	ADCY5/CACNA1D/CALM1/CAMK2B/GRIN3B/MAOA/PPP3R1/STX1A/TH	ADCY5/Cacna1d/calm/CAMK2B/GRIN3B/MAOA/Ppp3r1/STX1A/TH	bom:102276460/bom:102271623/bom:102281667/bom:102281822/bom:102284948/bom:102278212/bom:102272271/bom:102287982/bom:102274970	9
bom04670	Leukocyte transendothelial migration	15/1207	115/7906	0.784565	0.976135	CLDN17/CLDN4/CTNNA1/GNAI1/GNAI2/GNAI3/ITGB1/JAM3/MAPK12/MAPK13/OCLN/PIK3CB/PIK3R1/RHOA/ROCK2	CLDN17/CLDN4/CTNNA1/Gnai1/GNAI2/GNAI3/ITGB1/JAM3/MAPK12/MAPK13/OCLN/PIK3CB/PIK3R1/RHOA/ROCK2	bom:102276094/bom:102264749/bom:102275999/bom:102273920/bom:102274651/bom:102285228/bom:102273972/bom:102276504/bom:102285848/bom:102271030/bom:102285971/bom:102277548/bom:102266922/bom:102280554/bom:102267122	15
bom05340	Primary immunodeficiency	4/1207	34/7906	0.784615	0.976135	BLNK/CD3D/IKBKG/RFXANK	BLNK/CD3D/IKBKG/RFXANK	bom:102275526/bom:102272573/bom:102287968/bom:102287152	4
bom05140	Leishmaniasis	9/1207	72/7906	0.790478	0.979572	IFNGR2/IL12B/IL1A/ITGB1/MAPK12/MAPK13/TLR4/TNF/TRAF6	IFNGR2/IL12B/IL1A/ITGB1/MAPK12/MAPK13/TLR4/TNF/TRAF6	bom:102281523/bom:102283689/bom:102282330/bom:102273972/bom:102285848/bom:102271030/bom:102288174/bom:102277911/bom:102285891	9
bom05223	Non-small cell lung cancer	8/1207	65/7906	0.796069	0.982648	AKT3/BAK1/CDKN1A/LOC102283211/MAP2K1/PIK3CB/PIK3R1/TGFA	AKT3/BAK1/CDKN1A/STAT5B/MAP2K1/PIK3CB/PIK3R1/TGFA	bom:102265427/bom:102266544/bom:102268672/bom:102283211/bom:102280670/bom:102277548/bom:102266922/bom:102264981	8
bom04020	Calcium signaling pathway	26/1207	195/7906	0.80383	0.984625	ADRA1A/ADRA1D/ATP2B1/CACNA1D/CALM1/CAMK2B/EDNRB/ERBB3/GNA11/GNA15/HTR2B/ITPKC/ITPR2/ITPR3/LOC102285100/MCU/MYLK4/NOS1/OXTR/PLCD3/PLCE1/PPIF/PPP3R1/PTGER1/RYR1/SPHK2	ADRA1A/ADRA1D/ATP2B1/Cacna1d/calm/CAMK2B/EDNRB/ERBB3/GNA11/GNA15/HTR2B/ITPKC/ITPR2/ITPR3/ASPH/MCU/MYLK4/NOS1/OXTR/Plcd3/PLCE1/PPIF/Ppp3r1/PTGER1/RYR1/SPHK2	bom:102265630/bom:102282911/bom:102281006/bom:102271623/bom:102281667/bom:102281822/bom:102281085/bom:102273820/bom:102287661/bom:102287374/bom:102268648/bom:102279045/bom:102269013/bom:102271039/bom:102285100/bom:102264532/bom:102264349/bom:102280537/bom:102272042/bom:102269641/bom:102268410/bom:102269922/bom:102272271/bom:102286523/bom:102275567/bom:102284142	26
bom03008	Ribosome biogenesis in eukaryotes	9/1207	73/7906	0.803903	0.984625	EFTUD1/EIF6/LOC102271463/NMD3/NXT2/RCL1/REXO2/RPP25/RPP40	EFL1/EIF6/FBLL1/NMD3/NXT2/RCL1/REXO2/RPP25/Rpp40	bom:102274239/bom:102286397/bom:102271463/bom:102268297/bom:102277343/bom:102279148/bom:102278778/bom:102279434/bom:102283654	9
bom01522	Endocrine resistance	11/1207	89/7906	0.818691	0.988495	ADCY5/AKT3/CDKN1A/DLL1/MAP2K1/MAPK12/MAPK13/MDM2/NCOR1/PIK3CB/PIK3R1	ADCY5/AKT3/CDKN1A/DLL1/MAP2K1/MAPK12/MAPK13/MDM2/NCOR1/PIK3CB/PIK3R1	bom:102276460/bom:102265427/bom:102268672/bom:102283833/bom:102280670/bom:102285848/bom:102271030/bom:102287490/bom:102267545/bom:102277548/bom:102266922	11
bom04934	Cushing syndrome	20/1207	155/7906	0.825543	0.988495	ADCY5/APC/CACNA1D/CAMK2B/CDKN1A/DVL3/FZD3/FZD4/FZD5/FZD7/GNA11/GNAI1/GNAI2/GNAI3/GSK3B/ITPR2/ITPR3/MAP2K1/RASD1/RBBP5	ADCY5/APC/Cacna1d/CAMK2B/CDKN1A/DVL3/FZD3/FZD4/FZD5/FZD7/GNA11/Gnai1/GNAI2/GNAI3/GSK3B/ITPR2/ITPR3/MAP2K1/Rasd1/RBBP5	bom:102276460/bom:102272116/bom:102271623/bom:102281822/bom:102268672/bom:102280462/bom:102273339/bom:102286685/bom:102282966/bom:102275255/bom:102287661/bom:102273920/bom:102274651/bom:102285228/bom:102275260/bom:102269013/bom:102271039/bom:102280670/bom:102269724/bom:102271359	20
bom02010	ABC transporters	7/1207	60/7906	0.830648	0.988495	ABCB10/ABCB8/ABCC1/ABCC4/ABCC9/ABCD3/LOC102267113	ABCB10/ABCB8/ABCC1/ABCC4/ABCC9/ABCD3/ABCB1	bom:102272857/bom:102265372/bom:102280609/bom:102283740/bom:102265693/bom:102268498/bom:102267113	7
bom04213	Longevity regulating pathway - multiple species	7/1207	60/7906	0.830648	0.988495	ADCY5/AKT3/CLPB/HSPA1L/PIK3CB/PIK3R1/PRKAG2	ADCY5/AKT3/CLPB/HSPA1L/PIK3CB/PIK3R1/PRKAG2	bom:102276460/bom:102265427/bom:102277103/bom:102285944/bom:102277548/bom:102266922/bom:102277941	7
bom04964	Proximal tubule bicarbonate reclamation	2/1207	20/7906	0.8328	0.988495	ATP1B2/GLS	ATP1B2/GLS	bom:102272087/bom:102283226	2
bom03013	RNA transport	18/1207	142/7906	0.837433	0.988495	EIF2B5/EIF2S3/EIF5/GEMIN8/LOC102272822/LOC102275614/NDC1/NMD3/NUP50/NUP58/NUPL2/NXT2/PABPC5/RPP25/RPP40/THOC3/THOC5/TRNT1	EIF2B5/EIF2S3/Eif5/GEMIN8/EIF3F/EIF4A2/NDC1/NMD3/NUP50/Nup58/NUPL2/NXT2/PABPC5/RPP25/Rpp40/THOC3/THOC5/Trnt1	bom:102285594/bom:102276208/bom:102268837/bom:102270253/bom:102272822/bom:102275614/bom:102275545/bom:102268297/bom:102286759/bom:102280351/bom:102265253/bom:102277343/bom:102284606/bom:102279434/bom:102283654/bom:102271550/bom:102268579/bom:102272076	18
bom05216	Thyroid cancer	4/1207	37/7906	0.837889	0.988495	BAK1/CDKN1A/MAP2K1/PPARG	BAK1/CDKN1A/MAP2K1/PPARG	bom:102266544/bom:102268672/bom:102280670/bom:102265537	4
bom05219	Bladder cancer	4/1207	37/7906	0.837889	0.988495	CDKN1A/DAPK1/MAP2K1/MDM2	CDKN1A/DAPK1/MAP2K1/MDM2	bom:102268672/bom:102268782/bom:102280670/bom:102287490	4
bom03450	Non-homologous end-joining	1/1207	11/7906	0.838549	0.988495	LIG4	LIG4	bom:102274404	1
bom05032	Morphine addiction	11/1207	91/7906	0.840313	0.988495	ADCY5/ARRB1/GABBR2/GABRB1/GNAI1/GNAI2/GNAI3/GNB5/GNG12/LOC102270226/PDE3A	ADCY5/ARRB1/GABBR2/GABRB1/Gnai1/GNAI2/GNAI3/GNB5/GNG12/GABBR2/PDE3A	bom:102276460/bom:102284170/bom:102266885/bom:102264377/bom:102273920/bom:102274651/bom:102285228/bom:102273730/bom:102287427/bom:102270226/bom:102285332	11
bom00052	Galactose metabolism	3/1207	29/7906	0.841472	0.988495	HK1/PFKP/PGM2	HK1/PFKP/PGM2	bom:102270322/bom:102269659/bom:102280136	3
bom05202	Transcriptional misregulation in cancer	22/1207	172/7906	0.846598	0.990833	BAIAP3/BAK1/BCL2A1/BMP2K/CD14/CDKN1A/EYA1/HPGD/ID2/IL1R2/JUP/KDM6A/LDB1/LOC102278370/MDM2/MLLT3/NCOR1/NFKBIZ/PPARG/SIN3A/SIX1/SPINT1	BAIAP3/BAK1/BCL2A1/BMP2K/CD14/CDKN1A/EYA1/HPGD/ID2/IL1R2/JUP/KDM6A/LDB1/PROM1/MDM2/MLLT3/NCOR1/NFKBIZ/PPARG/SIN3A/SIX1/Spint1	bom:102275461/bom:102266544/bom:102280081/bom:102281679/bom:102270488/bom:102268672/bom:102267455/bom:102269812/bom:102281000/bom:102271891/bom:102264491/bom:102274742/bom:102276411/bom:102278370/bom:102287490/bom:102279656/bom:102267545/bom:102286721/bom:102265537/bom:102281687/bom:102286068/bom:102265173	22
bom04623	Cytosolic DNA-sensing pathway	6/1207	54/7906	0.852883	0.990986	IKBKE/IKBKG/IL33/POLR2H/POLR3G/TBK1	IKBKE/IKBKG/IL33/POLR2H/POLR3G/TBK1	bom:102271506/bom:102287968/bom:102287654/bom:102275957/bom:102274525/bom:102279479	6
bom03022	Basal transcription factors	4/1207	38/7906	0.853001	0.990986	CDK7/GTF2B/TAF7/TAF8	CDK7/GTF2B/TAF7/TAF8	bom:102287767/bom:102268300/bom:102267425/bom:102267606	4
bom04659	Th17 cell differentiation	14/1207	115/7906	0.856544	0.991458	CD3D/CD3G/IFNGR2/IKBKG/IL17A/IL17F/IL22/LOC102283211/LOC102285474/LOC102286049/MAPK12/MAPK13/PPP3R1/SMAD3	CD3D/CD3G/IFNGR2/IKBKG/IL17A/Il17f/IL22/STAT5B/NFATC1/NFATC1/MAPK12/MAPK13/Ppp3r1/SMAD3	bom:102272573/bom:102272288/bom:102281523/bom:102287968/bom:102273714/bom:102273420/bom:102266530/bom:102283211/bom:102285474/bom:102286049/bom:102285848/bom:102271030/bom:102272271/bom:102282627	14
bom04911	Insulin secretion	10/1207	86/7906	0.865143	0.995634	ADCY5/ATP1B2/CACNA1D/CAMK2B/GLP1R/GNA11/ITPR3/LOC102287707/STX1A/VAMP2	ADCY5/ATP1B2/Cacna1d/CAMK2B/GLP1R/GNA11/ITPR3/RIMS2/STX1A/VAMP2	bom:102276460/bom:102272087/bom:102271623/bom:102281822/bom:102264671/bom:102287661/bom:102271039/bom:102287707/bom:102287982/bom:102282261	10
bom05166	Human T-cell leukemia virus 1 infection	28/1207	218/7906	0.866454	0.995634	ADCY5/AKT3/CANX/CCND3/CD3D/CD3G/CDKN1A/DLG2/EP300/IKBKG/IL15/IL1R2/LOC102275624/LOC102281685/LOC102283211/LOC102285474/LOC102286049/MAP2K1/MAP2K4/MAP3K3/NFATC4/PIK3CB/PIK3R1/PPP3R1/SMAD3/TLN2/TNF/TSPO	ADCY5/AKT3/CANX/CCND3/CD3D/CD3G/CDKN1A/DLG2/EP300/IKBKG/IL15/IL1R2/-/Msx3/STAT5B/NFATC1/NFATC1/MAP2K1/MAP2K4/MAP3K3/NFATC4/PIK3CB/PIK3R1/Ppp3r1/SMAD3/TLN2/TNF/TSPO	bom:102276460/bom:102265427/bom:102278147/bom:102268077/bom:102272573/bom:102272288/bom:102268672/bom:102284602/bom:102273007/bom:102287968/bom:102276455/bom:102271891/bom:102275624/bom:102281685/bom:102283211/bom:102285474/bom:102286049/bom:102280670/bom:102287278/bom:102275307/bom:102285411/bom:102277548/bom:102266922/bom:102272271/bom:102282627/bom:102270446/bom:102277911/bom:102286264	28
bom04922	Glucagon signaling pathway	12/1207	102/7906	0.872799	0.998125	AKT3/CALM1/CAMK2B/EP300/ITPR2/ITPR3/LOC102270280/LOC102274962/PDHB/PFKP/PPP3R1/PRKAG2	AKT3/calm/CAMK2B/EP300/ITPR2/ITPR3/FBP2/LDHA/PDHB/PFKP/Ppp3r1/PRKAG2	bom:102265427/bom:102281667/bom:102281822/bom:102273007/bom:102269013/bom:102271039/bom:102270280/bom:102274962/bom:102287624/bom:102269659/bom:102272271/bom:102277941	12
bom04151	PI3K-Akt signaling pathway	46/1207	349/7906	0.883359	0.998125	AKT3/CCND3/CDKN1A/COL4A1/COL4A2/COL4A3/COL4A5/COMP/CSF1/EFNA3/EPOR/ERBB3/GNB5/GNG12/GSK3B/HSP90B1/IFNAR1/IKBKG/IL7/ITGA10/ITGA6/ITGA7/ITGB1/LAMA1/LAMA2/LAMA4/LAMA5/LAMB1/LAMB2/LAMC1/MAP2K1/MDM2/PDGFB/PDGFC/PGF/PIK3CB/PIK3R1/PKN1/PPP2R1B/PPP2R2A/PPP2R3C/PPP2R5A/TGFA/TLR4/TSC2/YWHAG	AKT3/CCND3/CDKN1A/COL4A1/COL4A2/COL4A3/COL4A5/COMP/CSF1/EFNA3/EPOR/ERBB3/GNB5/GNG12/GSK3B/HSP90B1/IFNAR1/IKBKG/IL7/ITGA10/ITGA6/ITGA7/ITGB1/LAMA1/LAMA2/LAMA4/LAMA5/Lamb1/Lamb2/Lamc1/MAP2K1/MDM2/PDGFB/PDGFC/PGF/PIK3CB/PIK3R1/PKN1/Ppp2r1b/PPP2R2A/PPP2R3C/PPP2R5A/TGFA/TLR4/Tsc2/YWHAG	bom:102265427/bom:102268077/bom:102268672/bom:102282767/bom:102282491/bom:102285223/bom:102271607/bom:102267028/bom:102269710/bom:102267601/bom:102265298/bom:102273820/bom:102273730/bom:102287427/bom:102275260/bom:102268820/bom:102275793/bom:102287968/bom:102286767/bom:102287332/bom:102265941/bom:102282217/bom:102273972/bom:102275509/bom:102287620/bom:102282139/bom:102266736/bom:102278503/bom:102…	46
bom00533	Glycosaminoglycan biosynthesis - keratan sulfate	1/1207	13/7906	0.884144	0.998125	ST3GAL3	ST3GAL3	bom:102284552	1
bom03410	Base excision repair	3/1207	32/7906	0.886488	0.998125	APEX2/POLD4/TDG	APEX2/POLD4/TDG	bom:102265511/bom:102286885/bom:102268073	3
bom03018	RNA degradation	8/1207	73/7906	0.88734	0.998125	CNOT1/HSPA9/LOC102270235/LOC106701477/PABPC5/PARN/PFKP/PNPT1	CNOT1/HSPA9/Lsm6/CNOT6/PABPC5/PARN/PFKP/PNPT1	bom:102267797/bom:102275239/bom:102280478/bom:106701477/bom:102284606/bom:102287848/bom:102269659/bom:102279702	8
bom03050	Proteasome	4/1207	41/7906	0.891334	0.998125	PSMA6/PSMB11/PSMB5/PSMD11	PSMA6/PSMB11/PSMB5/PSMD11	bom:102268867/bom:102277591/bom:102277881/bom:102266745	4
bom04910	Insulin signaling pathway	16/1207	135/7906	0.894483	0.998125	AKT3/CALM1/GSK3B/HK1/INPPL1/LOC102270280/MAP2K1/PIK3CB/PIK3R1/PPP1R3B/PPP1R3E/PRKAG2/PRKAR2A/PTPN1/SOCS4/TSC2	AKT3/calm/GSK3B/HK1/Inppl1/FBP2/MAP2K1/PIK3CB/PIK3R1/PPP1R3B/PPP1R3E/PRKAG2/PRKAR2A/PTPN1/SOCS4/Tsc2	bom:102265427/bom:102281667/bom:102275260/bom:102270322/bom:102278222/bom:102270280/bom:102280670/bom:102277548/bom:102266922/bom:102286903/bom:102275581/bom:102277941/bom:102274067/bom:102273630/bom:102270424/bom:102267343	16
bom04014	Ras signaling pathway	30/1207	238/7906	0.896868	0.998125	AKT3/CALM1/CSF1/EFNA3/EXOC2/GAB1/GNB5/GNG12/IKBKG/KSR2/LOC102282352/MAP2K1/PAK3/PDGFB/PDGFC/PGF/PIK3CB/PIK3R1/PLA2G4A/PLA2G4D/PLA2G4F/PLCE1/PLD1/RAB5A/RAPGEF5/RASA2/RHOA/SHOC2/TBK1/TGFA	AKT3/calm/CSF1/EFNA3/EXOC2/GAB1/GNB5/GNG12/IKBKG/KSR2/PLA2G16/MAP2K1/PAK3/PDGFB/PDGFC/PGF/PIK3CB/PIK3R1/PLA2G4A/PLA2G4D/PLA2G4F/PLCE1/PLD1/RAB5A/Rapgef5/RASA2/RHOA/SHOC2/TBK1/TGFA	bom:102265427/bom:102281667/bom:102269710/bom:102267601/bom:102287580/bom:102282859/bom:102273730/bom:102287427/bom:102287968/bom:102280824/bom:102282352/bom:102280670/bom:102274792/bom:102266290/bom:102274384/bom:102273440/bom:102277548/bom:102266922/bom:102271639/bom:102282862/bom:102283142/bom:102268410/bom:102279771/bom:102272703/bom:102287340/bom:102271863/bom:102280554/bom:102283475/bom:102…	30
bom04061	Viral protein interaction with cytokine and cytokine receptor	9/1207	82/7906	0.897049	0.998125	ACKR4/CCL14/CCL22/CCL27/CSF1/IL10RB/IL20RA/IL20RB/TNF	ACKR4/CCL14/CCL22/Ccl27/CSF1/IL10RB/IL20RA/IL20RB/TNF	bom:102281750/bom:102264403/bom:102284427/bom:102278353/bom:102269710/bom:102275508/bom:102275814/bom:102279525/bom:102277911	9
bom03460	Fanconi anemia pathway	5/1207	51/7906	0.907191	1	EME1/ERCC4/LOC102276449/MLH1/SLX1A	EME1/ERCC4/RPA2/MLH1/SLX1A	bom:102288059/bom:102264330/bom:102276449/bom:102287479/bom:102281053	5
bom04940	Type I diabetes mellitus	5/1207	51/7906	0.907191	1	CPE/IL12B/IL1A/LOC102275624/TNF	CPE/IL12B/IL1A/-/TNF	bom:102278899/bom:102283689/bom:102282330/bom:102275624/bom:102277911	5
bom04062	Chemokine signaling pathway	21/1207	175/7906	0.910233	1	ADCY5/AKT3/ARRB1/CCL14/CCL22/CCL27/GNAI1/GNAI2/GNAI3/GNB5/GNG12/GSK3B/IKBKG/LOC102283211/MAP2K1/PIK3CB/PIK3R1/PRKCD/RHOA/ROCK2/STAT2	ADCY5/AKT3/ARRB1/CCL14/CCL22/Ccl27/Gnai1/GNAI2/GNAI3/GNB5/GNG12/GSK3B/IKBKG/STAT5B/MAP2K1/PIK3CB/PIK3R1/PRKCD/RHOA/ROCK2/STAT2	bom:102276460/bom:102265427/bom:102284170/bom:102264403/bom:102284427/bom:102278353/bom:102273920/bom:102274651/bom:102285228/bom:102273730/bom:102287427/bom:102275260/bom:102287968/bom:102283211/bom:102280670/bom:102277548/bom:102266922/bom:102273901/bom:102280554/bom:102267122/bom:102277710	21
bom04920	Adipocytokine signaling pathway	7/1207	68/7906	0.911736	1	ACSL1/ACSL5/ACSL6/AKT3/IKBKG/PRKAG2/TNF	ACSL1/Acsl5/ACSL6/AKT3/IKBKG/PRKAG2/TNF	bom:102287851/bom:102273197/bom:102276039/bom:102265427/bom:102287968/bom:102277941/bom:102277911	7
bom04610	Complement and coagulation cascades	9/1207	85/7906	0.918423	1	CD59/CFB/F9/KNG1/LOC102270133/LOC102277263/LOC102278008/SERPINC1/SERPINF2	CD59/CFB/F9/KNG1/SERPINB2/CLU/C9/SERPINC1/SERPINF2	bom:102279247/bom:102267775/bom:102285916/bom:102270660/bom:102270133/bom:102277263/bom:102278008/bom:102284114/bom:102282229	9
bom04137	Mitophagy - animal	6/1207	62/7906	0.927689	1	ATG9B/BNIP3/GABARAPL2/RAB7A/TAX1BP1/TBK1	ATG9B/BNIP3/GABARAPL2/RAB7A/TAX1BP1/TBK1	bom:102267828/bom:102287193/bom:102265036/bom:102270065/bom:102276345/bom:102279479	6
bom04211	Longevity regulating pathway	9/1207	87/7906	0.930465	1	ADCY5/AKT3/APPL1/PIK3CB/PIK3R1/PPARG/PRKAG2/RB1CC1/TSC2	ADCY5/AKT3/APPL1/PIK3CB/PIK3R1/PPARG/PRKAG2/Rb1cc1/Tsc2	bom:102276460/bom:102265427/bom:102266894/bom:102277548/bom:102266922/bom:102265537/bom:102277941/bom:102281518/bom:102267343	9
bom05144	Malaria	5/1207	54/7906	0.930892	1	CD81/COMP/SDC2/TLR4/TNF	CD81/COMP/SDC2/TLR4/TNF	bom:102284348/bom:102267028/bom:102282566/bom:102288174/bom:102277911	5
bom04650	Natural killer cell mediated cytotoxicity	11/1207	105/7906	0.940637	1	CASP3/IFNAR1/IFNGR2/LOC102270440/LOC102285474/LOC102286049/MAP2K1/PIK3CB/PIK3R1/PPP3R1/TNF	CASP3/IFNAR1/IFNGR2/ULBP1/NFATC1/NFATC1/MAP2K1/PIK3CB/PIK3R1/Ppp3r1/TNF	bom:102287348/bom:102275793/bom:102281523/bom:102270440/bom:102285474/bom:102286049/bom:102280670/bom:102277548/bom:102266922/bom:102272271/bom:102277911	11
bom04710	Circadian rhythm	2/1207	28/7906	0.941844	1	FBXW11/PRKAG2	FBXW11/PRKAG2	bom:102273208/bom:102277941	2
bom04976	Bile secretion	8/1207	82/7906	0.946607	1	ABCC4/ADCY5/ATP1B2/HMGCR/LOC102267113/LOC102268462/SLC4A5/SLC5A1	ABCC4/ADCY5/ATP1B2/HMGCR/ABCB1/Acnat2/SLC4A5/SLC5A1	bom:102283740/bom:102276460/bom:102272087/bom:102270355/bom:102267113/bom:102268462/bom:102279361/bom:102280176	8
bom05224	Breast cancer	16/1207	146/7906	0.947775	1	AKT3/APC/BAK1/CDKN1A/DLL1/DVL3/FZD3/FZD4/FZD5/FZD7/GSK3B/LOC102269709/LRP5/MAP2K1/PIK3CB/PIK3R1	AKT3/APC/BAK1/CDKN1A/DLL1/DVL3/FZD3/FZD4/FZD5/FZD7/GSK3B/CSNK1B/LRP5/MAP2K1/PIK3CB/PIK3R1	bom:102265427/bom:102272116/bom:102266544/bom:102268672/bom:102283833/bom:102280462/bom:102273339/bom:102286685/bom:102282966/bom:102275255/bom:102275260/bom:102269709/bom:102268590/bom:102280670/bom:102277548/bom:102266922	16
bom04612	Antigen processing and presentation	7/1207	74/7906	0.948197	1	CANX/CTSB/HSPA1L/IFI30/LOC102275624/RFXANK/TNF	CANX/CTSB/HSPA1L/IFI30/-/RFXANK/TNF	bom:102278147/bom:102284921/bom:102285944/bom:102283775/bom:102275624/bom:102287152/bom:102277911	7
bom04068	FoxO signaling pathway	13/1207	123/7906	0.949446	1	AKT3/BNIP3/CDKN1A/EP300/GABARAPL2/MAP2K1/MAPK12/MAPK13/MDM2/PIK3CB/PIK3R1/PRKAG2/SMAD3	AKT3/BNIP3/CDKN1A/EP300/GABARAPL2/MAP2K1/MAPK12/MAPK13/MDM2/PIK3CB/PIK3R1/PRKAG2/SMAD3	bom:102265427/bom:102287193/bom:102268672/bom:102273007/bom:102265036/bom:102280670/bom:102285848/bom:102271030/bom:102287490/bom:102277548/bom:102266922/bom:102277941/bom:102282627	13
bom03440	Homologous recombination	3/1207	39/7906	0.950237	1	EME1/LOC102276449/POLD4	EME1/RPA2/POLD4	bom:102288059/bom:102276449/bom:102286885	3
bom05033	Nicotine addiction	3/1207	39/7906	0.950237	1	GABRB1/GRIN3B/SLC17A7	GABRB1/GRIN3B/SLC17A7	bom:102264377/bom:102284948/bom:102275739	3
bom05332	Graft-versus-host disease	3/1207	40/7906	0.95596	1	IL1A/LOC102275624/TNF	IL1A/-/TNF	bom:102282330/bom:102275624/bom:102277911	3
bom04974	Protein digestion and absorption	12/1207	121/7906	0.968112	1	ATP1B2/COL4A1/COL4A2/COL4A3/COL4A5/KCNK5/LOC102276388/LOC102284061/LOC106701596/SLC16A10/SLC36A1/SLC38A2	ATP1B2/COL4A1/COL4A2/COL4A3/COL4A5/KCNK5/COL27A1/COL27A1/COL28A1/SLC16A10/SLC36A1/SLC38A2	bom:102272087/bom:102282767/bom:102282491/bom:102285223/bom:102271607/bom:102281624/bom:102276388/bom:102284061/bom:106701596/bom:102285591/bom:102287622/bom:102267434	12
bom05330	Allograft rejection	3/1207	45/7906	0.976415	1	IL12B/LOC102275624/TNF	IL12B/-/TNF	bom:102283689/bom:102275624/bom:102277911	3
bom05034	Alcoholism	21/1207	197/7906	0.976839	1	ADCY5/CALM1/CAMKK1/GNAI1/GNAI2/GNAI3/GNB5/GNG12/GRIN3B/HDAC6/HDAC7/LOC102276911/LOC102278875/LOC102279439/LOC102280572/LOC106700897/LOC106701130/MAOA/MAP2K1/PKIA/TH	ADCY5/calm/CAMKK1/Gnai1/GNAI2/GNAI3/GNB5/GNG12/GRIN3B/HDAC6/HDAC7/HIST2H2AB/Hist1h2bm/HIST1H2BC/Hist3h2bb/H2AFX/HIST1H2BK/MAOA/MAP2K1/PKIA/TH	bom:102276460/bom:102281667/bom:102278099/bom:102273920/bom:102274651/bom:102285228/bom:102273730/bom:102287427/bom:102284948/bom:102270629/bom:102282865/bom:102276911/bom:102278875/bom:102279439/bom:102280572/bom:106700897/bom:106701130/bom:102278212/bom:102280670/bom:102287818/bom:102274970	21
bom04927	Cortisol synthesis and secretion	5/1207	65/7906	0.978297	1	ADCY5/CACNA1D/GNA11/ITPR2/ITPR3	ADCY5/Cacna1d/GNA11/ITPR2/ITPR3	bom:102276460/bom:102271623/bom:102287661/bom:102269013/bom:102271039	5
bom05416	Viral myocarditis	5/1207	66/7906	0.980568	1	CASP3/CXADR/LAMA1/LAMA2/LOC102275624	CASP3/CXADR/LAMA1/LAMA2/-	bom:102287348/bom:102270965/bom:102275509/bom:102287620/bom:102275624	5
bom04514	Cell adhesion molecules (CAMs)	14/1207	146/7906	0.984024	1	ALCAM/CADM3/CD274/CLDN17/CLDN4/ITGA6/ITGB1/JAM3/LOC102275624/MPZ/NCAM1/OCLN/SDC2/TIGIT	ALCAM/CADM3/CD274/CLDN17/CLDN4/ITGA6/ITGB1/JAM3/-/MPZ/NCAM1/OCLN/SDC2/TIGIT	bom:102286743/bom:102284014/bom:102277853/bom:102276094/bom:102264749/bom:102265941/bom:102273972/bom:102276504/bom:102275624/bom:102276810/bom:102269857/bom:102285971/bom:102282566/bom:102278559	14
bom05150	Staphylococcus aureus infection	7/1207	94/7906	0.992933	1	CFB/KRT23/KRT36/LOC102268548/LOC102273069/LOC102281124/LOC102282154	CFB/KRT23/KRT36/KRT17/FCGR2/KRT14/KRT17	bom:102267775/bom:102286874/bom:102269109/bom:102268548/bom:102273069/bom:102281124/bom:102268264	7
bom04110	Cell cycle	9/1207	113/7906	0.993419	1	CCND3/CDK7/CDKN1A/EP300/GSK3B/MDM2/ORC2/SMAD3/YWHAG	CCND3/CDK7/CDKN1A/EP300/GSK3B/MDM2/ORC2/SMAD3/YWHAG	bom:102268077/bom:102287767/bom:102268672/bom:102273007/bom:102275260/bom:102287490/bom:102282426/bom:102282627/bom:102281976	9
bom04742	Taste transduction	5/1207	77/7906	0.994504	1	GABBR2/ITPR3/KCNK5/LOC102265018/LOC102270226	GABBR2/ITPR3/KCNK5/TAS1R2/GABBR2	bom:102266885/bom:102271039/bom:102281624/bom:102265018/bom:102270226	5
bom05310	Asthma	1/1207	33/7906	0.995826	1	TNF	TNF	bom:102277911	1
bom03040	Spliceosome	8/1207	110/7906	0.996516	1	CDC5L/CRNKL1/HSPA1L/LOC102270235/LOC102271141/LOC102288346/PRPF40B/THOC3	CDC5L/CRNKL1/HSPA1L/Lsm6/-/HNRNPK/PRPF40B/THOC3	bom:102275998/bom:102274344/bom:102285944/bom:102280478/bom:102271141/bom:102288346/bom:102273618/bom:102271550	8
bom04672	Intestinal immune network for IgA production	2/1207	52/7906	0.998162	1	IL15/TNFSF13	IL15/TNFSF13	bom:102276455/bom:102268249	2
bom05320	Autoimmune thyroid disease	2/1207	52/7906	0.998162	1	LOC102275624/TPO	-/TPO	bom:102275624/bom:102270919	2
bom05322	Systemic lupus erythematosus	8/1207	153/7906	0.999976	1	LOC102276911/LOC102278008/LOC102278875/LOC102279439/LOC102280572/LOC106700897/LOC106701130/TNF	HIST2H2AB/C9/Hist1h2bm/HIST1H2BC/Hist3h2bb/H2AFX/HIST1H2BK/TNF	bom:102276911/bom:102278008/bom:102278875/bom:102279439/bom:102280572/bom:106700897/bom:106701130/bom:102277911	8
bom04080	Neuroactive ligand-receptor interaction	22/1207	340/7906	1	1	ADRA1A/ADRA1D/CNR1/EDNRB/F2RL1/GABBR2/GABRB1/GLP1R/GRIK3/GRIN3B/HRH4/HTR2B/KNG1/LOC102270226/LTB4R/NPY4R/OXTR/PTGER1/SLURP1/TAC1/TSPO/VIP	ADRA1A/ADRA1D/CNR1/EDNRB/F2RL1/GABBR2/GABRB1/GLP1R/GRIK3/GRIN3B/HRH4/HTR2B/KNG1/GABBR2/LTB4R/NPY4R/OXTR/PTGER1/SLURP1/TAC1/TSPO/VIP	bom:102265630/bom:102282911/bom:102270153/bom:102281085/bom:102271773/bom:102266885/bom:102264377/bom:102264671/bom:102271516/bom:102284948/bom:102272384/bom:102268648/bom:102270660/bom:102270226/bom:102286631/bom:102271325/bom:102272042/bom:102286523/bom:102267869/bom:102271188/bom:102286264/bom:102286076	22
									4951

## Sheet: LinkID-red
KEGGID	Description	GeneRatio	BgRatio	pvalue	padj	geneID	geneName	keggID	Count
bom05217	Basal cell carcinoma	13/373	64/7906	6.83012e-06	0.00198756	DVL2/FZD2/FZD9/GLI1/HHIP/POLK/PTCH1/PTCH2/SMO/TCF7L1/WNT10A/WNT3/WNT7A	Dvl2/FZD2/Fzd9/GLI1/HHIP/POLK/PTCH1/PTCH2/SMO/TCF7L1/Wnt10a/WNT3/WNT7A	bom:102273776/bom:102277539/bom:102272449/bom:102284618/bom:102277734/bom:102269608/bom:102283867/bom:102273702/bom:102266883/bom:102281039/bom:102276805/bom:102281377/bom:102279575	13
bom04934	Cushing syndrome	19/373	155/7906	0.000117319	0.0170699	ADCY4/ADCY7/ADCY8/CACNA1G/CDK6/DVL2/FZD2/FZD9/KCNA4/KCNK2/LOC102266153/LOC102282073/MEN1/NCEH1/SCARB1/TCF7L1/WNT10A/WNT3/WNT7A	ADCY4/ADCY7/ADCY8/CACNA1G/CDK6/Dvl2/FZD2/Fzd9/KCNA4/KCNK2/Gnas/RBBP5/Men1/NCEH1/SCARB1/TCF7L1/Wnt10a/WNT3/WNT7A	bom:102286168/bom:102266966/bom:102272964/bom:102280279/bom:102264992/bom:102273776/bom:102277539/bom:102272449/bom:102282076/bom:102271922/bom:102266153/bom:102282073/bom:102272654/bom:102287389/bom:102284449/bom:102281039/bom:102276805/bom:102281377/bom:102279575	19
bom04340	Hedgehog signaling pathway	9/373	50/7906	0.00047162	0.0442947	BCL2/BOC/DHH/GLI1/HHIP/LRP2/PTCH1/PTCH2/SMO	BCL2/BOC/Dhh/GLI1/HHIP/LRP2/PTCH1/PTCH2/SMO	bom:102268592/bom:102278735/bom:102269454/bom:102284618/bom:102277734/bom:102280535/bom:102283867/bom:102273702/bom:102266883	9
bom04360	Axon guidance	19/373	176/7906	0.000608861	0.0442947	BMP7/BOC/EPHB2/EPHB4/LIMK1/NEO1/NTNG2/PAK2/PAK4/PDK1/PLXNA3/PPP3CA/PPP3CC/PTCH1/RGMA/SEMA3A/SEMA3F/SEMA5B/SMO	BMP7/BOC/EPHB2/EPHB4/LIMK1/NEO1/NTNG2/Pak2/PAK4/PDK1/PLXNA3/PPP3CA/PPP3CC/PTCH1/RGMA/Sema3a/SEMA3F/SEMA5B/SMO	bom:102270146/bom:102278735/bom:102264515/bom:102280099/bom:102274463/bom:102277534/bom:102285650/bom:102282641/bom:102269333/bom:102265648/bom:102265214/bom:102266749/bom:102286752/bom:102283867/bom:102273020/bom:102269924/bom:102273392/bom:102276735/bom:102266883	19
bom04310	Wnt signaling pathway	17/373	158/7906	0.00120961	0.0703994	CBY1/CSNK2A1/DVL2/FZD2/FZD9/LGR5/LGR6/PPP3CA/PPP3CC/PRICKLE4/RNF43/RSPO1/TCF7L1/VANGL2/WNT10A/WNT3/WNT7A	CBY1/CSNK2A1/Dvl2/FZD2/Fzd9/LGR5/Lgr6/PPP3CA/PPP3CC/PRICKLE4/RNF43/RSPO1/TCF7L1/VANGL2/Wnt10a/WNT3/WNT7A	bom:102264401/bom:102281103/bom:102273776/bom:102277539/bom:102272449/bom:102276475/bom:102286875/bom:102266749/bom:102286752/bom:102267508/bom:102287059/bom:102269817/bom:102281039/bom:102275064/bom:102276805/bom:102281377/bom:102279575	17
bom04927	Cortisol synthesis and secretion	9/373	65/7906	0.00322751	0.126559	ADCY4/ADCY7/ADCY8/CACNA1G/KCNA4/KCNK2/LOC102266153/NCEH1/SCARB1	ADCY4/ADCY7/ADCY8/CACNA1G/KCNA4/KCNK2/Gnas/NCEH1/SCARB1	bom:102286168/bom:102266966/bom:102272964/bom:102280279/bom:102282076/bom:102271922/bom:102266153/bom:102287389/bom:102284449	9
bom00910	Nitrogen metabolism	4/373	14/7906	0.00334649	0.126559	CA3/CA8/GLUD1/LOC102266781	CA3/CA8/GLUD1/CA2	bom:102266498/bom:102280360/bom:102270751/bom:102266781	4
bom04916	Melanogenesis	12/373	104/7906	0.00347929	0.126559	ADCY4/ADCY7/ADCY8/CALM3/DVL2/FZD2/FZD9/LOC102266153/TCF7L1/WNT10A/WNT3/WNT7A	ADCY4/ADCY7/ADCY8/Calm3/Dvl2/FZD2/Fzd9/Gnas/TCF7L1/Wnt10a/WNT3/WNT7A	bom:102286168/bom:102266966/bom:102272964/bom:102282476/bom:102273776/bom:102277539/bom:102272449/bom:102266153/bom:102281039/bom:102276805/bom:102281377/bom:102279575	12
bom04261	Adrenergic signaling in cardiomyocytes	15/373	152/7906	0.0052771	0.155243	ADCY4/ADCY7/ADCY8/ATP2A3/BCL2/CACNG5/CALM3/LOC102266153/LOC102278406/LOC102286497/MYH7/MYL4/PPP2CB/RAPGEF3/TNNI3	ADCY4/ADCY7/ADCY8/ATP2A3/BCL2/Cacng5/Calm3/Gnas/TPM4/KCNE1/MYH7/MYL4/PPP2CB/RAPGEF3/TNNI3	bom:102286168/bom:102266966/bom:102272964/bom:102287572/bom:102268592/bom:102276480/bom:102282476/bom:102266153/bom:102278406/bom:102286497/bom:102273976/bom:102269199/bom:102282540/bom:102282215/bom:102271644	15
bom05414	Dilated cardiomyopathy (DCM)	11/373	96/7906	0.0053348	0.155243	ADCY4/ADCY7/ADCY8/ATP2A3/CACNG5/ITGA8/LMNA/LOC102266153/LOC102278406/MYH7/TNNI3	ADCY4/ADCY7/ADCY8/ATP2A3/Cacng5/ITGA8/LMNA/Gnas/TPM4/MYH7/TNNI3	bom:102286168/bom:102266966/bom:102272964/bom:102287572/bom:102276480/bom:102273105/bom:102280217/bom:102266153/bom:102278406/bom:102273976/bom:102271644	11
bom04979	Cholesterol metabolism	7/373	47/7906	0.00604573	0.159937	APOA1/APOE/LOC102275770/LRP2/NCEH1/PLTP/SCARB1	Apoa1/APOE/CYP27A1/LRP2/NCEH1/PLTP/SCARB1	bom:102285163/bom:102276000/bom:102275770/bom:102280535/bom:102287389/bom:102280310/bom:102284449	7
bom04064	NF-kappa B signaling pathway	11/373	101/7906	0.00780059	0.187714	BCL2/CARD10/CCL21/CSNK2A1/EDAR/EDARADD/TIRAP/TNFRSF11A/TRAF2/TRAF5/XIAP	BCL2/CARD10/CCL21/CSNK2A1/EDAR/EDARADD/TIRAP/TNFRSF11A/TRAF2/TRAF5/XIAP	bom:102268592/bom:102276223/bom:102279199/bom:102281103/bom:102276705/bom:102264941/bom:102278504/bom:102286841/bom:102275265/bom:102266053/bom:102275096	11
bom04713	Circadian entrainment	11/373	102/7906	0.00838587	0.187714	ADCY4/ADCY7/ADCY8/ADCYAP1R1/CACNA1G/CALM3/GNB2/GRIN2D/GUCY1A2/LOC102266153/PRKG2	ADCY4/ADCY7/ADCY8/ADCYAP1R1/CACNA1G/Calm3/Gnb2/GRIN2D/GUCY1A2/Gnas/PRKG2	bom:102286168/bom:102266966/bom:102272964/bom:102268585/bom:102280279/bom:102282476/bom:102272842/bom:102266852/bom:102280817/bom:102266153/bom:102269763	11
bom04970	Salivary secretion	10/373	91/7906	0.0103056	0.214209	ADCY4/ADCY7/ADCY8/BST1/CALM3/GUCY1A2/LOC102266153/LPO/PRKG2/SLC4A2	ADCY4/ADCY7/ADCY8/Bst1/Calm3/GUCY1A2/Gnas/LPO/PRKG2/SLC4A2	bom:102286168/bom:102266966/bom:102272964/bom:102271683/bom:102282476/bom:102280817/bom:102266153/bom:102286023/bom:102269763/bom:102266702	10
bom03320	PPAR signaling pathway	9/373	79/7906	0.0116721	0.22644	ACADL/APOA1/EHHADH/FADS2/LOC102275770/NR1H3/PDPK1/PLTP/UBC	ACADL/Apoa1/EHHADH/FADS2/CYP27A1/NR1H3/PDPK1/PLTP/ubq-1	bom:102266624/bom:102285163/bom:102285943/bom:102275533/bom:102275770/bom:102273526/bom:102264327/bom:102280310/bom:102286294	9
bom04724	Glutamatergic synapse	11/373	111/7906	0.0153099	0.27845	ADCY4/ADCY7/ADCY8/DLGAP1/GNB2/GRIK4/GRIN2D/HOMER3/LOC102266153/PPP3CA/PPP3CC	ADCY4/ADCY7/ADCY8/DLGAP1/Gnb2/Grik4/GRIN2D/HOMER3/Gnas/PPP3CA/PPP3CC	bom:102286168/bom:102266966/bom:102272964/bom:102268054/bom:102272842/bom:102284240/bom:102266852/bom:102265812/bom:102266153/bom:102266749/bom:102286752	11
bom00514	Other types of O-glycan biosynthesis	6/373	44/7906	0.0163922	0.280595	B3GLCT/COLGALT1/GALNT18/GALNT4/LFNG/WBSCR17	B3GLCT/COLGALT1/GALNT18/GALNT4/LFNG/GALNT17	bom:102270985/bom:102285165/bom:102268005/bom:102282027/bom:102288229/bom:102273971	6
bom04514	Cell adhesion molecules (CAMs)	13/373	146/7906	0.0202003	0.309383	CADM1/CDH15/CLDN15/CLDN19/CNTNAP1/ESAM/ICOSLG/ITGA8/JAM2/LOC102288048/NEO1/NLGN3/NTNG2	Cadm1/CDH15/CLDN15/CLDN19/CNTNAP1/ESAM/ICOSLG/ITGA8/JAM2/VSIR/NEO1/NLGN3/NTNG2	bom:102284598/bom:102280104/bom:102277193/bom:102280883/bom:102278066/bom:102272888/bom:102267826/bom:102273105/bom:102276188/bom:102288048/bom:102277534/bom:102265818/bom:102285650	13
bom05224	Breast cancer	13/373	146/7906	0.0202003	0.309383	CDK6/DVL2/ESR2/FZD2/FZD9/HES1/NOTCH1/NOTCH3/POLK/TCF7L1/WNT10A/WNT3/WNT7A	CDK6/Dvl2/ESR2/FZD2/Fzd9/HES1/NOTCH1/NOTCH3/POLK/TCF7L1/Wnt10a/WNT3/WNT7A	bom:102264992/bom:102273776/bom:102275525/bom:102277539/bom:102272449/bom:102264508/bom:102277930/bom:102270219/bom:102269608/bom:102281039/bom:102276805/bom:102281377/bom:102279575	13
bom05222	Small cell lung cancer	9/373	90/7906	0.0255482	0.371726	BCL2/CDK6/COL4A6/LOC102277774/POLK/RARB/TRAF2/TRAF5/XIAP	BCL2/CDK6/COL4A6/RARB/POLK/Rarb/TRAF2/TRAF5/XIAP	bom:102268592/bom:102264992/bom:102272072/bom:102277774/bom:102269608/bom:102276169/bom:102275265/bom:102266053/bom:102275096	9
bom04390	Hippo signaling pathway	13/373	153/7906	0.028422	0.393848	BMP5/BMP7/DVL2/FRMD6/FZD2/FZD9/PPP2CB/SNAI2/TCF7L1/TP73/WNT10A/WNT3/WNT7A	BMP5/BMP7/Dvl2/FRMD6/FZD2/Fzd9/PPP2CB/SNAI2/TCF7L1/Tp73/Wnt10a/WNT3/WNT7A	bom:102269663/bom:102270146/bom:102273776/bom:102266450/bom:102277539/bom:102272449/bom:102282540/bom:102280193/bom:102281039/bom:102267267/bom:102276805/bom:102281377/bom:102279575	13
bom04971	Gastric acid secretion	8/373	78/7906	0.0300023	0.396848	ADCY4/ADCY7/ADCY8/CALM3/KCNK2/LOC102266153/LOC102266781/SLC4A2	ADCY4/ADCY7/ADCY8/Calm3/KCNK2/Gnas/CA2/SLC4A2	bom:102286168/bom:102266966/bom:102272964/bom:102282476/bom:102271922/bom:102266153/bom:102266781/bom:102266702	8
bom04976	Bile secretion	8/373	82/7906	0.0388409	0.474452	ADCY4/ADCY7/ADCY8/LOC102266153/LOC102266781/NCEH1/SCARB1/SLC4A2	ADCY4/ADCY7/ADCY8/Gnas/CA2/NCEH1/SCARB1/SLC4A2	bom:102286168/bom:102266966/bom:102272964/bom:102266153/bom:102266781/bom:102287389/bom:102284449/bom:102266702	8
bom05014	Amyotrophic lateral sclerosis (ALS)	6/373	54/7906	0.0405987	0.474452	BCL2/GPX1/GPX8/GRIN2D/PPP3CA/PPP3CC	BCL2/GPX1/GPX8/GRIN2D/PPP3CA/PPP3CC	bom:102268592/bom:102280278/bom:102277527/bom:102266852/bom:102266749/bom:102286752	6
bom04710	Circadian rhythm	4/373	28/7906	0.0407604	0.474452	CLOCK/CRY1/PRKAA1/RORC	CLOCK/CRY1/PRKAA1/RORC	bom:102284331/bom:102285243/bom:102265959/bom:102278518	4
bom04114	Oocyte meiosis	10/373	116/7906	0.0467992	0.491967	ADCY4/ADCY7/ADCY8/ANAPC4/CALM3/MAD2L2/PPP2CB/PPP3CA/PPP3CC/SMC3	ADCY4/ADCY7/ADCY8/ANAPC4/Calm3/MAD2L2/PPP2CB/PPP3CA/PPP3CC/SMC3	bom:102286168/bom:102266966/bom:102272964/bom:102278163/bom:102282476/bom:102266238/bom:102282540/bom:102266749/bom:102286752/bom:102284975	10
bom04918	Thyroid hormone synthesis	7/373	71/7906	0.0491392	0.491967	ADCY4/ADCY7/ADCY8/GPX1/GPX8/LOC102266153/LRP2	ADCY4/ADCY7/ADCY8/GPX1/GPX8/Gnas/LRP2	bom:102286168/bom:102266966/bom:102272964/bom:102280278/bom:102277527/bom:102266153/bom:102280535	7
bom05031	Amphetamine addiction	7/373	71/7906	0.0491392	0.491967	CALM3/DDC/GRIN2D/LOC102266153/PPP1R1B/PPP3CA/PPP3CC	Calm3/DDC/GRIN2D/Gnas/PPP1R1B/PPP3CA/PPP3CC	bom:102282476/bom:102287020/bom:102266852/bom:102266153/bom:102266182/bom:102266749/bom:102286752	7
bom03420	Nucleotide excision repair	5/373	43/7906	0.0503717	0.491967	CETN2/GTF2H4/POLD3/RFC2/RFC5	CETN2/GTF2H4/POLD3/RFC2/RFC5	bom:102275946/bom:102280062/bom:102282385/bom:102265592/bom:102281104	5
bom00512	Mucin type O-glycan biosynthesis	4/373	30/7906	0.0507183	0.491967	GALNT18/GALNT4/ST3GAL2/WBSCR17	GALNT18/GALNT4/ST3GAL2/GALNT17	bom:102268005/bom:102282027/bom:102267218/bom:102273971	4
bom01522	Endocrine resistance	8/373	89/7906	0.0581882	0.546218	ADCY4/ADCY7/ADCY8/BCL2/ESR2/LOC102266153/NOTCH1/NOTCH3	ADCY4/ADCY7/ADCY8/BCL2/ESR2/Gnas/NOTCH1/NOTCH3	bom:102286168/bom:102266966/bom:102272964/bom:102268592/bom:102275525/bom:102266153/bom:102277930/bom:102270219	8
bom03410	Base excision repair	4/373	32/7906	0.0618872	0.562787	MBD4/POLD3/SMUG1/XRCC1	MBD4/POLD3/SMUG1/XRCC1	bom:102287347/bom:102282385/bom:102272112/bom:102273904	4
bom05410	Hypertrophic cardiomyopathy (HCM)	8/373	91/7906	0.0646643	0.570221	ATP2A3/CACNG5/ITGA8/LMNA/LOC102278406/MYH7/PRKAA1/TNNI3	ATP2A3/Cacng5/ITGA8/LMNA/TPM4/MYH7/PRKAA1/TNNI3	bom:102287572/bom:102276480/bom:102273105/bom:102280217/bom:102278406/bom:102273976/bom:102265959/bom:102271644	8
bom04924	Renin secretion	7/373	77/7906	0.070212	0.591146	ADCYAP1R1/CALM3/GUCY1A2/LOC102266153/PPP3CA/PPP3CC/PRKG2	ADCYAP1R1/Calm3/GUCY1A2/Gnas/PPP3CA/PPP3CC/PRKG2	bom:102268585/bom:102282476/bom:102280817/bom:102266153/bom:102266749/bom:102286752/bom:102269763	7
bom04020	Calcium signaling pathway	14/373	195/7906	0.076783	0.591146	ADCY4/ADCY7/ADCY8/ATP2A3/CACNA1G/CALM3/CASQ2/GRIN2D/LOC102266153/LOC102270277/P2RX1/PPP3CA/PPP3CC/TPCN1	ADCY4/ADCY7/ADCY8/ATP2A3/CACNA1G/Calm3/CASQ2/GRIN2D/Gnas/PLCD1/P2RX1/PPP3CA/PPP3CC/TPCN1	bom:102286168/bom:102266966/bom:102272964/bom:102287572/bom:102280279/bom:102282476/bom:102287542/bom:102266852/bom:102266153/bom:102270277/bom:102278561/bom:102266749/bom:102286752/bom:102284539	14
bom05226	Gastric cancer	11/373	144/7906	0.0776431	0.591146	BCL2/DVL2/FZD2/FZD9/LOC102277774/POLK/RARB/TCF7L1/WNT10A/WNT3/WNT7A	BCL2/Dvl2/FZD2/Fzd9/RARB/POLK/Rarb/TCF7L1/Wnt10a/WNT3/WNT7A	bom:102268592/bom:102273776/bom:102277539/bom:102272449/bom:102277774/bom:102269608/bom:102276169/bom:102281039/bom:102276805/bom:102281377/bom:102279575	11
bom05225	Hepatocellular carcinoma	12/373	163/7906	0.0835958	0.591146	CDK6/DVL2/FZD2/FZD9/LOC102276933/LOC102282430/POLK/SMARCD2/TCF7L1/WNT10A/WNT3/WNT7A	CDK6/Dvl2/FZD2/Fzd9/GSTT1/GSTM1/POLK/SMARCD2/TCF7L1/Wnt10a/WNT3/WNT7A	bom:102264992/bom:102273776/bom:102277539/bom:102272449/bom:102276661/bom:102282430/bom:102269608/bom:102272545/bom:102281039/bom:102276805/bom:102281377/bom:102279575	12
bom04072	Phospholipase D signaling pathway	11/373	146/7906	0.0837469	0.591146	ADCY4/ADCY7/ADCY8/AGPAT3/CXCR2/DGKI/DNM1/F2/LOC102266153/PDGFA/RAPGEF3	ADCY4/ADCY7/ADCY8/AGPAT3/CXCR2/DGKI/DNM1/F2/Gnas/PDGFA/RAPGEF3	bom:102286168/bom:102266966/bom:102272964/bom:102264437/bom:102269794/bom:102265428/bom:102266987/bom:102271164/bom:102266153/bom:102271219/bom:102282215	11
bom04510	Focal adhesion	14/373	198/7906	0.0845697	0.591146	BCL2/CAV3/CHAD/COL4A6/FLT1/ITGA8/LOC102277745/PAK2/PAK4/PARVB/PDGFA/PDPK1/RAPGEF1/XIAP	BCL2/CAV3/CHAD/COL4A6/FLT1/ITGA8/THBS2/Pak2/PAK4/Parvb/PDGFA/PDPK1/RAPGEF1/XIAP	bom:102268592/bom:102272328/bom:102286624/bom:102272072/bom:102269660/bom:102273105/bom:102277745/bom:102282641/bom:102269333/bom:102267273/bom:102271219/bom:102264327/bom:102286409/bom:102275096	14
bom04925	Aldosterone synthesis and secretion	8/373	97/7906	0.0866849	0.591146	ADCY4/ADCY7/ADCY8/CACNA1G/CALM3/LOC102266153/PRKD2/SCARB1	ADCY4/ADCY7/ADCY8/CACNA1G/Calm3/Gnas/PRKD2/SCARB1	bom:102286168/bom:102266966/bom:102272964/bom:102280279/bom:102282476/bom:102266153/bom:102281920/bom:102284449	8
bom04260	Cardiac muscle contraction	7/373	81/7906	0.0868456	0.591146	ATP2A3/CACNG5/CASQ2/LOC102278406/MYH7/MYL4/TNNI3	ATP2A3/Cacng5/CASQ2/TPM4/MYH7/MYL4/TNNI3	bom:102287572/bom:102276480/bom:102287542/bom:102278406/bom:102273976/bom:102269199/bom:102271644	7
bom04022	cGMP-PKG signaling pathway	12/373	165/7906	0.0896102	0.591146	ADCY4/ADCY7/ADCY8/ADRA2B/ADRA2C/ATP2A3/CALM3/GUCY1A2/MYH7/PPP3CA/PPP3CC/PRKG2	ADCY4/ADCY7/ADCY8/ADRA2B/Adra2c/ATP2A3/Calm3/GUCY1A2/MYH7/PPP3CA/PPP3CC/PRKG2	bom:102286168/bom:102266966/bom:102272964/bom:102282250/bom:102285813/bom:102287572/bom:102282476/bom:102280817/bom:102273976/bom:102266749/bom:102286752/bom:102269763	12
bom03460	Fanconi anemia pathway	5/373	51/7906	0.0910854	0.591146	FANCG/FANCL/HES1/POLK/UBE2T	FANCG/FANCL/HES1/POLK/UBE2T	bom:102271917/bom:102265284/bom:102264508/bom:102269608/bom:102285264	5
bom04540	Gap junction	7/373	82/7906	0.091326	0.591146	ADCY4/ADCY7/ADCY8/GUCY1A2/LOC102266153/PDGFA/PRKG2	ADCY4/ADCY7/ADCY8/GUCY1A2/Gnas/PDGFA/PRKG2	bom:102286168/bom:102266966/bom:102272964/bom:102280817/bom:102266153/bom:102271219/bom:102269763	7
bom03430	Mismatch repair	3/373	23/7906	0.0918362	0.591146	POLD3/RFC2/RFC5	POLD3/RFC2/RFC5	bom:102282385/bom:102265592/bom:102281104	3
bom04150	mTOR signaling pathway	11/373	149/7906	0.0934457	0.591146	ATP6V1C1/DVL2/FNIP1/FZD2/FZD9/PDPK1/PRKAA1/STRADA/WNT10A/WNT3/WNT7A	ATP6V1C1/Dvl2/FNIP1/FZD2/Fzd9/PDPK1/PRKAA1/STRADA/Wnt10a/WNT3/WNT7A	bom:102265717/bom:102273776/bom:102276323/bom:102277539/bom:102272449/bom:102264327/bom:102265959/bom:102274168/bom:102276805/bom:102281377/bom:102279575	11
bom04371	Apelin signaling pathway	10/373	134/7906	0.100849	0.624404	ACTA2/ADCY4/ADCY7/ADCY8/APLNR/CALM3/GNB2/MYL4/NOTCH3/PRKAA1	ACTA2/ADCY4/ADCY7/ADCY8/APLNR/Calm3/Gnb2/MYL4/NOTCH3/PRKAA1	bom:102274194/bom:102286168/bom:102266966/bom:102272964/bom:102281306/bom:102282476/bom:102272842/bom:102269199/bom:102270219/bom:102265959	10
bom04720	Long-term potentiation	6/373	69/7906	0.105903	0.635965	ADCY8/CALM3/GRIN2D/PPP3CA/PPP3CC/RAPGEF3	ADCY8/Calm3/GRIN2D/PPP3CA/PPP3CC/RAPGEF3	bom:102272964/bom:102282476/bom:102266852/bom:102266749/bom:102286752/bom:102282215	6
bom04972	Pancreatic secretion	8/373	102/7906	0.108	0.635965	ADCY4/ADCY7/ADCY8/ATP2A3/BST1/LOC102266153/LOC102266781/SLC4A2	ADCY4/ADCY7/ADCY8/ATP2A3/Bst1/Gnas/CA2/SLC4A2	bom:102286168/bom:102266966/bom:102272964/bom:102287572/bom:102271683/bom:102266153/bom:102266781/bom:102266702	8
bom04330	Notch signaling pathway	5/373	54/7906	0.1097	0.635965	DVL2/HES1/LFNG/NOTCH1/NOTCH3	Dvl2/HES1/LFNG/NOTCH1/NOTCH3	bom:102273776/bom:102264508/bom:102288229/bom:102277930/bom:102270219	5
bom00534	Glycosaminoglycan biosynthesis - heparan sulfate / heparin	3/373	25/7906	0.111458	0.635965	EXT2/LOC102264905/XYLT1	EXT2/HS3ST3B1/XYLT1	bom:102275740/bom:102264905/bom:102281178	3
bom04550	Signaling pathways regulating pluripotency of stem cells	10/373	139/7906	0.120505	0.67186	DVL2/FGFR3/FZD2/FZD9/HOXD1/JAK2/PCGF5/WNT10A/WNT3/WNT7A	Dvl2/FGFR3/FZD2/Fzd9/HOXD1/JAK2/PCGF5/Wnt10a/WNT3/WNT7A	bom:102273776/bom:102264670/bom:102277539/bom:102272449/bom:106700529/bom:102278692/bom:102274893/bom:102276805/bom:102281377/bom:102279575	10
bom00533	Glycosaminoglycan biosynthesis - keratan sulfate	2/373	13/7906	0.122945	0.67186	CHST1/ST3GAL2	CHST1/ST3GAL2	bom:102269216/bom:102267218	2
bom04915	Estrogen signaling pathway	10/373	140/7906	0.124675	0.67186	ADCY4/ADCY7/ADCY8/BCL2/CALM3/ESR2/KRT24/LOC102266153/LOC102267994/LOC102269853	ADCY4/ADCY7/ADCY8/BCL2/Calm3/ESR2/KRT24/Gnas/-/KRT15	bom:102286168/bom:102266966/bom:102272964/bom:102268592/bom:102282476/bom:102275525/bom:102278527/bom:102266153/bom:102267994/bom:102269853	10
bom05165	Human papillomavirus infection	20/373	323/7906	0.128417	0.679441	ATP6V1C1/CDK6/CHAD/COL4A6/DVL2/FZD2/FZD9/HES1/IRF3/ITGA8/LFNG/LOC102266153/LOC102277745/NOTCH1/NOTCH3/PPP2CB/TCF7L1/WNT10A/WNT3/WNT7A	ATP6V1C1/CDK6/CHAD/COL4A6/Dvl2/FZD2/Fzd9/HES1/IRF3/ITGA8/LFNG/Gnas/THBS2/NOTCH1/NOTCH3/PPP2CB/TCF7L1/Wnt10a/WNT3/WNT7A	bom:102265717/bom:102264992/bom:102286624/bom:102272072/bom:102273776/bom:102277539/bom:102272449/bom:102264508/bom:102279593/bom:102273105/bom:102288229/bom:102266153/bom:102277745/bom:102277930/bom:102270219/bom:102282540/bom:102281039/bom:102276805/bom:102281377/bom:102279575	20
bom04392	Hippo signaling pathway - multiple species	3/373	27/7906	0.132516	0.688612	DCHS2/FRMD6/RASSF4	DCHS2/FRMD6/RASSF4	bom:102285643/bom:102266450/bom:102276222	3
bom00120	Primary bile acid biosynthesis	2/373	14/7906	0.139149	0.710391	AKR1D1/LOC102275770	AKR1D1/CYP27A1	bom:102264964/bom:102275770	2
bom04913	Ovarian steroidogenesis	5/373	59/7906	0.144421	0.712312	ADCY4/ADCY7/ADCY8/LOC102266153/SCARB1	ADCY4/ADCY7/ADCY8/Gnas/SCARB1	bom:102286168/bom:102266966/bom:102272964/bom:102266153/bom:102284449	5
bom04923	Regulation of lipolysis in adipocytes	5/373	59/7906	0.144421	0.712312	ADCY4/ADCY7/ADCY8/LOC102266153/PRKG2	ADCY4/ADCY7/ADCY8/Gnas/PRKG2	bom:102286168/bom:102266966/bom:102272964/bom:102266153/bom:102269763	5
bom04120	Ubiquitin mediated proteolysis	9/373	129/7906	0.155096	0.752213	ANAPC4/CUL5/CUL7/FANCL/KLHL13/PIAS3/RFWD2/UBC/XIAP	ANAPC4/CUL5/CUL7/FANCL/KLHL13/PIAS3/COP1/ubq-1/XIAP	bom:102278163/bom:102270795/bom:102272301/bom:102265284/bom:102281723/bom:102286484/bom:102282392/bom:102286294/bom:102275096	9
bom04728	Dopaminergic synapse	9/373	131/7906	0.165368	0.768589	CALM3/CLOCK/DDC/GNB2/LOC102266153/PPP1R1B/PPP2CB/PPP3CA/PPP3CC	Calm3/CLOCK/DDC/Gnb2/Gnas/PPP1R1B/PPP2CB/PPP3CA/PPP3CC	bom:102282476/bom:102284331/bom:102287020/bom:102272842/bom:102266153/bom:102266182/bom:102282540/bom:102266749/bom:102286752	9
bom04215	Apoptosis - multiple species	3/373	30/7906	0.166396	0.768589	BCL2/SEPT4/XIAP	BCL2/Sept4/XIAP	bom:102268592/bom:102287626/bom:102275096	3
bom04744	Phototransduction	3/373	30/7906	0.166396	0.768589	CALM3/GNAT1/GUCY2D	Calm3/GNAT1/GUCY2D	bom:102282476/bom:102273880/bom:102281141	3
bom00604	Glycosphingolipid biosynthesis - ganglio series	2/373	16/7906	0.172758	0.78551	ST3GAL2/ST6GALNAC3	ST3GAL2/ST6GALNAC3	bom:102267218/bom:102266270	2
bom04921	Oxytocin signaling pathway	10/373	151/7906	0.175526	0.785594	ADCY4/ADCY7/ADCY8/CACNG5/CALM3/GUCY1A2/LOC102266153/PPP3CA/PPP3CC/PRKAA1	ADCY4/ADCY7/ADCY8/Cacng5/Calm3/GUCY1A2/Gnas/PPP3CA/PPP3CC/PRKAA1	bom:102286168/bom:102266966/bom:102272964/bom:102276480/bom:102282476/bom:102280817/bom:102266153/bom:102266749/bom:102286752/bom:102265959	10
bom04270	Vascular smooth muscle contraction	9/373	134/7906	0.181363	0.785594	ACTA2/ADCY4/ADCY7/ADCY8/CALM3/GUCY1A2/LOC102266153/RAMP2/RAMP3	ACTA2/ADCY4/ADCY7/ADCY8/Calm3/GUCY1A2/Gnas/RAMP2/RAMP3	bom:102274194/bom:102286168/bom:102266966/bom:102272964/bom:102282476/bom:102280817/bom:102266153/bom:102276380/bom:102264839	9
bom05132	Salmonella infection	13/373	208/7906	0.183471	0.785594	BCL2/CASP1/DYNC2H1/KPNA1/LOC102283722/MYH15/NCKAP1/RAB9B/SNX18/TCF7L1/TIRAP/TRAF2/VPS16	BCL2/CASP13/DYNC2H1/KPNA1/MYH3/MYH15/NCKAP1/RAB9B/Snx18/TCF7L1/TIRAP/TRAF2/VPS16	bom:102268592/bom:102272500/bom:102285296/bom:102273512/bom:102283722/bom:102272410/bom:102270185/bom:102276382/bom:102281852/bom:102281039/bom:102278504/bom:102275265/bom:102271701	13
bom00532	Glycosaminoglycan biosynthesis - chondroitin sulfate / dermatan sulfate	2/373	17/7906	0.190018	0.785594	CHPF/XYLT1	CHPF/XYLT1	bom:102284379/bom:102281178	2
bom00603	Glycosphingolipid biosynthesis - globo and isoglobo series	2/373	17/7906	0.190018	0.785594	GBGT1/ST3GAL2	GBGT1/ST3GAL2	bom:102282202/bom:102267218	2
bom05223	Non-small cell lung cancer	5/373	65/7906	0.191402	0.785594	CDK6/LOC102277774/PDPK1/POLK/RARB	CDK6/RARB/PDPK1/POLK/Rarb	bom:102264992/bom:102277774/bom:102264327/bom:102269608/bom:102276169	5
bom00510	N-Glycan biosynthesis	4/373	49/7906	0.199099	0.785594	ALG13/DPM3/MGAT3/TUSC3	ALG13/DPM3/MGAT3/TUSC3	bom:102276206/bom:102270192/bom:102272014/bom:102277183	4
bom05030	Cocaine addiction	4/373	49/7906	0.199099	0.785594	DDC/GRIN2D/LOC102266153/PPP1R1B	DDC/GRIN2D/Gnas/PPP1R1B	bom:102287020/bom:102266852/bom:102266153/bom:102266182	4
bom04015	Rap1 signaling pathway	13/373	212/7906	0.201321	0.785594	ADCY4/ADCY7/ADCY8/CALM3/EVL/FGFR3/FLT1/LOC102266153/PDGFA/PRKD2/RAPGEF1/RAPGEF3/SIPA1	ADCY4/ADCY7/ADCY8/Calm3/Evl/FGFR3/FLT1/Gnas/PDGFA/PRKD2/RAPGEF1/RAPGEF3/SIPA1	bom:102286168/bom:102266966/bom:102272964/bom:102282476/bom:102271054/bom:102264670/bom:102269660/bom:102266153/bom:102271219/bom:102281920/bom:102286409/bom:102282215/bom:102268692	13
bom04024	cAMP signaling pathway	14/373	231/7906	0.201779	0.785594	ADCY4/ADCY7/ADCY8/ADCYAP1R1/ATP2A3/CALM3/GLI1/GRIN2D/HHIP/LOC102266153/PPP1R1B/PTCH1/RAPGEF3/TNNI3	ADCY4/ADCY7/ADCY8/ADCYAP1R1/ATP2A3/Calm3/GLI1/GRIN2D/HHIP/Gnas/PPP1R1B/PTCH1/RAPGEF3/TNNI3	bom:102286168/bom:102266966/bom:102272964/bom:102268585/bom:102287572/bom:102282476/bom:102284618/bom:102266852/bom:102277734/bom:102266153/bom:102266182/bom:102283867/bom:102282215/bom:102271644	14
bom03030	DNA replication	3/373	33/7906	0.202473	0.785594	POLD3/RFC2/RFC5	POLD3/RFC2/RFC5	bom:102282385/bom:102265592/bom:102281104	3
bom04722	Neurotrophin signaling pathway	8/373	121/7906	0.211491	0.809787	BCL2/CALM3/LOC102268082/NTRK2/PDPK1/RAPGEF1/SH2B2/TP73	BCL2/Calm3/MAGED1/NTRK2/PDPK1/RAPGEF1/SH2B2/Tp73	bom:102268592/bom:102282476/bom:102268082/bom:102269089/bom:102264327/bom:102286409/bom:102271339/bom:102267267	8
bom04621	NOD-like receptor signaling pathway	10/373	160/7906	0.223272	0.831783	BCL2/CASP1/DHX33/IRF3/LOC102270937/MFN1/RBCK1/TRAF2/TRAF5/XIAP	BCL2/CASP13/DHX33/IRF3/CYBA/Mfn1/RBCK1/TRAF2/TRAF5/XIAP	bom:102268592/bom:102272500/bom:102272324/bom:102279593/bom:102270937/bom:102275311/bom:102280624/bom:102275265/bom:102266053/bom:102275096	10
bom04611	Platelet activation	8/373	123/7906	0.224154	0.831783	ADCY4/ADCY7/ADCY8/F2/GUCY1A2/LOC102266153/P2RX1/PRKG2	ADCY4/ADCY7/ADCY8/F2/GUCY1A2/Gnas/P2RX1/PRKG2	bom:102286168/bom:102266966/bom:102272964/bom:102271164/bom:102280817/bom:102266153/bom:102278561/bom:102269763	8
bom04350	TGF-beta signaling pathway	6/373	87/7906	0.227034	0.831783	BMP5/BMP7/NEO1/PPP2CB/RGMA/ZFYVE9	BMP5/BMP7/NEO1/PPP2CB/RGMA/ZFYVE9	bom:102269663/bom:102270146/bom:102277534/bom:102282540/bom:102273020/bom:102277296	6
bom04512	ECM-receptor interaction	6/373	88/7906	0.234803	0.831783	CHAD/COL4A6/FRAS1/ITGA8/LOC102277745/NPNT	CHAD/COL4A6/FRAS1/ITGA8/THBS2/NPNT	bom:102286624/bom:102272072/bom:102280838/bom:102273105/bom:102277745/bom:102265476	6
bom01212	Fatty acid metabolism	4/373	53/7906	0.23947	0.831783	ACADL/EHHADH/FADS2/HACD2	ACADL/EHHADH/FADS2/HACD2	bom:102266624/bom:102285943/bom:102275533/bom:102269541	4
bom04960	Aldosterone-regulated sodium reabsorption	3/373	36/7906	0.240148	0.831783	PDPK1/SCNN1B/SLC9A3R2	PDPK1/SCNN1B/SLC9A3R2	bom:102264327/bom:102287562/bom:102267909	3
bom00220	Arginine biosynthesis	2/373	20/7906	0.242867	0.831783	ACY1/GLUD1	ACY1/GLUD1	bom:102274671/bom:102270751	2
bom04964	Proximal tubule bicarbonate reclamation	2/373	20/7906	0.242867	0.831783	GLUD1/LOC102266781	GLUD1/CA2	bom:102270751/bom:102266781	2
bom05100	Bacterial invasion of epithelial cells	5/373	71/7906	0.242961	0.831783	CAV3/DNM1/ELMO1/ELMO3/MAD2L2	CAV3/DNM1/ELMO1/ELMO3/MAD2L2	bom:102272328/bom:102266987/bom:102281491/bom:102286386/bom:102266238	5
bom05170	Human immunodeficiency virus 1 infection	12/373	204/7906	0.255683	0.853122	BCL2/CALM3/CUL5/GNB2/IRF3/LIMK1/PAK2/PAK4/PPP3CA/PPP3CC/TRAF2/TRAF5	BCL2/Calm3/CUL5/Gnb2/IRF3/LIMK1/Pak2/PAK4/PPP3CA/PPP3CC/TRAF2/TRAF5	bom:102268592/bom:102282476/bom:102270795/bom:102272842/bom:102279593/bom:102274463/bom:102282641/bom:102269333/bom:102266749/bom:102286752/bom:102275265/bom:102266053	12
bom00480	Glutathione metabolism	4/373	55/7906	0.260327	0.853122	GPX1/GPX8/LOC102276933/LOC102282430	GPX1/GPX8/GSTT1/GSTM1	bom:102280278/bom:102277527/bom:102276661/bom:102282430	4
bom03060	Protein export	2/373	21/7906	0.260661	0.853122	IMMP1L/IMMP2L	IMMP1L/Immp2l	bom:102273583/bom:102266482	2
bom05412	Arrhythmogenic right ventricular cardiomyopathy (ARVC)	5/373	73/7906	0.26092	0.853122	ATP2A3/CACNG5/ITGA8/LMNA/TCF7L1	ATP2A3/Cacng5/ITGA8/LMNA/TCF7L1	bom:102287572/bom:102276480/bom:102273105/bom:102280217/bom:102281039	5
bom05017	Spinocerebellar ataxia	6/373	93/7906	0.274779	0.883055	ATP2A3/ATXN10/DAB1/GRIN2D/TRAF2/VLDLR	ATP2A3/ATXN10/DAB1/GRIN2D/TRAF2/VLDLR	bom:102287572/bom:102284979/bom:102269016/bom:102266852/bom:102275265/bom:102268341	6
bom00360	Phenylalanine metabolism	2/373	22/7906	0.278465	0.883055	DDC/HPD	DDC/HPD	bom:102287020/bom:102273355	2
bom01524	Platinum drug resistance	5/373	75/7906	0.279179	0.883055	BCL2/LOC102276933/LOC102282430/PDPK1/XIAP	BCL2/GSTT1/GSTM1/PDPK1/XIAP	bom:102268592/bom:102276661/bom:102282430/bom:102264327/bom:102275096	5
bom04670	Leukocyte transendothelial migration	7/373	115/7906	0.299366	0.91312	CLDN15/CLDN19/ESAM/JAM2/LOC102270937/RAPGEF3/SIPA1	CLDN15/CLDN19/ESAM/JAM2/CYBA/RAPGEF3/SIPA1	bom:102277193/bom:102280883/bom:102272888/bom:102276188/bom:102270937/bom:102282215/bom:102268692	7
bom00513	Various types of N-glycan biosynthesis	3/373	41/7906	0.304991	0.91312	ALG13/HEXDC/TUSC3	ALG13/Hexd/TUSC3	bom:102276206/bom:102275757/bom:102277183	3
bom04919	Thyroid hormone signaling pathway	7/373	116/7906	0.306959	0.91312	ATP2A3/LOC102270277/MED16/MYH7/NOTCH1/NOTCH3/PDPK1	ATP2A3/PLCD1/MED16/MYH7/NOTCH1/NOTCH3/PDPK1	bom:102287572/bom:102270277/bom:102275493/bom:102273976/bom:102277930/bom:102270219/bom:102264327	7
bom04917	Prolactin signaling pathway	5/373	78/7906	0.30701	0.91312	ELF5/ESR2/GALT/JAK2/TNFRSF11A	ELF5/ESR2/GALT/JAK2/TNFRSF11A	bom:102280649/bom:102275525/bom:102277425/bom:102278692/bom:102286841	5
bom00310	Lysine degradation	4/373	60/7906	0.313755	0.91312	BBOX1/COLGALT1/EHHADH/SUV420H2	Bbox1/COLGALT1/EHHADH/Kmt5c	bom:102278682/bom:102285165/bom:102285943/bom:102288327	4
bom04213	Longevity regulating pathway - multiple species	4/373	60/7906	0.313755	0.91312	ADCY4/ADCY7/ADCY8/PRKAA1	ADCY4/ADCY7/ADCY8/PRKAA1	bom:102286168/bom:102266966/bom:102272964/bom:102265959	4
bom05163	Human cytomegalovirus infection	12/373	216/7906	0.321381	0.91312	ADCY4/ADCY7/ADCY8/CALM3/CDK6/GNB2/IRF3/LOC102266153/PPP3CA/PPP3CC/TRAF2/TRAF5	ADCY4/ADCY7/ADCY8/Calm3/CDK6/Gnb2/IRF3/Gnas/PPP3CA/PPP3CC/TRAF2/TRAF5	bom:102286168/bom:102266966/bom:102272964/bom:102282476/bom:102264992/bom:102272842/bom:102279593/bom:102266153/bom:102266749/bom:102286752/bom:102275265/bom:102266053	12
bom05010	Alzheimer disease	16/373	297/7906	0.32741	0.91312	AGER/APOE/ATP2A3/ATP5G2/CALM3/CSNK2A1/DVL2/FZD2/FZD9/GRIN2D/PPP3CA/PPP3CC/TRAF2/WNT10A/WNT3/WNT7A	AGER/APOE/ATP2A3/ATP5MC2/Calm3/CSNK2A1/Dvl2/FZD2/Fzd9/GRIN2D/PPP3CA/PPP3CC/TRAF2/Wnt10a/WNT3/WNT7A	bom:102266016/bom:102276000/bom:102287572/bom:102265342/bom:102282476/bom:102281103/bom:102273776/bom:102277539/bom:102272449/bom:102266852/bom:102266749/bom:102286752/bom:102275265/bom:102276805/bom:102281377/bom:102279575	16
bom04966	Collecting duct acid secretion	2/373	25/7906	0.331554	0.91312	ATP6V1C1/LOC102266781	ATP6V1C1/CA2	bom:102265717/bom:102266781	2
bom04977	Vitamin digestion and absorption	2/373	25/7906	0.331554	0.91312	APOA1/SCARB1	Apoa1/SCARB1	bom:102285163/bom:102284449	2
bom04217	Necroptosis	8/373	139/7906	0.333456	0.91312	BCL2/GLUD1/JAK2/LOC102273670/RBCK1/TRAF2/TRAF5/XIAP	BCL2/GLUD1/JAK2/FTL/RBCK1/TRAF2/TRAF5/XIAP	bom:102268592/bom:102270751/bom:102278692/bom:102273670/bom:102280624/bom:102275265/bom:102266053/bom:102275096	8
bom05418	Fluid shear stress and atherosclerosis	8/373	139/7906	0.333456	0.91312	BCL2/CALM3/CAV3/LOC102270937/LOC102276933/LOC102282430/PDGFA/PRKAA1	BCL2/Calm3/CAV3/CYBA/GSTT1/GSTM1/PDGFA/PRKAA1	bom:102268592/bom:102282476/bom:102272328/bom:102270937/bom:102276661/bom:102282430/bom:102271219/bom:102265959	8
bom04137	Mitophagy - animal	4/373	62/7906	0.335431	0.91312	CSNK2A1/MFN1/TBC1D15/UBC	CSNK2A1/Mfn1/TBC1D15/ubq-1	bom:102281103/bom:102275311/bom:102277405/bom:102286294	4
bom04730	Long-term depression	4/373	62/7906	0.335431	0.91312	GUCY1A2/LOC102266153/PPP2CB/PRKG2	GUCY1A2/Gnas/PPP2CB/PRKG2	bom:102280817/bom:102266153/bom:102282540/bom:102269763	4
bom05206	MicroRNAs in cancer	9/373	159/7906	0.335752	0.91312	BCL2/CDK6/FGFR3/FSCN1/NOTCH1/NOTCH3/PAK4/PDGFA/WNT3	BCL2/CDK6/FGFR3/FSCN1/NOTCH1/NOTCH3/PAK4/PDGFA/WNT3	bom:102268592/bom:102264992/bom:102264670/bom:102268379/bom:102277930/bom:102270219/bom:102269333/bom:102271219/bom:102281377	9
bom04974	Protein digestion and absorption	7/373	121/7906	0.345422	0.917382	ACE2/COL13A1/COL21A1/COL4A6/COL5A3/COL7A1/LOC102281311	ACE2/COL13A1/COL21A1/COL4A6/COL5A3/COL7A1/PGA	bom:102274886/bom:102270895/bom:102269384/bom:102272072/bom:102277664/bom:102281594/bom:102281311	7
bom04922	Glucagon signaling pathway	6/373	102/7906	0.350028	0.917382	CALM3/LOC102266153/PPP3CA/PPP3CC/PRKAA1/SIK1	Calm3/Gnas/PPP3CA/PPP3CC/PRKAA1/SIK1	bom:102282476/bom:102266153/bom:102266749/bom:102286752/bom:102265959/bom:102286910	6
bom04928	Parathyroid hormone synthesis, secretion and action	6/373	102/7906	0.350028	0.917382	ADCY4/ADCY7/ADCY8/BCL2/LOC102266153/SLC34A3	ADCY4/ADCY7/ADCY8/BCL2/Gnas/Slc34a3	bom:102286168/bom:102266966/bom:102272964/bom:102268592/bom:102266153/bom:102274533	6
bom00230	Purine metabolism	7/373	122/7906	0.353191	0.917382	ADCY4/ADCY7/ADCY8/ENTPD4/GMPS/GUCY1A2/GUCY2D	ADCY4/ADCY7/ADCY8/ENTPD4/GMPS/GUCY1A2/GUCY2D	bom:102286168/bom:102266966/bom:102272964/bom:102283172/bom:102270298/bom:102280817/bom:102281141	7
bom05160	Hepatitis C	8/373	142/7906	0.355003	0.917382	CDK6/CLDN15/CLDN19/IRF3/NR1H3/PPP2CB/SCARB1/TRAF2	CDK6/CLDN15/CLDN19/IRF3/NR1H3/PPP2CB/SCARB1/TRAF2	bom:102264992/bom:102277193/bom:102280883/bom:102279593/bom:102273526/bom:102282540/bom:102284449/bom:102275265	8
bom05167	Kaposi sarcoma-associated herpesvirus infection	10/373	182/7906	0.356234	0.917382	CALM3/CDK6/GNB2/IRF3/JAK2/LOC102286507/PPP3CA/PPP3CC/TRAF2/UBC	Calm3/CDK6/Gnb2/IRF3/JAK2/MICB/PPP3CA/PPP3CC/TRAF2/ubq-1	bom:102282476/bom:102264992/bom:102272842/bom:102279593/bom:102278692/bom:102286507/bom:102266749/bom:102286752/bom:102275265/bom:102286294	10
bom04929	GnRH secretion	4/373	65/7906	0.368038	0.923813	CACNA1G/ESR2/HCN1/KISS1R	CACNA1G/ESR2/HCN1/Kiss1r	bom:102280279/bom:102275525/bom:102281593/bom:102275777	4
bom04657	IL-17 signaling pathway	5/373	85/7906	0.373134	0.923813	IL17D/IL17RE/LOC102271445/TRAF2/TRAF5	IL17D/IL17RE/CCL11/TRAF2/TRAF5	bom:102277364/bom:102274905/bom:102271445/bom:102275265/bom:102266053	5
bom04911	Insulin secretion	5/373	86/7906	0.382627	0.923813	ADCY4/ADCY7/ADCY8/ADCYAP1R1/LOC102266153	ADCY4/ADCY7/ADCY8/ADCYAP1R1/Gnas	bom:102286168/bom:102266966/bom:102272964/bom:102268585/bom:102266153	5
bom04914	Progesterone-mediated oocyte maturation	5/373	86/7906	0.382627	0.923813	ADCY4/ADCY7/ADCY8/ANAPC4/MAD2L2	ADCY4/ADCY7/ADCY8/ANAPC4/MAD2L2	bom:102286168/bom:102266966/bom:102272964/bom:102278163/bom:102266238	5
bom04530	Tight junction	9/373	166/7906	0.383051	0.923813	CLDN15/CLDN19/IGSF5/JAM2/LOC102283722/MICALL2/MYH15/PPP2CB/PRKAA1	CLDN15/CLDN19/Igsf5/JAM2/MYH3/MICALL2/MYH15/PPP2CB/PRKAA1	bom:102277193/bom:102280883/bom:102286377/bom:102276188/bom:102283722/bom:102282501/bom:102272410/bom:102282540/bom:102265959	9
bom00130	Ubiquinone and other terpenoid-quinone biosynthesis	1/373	10/7906	0.383421	0.923813	HPD	HPD	bom:102273355	1
bom01040	Biosynthesis of unsaturated fatty acids	2/373	28/7906	0.383493	0.923813	FADS2/HACD2	FADS2/HACD2	bom:102275533/bom:102269541	2
bom04750	Inflammatory mediator regulation of TRP channels	6/373	106/7906	0.384128	0.923813	ADCY4/ADCY7/ADCY8/CALM3/LOC102266153/LOC102279786	ADCY4/ADCY7/ADCY8/Calm3/Gnas/CYP2C19	bom:102286168/bom:102266966/bom:102272964/bom:102282476/bom:102266153/bom:102279786	6
bom04211	Longevity regulating pathway	5/373	87/7906	0.392114	0.927483	ADCY4/ADCY7/ADCY8/ADIPOR2/PRKAA1	ADCY4/ADCY7/ADCY8/ADIPOR2/PRKAA1	bom:102286168/bom:102266966/bom:102272964/bom:102274185/bom:102265959	5
bom04926	Relaxin signaling pathway	7/373	128/7906	0.400062	0.927483	ACTA2/ADCY4/ADCY7/ADCY8/COL4A6/GNB2/LOC102266153	ACTA2/ADCY4/ADCY7/ADCY8/COL4A6/Gnb2/Gnas	bom:102274194/bom:102286168/bom:102266966/bom:102272964/bom:102272072/bom:102272842/bom:102266153	7
bom00052	Galactose metabolism	2/373	29/7906	0.400432	0.927483	GALT/UGP2	GALT/UGP2	bom:102277425/bom:102269930	2
bom04920	Adipocytokine signaling pathway	4/373	68/7906	0.400554	0.927483	ADIPOR2/JAK2/PRKAA1/TRAF2	ADIPOR2/JAK2/PRKAA1/TRAF2	bom:102274185/bom:102278692/bom:102265959/bom:102275265	4
bom05235	PD-L1 expression and PD-1 checkpoint pathway in cancer	5/373	88/7906	0.401591	0.927483	CSNK2A1/JAK2/PPP3CA/PPP3CC/TIRAP	CSNK2A1/JAK2/PPP3CA/PPP3CC/TIRAP	bom:102281103/bom:102278692/bom:102266749/bom:102286752/bom:102278504	5
bom00330	Arginine and proline metabolism	3/373	49/7906	0.409281	0.930474	P4HA2/PRODH/PYCRL	P4HA2/PRODH/PYCR3	bom:102274248/bom:102269666/bom:102265196	3
bom00600	Sphingolipid metabolism	3/373	49/7906	0.409281	0.930474	CERS4/KDSR/SMPD3	CERS4/KDSR/Smpd3	bom:102275684/bom:102269137/bom:102285822	3
bom03450	Non-homologous end-joining	1/373	11/7906	0.412547	0.930545	XRCC5	Xrcc5	bom:102271622	1
bom04210	Apoptosis	7/373	130/7906	0.415707	0.930545	BCL2/CTSO/LMNA/PDPK1/SEPT4/TRAF2/XIAP	BCL2/CTSO/LMNA/PDPK1/Sept4/TRAF2/XIAP	bom:102268592/bom:102282130/bom:102280217/bom:102264327/bom:102287626/bom:102275265/bom:102275096	7
bom00982	Drug metabolism - cytochrome P450	3/373	50/7906	0.422065	0.937564	FMO2/LOC102276933/LOC102282430	FMO2/GSTT1/GSTM1	bom:102276201/bom:102276661/bom:102282430	3
bom05032	Morphine addiction	5/373	91/7906	0.429904	0.941779	ADCY4/ADCY7/ADCY8/GNB2/LOC102266153	ADCY4/ADCY7/ADCY8/Gnb2/Gnas	bom:102286168/bom:102266966/bom:102272964/bom:102272842/bom:102266153	5
bom04725	Cholinergic synapse	6/373	112/7906	0.435235	0.941779	ADCY4/ADCY7/ADCY8/BCL2/GNB2/JAK2	ADCY4/ADCY7/ADCY8/BCL2/Gnb2/JAK2	bom:102286168/bom:102266966/bom:102272964/bom:102268592/bom:102272842/bom:102278692	6
bom04080	Neuroactive ligand-receptor interaction	17/373	340/7906	0.438155	0.941779	ADCYAP1R1/ADRA2B/ADRA2C/APLNR/F2/GPR156/GRID1/GRIK4/GRIN2D/GRP/HCRTR1/HRH3/KISS1R/MCHR1/NPFFR2/P2RX1/S1PR2	ADCYAP1R1/ADRA2B/Adra2c/APLNR/F2/GPR156/GRID1/Grik4/GRIN2D/GRP/HCRTR1/HRH3/Kiss1r/MCHR1/NPFFR2/P2RX1/S1PR2	bom:102268585/bom:102282250/bom:102285813/bom:102281306/bom:102271164/bom:102274800/bom:102266846/bom:102284240/bom:102266852/bom:102265786/bom:102283240/bom:102267016/bom:102275777/bom:102269279/bom:102269552/bom:102278561/bom:102275208	17
bom04115	p53 signaling pathway	4/373	72/7906	0.44341	0.941779	BCL2/CDK6/RFWD2/TP73	BCL2/CDK6/COP1/Tp73	bom:102268592/bom:102264992/bom:102282392/bom:102267267	4
bom04935	Growth hormone synthesis, secretion and action	6/373	113/7906	0.443698	0.941779	ADCY4/ADCY7/ADCY8/IGFALS/JAK2/LOC102266153	ADCY4/ADCY7/ADCY8/Igfals/JAK2/Gnas	bom:102286168/bom:102266966/bom:102272964/bom:102272323/bom:102278692/bom:102266153	6
bom04062	Chemokine signaling pathway	9/373	175/7906	0.444368	0.941779	ADCY4/ADCY7/ADCY8/CCL21/CXCR2/ELMO1/GNB2/JAK2/LOC102271445	ADCY4/ADCY7/ADCY8/CCL21/CXCR2/ELMO1/Gnb2/JAK2/CCL11	bom:102286168/bom:102266966/bom:102272964/bom:102279199/bom:102269794/bom:102281491/bom:102272842/bom:102278692/bom:102271445	9
bom04912	GnRH signaling pathway	5/373	93/7906	0.448633	0.941779	ADCY4/ADCY7/ADCY8/CALM3/LOC102266153	ADCY4/ADCY7/ADCY8/Calm3/Gnas	bom:102286168/bom:102266966/bom:102272964/bom:102282476/bom:102266153	5
bom04130	SNARE interactions in vesicular transport	2/373	32/7906	0.449853	0.941779	STX2/VAMP5	STX2/VAMP5	bom:102283363/bom:102277280	2
bom00562	Inositol phosphate metabolism	4/373	74/7906	0.464502	0.946632	INPP5J/ISYNA1/LOC102270277/PIK3C2G	INPP5J/ISYNA1/PLCD1/PIK3C2G	bom:102284010/bom:102271719/bom:102270277/bom:102275146	4
bom04721	Synaptic vesicle cycle	4/373	74/7906	0.464502	0.946632	ATP6V1C1/DNM1/SLC6A5/STX2	ATP6V1C1/DNM1/SLC6A5/STX2	bom:102265717/bom:102266987/bom:102285048/bom:102283363	4
bom05205	Proteoglycans in cancer	10/373	199/7906	0.465462	0.946632	CAV3/FZD2/FZD9/PDPK1/PTCH1/SMO/TWIST2/WNT10A/WNT3/WNT7A	CAV3/FZD2/Fzd9/PDPK1/PTCH1/SMO/Twist2/Wnt10a/WNT3/WNT7A	bom:102272328/bom:102277539/bom:102272449/bom:102264327/bom:102283867/bom:102266883/bom:102282872/bom:102276805/bom:102281377/bom:102279575	10
bom04810	Regulation of actin cytoskeleton	10/373	200/7906	0.471853	0.946632	F2/FGFR3/GIT1/ITGA8/LIMK1/NCKAP1/PAK2/PAK4/PDGFA/SPATA13	F2/FGFR3/Git1/ITGA8/LIMK1/NCKAP1/Pak2/PAK4/PDGFA/Spata13	bom:102271164/bom:102264670/bom:102287188/bom:102273105/bom:102274463/bom:102270185/bom:102282641/bom:102269333/bom:102271219/bom:102279512	10
bom01521	EGFR tyrosine kinase inhibitor resistance	4/373	75/7906	0.474943	0.946632	BCL2/FGFR3/JAK2/PDGFA	BCL2/FGFR3/JAK2/PDGFA	bom:102268592/bom:102264670/bom:102278692/bom:102271219	4
bom05133	Pertussis	4/373	75/7906	0.474943	0.946632	C4BPA/CALM3/IRF3/TIRAP	C4BPA/Calm3/IRF3/TIRAP	bom:102268232/bom:102282476/bom:102279593/bom:102278504	4
bom05214	Glioma	4/373	75/7906	0.474943	0.946632	CALM3/CDK6/PDGFA/POLK	Calm3/CDK6/PDGFA/POLK	bom:102282476/bom:102264992/bom:102271219/bom:102269608	4
bom04151	PI3K-Akt signaling pathway	17/373	349/7906	0.482183	0.954526	BCL2/CDK6/CHAD/COL4A6/FGFR3/FLT1/GNB2/ITGA8/JAK2/LOC102271420/LOC102277745/NTRK2/PDGFA/PDPK1/PIK3AP1/PPP2CB/PRKAA1	BCL2/CDK6/CHAD/COL4A6/FGFR3/FLT1/Gnb2/ITGA8/JAK2/SGK3/THBS2/NTRK2/PDGFA/PDPK1/PIK3AP1/PPP2CB/PRKAA1	bom:102268592/bom:102264992/bom:102286624/bom:102272072/bom:102264670/bom:102269660/bom:102272842/bom:102273105/bom:102278692/bom:102271420/bom:102277745/bom:102269089/bom:102271219/bom:102264327/bom:102275813/bom:102282540/bom:102265959	17
bom04658	Th1 and Th2 cell differentiation	5/373	99/7906	0.503731	0.973	JAK2/NOTCH1/NOTCH3/PPP3CA/PPP3CC	JAK2/NOTCH1/NOTCH3/PPP3CA/PPP3CC	bom:102278692/bom:102277930/bom:102270219/bom:102266749/bom:102286752	5
bom00830	Retinol metabolism	3/373	57/7906	0.50841	0.973	BCO1/LOC102274061/LOC102279786	Bco1/cyp27c1/CYP2C19	bom:102266127/bom:102274061/bom:102279786	3
bom04071	Sphingolipid signaling pathway	6/373	121/7906	0.510223	0.973	BCL2/CERS4/PDPK1/PPP2CB/S1PR2/TRAF2	BCL2/CERS4/PDPK1/PPP2CB/S1PR2/TRAF2	bom:102268592/bom:102275684/bom:102264327/bom:102282540/bom:102275208/bom:102275265	6
bom05213	Endometrial cancer	3/373	58/7906	0.520203	0.973	PDPK1/POLK/TCF7L1	PDPK1/POLK/TCF7L1	bom:102264327/bom:102269608/bom:102281039	3
bom00564	Glycerophospholipid metabolism	5/373	101/7906	0.521628	0.973	AGPAT3/DGKI/LPCAT4/PLA1A/PLPP4	AGPAT3/DGKI/LPCAT4/PLA1A/PLPP4	bom:102264437/bom:102265428/bom:102287873/bom:102276590/bom:102272063	5
bom00250	Alanine, aspartate and glutamate metabolism	2/373	37/7906	0.526798	0.973	ASPA/GLUD1	ASPA/GLUD1	bom:102280618/bom:102270751	2
bom00350	Tyrosine metabolism	2/373	37/7906	0.526798	0.973	DDC/HPD	DDC/HPD	bom:102287020/bom:102273355	2
bom05216	Thyroid cancer	2/373	37/7906	0.526798	0.973	POLK/TCF7L1	POLK/TCF7L1	bom:102269608/bom:102281039	2
bom04070	Phosphatidylinositol signaling system	5/373	102/7906	0.530474	0.973	CALM3/DGKI/INPP5J/LOC102270277/PIK3C2G	Calm3/DGKI/INPP5J/PLCD1/PIK3C2G	bom:102282476/bom:102265428/bom:102284010/bom:102270277/bom:102275146	5
bom03022	Basal transcription factors	2/373	38/7906	0.541293	0.973	GTF2A1L/GTF2H4	GTF2A1L/GTF2H4	bom:102284183/bom:102280062	2
bom02010	ABC transporters	3/373	60/7906	0.543319	0.973	ABCA2/ABCD4/LOC102270159	ABCA2/ABCD4/ABCC1	bom:102278929/bom:102270704/bom:102270159	3
bom04144	Endocytosis	11/373	233/7906	0.54386	0.973	AMPH/ARAP1/ASAP2/CAV3/CXCR2/DNM1/EHD3/FGFR3/GIT1/VPS37A/ZFYVE9	AMPH/ARAP1/ASAP2/CAV3/CXCR2/DNM1/EHD3/FGFR3/Git1/VPS37A/ZFYVE9	bom:102281012/bom:102279066/bom:102281288/bom:102272328/bom:102269794/bom:102266987/bom:102280111/bom:102264670/bom:102287188/bom:102283343/bom:102277296	11
bom04933	AGE-RAGE signaling pathway in diabetic complications	5/373	104/7906	0.547942	0.973	AGER/BCL2/COL4A6/JAK2/LOC102270277	AGER/BCL2/COL4A6/JAK2/PLCD1	bom:102266016/bom:102268592/bom:102272072/bom:102278692/bom:102270277	5
bom03440	Homologous recombination	2/373	39/7906	0.555479	0.973	POLD3/XRCC3	POLD3/XRCC3	bom:102282385/bom:102270132	2
bom04660	T cell receptor signaling pathway	5/373	105/7906	0.55656	0.973	PAK2/PAK4/PDPK1/PPP3CA/PPP3CC	Pak2/PAK4/PDPK1/PPP3CA/PPP3CC	bom:102282641/bom:102269333/bom:102264327/bom:102266749/bom:102286752	5
bom04146	Peroxisome	4/373	84/7906	0.564867	0.973	ABCD4/EHHADH/FAR2/PEX3	ABCD4/EHHADH/FAR2/PEX3	bom:102270704/bom:102285943/bom:102274086/bom:102279519	4
bom00983	Drug metabolism - other enzymes	3/373	62/7906	0.565778	0.973	GMPS/LOC102276933/LOC102282430	GMPS/GSTT1/GSTM1	bom:102270298/bom:102276661/bom:102282430	3
bom04014	Ras signaling pathway	11/373	238/7906	0.572752	0.973	CALM3/FGFR3/FLT1/GNB2/NTRK2/PAK2/PAK4/PDGFA/PLA1A/RASAL1/RGL2	Calm3/FGFR3/FLT1/Gnb2/NTRK2/Pak2/PAK4/PDGFA/PLA1A/RASAL1/RGL2	bom:102282476/bom:102264670/bom:102269660/bom:102272842/bom:102269089/bom:102282641/bom:102269333/bom:102271219/bom:102276590/bom:102287463/bom:102269894	11
bom04142	Lysosome	6/373	129/7906	0.573607	0.973	ABCA2/CD164/CTSO/ENTPD4/GALNS/GGA2	ABCA2/CD164/CTSO/ENTPD4/GALNS/GGA2	bom:102278929/bom:102274802/bom:102282130/bom:102283172/bom:102269249/bom:102265457	6
bom05162	Measles	6/373	129/7906	0.573607	0.973	BCL2/CDK6/CSNK2A1/IRF3/RAB9B/TP73	BCL2/CDK6/CSNK2A1/IRF3/RAB9B/Tp73	bom:102268592/bom:102264992/bom:102281103/bom:102279593/bom:102276382/bom:102267267	6
bom00561	Glycerolipid metabolism	3/373	63/7906	0.576752	0.973	AGPAT3/DGKI/PLPP4	AGPAT3/DGKI/PLPP4	bom:102264437/bom:102265428/bom:102272063	3
bom00670	One carbon pool by folate	1/373	18/7906	0.581415	0.973	MTHFS	MTHFS	bom:102280364	1
bom01210	2-Oxocarboxylic acid metabolism	1/373	18/7906	0.581415	0.973	ACY1	ACY1	bom:102274671	1
bom00071	Fatty acid degradation	2/373	41/7906	0.582908	0.973	ACADL/EHHADH	ACADL/EHHADH	bom:102266624/bom:102285943	2
bom04727	GABAergic synapse	4/373	87/7906	0.592919	0.973	ADCY4/ADCY7/ADCY8/GNB2	ADCY4/ADCY7/ADCY8/Gnb2	bom:102286168/bom:102266966/bom:102272964/bom:102272842	4
bom04520	Adherens junction	3/373	65/7906	0.598173	0.973	CSNK2A1/SNAI2/TCF7L1	CSNK2A1/SNAI2/TCF7L1	bom:102281103/bom:102280193/bom:102281039	3
bom00040	Pentose and glucuronate interconversions	1/373	19/7906	0.601208	0.973	UGP2	UGP2	bom:102269930	1
bom00260	Glycine, serine and threonine metabolism	2/373	43/7906	0.609072	0.973	CHDH/SARDH	CHDH/SARDH	bom:102276474/bom:102286478	2
bom04962	Vasopressin-regulated water reabsorption	2/373	43/7906	0.609072	0.973	DYNC2H1/LOC102266153	DYNC2H1/Gnas	bom:102285296/bom:102266153	2
bom04910	Insulin signaling pathway	6/373	135/7906	0.618375	0.973	CALM3/INPP5J/PDPK1/PRKAA1/RAPGEF1/SH2B2	Calm3/INPP5J/PDPK1/PRKAA1/RAPGEF1/SH2B2	bom:102282476/bom:102284010/bom:102264327/bom:102265959/bom:102286409/bom:102271339	6
bom00900	Terpenoid backbone biosynthesis	1/373	20/7906	0.620068	0.973	FNTB	FNTB	bom:102287965	1
bom04110	Cell cycle	5/373	113/7906	0.622385	0.973	ANAPC4/CDK6/MAD2L2/SMC3/STAG1	ANAPC4/CDK6/MAD2L2/SMC3/STAG1	bom:102278163/bom:102264992/bom:102266238/bom:102284975/bom:102281115	5
bom05204	Chemical carcinogenesis	3/373	68/7906	0.628951	0.973	LOC102276933/LOC102279786/LOC102282430	GSTT1/CYP2C19/GSTM1	bom:102276661/bom:102279786/bom:102282430	3
bom05211	Renal cell carcinoma	3/373	68/7906	0.628951	0.973	PAK2/PAK4/RAPGEF1	Pak2/PAK4/RAPGEF1	bom:102282641/bom:102269333/bom:102286409	3
bom04659	Th17 cell differentiation	5/373	115/7906	0.637906	0.973	IL17D/JAK2/PPP3CA/PPP3CC/RORC	IL17D/JAK2/PPP3CA/PPP3CC/RORC	bom:102277364/bom:102278692/bom:102266749/bom:102286752/bom:102278518	5
bom04726	Serotonergic synapse	5/373	115/7906	0.637906	0.973	DDC/GNB2/LOC102266153/LOC102279786/RAPGEF3	DDC/Gnb2/Gnas/CYP2C19/RAPGEF3	bom:102287020/bom:102272842/bom:102266153/bom:102279786/bom:102282215	5
bom00515	Mannose type O-glycan biosynthesis	1/373	21/7906	0.638039	0.973	GYLTL1B	LARGE2	bom:102270818	1
bom05218	Melanoma	3/373	69/7906	0.638843	0.973	CDK6/PDGFA/POLK	CDK6/PDGFA/POLK	bom:102264992/bom:102271219/bom:102269608	3
bom00380	Tryptophan metabolism	2/373	46/7906	0.645948	0.973	DDC/EHHADH	DDC/EHHADH	bom:102287020/bom:102285943	2
bom04380	Osteoclast differentiation	5/373	117/7906	0.653029	0.973	LOC102270937/PPP3CA/PPP3CC/TNFRSF11A/TRAF2	CYBA/PPP3CA/PPP3CC/TNFRSF11A/TRAF2	bom:102270937/bom:102266749/bom:102286752/bom:102286841/bom:102275265	5
bom04714	Thermogenesis	9/373	208/7906	0.653715	0.973	ADCY4/ADCY7/ADCY8/ATP5G2/KDM3A/LOC102266153/PRKAA1/PRKG2/SMARCD2	ADCY4/ADCY7/ADCY8/ATP5MC2/KDM3A/Gnas/PRKAA1/PRKG2/SMARCD2	bom:102286168/bom:102266966/bom:102272964/bom:102265342/bom:102268445/bom:102266153/bom:102265959/bom:102269763/bom:102272545	9
bom05150	Staphylococcus aureus infection	4/373	94/7906	0.65404	0.973	DSG1/KRT24/LOC102267994/LOC102269853	DSG1/KRT24/-/KRT15	bom:102266963/bom:102278527/bom:102267994/bom:102269853	4
bom05231	Choline metabolism in cancer	4/373	94/7906	0.65404	0.973	DGKI/PDGFA/PDPK1/SLC44A4	DGKI/PDGFA/PDPK1/SLC44A4	bom:102265428/bom:102271219/bom:102264327/bom:102279720	4
bom00531	Glycosaminoglycan degradation	1/373	22/7906	0.655161	0.973	GALNS	GALNS	bom:102269249	1
bom04216	Ferroptosis	2/373	47/7906	0.657613	0.973	LOC102273670/MAP1LC3A	FTL/MAP1LC3A	bom:102273670/bom:102266010	2
bom04662	B cell receptor signaling pathway	3/373	71/7906	0.658068	0.973	PIK3AP1/PPP3CA/PPP3CC	PIK3AP1/PPP3CA/PPP3CC	bom:102275813/bom:102266749/bom:102286752	3
bom04152	AMPK signaling pathway	5/373	118/7906	0.660439	0.973	ADIPOR2/PDPK1/PPP2CB/PRKAA1/STRADA	ADIPOR2/PDPK1/PPP2CB/PRKAA1/STRADA	bom:102274185/bom:102264327/bom:102282540/bom:102265959/bom:102274168	5
bom05215	Prostate cancer	4/373	95/7906	0.662253	0.973	BCL2/PDGFA/PDPK1/TCF7L1	BCL2/PDGFA/PDPK1/TCF7L1	bom:102268592/bom:102271219/bom:102264327/bom:102281039	4
bom04622	RIG-I-like receptor signaling pathway	3/373	72/7906	0.667401	0.973	AZI2/IRF3/TRAF2	AZI2/IRF3/TRAF2	bom:102280740/bom:102279593/bom:102275265	3
bom04961	Endocrine and other factor-regulated calcium reabsorption	2/373	48/7906	0.66897	0.973	DNM1/LOC102266153	DNM1/Gnas	bom:102266987/bom:102266153	2
bom00340	Histidine metabolism	1/373	23/7906	0.671476	0.973	ASPA	ASPA	bom:102280618	1
bom00511	Other glycan degradation	1/373	23/7906	0.671476	0.973	HEXDC	Hexd	bom:102275757	1
bom00563	Glycosylphosphatidylinositol (GPI)-anchor biosynthesis	1/373	23/7906	0.671476	0.973	PIGS	PIGS	bom:102266897	1
bom00520	Amino sugar and nucleotide sugar metabolism	2/373	49/7906	0.68002	0.973	GALT/UGP2	GALT/UGP2	bom:102277425/bom:102269930	2
bom04975	Fat digestion and absorption	2/373	49/7906	0.68002	0.973	APOA1/SCARB1	Apoa1/SCARB1	bom:102285163/bom:102284449	2
bom04141	Protein processing in endoplasmic reticulum	6/373	146/7906	0.69311	0.973	BCL2/CKAP4/ERP29/TRAF2/TUSC3/UFD1L	BCL2/CKAP4/ERP29/TRAF2/TUSC3/UFD1	bom:102268592/bom:102287419/bom:102265668/bom:102275265/bom:102277183/bom:102272685	6
bom04068	FoxO signaling pathway	5/373	123/7906	0.695938	0.973	FBXO25/HOMER3/LOC102271420/PDPK1/PRKAA1	FBXO25/HOMER3/SGK3/PDPK1/PRKAA1	bom:102274501/bom:102265812/bom:102271420/bom:102264327/bom:102265959	5
bom04614	Renin-angiotensin system	1/373	25/7906	0.701832	0.973	ACE2	ACE2	bom:102274886	1
bom04950	Maturity onset diabetes of the young	1/373	25/7906	0.701832	0.973	HES1	HES1	bom:102264508	1
bom05202	Transcriptional misregulation in cancer	7/373	172/7906	0.709267	0.973	CCNT1/ETV6/FLT1/LOC102287886/MEN1/PDGFA/POLK	CCNT1/ETV6/FLT1/MYCN/Men1/PDGFA/POLK	bom:102264761/bom:102278763/bom:102269660/bom:102287886/bom:102272654/bom:102271219/bom:102269608	7
bom04742	Taste transduction	3/373	77/7906	0.711272	0.973	ADCY4/ADCY8/SCNN1B	ADCY4/ADCY8/SCNN1B	bom:102286168/bom:102272964/bom:102287562	3
bom00062	Fatty acid elongation	1/373	26/7906	0.715944	0.973	HACD2	HACD2	bom:102269541	1
bom04140	Autophagy - animal	5/373	128/7906	0.728813	0.973	BCL2/PDPK1/PPP2CB/PRKAA1/TP53INP2	BCL2/PDPK1/PPP2CB/PRKAA1/Tp53inp2	bom:102268592/bom:102264327/bom:102282540/bom:102265959/bom:102265158	5
bom00650	Butanoate metabolism	1/373	27/7906	0.72939	0.973	EHHADH	EHHADH	bom:102285943	1
bom04931	Insulin resistance	4/373	105/7906	0.737023	0.973	NR1H3/PDPK1/PRKAA1/SLC27A3	NR1H3/PDPK1/PRKAA1/SLC27A3	bom:102273526/bom:102264327/bom:102265959/bom:102285698	4
bom03020	RNA polymerase	1/373	28/7906	0.742201	0.973	POLR2G	POLR2G	bom:102272606	1
bom00980	Metabolism of xenobiotics by cytochrome P450	2/373	56/7906	0.749142	0.973	LOC102276933/LOC102282430	GSTT1/GSTM1	bom:102276661/bom:102282430	2
bom04370	VEGF signaling pathway	2/373	56/7906	0.749142	0.973	PPP3CA/PPP3CC	PPP3CA/PPP3CC	bom:102266749/bom:102286752	2
bom04061	Viral protein interaction with cytokine and cytokine receptor	3/373	82/7906	0.750561	0.973	CCL21/CXCR2/LOC102271445	CCL21/CXCR2/CCL11	bom:102279199/bom:102269794/bom:102271445	3
bom00860	Porphyrin and chlorophyll metabolism	1/373	29/7906	0.754407	0.973	BLVRA	BLVRA	bom:102279089	1
bom04625	C-type lectin receptor signaling pathway	4/373	108/7906	0.756855	0.973	CALM3/IL17D/PPP3CA/PPP3CC	Calm3/IL17D/PPP3CA/PPP3CC	bom:102282476/bom:102277364/bom:102266749/bom:102286752	4
bom00590	Arachidonic acid metabolism	3/373	83/7906	0.757883	0.973	GPX1/GPX8/LOC102279786	GPX1/GPX8/CYP2C19	bom:102280278/bom:102277527/bom:102279786	3
bom00592	alpha-Linolenic acid metabolism	1/373	30/7906	0.766036	0.973	FADS2	FADS2	bom:102275533	1
bom04136	Autophagy - other	1/373	30/7906	0.766036	0.973	PPP2CB	PPP2CB	bom:102282540	1
bom05020	Prion diseases	1/373	30/7906	0.766036	0.973	NOTCH1	NOTCH1	bom:102277930	1
bom04978	Mineral absorption	2/373	58/7906	0.766385	0.973	LOC102273670/SLC34A3	FTL/Slc34a3	bom:102273670/bom:102274533	2
bom03040	Spliceosome	4/373	110/7906	0.769424	0.973	AQR/CDC40/LSM2/SYF2	AQR/CDC40/LSM2/Syf2	bom:102266438/bom:102288252/bom:102264980/bom:102285623	4
bom05210	Colorectal cancer	3/373	85/7906	0.772009	0.973	BCL2/POLK/TCF7L1	BCL2/POLK/TCF7L1	bom:102268592/bom:102269608/bom:102281039	3
bom00500	Starch and sucrose metabolism	1/373	31/7906	0.777117	0.973	UGP2	UGP2	bom:102269930	1
bom00601	Glycosphingolipid biosynthesis - lacto and neolacto series	1/373	31/7906	0.777117	0.973	LOC102276215	Gcnt2	bom:102276215	1
bom05145	Toxoplasmosis	4/373	112/7906	0.78148	0.973	BCL2/JAK2/PDPK1/XIAP	BCL2/JAK2/PDPK1/XIAP	bom:102268592/bom:102278692/bom:102264327/bom:102275096	4
bom04666	Fc gamma R-mediated phagocytosis	3/373	87/7906	0.785455	0.973	AMPH/ASAP2/LIMK1	AMPH/ASAP2/LIMK1	bom:102281012/bom:102281288/bom:102274463	3
bom00640	Propanoate metabolism	1/373	32/7906	0.787673	0.973	EHHADH	EHHADH	bom:102285943	1
bom04932	Non-alcoholic fatty liver disease (NAFLD)	5/373	139/7906	0.791922	0.973	ADIPOR2/MAP3K11/NR1H3/PRKAA1/TRAF2	ADIPOR2/Map3k11/NR1H3/PRKAA1/TRAF2	bom:102274185/bom:102279268/bom:102273526/bom:102265959/bom:102275265	5
bom00410	beta-Alanine metabolism	1/373	33/7906	0.797732	0.973	EHHADH	EHHADH	bom:102285943	1
bom00790	Folate biosynthesis	1/373	33/7906	0.797732	0.973	MOCOS	MOCOS	bom:102271668	1
bom05310	Asthma	1/373	33/7906	0.797732	0.973	LOC102271445	CCL11	bom:102271445	1
bom00140	Steroid hormone biosynthesis	2/373	62/7906	0.797802	0.973	AKR1D1/LOC102279786	AKR1D1/CYP2C19	bom:102264964/bom:102279786	2
bom04010	MAPK signaling pathway	11/373	286/7906	0.79954	0.973	CACNA1G/CACNG5/FGFR3/FLT1/MAP3K11/NTRK2/PAK2/PDGFA/PPP3CA/PPP3CC/TRAF2	CACNA1G/Cacng5/FGFR3/FLT1/Map3k11/NTRK2/Pak2/PDGFA/PPP3CA/PPP3CC/TRAF2	bom:102280279/bom:102276480/bom:102264670/bom:102269660/bom:102279268/bom:102269089/bom:102282641/bom:102271219/bom:102266749/bom:102286752/bom:102275265	11
bom05166	Human T-cell leukemia virus 1 infection	8/373	218/7906	0.814641	0.973	ADCY4/ADCY7/ADCY8/ANAPC4/CRTC1/PPP3CA/PPP3CC/XIAP	ADCY4/ADCY7/ADCY8/ANAPC4/CRTC1/PPP3CA/PPP3CC/XIAP	bom:102286168/bom:102266966/bom:102272964/bom:102278163/bom:102270306/bom:102266749/bom:102286752/bom:102275096	8
bom05230	Central carbon metabolism in cancer	2/373	65/7906	0.818856	0.973	FGFR3/PDK1	FGFR3/PDK1	bom:102264670/bom:102265648	2
bom01230	Biosynthesis of amino acids	2/373	66/7906	0.825426	0.973	ACY1/PYCRL	ACY1/PYCR3	bom:102274671/bom:102265196	2
bom05034	Alcoholism	7/373	197/7906	0.828627	0.973	CALM3/DDC/GNB2/GRIN2D/LOC102266153/NTRK2/PPP1R1B	Calm3/DDC/Gnb2/GRIN2D/Gnas/NTRK2/PPP1R1B	bom:102282476/bom:102287020/bom:102272842/bom:102266852/bom:102266153/bom:102269089/bom:102266182	7
bom05323	Rheumatoid arthritis	3/373	95/7906	0.832824	0.973	ATP6V1C1/FLT1/TNFRSF11A	ATP6V1C1/FLT1/TNFRSF11A	bom:102265717/bom:102269660/bom:102286841	3
bom00760	Nicotinate and nicotinamide metabolism	1/373	37/7906	0.83343	0.973	BST1	Bst1	bom:102271683	1
bom05219	Bladder cancer	1/373	37/7906	0.83343	0.973	FGFR3	FGFR3	bom:102264670	1
bom04145	Phagosome	5/373	149/7906	0.838805	0.973	ATP6V1C1/DYNC2H1/LOC102270937/LOC102277745/SCARB1	ATP6V1C1/DYNC2H1/CYBA/THBS2/SCARB1	bom:102265717/bom:102285296/bom:102270937/bom:102277745/bom:102284449	5
bom05169	Epstein-Barr virus infection	7/373	201/7906	0.843578	0.973	BCL2/CDK6/HES1/IRF3/POLK/TRAF2/TRAF5	BCL2/CDK6/HES1/IRF3/POLK/TRAF2/TRAF5	bom:102268592/bom:102264992/bom:102264508/bom:102279593/bom:102269608/bom:102275265/bom:102266053	7
bom04066	HIF-1 signaling pathway	3/373	98/7906	0.848125	0.973	BCL2/FLT1/PDK1	BCL2/FLT1/PDK1	bom:102268592/bom:102269660/bom:102265648	3
bom00591	Linoleic acid metabolism	1/373	39/7906	0.848848	0.973	LOC102279786	CYP2C19	bom:102279786	1
bom05033	Nicotine addiction	1/373	39/7906	0.848848	0.973	GRIN2D	GRIN2D	bom:102266852	1
bom05143	African trypanosomiasis	1/373	39/7906	0.848848	0.973	APOA1	Apoa1	bom:102285163	1
bom05152	Tuberculosis	6/373	178/7906	0.851933	0.973	BCL2/CALM3/JAK2/PPP3CA/PPP3CC/TIRAP	BCL2/Calm3/JAK2/PPP3CA/PPP3CC/TIRAP	bom:102268592/bom:102282476/bom:102278692/bom:102266749/bom:102286752/bom:102278504	6
bom05212	Pancreatic cancer	2/373	71/7906	0.855167	0.973	CDK6/POLK	CDK6/POLK	bom:102264992/bom:102269608	2
bom05164	Influenza A	5/373	154/7906	0.858797	0.973	CDK6/IRF3/JAK2/KPNA1/LOC102276593	CDK6/IRF3/JAK2/KPNA1/-	bom:102264992/bom:102279593/bom:102278692/bom:102273512/bom:102276593	5
bom05140	Leishmaniasis	2/373	72/7906	0.860532	0.973	JAK2/LOC102270937	JAK2/CYBA	bom:102278692/bom:102270937	2
bom00270	Cysteine and methionine metabolism	1/373	41/7906	0.862843	0.973	ENOPH1	ENOPH1	bom:102279202	1
bom03050	Proteasome	1/373	41/7906	0.862843	0.973	PSMB10	PSMB10	bom:102264958	1
bom03008	Ribosome biogenesis in eukaryotes	2/373	73/7906	0.865715	0.973	CSNK2A1/LOC102275867	CSNK2A1/UTP14A	bom:102281103/bom:102275867	2
bom03018	RNA degradation	2/373	73/7906	0.865715	0.973	BTG4/LSM2	BTG4/LSM2	bom:102264973/bom:102264980	2
bom05220	Chronic myeloid leukemia	2/373	73/7906	0.865715	0.973	CDK6/POLK	CDK6/POLK	bom:102264992/bom:102269608	2
bom04060	Cytokine-cytokine receptor interaction	10/373	283/7906	0.866946	0.973	BMP5/BMP7/CCL21/CXCR2/EDAR/IL17D/IL17RE/LOC102271445/TNFRSF11A/TNFRSF25	BMP5/BMP7/CCL21/CXCR2/EDAR/IL17D/IL17RE/CCL11/TNFRSF11A/TNFRSF25	bom:102269663/bom:102270146/bom:102279199/bom:102269794/bom:102276705/bom:102277364/bom:102274905/bom:102271445/bom:102286841/bom:102279727	10
bom00970	Aminoacyl-tRNA biosynthesis	1/373	42/7906	0.869347	0.973	CARS2	CARS2	bom:102283901	1
bom04930	Type II diabetes mellitus	1/373	45/7906	0.887073	0.982866	CACNA1G	CACNA1G	bom:102280279	1
bom04723	Retrograde endocannabinoid signaling	4/373	137/7906	0.893479	0.982866	ADCY4/ADCY7/ADCY8/GNB2	ADCY4/ADCY7/ADCY8/Gnb2	bom:102286168/bom:102266966/bom:102272964/bom:102272842	4
bom00280	Valine, leucine and isoleucine degradation	1/373	47/7906	0.897536	0.982866	EHHADH	EHHADH	bom:102285943	1
bom04012	ErbB signaling pathway	2/373	82/7906	0.904991	0.982866	PAK2/PAK4	Pak2/PAK4	bom:102282641/bom:102269333	2
bom04630	JAK-STAT signaling pathway	5/373	169/7906	0.906731	0.982866	BCL2/IL17D/JAK2/PDGFA/PIAS3	BCL2/IL17D/JAK2/PDGFA/PIAS3	bom:102268592/bom:102277364/bom:102278692/bom:102271219/bom:102286484	5
bom04610	Complement and coagulation cascades	2/373	85/7906	0.915502	0.982866	C4BPA/F2	C4BPA/F2	bom:102268232/bom:102271164	2
bom00565	Ether lipid metabolism	1/373	51/7906	0.91565	0.982866	LPCAT4	LPCAT4	bom:102287873	1
bom00240	Pyrimidine metabolism	1/373	52/7906	0.919655	0.982866	ENTPD4	ENTPD4	bom:102283172	1
bom04672	Intestinal immune network for IgA production	1/373	52/7906	0.919655	0.982866	ICOSLG	ICOSLG	bom:102267826	1
bom04623	Cytosolic DNA-sensing pathway	1/373	54/7906	0.927106	0.982866	IRF3	IRF3	bom:102279593	1
bom05144	Malaria	1/373	54/7906	0.927106	0.982866	LOC102277745	THBS2	bom:102277745	1
bom05161	Hepatitis B	4/373	150/7906	0.928848	0.982866	BCL2/IRF3/JAK2/TIRAP	BCL2/IRF3/JAK2/TIRAP	bom:102268592/bom:102279593/bom:102278692/bom:102278504	4
bom05016	Huntington disease	7/373	233/7906	0.928926	0.982866	ATP5G2/DNAH10/DNAI2/GPX1/GPX8/POLR2G/TRAF2	ATP5MC2/DNAH10/DNAI2/GPX1/GPX8/POLR2G/TRAF2	bom:102265342/bom:102285560/bom:102266910/bom:102280278/bom:102277527/bom:102272606/bom:102275265	7
bom04218	Cellular senescence	4/373	151/7906	0.931073	0.982866	CALM3/CDK6/PPP3CA/PPP3CC	Calm3/CDK6/PPP3CA/PPP3CC	bom:102282476/bom:102264992/bom:102266749/bom:102286752	4
bom05135	Yersinia infection	3/373	122/7906	0.932339	0.982866	IRF3/LIMK1/TRAF2	IRF3/LIMK1/TRAF2	bom:102279593/bom:102274463/bom:102275265	3
bom04620	Toll-like receptor signaling pathway	2/373	93/7906	0.938444	0.982866	IRF3/TIRAP	IRF3/TIRAP	bom:102279593/bom:102278504	2
bom05012	Parkinson disease	6/373	218/7906	0.949337	0.982866	ATP5G2/CALM3/LOC102266153/MFN1/SNCAIP/UBC	ATP5MC2/Calm3/Gnas/Mfn1/SNCAIP/ubq-1	bom:102265342/bom:102282476/bom:102266153/bom:102275311/bom:102277397/bom:102286294	6
bom05203	Viral carcinogenesis	6/373	218/7906	0.949337	0.982866	CDK6/GTF2A1L/GTF2H4/IRF3/TRAF2/TRAF5	CDK6/GTF2A1L/GTF2H4/IRF3/TRAF2/TRAF5	bom:102264992/bom:102284183/bom:102280062/bom:102279593/bom:102275265/bom:102266053	6
bom05146	Amoebiasis	2/373	99/7906	0.951636	0.982866	COL4A6/LOC102266153	COL4A6/Gnas	bom:102272072/bom:102266153	2
bom04664	Fc epsilon RI signaling pathway	1/373	65/7906	0.957339	0.982866	PDPK1	PDPK1	bom:102264327	1
bom05221	Acute myeloid leukemia	1/373	65/7906	0.957339	0.982866	TCF7L1	TCF7L1	bom:102281039	1
bom05416	Viral myocarditis	1/373	66/7906	0.959368	0.982866	MYH7	MYH7	bom:102273976	1
bom04650	Natural killer cell mediated cytotoxicity	2/373	105/7906	0.962105	0.982866	PPP3CA/PPP3CC	PPP3CA/PPP3CC	bom:102266749/bom:102286752	2
bom05142	Chagas disease (American trypanosomiasis)	2/373	108/7906	0.966488	0.982866	LOC102266153/PPP2CB	Gnas/PPP2CB	bom:102266153/bom:102282540	2
bom05321	Inflammatory bowel disease (IBD)	1/373	70/7906	0.966567	0.982866	RORC	RORC	bom:102278518	1
bom01200	Carbon metabolism	2/373	109/7906	0.967838	0.982866	EHHADH/GLUD1	EHHADH/GLUD1	bom:102285943/bom:102270751	2
bom00190	Oxidative phosphorylation	2/373	111/7906	0.970383	0.982866	ATP5G2/ATP6V1C1	ATP5MC2/ATP6V1C1	bom:102265342/bom:102265717	2
bom04668	TNF signaling pathway	2/373	113/7906	0.972733	0.982866	TRAF2/TRAF5	TRAF2/TRAF5	bom:102275265/bom:102266053	2
bom03015	mRNA surveillance pathway	1/373	83/7906	0.982274	0.989072	PPP2CB	PPP2CB	bom:102282540	1
bom03013	RNA transport	2/373	142/7906	0.991983	0.995404	GEMIN7/THOC7	GEMIN7/THOC7	bom:102278068/bom:102285240	2
bom05168	Herpes simplex virus 1 infection	8/373	367/7906	0.99676	0.99676	BCL2/IRF3/JAK2/TRAF2/TRAF5/ZNF300/ZNF317/ZNF331	BCL2/IRF3/JAK2/TRAF2/TRAF5/ZNF300/ZNF317/ZNF331	bom:102268592/bom:102279593/bom:102278692/bom:102275265/bom:102266053/bom:102278992/bom:102267832/bom:102266814	8

## Sheet: LinkID-tan
KEGGID	Description	GeneRatio	BgRatio	pvalue	padj	geneID	geneName	keggID	Count
bom04974	Protein digestion and absorption	10/125	121/7906	1.95609e-05	0.00326668	COL11A1/COL12A1/COL14A1/COL1A1/COL1A2/COL3A1/COL5A1/COL5A2/COL6A6/LOC102268113	COL11A1/COL12A1/COL14A1/COL1A1/COL1A2/COL3A1/COL5A1/COL5A2/COL6A6/COL6A3	bom:102276187/bom:102278077/bom:102282519/bom:102265105/bom:102267202/bom:102279325/bom:102266857/bom:102279037/bom:102272379/bom:102268113	10
bom04510	Focal adhesion	11/125	198/7906	0.000282567	0.0235944	COL1A1/COL1A2/COL6A6/ELK1/FLT4/KDR/LAMB3/LOC102268113/RAC1/RELN/THBS3	COL1A1/COL1A2/COL6A6/Elk1/FLT4/KDR/LAMB3/COL6A3/RAC1/RELN/THBS3	bom:102265105/bom:102267202/bom:102272379/bom:102286114/bom:102267985/bom:102288007/bom:102274964/bom:102268113/bom:102273253/bom:102265040/bom:102271065	11
bom04512	ECM-receptor interaction	7/125	88/7906	0.000458671	0.025236	COL1A1/COL1A2/COL6A6/LAMB3/LOC102268113/RELN/THBS3	COL1A1/COL1A2/COL6A6/LAMB3/COL6A3/RELN/THBS3	bom:102265105/bom:102267202/bom:102272379/bom:102274964/bom:102268113/bom:102265040/bom:102271065	7
bom00514	Other types of O-glycan biosynthesis	5/125	44/7906	0.000604455	0.025236	COLGALT2/GALNT16/GALNT5/GXYLT2/ST6GAL2	COLGALT2/GALNT16/GALNT5/GXYLT2/ST6GAL2	bom:102271514/bom:102265179/bom:102277057/bom:102277093/bom:102285977	5
bom04151	PI3K-Akt signaling pathway	14/125	349/7906	0.00117339	0.0346917	ANGPT1/COL1A1/COL1A2/COL6A6/FLT4/KDR/LAMB3/LOC102268113/LPAR1/LPAR4/RAC1/RELN/TEK/THBS3	ANGPT1/COL1A1/COL1A2/COL6A6/FLT4/KDR/LAMB3/COL6A3/LPAR1/Lpar4/RAC1/RELN/TEK/THBS3	bom:102267130/bom:102265105/bom:102267202/bom:102272379/bom:102267985/bom:102288007/bom:102274964/bom:102268113/bom:102273019/bom:102277938/bom:102273253/bom:102265040/bom:102283049/bom:102271065	14
bom04933	AGE-RAGE signaling pathway in diabetic complications	7/125	104/7906	0.00124641	0.0346917	COL1A1/COL1A2/COL3A1/MMP2/NOX4/RAC1/TGFB3	COL1A1/COL1A2/COL3A1/MMP2/NOX4/RAC1/TGFB3	bom:102265105/bom:102267202/bom:102279325/bom:102269336/bom:102272283/bom:102273253/bom:102265567	7
bom05205	Proteoglycans in cancer	9/125	199/7906	0.00418025	0.0997289	COL1A1/COL1A2/DCN/ELK1/KDR/LUM/MMP2/RAC1/WNT2	COL1A1/COL1A2/DCN/Elk1/KDR/LUM/MMP2/RAC1/WNT2	bom:102265105/bom:102267202/bom:102278770/bom:102286114/bom:102288007/bom:102279626/bom:102269336/bom:102273253/bom:102288008	9
bom04360	Axon guidance	8/125	176/7906	0.00663353	0.138475	CXCL12/EPHA3/RAC1/SEMA3D/SEMA6C/SLIT2/SLIT3/SRGAP3	CXCL12/Epha3/RAC1/SEMA3D/SEMA6C/SLIT2/Slit3/SRGAP3	bom:102275373/bom:102283093/bom:102273253/bom:102270198/bom:102284229/bom:102272753/bom:102283723/bom:102271302	8
bom04670	Leukocyte transendothelial migration	6/125	115/7906	0.00959816	0.178099	CD99/CDH5/CXCL12/MMP2/RAC1/THY1	CD99/CDH5/CXCL12/MMP2/RAC1/THY1	bom:102268009/bom:102278234/bom:102275373/bom:102269336/bom:102273253/bom:102285533	6
bom00512	Mucin type O-glycan biosynthesis	3/125	30/7906	0.011475	0.182318	GALNT16/GALNT5/GCNT1	GALNT16/GALNT5/GCNT1	bom:102265179/bom:102277057/bom:102285997	3
bom04350	TGF-beta signaling pathway	5/125	87/7906	0.012009	0.182318	DCN/FBN1/LTBP1/TGFB3/THSD4	DCN/FBN1/LTBP1/TGFB3/THSD4	bom:102278770/bom:102283369/bom:102267403/bom:102265567/bom:102281843	5
bom04015	Rap1 signaling pathway	8/125	212/7906	0.0189257	0.257363	ANGPT1/FLT4/KDR/LPAR1/LPAR4/RAC1/RASGRP3/TEK	ANGPT1/FLT4/KDR/LPAR1/Lpar4/RAC1/RASGRP3/TEK	bom:102267130/bom:102267985/bom:102288007/bom:102273019/bom:102277938/bom:102273253/bom:102267127/bom:102283049	8
bom05146	Amoebiasis	5/125	99/7906	0.0200343	0.257363	COL1A1/COL1A2/COL3A1/LAMB3/TGFB3	COL1A1/COL1A2/COL3A1/LAMB3/TGFB3	bom:102265105/bom:102267202/bom:102279325/bom:102274964/bom:102265567	5
bom04924	Renin secretion	4/125	77/7906	0.0332741	0.385443	EDNRA/LOC102270503/NPR1/PDE1A	EDNRA/Prkg2/NPR1/PDE1A	bom:102264452/bom:102270503/bom:102279810/bom:102275745	4
bom04014	Ras signaling pathway	8/125	238/7906	0.0346206	0.385443	ANGPT1/ELK1/FLT4/KDR/RAC1/RASGRP3/RGL1/TEK	ANGPT1/Elk1/FLT4/KDR/RAC1/RASGRP3/RGL1/TEK	bom:102267130/bom:102286114/bom:102267985/bom:102288007/bom:102273253/bom:102267127/bom:102270667/bom:102283049	8
bom04010	MAPK signaling pathway	9/125	286/7906	0.0370391	0.386596	ANGPT1/ECSIT/ELK1/FLT4/KDR/RAC1/RASGRP3/TEK/TGFB3	ANGPT1/ECSIT/Elk1/FLT4/KDR/RAC1/RASGRP3/TEK/TGFB3	bom:102267130/bom:102287207/bom:102286114/bom:102267985/bom:102288007/bom:102273253/bom:102267127/bom:102283049/bom:102265567	9
bom04080	Neuroactive ligand-receptor interaction	10/125	340/7906	0.0424892	0.417394	AGTR2/CALCRL/EDNRA/GABRA3/GRID2/HTR4/LPAR1/LPAR4/NPY1R/NTS	AGTR2/CALCRL/EDNRA/GABRA3/GRID2/HTR4/LPAR1/Lpar4/NPY1R/NTS	bom:102279284/bom:102280545/bom:102264452/bom:102274915/bom:102267443/bom:102271178/bom:102273019/bom:102277938/bom:102272734/bom:102287745	10
bom05323	Rheumatoid arthritis	4/125	95/7906	0.0632523	0.552912	ANGPT1/CXCL12/TEK/TGFB3	ANGPT1/CXCL12/TEK/TGFB3	bom:102267130/bom:102275373/bom:102283049/bom:102265567	4
bom04923	Regulation of lipolysis in adipocytes	3/125	59/7906	0.0662186	0.552912	LOC102270503/NPR1/NPY1R	Prkg2/NPR1/NPY1R	bom:102270503/bom:102279810/bom:102272734	3
bom05418	Fluid shear stress and atherosclerosis	5/125	139/7906	0.0689694	0.552912	CDH5/KDR/MMP2/RAC1/SUMO1	CDH5/KDR/MMP2/RAC1/Sumo1	bom:102278234/bom:102288007/bom:102269336/bom:102273253/bom:102275831	5
bom05165	Human papillomavirus infection	9/125	323/7906	0.0695278	0.552912	COL1A1/COL1A2/COL6A6/LAMB3/LOC102268113/RELN/THBS3/TYK2/WNT2	COL1A1/COL1A2/COL6A6/LAMB3/COL6A3/RELN/THBS3/TYK2/WNT2	bom:102265105/bom:102267202/bom:102272379/bom:102274964/bom:102268113/bom:102265040/bom:102271065/bom:102287266/bom:102288008	9
bom03013	RNA transport	5/125	142/7906	0.0741096	0.562559	LOC106701306/PABPC4L/RPP30/SEH1L/SUMO1	EEF1A1/PABPC4L/RPP30/SEH1L/Sumo1	bom:106701306/bom:102269236/bom:102270107/bom:102285050/bom:102275831	5
bom05020	Prion diseases	2/125	30/7906	0.0809632	0.565578	ELK1/NCAM2	Elk1/NCAM2	bom:102286114/bom:102280020	2
bom04514	Cell adhesion molecules (CAMs)	5/125	146/7906	0.0812807	0.565578	CD99/CDH5/NCAM2/NLGN1/VCAN	CD99/CDH5/NCAM2/Nlgn1/VCAN	bom:102268009/bom:102278234/bom:102280020/bom:102264825/bom:102279106	5
bom05140	Leishmaniasis	3/125	72/7906	0.105162	0.70248	ELK1/LOC106701306/TGFB3	Elk1/EEF1A1/TGFB3	bom:102286114/bom:106701306/bom:102265567	3
bom04714	Thermogenesis	6/125	208/7906	0.111366	0.715312	LOC102270503/LOC102270846/LOC102287206/NDUFB9/NPR1/PRDM16	Prkg2/NDUFB4/COA5/NDUFB9/NPR1/Prdm16	bom:102270503/bom:102270846/bom:102287206/bom:102287778/bom:102279810/bom:102282884	6
bom04611	Platelet activation	4/125	123/7906	0.13008	0.804568	COL1A1/COL1A2/COL3A1/LOC102270503	COL1A1/COL1A2/COL3A1/Prkg2	bom:102265105/bom:102267202/bom:102279325/bom:102270503	4
bom04926	Relaxin signaling pathway	4/125	128/7906	0.144275	0.860495	COL1A1/COL1A2/COL3A1/MMP2	COL1A1/COL1A2/COL3A1/MMP2	bom:102265105/bom:102267202/bom:102279325/bom:102269336	4
bom04060	Cytokine-cytokine receptor interaction	7/125	283/7906	0.16053	0.924431	ACVRL1/BMP3/CXCL12/GDF10/IL13RA2/TGFB3/TNFRSF19	ACVRL1/BMP3/CXCL12/GDF10/IL13RA2/TGFB3/TNFRSF19	bom:102287367/bom:102270214/bom:102275373/bom:102274713/bom:102264417/bom:102265567/bom:102278387	7
bom00430	Taurine and hypotaurine metabolism	1/125	12/7906	0.174181	0.929853	GADL1	GADL1	bom:102267296	1
bom00450	Selenocompound metabolism	1/125	14/7906	0.200129	0.929853	TXNRD3	TXNRD3	bom:102287013	1
bom05014	Amyotrophic lateral sclerosis (ALS)	2/125	54/7906	0.210017	0.929853	ALS2/RAC1	ALS2/RAC1	bom:102274317/bom:102273253	2
bom05144	Malaria	2/125	54/7906	0.210017	0.929853	TGFB3/THBS3	TGFB3/THBS3	bom:102265567/bom:102271065	2
bom00770	Pantothenate and CoA biosynthesis	1/125	15/7906	0.212798	0.929853	GADL1	GADL1	bom:102267296	1
bom04370	VEGF signaling pathway	2/125	56/7906	0.221665	0.929853	KDR/RAC1	KDR/RAC1	bom:102288007/bom:102273253	2
bom05206	MicroRNAs in cancer	4/125	159/7906	0.24345	0.929853	MMP16/RECK/VIM/ZEB2	MMP16/RECK/VIM/ZEB2	bom:102269596/bom:102281771/bom:102283001/bom:102268402	4
bom00310	Lysine degradation	2/125	60/7906	0.245102	0.929853	COLGALT2/PLOD2	COLGALT2/PLOD2	bom:102271514/bom:102281451	2
bom04730	Long-term depression	2/125	62/7906	0.256863	0.929853	GRID2/LOC102270503	GRID2/Prkg2	bom:102267443/bom:102270503	2
bom05225	Hepatocellular carcinoma	4/125	163/7906	0.257288	0.929853	ELK1/TGFB3/TXNRD3/WNT2	Elk1/TGFB3/TXNRD3/WNT2	bom:102286114/bom:102265567/bom:102287013/bom:102288008	4
bom05145	Toxoplasmosis	3/125	112/7906	0.260603	0.929853	LAMB3/TGFB3/TYK2	LAMB3/TGFB3/TYK2	bom:102274964/bom:102265567/bom:102287266	3
bom04964	Proximal tubule bicarbonate reclamation	1/125	20/7906	0.273218	0.929853	SLC4A4	SLC4A4	bom:102268544	1
bom05211	Renal cell carcinoma	2/125	68/7906	0.292162	0.929853	RAC1/TGFB3	RAC1/TGFB3	bom:102273253/bom:102265567	2
bom00531	Glycosaminoglycan degradation	1/125	22/7906	0.296077	0.929853	SGSH	SGSH	bom:102274142	1
bom04024	cAMP signaling pathway	5/125	231/7906	0.301983	0.929853	EDNRA/HTR4/NPR1/NPY1R/RAC1	EDNRA/HTR4/NPR1/NPY1R/RAC1	bom:102264452/bom:102271178/bom:102279810/bom:102272734/bom:102273253	5
bom00563	Glycosylphosphatidylinositol (GPI)-anchor biosynthesis	1/125	23/7906	0.307238	0.929853	PIGC	PIGC	bom:102280146	1
bom04662	B cell receptor signaling pathway	2/125	71/7906	0.309751	0.929853	RAC1/RASGRP3	RAC1/RASGRP3	bom:102273253/bom:102267127	2
bom05212	Pancreatic cancer	2/125	71/7906	0.309751	0.929853	RAC1/TGFB3	RAC1/TGFB3	bom:102273253/bom:102265567	2
bom04721	Synaptic vesicle cycle	2/125	74/7906	0.327254	0.929853	LOC102285566/UNC13C	UNC13C/UNC13C	bom:102285566/bom:102286324	2
bom04614	Renin-angiotensin system	1/125	25/7906	0.329035	0.929853	AGTR2	AGTR2	bom:102279284	1
bom04977	Vitamin digestion and absorption	1/125	25/7906	0.329035	0.929853	FOLH1B	FOLH1	bom:102272952	1
bom00062	Fatty acid elongation	1/125	26/7906	0.339677	0.929853	HACD4	HACD4	bom:102280214	1
bom04742	Taste transduction	2/125	77/7906	0.344641	0.929853	GABRA3/PDE1A	GABRA3/PDE1A	bom:102274915/bom:102275745	2
bom04392	Hippo signaling pathway - multiple species	1/125	27/7906	0.350152	0.929853	FAT4	FAT4	bom:102286968	1
bom04270	Vascular smooth muscle contraction	3/125	134/7906	0.355885	0.929853	CALCRL/EDNRA/NPR1	CALCRL/EDNRA/NPR1	bom:102280545/bom:102264452/bom:102279810	3
bom04910	Insulin signaling pathway	3/125	135/7906	0.360221	0.929853	ELK1/EXOC7/PRKAR2B	Elk1/EXOC7/PRKAR2B	bom:102286114/bom:102269222/bom:102277134	3
bom01040	Biosynthesis of unsaturated fatty acids	1/125	28/7906	0.360462	0.929853	HACD4	HACD4	bom:102280214	1
bom04723	Retrograde endocannabinoid signaling	3/125	137/7906	0.36888	0.929853	GABRA3/LOC102270846/NDUFB9	GABRA3/NDUFB4/NDUFB9	bom:102274915/bom:102270846/bom:102287778	3
bom04020	Calcium signaling pathway	4/125	195/7906	0.371703	0.929853	CAMK1D/EDNRA/HTR4/PDE1A	CAMK1D/EDNRA/HTR4/PDE1A	bom:102283599/bom:102264452/bom:102271178/bom:102275745	4
bom04540	Gap junction	2/125	82/7906	0.373288	0.929853	LOC102270503/LPAR1	Prkg2/LPAR1	bom:102270503/bom:102273019	2
bom04976	Bile secretion	2/125	82/7906	0.373288	0.929853	ABCG2/SLC4A4	ABCG2/SLC4A4	bom:102273623/bom:102268544	2
bom04932	Non-alcoholic fatty liver disease (NAFLD)	3/125	139/7906	0.37752	0.929853	LOC102270846/NDUFB9/RAC1	NDUFB4/NDUFB9/RAC1	bom:102270846/bom:102287778/bom:102273253	3
bom04810	Regulation of actin cytoskeleton	4/125	200/7906	0.389744	0.929853	CXCL12/LPAR1/LPAR4/RAC1	CXCL12/LPAR1/Lpar4/RAC1	bom:102275373/bom:102273019/bom:102277938/bom:102273253	4
bom05210	Colorectal cancer	2/125	85/7906	0.390239	0.929853	RAC1/TGFB3	RAC1/TGFB3	bom:102273253/bom:102265567	2
bom04072	Phospholipase D signaling pathway	3/125	146/7906	0.407554	0.929853	CYTH2/LPAR1/LPAR4	CYTH2/LPAR1/Lpar4	bom:102285252/bom:102273019/bom:102277938	3
bom04141	Protein processing in endoplasmic reticulum	3/125	146/7906	0.407554	0.929853	DNAJB12/UBQLN1/UGGT2	DNAJB12/UBQLN1/UGGT2	bom:102285027/bom:102280148/bom:102267061	3
bom00410	beta-Alanine metabolism	1/125	33/7906	0.409627	0.929853	GADL1	GADL1	bom:102267296	1
bom05132	Salmonella infection	4/125	208/7906	0.418462	0.929853	CYTH2/EXOC7/PODXL/RAC1	CYTH2/EXOC7/PODXL/RAC1	bom:102285252/bom:102269222/bom:102283326/bom:102273253	4
bom04145	Phagosome	3/125	149/7906	0.420303	0.929853	MRC2/RAC1/THBS3	MRC2/RAC1/THBS3	bom:102274118/bom:102273253/bom:102271065	3
bom04150	mTOR signaling pathway	3/125	149/7906	0.420303	0.929853	DEPTOR/SEH1L/WNT2	DEPTOR/SEH1L/WNT2	bom:102282235/bom:102285050/bom:102288008	3
bom05032	Morphine addiction	2/125	91/7906	0.423515	0.929853	GABRA3/PDE1A	GABRA3/PDE1A	bom:102274915/bom:102275745	2
bom05161	Hepatitis B	3/125	150/7906	0.424533	0.929853	ELK1/TGFB3/TYK2	Elk1/TGFB3/TYK2	bom:102286114/bom:102265567/bom:102287266	3
bom04921	Oxytocin signaling pathway	3/125	151/7906	0.428753	0.929853	CAMK1D/ELK1/NPR1	CAMK1D/Elk1/NPR1	bom:102283599/bom:102286114/bom:102279810	3
bom04912	GnRH signaling pathway	2/125	93/7906	0.434402	0.929853	ELK1/MMP2	Elk1/MMP2	bom:102286114/bom:102269336	2
bom05017	Spinocerebellar ataxia	2/125	93/7906	0.434402	0.929853	KAT5/RELN	Kat5/RELN	bom:102278226/bom:102265040	2
bom04390	Hippo signaling pathway	3/125	153/7906	0.437161	0.929853	AMOT/TGFB3/WNT2	AMOT/TGFB3/WNT2	bom:102276961/bom:102265567/bom:102288008	3
bom00250	Alanine, aspartate and glutamate metabolism	1/125	37/7906	0.446243	0.929853	FOLH1B	FOLH1	bom:102272952	1
bom00760	Nicotinate and nicotinamide metabolism	1/125	37/7906	0.446243	0.929853	QPRT	QPRT	bom:102265561	1
bom05219	Bladder cancer	1/125	37/7906	0.446243	0.929853	MMP2	MMP2	bom:102269336	1
bom04925	Aldosterone synthesis and secretion	2/125	97/7906	0.455845	0.929853	CAMK1D/NPR1	CAMK1D/NPR1	bom:102283599/bom:102279810	2
bom04310	Wnt signaling pathway	3/125	158/7906	0.457976	0.929853	RAC1/SERPINF1/WNT2	RAC1/SERPINF1/WNT2	bom:102273253/bom:102282683/bom:102288008	3
bom04066	HIF-1 signaling pathway	2/125	98/7906	0.461134	0.929853	ANGPT1/TEK	ANGPT1/TEK	bom:102267130/bom:102283049	2
bom05033	Nicotine addiction	1/125	39/7906	0.463698	0.929853	GABRA3	GABRA3	bom:102274915	1
bom04972	Pancreatic secretion	2/125	102/7906	0.481988	0.929853	RAC1/SLC4A4	RAC1/SLC4A4	bom:102273253/bom:102268544	2
bom04022	cGMP-PKG signaling pathway	3/125	165/7906	0.486567	0.929853	EDNRA/LOC102270503/NPR1	EDNRA/Prkg2/NPR1	bom:102264452/bom:102270503/bom:102279810	3
bom01523	Antifolate resistance	1/125	44/7906	0.504982	0.929853	ABCG2	ABCG2	bom:102273623	1
bom04144	Endocytosis	4/125	233/7906	0.505735	0.929853	CHMP4A/CYTH2/DAB2/VPS25	CHMP4A/CYTH2/DAB2/VPS25	bom:102270324/bom:102285252/bom:102265381/bom:102276092	4
bom05016	Huntington disease	4/125	233/7906	0.505735	0.929853	DNAH1/LOC102270846/LOC102285669/NDUFB9	DNAH1/NDUFB4/Dnah8/NDUFB9	bom:102272577/bom:102270846/bom:102285669/bom:102287778	4
bom00190	Oxidative phosphorylation	2/125	111/7906	0.527065	0.929853	LOC102270846/NDUFB9	NDUFB4/NDUFB9	bom:102270846/bom:102287778	2
bom00510	N-Glycan biosynthesis	1/125	49/7906	0.543112	0.929853	ST6GAL2	ST6GAL2	bom:102285977	1
bom04726	Serotonergic synapse	2/125	115/7906	0.546243	0.929853	HTR4/LOC102285956	HTR4/KCND2	bom:102271178/bom:102285956	2
bom05134	Legionellosis	1/125	50/7906	0.550381	0.929853	LOC106701306	EEF1A1	bom:106701306	1
bom04380	Osteoclast differentiation	2/125	117/7906	0.555628	0.929853	RAC1/TYK2	RAC1/TYK2	bom:102273253/bom:102287266	2
bom00565	Ether lipid metabolism	1/125	51/7906	0.557535	0.929853	ENPP6	ENPP6	bom:102264414	1
bom04672	Intestinal immune network for IgA production	1/125	52/7906	0.564576	0.929853	CXCL12	CXCL12	bom:102275373	1
bom01212	Fatty acid metabolism	1/125	53/7906	0.571506	0.929853	HACD4	HACD4	bom:102280214	1
bom00230	Purine metabolism	2/125	122/7906	0.578493	0.929853	NPR1/PDE1A	NPR1/PDE1A	bom:102279810/bom:102275745	2
bom05213	Endometrial cancer	1/125	58/7906	0.604549	0.929853	ELK1	Elk1	bom:102286114	1
bom02010	ABC transporters	1/125	60/7906	0.617046	0.929853	ABCG2	ABCG2	bom:102273623	1
bom05169	Epstein-Barr virus infection	3/125	201/7906	0.620629	0.929853	RAC1/TYK2/VIM	RAC1/TYK2/VIM	bom:102273253/bom:102287266/bom:102283001	3
bom04137	Mitophagy - animal	1/125	62/7906	0.629152	0.929853	TBC1D17	TBC1D17	bom:102282304	1
bom05217	Basal cell carcinoma	1/125	64/7906	0.640878	0.929853	WNT2	WNT2	bom:102288008	1
bom04520	Adherens junction	1/125	65/7906	0.646602	0.929853	RAC1	RAC1	bom:102273253	1
bom04664	Fc epsilon RI signaling pathway	1/125	65/7906	0.646602	0.929853	RAC1	RAC1	bom:102273253	1
bom04217	Necroptosis	2/125	139/7906	0.649773	0.929853	CHMP4A/TYK2	CHMP4A/TYK2	bom:102270324/bom:102287266	2
bom05416	Viral myocarditis	1/125	66/7906	0.652236	0.929853	RAC1	RAC1	bom:102273253	1
bom05226	Gastric cancer	2/125	144/7906	0.66885	0.929853	TGFB3/WNT2	TGFB3/WNT2	bom:102265567/bom:102288008	2
bom05163	Human cytomegalovirus infection	3/125	216/7906	0.669071	0.929853	CXCL12/ELK1/RAC1	CXCL12/Elk1/RAC1	bom:102275373/bom:102286114/bom:102273253	3
bom05321	Inflammatory bowel disease (IBD)	1/125	70/7906	0.673894	0.929853	TGFB3	TGFB3	bom:102265567	1
bom05166	Human T-cell leukemia virus 1 infection	3/125	218/7906	0.675181	0.929853	ELK1/KAT5/TGFB3	Elk1/Kat5/TGFB3	bom:102286114/bom:102278226/bom:102265567	3
bom05224	Breast cancer	2/125	146/7906	0.676244	0.929853	FLT4/WNT2	FLT4/WNT2	bom:102267985/bom:102288008	2
bom05100	Bacterial invasion of epithelial cells	1/125	71/7906	0.679096	0.929853	RAC1	RAC1	bom:102273253	1
bom03008	Ribosome biogenesis in eukaryotes	1/125	73/7906	0.689255	0.929853	RPP30	RPP30	bom:102270107	1
bom03018	RNA degradation	1/125	73/7906	0.689255	0.929853	PABPC4L	PABPC4L	bom:102269236	1
bom05220	Chronic myeloid leukemia	1/125	73/7906	0.689255	0.929853	TGFB3	TGFB3	bom:102265567	1
bom05010	Alzheimer disease	4/125	297/7906	0.696886	0.929853	LOC102270846/NDUFB9/NOX4/WNT2	NDUFB4/NDUFB9/NOX4/WNT2	bom:102270846/bom:102287778/bom:102272283/bom:102288008	4
bom01521	EGFR tyrosine kinase inhibitor resistance	1/125	75/7906	0.699094	0.929853	KDR	KDR	bom:102288007	1
bom05214	Glioma	1/125	75/7906	0.699094	0.929853	CAMK1D	CAMK1D	bom:102283599	1
bom05164	Influenza A	2/125	154/7906	0.7045	0.929853	KPNA6/TYK2	KPNA6/TYK2	bom:102286226/bom:102287266	2
bom04012	ErbB signaling pathway	1/125	82/7906	0.73116	0.929853	ELK1	Elk1	bom:102286114	1
bom04061	Viral protein interaction with cytokine and cytokine receptor	1/125	82/7906	0.73116	0.929853	CXCL12	CXCL12	bom:102275373	1
bom03015	mRNA surveillance pathway	1/125	83/7906	0.735455	0.929853	PABPC4L	PABPC4L	bom:102269236	1
bom04530	Tight junction	2/125	166/7906	0.743042	0.929853	AMOT/RAC1	AMOT/RAC1	bom:102276961/bom:102273253	2
bom04610	Complement and coagulation cascades	1/125	85/7906	0.743842	0.929853	PROS1	PROS1	bom:102282537	1
bom04911	Insulin secretion	1/125	86/7906	0.747936	0.929853	PCLO	PCLO	bom:102268779	1
bom04666	Fc gamma R-mediated phagocytosis	1/125	87/7906	0.751965	0.929853	RAC1	RAC1	bom:102273253	1
bom04727	GABAergic synapse	1/125	87/7906	0.751965	0.929853	GABRA3	GABRA3	bom:102274915	1
bom04630	JAK-STAT signaling pathway	2/125	169/7906	0.751987	0.929853	IL13RA2/TYK2	IL13RA2/TYK2	bom:102264417/bom:102287266	2
bom01522	Endocrine resistance	1/125	89/7906	0.759833	0.929853	MMP2	MMP2	bom:102269336	1
bom05202	Transcriptional misregulation in cancer	2/125	172/7906	0.760664	0.929853	LMO2/PBX3	LMO2/PBX3	bom:102279809/bom:102281798	2
bom05222	Small cell lung cancer	1/125	90/7906	0.763673	0.929853	LAMB3	LAMB3	bom:102274964	1
bom04970	Salivary secretion	1/125	91/7906	0.767453	0.929853	LOC102270503	Prkg2	bom:102270503	1
bom05410	Hypertrophic cardiomyopathy (HCM)	1/125	91/7906	0.767453	0.929853	TGFB3	TGFB3	bom:102265567	1
bom04062	Chemokine signaling pathway	2/125	175/7906	0.76908	0.929853	CXCL12/RAC1	CXCL12/RAC1	bom:102275373/bom:102273253	2
bom04620	Toll-like receptor signaling pathway	1/125	93/7906	0.774833	0.929853	RAC1	RAC1	bom:102273253	1
bom05152	Tuberculosis	2/125	178/7906	0.77724	0.929853	MRC2/TGFB3	MRC2/TGFB3	bom:102274118/bom:102265567	2
bom05231	Choline metabolism in cancer	1/125	94/7906	0.778435	0.929853	RAC1	RAC1	bom:102273253	1
bom05414	Dilated cardiomyopathy (DCM)	1/125	96/7906	0.785469	0.929853	TGFB3	TGFB3	bom:102265567	1
bom05167	Kaposi sarcoma-associated herpesvirus infection	2/125	182/7906	0.78773	0.929853	RAC1/TYK2	RAC1/TYK2	bom:102273253/bom:102287266	2
bom04658	Th1 and Th2 cell differentiation	1/125	99/7906	0.795608	0.929853	TYK2	TYK2	bom:102287266	1
bom04064	NF-kappa B signaling pathway	1/125	101/7906	0.802101	0.929853	CXCL12	CXCL12	bom:102275373	1
bom04713	Circadian entrainment	1/125	102/7906	0.80527	0.929853	LOC102270503	Prkg2	bom:102270503	1
bom04928	Parathyroid hormone synthesis, secretion and action	1/125	102/7906	0.80527	0.929853	MMP16	MMP16	bom:102269596	1
bom04916	Melanogenesis	1/125	104/7906	0.811459	0.929853	WNT2	WNT2	bom:102288008	1
bom04650	Natural killer cell mediated cytotoxicity	1/125	105/7906	0.814479	0.929853	RAC1	RAC1	bom:102273253	1
bom05142	Chagas disease (American trypanosomiasis)	1/125	108/7906	0.823257	0.929853	TGFB3	TGFB3	bom:102265567	1
bom03040	Spliceosome	1/125	110/7906	0.828878	0.929853	PLRG1	PLRG1	bom:102284063	1
bom04110	Cell cycle	1/125	113/7906	0.836979	0.929853	TGFB3	TGFB3	bom:102265567	1
bom04659	Th17 cell differentiation	1/125	115/7906	0.842167	0.929853	TYK2	TYK2	bom:102287266	1
bom04919	Thyroid hormone signaling pathway	1/125	116/7906	0.844699	0.929853	SLC16A2	SLC16A2	bom:102281502	1
bom04071	Sphingolipid signaling pathway	1/125	121/7906	0.856769	0.929853	RAC1	RAC1	bom:102273253	1
bom04722	Neurotrophin signaling pathway	1/125	121/7906	0.856769	0.929853	RAC1	RAC1	bom:102273253	1
bom05135	Yersinia infection	1/125	122/7906	0.859068	0.929853	RAC1	RAC1	bom:102273253	1
bom04068	FoxO signaling pathway	1/125	123/7906	0.861332	0.929853	TGFB3	TGFB3	bom:102265567	1
bom05012	Parkinson disease	2/125	218/7906	0.864209	0.929853	LOC102270846/NDUFB9	NDUFB4/NDUFB9	bom:102270846/bom:102287778	2
bom04140	Autophagy - animal	1/125	128/7906	0.872118	0.929853	DEPTOR	DEPTOR	bom:102282235	1
bom04142	Lysosome	1/125	129/7906	0.874173	0.929853	SGSH	SGSH	bom:102274142	1
bom05162	Measles	1/125	129/7906	0.874173	0.929853	TYK2	TYK2	bom:102287266	1
bom04550	Signaling pathways regulating pluripotency of stem cells	1/125	139/7906	0.893006	0.937381	WNT2	WNT2	bom:102288008	1
bom04915	Estrogen signaling pathway	1/125	140/7906	0.894727	0.937381	MMP2	MMP2	bom:102269336	1
bom05160	Hepatitis C	1/125	142/7906	0.898089	0.937381	TYK2	TYK2	bom:102287266	1
bom04218	Cellular senescence	1/125	151/7906	0.911947	0.940004	TGFB3	TGFB3	bom:102265567	1
bom04261	Adrenergic signaling in cardiomyocytes	1/125	152/7906	0.913366	0.940004	AGTR2	AGTR2	bom:102279284	1
bom04934	Cushing syndrome	1/125	155/7906	0.917489	0.940004	WNT2	WNT2	bom:102288008	1
bom04621	NOD-like receptor signaling pathway	1/125	160/7906	0.923933	0.940834	TYK2	TYK2	bom:102287266	1
bom05170	Human immunodeficiency virus 1 infection	1/125	204/7906	0.962894	0.974566	RAC1	RAC1	bom:102273253	1
bom05203	Viral carcinogenesis	1/125	218/7906	0.970497	0.976343	RAC1	RAC1	bom:102273253	1
bom05168	Herpes simplex virus 1 infection	1/125	367/7906	0.997496	0.997496	TYK2	TYK2	bom:102287266	1
