# Supplementary material for: Microbial Metagenomes and Host Transcriptomes Reveal the Dynamic Changes of Rumen Gene Expression, Microbial Colonization and Co-Regulation of Mineral Element Metabolism in Yaks from Birth to Adulthood
Source: Animals (Basel). 2024 Apr 30;14(9):1365. doi: 10.3390/ani14091365 (PMC11083404; doi:10.3390/ani14091365)
Supplement: Supplementary file 1 [file animals-14-01365-s001.zip › Table S15-Level 2 microbial functions associated with host genes in the MEmagenta module.xlsx]

## Sheet: cyto_edge
source	target		coefficient	inter_type
ACACA	Endocrine system		-0.65	negative
ACACA	Cellular community - eukaryotes		-0.709562	negative
ACACA	Immune system		-0.721429	negative
ACACA	Nervous system		-0.707143	negative
ACACA	Environmental adaptation		-0.625	negative
ACACA	Aging		-0.664286	negative
ACACA	Endocrine and metabolic diseases		-0.632143	negative
ACACA	Excretory system		-0.664286	negative
ACACA	Cardiovascular diseases		-0.610714	negative
ACACA	Transcription		-0.860714	negative
ACACA	Cancers: Specific types		-0.657143	negative
ACACA	Substance dependence		-0.703571	negative
ACACA	Circulatory system		-0.642857	negative
ACACA	Sensory system		-0.721429	negative
ACACA	Development		-0.607143	negative
ADCY1	Endocrine system		-0.649186	negative
ADCY1	Cellular community - eukaryotes		-0.743908	negative
ADCY1	Immune system		-0.717424	negative
ADCY1	Nervous system		-0.675006	negative
ADCY1	Aging		-0.634432	negative
ADCY1	Endocrine and metabolic diseases		-0.603079	negative
ADCY1	Infectious diseases: Parasitic		-0.693448	negative
ADCY1	Excretory system		-0.713736	negative
ADCY1	Cardiovascular diseases		-0.617833	negative
ADCY1	Cancers: Specific types		-0.686071	negative
ADCY1	Substance dependence		-0.765375	negative
ADCY1	Circulatory system		-0.757998	negative
ADCY1	Sensory system		-0.778285	negative
ADCY1	Development		-0.669473	negative
AP2A1	Signal transduction		-0.732143	negative
AP2A1	Endocrine system		-0.671429	negative
AP2A1	Cellular community - eukaryotes		-0.822163	negative
AP2A1	Immune system		-0.825	negative
AP2A1	Nervous system		-0.753571	negative
AP2A1	Environmental adaptation		-0.710714	negative
AP2A1	Aging		-0.625	negative
AP2A1	Endocrine and metabolic diseases		-0.764286	negative
AP2A1	Infectious diseases: Parasitic		-0.753571	negative
AP2A1	Cell motility		-0.753571	negative
AP2A1	Digestive system		-0.639286	negative
AP2A1	Excretory system		-0.85	negative
AP2A1	Cardiovascular diseases		-0.728571	negative
AP2A1	Neurodegenerative diseases		-0.614286	negative
AP2A1	Cancers: Specific types		-0.771429	negative
AP2A1	Substance dependence		-0.789286	negative
AP2A1	Circulatory system		-0.796429	negative
AP2A1	Sensory system		-0.810714	negative
AP2A1	Immune diseases		-0.610714	negative
AP2A1	Development		-0.767857	negative
ARNTL	Endocrine system		-0.635714	negative
ARNTL	Cellular community - eukaryotes		-0.668454	negative
ARNTL	Nervous system		-0.610714	negative
ARNTL	Infectious diseases: Parasitic		-0.642857	negative
ARNTL	Transcription		-0.65	negative
ARNTL	Cancers: Specific types		-0.621429	negative
ARNTL	Substance dependence		-0.692857	negative
ARNTL	Sensory system		-0.646429	negative
ARNTL	Development		-0.614286	negative
ASS1	Transport and catabolism		-0.660714	negative
ASS1	Infectious diseases: Bacterial		-0.603571	negative
ASS1	Cardiovascular diseases		-0.696429	negative
ASS1	Transcription		-0.657143	negative
ASS1	Drug resistance: Antineoplastic		-0.632143	negative
ATP1B1	Signal transduction		-0.642857	negative
ATP1B1	Endocrine system		-0.785714	negative
ATP1B1	Cellular community - eukaryotes		-0.87042	negative
ATP1B1	Infectious diseases: Bacterial		-0.635714	negative
ATP1B1	Immune system		-0.853571	negative
ATP1B1	Nervous system		-0.832143	negative
ATP1B1	Environmental adaptation		-0.8	negative
ATP1B1	Aging		-0.714286	negative
ATP1B1	Endocrine and metabolic diseases		-0.785714	negative
ATP1B1	Infectious diseases: Parasitic		-0.817857	negative
ATP1B1	Cell motility		-0.610714	negative
ATP1B1	Excretory system		-0.807143	negative
ATP1B1	Cardiovascular diseases		-0.692857	negative
ATP1B1	Transcription		-0.721429	negative
ATP1B1	Cancers: Specific types		-0.85	negative
ATP1B1	Substance dependence		-0.889286	negative
ATP1B1	Circulatory system		-0.789286	negative
ATP1B1	Sensory system		-0.878571	negative
ATP1B1	Development		-0.796429	negative
AXIN2	Endocrine system		-0.689286	negative
AXIN2	Cellular community - eukaryotes		-0.698839	negative
AXIN2	Immune system		-0.717857	negative
AXIN2	Nervous system		-0.714286	negative
AXIN2	Environmental adaptation		-0.7	negative
AXIN2	Aging		-0.607143	negative
AXIN2	Endocrine and metabolic diseases		-0.610714	negative
AXIN2	Infectious diseases: Parasitic		-0.646429	negative
AXIN2	Cell motility		-0.610714	negative
AXIN2	Transcription		-0.707143	negative
AXIN2	Cancers: Specific types		-0.7	negative
AXIN2	Substance dependence		-0.721429	negative
AXIN2	Circulatory system		-0.614286	negative
AXIN2	Sensory system		-0.717857	negative
AXIN2	Development		-0.682143	negative
B3GAT1	Signal transduction		-0.717857	negative
B3GAT1	Transport and catabolism		-0.667857	negative
B3GAT1	Cell growth and death		-0.728571	negative
B3GAT1	Endocrine system		-0.807143	negative
B3GAT1	Infectious diseases: Viral		-0.625	negative
B3GAT1	Cellular community - eukaryotes		-0.840036	negative
B3GAT1	Infectious diseases: Bacterial		-0.682143	negative
B3GAT1	Immune system		-0.864286	negative
B3GAT1	Nervous system		-0.860714	negative
B3GAT1	Environmental adaptation		-0.789286	negative
B3GAT1	Aging		-0.807143	negative
B3GAT1	Endocrine and metabolic diseases		-0.85	negative
B3GAT1	Infectious diseases: Parasitic		-0.764286	negative
B3GAT1	Digestive system		-0.607143	negative
B3GAT1	Excretory system		-0.825	negative
B3GAT1	Cardiovascular diseases		-0.828571	negative
B3GAT1	Neurodegenerative diseases		-0.682143	negative
B3GAT1	Transcription		-0.853571	negative
B3GAT1	Cancers: Specific types		-0.871429	negative
B3GAT1	Substance dependence		-0.853571	negative
B3GAT1	Circulatory system		-0.803571	negative
B3GAT1	Sensory system		-0.864286	negative
B3GAT1	Development		-0.760714	negative
B4GALNT4	Cellular community - eukaryotes		-0.627346	negative
B4GALNT4	Immune system		-0.635714	negative
B4GALNT4	Nervous system		-0.614286	negative
B4GALNT4	Transcription		-0.707143	negative
B4GALT4	Endocrine system		-0.632143	negative
B4GALT4	Cellular community - eukaryotes		-0.691689	negative
B4GALT4	Immune system		-0.653571	negative
B4GALT4	Nervous system		-0.678571	negative
B4GALT4	Aging		-0.678571	negative
B4GALT4	Excretory system		-0.635714	negative
B4GALT4	Transcription		-0.767857	negative
B4GALT4	Cancers: Specific types		-0.628571	negative
B4GALT4	Substance dependence		-0.678571	negative
B4GALT4	Sensory system		-0.667857	negative
B4GALT7	Cellular community - eukaryotes		-0.605898	negative
B4GALT7	Immune system		-0.621429	negative
B4GALT7	Cell motility		-0.882143	negative
CD34	Endocrine system		-0.710714	negative
CD34	Cellular community - eukaryotes		-0.752458	negative
CD34	Infectious diseases: Bacterial		-0.614286	negative
CD34	Immune system		-0.785714	negative
CD34	Nervous system		-0.767857	negative
CD34	Environmental adaptation		-0.721429	negative
CD34	Aging		-0.678571	negative
CD34	Endocrine and metabolic diseases		-0.764286	negative
CD34	Infectious diseases: Parasitic		-0.689286	negative
CD34	Excretory system		-0.764286	negative
CD34	Cardiovascular diseases		-0.714286	negative
CD34	Transcription		-0.796429	negative
CD34	Cancers: Specific types		-0.8	negative
CD34	Substance dependence		-0.778571	negative
CD34	Circulatory system		-0.721429	negative
CD34	Sensory system		-0.792857	negative
CD34	Development		-0.692857	negative
CD63	Cell growth and death		-0.614286	negative
CD63	Endocrine system		-0.667857	negative
CD63	Cellular community - eukaryotes		-0.698839	negative
CD63	Immune system		-0.742857	negative
CD63	Nervous system		-0.721429	negative
CD63	Environmental adaptation		-0.667857	negative
CD63	Aging		-0.657143	negative
CD63	Endocrine and metabolic diseases		-0.728571	negative
CD63	Infectious diseases: Parasitic		-0.621429	negative
CD63	Excretory system		-0.696429	negative
CD63	Cardiovascular diseases		-0.707143	negative
CD63	Transcription		-0.835714	negative
CD63	Cancers: Specific types		-0.757143	negative
CD63	Substance dependence		-0.725	negative
CD63	Circulatory system		-0.671429	negative
CD63	Sensory system		-0.746429	negative
CD63	Development		-0.632143	negative
CDO1	Cell growth and death		-0.621429	negative
CDO1	Endocrine system		-0.675	negative
CDO1	Infectious diseases: Viral		-0.614286	negative
CDO1	Cellular community - eukaryotes		-0.647007	negative
CDO1	Infectious diseases: Bacterial		-0.703571	negative
CDO1	Immune system		-0.642857	negative
CDO1	Nervous system		-0.689286	negative
CDO1	Environmental adaptation		-0.714286	negative
CDO1	Aging		-0.660714	negative
CDO1	Endocrine and metabolic diseases		-0.675	negative
CDO1	Infectious diseases: Parasitic		-0.607143	negative
CDO1	Excretory system		-0.614286	negative
CDO1	Cardiovascular diseases		-0.632143	negative
CDO1	Transcription		-0.782143	negative
CDO1	Cancers: Specific types		-0.667857	negative
CDO1	Substance dependence		-0.685714	negative
CDO1	Sensory system		-0.671429	negative
CHST14	Signal transduction		-0.653571	negative
CHST14	Transport and catabolism		-0.635714	negative
CHST14	Cell growth and death		-0.625	negative
CHST14	Endocrine system		-0.760714	negative
CHST14	Cellular community - eukaryotes		-0.773906	negative
CHST14	Infectious diseases: Bacterial		-0.628571	negative
CHST14	Immune system		-0.817857	negative
CHST14	Nervous system		-0.792857	negative
CHST14	Environmental adaptation		-0.725	negative
CHST14	Aging		-0.75	negative
CHST14	Endocrine and metabolic diseases		-0.721429	negative
CHST14	Infectious diseases: Parasitic		-0.696429	negative
CHST14	Excretory system		-0.753571	negative
CHST14	Cardiovascular diseases		-0.7	negative
CHST14	Transcription		-0.832143	negative
CHST14	Cancers: Specific types		-0.785714	negative
CHST14	Substance dependence		-0.792857	negative
CHST14	Circulatory system		-0.778571	negative
CHST14	Sensory system		-0.825	negative
CHST14	Development		-0.739286	negative
CLCF1	Endocrine system		-0.607143	negative
CLCF1	Cellular community - eukaryotes		-0.693477	negative
CLCF1	Immune system		-0.678571	negative
CLCF1	Nervous system		-0.675	negative
CLCF1	Environmental adaptation		-0.607143	negative
CLCF1	Endocrine and metabolic diseases		-0.621429	negative
CLCF1	Infectious diseases: Parasitic		-0.603571	negative
CLCF1	Excretory system		-0.635714	negative
CLCF1	Transcription		-0.710714	negative
CLCF1	Cancers: Specific types		-0.671429	negative
CLCF1	Substance dependence		-0.692857	negative
CLCF1	Sensory system		-0.678571	negative
COL11A2	Endocrine and metabolic diseases		-0.629133	negative
COL11A2	Cardiovascular diseases		-0.604111	negative
COL11A2	Transcription		-0.614835	negative
COL9A1	Cell growth and death		-0.621522	negative
COL9A1	Endocrine system		-0.70267	negative
COL9A1	Cellular community - eukaryotes		-0.71622	negative
COL9A1	Immune system		-0.781974	negative
COL9A1	Nervous system		-0.743244	negative
COL9A1	Environmental adaptation		-0.757998	negative
COL9A1	Aging		-0.675006	negative
COL9A1	Endocrine and metabolic diseases		-0.746933	negative
COL9A1	Infectious diseases: Parasitic		-0.615989	negative
COL9A1	Excretory system		-0.675006	negative
COL9A1	Cardiovascular diseases		-0.695293	negative
COL9A1	Transcription		-0.761687	negative
COL9A1	Cancers: Specific types		-0.772752	negative
COL9A1	Substance dependence		-0.711891	negative
COL9A1	Sensory system		-0.726645	negative
COL9A1	Development		-0.693448	negative
CPT1C	Endocrine system		-0.65	negative
CPT1C	Cellular community - eukaryotes		-0.661305	negative
CPT1C	Immune system		-0.671429	negative
CPT1C	Nervous system		-0.675	negative
CPT1C	Environmental adaptation		-0.614286	negative
CPT1C	Aging		-0.660714	negative
CPT1C	Endocrine and metabolic diseases		-0.675	negative
CPT1C	Excretory system		-0.685714	negative
CPT1C	Cardiovascular diseases		-0.667857	negative
CPT1C	Transcription		-0.892857	negative
CPT1C	Cancers: Specific types		-0.703571	negative
CPT1C	Substance dependence		-0.664286	negative
CPT1C	Sensory system		-0.667857	negative
CREB3L1	Signal transduction		-0.617857	negative
CREB3L1	Cell growth and death		-0.678571	negative
CREB3L1	Endocrine system		-0.757143	negative
CREB3L1	Cellular community - eukaryotes		-0.802503	negative
CREB3L1	Infectious diseases: Bacterial		-0.65	negative
CREB3L1	Immune system		-0.803571	negative
CREB3L1	Nervous system		-0.796429	negative
CREB3L1	Environmental adaptation		-0.75	negative
CREB3L1	Aging		-0.728571	negative
CREB3L1	Endocrine and metabolic diseases		-0.771429	negative
CREB3L1	Infectious diseases: Parasitic		-0.739286	negative
CREB3L1	Excretory system		-0.778571	negative
CREB3L1	Cardiovascular diseases		-0.735714	negative
CREB3L1	Transcription		-0.853571	negative
CREB3L1	Cancers: Specific types		-0.821429	negative
CREB3L1	Substance dependence		-0.821429	negative
CREB3L1	Circulatory system		-0.725	negative
CREB3L1	Sensory system		-0.814286	negative
CREB3L1	Development		-0.725	negative
DEGS1	Signal transduction		-0.678571	negative
DEGS1	Endocrine system		-0.692857	negative
DEGS1	Cellular community - eukaryotes		-0.770331	negative
DEGS1	Infectious diseases: Bacterial		-0.628571	negative
DEGS1	Immune system		-0.778571	negative
DEGS1	Nervous system		-0.782143	negative
DEGS1	Environmental adaptation		-0.671429	negative
DEGS1	Aging		-0.703571	negative
DEGS1	Endocrine and metabolic diseases		-0.810714	negative
DEGS1	Infectious diseases: Parasitic		-0.678571	negative
DEGS1	Excretory system		-0.814286	negative
DEGS1	Cardiovascular diseases		-0.760714	negative
DEGS1	Neurodegenerative diseases		-0.646429	negative
DEGS1	Transcription		-0.771429	negative
DEGS1	Cancers: Specific types		-0.789286	negative
DEGS1	Substance dependence		-0.771429	negative
DEGS1	Circulatory system		-0.775	negative
DEGS1	Sensory system		-0.789286	negative
DEGS1	Development		-0.653571	negative
DGAT1	Endocrine system		-0.660714	negative
DGAT1	Cellular community - eukaryotes		-0.702413	negative
DGAT1	Immune system		-0.725	negative
DGAT1	Nervous system		-0.685714	negative
DGAT1	Environmental adaptation		-0.696429	negative
DGAT1	Endocrine and metabolic diseases		-0.625	negative
DGAT1	Infectious diseases: Parasitic		-0.667857	negative
DGAT1	Cell motility		-0.646429	negative
DGAT1	Excretory system		-0.65	negative
DGAT1	Cancers: Specific types		-0.721429	negative
DGAT1	Substance dependence		-0.7	negative
DGAT1	Sensory system		-0.689286	negative
DGAT1	Development		-0.714286	negative
DHX8	Transcription		-0.639286	negative
DNAH9	Transcription		-0.614145	negative
DTX1	Cellular community - eukaryotes		-0.643432	negative
DTX1	Immune system		-0.682143	negative
DTX1	Nervous system		-0.671429	negative
DTX1	Endocrine and metabolic diseases		-0.685714	negative
DTX1	Excretory system		-0.660714	negative
DTX1	Cardiovascular diseases		-0.65	negative
DTX1	Transcription		-0.742857	negative
DTX1	Cancers: Specific types		-0.689286	negative
DTX1	Substance dependence		-0.653571	negative
DTX1	Circulatory system		-0.610714	negative
DTX1	Sensory system		-0.675	negative
EDC3	Signal transduction		-0.675	negative
EDC3	Transport and catabolism		-0.610714	negative
EDC3	Cell growth and death		-0.603571	negative
EDC3	Endocrine system		-0.760714	negative
EDC3	Cellular community - eukaryotes		-0.818588	negative
EDC3	Infectious diseases: Bacterial		-0.621429	negative
EDC3	Immune system		-0.832143	negative
EDC3	Nervous system		-0.789286	negative
EDC3	Environmental adaptation		-0.8	negative
EDC3	Aging		-0.714286	negative
EDC3	Endocrine and metabolic diseases		-0.717857	negative
EDC3	Infectious diseases: Parasitic		-0.757143	negative
EDC3	Digestive system		-0.625	negative
EDC3	Excretory system		-0.757143	negative
EDC3	Cardiovascular diseases		-0.717857	negative
EDC3	Transcription		-0.746429	negative
EDC3	Cancers: Specific types		-0.771429	negative
EDC3	Substance dependence		-0.796429	negative
EDC3	Circulatory system		-0.678571	negative
EDC3	Sensory system		-0.789286	negative
EDC3	Development		-0.796429	negative
EXOSC8	Signal transduction		-0.625	negative
EXOSC8	Endocrine system		-0.635714	negative
EXOSC8	Cellular community - eukaryotes		-0.772118	negative
EXOSC8	Immune system		-0.739286	negative
EXOSC8	Nervous system		-0.7	negative
EXOSC8	Environmental adaptation		-0.664286	negative
EXOSC8	Endocrine and metabolic diseases		-0.678571	negative
EXOSC8	Infectious diseases: Parasitic		-0.678571	negative
EXOSC8	Cell motility		-0.614286	negative
EXOSC8	Excretory system		-0.717857	negative
EXOSC8	Cardiovascular diseases		-0.635714	negative
EXOSC8	Cancers: Specific types		-0.703571	negative
EXOSC8	Substance dependence		-0.714286	negative
EXOSC8	Sensory system		-0.689286	negative
EXOSC8	Development		-0.685714	negative
EXT1	Cellular community - eukaryotes		-0.654156	negative
EXT1	Immune system		-0.657143	negative
EXT1	Nervous system		-0.632143	negative
EXT1	Excretory system		-0.607143	negative
EXT1	Transcription		-0.725	negative
EXT1	Cancers: Specific types		-0.628571	negative
EXT1	Substance dependence		-0.664286	negative
EXT1	Sensory system		-0.671429	negative
FUS	Endocrine system		-0.642857	negative
FUS	Cellular community - eukaryotes		-0.768544	negative
FUS	Immune system		-0.792857	negative
FUS	Nervous system		-0.725	negative
FUS	Environmental adaptation		-0.710714	negative
FUS	Endocrine and metabolic diseases		-0.628571	negative
FUS	Infectious diseases: Parasitic		-0.682143	negative
FUS	Cell motility		-0.842857	negative
FUS	Excretory system		-0.639286	negative
FUS	Cancers: Specific types		-0.696429	negative
FUS	Substance dependence		-0.746429	negative
FUS	Circulatory system		-0.621429	negative
FUS	Sensory system		-0.75	negative
FUS	Development		-0.721429	negative
GNE	Signal transduction		-0.703571	negative
GNE	Transport and catabolism		-0.685714	negative
GNE	Cell growth and death		-0.689286	negative
GNE	Endocrine system		-0.764286	negative
GNE	Cellular community - eukaryotes		-0.781055	negative
GNE	Infectious diseases: Bacterial		-0.685714	negative
GNE	Immune system		-0.782143	negative
GNE	Nervous system		-0.814286	negative
GNE	Environmental adaptation		-0.714286	negative
GNE	Aging		-0.803571	negative
GNE	Endocrine and metabolic diseases		-0.764286	negative
GNE	Infectious diseases: Parasitic		-0.667857	negative
GNE	Digestive system		-0.632143	negative
GNE	Excretory system		-0.75	negative
GNE	Cardiovascular diseases		-0.728571	negative
GNE	Neurodegenerative diseases		-0.632143	negative
GNE	Transcription		-0.867857	negative
GNE	Cancers: Specific types		-0.753571	negative
GNE	Substance dependence		-0.775	negative
GNE	Circulatory system		-0.771429	negative
GNE	Sensory system		-0.792857	negative
GNE	Development		-0.685714	negative
GORAB	Endocrine system		-0.753571	negative
GORAB	Cellular community - eukaryotes		-0.813226	negative
GORAB	Immune system		-0.817857	negative
GORAB	Nervous system		-0.789286	negative
GORAB	Environmental adaptation		-0.782143	negative
GORAB	Aging		-0.675	negative
GORAB	Endocrine and metabolic diseases		-0.717857	negative
GORAB	Infectious diseases: Parasitic		-0.757143	negative
GORAB	Cell motility		-0.7	negative
GORAB	Excretory system		-0.703571	negative
GORAB	Cardiovascular diseases		-0.603571	negative
GORAB	Transcription		-0.635714	negative
GORAB	Cancers: Specific types		-0.807143	negative
GORAB	Substance dependence		-0.817857	negative
GORAB	Circulatory system		-0.671429	negative
GORAB	Sensory system		-0.8	negative
GORAB	Development		-0.775	negative
GPC4	Signal transduction		-0.725	negative
GPC4	Transport and catabolism		-0.657143	negative
GPC4	Cell growth and death		-0.65	negative
GPC4	Endocrine system		-0.721429	negative
GPC4	Infectious diseases: Viral		-0.660714	negative
GPC4	Cellular community - eukaryotes		-0.720286	negative
GPC4	Infectious diseases: Bacterial		-0.696429	negative
GPC4	Immune system		-0.778571	negative
GPC4	Nervous system		-0.8	negative
GPC4	Environmental adaptation		-0.742857	negative
GPC4	Aging		-0.760714	negative
GPC4	Endocrine and metabolic diseases		-0.814286	negative
GPC4	Infectious diseases: Parasitic		-0.621429	negative
GPC4	Digestive system		-0.642857	negative
GPC4	Excretory system		-0.775	negative
GPC4	Cardiovascular diseases		-0.792857	negative
GPC4	Neurodegenerative diseases		-0.614286	negative
GPC4	Transcription		-0.792857	negative
GPC4	Cancers: Specific types		-0.760714	negative
GPC4	Substance dependence		-0.703571	negative
GPC4	Circulatory system		-0.7	negative
GPC4	Sensory system		-0.732143	negative
GPC4	Development		-0.671429	negative
GPD2	Endocrine system		-0.735714	negative
GPD2	Cellular community - eukaryotes		-0.781055	negative
GPD2	Immune system		-0.728571	negative
GPD2	Nervous system		-0.725	negative
GPD2	Environmental adaptation		-0.721429	negative
GPD2	Aging		-0.646429	negative
GPD2	Infectious diseases: Parasitic		-0.760714	negative
GPD2	Cell motility		-0.675	negative
GPD2	Excretory system		-0.628571	negative
GPD2	Cancers: Specific types		-0.7	negative
GPD2	Substance dependence		-0.789286	negative
GPD2	Circulatory system		-0.664286	negative
GPD2	Sensory system		-0.753571	negative
GPD2	Development		-0.753571	negative
H6PD	Signal transduction		-0.632143	negative
H6PD	Transport and catabolism		-0.621429	negative
H6PD	Endocrine system		-0.735714	negative
H6PD	Infectious diseases: Viral		-0.642857	negative
H6PD	Cellular community - eukaryotes		-0.822163	negative
H6PD	Infectious diseases: Bacterial		-0.671429	negative
H6PD	Immune system		-0.825	negative
H6PD	Nervous system		-0.785714	negative
H6PD	Environmental adaptation		-0.792857	negative
H6PD	Aging		-0.678571	negative
H6PD	Endocrine and metabolic diseases		-0.789286	negative
H6PD	Infectious diseases: Parasitic		-0.771429	negative
H6PD	Digestive system		-0.621429	negative
H6PD	Excretory system		-0.796429	negative
H6PD	Cardiovascular diseases		-0.732143	negative
H6PD	Transcription		-0.667857	negative
H6PD	Cancers: Specific types		-0.814286	negative
H6PD	Substance dependence		-0.85	negative
H6PD	Circulatory system		-0.796429	negative
H6PD	Sensory system		-0.864286	negative
H6PD	Development		-0.771429	negative
ICA1	Signal transduction		-0.710714	negative
ICA1	Transport and catabolism		-0.785714	negative
ICA1	Cell growth and death		-0.742857	negative
ICA1	Endocrine system		-0.771429	negative
ICA1	Infectious diseases: Viral		-0.739286	negative
ICA1	Cellular community - eukaryotes		-0.788204	negative
ICA1	Infectious diseases: Bacterial		-0.8	negative
ICA1	Immune system		-0.75	negative
ICA1	Nervous system		-0.789286	negative
ICA1	Environmental adaptation		-0.757143	negative
ICA1	Aging		-0.8	negative
ICA1	Endocrine and metabolic diseases		-0.742857	negative
ICA1	Infectious diseases: Parasitic		-0.728571	negative
ICA1	Digestive system		-0.75	negative
ICA1	Excretory system		-0.764286	negative
ICA1	Cardiovascular diseases		-0.735714	negative
ICA1	Neurodegenerative diseases		-0.653571	negative
ICA1	Transcription		-0.685714	negative
ICA1	Cancers: Specific types		-0.721429	negative
ICA1	Substance dependence		-0.785714	negative
ICA1	Drug resistance: Antineoplastic		-0.714286	negative
ICA1	Circulatory system		-0.767857	negative
ICA1	Sensory system		-0.782143	negative
ICA1	Development		-0.721429	negative
IMPDH2	Cellular community - eukaryotes		-0.700626	negative
IMPDH2	Immune system		-0.703571	negative
IMPDH2	Nervous system		-0.632143	negative
IMPDH2	Excretory system		-0.628571	negative
IMPDH2	Cancers: Specific types		-0.621429	negative
IMPDH2	Substance dependence		-0.678571	negative
IMPDH2	Sensory system		-0.689286	negative
IMPDH2	Development		-0.635714	negative
KSR1	Signal transduction		-0.678571	negative
KSR1	Transport and catabolism		-0.667857	negative
KSR1	Cell growth and death		-0.682143	negative
KSR1	Endocrine system		-0.753571	negative
KSR1	Cellular community - eukaryotes		-0.77748	negative
KSR1	Infectious diseases: Bacterial		-0.764286	negative
KSR1	Immune system		-0.735714	negative
KSR1	Nervous system		-0.782143	negative
KSR1	Environmental adaptation		-0.725	negative
KSR1	Aging		-0.778571	negative
KSR1	Endocrine and metabolic diseases		-0.735714	negative
KSR1	Infectious diseases: Parasitic		-0.671429	negative
KSR1	Digestive system		-0.635714	negative
KSR1	Excretory system		-0.775	negative
KSR1	Cardiovascular diseases		-0.692857	negative
KSR1	Transcription		-0.846429	negative
KSR1	Cancers: Specific types		-0.721429	negative
KSR1	Substance dependence		-0.753571	negative
KSR1	Circulatory system		-0.689286	negative
KSR1	Sensory system		-0.739286	negative
KSR1	Development		-0.682143	negative
LAMA3	Endocrine system		-0.625	negative
LAMA3	Transcription		-0.721429	negative
LAMA3	Substance dependence		-0.635714	negative
LAMA3	Sensory system		-0.621429	negative
LDLRAP1	Cellular community - eukaryotes		-0.689902	negative
LDLRAP1	Immune system		-0.685714	negative
LDLRAP1	Nervous system		-0.625	negative
LDLRAP1	Environmental adaptation		-0.603571	negative
LDLRAP1	Cell motility		-0.75	negative
LDLRAP1	Substance dependence		-0.664286	negative
LDLRAP1	Sensory system		-0.657143	negative
LDLRAP1	Development		-0.628571	negative
LIN52	Cellular community - eukaryotes		-0.713137	negative
LIN52	Immune system		-0.717857	negative
LIN52	Nervous system		-0.646429	negative
LIN52	Endocrine and metabolic diseases		-0.621429	negative
LIN52	Cell motility		-0.846429	negative
LIN52	Excretory system		-0.685714	negative
LIN52	Cancers: Specific types		-0.628571	negative
LIN52	Substance dependence		-0.692857	negative
LIN52	Circulatory system		-0.685714	negative
LIN52	Sensory system		-0.725	negative
LOC102267511	Endocrine system		-0.625	negative
LOC102267511	Cellular community - eukaryotes		-0.695264	negative
LOC102267511	Immune system		-0.696429	negative
LOC102267511	Nervous system		-0.692857	negative
LOC102267511	Environmental adaptation		-0.65	negative
LOC102267511	Aging		-0.625	negative
LOC102267511	Endocrine and metabolic diseases		-0.621429	negative
LOC102267511	Cell motility		-0.689286	negative
LOC102267511	Excretory system		-0.653571	negative
LOC102267511	Transcription		-0.671429	negative
LOC102267511	Cancers: Specific types		-0.628571	negative
LOC102267511	Substance dependence		-0.632143	negative
LOC102267511	Sensory system		-0.621429	negative
LOC102267511	Development		-0.628571	negative
LOC102269284	Cellular community - eukaryotes		-0.705988	negative
LOC102269284	Immune system		-0.728571	negative
LOC102269284	Nervous system		-0.678571	negative
LOC102269284	Environmental adaptation		-0.628571	negative
LOC102269284	Endocrine and metabolic diseases		-0.671429	negative
LOC102269284	Infectious diseases: Parasitic		-0.614286	negative
LOC102269284	Cell motility		-0.678571	negative
LOC102269284	Excretory system		-0.635714	negative
LOC102269284	Cancers: Specific types		-0.685714	negative
LOC102269284	Substance dependence		-0.728571	negative
LOC102269284	Circulatory system		-0.707143	negative
LOC102269284	Sensory system		-0.764286	negative
LOC102269284	Development		-0.617857	negative
LOC102271011	Signal transduction		-0.731187	negative
LOC102271011	Transport and catabolism		-0.781367	negative
LOC102271011	Cell growth and death		-0.71685	negative
LOC102271011	Endocrine system		-0.738356	negative
LOC102271011	Infectious diseases: Viral		-0.684592	negative
LOC102271011	Cellular community - eukaryotes		-0.776684	negative
LOC102271011	Infectious diseases: Bacterial		-0.713266	negative
LOC102271011	Immune system		-0.774199	negative
LOC102271011	Nervous system		-0.770614	negative
LOC102271011	Environmental adaptation		-0.709682	negative
LOC102271011	Aging		-0.788536	negative
LOC102271011	Endocrine and metabolic diseases		-0.749109	negative
LOC102271011	Infectious diseases: Parasitic		-0.709682	negative
LOC102271011	Digestive system		-0.706098	negative
LOC102271011	Excretory system		-0.820794	negative
LOC102271011	Cardiovascular diseases		-0.835131	negative
LOC102271011	Neurodegenerative diseases		-0.677424	negative
LOC102271011	Transcription		-0.749109	negative
LOC102271011	Cancers: Specific types		-0.738356	negative
LOC102271011	Substance dependence		-0.76703	negative
LOC102271011	Drug resistance: Antineoplastic		-0.652334	negative
LOC102271011	Circulatory system		-0.784951	negative
LOC102271011	Sensory system		-0.784951	negative
LOC102271011	Development		-0.713266	negative
LOC102271198	Signal transduction		-0.678571	negative
LOC102271198	Cell growth and death		-0.675	negative
LOC102271198	Endocrine system		-0.732143	negative
LOC102271198	Cellular community - eukaryotes		-0.82395	negative
LOC102271198	Infectious diseases: Bacterial		-0.660714	negative
LOC102271198	Immune system		-0.767857	negative
LOC102271198	Nervous system		-0.796429	negative
LOC102271198	Environmental adaptation		-0.692857	negative
LOC102271198	Aging		-0.771429	negative
LOC102271198	Endocrine and metabolic diseases		-0.760714	negative
LOC102271198	Infectious diseases: Parasitic		-0.689286	negative
LOC102271198	Excretory system		-0.778571	negative
LOC102271198	Cardiovascular diseases		-0.710714	negative
LOC102271198	Transcription		-0.760714	negative
LOC102271198	Cancers: Specific types		-0.742857	negative
LOC102271198	Substance dependence		-0.782143	negative
LOC102271198	Circulatory system		-0.682143	negative
LOC102271198	Sensory system		-0.757143	negative
LOC102271198	Development		-0.660714	negative
LOC102286123	Signal transduction		-0.642857	negative
LOC102286123	Cell growth and death		-0.75	negative
LOC102286123	Endocrine system		-0.771429	negative
LOC102286123	Cellular community - eukaryotes		-0.738159	negative
LOC102286123	Infectious diseases: Bacterial		-0.660714	negative
LOC102286123	Immune system		-0.753571	negative
LOC102286123	Nervous system		-0.792857	negative
LOC102286123	Environmental adaptation		-0.728571	negative
LOC102286123	Aging		-0.8	negative
LOC102286123	Endocrine and metabolic diseases		-0.714286	negative
LOC102286123	Infectious diseases: Parasitic		-0.621429	negative
LOC102286123	Excretory system		-0.671429	negative
LOC102286123	Cardiovascular diseases		-0.664286	negative
LOC102286123	Transcription		-0.903571	negative
LOC102286123	Cancers: Specific types		-0.742857	negative
LOC102286123	Substance dependence		-0.717857	negative
LOC102286123	Circulatory system		-0.603571	negative
LOC102286123	Sensory system		-0.707143	negative
LOC102286123	Development		-0.671429	negative
MAGI3	Endocrine system		-0.607143	negative
MAGI3	Cellular community - eukaryotes		-0.647007	negative
MAGI3	Immune system		-0.678571	negative
MAGI3	Nervous system		-0.642857	negative
MAGI3	Environmental adaptation		-0.642857	negative
MAGI3	Aging		-0.603571	negative
MAGI3	Endocrine and metabolic diseases		-0.646429	negative
MAGI3	Excretory system		-0.625	negative
MAGI3	Cardiovascular diseases		-0.660714	negative
MAGI3	Transcription		-0.771429	negative
MAGI3	Cancers: Specific types		-0.653571	negative
MAGI3	Substance dependence		-0.7	negative
MAGI3	Circulatory system		-0.664286	negative
MAGI3	Sensory system		-0.739286	negative
MGAT1	Cellular community - eukaryotes		-0.613048	negative
MGAT1	Transcription		-0.796429	negative
MID1	Endocrine system		-0.617857	negative
MID1	Cellular community - eukaryotes		-0.688115	negative
MID1	Immune system		-0.660714	negative
MID1	Nervous system		-0.682143	negative
MID1	Aging		-0.685714	negative
MID1	Endocrine and metabolic diseases		-0.628571	negative
MID1	Excretory system		-0.689286	negative
MID1	Cardiovascular diseases		-0.607143	negative
MID1	Transcription		-0.775	negative
MID1	Cancers: Specific types		-0.617857	negative
MID1	Substance dependence		-0.671429	negative
MID1	Circulatory system		-0.639286	negative
MID1	Sensory system		-0.682143	negative
MINPP1	Endocrine system		-0.703571	negative
MINPP1	Cellular community - eukaryotes		-0.7042	negative
MINPP1	Infectious diseases: Bacterial		-0.603571	negative
MINPP1	Immune system		-0.692857	negative
MINPP1	Nervous system		-0.728571	negative
MINPP1	Environmental adaptation		-0.732143	negative
MINPP1	Aging		-0.682143	negative
MINPP1	Endocrine and metabolic diseases		-0.646429	negative
MINPP1	Infectious diseases: Parasitic		-0.639286	negative
MINPP1	Excretory system		-0.628571	negative
MINPP1	Transcription		-0.789286	negative
MINPP1	Cancers: Specific types		-0.678571	negative
MINPP1	Substance dependence		-0.7	negative
MINPP1	Sensory system		-0.667857	negative
MINPP1	Development		-0.653571	negative
MYH10	Signal transduction		-0.607143	negative
MYH10	Cell growth and death		-0.671429	negative
MYH10	Endocrine system		-0.757143	negative
MYH10	Cellular community - eukaryotes		-0.761394	negative
MYH10	Infectious diseases: Bacterial		-0.617857	negative
MYH10	Immune system		-0.8	negative
MYH10	Nervous system		-0.789286	negative
MYH10	Environmental adaptation		-0.742857	negative
MYH10	Aging		-0.742857	negative
MYH10	Endocrine and metabolic diseases		-0.725	negative
MYH10	Infectious diseases: Parasitic		-0.682143	negative
MYH10	Excretory system		-0.714286	negative
MYH10	Cardiovascular diseases		-0.703571	negative
MYH10	Transcription		-0.914286	negative
MYH10	Cancers: Specific types		-0.785714	negative
MYH10	Substance dependence		-0.778571	negative
MYH10	Circulatory system		-0.692857	negative
MYH10	Sensory system		-0.789286	negative
MYH10	Development		-0.714286	negative
NLN	Signal transduction		-0.760714	negative
NLN	Transport and catabolism		-0.717857	negative
NLN	Cell growth and death		-0.753571	negative
NLN	Endocrine system		-0.842857	negative
NLN	Infectious diseases: Viral		-0.617857	negative
NLN	Cellular community - eukaryotes		-0.875782	negative
NLN	Infectious diseases: Bacterial		-0.75	negative
NLN	Immune system		-0.878571	negative
NLN	Nervous system		-0.882143	negative
NLN	Environmental adaptation		-0.828571	negative
NLN	Aging		-0.867857	negative
NLN	Endocrine and metabolic diseases		-0.846429	negative
NLN	Infectious diseases: Parasitic		-0.757143	negative
NLN	Digestive system		-0.660714	negative
NLN	Excretory system		-0.828571	negative
NLN	Cardiovascular diseases		-0.825	negative
NLN	Neurodegenerative diseases		-0.65	negative
NLN	Transcription		-0.857143	negative
NLN	Cancers: Specific types		-0.846429	negative
NLN	Substance dependence		-0.864286	negative
NLN	Circulatory system		-0.803571	negative
NLN	Sensory system		-0.875	negative
NLN	Development		-0.789286	negative
PAFAH1B2	Cellular community - eukaryotes		-0.61126	negative
PAFAH1B2	Immune system		-0.603571	negative
PAFAH1B2	Substance dependence		-0.625	negative
PAFAH1B2	Sensory system		-0.646429	negative
PC	Signal transduction		-0.675	negative
PC	Transport and catabolism		-0.628571	negative
PC	Cell growth and death		-0.65	negative
PC	Endocrine system		-0.707143	negative
PC	Cellular community - eukaryotes		-0.75782	negative
PC	Infectious diseases: Bacterial		-0.703571	negative
PC	Immune system		-0.828571	negative
PC	Nervous system		-0.792857	negative
PC	Environmental adaptation		-0.739286	negative
PC	Aging		-0.753571	negative
PC	Endocrine and metabolic diseases		-0.817857	negative
PC	Infectious diseases: Parasitic		-0.639286	negative
PC	Excretory system		-0.792857	negative
PC	Cardiovascular diseases		-0.839286	negative
PC	Transcription		-0.8	negative
PC	Cancers: Specific types		-0.775	negative
PC	Substance dependence		-0.771429	negative
PC	Circulatory system		-0.775	negative
PC	Sensory system		-0.828571	negative
PC	Development		-0.675	negative
PDCD1	Endocrine system		-0.696429	negative
PDCD1	Cellular community - eukaryotes		-0.734585	negative
PDCD1	Immune system		-0.760714	negative
PDCD1	Nervous system		-0.739286	negative
PDCD1	Environmental adaptation		-0.660714	negative
PDCD1	Aging		-0.671429	negative
PDCD1	Endocrine and metabolic diseases		-0.746429	negative
PDCD1	Infectious diseases: Parasitic		-0.692857	negative
PDCD1	Excretory system		-0.746429	negative
PDCD1	Cardiovascular diseases		-0.725	negative
PDCD1	Neurodegenerative diseases		-0.635714	negative
PDCD1	Transcription		-0.757143	negative
PDCD1	Cancers: Specific types		-0.796429	negative
PDCD1	Substance dependence		-0.778571	negative
PDCD1	Circulatory system		-0.771429	negative
PDCD1	Sensory system		-0.8	negative
PDCD1	Development		-0.667857	negative
PDCD4	Cell growth and death		-0.603571	negative
PDCD4	Endocrine system		-0.667857	negative
PDCD4	Cellular community - eukaryotes		-0.689902	negative
PDCD4	Infectious diseases: Bacterial		-0.642857	negative
PDCD4	Immune system		-0.703571	negative
PDCD4	Nervous system		-0.703571	negative
PDCD4	Environmental adaptation		-0.689286	negative
PDCD4	Aging		-0.660714	negative
PDCD4	Endocrine and metabolic diseases		-0.753571	negative
PDCD4	Infectious diseases: Parasitic		-0.617857	negative
PDCD4	Excretory system		-0.728571	negative
PDCD4	Cardiovascular diseases		-0.746429	negative
PDCD4	Transcription		-0.846429	negative
PDCD4	Cancers: Specific types		-0.75	negative
PDCD4	Substance dependence		-0.717857	negative
PDCD4	Circulatory system		-0.646429	negative
PDCD4	Sensory system		-0.725	negative
PDCD4	Development		-0.617857	negative
PLAT	Transport and catabolism		-0.610714	negative
PLAT	Cell growth and death		-0.671429	negative
PLAT	Endocrine system		-0.757143	negative
PLAT	Cellular community - eukaryotes		-0.747096	negative
PLAT	Infectious diseases: Bacterial		-0.664286	negative
PLAT	Immune system		-0.760714	negative
PLAT	Nervous system		-0.760714	negative
PLAT	Environmental adaptation		-0.746429	negative
PLAT	Aging		-0.732143	negative
PLAT	Endocrine and metabolic diseases		-0.721429	negative
PLAT	Infectious diseases: Parasitic		-0.671429	negative
PLAT	Excretory system		-0.696429	negative
PLAT	Cardiovascular diseases		-0.685714	negative
PLAT	Transcription		-0.917857	negative
PLAT	Cancers: Specific types		-0.775	negative
PLAT	Substance dependence		-0.778571	negative
PLAT	Circulatory system		-0.692857	negative
PLAT	Sensory system		-0.785714	negative
PLAT	Development		-0.703571	negative
PLPP3	Endocrine system		-0.639286	negative
PLPP3	Cellular community - eukaryotes		-0.659518	negative
PLPP3	Immune system		-0.707143	negative
PLPP3	Nervous system		-0.7	negative
PLPP3	Environmental adaptation		-0.660714	negative
PLPP3	Endocrine and metabolic diseases		-0.682143	negative
PLPP3	Infectious diseases: Parasitic		-0.603571	negative
PLPP3	Excretory system		-0.617857	negative
PLPP3	Transcription		-0.746429	negative
PLPP3	Cancers: Specific types		-0.732143	negative
PLPP3	Substance dependence		-0.685714	negative
PLPP3	Sensory system		-0.689286	negative
PLPP3	Development		-0.614286	negative
POP4	Signal transduction		-0.682143	negative
POP4	Endocrine system		-0.7	negative
POP4	Cellular community - eukaryotes		-0.840036	negative
POP4	Immune system		-0.828571	negative
POP4	Nervous system		-0.771429	negative
POP4	Environmental adaptation		-0.764286	negative
POP4	Aging		-0.614286	negative
POP4	Endocrine and metabolic diseases		-0.714286	negative
POP4	Infectious diseases: Parasitic		-0.775	negative
POP4	Cell motility		-0.860714	negative
POP4	Digestive system		-0.610714	negative
POP4	Excretory system		-0.767857	negative
POP4	Cardiovascular diseases		-0.614286	negative
POP4	Cancers: Specific types		-0.760714	negative
POP4	Substance dependence		-0.792857	negative
POP4	Circulatory system		-0.689286	negative
POP4	Sensory system		-0.778571	negative
POP4	Development		-0.8	negative
PTH1R	Signal transduction		-0.614286	negative
PTH1R	Endocrine system		-0.728571	negative
PTH1R	Cellular community - eukaryotes		-0.763182	negative
PTH1R	Infectious diseases: Bacterial		-0.625	negative
PTH1R	Immune system		-0.796429	negative
PTH1R	Nervous system		-0.782143	negative
PTH1R	Environmental adaptation		-0.735714	negative
PTH1R	Aging		-0.692857	negative
PTH1R	Endocrine and metabolic diseases		-0.789286	negative
PTH1R	Infectious diseases: Parasitic		-0.7	negative
PTH1R	Excretory system		-0.764286	negative
PTH1R	Cardiovascular diseases		-0.725	negative
PTH1R	Transcription		-0.8	negative
PTH1R	Cancers: Specific types		-0.821429	negative
PTH1R	Substance dependence		-0.796429	negative
PTH1R	Circulatory system		-0.75	negative
PTH1R	Sensory system		-0.814286	negative
PTH1R	Development		-0.703571	negative
PTPN5	Signal transduction		-0.629195	negative
PTPN5	Transport and catabolism		-0.632832	negative
PTPN5	Cell growth and death		-0.716482	negative
PTPN5	Endocrine system		-0.81468	negative
PTPN5	Cellular community - eukaryotes		-0.799028	negative
PTPN5	Infectious diseases: Bacterial		-0.658291	negative
PTPN5	Immune system		-0.800132	negative
PTPN5	Nervous system		-0.811043	negative
PTPN5	Environmental adaptation		-0.818317	negative
PTPN5	Aging		-0.7674	negative
PTPN5	Endocrine and metabolic diseases		-0.698297	negative
PTPN5	Infectious diseases: Parasitic		-0.760126	negative
PTPN5	Digestive system		-0.618284	negative
PTPN5	Excretory system		-0.680112	negative
PTPN5	Cardiovascular diseases		-0.669202	negative
PTPN5	Transcription		-0.854687	negative
PTPN5	Cancers: Specific types		-0.77831	negative
PTPN5	Substance dependence		-0.800132	negative
PTPN5	Circulatory system		-0.632832	negative
PTPN5	Sensory system		-0.7674	negative
PTPN5	Development		-0.77831	negative
RAB5C	Cell motility		-0.646429	negative
SERPINA5	Immune system		-0.617857	negative
SERPINA5	Transcription		-0.692857	negative
SERPINA5	Cancers: Specific types		-0.617857	negative
SERPINA5	Substance dependence		-0.671429	negative
SERPINA5	Circulatory system		-0.657143	negative
SERPINA5	Sensory system		-0.7	negative
SGPL1	Transcription		-0.632143	negative
SIPA1L3	Endocrine system		-0.646429	negative
SIPA1L3	Cellular community - eukaryotes		-0.672029	negative
SIPA1L3	Immune system		-0.653571	negative
SIPA1L3	Nervous system		-0.621429	negative
SIPA1L3	Infectious diseases: Parasitic		-0.635714	negative
SIPA1L3	Transcription		-0.746429	negative
SIPA1L3	Cancers: Specific types		-0.667857	negative
SIPA1L3	Substance dependence		-0.732143	negative
SIPA1L3	Circulatory system		-0.653571	negative
SIPA1L3	Sensory system		-0.732143	negative
SIPA1L3	Development		-0.617857	negative
SIRPA	Cellular community - eukaryotes		-0.643432	negative
SIRPA	Infectious diseases: Bacterial		-0.625	negative
SIRPA	Immune system		-0.678571	negative
SIRPA	Nervous system		-0.682143	negative
SIRPA	Environmental adaptation		-0.642857	negative
SIRPA	Aging		-0.603571	negative
SIRPA	Endocrine and metabolic diseases		-0.721429	negative
SIRPA	Excretory system		-0.714286	negative
SIRPA	Cardiovascular diseases		-0.685714	negative
SIRPA	Transcription		-0.803571	negative
SIRPA	Cancers: Specific types		-0.667857	negative
SIRPA	Substance dependence		-0.628571	negative
SIRPA	Sensory system		-0.642857	negative
SLC29A1	Signal transduction		-0.646429	negative
SLC29A1	Endocrine system		-0.617857	negative
SLC29A1	Cellular community - eukaryotes		-0.680965	negative
SLC29A1	Immune system		-0.746429	negative
SLC29A1	Nervous system		-0.696429	negative
SLC29A1	Environmental adaptation		-0.607143	negative
SLC29A1	Aging		-0.642857	negative
SLC29A1	Endocrine and metabolic diseases		-0.735714	negative
SLC29A1	Excretory system		-0.739286	negative
SLC29A1	Cardiovascular diseases		-0.728571	negative
SLC29A1	Transcription		-0.710714	negative
SLC29A1	Cancers: Specific types		-0.717857	negative
SLC29A1	Substance dependence		-0.685714	negative
SLC29A1	Circulatory system		-0.760714	negative
SLC29A1	Sensory system		-0.753571	negative
SLC29A1	Development		-0.617857	negative
SLC7A8	Signal transduction		-0.628571	negative
SLC7A8	Transport and catabolism		-0.65	negative
SLC7A8	Endocrine system		-0.646429	negative
SLC7A8	Cellular community - eukaryotes		-0.68454	negative
SLC7A8	Infectious diseases: Bacterial		-0.707143	negative
SLC7A8	Immune system		-0.675	negative
SLC7A8	Nervous system		-0.7	negative
SLC7A8	Environmental adaptation		-0.625	negative
SLC7A8	Aging		-0.703571	negative
SLC7A8	Endocrine and metabolic diseases		-0.646429	negative
SLC7A8	Digestive system		-0.603571	negative
SLC7A8	Excretory system		-0.707143	negative
SLC7A8	Cardiovascular diseases		-0.646429	negative
SLC7A8	Transcription		-0.678571	negative
SLC7A8	Cancers: Specific types		-0.603571	negative
SLC7A8	Substance dependence		-0.671429	negative
SLC7A8	Circulatory system		-0.689286	negative
SLC7A8	Sensory system		-0.692857	negative
TFAP4	Endocrine system		-0.685714	negative
TFAP4	Cellular community - eukaryotes		-0.714924	negative
TFAP4	Immune system		-0.75	negative
TFAP4	Nervous system		-0.710714	negative
TFAP4	Environmental adaptation		-0.682143	negative
TFAP4	Aging		-0.653571	negative
TFAP4	Endocrine and metabolic diseases		-0.664286	negative
TFAP4	Infectious diseases: Parasitic		-0.646429	negative
TFAP4	Excretory system		-0.667857	negative
TFAP4	Cardiovascular diseases		-0.614286	negative
TFAP4	Transcription		-0.696429	negative
TFAP4	Cancers: Specific types		-0.717857	negative
TFAP4	Substance dependence		-0.753571	negative
TFAP4	Circulatory system		-0.757143	negative
TFAP4	Sensory system		-0.796429	negative
TFAP4	Development		-0.689286	negative
THBD	Cellular community - eukaryotes		-0.625559	negative
THBD	Immune system		-0.675	negative
THBD	Nervous system		-0.632143	negative
THBD	Environmental adaptation		-0.603571	negative
THBD	Endocrine and metabolic diseases		-0.685714	negative
THBD	Excretory system		-0.664286	negative
THBD	Cardiovascular diseases		-0.621429	negative
THBD	Transcription		-0.614286	negative
THBD	Cancers: Specific types		-0.667857	negative
THBD	Substance dependence		-0.625	negative
THBD	Sensory system		-0.65	negative
TOP3A	Transcription		-0.678571	negative
UGT8	Cellular community - eukaryotes		-0.604651	negative
UGT8	Immune system		-0.648794	negative
UGT8	Nervous system		-0.661305	negative
UGT8	Transcription		-0.727436	negative
UGT8	Sensory system		-0.602324	negative
ACACA	Metabolism of cofactors and vitamins		0.714286	positive
ACACA	Replication and repair		0.621429	positive
ACACA	Metabolism of terpenoids and polyketides		0.667857	positive
ACACA	Drug resistance: Antimicrobial		0.703571	positive
ACACA	Signaling molecules and interaction		0.789286	positive
ADCY1	Metabolism of cofactors and vitamins		0.721113	positive
ADCY1	Nucleotide metabolism		0.62521	positive
ADCY1	Membrane transport		0.684227	positive
ADCY1	Glycan biosynthesis and metabolism		0.652874	positive
ADCY1	Replication and repair		0.658407	positive
ADCY1	Metabolism of terpenoids and polyketides		0.735867	positive
ADCY1	Drug resistance: Antimicrobial		0.76722	positive
AP2A1	Amino acid metabolism		0.689286	positive
AP2A1	Metabolism of cofactors and vitamins		0.785714	positive
AP2A1	Nucleotide metabolism		0.792857	positive
AP2A1	Energy metabolism		0.65	positive
AP2A1	Membrane transport		0.7	positive
AP2A1	Glycan biosynthesis and metabolism		0.814286	positive
AP2A1	Replication and repair		0.853571	positive
AP2A1	Cellular community - prokaryotes		0.732143	positive
AP2A1	Lipid metabolism		0.746429	positive
AP2A1	Metabolism of terpenoids and polyketides		0.782143	positive
AP2A1	Drug resistance: Antimicrobial		0.853571	positive
ARNTL	Metabolism of cofactors and vitamins		0.639286	positive
ARNTL	Membrane transport		0.607143	positive
ARNTL	Metabolism of terpenoids and polyketides		0.65	positive
ARNTL	Drug resistance: Antimicrobial		0.628571	positive
ASS1	Signaling molecules and interaction		0.789286	positive
ATP1B1	Amino acid metabolism		0.667857	positive
ATP1B1	Metabolism of cofactors and vitamins		0.889286	positive
ATP1B1	Nucleotide metabolism		0.746429	positive
ATP1B1	Membrane transport		0.764286	positive
ATP1B1	Glycan biosynthesis and metabolism		0.814286	positive
ATP1B1	Replication and repair		0.832143	positive
ATP1B1	Cellular community - prokaryotes		0.742857	positive
ATP1B1	Lipid metabolism		0.703571	positive
ATP1B1	Metabolism of terpenoids and polyketides		0.878571	positive
ATP1B1	Drug resistance: Antimicrobial		0.885714	positive
AXIN2	Metabolism of cofactors and vitamins		0.742857	positive
AXIN2	Glycan biosynthesis and metabolism		0.617857	positive
AXIN2	Replication and repair		0.607143	positive
AXIN2	Metabolism of terpenoids and polyketides		0.7	positive
AXIN2	Drug resistance: Antimicrobial		0.671429	positive
B3GAT1	Metabolism of cofactors and vitamins		0.864286	positive
B3GAT1	Membrane transport		0.703571	positive
B3GAT1	Glycan biosynthesis and metabolism		0.685714	positive
B3GAT1	Replication and repair		0.775	positive
B3GAT1	Metabolism of terpenoids and polyketides		0.825	positive
B3GAT1	Drug resistance: Antimicrobial		0.835714	positive
B3GAT1	Signaling molecules and interaction		0.664286	positive
B4GALT4	Metabolism of cofactors and vitamins		0.660714	positive
B4GALT4	Metabolism of terpenoids and polyketides		0.625	positive
B4GALT4	Drug resistance: Antimicrobial		0.657143	positive
B4GALT4	Signaling molecules and interaction		0.685714	positive
B4GALT7	Metabolism of cofactors and vitamins		0.603571	positive
B4GALT7	Glycan biosynthesis and metabolism		0.732143	positive
B4GALT7	Replication and repair		0.642857	positive
B4GALT7	Folding sorting and degradation		0.639286	positive
B4GALT7	Lipid metabolism		0.639286	positive
B4GALT7	Drug resistance: Antimicrobial		0.65	positive
CD34	Metabolism of cofactors and vitamins		0.789286	positive
CD34	Membrane transport		0.617857	positive
CD34	Glycan biosynthesis and metabolism		0.621429	positive
CD34	Replication and repair		0.703571	positive
CD34	Metabolism of terpenoids and polyketides		0.746429	positive
CD34	Drug resistance: Antimicrobial		0.757143	positive
CD63	Metabolism of cofactors and vitamins		0.739286	positive
CD63	Replication and repair		0.65	positive
CD63	Metabolism of terpenoids and polyketides		0.685714	positive
CD63	Drug resistance: Antimicrobial		0.703571	positive
CDO1	Metabolism of cofactors and vitamins		0.682143	positive
CDO1	Metabolism of terpenoids and polyketides		0.632143	positive
CDO1	Drug resistance: Antimicrobial		0.635714	positive
CDO1	Signaling molecules and interaction		0.692857	positive
CHST14	Metabolism of cofactors and vitamins		0.796429	positive
CHST14	Membrane transport		0.653571	positive
CHST14	Glycan biosynthesis and metabolism		0.610714	positive
CHST14	Replication and repair		0.667857	positive
CHST14	Metabolism of terpenoids and polyketides		0.75	positive
CHST14	Drug resistance: Antimicrobial		0.757143	positive
CHST14	Signaling molecules and interaction		0.639286	positive
CLCF1	Metabolism of cofactors and vitamins		0.685714	positive
CLCF1	Metabolism of terpenoids and polyketides		0.653571	positive
CLCF1	Drug resistance: Antimicrobial		0.682143	positive
COL9A1	Metabolism of cofactors and vitamins		0.750621	positive
COL9A1	Glycan biosynthesis and metabolism		0.673161	positive
COL9A1	Replication and repair		0.687916	positive
COL9A1	Metabolism of terpenoids and polyketides		0.652874	positive
COL9A1	Drug resistance: Antimicrobial		0.697137	positive
CPT1C	Metabolism of cofactors and vitamins		0.646429	positive
CPT1C	Drug resistance: Antimicrobial		0.621429	positive
CPT1C	Signaling molecules and interaction		0.610714	positive
CREB3L1	Metabolism of cofactors and vitamins		0.817857	positive
CREB3L1	Membrane transport		0.678571	positive
CREB3L1	Glycan biosynthesis and metabolism		0.664286	positive
CREB3L1	Replication and repair		0.728571	positive
CREB3L1	Metabolism of terpenoids and polyketides		0.785714	positive
CREB3L1	Drug resistance: Antimicrobial		0.8	positive
DEGS1	Metabolism of cofactors and vitamins		0.778571	positive
DEGS1	Membrane transport		0.603571	positive
DEGS1	Glycan biosynthesis and metabolism		0.632143	positive
DEGS1	Replication and repair		0.735714	positive
DEGS1	Metabolism of terpenoids and polyketides		0.757143	positive
DEGS1	Drug resistance: Antimicrobial		0.775	positive
DGAT1	Metabolism of cofactors and vitamins		0.714286	positive
DGAT1	Glycan biosynthesis and metabolism		0.632143	positive
DGAT1	Replication and repair		0.646429	positive
DGAT1	Metabolism of terpenoids and polyketides		0.675	positive
DGAT1	Drug resistance: Antimicrobial		0.678571	positive
DHX8	Signaling molecules and interaction		0.632143	positive
DNAH9	Signaling molecules and interaction		0.770908	positive
DTX1	Metabolism of cofactors and vitamins		0.671429	positive
DTX1	Metabolism of terpenoids and polyketides		0.617857	positive
DTX1	Drug resistance: Antimicrobial		0.642857	positive
EDC3	Metabolism of cofactors and vitamins		0.803571	positive
EDC3	Nucleotide metabolism		0.603571	positive
EDC3	Membrane transport		0.721429	positive
EDC3	Glycan biosynthesis and metabolism		0.725	positive
EDC3	Replication and repair		0.764286	positive
EDC3	Cellular community - prokaryotes		0.607143	positive
EDC3	Metabolism of terpenoids and polyketides		0.760714	positive
EDC3	Drug resistance: Antimicrobial		0.814286	positive
EDC3	Signaling molecules and interaction		0.710714	positive
EXOSC8	Metabolism of cofactors and vitamins		0.707143	positive
EXOSC8	Membrane transport		0.603571	positive
EXOSC8	Glycan biosynthesis and metabolism		0.739286	positive
EXOSC8	Replication and repair		0.739286	positive
EXOSC8	Metabolism of terpenoids and polyketides		0.685714	positive
EXOSC8	Drug resistance: Antimicrobial		0.764286	positive
EXT1	Metabolism of cofactors and vitamins		0.653571	positive
EXT1	Metabolism of terpenoids and polyketides		0.614286	positive
EXT1	Drug resistance: Antimicrobial		0.653571	positive
EXT1	Signaling molecules and interaction		0.625	positive
FUS	Amino acid metabolism		0.689286	positive
FUS	Metabolism of cofactors and vitamins		0.792857	positive
FUS	Nucleotide metabolism		0.692857	positive
FUS	Membrane transport		0.617857	positive
FUS	Glycan biosynthesis and metabolism		0.842857	positive
FUS	Replication and repair		0.767857	positive
FUS	Cellular community - prokaryotes		0.664286	positive
FUS	Folding sorting and degradation		0.682143	positive
FUS	Lipid metabolism		0.753571	positive
FUS	Metabolism of terpenoids and polyketides		0.757143	positive
FUS	Drug resistance: Antimicrobial		0.789286	positive
GNE	Metabolism of cofactors and vitamins		0.767857	positive
GNE	Membrane transport		0.621429	positive
GNE	Replication and repair		0.657143	positive
GNE	Metabolism of terpenoids and polyketides		0.725	positive
GNE	Drug resistance: Antimicrobial		0.742857	positive
GNE	Signaling molecules and interaction		0.857143	positive
GORAB	Amino acid metabolism		0.653571	positive
GORAB	Metabolism of cofactors and vitamins		0.835714	positive
GORAB	Nucleotide metabolism		0.65	positive
GORAB	Membrane transport		0.685714	positive
GORAB	Glycan biosynthesis and metabolism		0.796429	positive
GORAB	Replication and repair		0.757143	positive
GORAB	Cellular community - prokaryotes		0.667857	positive
GORAB	Folding sorting and degradation		0.617857	positive
GORAB	Lipid metabolism		0.664286	positive
GORAB	Metabolism of terpenoids and polyketides		0.8	positive
GORAB	Drug resistance: Antimicrobial		0.803571	positive
GPC4	Metabolism of cofactors and vitamins		0.725	positive
GPC4	Replication and repair		0.642857	positive
GPC4	Metabolism of terpenoids and polyketides		0.646429	positive
GPC4	Drug resistance: Antimicrobial		0.682143	positive
GPC4	Signaling molecules and interaction		0.625	positive
GPD2	Amino acid metabolism		0.753571	positive
GPD2	Metabolism of cofactors and vitamins		0.775	positive
GPD2	Nucleotide metabolism		0.692857	positive
GPD2	Membrane transport		0.746429	positive
GPD2	Glycan biosynthesis and metabolism		0.764286	positive
GPD2	Replication and repair		0.689286	positive
GPD2	Cellular community - prokaryotes		0.728571	positive
GPD2	Lipid metabolism		0.696429	positive
GPD2	Metabolism of terpenoids and polyketides		0.785714	positive
GPD2	Drug resistance: Antimicrobial		0.764286	positive
H6PD	Amino acid metabolism		0.664286	positive
H6PD	Metabolism of cofactors and vitamins		0.839286	positive
H6PD	Nucleotide metabolism		0.764286	positive
H6PD	Membrane transport		0.728571	positive
H6PD	Glycan biosynthesis and metabolism		0.803571	positive
H6PD	Replication and repair		0.825	positive
H6PD	Cellular community - prokaryotes		0.721429	positive
H6PD	Lipid metabolism		0.735714	positive
H6PD	Metabolism of terpenoids and polyketides		0.814286	positive
H6PD	Drug resistance: Antimicrobial		0.857143	positive
H6PD	Xenobiotics biodegradation and metabolism		0.614286	positive
ICA1	Metabolism of cofactors and vitamins		0.753571	positive
ICA1	Nucleotide metabolism		0.646429	positive
ICA1	Membrane transport		0.725	positive
ICA1	Glycan biosynthesis and metabolism		0.675	positive
ICA1	Replication and repair		0.696429	positive
ICA1	Cellular community - prokaryotes		0.632143	positive
ICA1	Lipid metabolism		0.642857	positive
ICA1	Metabolism of terpenoids and polyketides		0.739286	positive
ICA1	Drug resistance: Antimicrobial		0.767857	positive
ICA1	Xenobiotics biodegradation and metabolism		0.653571	positive
ICA1	Signaling molecules and interaction		0.789286	positive
IMPDH2	Metabolism of cofactors and vitamins		0.675	positive
IMPDH2	Glycan biosynthesis and metabolism		0.667857	positive
IMPDH2	Replication and repair		0.65	positive
IMPDH2	Metabolism of terpenoids and polyketides		0.642857	positive
IMPDH2	Drug resistance: Antimicrobial		0.714286	positive
IMPDH2	Signaling molecules and interaction		0.607143	positive
KSR1	Metabolism of cofactors and vitamins		0.725	positive
KSR1	Membrane transport		0.625	positive
KSR1	Glycan biosynthesis and metabolism		0.614286	positive
KSR1	Replication and repair		0.646429	positive
KSR1	Metabolism of terpenoids and polyketides		0.685714	positive
KSR1	Drug resistance: Antimicrobial		0.725	positive
KSR1	Signaling molecules and interaction		0.764286	positive
LAMA3	Metabolism of cofactors and vitamins		0.603571	positive
LAMA3	Membrane transport		0.614286	positive
LAMA3	Signaling molecules and interaction		0.653571	positive
LDLRAP1	Metabolism of cofactors and vitamins		0.678571	positive
LDLRAP1	Glycan biosynthesis and metabolism		0.707143	positive
LDLRAP1	Replication and repair		0.646429	positive
LDLRAP1	Metabolism of terpenoids and polyketides		0.65	positive
LDLRAP1	Drug resistance: Antimicrobial		0.7	positive
LIN52	Carbohydrate metabolism		0.617857	positive
LIN52	Amino acid metabolism		0.685714	positive
LIN52	Metabolism of cofactors and vitamins		0.717857	positive
LIN52	Nucleotide metabolism		0.739286	positive
LIN52	Energy metabolism		0.664286	positive
LIN52	Glycan biosynthesis and metabolism		0.810714	positive
LIN52	Replication and repair		0.757143	positive
LIN52	Cellular community - prokaryotes		0.635714	positive
LIN52	Folding sorting and degradation		0.65	positive
LIN52	Lipid metabolism		0.764286	positive
LIN52	Metabolism of terpenoids and polyketides		0.714286	positive
LIN52	Drug resistance: Antimicrobial		0.767857	positive
LOC102267511	Metabolism of cofactors and vitamins		0.646429	positive
LOC102267511	Glycan biosynthesis and metabolism		0.628571	positive
LOC102267511	Drug resistance: Antimicrobial		0.642857	positive
LOC102269284	Amino acid metabolism		0.607143	positive
LOC102269284	Metabolism of cofactors and vitamins		0.753571	positive
LOC102269284	Nucleotide metabolism		0.682143	positive
LOC102269284	Glycan biosynthesis and metabolism		0.746429	positive
LOC102269284	Replication and repair		0.739286	positive
LOC102269284	Cellular community - prokaryotes		0.621429	positive
LOC102269284	Lipid metabolism		0.689286	positive
LOC102269284	Metabolism of terpenoids and polyketides		0.728571	positive
LOC102269284	Drug resistance: Antimicrobial		0.753571	positive
LOC102271011	Metabolism of cofactors and vitamins		0.731187	positive
LOC102271011	Membrane transport		0.698929	positive
LOC102271011	Replication and repair		0.684592	positive
LOC102271011	Metabolism of terpenoids and polyketides		0.709682	positive
LOC102271011	Drug resistance: Antimicrobial		0.770614	positive
LOC102271011	Signaling molecules and interaction		0.831547	positive
LOC102271198	Metabolism of cofactors and vitamins		0.778571	positive
LOC102271198	Membrane transport		0.632143	positive
LOC102271198	Glycan biosynthesis and metabolism		0.753571	positive
LOC102271198	Replication and repair		0.742857	positive
LOC102271198	Metabolism of terpenoids and polyketides		0.757143	positive
LOC102271198	Drug resistance: Antimicrobial		0.8	positive
LOC102271198	Signaling molecules and interaction		0.682143	positive
LOC102273343	Signaling molecules and interaction		0.625	positive
LOC102286123	Metabolism of cofactors and vitamins		0.732143	positive
LOC102286123	Metabolism of terpenoids and polyketides		0.653571	positive
LOC102286123	Drug resistance: Antimicrobial		0.660714	positive
LOC102286123	Signaling molecules and interaction		0.653571	positive
MAGI3	Metabolism of cofactors and vitamins		0.696429	positive
MAGI3	Replication and repair		0.639286	positive
MAGI3	Metabolism of terpenoids and polyketides		0.646429	positive
MAGI3	Drug resistance: Antimicrobial		0.692857	positive
MAGI3	Signaling molecules and interaction		0.746429	positive
MGAT1	Signaling molecules and interaction		0.603571	positive
MID1	Metabolism of cofactors and vitamins		0.653571	positive
MID1	Metabolism of terpenoids and polyketides		0.617857	positive
MID1	Drug resistance: Antimicrobial		0.664286	positive
MID1	Signaling molecules and interaction		0.696429	positive
MINPP1	Metabolism of cofactors and vitamins		0.696429	positive
MINPP1	Metabolism of terpenoids and polyketides		0.639286	positive
MINPP1	Drug resistance: Antimicrobial		0.660714	positive
MINPP1	Signaling molecules and interaction		0.725	positive
MYH10	Metabolism of cofactors and vitamins		0.789286	positive
MYH10	Membrane transport		0.625	positive
MYH10	Replication and repair		0.65	positive
MYH10	Metabolism of terpenoids and polyketides		0.728571	positive
MYH10	Drug resistance: Antimicrobial		0.739286	positive
MYH10	Signaling molecules and interaction		0.689286	positive
NLN	Metabolism of cofactors and vitamins		0.860714	positive
NLN	Membrane transport		0.710714	positive
NLN	Glycan biosynthesis and metabolism		0.764286	positive
NLN	Replication and repair		0.785714	positive
NLN	Lipid metabolism		0.610714	positive
NLN	Metabolism of terpenoids and polyketides		0.803571	positive
NLN	Drug resistance: Antimicrobial		0.85	positive
NLN	Signaling molecules and interaction		0.810714	positive
PAFAH1B2	Metabolism of cofactors and vitamins		0.603571	positive
PAFAH1B2	Glycan biosynthesis and metabolism		0.628571	positive
PAFAH1B2	Drug resistance: Antimicrobial		0.65	positive
PC	Metabolism of cofactors and vitamins		0.803571	positive
PC	Glycan biosynthesis and metabolism		0.696429	positive
PC	Replication and repair		0.760714	positive
PC	Metabolism of terpenoids and polyketides		0.732143	positive
PC	Drug resistance: Antimicrobial		0.789286	positive
PC	Signaling molecules and interaction		0.675	positive
PDCD1	Metabolism of cofactors and vitamins		0.778571	positive
PDCD1	Membrane transport		0.642857	positive
PDCD1	Replication and repair		0.692857	positive
PDCD1	Metabolism of terpenoids and polyketides		0.764286	positive
PDCD1	Drug resistance: Antimicrobial		0.753571	positive
PDCD4	Metabolism of cofactors and vitamins		0.703571	positive
PDCD4	Replication and repair		0.642857	positive
PDCD4	Metabolism of terpenoids and polyketides		0.646429	positive
PDCD4	Drug resistance: Antimicrobial		0.689286	positive
PDCD4	Signaling molecules and interaction		0.614286	positive
PLAT	Metabolism of cofactors and vitamins		0.764286	positive
PLAT	Membrane transport		0.625	positive
PLAT	Replication and repair		0.639286	positive
PLAT	Metabolism of terpenoids and polyketides		0.703571	positive
PLAT	Drug resistance: Antimicrobial		0.721429	positive
PLAT	Signaling molecules and interaction		0.725	positive
PLPP3	Metabolism of cofactors and vitamins		0.721429	positive
PLPP3	Replication and repair		0.607143	positive
PLPP3	Metabolism of terpenoids and polyketides		0.667857	positive
PLPP3	Drug resistance: Antimicrobial		0.65	positive
POP4	Amino acid metabolism		0.746429	positive
POP4	Metabolism of cofactors and vitamins		0.807143	positive
POP4	Nucleotide metabolism		0.775	positive
POP4	Energy metabolism		0.65	positive
POP4	Membrane transport		0.707143	positive
POP4	Glycan biosynthesis and metabolism		0.864286	positive
POP4	Replication and repair		0.839286	positive
POP4	Cellular community - prokaryotes		0.757143	positive
POP4	Folding sorting and degradation		0.689286	positive
POP4	Lipid metabolism		0.778571	positive
POP4	Metabolism of terpenoids and polyketides		0.792857	positive
POP4	Drug resistance: Antimicrobial		0.846429	positive
PTH1R	Metabolism of cofactors and vitamins		0.807143	positive
PTH1R	Membrane transport		0.628571	positive
PTH1R	Glycan biosynthesis and metabolism		0.639286	positive
PTH1R	Replication and repair		0.721429	positive
PTH1R	Metabolism of terpenoids and polyketides		0.764286	positive
PTH1R	Drug resistance: Antimicrobial		0.767857	positive
PTPN5	Metabolism of cofactors and vitamins		0.811043	positive
PTPN5	Membrane transport		0.727393	positive
PTPN5	Glycan biosynthesis and metabolism		0.636469	positive
PTPN5	Replication and repair		0.680112	positive
PTPN5	Metabolism of terpenoids and polyketides		0.7674	positive
PTPN5	Drug resistance: Antimicrobial		0.763763	positive
PTPN5	Signaling molecules and interaction		0.771037	positive
SERPINA5	Metabolism of cofactors and vitamins		0.646429	positive
SERPINA5	Metabolism of terpenoids and polyketides		0.635714	positive
SERPINA5	Drug resistance: Antimicrobial		0.625	positive
SERPINA5	Signaling molecules and interaction		0.667857	positive
SGPL1	Signaling molecules and interaction		0.671429	positive
SIPA1L3	Metabolism of cofactors and vitamins		0.692857	positive
SIPA1L3	Membrane transport		0.628571	positive
SIPA1L3	Metabolism of terpenoids and polyketides		0.689286	positive
SIPA1L3	Drug resistance: Antimicrobial		0.678571	positive
SIPA1L3	Signaling molecules and interaction		0.703571	positive
SIRPA	Metabolism of cofactors and vitamins		0.65	positive
SIRPA	Replication and repair		0.614286	positive
SIRPA	Drug resistance: Antimicrobial		0.635714	positive
SLC29A1	Metabolism of cofactors and vitamins		0.696429	positive
SLC29A1	Replication and repair		0.667857	positive
SLC29A1	Metabolism of terpenoids and polyketides		0.642857	positive
SLC29A1	Drug resistance: Antimicrobial		0.692857	positive
SLC7A8	Metabolism of cofactors and vitamins		0.664286	positive
SLC7A8	Replication and repair		0.607143	positive
SLC7A8	Metabolism of terpenoids and polyketides		0.639286	positive
SLC7A8	Drug resistance: Antimicrobial		0.675	positive
SLC7A8	Signaling molecules and interaction		0.753571	positive
TFAP4	Metabolism of cofactors and vitamins		0.75	positive
TFAP4	Membrane transport		0.621429	positive
TFAP4	Glycan biosynthesis and metabolism		0.657143	positive
TFAP4	Replication and repair		0.664286	positive
TFAP4	Metabolism of terpenoids and polyketides		0.710714	positive
TFAP4	Drug resistance: Antimicrobial		0.725	positive
THBD	Metabolism of cofactors and vitamins		0.657143	positive
THBD	Replication and repair		0.664286	positive
THBD	Metabolism of terpenoids and polyketides		0.610714	positive
THBD	Drug resistance: Antimicrobial		0.653571	positive
UGT8	Metabolism of cofactors and vitamins		0.643432	positive
