# Supplementary material for: Microbial Metagenomes and Host Transcriptomes Reveal the Dynamic Changes of Rumen Gene Expression, Microbial Colonization and Co-Regulation of Mineral Element Metabolism in Yaks from Birth to Adulthood
Source: Animals (Basel). 2024 Apr 30;14(9):1365. doi: 10.3390/ani14091365 (PMC11083404; doi:10.3390/ani14091365)
Supplement: Supplementary file 1 [file animals-14-01365-s001.zip › Table S2-The differentially expressed genes in the 20 d vs 1 d group.xls]

## Sheet: G20dvsG0d_T_deg_all
gene_id	S20d_1_T	S20d_2_T	S20d_3_T	S1d_1_T	S1d_2_T	S1d_3_T	G20d	G0d_T	log2FoldChange	pvalue	padj	gene_name	description	GO_id	GO_term	pathway	pathway_description
A2ML1	202089	154619	230207	72027.5	110920	86533.2	195638	89826.9	1.12297	1.90426e-05	0.000524579	A2ML1	Alpha-2-macroglobulin-like protein 1	GO:0004867,GO:0005615,GO:0030414,GO:0052548,GO:0070062	serine-type endopeptidase inhibitor activity|extracellular space|peptidase inhibitor activity|regulation of endopeptidase activity|extracellular exosome	-	-
S100A12	126382	171614	135204	72343.3	53013.5	60669.4	144400	62008.7	1.21952	1.24419e-07	7.31011e-06	S100A12	Protein S100-A12	GO:0005509,GO:0005576,GO:0005856,GO:0005886,GO:0006954,GO:0008144,GO:0042629,GO:0043303,GO:0045087	calcium ion binding|extracellular region|cytoskeleton|plasma membrane|inflammatory response|drug binding|mast cell granule|mast cell degranulation|innate immune response	-	-
LOC102283503	83155.4	96360	88161.1	817.391	1264.19	859.453	89225.5	980.343	6.50815	5.42093e-157	8.15362e-153	-	Lysozyme C, milk isozyme	GO:0003796,GO:0008152,GO:0019835,GO:0050829,GO:0050830	lysozyme activity|metabolic process|cytolysis|defense response to Gram-negative bacterium|defense response to Gram-positive bacterium	path:bom04970	Salivary secretion
S100A9	56071.1	93024.5	53167.1	28135.4	32639.4	28995.4	67420.9	29923.4	1.17192	2.24764e-05	0.000602617	S100A9	Protein S100-A9	GO:0002523,GO:0005509,GO:0005576,GO:0005737,GO:0005856,GO:0005886,GO:0006914,GO:0006915,GO:0006919,GO:0008017,GO:0008270,GO:0016209,GO:0030593,GO:0035662,GO:0045087,GO:0050544,GO:0050729,GO:0050786,GO:0070488,GO:2001244	leukocyte migration involved in inflammatory response|calcium ion binding|extracellular region|cytoplasm|cytoskeleton|plasma membrane|autophagy|apoptotic process|activation of cysteine-type endopeptidase activity involved in apoptotic process|microtubule binding|zinc ion binding|antioxidant activity|neutrophil chemotaxis|Toll-like receptor 4 binding|innate immune response|arachidonic acid binding…	path:bom04657	IL-17 signaling pathway
KRT6A	36311.3	59397.4	50463.1	3145.12	5633.66	10264.2	48723.9	6347.67	2.94032	1.02716e-12	1.75563e-10	KRT6C	Keratin, type II cytoskeletal 6C	GO:0005198,GO:0005829,GO:0005882,GO:0031424,GO:0045095,GO:0045104,GO:0070062,GO:0070268	structural molecule activity|cytosol|intermediate filament|keratinization|keratin filament|intermediate filament cytoskeleton organization|extracellular exosome|cornification	-	-
PRDX6	56716.8	41646.4	30897	4234.97	2342.52	3005.81	43086.8	3194.43	3.7536	1.71964e-31	2.58651e-28	PRDX6	Peroxiredoxin-6	GO:0000302,GO:0004601,GO:0004602,GO:0005634,GO:0005737,GO:0005764,GO:0005829,GO:0006979,GO:0031625,GO:0034599,GO:0042744,GO:0042803,GO:0045454,GO:0046475,GO:0047499,GO:0048026,GO:0048471,GO:0051920,GO:0102567,GO:0102568	response to reactive oxygen species|peroxidase activity|glutathione peroxidase activity|nucleus|cytoplasm|lysosome|cytosol|response to oxidative stress|ubiquitin protein ligase binding|cellular response to oxidative stress|hydrogen peroxide catabolic process|protein homodimerization activity|cell redox homeostasis|glycerophospholipid catabolic process|calcium-independent phospholipase A2 activity…	-	-
GJB2	44791.5	42063.9	37237.5	15093	19984	10174.9	41364.3	15084	1.45538	3.69005e-07	1.81974e-05	GJB2	Gap junction beta-2 protein	GO:0005243,GO:0005922,GO:0007267,GO:0007605,GO:0016021,GO:0016264,GO:0042802	gap junction channel activity|connexin complex|cell-cell signaling|sensory perception of sound|integral component of membrane|gap junction assembly|identical protein binding	-	-
TGM3	43635.9	52610.5	14902.8	7534.7	902.16	1311.51	37049.8	3249.46	3.51118	0.000831129	0.0108704	TGM3	Protein-glutamine gamma-glutamyltransferase E	GO:0003810,GO:0005509,GO:0005737,GO:0018149,GO:0031424	protein-glutamine gamma-glutamyltransferase activity|calcium ion binding|cytoplasm|peptide cross-linking|keratinization	-	-
KRT78	31397	34517.8	43848.7	9502.29	11586.7	21536.5	36587.8	14208.5	1.3646	6.33151e-05	0.00140005	KRT78	Keratin, type II cytoskeletal 78	GO:0005198,GO:0045095	structural molecule activity|keratin filament	-	-
LOC102266213	38461	23366.6	25242.8	5774.53	7797.1	8248.2	29023.5	7273.28	1.99655	9.97838e-13	1.73552e-10	CA1	Carbonic anhydrase 1	GO:0004089,GO:0005737,GO:0008270	carbonate dehydratase activity|cytoplasm|zinc ion binding	path:bom00910	Nitrogen metabolism
LOC102271013	28577.1	24404.2	32747.5	750.454	1226.43	570.539	28576.3	849.142	5.07284	2.73371e-57	1.37059e-53	SPLUNC2A	Short palate, lung and nasal epithelium carcinoma-associated protein 2A	GO:0005576,GO:0008289	extracellular region|lipid binding	-	-
LOC102266197	23800.6	29351.9	27487.3	6844.59	12796.7	11721.6	26879.9	10454.3	1.36243	1.73644e-06	6.76625e-05	DSC2	Desmocollin-2 (Fragment)	GO:0005509,GO:0005886,GO:0007156,GO:0016021,GO:0030057	calcium ion binding|plasma membrane|homophilic cell adhesion via plasma membrane adhesion molecules|integral component of membrane|desmosome	path:bom05412	Arrhythmogenic right ventricular cardiomyopathy (ARVC)
LOC102281207	16055.1	50095.5	12591.7	35.8257	121.966	69.2667	26247.4	75.686	8.43842	2.43706e-52	6.1093e-49	-	-	-	-	-	-
LOC102288248	18789.1	24664.8	24739.2	194.213	443.336	384.612	22731	340.72	6.05999	2.64203e-75	1.98694e-71	IL36A	Interleukin-36 alpha	-	-	path:bom04060	Cytokine-cytokine receptor interaction
LOC102268548	24903	24916.4	12866.6	3756.98	5927.92	3867.08	20895.3	4517.33	2.20965	2.94556e-11	3.95573e-09	KRT17	Keratin, type I cytoskeletal 17	GO:0005198,GO:0005737,GO:0005882,GO:0031069	structural molecule activity|cytoplasm|intermediate filament|hair follicle morphogenesis	path:bom04915	Estrogen signaling pathway
LOC102273368	18473.4	24200.5	18800.8	973.893	1645.57	1982.3	20491.6	1533.92	3.73969	1.50371e-34	2.82716e-31	KRT6C	Keratin, type II cytoskeletal 6C	GO:0005198,GO:0005829,GO:0005882,GO:0031424,GO:0045095,GO:0045104,GO:0070062,GO:0070268	structural molecule activity|cytosol|intermediate filament|keratinization|keratin filament|intermediate filament cytoskeleton organization|extracellular exosome|cornification	-	-
LOC102282154	23161	22410.3	11695.1	3952.14	5492.33	4017.47	19088.8	4487.31	2.08881	4.44646e-11	5.76544e-09	KRT17	Keratin, type I cytoskeletal 17	GO:0005198,GO:0005737,GO:0005882,GO:0031069	structural molecule activity|cytoplasm|intermediate filament|hair follicle morphogenesis	path:bom04915	Estrogen signaling pathway
AHCYL2	20546.5	13424.6	20446.2	8624.56	3969.7	6964.03	18139.1	6519.43	1.47628	1.04153e-05	0.000313125	AHCYL2	Putative adenosylhomocysteinase 3	GO:0004013,GO:0005783,GO:0006730	adenosylhomocysteinase activity|endoplasmic reticulum|one-carbon metabolic process	path:bom00270	Cysteine and methionine metabolism
S100A8	15512.5	22624	15896.8	6305.32	5336.49	6102.76	18011.1	5914.85	1.60645	7.41411e-12	1.09329e-09	S100A8	Protein S100-A8	GO:0002523,GO:0002793,GO:0005509,GO:0005615,GO:0005829,GO:0005886,GO:0006914,GO:0006915,GO:0006919,GO:0008017,GO:0008270,GO:0014002,GO:0016209,GO:0018119,GO:0030593,GO:0035662,GO:0045087,GO:0045111,GO:0050544,GO:0050729,GO:0050786,GO:0070488,GO:2001244	leukocyte migration involved in inflammatory response|positive regulation of peptide secretion|calcium ion binding|extracellular space|cytosol|plasma membrane|autophagy|apoptotic process|activation of cysteine-type endopeptidase activity involved in apoptotic process|microtubule binding|zinc ion binding|astrocyte development|antioxidant activity|peptidyl-cysteine S-nitrosylation|neutrophil chemot…	path:bom04657	IL-17 signaling pathway
TGM1	17872.7	20328.3	15617.8	8954.53	7018.84	5376.37	17939.6	7116.58	1.33389	2.56539e-07	1.3539e-05	TGM1	Protein-glutamine gamma-glutamyltransferase K	-	-	-	-
BSG	19083.4	13996.8	17880.7	8456.74	6189.28	9706.45	16987	8117.49	1.06532	3.01657e-05	0.000770327	BSG	Basigin	GO:0005537,GO:0005887,GO:0042470,GO:0072659	mannose binding|integral component of plasma membrane|melanosome|protein localization to plasma membrane	-	-
LOC102270717	15166.2	13813.1	21711	5870.7	7809.68	7423.38	16896.8	7034.59	1.26422	1.01891e-06	4.32923e-05	SERPINB4	Serpin B4	GO:0002020,GO:0004867,GO:0005615,GO:0005622,GO:0005737,GO:0010466,GO:0010951,GO:0019899,GO:0030162,GO:0042270	protease binding|serine-type endopeptidase inhibitor activity|extracellular space|intracellular|cytoplasm|negative regulation of peptidase activity|negative regulation of endopeptidase activity|enzyme binding|regulation of proteolysis|protection from natural killer cell mediated cytotoxicity	-	-
IGF2	14823.9	18294.3	13878	48239.3	63379.6	44636	15665.4	52085	-1.73329	2.04505e-13	4.09997e-11	IGF2	Insulin-like growth factor II	GO:0000122,GO:0001649,GO:0001701,GO:0001892,GO:0005158,GO:0005159,GO:0005178,GO:0005179,GO:0005615,GO:0006006,GO:0008083,GO:0008284,GO:0009887,GO:0031017,GO:0031056,GO:0032868,GO:0038028,GO:0040018,GO:0042104,GO:0043410,GO:0043539,GO:0045725,GO:0045840,GO:0045944,GO:0046628,GO:0050731,GO:0051146,GO:0051147,GO:0051781,GO:0051897,GO:0060669,GO:2000467	negative regulation of transcription by RNA polymerase II|osteoblast differentiation|in utero embryonic development|embryonic placenta development|insulin receptor binding|insulin-like growth factor receptor binding|integrin binding|hormone activity|extracellular space|glucose metabolic process|growth factor activity|positive regulation of cell proliferation|animal organ morphogenesis|exocrine pa…	path:bom04010,path:bom04014,path:bom04151,path:bom05200,path:bom05205,path:bom05225	MAPK signaling pathway|Ras signaling pathway|PI3K-Akt signaling pathway|Pathways in cancer|Proteoglycans in cancer|Hepatocellular carcinoma
LOC102281124	7025.23	24491.1	14788.9	6195.01	2010.5	7937.41	15435.1	5380.97	1.52025	0.00393292	0.033755	KRT14	Keratin, type I cytoskeletal 14	-	-	path:bom04915	Estrogen signaling pathway
LOC102283923	14028	16836.9	11293	4396.19	8551.16	5201.38	14052.6	6049.57	1.21594	0.000100942	0.00205727	SERPINB4	Serpin B4	GO:0002020,GO:0004867,GO:0005615,GO:0005622,GO:0005737,GO:0010466,GO:0010951,GO:0019899,GO:0030162,GO:0042270	protease binding|serine-type endopeptidase inhibitor activity|extracellular space|intracellular|cytoplasm|negative regulation of peptidase activity|negative regulation of endopeptidase activity|enzyme binding|regulation of proteolysis|protection from natural killer cell mediated cytotoxicity	-	-
LOC102287318	6619.62	13512.5	19939.4	35938.8	17581.5	43257	13357.2	32259.1	-1.27209	0.00403664	0.0342992	-	-	-	-	-	-
PI3	16655.8	19382	3966.76	560.012	53.239	147.647	13334.9	253.633	5.71629	2.27471e-08	1.66897e-06	-	Elafin	GO:0004867,GO:0005576	serine-type endopeptidase inhibitor activity|extracellular region	-	-
LOC102282544	11267.3	19320.8	7993.01	49.0246	453.984	305.32	12860.4	269.443	5.57689	5.1271e-20	2.4099e-17	-	-	-	-	-	-
LOC102281437	16464.8	3997.98	18116.6	1968.53	3288.24	4907	12859.8	3387.92	1.92439	0.000202555	0.00357167	-	Liver carboxylesterase	GO:0004771,GO:0004806,GO:0005615,GO:0005788,GO:0016042,GO:0052689	sterol esterase activity|triglyceride lipase activity|extracellular space|endoplasmic reticulum lumen|lipid catabolic process|carboxylic ester hydrolase activity	path:bom00983	Drug metabolism - other enzymes
ENDOU	12449.5	13205.2	12794.8	6440.14	3719.96	2922.87	12816.5	4360.99	1.55528	8.71484e-07	3.82157e-05	ENDOU	Poly(U)-specific endoribonuclease	GO:0003723,GO:0004521,GO:0005044,GO:0005576,GO:0005737,GO:0006955,GO:0007565,GO:0008236,GO:0030247,GO:0046872	RNA binding|endoribonuclease activity|scavenger receptor activity|extracellular region|cytoplasm|immune response|female pregnancy|serine-type peptidase activity|polysaccharide binding|metal ion binding	-	-
LOC102286772	16131.7	6888.19	13918	3252.59	2907.82	5134.85	12312.6	3765.09	1.70938	3.62007e-06	0.000124314	Wfdc18	WAP four-disulfide core domain protein 18	GO:0005576,GO:0030414	extracellular region|peptidase inhibitor activity	-	-
FMO5	15471.7	5726.98	14810.5	2577.56	293.299	1253.18	12003	1374.68	3.12622	0.000411061	0.00631227	FMO5	Dimethylaniline monooxygenase [N-oxide-forming] 5	-	-	path:bom00982	Drug metabolism - cytochrome P450
LOC102287056	13224.9	9971.01	10413.9	2033.58	1711.39	5161.28	11203.3	2968.75	1.91595	3.42607e-06	0.00011901	Wfdc18	WAP four-disulfide core domain protein 18	GO:0005576,GO:0030414	extracellular region|peptidase inhibitor activity	-	-
MFGE8	9371.07	6911.57	12837.9	1988.32	1387.12	2010.56	9706.83	1795.33	2.43473	3.56304e-16	9.74394e-14	MFGE8	Lactadherin	GO:0001525,GO:0005576,GO:0007155,GO:0007338,GO:0016020	angiogenesis|extracellular region|cell adhesion|single fertilization|membrane	-	-
DMBT1	13124.8	11645.5	4283.73	5717.97	3078.18	1030.8	9684.66	3275.65	1.56393	0.00546452	0.0427329	DMBT1	Deleted in malignant brain tumors 1 protein	-	-	path:bom04970	Salivary secretion
TMPRSS11D	6928.17	10336.2	9740.97	2637.9	3290.17	2286.71	9001.77	2738.26	1.71697	2.46948e-11	3.37668e-09	TMPRSS11D	Transmembrane protease serine 11D	GO:0004252,GO:0005576,GO:0005887,GO:0006508,GO:0007585,GO:0008233,GO:0070062	serine-type endopeptidase activity|extracellular region|integral component of plasma membrane|proteolysis|respiratory gaseous exchange|peptidase activity|extracellular exosome	path:bom05164	Influenza A
LPO	7999.94	9571.32	6983.63	6005.51	1394.86	2099.87	8184.96	3166.75	1.36996	0.0041038	0.0347168	LPO	Lactoperoxidase	-	-	path:bom04970	Salivary secretion
PPIF	9434.41	8332.18	6306.6	3309.16	1264.19	1642.35	8024.4	2071.9	1.95343	2.09712e-07	1.13463e-05	PPIF	Peptidyl-prolyl cis-trans isomerase F, mitochondrial	GO:0000413,GO:0002931,GO:0003755,GO:0005739,GO:0005757,GO:0005759,GO:0006457,GO:0006979,GO:0008637,GO:0010849,GO:0010939,GO:0016018,GO:0032780,GO:0043066,GO:0046902,GO:0051082,GO:0070266,GO:0070301,GO:0071243,GO:0071277,GO:0090200,GO:0090201,GO:0090324,GO:1902445,GO:1902686,GO:2000276,GO:2001243	protein peptidyl-prolyl isomerization|response to ischemia|peptidyl-prolyl cis-trans isomerase activity|mitochondrion|mitochondrial permeability transition pore complex|mitochondrial matrix|protein folding|response to oxidative stress|apoptotic mitochondrial changes|regulation of proton-transporting ATPase activity, rotational mechanism|regulation of necrotic cell death|cyclosporin A binding|nega…	path:bom04020,path:bom04022,path:bom05012,path:bom05016,path:bom05145	Calcium signaling pathway|cGMP-PKG signaling pathway|Parkinson disease|Huntington disease|Toxoplasmosis
RPL27A	8429.06	8079.45	7375.48	15086.4	17239.8	18059.5	7961.33	16795.2	-1.07697	4.45928e-09	3.70563e-07	RPL27A	60S ribosomal protein L27a	GO:0003735,GO:0006412,GO:0022625	structural constituent of ribosome|translation|cytosolic large ribosomal subunit	path:bom03010	Ribosome
LOC102270735	10172.1	6378.28	4287.83	589.238	30.0075	137.622	6946.07	252.289	4.78302	4.44166e-06	0.000148791	-	Calcium-activated chloride channel regulator 1	GO:0005229,GO:0005887,GO:0006816,GO:0008237,GO:0016324,GO:0046872	intracellular calcium activated chloride channel activity|integral component of plasma membrane|calcium ion transport|metallopeptidase activity|apical plasma membrane|metal ion binding	path:bom04924,path:bom04972	Renin secretion|Pancreatic secretion
CHP1	6147.59	6330.41	8287.42	3532.6	2564.19	2849.05	6921.81	2981.94	1.2149	2.82098e-07	1.46311e-05	CHP1	Calcineurin B homologous protein 1	GO:0000139,GO:0001578,GO:0001933,GO:0004860,GO:0005215,GO:0005509,GO:0005634,GO:0005737,GO:0005783,GO:0005793,GO:0005886,GO:0006469,GO:0006611,GO:0008017,GO:0010923,GO:0015630,GO:0019900,GO:0022406,GO:0030133,GO:0031122,GO:0031397,GO:0031953,GO:0032088,GO:0032417,GO:0042308,GO:0048306,GO:0050821,GO:0051222,GO:0051453,GO:0060050,GO:0061024,GO:0061025,GO:0070885,GO:0071468,GO:0090314,GO:1901214	Golgi membrane|microtubule bundle formation|negative regulation of protein phosphorylation|protein kinase inhibitor activity|transporter activity|calcium ion binding|nucleus|cytoplasm|endoplasmic reticulum|endoplasmic reticulum-Golgi intermediate compartment|plasma membrane|negative regulation of protein kinase activity|protein export from nucleus|microtubule binding|negative regulation of phosph…	-	-
LOC106701036	6063.81	3786.44	10477.5	109.363	509.159	629.78	6775.92	416.1	4.02537	6.3323e-13	1.17585e-10	-	-	-	-	-	-
LOC102264665	7893.68	3144.05	9035.22	1158.68	483.991	1366.19	6690.99	1002.95	2.73791	3.64846e-09	3.04869e-07	UGT1A1	UDP-glucuronosyltransferase 1-1	-	-	path:bom00040,path:bom00053,path:bom00140,path:bom00830,path:bom00860,path:bom00980,path:bom00982,path:bom00983,path:bom05204	Pentose and glucuronate interconversions|Ascorbate and aldarate metabolism|Steroid hormone biosynthesis|Retinol metabolism|Porphyrin and chlorophyll metabolism|Metabolism of xenobiotics by cytochrome P450|Drug metabolism - cytochrome P450|Drug metabolism - other enzymes|Chemical carcinogenesis
SELENBP1	9036.97	4192.81	4894.08	2019.44	688.235	3802.38	6041.29	2170.02	1.47711	0.00534508	0.0420478	SELENBP1	Methanethiol oxidase	GO:0001650,GO:0005829,GO:0008430,GO:0015031,GO:0016020,GO:0018549	fibrillar center|cytosol|selenium binding|protein transport|membrane|methanethiol oxidase activity	path:bom00920	Sulfur metabolism
HMGCS2	10121	1315.96	6652.29	130.104	0.967982	134.888	6029.75	88.6531	6.08762	6.36702e-05	0.00140009	HMGCS2	Hydroxymethylglutaryl-CoA synthase, mitochondrial	GO:0004421,GO:0005739,GO:0006084,GO:0006695,GO:0010142	hydroxymethylglutaryl-CoA synthase activity|mitochondrion|acetyl-CoA metabolic process|cholesterol biosynthetic process|farnesyl diphosphate biosynthetic process, mevalonate pathway	path:bom00072,path:bom00280,path:bom00650,path:bom00900,path:bom03320	Synthesis and degradation of ketone bodies|Valine, leucine and isoleucine degradation|Butanoate metabolism|Terpenoid backbone biosynthesis|PPAR signaling pathway
CKMT1A	7313.35	4575.8	5663.43	1613.1	814.073	2057.04	5850.86	1494.74	1.9687	6.06172e-08	3.94694e-06	CKMT1	Creatine kinase U-type, mitochondrial	GO:0004111,GO:0005524,GO:0005743,GO:0032091,GO:0043066,GO:0043209	creatine kinase activity|ATP binding|mitochondrial inner membrane|negative regulation of protein binding|negative regulation of apoptotic process|myelin sheath	-	-
CD74	5254.62	6685.56	4613.01	2124.09	1824.65	2978.47	5517.73	2309.07	1.25668	4.62901e-06	0.000153359	CD74	HLA class II histocompatibility antigen gamma chain	GO:0000139,GO:0000187,GO:0001516,GO:0001540,GO:0001934,GO:0001961,GO:0002606,GO:0002792,GO:0002830,GO:0002906,GO:0004896,GO:0005622,GO:0005765,GO:0005771,GO:0005773,GO:0005886,GO:0006886,GO:0006952,GO:0007165,GO:0008283,GO:0009897,GO:0009986,GO:0012507,GO:0016020,GO:0016021,GO:0016064,GO:0019883,GO:0019886,GO:0019955,GO:0023026,GO:0030658,GO:0030666,GO:0030669,GO:0030890,GO:0032588,GO:0033674,GO:…	Golgi membrane|activation of MAPK activity|prostaglandin biosynthetic process|amyloid-beta binding|positive regulation of protein phosphorylation|positive regulation of cytokine-mediated signaling pathway|positive regulation of dendritic cell antigen processing and presentation|negative regulation of peptide secretion|positive regulation of type 2 immune response|negative regulation of mature B c…	path:bom04612,path:bom05152,path:bom05168	Antigen processing and presentation|Tuberculosis|Herpes simplex virus 1 infection
ERMP1	6700.33	4421.04	5415.18	2858.51	2229.26	2937.45	5512.19	2675.08	1.04305	2.37516e-05	0.000631181	ERMP1	Endoplasmic reticulum metallopeptidase 1	GO:0005789,GO:0008237,GO:0016020,GO:0016021,GO:0046872	endoplasmic reticulum membrane|metallopeptidase activity|membrane|integral component of membrane|metal ion binding	-	-
DUOX2	6498.04	6335.98	3547.21	450.649	516.903	249.725	5460.41	405.759	3.75054	5.1654e-26	4.08909e-23	DUOX2	Dual oxidase 2	GO:0004601,GO:0005509,GO:0006590,GO:0006979,GO:0016021,GO:0016174,GO:0016324,GO:0019221,GO:0020037,GO:0030054,GO:0042335,GO:0042446,GO:0042744,GO:0050665,GO:0051591,GO:0055114	peroxidase activity|calcium ion binding|thyroid hormone generation|response to oxidative stress|integral component of membrane|NAD(P)H oxidase activity|apical plasma membrane|cytokine-mediated signaling pathway|heme binding|cell junction|cuticle development|hormone biosynthetic process|hydrogen peroxide catabolic process|hydrogen peroxide biosynthetic process|response to cAMP|oxidation-reduction …	-	-
CCDC80	5540.7	7914.68	2817.86	1550.87	1919.51	2060.68	5424.41	1843.69	1.55683	2.36518e-05	0.000629639	CCDC80	Coiled-coil domain-containing protein 80	GO:0001968,GO:0005604,GO:0005614,GO:0008201,GO:0009617,GO:0010811,GO:0030198	fibronectin binding|basement membrane|interstitial matrix|heparin binding|response to bacterium|positive regulation of cell-substrate adhesion|extracellular matrix organization	-	-
HADH	6707.48	2655.3	6676.91	2395.61	1410.35	3147.08	5346.57	2317.68	1.20593	0.00380237	0.0328497	HADH	Hydroxyacyl-coenzyme A dehydrogenase, mitochondrial	GO:0003857,GO:0005654,GO:0005759,GO:0006635,GO:0070403,GO:0120162	3-hydroxyacyl-CoA dehydrogenase activity|nucleoplasm|mitochondrial matrix|fatty acid beta-oxidation|NAD+ binding|positive regulation of cold-induced thermogenesis	path:bom00062,path:bom00071,path:bom00280,path:bom00310,path:bom00380,path:bom00650	Fatty acid elongation|Fatty acid degradation|Valine, leucine and isoleucine degradation|Lysine degradation|Tryptophan metabolism|Butanoate metabolism
IL36RN	5973.9	4515.68	5433.65	370.513	1442.29	366.384	5307.74	726.397	2.86942	7.85409e-09	6.25044e-07	IL36RN	Interleukin-36 receptor antagonist protein	-	-	path:bom04060	Cytokine-cytokine receptor interaction
CMBL	7687.3	1959.47	5974.24	1627.24	734.699	2178.25	5207	1513.4	1.78264	0.000457853	0.00683869	CMBL	Carboxymethylenebutenolidase homolog	GO:0005829,GO:0006805,GO:0016787,GO:0070062	cytosol|xenobiotic metabolic process|hydrolase activity|extracellular exosome	-	-
SLC9A3	4805.07	3364.49	5699.33	364.856	3143.04	975.202	4622.96	1494.37	1.62934	0.00640456	0.0481905	SLC9A3	Sodium/hydrogen exchanger 3	GO:0005886,GO:0005903,GO:0006811,GO:0009986,GO:0015385,GO:0015386,GO:0016021,GO:0016324,GO:0030165,GO:0031526,GO:0051453,GO:0070062,GO:0071805,GO:0098719	plasma membrane|brush border|ion transport|cell surface|sodium:proton antiporter activity|potassium:proton antiporter activity|integral component of membrane|apical plasma membrane|PDZ domain binding|brush border membrane|regulation of intracellular pH|extracellular exosome|potassium ion transmembrane transport|sodium ion import across plasma membrane	path:bom04964,path:bom04974,path:bom04976,path:bom04978	Proximal tubule bicarbonate reclamation|Protein digestion and absorption|Bile secretion|Mineral absorption
B2M	4115.42	6138.92	3204.59	1789.4	2234.1	1737.13	4486.31	1920.21	1.22424	3.10516e-05	0.000787602	B2M	Beta-2-microglobulin	GO:0001916,GO:0002237,GO:0002481,GO:0002726,GO:0005576,GO:0005794,GO:0005829,GO:0006955,GO:0009897,GO:0010977,GO:0019885,GO:0033077,GO:0033216,GO:0042026,GO:0042612,GO:0042802,GO:0045646,GO:0048260,GO:0055072,GO:0071283,GO:1900121,GO:1900390,GO:1904434,GO:1904437,GO:1990712	positive regulation of T cell mediated cytotoxicity|response to molecule of bacterial origin|antigen processing and presentation of exogenous protein antigen via MHC class Ib, TAP-dependent|positive regulation of T cell cytokine production|extracellular region|Golgi apparatus|cytosol|immune response|external side of plasma membrane|negative regulation of neuron projection development|antigen proc…	path:bom04612,path:bom05163,path:bom05166,path:bom05168,path:bom05169,path:bom05170	Antigen processing and presentation|Human cytomegalovirus infection|Human T-cell leukemia virus 1 infection|Herpes simplex virus 1 infection|Epstein-Barr virus infection|Human immunodeficiency virus 1 infection
LOC102265723	3918.23	4339.77	4722.77	924.868	1620.4	1509.28	4326.92	1351.52	1.67877	6.45177e-10	6.69249e-08	DSC3	Desmocollin-3	GO:0005509,GO:0005886,GO:0007156,GO:0016021,GO:0030057	calcium ion binding|plasma membrane|homophilic cell adhesion via plasma membrane adhesion molecules|integral component of membrane|desmosome	-	-
TMEM79	4457.69	3574.91	4708.41	1702.66	2079.23	2279.42	4247	2020.44	1.0718	1.92572e-06	7.35146e-05	TMEM79	Transmembrane protein 79	GO:0002070,GO:0005765,GO:0016021,GO:0031069,GO:0032588,GO:0042335,GO:0042802,GO:0045055,GO:0045684,GO:0061436,GO:0070268	epithelial cell maturation|lysosomal membrane|integral component of membrane|hair follicle morphogenesis|trans-Golgi network membrane|cuticle development|identical protein binding|regulated exocytosis|positive regulation of epidermis development|establishment of skin barrier|cornification	-	-
ETFDH	5057.43	2289.01	4728.92	1296.32	864.408	1568.53	4025.12	1243.09	1.69509	3.08863e-06	0.000109052	ETFDH	Electron transfer flavoprotein-ubiquinone oxidoreductase, mitochondrial	GO:0004174,GO:0006979,GO:0009055,GO:0031305,GO:0033539,GO:0043783,GO:0046872,GO:0048039,GO:0051539	electron-transferring-flavoprotein dehydrogenase activity|response to oxidative stress|electron transfer activity|integral component of mitochondrial inner membrane|fatty acid beta-oxidation using acyl-CoA dehydrogenase|oxidoreductase activity, oxidizing metal ions with flavin as acceptor|metal ion binding|ubiquinone binding|4 iron, 4 sulfur cluster binding	-	-
ENPP3	3372.64	2707.62	5513.66	1414.17	704.691	1789.08	3864.64	1302.65	1.56884	7.93623e-05	0.0016906	ENPP3	Ectonucleotide pyrophosphatase/phosphodiesterase family member 3	GO:0002276,GO:0003676,GO:0004528,GO:0005044,GO:0005509,GO:0005576,GO:0006220,GO:0008270,GO:0009143,GO:0009897,GO:0016021,GO:0016324,GO:0030247,GO:0033007,GO:0035529,GO:0046034,GO:0047429,GO:0048471,GO:0050728,GO:0070667	basophil activation involved in immune response|nucleic acid binding|phosphodiesterase I activity|scavenger receptor activity|calcium ion binding|extracellular region|pyrimidine nucleotide metabolic process|zinc ion binding|nucleoside triphosphate catabolic process|external side of plasma membrane|integral component of membrane|apical plasma membrane|polysaccharide binding|negative regulation of …	path:bom00230,path:bom00240,path:bom00500,path:bom00740,path:bom00760,path:bom00770	Purine metabolism|Pyrimidine metabolism|Starch and sucrose metabolism|Riboflavin metabolism|Nicotinate and nicotinamide metabolism|Pantothenate and CoA biosynthesis
LOC102279338	2657.45	3652.84	5036.66	1023.86	1951.45	1568.53	3782.32	1514.61	1.32035	8.56432e-05	0.00179695	MAL	Myelin and lymphocyte protein	GO:0016021,GO:0019911,GO:0042552	integral component of membrane|structural constituent of myelin sheath|myelination	-	-
LIMK2	3432.92	3426.84	3989.33	1475.45	1360.02	2314.05	3616.36	1716.51	1.07499	6.81694e-05	0.00148815	LIMK2	LIM domain kinase 2	GO:0004674,GO:0005524,GO:0005634,GO:0005737,GO:0030036,GO:0046872	protein serine/threonine kinase activity|ATP binding|nucleus|cytoplasm|actin cytoskeleton organization|metal ion binding	path:bom04360,path:bom04666,path:bom04810,path:bom05170	Axon guidance|Fc gamma R-mediated phagocytosis|Regulation of actin cytoskeleton|Human immunodeficiency virus 1 infection
PLD1	3728.2	2587.38	4386.31	651.462	1524.57	510.386	3567.3	895.473	1.99426	2.16506e-06	8.02087e-05	PLD1	Phospholipase D1	-	-	path:bom00564,path:bom00565,path:bom04014,path:bom04024,path:bom04071,path:bom04072,path:bom04144,path:bom04666,path:bom04724,path:bom04912,path:bom04928,path:bom05231	Glycerophospholipid metabolism|Ether lipid metabolism|Ras signaling pathway|cAMP signaling pathway|Sphingolipid signaling pathway|Phospholipase D signaling pathway|Endocytosis|Fc gamma R-mediated phagocytosis|Glutamatergic synapse|GnRH signaling pathway|Parathyroid hormone synthesis, secretion and action|Choline metabolism in cancer
ALPL	3301.12	3253.16	3991.38	113.134	328.146	116.66	3515.22	185.98	4.24104	1.56571e-24	1.02391e-21	ALPL	Alkaline phosphatase, tissue-nonspecific isozyme	GO:0001958,GO:0003006,GO:0004035,GO:0005886,GO:0016462,GO:0031012,GO:0031214,GO:0031225,GO:0033280,GO:0046677,GO:0046872,GO:0065010,GO:0071407	endochondral ossification|developmental process involved in reproduction|alkaline phosphatase activity|plasma membrane|pyrophosphatase activity|extracellular matrix|biomineral tissue development|anchored component of membrane|response to vitamin D|response to antibiotic|metal ion binding|extracellular membrane-bounded organelle|cellular response to organic cyclic compound	path:bom00730,path:bom00790	Thiamine metabolism|Folate biosynthesis
POF1B	3138.67	3305.48	3924.7	1314.24	1243.86	1274.14	3456.29	1277.41	1.43601	5.67361e-14	1.23676e-11	POF1B	Protein POF1B	GO:0003382,GO:0005884,GO:0005912,GO:0005923,GO:0007015,GO:0030036,GO:0030057,GO:0051015,GO:0070830	epithelial cell morphogenesis|actin filament|adherens junction|bicellular tight junction|actin filament organization|actin cytoskeleton organization|desmosome|actin filament binding|bicellular tight junction assembly	-	-
MYO1B	3269.45	2989.3	3931.88	1071.94	1843.04	1586.75	3396.88	1500.58	1.17874	1.39688e-05	0.000401472	MYO1B	Unconventional myosin-Ib	GO:0000146,GO:0005516,GO:0005524,GO:0005546,GO:0005547,GO:0005737,GO:0005769,GO:0005884,GO:0005886,GO:0005903,GO:0006892,GO:0007015,GO:0010008,GO:0016459,GO:0030048,GO:0030175,GO:0030898,GO:0045177,GO:0045296,GO:0048471,GO:0051015,GO:0051017,GO:0070062,GO:0071944	microfilament motor activity|calmodulin binding|ATP binding|phosphatidylinositol-4,5-bisphosphate binding|phosphatidylinositol-3,4,5-trisphosphate binding|cytoplasm|early endosome|actin filament|plasma membrane|brush border|post-Golgi vesicle-mediated transport|actin filament organization|endosome membrane|myosin complex|actin filament-based movement|filopodium|actin-dependent ATPase activity|api…	-	-
CES2	3815.04	1221.33	5145.4	357.314	423.008	930.543	3393.92	570.288	2.57311	6.67282e-07	3.05063e-05	CES2	Cocaine esterase	-	-	path:bom00983	Drug metabolism - other enzymes
LOC102272785	3508.53	3399	2948.14	479.875	364.929	139.445	3285.23	328.083	3.32411	2.10618e-16	6.09211e-14	CMAH	Cytidine monophosphate-N-acetylneuraminic acid hydroxylase	GO:0005737,GO:0006054,GO:0030338,GO:0046872,GO:0051537	cytoplasm|N-acetylneuraminate metabolic process|CMP-N-acetylneuraminate monooxygenase activity|metal ion binding|2 iron, 2 sulfur cluster binding	path:bom00520	Amino sugar and nucleotide sugar metabolism
LOC106701225	2445.96	5618.99	1699.75	11939.4	20831.9	13284.6	3254.9	15352	-2.23781	3.27403e-07	1.64698e-05	-	-	-	-	-	-
PSORS1C2	1055.42	6646.6	2036.21	63.1663	164.557	615.197	3246.07	280.974	3.53007	0.00138028	0.0159209	Psors1c2	Psoriasis susceptibility 1 candidate gene 2 protein homolog	GO:0005576	extracellular region	-	-
ATP6V0A1	3288.86	2821.18	3355.38	1271.81	1410.35	1521.13	3155.14	1401.1	1.17117	1.61666e-09	1.51976e-07	ATP6V0A1	V-type proton ATPase 116 kDa subunit a isoform 1	GO:0000220,GO:0005886,GO:0007035,GO:0015991,GO:0016021,GO:0016471,GO:0030659,GO:0042470,GO:0046961,GO:0051117	vacuolar proton-transporting V-type ATPase, V0 domain|plasma membrane|vacuolar acidification|ATP hydrolysis coupled proton transport|integral component of membrane|vacuolar proton-transporting V-type ATPase complex|cytoplasmic vesicle membrane|melanosome|proton-transporting ATPase activity, rotational mechanism|ATPase binding	path:bom00190,path:bom04142,path:bom04145,path:bom04721,path:bom04966,path:bom05152,path:bom05165,path:bom05323	Oxidative phosphorylation|Lysosome|Phagosome|Synaptic vesicle cycle|Collecting duct acid secretion|Tuberculosis|Human papillomavirus infection|Rheumatoid arthritis
ALDH1A1	3230.63	2116.45	4001.63	885.271	767.61	1239.51	3116.24	964.13	1.69247	8.14582e-08	5.12642e-06	ALDH1A1	Retinal dehydrogenase 1	GO:0001523,GO:0001758,GO:0004029,GO:0005829,GO:0018479,GO:0042572,GO:0051287,GO:0055114	retinoid metabolic process|retinal dehydrogenase activity|aldehyde dehydrogenase (NAD) activity|cytosol|benzaldehyde dehydrogenase (NAD+) activity|retinol metabolic process|NAD binding|oxidation-reduction process	path:bom00830	Retinol metabolism
GSR	3254.13	3563.78	2415.75	1098.34	983.47	719.097	3077.89	933.636	1.72105	1.03912e-10	1.24043e-08	Gsr	Glutathione reductase, mitochondrial	GO:0004362,GO:0005739,GO:0005829,GO:0006749,GO:0007283,GO:0009055,GO:0009897,GO:0034599,GO:0042803,GO:0043295,GO:0045454,GO:0050660,GO:0050661	glutathione-disulfide reductase activity|mitochondrion|cytosol|glutathione metabolic process|spermatogenesis|electron transfer activity|external side of plasma membrane|cellular response to oxidative stress|protein homodimerization activity|glutathione binding|cell redox homeostasis|flavin adenine dinucleotide binding|NADP binding	path:bom00480,path:bom04918	Glutathione metabolism|Thyroid hormone synthesis
IL1RN	2682.99	3931.18	2541.93	428.965	845.049	595.146	3052.03	623.053	2.29239	9.19427e-13	1.62695e-10	IL1RN	Interleukin-1 receptor antagonist protein	GO:0001660,GO:0002439,GO:0005125,GO:0005149,GO:0005150,GO:0005151,GO:0005615,GO:0006629,GO:0007565,GO:0007613,GO:0014050,GO:0014823,GO:0019221,GO:0019233,GO:0019752,GO:0030073,GO:0030336,GO:0030593,GO:0031982,GO:0032755,GO:0034115,GO:0042493,GO:0042594,GO:0043066,GO:0043123,GO:0043507,GO:0045352,GO:0045353,GO:0045837,GO:0046330,GO:0051384,GO:0070555,GO:0070670,GO:0071222,GO:0071874,GO:2000660	fever generation|chronic inflammatory response to antigenic stimulus|cytokine activity|interleukin-1 receptor binding|interleukin-1, type I receptor binding|interleukin-1, type II receptor binding|extracellular space|lipid metabolic process|female pregnancy|memory|negative regulation of glutamate secretion|response to activity|cytokine-mediated signaling pathway|sensory perception of pain|carboxy…	path:bom04060	Cytokine-cytokine receptor interaction
KLK12	2933.31	4199.49	1922.34	20.7412	22.2636	237.876	3018.38	93.627	5.01033	1.39652e-05	0.000401472	KLK12	Kallikrein-12	GO:0004252,GO:0005576,GO:0005615,GO:0006508,GO:0008233,GO:0008236,GO:0030141,GO:0070268	serine-type endopeptidase activity|extracellular region|extracellular space|proteolysis|peptidase activity|serine-type peptidase activity|secretory granule|cornification	-	-
ITGA5	1898.33	2980.39	3978.04	16537.3	10225.8	2763.38	2952.25	9842.15	-1.73716	0.00112202	0.0135662	ITGA5	Integrin alpha-5	GO:0001525,GO:0001618,GO:0001726,GO:0005154,GO:0005161,GO:0005178,GO:0005783,GO:0005794,GO:0005886,GO:0005925,GO:0007044,GO:0007155,GO:0007157,GO:0007159,GO:0007229,GO:0007565,GO:0007613,GO:0008305,GO:0009897,GO:0009986,GO:0010811,GO:0030198,GO:0030335,GO:0030949,GO:0031410,GO:0031589,GO:0033627,GO:0033631,GO:0034113,GO:0035313,GO:0035987,GO:0043184,GO:0045202,GO:0046872,GO:0050731,GO:0050900,GO:…	angiogenesis|virus receptor activity|ruffle|epidermal growth factor receptor binding|platelet-derived growth factor receptor binding|integrin binding|endoplasmic reticulum|Golgi apparatus|plasma membrane|focal adhesion|cell-substrate junction assembly|cell adhesion|heterophilic cell-cell adhesion via plasma membrane cell adhesion molecules|leukocyte cell-cell adhesion|integrin-mediated signaling …	path:bom04145,path:bom04151,path:bom04510,path:bom04512,path:bom04640,path:bom04810,path:bom05100,path:bom05133,path:bom05135,path:bom05165,path:bom05168,path:bom05205,path:bom05206,path:bom05410,path:bom05412,path:bom05414	Phagosome|PI3K-Akt signaling pathway|Focal adhesion|ECM-receptor interaction|Hematopoietic cell lineage|Regulation of actin cytoskeleton|Bacterial invasion of epithelial cells|Pertussis|Yersinia infection|Human papillomavirus infection|Herpes simplex virus 1 infection|Proteoglycans in cancer|MicroRNAs in cancer|Hypertrophic cardiomyopathy (HCM)|Arrhythmogenic right ventricular cardiomyopathy (ARV…
LOC106701628	2729.99	2218.87	3797.5	4563.06	8616.01	6281.39	2915.46	6486.82	-1.15374	0.000305354	0.00502498	Btg1	Protein BTG1	GO:0005634,GO:0005737,GO:0006479,GO:0008285,GO:0019899,GO:0043085,GO:0045603,GO:0045663,GO:0045766,GO:0045930,GO:2000271	nucleus|cytoplasm|protein methylation|negative regulation of cell proliferation|enzyme binding|positive regulation of catalytic activity|positive regulation of endothelial cell differentiation|positive regulation of myoblast differentiation|positive regulation of angiogenesis|negative regulation of mitotic cell cycle|positive regulation of fibroblast apoptotic process	path:bom03018	RNA degradation
MKI67	2044.43	4640.37	2021.85	272.464	245.868	358.182	2902.22	292.171	3.312	1.09193e-18	4.43886e-16	MKI67	Proliferation marker protein Ki-67	-	-	-	-
HMGCS1	2575.71	3469.14	2654.76	1513.16	665.004	1764.48	2899.87	1314.21	1.14167	0.00188496	0.01998	HMGCS1	Hydroxymethylglutaryl-CoA synthase, cytoplasmic	GO:0001889,GO:0004421,GO:0005737,GO:0005829,GO:0006084,GO:0006629,GO:0006695,GO:0007420,GO:0008144,GO:0008584,GO:0009645,GO:0010142,GO:0014074,GO:0016853,GO:0019216,GO:0033197,GO:0042493,GO:0042803,GO:0043177,GO:0045540,GO:0046690,GO:0071372,GO:0071397,GO:0071404	liver development|hydroxymethylglutaryl-CoA synthase activity|cytoplasm|cytosol|acetyl-CoA metabolic process|lipid metabolic process|cholesterol biosynthetic process|brain development|drug binding|male gonad development|response to low light intensity stimulus|farnesyl diphosphate biosynthetic process, mevalonate pathway|response to purine-containing compound|isomerase activity|regulation of lipi…	path:bom00072,path:bom00280,path:bom00650,path:bom00900,path:bom03320	Synthesis and degradation of ketone bodies|Valine, leucine and isoleucine degradation|Butanoate metabolism|Terpenoid backbone biosynthesis|PPAR signaling pathway
SLC5A1	2790.27	3399	2478.33	485.532	1401.64	429.271	2889.2	772.147	1.90386	1.59065e-05	0.000448874	SLC5A1	Sodium/glucose cotransporter 1	GO:0005412,GO:0016021	glucose:sodium symporter activity|integral component of membrane	path:bom04973,path:bom04976,path:bom04978	Carbohydrate digestion and absorption|Bile secretion|Mineral absorption
LOC102275351	1948.39	4810.71	1628.97	131.989	549.814	272.51	2796.02	318.104	3.13591	4.93511e-09	4.05623e-07	SAMD9	Sterile alpha motif domain-containing protein 9	GO:0005737,GO:0005829,GO:0034058,GO:0043231	cytoplasm|cytosol|endosomal vesicle fusion|intracellular membrane-bounded organelle	-	-
DHRS1	3425.77	2916.93	2001.33	1094.57	1209.01	1467.36	2781.34	1256.98	1.14577	2.75588e-05	0.000717147	DHRS1	Dehydrogenase/reductase SDR family member 1	GO:0005783,GO:0016491	endoplasmic reticulum|oxidoreductase activity	-	-
VSIG10L	2630.89	3068.34	2608.6	324.317	427.848	510.386	2769.28	420.85	2.71793	1.13397e-28	9.47559e-26	VSIG10L	V-set and immunoglobulin domain-containing protein 10-like	GO:0005634,GO:0005654,GO:0016021	nucleus|nucleoplasm|integral component of membrane	-	-
LOC102269891	2807.64	2376.96	3079.44	328.088	279.747	1090.95	2754.68	566.262	2.28214	1.8657e-06	7.15869e-05	-	Dihydrodiol dehydrogenase 3	GO:0004032,GO:0005737,GO:0006693,GO:0008106,GO:0008202,GO:0016229,GO:0016491,GO:0042448,GO:0044597,GO:0044598,GO:0047023,GO:0047086	alditol:NADP+ 1-oxidoreductase activity|cytoplasm|prostaglandin metabolic process|alcohol dehydrogenase (NADP+) activity|steroid metabolic process|steroid dehydrogenase activity|oxidoreductase activity|progesterone metabolic process|daunorubicin metabolic process|doxorubicin metabolic process|androsterone dehydrogenase activity|ketosteroid monooxygenase activity	-	-
FUT4	2758.6	2804.48	2600.4	753.282	1154.8	848.517	2721.16	918.867	1.5664	3.15755e-11	4.2029e-09	FUT4	Alpha-(1,3)-fucosyltransferase 4	GO:0006486,GO:0016021,GO:0032580,GO:0036065,GO:0046920	protein glycosylation|integral component of membrane|Golgi cisterna membrane|fucosylation|alpha-(1->3)-fucosyltransferase activity	path:bom00515,path:bom00601	Mannose type O-glycan biosynthesis|Glycosphingolipid biosynthesis - lacto and neolacto series
ZC3HAV1	2527.69	2584.04	3046.62	793.821	1921.45	1149.28	2719.45	1288.18	1.07806	0.00146294	0.0164871	ZC3HAV1	Zinc finger CCCH-type antiviral protein 1	GO:0003723,GO:0005634,GO:0005737,GO:0005829,GO:0009615,GO:0032727,GO:0032728,GO:0043123,GO:0045071,GO:0045087,GO:0045296,GO:0046872,GO:0051607,GO:0061014,GO:1900246	RNA binding|nucleus|cytoplasm|cytosol|response to virus|positive regulation of interferon-alpha production|positive regulation of interferon-beta production|positive regulation of I-kappaB kinase/NF-kappaB signaling|negative regulation of viral genome replication|innate immune response|cadherin binding|metal ion binding|defense response to virus|positive regulation of mRNA catabolic process|posit…	-	-
LOC102267155	2627.82	3191.92	2337.79	385.597	155.845	1342.5	2719.18	627.98	2.1142	0.000388176	0.00606409	-	Prostaglandin F synthase 1	GO:0001516,GO:0004032,GO:0005737,GO:0006693,GO:0008106,GO:0008202,GO:0016229,GO:0016491,GO:0036131,GO:0042448,GO:0044597,GO:0044598,GO:0047017,GO:0047023,GO:0047086	prostaglandin biosynthetic process|alditol:NADP+ 1-oxidoreductase activity|cytoplasm|prostaglandin metabolic process|alcohol dehydrogenase (NADP+) activity|steroid metabolic process|steroid dehydrogenase activity|oxidoreductase activity|prostaglandin D2 11-ketoreductase activity|progesterone metabolic process|daunorubicin metabolic process|doxorubicin metabolic process|prostaglandin-F synthase ac…	-	-
ANKRD13A	2557.32	2820.07	2729.65	1113.42	1295.16	1530.25	2702.35	1312.94	1.04132	6.71126e-07	3.05891e-05	ANKRD13A	Ankyrin repeat domain-containing protein 13A	GO:0005770,GO:0005886	late endosome|plasma membrane	-	-
LOC102283463	2527.69	3696.26	1736.67	825.876	875.056	1114.65	2653.54	938.526	1.49931	2.53442e-06	9.20777e-05	HLA-DRA	HLA class II histocompatibility antigen, DR alpha chain	GO:0000139,GO:0002503,GO:0002504,GO:0002506,GO:0005764,GO:0005765,GO:0005886,GO:0005887,GO:0006955,GO:0009986,GO:0012507,GO:0016032,GO:0019886,GO:0023026,GO:0030658,GO:0030666,GO:0030669,GO:0031902,GO:0032395,GO:0032588,GO:0042605,GO:0042613,GO:0050852,GO:0050890,GO:0060333,GO:0070062,GO:0071556	Golgi membrane|peptide antigen assembly with MHC class II protein complex|antigen processing and presentation of peptide or polysaccharide antigen via MHC class II|polysaccharide assembly with MHC class II protein complex|lysosome|lysosomal membrane|plasma membrane|integral component of plasma membrane|immune response|cell surface|ER to Golgi transport vesicle membrane|viral process|antigen proce…	path:bom04145,path:bom04514,path:bom04612,path:bom04640,path:bom04658,path:bom04659,path:bom04672,path:bom04940,path:bom05140,path:bom05145,path:bom05150,path:bom05152,path:bom05164,path:bom05166,path:bom05168,path:bom05169,path:bom05310,path:bom05320,path:bom05321,path:bom05322,path:bom05323,path:bom05330,path:bom05332,path:bom05416	Phagosome|Cell adhesion molecules (CAMs)|Antigen processing and presentation|Hematopoietic cell lineage|Th1 and Th2 cell differentiation|Th17 cell differentiation|Intestinal immune network for IgA production|Type I diabetes mellitus|Leishmaniasis|Toxoplasmosis|Staphylococcus aureus infection|Tuberculosis|Influenza A|Human T-cell leukemia virus 1 infection|Herpes simplex virus 1 infection|Epstein-…
PAX9	2917.99	2152.07	2884.54	577.925	1058	838.491	2651.53	824.807	1.68481	5.74353e-09	4.66965e-07	Pax9	Paired box protein Pax-9	GO:0000977,GO:0001228,GO:0003700,GO:0005634,GO:0005667,GO:0006355,GO:0007492,GO:0009887,GO:0042476,GO:0042481,GO:0045892,GO:0045944,GO:0060325,GO:0071363	RNA polymerase II regulatory region sequence-specific DNA binding|DNA-binding transcription activator activity, RNA polymerase II-specific|DNA-binding transcription factor activity|nucleus|transcription factor complex|regulation of transcription, DNA-templated|endoderm development|animal organ morphogenesis|odontogenesis|regulation of odontogenesis|negative regulation of transcription, DNA-templa…	-	-
ACADS	3388.99	1222.44	3240.49	482.704	306.85	733.68	2617.31	507.745	2.36581	8.25135e-08	5.14974e-06	ACADS	Short-chain specific acyl-CoA dehydrogenase, mitochondrial	GO:0003995,GO:0004085,GO:0005739,GO:0005759,GO:0046359,GO:0050660	acyl-CoA dehydrogenase activity|butyryl-CoA dehydrogenase activity|mitochondrion|mitochondrial matrix|butyrate catabolic process|flavin adenine dinucleotide binding	path:bom00071,path:bom00280,path:bom00410,path:bom00640,path:bom00650	Fatty acid degradation|Valine, leucine and isoleucine degradation|beta-Alanine metabolism|Propanoate metabolism|Butanoate metabolism
ENTPD5	3015.05	2421.5	2363.44	397.854	171.333	427.448	2599.99	332.212	2.96801	7.13323e-17	2.28278e-14	ENTPD5	Ectonucleoside triphosphate diphosphohydrolase 5	GO:0004382,GO:0005576,GO:0005783,GO:0006487,GO:0008283,GO:0014066,GO:0045134,GO:0045821,GO:0046034,GO:0051084	guanosine-diphosphatase activity|extracellular region|endoplasmic reticulum|protein N-linked glycosylation|cell proliferation|regulation of phosphatidylinositol 3-kinase signaling|uridine-diphosphatase activity|positive regulation of glycolytic process|ATP metabolic process|'de novo' posttranslational protein folding	path:bom00230,path:bom00240	Purine metabolism|Pyrimidine metabolism
PAPSS2	3600.48	2330.2	1852.59	587.352	280.715	127.596	2594.43	331.888	2.96678	1.81049e-09	1.66046e-07	PAPSS2	Bifunctional 3'-phosphoadenosine 5'-phosphosulfate synthase 2	GO:0000103,GO:0001501,GO:0004020,GO:0004781,GO:0005524,GO:0005829,GO:0007596,GO:0016779,GO:0050428,GO:0060348	sulfate assimilation|skeletal system development|adenylylsulfate kinase activity|sulfate adenylyltransferase (ATP) activity|ATP binding|cytosol|blood coagulation|nucleotidyltransferase activity|3'-phosphoadenosine 5'-phosphosulfate biosynthetic process|bone development	path:bom00230,path:bom00450,path:bom00920	Purine metabolism|Selenocompound metabolism|Sulfur metabolism
PRDX5	2471.5	2530.6	2779.91	981.435	849.889	1494.7	2594.01	1108.67	1.22621	6.01229e-06	0.000192583	PRDX5	Peroxiredoxin-5, mitochondrial	GO:0001016,GO:0005102,GO:0005634,GO:0005737,GO:0005739,GO:0005777,GO:0005782,GO:0005829,GO:0008379,GO:0016480,GO:0031410,GO:0034599,GO:0034614,GO:0042744,GO:0043027,GO:0045454,GO:0046983,GO:0048471	RNA polymerase III regulatory region DNA binding|signaling receptor binding|nucleus|cytoplasm|mitochondrion|peroxisome|peroxisomal matrix|cytosol|thioredoxin peroxidase activity|negative regulation of transcription by RNA polymerase III|cytoplasmic vesicle|cellular response to oxidative stress|cellular response to reactive oxygen species|hydrogen peroxide catabolic process|cysteine-type endopepti…	path:bom04146	Peroxisome
ECHS1	3190.78	1811.39	2745.03	1173.76	1070.59	1586.75	2582.4	1277.03	1.01593	0.000538505	0.00778064	ECHS1	Enoyl-CoA hydratase, mitochondrial	GO:0004300,GO:0005739,GO:0005759,GO:0006635	enoyl-CoA hydratase activity|mitochondrion|mitochondrial matrix|fatty acid beta-oxidation	path:bom00062,path:bom00071,path:bom00280,path:bom00310,path:bom00380,path:bom00410,path:bom00640,path:bom00650	Fatty acid elongation|Fatty acid degradation|Valine, leucine and isoleucine degradation|Lysine degradation|Tryptophan metabolism|beta-Alanine metabolism|Propanoate metabolism|Butanoate metabolism
BNIP3	2218.12	3551.53	1932.6	270.578	1711.39	310.789	2567.42	764.253	1.74828	0.00436831	0.0362603	BNIP3	BCL2/adenovirus E1B 19 kDa protein-interacting protein 3	GO:0005635,GO:0005739,GO:0005741,GO:0005783,GO:0016021,GO:0035694,GO:0043065,GO:0043068,GO:0097345	nuclear envelope|mitochondrion|mitochondrial outer membrane|endoplasmic reticulum|integral component of membrane|mitochondrial protein catabolic process|positive regulation of apoptotic process|positive regulation of programmed cell death|mitochondrial outer membrane permeabilization	path:bom04068,path:bom04137,path:bom04140,path:bom05134	FoxO signaling pathway|Mitophagy - animal|Autophagy - animal|Legionellosis
LOC102268415	2958.85	3124.01	1494.59	5763.22	11741.6	4989.93	2525.82	7498.26	-1.56983	0.000106321	0.00215105	-	-	-	-	-	-
TMPRSS11A	2583.89	2631.92	2336.77	1193.56	1859.49	641.628	2517.52	1231.56	1.03162	0.00515348	0.0409259	TMPRSS11A	Transmembrane protease serine 11A	GO:0004252,GO:0005576,GO:0005887,GO:0007049	serine-type endopeptidase activity|extracellular region|integral component of plasma membrane|cell cycle	-	-
GCNT3	2138.43	2297.92	3009.69	1561.25	847.953	544.108	2482.01	984.435	1.3342	0.000523541	0.00763781	GCNT3	Beta-1,3-galactosyl-O-glycosyl-glycoprotein beta-1,6-N-acetylglucosaminyltransferase 3	GO:0000139,GO:0003829,GO:0006486,GO:0008109,GO:0016021,GO:0047225	Golgi membrane|beta-1,3-galactosyl-O-glycosyl-glycoprotein beta-1,6-N-acetylglucosaminyltransferase activity|protein glycosylation|N-acetyllactosaminide beta-1,6-N-acetylglucosaminyltransferase activity|integral component of membrane|acetylgalactosaminyl-O-glycosyl-glycoprotein beta-1,6-N-acetylglucosaminyltransferase activity	path:bom00512	Mucin type O-glycan biosynthesis
SQLE	2228.34	3022.7	2124.43	1293.5	502.383	851.251	2458.49	882.376	1.4782	4.0531e-05	0.000980107	SQLE	Squalene monooxygenase	GO:0004506,GO:0005783,GO:0005789,GO:0006695,GO:0006725,GO:0008203,GO:0010033,GO:0016021,GO:0016126,GO:0031090,GO:0045540,GO:0050660	squalene monooxygenase activity|endoplasmic reticulum|endoplasmic reticulum membrane|cholesterol biosynthetic process|cellular aromatic compound metabolic process|cholesterol metabolic process|response to organic substance|integral component of membrane|sterol biosynthetic process|organelle membrane|regulation of cholesterol biosynthetic process|flavin adenine dinucleotide binding	path:bom00100	Steroid biosynthesis
KLK13	2141.49	2873.51	2286.5	7.54225	9.67982	33.7219	2433.83	16.9813	7.15657	2.2687e-54	8.53088e-51	KLK13	Kallikrein-13	GO:0004252,GO:0005576,GO:0005615,GO:0005737,GO:0006508,GO:0016485,GO:0016787,GO:0030141,GO:0070268	serine-type endopeptidase activity|extracellular region|extracellular space|cytoplasm|proteolysis|protein processing|hydrolase activity|secretory granule|cornification	-	-
SLC9A3R1	2343.79	2473.82	2433.19	972.007	633.06	1308.78	2416.93	971.281	1.31506	8.89139e-06	0.000272374	SLC9A3R1	Na(+)/H(+) exchange regulatory cofactor NHE-RF1	GO:0001726,GO:0003096,GO:0005737,GO:0005902,GO:0007097,GO:0007191,GO:0007605,GO:0008013,GO:0008285,GO:0008360,GO:0008361,GO:0010642,GO:0012505,GO:0014067,GO:0016020,GO:0016055,GO:0016324,GO:0017081,GO:0019902,GO:0022612,GO:0030033,GO:0030036,GO:0030165,GO:0030175,GO:0030336,GO:0030643,GO:0031526,GO:0031528,GO:0031698,GO:0032416,GO:0032426,GO:0032782,GO:0032947,GO:0034635,GO:0043621,GO:0044062,GO:…	ruffle|renal sodium ion transport|cytoplasm|microvillus|nuclear migration|adenylate cyclase-activating dopamine receptor signaling pathway|sensory perception of sound|beta-catenin binding|negative regulation of cell proliferation|regulation of cell shape|regulation of cell size|negative regulation of platelet-derived growth factor receptor signaling pathway|endomembrane system|negative regulation…	path:bom04530,path:bom04928,path:bom05165	Tight junction|Parathyroid hormone synthesis, secretion and action|Human papillomavirus infection
UGDH	2845.44	1904.91	2378.82	1143.59	1085.11	899.555	2376.39	1042.75	1.18852	8.23372e-07	3.64245e-05	UGDH	UDP-glucose 6-dehydrogenase	GO:0001702,GO:0003979,GO:0005634,GO:0005654,GO:0005829,GO:0006024,GO:0006065,GO:0051287	gastrulation with mouth forming second|UDP-glucose 6-dehydrogenase activity|nucleus|nucleoplasm|cytosol|glycosaminoglycan biosynthetic process|UDP-glucuronate biosynthetic process|NAD binding	path:bom00040,path:bom00053,path:bom00520	Pentose and glucuronate interconversions|Ascorbate and aldarate metabolism|Amino sugar and nucleotide sugar metabolism
PDLIM2	2079.17	2187.7	2683.49	711.8	762.77	1805.49	2316.78	1093.35	1.08325	0.0045475	0.0373482	PDLIM2	PDZ and LIM domain protein 2	GO:0005737,GO:0005856,GO:0046872	cytoplasm|cytoskeleton|metal ion binding	-	-
LOC102284481	3128.46	944.106	2875.31	161.216	109.382	635.248	2315.96	301.949	2.93898	2.26937e-06	8.34563e-05	-	Prostaglandin F synthase 1	GO:0001516,GO:0004032,GO:0005737,GO:0006693,GO:0008106,GO:0008202,GO:0016229,GO:0016491,GO:0036131,GO:0042448,GO:0044597,GO:0044598,GO:0047017,GO:0047023,GO:0047086	prostaglandin biosynthetic process|alditol:NADP+ 1-oxidoreductase activity|cytoplasm|prostaglandin metabolic process|alcohol dehydrogenase (NADP+) activity|steroid metabolic process|steroid dehydrogenase activity|oxidoreductase activity|prostaglandin D2 11-ketoreductase activity|progesterone metabolic process|daunorubicin metabolic process|doxorubicin metabolic process|prostaglandin-F synthase ac…	-	-
RAB25	2506.24	1957.24	2438.32	806.078	689.203	1302.4	2300.6	932.559	1.30263	1.23085e-05	0.00036088	RAB25	Ras-related protein Rab-25	GO:0003382,GO:0003924,GO:0005525,GO:0005768,GO:0006886,GO:0006887,GO:0008284,GO:0010634,GO:0031143,GO:0031260,GO:0031268,GO:0031410,GO:0031489,GO:0032482,GO:0055037,GO:0060627	epithelial cell morphogenesis|GTPase activity|GTP binding|endosome|intracellular protein transport|exocytosis|positive regulation of cell proliferation|positive regulation of epithelial cell migration|pseudopodium|pseudopodium membrane|pseudopodium organization|cytoplasmic vesicle|myosin V binding|Rab protein signal transduction|recycling endosome|regulation of vesicle-mediated transport	-	-
UACA	1846.22	2010.68	2995.33	931.467	804.393	1283.26	2284.07	1006.37	1.18237	6.33925e-05	0.00140005	UACA	Uveal autoantigen with coiled-coil domains and ankyrin repeats protein	GO:0005634,GO:0005737,GO:0005856,GO:0097190,GO:1901222	nucleus|cytoplasm|cytoskeleton|apoptotic signaling pathway|regulation of NIK/NF-kappaB signaling	-	-
IDI1	2283.51	2237.8	2307.02	1103.05	419.136	1152.01	2276.11	891.401	1.3523	0.000287825	0.00480083	IDI1	Isopentenyl-diphosphate Delta-isomerase 1	GO:0004452,GO:0005777,GO:0006695,GO:0009240,GO:0016787,GO:0046872,GO:0050992	isopentenyl-diphosphate delta-isomerase activity|peroxisome|cholesterol biosynthetic process|isopentenyl diphosphate biosynthetic process|hydrolase activity|metal ion binding|dimethylallyl diphosphate biosynthetic process	path:bom00900	Terpenoid backbone biosynthesis
KLK10	1802.29	2931.4	1960.3	251.722	39.6873	505.829	2231.33	265.746	3.06945	1.30784e-06	5.31654e-05	KLK10	Kallikrein-10	-	-	-	-
MGST3	2460.26	1539.74	2647.58	894.699	453.016	1515.66	2215.86	954.46	1.21503	0.00431086	0.0359821	MGST3	Microsomal glutathione S-transferase 3	GO:0004364,GO:0004464,GO:0004602,GO:0005635,GO:0005783,GO:0005789,GO:0006629,GO:0016021,GO:0019370,GO:0031090	glutathione transferase activity|leukotriene-C4 synthase activity|glutathione peroxidase activity|nuclear envelope|endoplasmic reticulum|endoplasmic reticulum membrane|lipid metabolic process|integral component of membrane|leukotriene biosynthetic process|organelle membrane	path:bom00480,path:bom00980,path:bom00982,path:bom00983,path:bom01524,path:bom05200,path:bom05204,path:bom05225,path:bom05418	Glutathione metabolism|Metabolism of xenobiotics by cytochrome P450|Drug metabolism - cytochrome P450|Drug metabolism - other enzymes|Platinum drug resistance|Pathways in cancer|Chemical carcinogenesis|Hepatocellular carcinoma|Fluid shear stress and atherosclerosis
ACADSB	2411.22	1278.11	2875.31	1140.76	652.42	1242.24	2188.21	1011.81	1.11282	0.00280365	0.0268426	ACADSB	Short/branched chain specific acyl-CoA dehydrogenase, mitochondrial	GO:0003995,GO:0005739,GO:0005759,GO:0006631,GO:0050660	acyl-CoA dehydrogenase activity|mitochondrion|mitochondrial matrix|fatty acid metabolic process|flavin adenine dinucleotide binding	path:bom00071,path:bom00280	Fatty acid degradation|Valine, leucine and isoleucine degradation
SLC37A3	2377.5	2175.45	1943.89	1044.6	873.12	845.782	2165.61	921.168	1.23326	2.08634e-09	1.85684e-07	SLC37A3	Sugar phosphate exchanger 3	GO:0005829,GO:0008643,GO:0022857,GO:0030176	cytosol|carbohydrate transport|transmembrane transporter activity|integral component of endoplasmic reticulum membrane	-	-
LOC102267568	2327.44	1834.77	2288.55	319.603	1281.61	661.679	2150.26	754.297	1.51142	0.00060553	0.00852788	SERPINB13	Serpin B13	GO:0002020,GO:0004867,GO:0004869,GO:0005615,GO:0005654,GO:0005737,GO:0005829,GO:0009411,GO:0010951,GO:0016607,GO:0030162,GO:0043202,GO:0045616,GO:0070062,GO:1902173	protease binding|serine-type endopeptidase inhibitor activity|cysteine-type endopeptidase inhibitor activity|extracellular space|nucleoplasm|cytoplasm|cytosol|response to UV|negative regulation of endopeptidase activity|nuclear speck|regulation of proteolysis|lysosomal lumen|regulation of keratinocyte differentiation|extracellular exosome|negative regulation of keratinocyte apoptotic process	-	-
NDUFS1	2366.27	1943.88	2099.81	1125.68	703.723	1316.98	2136.65	1048.79	1.02652	0.000299654	0.00495286	NDUFS1	NADH-ubiquinone oxidoreductase 75 kDa subunit, mitochondrial	GO:0005739,GO:0005747,GO:0005758,GO:0008137,GO:0008637,GO:0009055,GO:0042773,GO:0043209,GO:0045272,GO:0045333,GO:0046034,GO:0046872,GO:0051537,GO:0051539,GO:0051881,GO:0072593	mitochondrion|mitochondrial respiratory chain complex I|mitochondrial intermembrane space|NADH dehydrogenase (ubiquinone) activity|apoptotic mitochondrial changes|electron transfer activity|ATP synthesis coupled electron transport|myelin sheath|plasma membrane respiratory chain complex I|cellular respiration|ATP metabolic process|metal ion binding|2 iron, 2 sulfur cluster binding|4 iron, 4 sulfur…	path:bom00190,path:bom04714,path:bom04723,path:bom04932,path:bom05010,path:bom05012,path:bom05016	Oxidative phosphorylation|Thermogenesis|Retrograde endocannabinoid signaling|Non-alcoholic fatty liver disease (NAFLD)|Alzheimer disease|Parkinson disease|Huntington disease
PLA2G4F	1815.57	2379.19	2198.28	44.3107	239.092	101.166	2131.01	128.189	4.05577	2.52854e-16	7.1758e-14	PLA2G4F	Cytosolic phospholipase A2 zeta	GO:0001516,GO:0004622,GO:0004623,GO:0005509,GO:0005544,GO:0005737,GO:0005765,GO:0005829,GO:0006644,GO:0008970,GO:0031982,GO:0032587,GO:0036148,GO:0036149,GO:0036150,GO:0036151,GO:0036152,GO:0046475,GO:0047498,GO:0050482,GO:0071236,GO:0071407,GO:0102567,GO:0102568	prostaglandin biosynthetic process|lysophospholipase activity|phospholipase A2 activity|calcium ion binding|calcium-dependent phospholipid binding|cytoplasm|lysosomal membrane|cytosol|phospholipid metabolic process|phospholipase A1 activity|vesicle|ruffle membrane|phosphatidylglycerol acyl-chain remodeling|phosphatidylinositol acyl-chain remodeling|phosphatidylserine acyl-chain remodeling|phospha…	path:bom00564,path:bom00565,path:bom00590,path:bom00591,path:bom00592,path:bom04010,path:bom04014,path:bom04072,path:bom04217,path:bom04270,path:bom04370,path:bom04611,path:bom04664,path:bom04666,path:bom04724,path:bom04726,path:bom04730,path:bom04750,path:bom04912,path:bom04913,path:bom04921,path:bom05231	Glycerophospholipid metabolism|Ether lipid metabolism|Arachidonic acid metabolism|Linoleic acid metabolism|alpha-Linolenic acid metabolism|MAPK signaling pathway|Ras signaling pathway|Phospholipase D signaling pathway|Necroptosis|Vascular smooth muscle contraction|VEGF signaling pathway|Platelet activation|Fc epsilon RI signaling pathway|Fc gamma R-mediated phagocytosis|Glutamatergic synapse|Sero…
EXPH5	2383.63	2047.42	1942.86	280.006	1082.2	727.3	2124.64	696.503	1.60908	0.000173673	0.00318517	EXPH5	Exophilin-5	GO:0003334,GO:0005768,GO:0006886,GO:0017137,GO:0045921,GO:0050714,GO:0071985	keratinocyte development|endosome|intracellular protein transport|Rab GTPase binding|positive regulation of exocytosis|positive regulation of protein secretion|multivesicular body sorting pathway	-	-
CRISPLD2	1989.26	2572.91	1799.25	4461.24	5098.36	3212.7	2120.47	4257.43	-1.00565	0.000163917	0.0030551	CRISPLD2	Cysteine-rich secretory protein LCCL domain-containing 2	GO:0005539,GO:0005615,GO:0008201,GO:0030133,GO:0030198,GO:0031012,GO:0060325	glycosaminoglycan binding|extracellular space|heparin binding|transport vesicle|extracellular matrix organization|extracellular matrix|face morphogenesis	-	-
RBM47	2187.47	2217.76	1925.42	1054.97	1046.39	948.771	2110.22	1016.71	1.0535	1.19895e-08	9.15403e-07	RBM47	RNA-binding protein 47	GO:0002244,GO:0003723,GO:0005634,GO:0016554	hematopoietic progenitor cell differentiation|RNA binding|nucleus|cytidine to uridine editing	-	-
SULT2B1	1719.53	2672	1910.03	947.495	543.038	740.971	2100.52	743.835	1.49754	5.16671e-07	2.40596e-05	SULT2B1	Sulfotransferase family cytosolic 2B member 1	GO:0000103,GO:0003676,GO:0004027,GO:0005634,GO:0005737,GO:0005783,GO:0005829,GO:0008202,GO:0008203,GO:0008285,GO:0015485,GO:0043231,GO:0045606,GO:0050294,GO:0050427,GO:0070062,GO:1990239	sulfate assimilation|nucleic acid binding|alcohol sulfotransferase activity|nucleus|cytoplasm|endoplasmic reticulum|cytosol|steroid metabolic process|cholesterol metabolic process|negative regulation of cell proliferation|cholesterol binding|intracellular membrane-bounded organelle|positive regulation of epidermal cell differentiation|steroid sulfotransferase activity|3'-phosphoadenosine 5'-phosp…	path:bom00140	Steroid hormone biosynthesis
TXNRD1	2103.69	2902.46	1207.36	1015.37	789.874	639.805	2071.17	815.018	1.34549	0.000154804	0.00291051	Txnrd1	Thioredoxin reductase 1, cytoplasmic	GO:0001650,GO:0001707,GO:0004791,GO:0005634,GO:0005654,GO:0005737,GO:0005739,GO:0005829,GO:0006979,GO:0007369,GO:0008283,GO:0009055,GO:0010942,GO:0016174,GO:0016259,GO:0033797,GO:0042537,GO:0042744,GO:0042803,GO:0043025,GO:0045340,GO:0045454,GO:0050660,GO:0051262,GO:0070995	fibrillar center|mesoderm formation|thioredoxin-disulfide reductase activity|nucleus|nucleoplasm|cytoplasm|mitochondrion|cytosol|response to oxidative stress|gastrulation|cell proliferation|electron transfer activity|positive regulation of cell death|NAD(P)H oxidase activity|selenocysteine metabolic process|selenate reductase activity|benzene-containing compound metabolic process|hydrogen peroxid…	path:bom00450,path:bom05200,path:bom05225	Selenocompound metabolism|Pathways in cancer|Hepatocellular carcinoma
SCD	1460.01	3789.78	952.966	428.022	389.129	512.209	2067.59	443.12	2.22201	1.49417e-06	5.89863e-05	SCD	Acyl-CoA desaturase	GO:0004768,GO:0005506,GO:0005623,GO:0005789,GO:0006636,GO:0016021,GO:0016491,GO:0070542,GO:1903966	stearoyl-CoA 9-desaturase activity|iron ion binding|cell|endoplasmic reticulum membrane|unsaturated fatty acid biosynthetic process|integral component of membrane|oxidoreductase activity|response to fatty acid|monounsaturated fatty acid biosynthetic process	path:bom01040,path:bom03320,path:bom04152	Biosynthesis of unsaturated fatty acids|PPAR signaling pathway|AMPK signaling pathway
EML4	2554.26	1854.81	1780.78	1185.08	983.47	910.492	2063.29	1026.35	1.00751	3.84931e-05	0.000942955	EML4	Echinoderm microtubule-associated protein-like 4	-	-	path:bom05200,path:bom05223,path:bom05235	Pathways in cancer|Non-small cell lung cancer|PD-L1 expression and PD-1 checkpoint pathway in cancer
CTSA	1485.56	2656.41	2021.85	948.437	467.536	1010.75	2054.6	808.906	1.34463	0.000180744	0.00327934	CTSA	Lysosomal protective protein	GO:0004185,GO:0005654,GO:0005764,GO:0031647,GO:0051603,GO:1904715	serine-type carboxypeptidase activity|nucleoplasm|lysosome|regulation of protein stability|proteolysis involved in cellular protein catabolic process|negative regulation of chaperone-mediated autophagy	path:bom04142,path:bom04614	Lysosome|Renin-angiotensin system
ST6GALNAC2	2425.52	1479.62	2225.98	542.099	463.664	960.619	2043.71	655.461	1.64049	2.14112e-06	7.97143e-05	ST6GALNAC2	Alpha-N-acetylgalactosaminide alpha-2,6-sialyltransferase 2	-	-	-	-
OCLN	1982.11	1543.08	2605.52	775.909	640.804	698.135	2043.57	704.949	1.53557	4.7746e-09	3.94587e-07	OCLN	Occludin	-	-	path:bom04514,path:bom04530,path:bom04670,path:bom05160	Cell adhesion molecules (CAMs)|Tight junction|Leukocyte transendothelial migration|Hepatitis C
TPMT	1799.22	2403.68	1865.93	983.32	838.273	1188.47	2022.94	1003.35	1.01142	2.92763e-05	0.000755307	TPMT	Thiopurine S-methyltransferase	GO:0005737,GO:0008119,GO:0017144,GO:1904047	cytoplasm|thiopurine S-methyltransferase activity|drug metabolic process|S-adenosyl-L-methionine binding	path:bom00983	Drug metabolism - other enzymes
LOC102279830	2153.75	2215.53	1672.05	1272.75	733.731	476.664	2013.78	827.716	1.28274	0.000452967	0.00680567	Tmprss11g	Transmembrane protease serine 11G	GO:0004252,GO:0005576,GO:0005886,GO:0005887	serine-type endopeptidase activity|extracellular region|plasma membrane|integral component of plasma membrane	-	-
SHMT1	2228.34	1390.55	2380.88	590.181	400.745	1016.21	1999.92	669.047	1.57965	3.35862e-05	0.00083224	SHMT1	Serine hydroxymethyltransferase, cytosolic	GO:0000900,GO:0004372,GO:0005634,GO:0005829,GO:0006544,GO:0006563,GO:0006565,GO:0006730,GO:0008270,GO:0009113,GO:0016597,GO:0019264,GO:0030170,GO:0035999,GO:0042803,GO:0046653,GO:0046655,GO:0048027,GO:0050897,GO:0051289,GO:0070905,GO:1904482,GO:1990830	translation repressor activity, mRNA regulatory element binding|glycine hydroxymethyltransferase activity|nucleus|cytosol|glycine metabolic process|L-serine metabolic process|L-serine catabolic process|one-carbon metabolic process|zinc ion binding|purine nucleobase biosynthetic process|amino acid binding|glycine biosynthetic process from serine|pyridoxal phosphate binding|tetrahydrofolate interco…	path:bom00260,path:bom00630,path:bom00670,path:bom01523	Glycine, serine and threonine metabolism|Glyoxylate and dicarboxylate metabolism|One carbon pool by folate|Antifolate resistance
KRTDAP	2192.58	1806.94	1969.53	8963.96	2855.55	10164	1989.68	7327.83	-1.88085	8.10179e-06	0.000251256	KRTDAP	Keratinocyte differentiation-associated protein	GO:0005615,GO:0008544,GO:0030154	extracellular space|epidermis development|cell differentiation	-	-
ZFP36	1781.85	2219.99	1939.78	6134.67	2565.15	6032.58	1980.54	4910.8	-1.31012	0.000177419	0.00323854	ZFP36	mRNA decay activator protein ZFP36	GO:0000165,GO:0000932,GO:0003677,GO:0003729,GO:0003730,GO:0005634,GO:0005737,GO:0006402,GO:0007275,GO:0009611,GO:0010494,GO:0010837,GO:0017091,GO:0031072,GO:0031086,GO:0032680,GO:0032897,GO:0035278,GO:0035925,GO:0038066,GO:0042594,GO:0043488,GO:0044344,GO:0045085,GO:0045600,GO:0045616,GO:0045647,GO:0046872,GO:0051028,GO:0060213,GO:0061014,GO:0061158,GO:0070063,GO:0070935,GO:0071222,GO:0071356,GO:…	MAPK cascade|P-body|DNA binding|mRNA binding|mRNA 3'-UTR binding|nucleus|cytoplasm|mRNA catabolic process|multicellular organism development|response to wounding|cytoplasmic stress granule|regulation of keratinocyte proliferation|AU-rich element binding|heat shock protein binding|nuclear-transcribed mRNA catabolic process, deadenylation-independent decay|regulation of tumor necrosis factor produc…	path:bom05166,path:bom05167	Human T-cell leukemia virus 1 infection|Kaposi sarcoma-associated herpesvirus infection
JUNB	1851.33	2015.13	1918.24	7639.35	2080.19	6467.32	1928.23	5395.62	-1.48453	0.00044653	0.00674323	JUNB	Transcription factor jun-B	GO:0000122,GO:0000790,GO:0000978,GO:0000981,GO:0001077,GO:0001570,GO:0001649,GO:0001829,GO:0003713,GO:0005654,GO:0005667,GO:0008134,GO:0009314,GO:0009612,GO:0010033,GO:0030316,GO:0032496,GO:0032870,GO:0033687,GO:0034097,GO:0035976,GO:0042493,GO:0045597,GO:0045944,GO:0046697,GO:0051591,GO:0051726,GO:0060136,GO:0060716,GO:0071277	negative regulation of transcription by RNA polymerase II|nuclear chromatin|RNA polymerase II proximal promoter sequence-specific DNA binding|DNA-binding transcription factor activity, RNA polymerase II-specific|proximal promoter DNA-binding transcription activator activity, RNA polymerase II-specific|vasculogenesis|osteoblast differentiation|trophectodermal cell differentiation|transcription coa…	path:bom04380,path:bom04668	Osteoclast differentiation|TNF signaling pathway
PNPLA8	1766.53	1972.83	1899.78	780.623	1154.8	689.932	1879.71	875.119	1.1031	2.35521e-05	0.000628097	PNPLA8	Calcium-independent phospholipase A2-gamma	GO:0000139,GO:0001516,GO:0004622,GO:0004623,GO:0005524,GO:0005622,GO:0005777,GO:0005778,GO:0005789,GO:0006631,GO:0008219,GO:0016020,GO:0016021,GO:0019369,GO:0034638,GO:0036151,GO:0036152,GO:0043651,GO:0046338,GO:0047499,GO:0048471,GO:0050482	Golgi membrane|prostaglandin biosynthetic process|lysophospholipase activity|phospholipase A2 activity|ATP binding|intracellular|peroxisome|peroxisomal membrane|endoplasmic reticulum membrane|fatty acid metabolic process|cell death|membrane|integral component of membrane|arachidonic acid metabolic process|phosphatidylcholine catabolic process|phosphatidylcholine acyl-chain remodeling|phosphatidyl…	-	-
ATP6V1C2	1903.43	2128.69	1553.06	692.001	1051.23	366.384	1861.73	703.205	1.40478	0.000192148	0.00342428	ATP6V1C2	V-type proton ATPase subunit C 2	GO:0000221,GO:0005765,GO:0005829,GO:0008286,GO:0008553,GO:0015991,GO:0016241,GO:0030177,GO:0033572,GO:0034220,GO:0046961,GO:0046983,GO:0070062	vacuolar proton-transporting V-type ATPase, V1 domain|lysosomal membrane|cytosol|insulin receptor signaling pathway|proton-exporting ATPase activity, phosphorylative mechanism|ATP hydrolysis coupled proton transport|regulation of macroautophagy|positive regulation of Wnt signaling pathway|transferrin transport|ion transmembrane transport|proton-transporting ATPase activity, rotational mechanism|p…	path:bom00190,path:bom04145,path:bom04150,path:bom04721,path:bom04966,path:bom05165,path:bom05323	Oxidative phosphorylation|Phagosome|mTOR signaling pathway|Synaptic vesicle cycle|Collecting duct acid secretion|Human papillomavirus infection|Rheumatoid arthritis
ETFA	1904.46	1455.13	2187	806.078	701.787	1041.73	1848.86	849.866	1.1213	2.385e-05	0.000632628	ETFA	Electron transfer flavoprotein subunit alpha, mitochondrial	GO:0005739,GO:0005759,GO:0009055,GO:0016491,GO:0033539,GO:0050660	mitochondrion|mitochondrial matrix|electron transfer activity|oxidoreductase activity|fatty acid beta-oxidation using acyl-CoA dehydrogenase|flavin adenine dinucleotide binding	-	-
TOP2A	1254.65	2631.92	1656.66	247.951	253.611	332.662	1847.74	278.075	2.7319	5.09918e-17	1.70437e-14	TOP2A	DNA topoisomerase 2-alpha	GO:0000287,GO:0000712,GO:0000793,GO:0000819,GO:0002244,GO:0003677,GO:0003682,GO:0003723,GO:0003918,GO:0005080,GO:0005524,GO:0005634,GO:0005654,GO:0005730,GO:0005737,GO:0006265,GO:0006266,GO:0006974,GO:0007059,GO:0007143,GO:0008022,GO:0008094,GO:0008144,GO:0008301,GO:0009330,GO:0019035,GO:0019899,GO:0030263,GO:0032991,GO:0040016,GO:0042752,GO:0042803,GO:0042826,GO:0043065,GO:0043130,GO:0044774,GO:…	magnesium ion binding|resolution of meiotic recombination intermediates|condensed chromosome|sister chromatid segregation|hematopoietic progenitor cell differentiation|DNA binding|chromatin binding|RNA binding|DNA topoisomerase type II (ATP-hydrolyzing) activity|protein kinase C binding|ATP binding|nucleus|nucleoplasm|nucleolus|cytoplasm|DNA topological change|DNA ligation|cellular response to DN…	path:bom01524	Platinum drug resistance
VAV3	1539.71	1304.83	2630.14	491.189	1019.29	1051.76	1824.89	854.078	1.09542	0.00431493	0.035996	VAV3	Guanine nucleotide exchange factor VAV3	-	-	path:bom04015,path:bom04024,path:bom04062,path:bom04510,path:bom04650,path:bom04660,path:bom04662,path:bom04664,path:bom04666,path:bom04670,path:bom04810,path:bom05135,path:bom05205	Rap1 signaling pathway|cAMP signaling pathway|Chemokine signaling pathway|Focal adhesion|Natural killer cell mediated cytotoxicity|T cell receptor signaling pathway|B cell receptor signaling pathway|Fc epsilon RI signaling pathway|Fc gamma R-mediated phagocytosis|Leukocyte transendothelial migration|Regulation of actin cytoskeleton|Yersinia infection|Proteoglycans in cancer
IL1R2	1639.83	1233.57	2598.34	107.477	518.839	194.129	1823.92	273.482	2.73784	1.5822e-07	8.91306e-06	IL1R2	Interleukin-1 receptor type 2	-	-	path:bom04060,path:bom04640,path:bom05146,path:bom05166,path:bom05202,path:bom05215,path:bom05418	Cytokine-cytokine receptor interaction|Hematopoietic cell lineage|Amoebiasis|Human T-cell leukemia virus 1 infection|Transcriptional misregulation in cancer|Prostate cancer|Fluid shear stress and atherosclerosis
OVOL1	1659.25	1860.38	1936.71	920.154	188.757	418.334	1818.78	509.082	1.83694	0.000119631	0.00236759	OVOL1	Putative transcription factor Ovo-like 1	GO:0000978,GO:0001078,GO:0001228,GO:0001822,GO:0005634,GO:0007283,GO:0007498,GO:0009913,GO:0043565,GO:0043588,GO:0045892,GO:0046872,GO:0051729,GO:1901994,GO:2000647	RNA polymerase II proximal promoter sequence-specific DNA binding|proximal promoter DNA-binding transcription repressor activity, RNA polymerase II-specific|DNA-binding transcription activator activity, RNA polymerase II-specific|kidney development|nucleus|spermatogenesis|mesoderm development|epidermal cell differentiation|sequence-specific DNA binding|skin development|negative regulation of tran…	-	-
CMPK1	1937.15	1399.46	1931.58	918.269	473.343	967.91	1756.06	786.507	1.15874	0.000371132	0.00586364	CMPK1	UMP-CMP kinase	GO:0004127,GO:0004550,GO:0005524,GO:0005730,GO:0005737,GO:0006165,GO:0006207,GO:0006221,GO:0009041,GO:0009142	cytidylate kinase activity|nucleoside diphosphate kinase activity|ATP binding|nucleolus|cytoplasm|nucleoside diphosphate phosphorylation|'de novo' pyrimidine nucleobase biosynthetic process|pyrimidine nucleotide biosynthetic process|uridylate kinase activity|nucleoside triphosphate biosynthetic process	path:bom00240,path:bom00983	Pyrimidine metabolism|Drug metabolism - other enzymes
LOC102271568	2280.44	666.886	2308.04	21.684	30.0075	73.8237	1751.79	41.8384	5.38633	3.25533e-23	1.81346e-20	PIP	Prolactin-inducible protein homolog	GO:0005576	extracellular region	-	-
HSD17B12	1847.24	1907.14	1497.66	950.323	468.503	934.188	1750.68	784.338	1.1582	0.000271289	0.00457451	HSD17B12	Very-long-chain 3-oxoacyl-CoA reductase	GO:0001968,GO:0004303,GO:0005518,GO:0005789,GO:0006633,GO:0006703,GO:0008201,GO:0010811,GO:0016021,GO:0016509,GO:0030198,GO:0031012,GO:0035338,GO:0102339,GO:0102340,GO:0102341,GO:0102342	fibronectin binding|estradiol 17-beta-dehydrogenase activity|collagen binding|endoplasmic reticulum membrane|fatty acid biosynthetic process|estrogen biosynthetic process|heparin binding|positive regulation of cell-substrate adhesion|integral component of membrane|long-chain-3-hydroxyacyl-CoA dehydrogenase activity|extracellular matrix organization|extracellular matrix|long-chain fatty-acyl-CoA b…	path:bom00062,path:bom00140,path:bom01040	Fatty acid elongation|Steroid hormone biosynthesis|Biosynthesis of unsaturated fatty acids
SLC9A2	1673.55	1193.49	2367.54	457.249	604.021	561.424	1744.86	540.898	1.68982	2.83188e-08	2.01869e-06	SLC9A2	Sodium/hydrogen exchanger 2	GO:0006885,GO:0015385,GO:0016021	regulation of pH|sodium:proton antiporter activity|integral component of membrane	-	-
DHCR7	1566.27	2152.07	1508.95	560.955	314.594	848.517	1742.43	574.688	1.59997	1.62602e-05	0.000457995	DHCR7	7-dehydrocholesterol reductase	GO:0006695,GO:0009918,GO:0016126,GO:0016132,GO:0030176,GO:0047598,GO:0050661	cholesterol biosynthetic process|sterol delta7 reductase activity|sterol biosynthetic process|brassinosteroid biosynthetic process|integral component of endoplasmic reticulum membrane|7-dehydrocholesterol reductase activity|NADP binding	path:bom00100	Steroid biosynthesis
LOC102285929	751.974	2872.4	1478.17	1.88556	0	0.911403	1700.85	0.932322	10.8226	2.48653e-29	2.49333e-26	-	Lysozyme C, tracheal isozyme	GO:0003796,GO:0008152,GO:0019835,GO:0050829,GO:0050830	lysozyme activity|metabolic process|cytolysis|defense response to Gram-negative bacterium|defense response to Gram-positive bacterium	path:bom04970	Salivary secretion
SLC30A1	1305.74	1769.09	1955.17	573.211	393.001	614.286	1676.66	526.832	1.66996	1.89664e-09	1.71852e-07	SLC30A1	Zinc transporter 1	GO:0005886,GO:0006829,GO:0008324,GO:0016021	plasma membrane|zinc ion transport|cation transmembrane transporter activity|integral component of membrane	path:bom04978	Mineral absorption
MX1	1324.13	3383.42	271.836	110.305	90.0224	108.457	1659.79	102.928	4.01112	3.88937e-10	4.14894e-08	MX1	Interferon-induced GTP-binding protein Mx1	GO:0000266,GO:0003374,GO:0003924,GO:0005525,GO:0005634,GO:0005737,GO:0005789,GO:0005829,GO:0008017,GO:0009615,GO:0016020,GO:0031965,GO:0031966,GO:0034340,GO:0034342,GO:0042802,GO:0045071,GO:0045087,GO:0048471,GO:0051607,GO:0061025	mitochondrial fission|dynamin family protein polymerization involved in mitochondrial fission|GTPase activity|GTP binding|nucleus|cytoplasm|endoplasmic reticulum membrane|cytosol|microtubule binding|response to virus|membrane|nuclear membrane|mitochondrial membrane|response to type I interferon|response to type III interferon|identical protein binding|negative regulation of viral genome replicati…	path:bom05160,path:bom05162,path:bom05164,path:bom05165	Hepatitis C|Measles|Influenza A|Human papillomavirus infection
LOC102267107	1721.57	1540.85	1715.13	630.72	969.918	737.325	1659.19	779.321	1.09035	5.12945e-06	0.000167358	ARRDC4	Arrestin domain-containing protein 4	GO:0005768,GO:0005769,GO:0005886,GO:0015031,GO:0016567,GO:0051443,GO:0140112,GO:1903561,GO:1990756	endosome|early endosome|plasma membrane|protein transport|protein ubiquitination|positive regulation of ubiquitin-protein transferase activity|extracellular vesicle biogenesis|extracellular vesicle|protein binding, bridging involved in substrate recognition for ubiquitination	-	-
SLC6A14	1498.84	2040.74	1423.81	379.941	442.368	310.789	1654.46	377.699	2.13118	1.67548e-16	5.14303e-14	SLC6A14	Sodium- and chloride-dependent neutral and basic amino acid transporter B(0+)	GO:0005328,GO:0005886,GO:0006520,GO:0006865,GO:0009636,GO:0015171,GO:0016021,GO:0031982,GO:0070062	neurotransmitter:sodium symporter activity|plasma membrane|cellular amino acid metabolic process|amino acid transport|response to toxic substance|amino acid transmembrane transporter activity|integral component of membrane|vesicle|extracellular exosome	-	-
SLC14A1	2072.02	976.393	1914.14	105.591	1.93596	34.6333	1654.18	47.3869	5.12533	3.1024e-05	0.000787602	SLC14A1	Urea transporter 1	GO:0005372,GO:0005730,GO:0005887,GO:0015265,GO:0016323,GO:0042802,GO:0071918	water transmembrane transporter activity|nucleolus|integral component of plasma membrane|urea channel activity|basolateral plasma membrane|identical protein binding|urea transmembrane transport	-	-
PLK2	1872.78	1633.26	1336.61	4515.92	2185.7	3862.53	1614.22	3521.38	-1.12533	0.00035634	0.00568972	PLK2	Serine/threonine-protein kinase PLK2	GO:0000082,GO:0000785,GO:0004674,GO:0005524,GO:0005622,GO:0005813,GO:0005814,GO:0007052,GO:0007093,GO:0007265,GO:0007613,GO:0010508,GO:0016525,GO:0018105,GO:0030425,GO:0032486,GO:0043008,GO:0043066,GO:0045732,GO:0046599,GO:0048167,GO:0060291,GO:0060292,GO:0071866,GO:0090050,GO:2000773	G1/S transition of mitotic cell cycle|chromatin|protein serine/threonine kinase activity|ATP binding|intracellular|centrosome|centriole|mitotic spindle organization|mitotic cell cycle checkpoint|Ras protein signal transduction|memory|positive regulation of autophagy|negative regulation of angiogenesis|peptidyl-serine phosphorylation|dendrite|Rap protein signal transduction|ATP-dependent protein b…	path:bom04068	FoxO signaling pathway
VSIG8	912.381	2316.84	1564.34	6.59947	1.93596	96.6088	1597.86	35.0481	5.50987	8.4128e-05	0.00177223	VSIG8	V-set and immunoglobulin domain-containing protein 8	GO:0003723,GO:0005622,GO:0016021	RNA binding|intracellular|integral component of membrane	-	-
FAM135A	1554.01	1663.32	1570.5	450.649	716.307	433.828	1595.94	533.595	1.58082	2.90132e-09	2.47947e-07	FAM135A	Protein FAM135A	GO:0044255	cellular lipid metabolic process	-	-
ME2	1985.17	1501.89	1258.65	768.366	634.996	581.475	1581.9	661.613	1.25768	1.359e-06	5.4801e-05	ME2	NAD-dependent malic enzyme, mitochondrial	GO:0004470,GO:0004471,GO:0004473,GO:0005739,GO:0005759,GO:0006090,GO:0006099,GO:0006108,GO:0008948,GO:0009055,GO:0046872,GO:0051287,GO:1902031	malic enzyme activity|malate dehydrogenase (decarboxylating) (NAD+) activity|malate dehydrogenase (decarboxylating) (NADP+) activity|mitochondrion|mitochondrial matrix|pyruvate metabolic process|tricarboxylic acid cycle|malate metabolic process|oxaloacetate decarboxylase activity|electron transfer activity|metal ion binding|NAD binding|regulation of NADP metabolic process	path:bom00620	Pyruvate metabolism
TRIM25	1479.43	1977.28	1260.7	600.551	1132.54	506.74	1572.47	746.61	1.07469	0.00259637	0.0253804	TRIM25	E3 ubiquitin/ISG15 ligase TRIM25	-	-	path:bom04064,path:bom04622,path:bom05164	NF-kappa B signaling pathway|RIG-I-like receptor signaling pathway|Influenza A
FDFT1	1361.93	1822.53	1520.23	615.636	486.895	805.681	1568.23	636.071	1.30158	1.24898e-06	5.11877e-05	FDFT1	Squalene synthase	GO:0004310,GO:0005789,GO:0006695,GO:0006696,GO:0008299,GO:0016021,GO:0045338,GO:0051996	farnesyl-diphosphate farnesyltransferase activity|endoplasmic reticulum membrane|cholesterol biosynthetic process|ergosterol biosynthetic process|isoprenoid biosynthetic process|integral component of membrane|farnesyl diphosphate metabolic process|squalene synthase activity	path:bom00100	Steroid biosynthesis
PROM2	1675.59	1131.15	1895.67	238.524	363.961	582.387	1567.47	394.957	1.98854	6.88325e-08	4.4244e-06	PROM2	Prominin-2	GO:0001934,GO:0005887,GO:0005902,GO:0005929,GO:0009986,GO:0015485,GO:0016323,GO:0016324,GO:0031346,GO:0031410,GO:0031528,GO:0042995,GO:0043087,GO:0044393,GO:0048550,GO:0060170,GO:0070062,GO:0071914,GO:2001287	positive regulation of protein phosphorylation|integral component of plasma membrane|microvillus|cilium|cell surface|cholesterol binding|basolateral plasma membrane|apical plasma membrane|positive regulation of cell projection organization|cytoplasmic vesicle|microvillus membrane|cell projection|regulation of GTPase activity|microspike|negative regulation of pinocytosis|ciliary membrane|extracell…	-	-
OTUB2	1486.58	1780.22	1417.65	196.098	233.284	318.991	1561.48	249.458	2.64558	1.01426e-23	6.10219e-21	Otub2	Ubiquitin thioesterase OTUB2	GO:0004843,GO:0005634,GO:0016579,GO:0019784,GO:0035871,GO:0043130,GO:0070536,GO:0071108	thiol-dependent ubiquitin-specific protease activity|nucleus|protein deubiquitination|NEDD8-specific protease activity|protein K11-linked deubiquitination|ubiquitin binding|protein K63-linked deubiquitination|protein K48-linked deubiquitination	-	-
PIK3CB	1656.18	1454.01	1547.93	550.584	455.92	474.841	1552.71	493.782	1.65288	6.12175e-17	2.00168e-14	PIK3CB	Phosphatidylinositol 4,5-bisphosphate 3-kinase catalytic subunit beta isoform	GO:0000187,GO:0001935,GO:0001952,GO:0005524,GO:0005634,GO:0005730,GO:0005737,GO:0005829,GO:0005886,GO:0005942,GO:0006468,GO:0006874,GO:0006914,GO:0006935,GO:0007156,GO:0007165,GO:0007169,GO:0007186,GO:0007411,GO:0010508,GO:0010628,GO:0014065,GO:0016020,GO:0016301,GO:0016303,GO:0016310,GO:0016477,GO:0019221,GO:0030168,GO:0030496,GO:0033031,GO:0035004,GO:0035005,GO:0036092,GO:0038095,GO:0038096,GO:…	activation of MAPK activity|endothelial cell proliferation|regulation of cell-matrix adhesion|ATP binding|nucleus|nucleolus|cytoplasm|cytosol|plasma membrane|phosphatidylinositol 3-kinase complex|protein phosphorylation|cellular calcium ion homeostasis|autophagy|chemotaxis|homophilic cell adhesion via plasma membrane adhesion molecules|signal transduction|transmembrane receptor protein tyrosine k…	path:bom00562,path:bom01521,path:bom01522,path:bom01524,path:bom04012,path:bom04014,path:bom04015,path:bom04024,path:bom04062,path:bom04066,path:bom04068,path:bom04070,path:bom04071,path:bom04072,path:bom04140,path:bom04150,path:bom04151,path:bom04152,path:bom04210,path:bom04211,path:bom04213,path:bom04218,path:bom04360,path:bom04370,path:bom04380,path:bom04510,path:bom04550,path:bom04611,path:bo…	Inositol phosphate metabolism|EGFR tyrosine kinase inhibitor resistance|Endocrine resistance|Platinum drug resistance|ErbB signaling pathway|Ras signaling pathway|Rap1 signaling pathway|cAMP signaling pathway|Chemokine signaling pathway|HIF-1 signaling pathway|FoxO signaling pathway|Phosphatidylinositol signaling system|Sphingolipid signaling pathway|Phospholipase D signaling pathway|Autophagy - …
ANLN	1011.49	1998.43	1624.86	188.556	176.173	184.103	1544.93	182.944	3.07788	1.11244e-24	7.60553e-22	ANLN	Anillin	-	-	-	-
ASB2	1909.56	1127.81	1569.47	498.731	280.715	578.741	1535.61	452.729	1.76195	2.23845e-07	1.19817e-05	ASB2	Ankyrin repeat and SOCS box protein 2	GO:0005622,GO:0016567,GO:0035556	intracellular|protein ubiquitination|intracellular signal transduction	-	-
CWH43	1469.21	940.766	2180.84	364.856	457.856	816.617	1530.27	546.443	1.48559	0.000221257	0.00384287	CWH43	PGAP2-interacting protein	GO:0006506,GO:0016021	GPI anchor biosynthetic process|integral component of membrane	-	-
ADAMTSL5	1986.19	1503	1088.37	660.889	667.908	848.517	1525.85	725.771	1.07196	0.000184919	0.00332845	ADAMTSL5	ADAMTS-like protein 5	GO:0001527,GO:0005576,GO:0008201,GO:0031012	microfibril|extracellular region|heparin binding|extracellular matrix	-	-
STRN	1360.91	1545.31	1658.71	582.639	732.763	411.043	1521.64	575.481	1.40302	2.9684e-07	1.52903e-05	STRN	Striatin	-	-	-	-
GLRX	1499.86	1893.78	1157.1	396.911	312.658	387.346	1516.91	365.638	2.05237	1.11735e-14	2.58556e-12	GLRX	Glutaredoxin-1	GO:0005737,GO:0009055,GO:0015035,GO:0045454	cytoplasm|electron transfer activity|protein disulfide oxidoreductase activity|cell redox homeostasis	-	-
LOC102283454	1714.42	744.819	2054.67	6.59947	0.967982	44.6588	1504.64	17.4087	6.43178	4.81235e-07	2.26196e-05	-	Dihydrodiol dehydrogenase 3	GO:0004032,GO:0005737,GO:0006693,GO:0008106,GO:0008202,GO:0016229,GO:0016491,GO:0042448,GO:0044597,GO:0044598,GO:0047023,GO:0047086	alditol:NADP+ 1-oxidoreductase activity|cytoplasm|prostaglandin metabolic process|alcohol dehydrogenase (NADP+) activity|steroid metabolic process|steroid dehydrogenase activity|oxidoreductase activity|progesterone metabolic process|daunorubicin metabolic process|doxorubicin metabolic process|androsterone dehydrogenase activity|ketosteroid monooxygenase activity	-	-
SBNO2	1645.96	1539.74	1300.71	2535.14	4312.36	2431.62	1495.47	3093.04	-1.04839	0.000311085	0.00508039	SBNO2	Protein strawberry notch homolog 2	-	-	-	-
EGLN3	1537.66	1285.9	1518.18	337.516	1138.35	320.814	1447.25	598.892	1.27315	0.00664414	0.0493955	EGLN3	Egl nine homolog 3	GO:0001666,GO:0005506,GO:0005634,GO:0005654,GO:0005737,GO:0005829,GO:0006915,GO:0006919,GO:0006974,GO:0016706,GO:0018126,GO:0018401,GO:0031418,GO:0031545,GO:0042127,GO:0043523,GO:0061418	response to hypoxia|iron ion binding|nucleus|nucleoplasm|cytoplasm|cytosol|apoptotic process|activation of cysteine-type endopeptidase activity involved in apoptotic process|cellular response to DNA damage stimulus|oxidoreductase activity, acting on paired donors, with incorporation or reduction of molecular oxygen, 2-oxoglutarate as one donor, and incorporation of one atom each of oxygen into bo…	path:bom04066,path:bom05200,path:bom05211	HIF-1 signaling pathway|Pathways in cancer|Renal cell carcinoma
LOC102272308	1493.73	678.02	2130.58	141.417	46.4632	310.789	1434.11	166.223	3.10851	1.70823e-07	9.48102e-06	-	Dihydrodiol dehydrogenase 3	GO:0004032,GO:0005737,GO:0006693,GO:0008106,GO:0008202,GO:0016229,GO:0016491,GO:0042448,GO:0044597,GO:0044598,GO:0047023,GO:0047086	alditol:NADP+ 1-oxidoreductase activity|cytoplasm|prostaglandin metabolic process|alcohol dehydrogenase (NADP+) activity|steroid metabolic process|steroid dehydrogenase activity|oxidoreductase activity|progesterone metabolic process|daunorubicin metabolic process|doxorubicin metabolic process|androsterone dehydrogenase activity|ketosteroid monooxygenase activity	-	-
VEGFA	1659.25	1254.73	1383.8	3445.86	6222.19	2026.96	1432.59	3898.34	-1.44416	0.000214824	0.00375717	VEGFA	Vascular endothelial growth factor A	GO:0001525,GO:0001666,GO:0001934,GO:0001938,GO:0002040,GO:0005125,GO:0005615,GO:0008083,GO:0008201,GO:0010595,GO:0016020,GO:0031334,GO:0035148,GO:0038084,GO:0042056,GO:0042803,GO:0043183,GO:0043184,GO:0043185,GO:0045766,GO:0048010,GO:0050731,GO:0050930,GO:0051781,GO:0051894,GO:0060754,GO:0071456,GO:0097475	angiogenesis|response to hypoxia|positive regulation of protein phosphorylation|positive regulation of endothelial cell proliferation|sprouting angiogenesis|cytokine activity|extracellular space|growth factor activity|heparin binding|positive regulation of endothelial cell migration|membrane|positive regulation of protein complex assembly|tube formation|vascular endothelial growth factor signalin…	path:bom01521,path:bom04010,path:bom04014,path:bom04015,path:bom04066,path:bom04151,path:bom04370,path:bom04510,path:bom04926,path:bom04933,path:bom05163,path:bom05165,path:bom05167,path:bom05200,path:bom05205,path:bom05206,path:bom05211,path:bom05212,path:bom05219,path:bom05323,path:bom05418	EGFR tyrosine kinase inhibitor resistance|MAPK signaling pathway|Ras signaling pathway|Rap1 signaling pathway|HIF-1 signaling pathway|PI3K-Akt signaling pathway|VEGF signaling pathway|Focal adhesion|Relaxin signaling pathway|AGE-RAGE signaling pathway in diabetic complications|Human cytomegalovirus infection|Human papillomavirus infection|Kaposi sarcoma-associated herpesvirus infection|Pathways i…
MYC	1580.58	1173.45	1504.84	6557.98	2749.07	4840.46	1419.62	4715.84	-1.73196	3.03506e-07	1.54747e-05	MYC	Myc proto-oncogene protein	GO:0000165,GO:0000981,GO:0003677,GO:0003700,GO:0005634,GO:0005654,GO:0005730,GO:0005819,GO:0006338,GO:0006355,GO:0006879,GO:0006919,GO:0006974,GO:0008284,GO:0009314,GO:0010332,GO:0016604,GO:0032204,GO:0032873,GO:0042493,GO:0042981,GO:0043066,GO:0043280,GO:0044877,GO:0045656,GO:0045893,GO:0045944,GO:0046983,GO:0048146,GO:0050679,GO:0051276,GO:0051782,GO:0070888,GO:0097193,GO:2000573,GO:2001022	MAPK cascade|DNA-binding transcription factor activity, RNA polymerase II-specific|DNA binding|DNA-binding transcription factor activity|nucleus|nucleoplasm|nucleolus|spindle|chromatin remodeling|regulation of transcription, DNA-templated|cellular iron ion homeostasis|activation of cysteine-type endopeptidase activity involved in apoptotic process|cellular response to DNA damage stimulus|positive…	path:bom04010,path:bom04012,path:bom04110,path:bom04151,path:bom04218,path:bom04310,path:bom04350,path:bom04390,path:bom04550,path:bom04630,path:bom04919,path:bom05160,path:bom05161,path:bom05163,path:bom05166,path:bom05167,path:bom05169,path:bom05200,path:bom05202,path:bom05205,path:bom05206,path:bom05210,path:bom05213,path:bom05216,path:bom05219,path:bom05220,path:bom05221,path:bom05222,path:bo…	MAPK signaling pathway|ErbB signaling pathway|Cell cycle|PI3K-Akt signaling pathway|Cellular senescence|Wnt signaling pathway|TGF-beta signaling pathway|Hippo signaling pathway|Signaling pathways regulating pluripotency of stem cells|Jak-STAT signaling pathway|Thyroid hormone signaling pathway|Hepatitis C|Hepatitis B|Human cytomegalovirus infection|Human T-cell leukemia virus 1 infection|Kaposi s…
AKR1A1	1471.25	1433.97	1335.59	614.693	617.573	803.858	1413.6	678.708	1.05833	6.90238e-07	3.11768e-05	AKR1A1	Alcohol dehydrogenase [NADP(+)]	GO:0004032,GO:0005829,GO:0008106,GO:0016324,GO:0016491,GO:0019853,GO:0042840,GO:0045202,GO:0046185,GO:0047939	alditol:NADP+ 1-oxidoreductase activity|cytosol|alcohol dehydrogenase (NADP+) activity|apical plasma membrane|oxidoreductase activity|L-ascorbic acid biosynthetic process|D-glucuronate catabolic process|synapse|aldehyde catabolic process|L-glucuronate reductase activity	path:bom00010,path:bom00040,path:bom00561	Glycolysis / Gluconeogenesis|Pentose and glucuronate interconversions|Glycerolipid metabolism
MAP1B	1067.68	1772.43	1376.62	4333.02	3165.3	1605.89	1405.58	3034.74	-1.11047	0.00343985	0.0305952	MAP1B	Microtubule-associated protein 1B	GO:0000226,GO:0001578,GO:0001750,GO:0001764,GO:0003779,GO:0005198,GO:0005829,GO:0005874,GO:0005875,GO:0005886,GO:0007409,GO:0008017,GO:0009987,GO:0014069,GO:0015631,GO:0016358,GO:0030054,GO:0030424,GO:0030425,GO:0032387,GO:0036477,GO:0042995,GO:0043025,GO:0043197,GO:0045202,GO:0045773,GO:0047497,GO:0048675,GO:0061162,GO:0097440,GO:0097441,GO:0097457	microtubule cytoskeleton organization|microtubule bundle formation|photoreceptor outer segment|neuron migration|actin binding|structural molecule activity|cytosol|microtubule|microtubule associated complex|plasma membrane|axonogenesis|microtubule binding|cellular process|postsynaptic density|tubulin binding|dendrite development|cell junction|axon|dendrite|negative regulation of intracellular tran…	-	-
HSPH1	1405.86	1451.79	1354.05	4225.54	2247.66	2754.26	1403.9	3075.82	-1.13156	5.91364e-05	0.00133354	HSPH1	Heat shock protein 105 kDa	GO:0000774,GO:0005524,GO:0005634,GO:0005654,GO:0005829,GO:0005874,GO:0032991,GO:0043014,GO:0051085	adenyl-nucleotide exchange factor activity|ATP binding|nucleus|nucleoplasm|cytosol|microtubule|protein-containing complex|alpha-tubulin binding|chaperone cofactor-dependent protein refolding	path:bom04141	Protein processing in endoplasmic reticulum
TGM5	1242.39	1792.47	1158.13	25.4551	6.77588	10.0254	1397.66	14.0855	6.63181	2.81936e-53	8.48121e-50	TGM5	Protein-glutamine gamma-glutamyltransferase 5	GO:0003810,GO:0005737,GO:0005886,GO:0006464,GO:0008544,GO:0018149,GO:0046872,GO:0070268	protein-glutamine gamma-glutamyltransferase activity|cytoplasm|plasma membrane|cellular protein modification process|epidermis development|peptide cross-linking|metal ion binding|cornification	-	-
DUSP14	896.034	1510.79	1628.97	428.965	513.999	564.159	1345.26	502.374	1.42093	1.37202e-06	5.50308e-05	DUSP14	Dual specificity protein phosphatase 14	GO:0004725,GO:0017017	protein tyrosine phosphatase activity|MAP kinase tyrosine/serine/threonine phosphatase activity	-	-
SH3D21	1511.1	794.919	1699.75	263.036	275.875	483.044	1335.26	340.652	1.97063	1.3784e-07	7.97407e-06	SH3D21	SH3 domain-containing protein 21	GO:0005634,GO:0005654,GO:0005886	nucleus|nucleoplasm|plasma membrane	-	-
CYSTM1	1181.09	1231.35	1561.26	535.5	772.45	667.147	1324.57	658.366	1.00867	4.03225e-05	0.000978211	CYSTM1	Cysteine-rich and transmembrane domain-containing protein 1	GO:0016021	integral component of membrane	-	-
ACP5	1170.87	1220.21	1551.01	439.336	445.272	741.882	1314.03	542.163	1.277	1.24695e-05	0.000364889	ACP5	Tartrate-resistant acid phosphatase type 5	GO:0001503,GO:0003993,GO:0005576,GO:0005764,GO:0006811,GO:0008198,GO:0008199,GO:0032496,GO:0032691,GO:0032695,GO:0032720,GO:0032929,GO:0034097,GO:0045019,GO:0045453,GO:0050728,GO:0050830,GO:0055072,GO:0060349	ossification|acid phosphatase activity|extracellular region|lysosome|ion transport|ferrous iron binding|ferric iron binding|response to lipopolysaccharide|negative regulation of interleukin-1 beta production|negative regulation of interleukin-12 production|negative regulation of tumor necrosis factor production|negative regulation of superoxide anion generation|response to cytokine|negative regul…	path:bom00740,path:bom04142,path:bom04380,path:bom05323	Riboflavin metabolism|Lysosome|Osteoclast differentiation|Rheumatoid arthritis
CENPF	1047.25	1628.81	1235.06	91.4497	135.518	152.204	1303.7	126.391	3.36626	1.56885e-29	1.68551e-26	CENPF	Centromere protein F	-	-	-	-
NOLC1	1276.11	1648.85	970.404	3688.16	2343.49	2040.63	1298.45	2690.76	-1.05133	0.000979825	0.0121697	NOLC1	Nucleolar and coiled-body phosphoprotein 1	GO:0000278,GO:0001042,GO:0001650,GO:0003677,GO:0003700,GO:0003723,GO:0005524,GO:0005525,GO:0005654,GO:0005730,GO:0005737,GO:0006364,GO:0006417,GO:0006970,GO:0007000,GO:0008134,GO:0008139,GO:0008284,GO:0014029,GO:0014032,GO:0015030,GO:0019904,GO:0031428,GO:0031429,GO:0033979,GO:0034512,GO:0034513,GO:0042306,GO:0045893,GO:0046982,GO:0062064,GO:0062065	mitotic cell cycle|RNA polymerase I core binding|fibrillar center|DNA binding|DNA-binding transcription factor activity|RNA binding|ATP binding|GTP binding|nucleoplasm|nucleolus|cytoplasm|rRNA processing|regulation of translation|response to osmotic stress|nucleolus organization|transcription factor binding|nuclear localization sequence binding|positive regulation of cell proliferation|neural cre…	-	-
RPS6KA3	1281.22	1608.77	986.817	403.51	598.213	322.637	1292.27	441.453	1.54972	1.10208e-06	4.63027e-05	Rps6ka3	Ribosomal protein S6 kinase alpha-3	GO:0000287,GO:0002224,GO:0004674,GO:0004711,GO:0005524,GO:0005634,GO:0005737,GO:0007049,GO:0019901,GO:0032496,GO:0035556,GO:0043027,GO:0043154,GO:0045944	magnesium ion binding|toll-like receptor signaling pathway|protein serine/threonine kinase activity|ribosomal protein S6 kinase activity|ATP binding|nucleus|cytoplasm|cell cycle|protein kinase binding|response to lipopolysaccharide|intracellular signal transduction|cysteine-type endopeptidase inhibitor activity involved in apoptotic process|negative regulation of cysteine-type endopeptidase activ…	path:bom04010,path:bom04114,path:bom04150,path:bom04714,path:bom04720,path:bom04722,path:bom04914,path:bom04931,path:bom05135	MAPK signaling pathway|Oocyte meiosis|mTOR signaling pathway|Thermogenesis|Long-term potentiation|Neurotrophin signaling pathway|Progesterone-mediated oocyte maturation|Insulin resistance|Yersinia infection
PPARG	1361.93	1008.68	1480.23	286.605	182.949	514.943	1283.61	328.166	1.96739	3.50932e-07	1.74781e-05	PPARG	Peroxisome proliferator-activated receptor gamma	GO:0000122,GO:0000976,GO:0000977,GO:0000981,GO:0001078,GO:0001103,GO:0001227,GO:0003677,GO:0003682,GO:0003700,GO:0003707,GO:0004879,GO:0005504,GO:0005634,GO:0005737,GO:0006355,GO:0006357,GO:0006631,GO:0006919,GO:0007275,GO:0008022,GO:0008134,GO:0008144,GO:0008217,GO:0008270,GO:0008289,GO:0009755,GO:0010742,GO:0010745,GO:0010871,GO:0010887,GO:0010891,GO:0016525,GO:0019216,GO:0019899,GO:0030154,GO:…	negative regulation of transcription by RNA polymerase II|transcription regulatory region sequence-specific DNA binding|RNA polymerase II regulatory region sequence-specific DNA binding|DNA-binding transcription factor activity, RNA polymerase II-specific|proximal promoter DNA-binding transcription repressor activity, RNA polymerase II-specific|RNA polymerase II repressing transcription factor bi…	path:bom03320,path:bom04152,path:bom04211,path:bom04380,path:bom04714,path:bom05016,path:bom05200,path:bom05202,path:bom05216	PPAR signaling pathway|AMPK signaling pathway|Longevity regulating pathway|Osteoclast differentiation|Thermogenesis|Huntington disease|Pathways in cancer|Transcriptional misregulation in cancer|Thyroid cancer
RALGAPA2	1594.88	1086.61	1080.16	229.096	582.725	184.103	1253.89	331.975	1.91764	1.10223e-05	0.000326994	RALGAPA2	Ral GTPase-activating protein subunit alpha-2	GO:0005096,GO:0005615,GO:0005634,GO:0005737,GO:0005829,GO:0005886,GO:0046982,GO:0051056,GO:0090630	GTPase activator activity|extracellular space|nucleus|cytoplasm|cytosol|plasma membrane|protein heterodimerization activity|regulation of small GTPase mediated signal transduction|activation of GTPase activity	-	-
LOC102268264	1333.32	1580.93	846.283	269.635	324.274	282.535	1253.51	292.148	2.10116	5.78763e-13	1.11605e-10	Krt42	Keratin, type I cytoskeletal 42	GO:0005198,GO:0005737,GO:0005882	structural molecule activity|cytoplasm|intermediate filament	path:bom04915	Estrogen signaling pathway
GNL3	1351.71	1290.35	1104.78	3647.62	2667.76	2243.88	1248.95	2853.08	-1.19181	3.12593e-06	0.00011011	GNL3	Guanine nucleotide-binding protein-like 3	GO:0003723,GO:0005525,GO:0005615,GO:0005634,GO:0005730,GO:0008283,GO:0016020,GO:0016604,GO:0017145,GO:0019827,GO:0032206,GO:0033235,GO:0042127,GO:0048027,GO:1902895,GO:1904816	RNA binding|GTP binding|extracellular space|nucleus|nucleolus|cell proliferation|membrane|nuclear body|stem cell division|stem cell population maintenance|positive regulation of telomere maintenance|positive regulation of protein sumoylation|regulation of cell proliferation|mRNA 5'-UTR binding|positive regulation of pri-miRNA transcription by RNA polymerase II|positive regulation of protein local…	path:bom03008	Ribosome biogenesis in eukaryotes
SNN	1321.06	831.659	1552.03	360.142	222.636	399.195	1234.92	327.324	1.9155	1.22132e-08	9.27773e-07	SNN	Stannin	GO:0005741,GO:0016021,GO:0046872	mitochondrial outer membrane|integral component of membrane|metal ion binding	-	-
DUOXA2	1571.38	1863.72	248.243	14.1417	30.0075	6.37982	1227.78	16.843	6.19084	5.59827e-20	2.47658e-17	DUOXA2	Dual oxidase maturation factor 2	GO:0005789,GO:0015031,GO:0016021,GO:0042743,GO:0050727,GO:2000609	endoplasmic reticulum membrane|protein transport|integral component of membrane|hydrogen peroxide metabolic process|regulation of inflammatory response|regulation of thyroid hormone generation	path:bom04918	Thyroid hormone synthesis
IL36G	1042.14	1510.79	1116.07	45.2535	40.6553	101.166	1223	62.3582	4.29167	2.84727e-29	2.67661e-26	IL36G	Interleukin-36 gamma	-	-	path:bom04060	Cytokine-cytokine receptor interaction
CARNS1	1141.24	1289.24	1220.7	372.398	305.882	963.353	1217.06	547.211	1.15297	0.00618659	0.0468778	CARNS1	Carnosine synthase 1	GO:0005524,GO:0005829,GO:0006548,GO:0010181,GO:0016887,GO:0035499,GO:0046872,GO:0047730,GO:0102102	ATP binding|cytosol|histidine catabolic process|FMN binding|ATPase activity|carnosine biosynthetic process|metal ion binding|carnosine synthase activity|homocarnosine synthase activity	path:bom00330,path:bom00340,path:bom00410	Arginine and proline metabolism|Histidine metabolism|beta-Alanine metabolism
BDH1	1362.95	641.28	1599.22	77.308	26.1355	157.673	1201.15	87.0388	3.78564	1.03314e-11	1.49378e-09	BDH1	D-beta-hydroxybutyrate dehydrogenase, mitochondrial	GO:0003858,GO:0005654,GO:0005759,GO:0099617	3-hydroxybutyrate dehydrogenase activity|nucleoplasm|mitochondrial matrix|matrix side of mitochondrial inner membrane	path:bom00072,path:bom00650	Synthesis and degradation of ketone bodies|Butanoate metabolism
MUC21	1819.65	1014.25	760.116	14196.4	6099.26	6799.98	1198.01	9031.88	-2.91434	5.34777e-12	8.20774e-10	MUC21	Mucin-21	-	-	-	-
LMNB1	961.423	1671.11	936.553	588.295	447.208	722.743	1189.7	586.082	1.02108	0.00163557	0.0178914	Lmnb1	Lamin-B1	GO:0003690,GO:0005198,GO:0005634,GO:0005635,GO:0005637,GO:0005638,GO:0005652,GO:0005654,GO:0005737,GO:0008432,GO:0010971,GO:0016363,GO:0031965,GO:0043274,GO:0046330,GO:1904609,GO:1990837	double-stranded DNA binding|structural molecule activity|nucleus|nuclear envelope|nuclear inner membrane|lamin filament|nuclear lamina|nucleoplasm|cytoplasm|JUN kinase binding|positive regulation of G2/M transition of mitotic cell cycle|nuclear matrix|nuclear membrane|phospholipase binding|positive regulation of JNK cascade|cellular response to monosodium L-glutamate|sequence-specific double-stra…	path:bom04210	Apoptosis
PPDPF	982.879	828.319	1712.06	1792.23	3304.69	2324.08	1174.42	2473.67	-1.07457	0.00256183	0.0252011	PPDPF	Pancreatic progenitor cell differentiation and proliferation factor	GO:0007275,GO:0030154	multicellular organism development|cell differentiation	-	-
DHCR24	1112.64	1439.54	940.656	342.229	200.372	541.374	1164.28	361.325	1.68763	8.01755e-06	0.000249157	DHCR24	Delta(24)-sterol reductase	GO:0000139,GO:0000246,GO:0005634,GO:0005737,GO:0005783,GO:0005789,GO:0006695,GO:0006915,GO:0006979,GO:0007050,GO:0008202,GO:0009888,GO:0016020,GO:0016021,GO:0016628,GO:0019899,GO:0033489,GO:0033490,GO:0042605,GO:0043066,GO:0043154,GO:0043588,GO:0050614,GO:0055114,GO:0071949,GO:1901214	Golgi membrane|delta24(24-1) sterol reductase activity|nucleus|cytoplasm|endoplasmic reticulum|endoplasmic reticulum membrane|cholesterol biosynthetic process|apoptotic process|response to oxidative stress|cell cycle arrest|steroid metabolic process|tissue development|membrane|integral component of membrane|oxidoreductase activity, acting on the CH-CH group of donors, NAD or NADP as acceptor|enzy…	path:bom00100	Steroid biosynthesis
NSDHL	1116.72	1322.64	986.817	464.791	207.148	621.577	1142.06	431.172	1.40497	0.000297658	0.00493613	NSDHL	Sterol-4-alpha-carboxylate 3-dehydrogenase, decarboxylating	GO:0001942,GO:0003854,GO:0005783,GO:0005789,GO:0005811,GO:0006695,GO:0007224,GO:0008203,GO:0016021,GO:0016491,GO:0016616,GO:0047012,GO:0060716,GO:0103066,GO:0103067	hair follicle development|3-beta-hydroxy-delta5-steroid dehydrogenase activity|endoplasmic reticulum|endoplasmic reticulum membrane|lipid droplet|cholesterol biosynthetic process|smoothened signaling pathway|cholesterol metabolic process|integral component of membrane|oxidoreductase activity|oxidoreductase activity, acting on the CH-OH group of donors, NAD or NADP as acceptor|sterol-4-alpha-carbo…	path:bom00100	Steroid biosynthesis
CTSS	793.864	2014.02	594.962	383.712	514.967	340.865	1134.28	413.181	1.45682	0.00110684	0.0134258	CTSS	Cathepsin S	GO:0001968,GO:0002250,GO:0004197,GO:0005518,GO:0005615,GO:0005764,GO:0010447,GO:0016485,GO:0030574,GO:0034769,GO:0043236,GO:0043394,GO:0048002,GO:0051603,GO:0097067,GO:2001259	fibronectin binding|adaptive immune response|cysteine-type endopeptidase activity|collagen binding|extracellular space|lysosome|response to acidic pH|protein processing|collagen catabolic process|basement membrane disassembly|laminin binding|proteoglycan binding|antigen processing and presentation of peptide antigen|proteolysis involved in cellular protein catabolic process|cellular response to t…	path:bom04142,path:bom04145,path:bom04210,path:bom04612,path:bom05152	Lysosome|Phagosome|Apoptosis|Antigen processing and presentation|Tuberculosis
HES2	1038.05	661.32	1698.72	361.085	454.952	605.172	1132.7	473.736	1.25766	0.00093522	0.0117811	HES2	Transcription factor HES-2	GO:0000977,GO:0000978,GO:0000981,GO:0001078,GO:0001756,GO:0003714,GO:0005634,GO:0007219,GO:0008134,GO:0030154,GO:0043565,GO:0046983,GO:0050767,GO:1990837	RNA polymerase II regulatory region sequence-specific DNA binding|RNA polymerase II proximal promoter sequence-specific DNA binding|DNA-binding transcription factor activity, RNA polymerase II-specific|proximal promoter DNA-binding transcription repressor activity, RNA polymerase II-specific|somitogenesis|transcription corepressor activity|nucleus|Notch signaling pathway|transcription factor bind…	path:bom05165	Human papillomavirus infection
MYO1D	1021.7	1035.4	1338.67	398.796	603.053	473.018	1131.92	491.623	1.20336	2.84989e-06	0.000101818	MYO1D	Unconventional myosin-Id	GO:0000146,GO:0005516,GO:0005524,GO:0005768,GO:0005790,GO:0005829,GO:0005903,GO:0010923,GO:0016323,GO:0016459,GO:0030424,GO:0030673,GO:0030898,GO:0031410,GO:0043005,GO:0043025,GO:0043209,GO:0048306,GO:0051015,GO:0051641,GO:0061502,GO:0097440	microfilament motor activity|calmodulin binding|ATP binding|endosome|smooth endoplasmic reticulum|cytosol|brush border|negative regulation of phosphatase activity|basolateral plasma membrane|myosin complex|axon|axolemma|actin-dependent ATPase activity|cytoplasmic vesicle|neuron projection|neuronal cell body|myelin sheath|calcium-dependent protein binding|actin filament binding|cellular localizati…	-	-
BLVRB	1127.96	1156.75	1097.6	400.682	289.427	549.576	1127.44	413.228	1.44766	3.15142e-07	1.59062e-05	BLVRB	Flavin reductase (NADPH)	GO:0004074,GO:0005654,GO:0005829,GO:0005886,GO:0042167,GO:0042602	biliverdin reductase activity|nucleoplasm|cytosol|plasma membrane|heme catabolic process|riboflavin reductase (NADPH) activity	path:bom00740,path:bom00860	Riboflavin metabolism|Porphyrin and chlorophyll metabolism
CSF1R	812.254	1862.61	706.774	275.292	434.624	378.232	1127.21	362.716	1.63567	5.11455e-05	0.00117988	CSF1R	Macrophage colony-stimulating factor 1 receptor	GO:0004714,GO:0004888,GO:0005011,GO:0005524,GO:0005737,GO:0005887,GO:0006954,GO:0007169,GO:0008284,GO:0008360,GO:0009968,GO:0009986,GO:0018108,GO:0019955,GO:0030154,GO:0030316,GO:0030335,GO:0031529,GO:0036006,GO:0042531,GO:0043066,GO:0043235,GO:0045087,GO:0045124,GO:0046488,GO:0046777,GO:0048015,GO:0070374,GO:0071345,GO:0071902,GO:1990682,GO:2000249	transmembrane receptor protein tyrosine kinase activity|transmembrane signaling receptor activity|macrophage colony-stimulating factor receptor activity|ATP binding|cytoplasm|integral component of plasma membrane|inflammatory response|transmembrane receptor protein tyrosine kinase signaling pathway|positive regulation of cell proliferation|regulation of cell shape|negative regulation of signal tr…	path:bom04010,path:bom04014,path:bom04015,path:bom04060,path:bom04061,path:bom04151,path:bom04380,path:bom04640,path:bom05200,path:bom05202,path:bom05221	MAPK signaling pathway|Ras signaling pathway|Rap1 signaling pathway|Cytokine-cytokine receptor interaction|Viral protein interaction with cytokine and cytokine receptor|PI3K-Akt signaling pathway|Osteoclast differentiation|Hematopoietic cell lineage|Pathways in cancer|Transcriptional misregulation in cancer|Acute myeloid leukemia
SMC4	887.86	1550.87	923.217	562.84	493.671	433.828	1120.65	496.78	1.17348	7.27141e-05	0.00156741	SMC4	Structural maintenance of chromosomes protein 4	GO:0000070,GO:0000796,GO:0003697,GO:0005524,GO:0005634,GO:0005654,GO:0005829,GO:0007076,GO:0010032,GO:0016607,GO:0045132,GO:0046982,GO:0051301,GO:0051383	mitotic sister chromatid segregation|condensin complex|single-stranded DNA binding|ATP binding|nucleus|nucleoplasm|cytosol|mitotic chromosome condensation|meiotic chromosome condensation|nuclear speck|meiotic chromosome segregation|protein heterodimerization activity|cell division|kinetochore organization	-	-
ETS2	1294.5	896.233	1168.38	3476.03	3211.77	3094.21	1119.7	3260.67	-1.54183	3.56374e-12	5.58357e-10	ETS2	Protein C-ets-2	GO:0000981,GO:0005634,GO:0006357,GO:0030154,GO:0043565	DNA-binding transcription factor activity, RNA polymerase II-specific|nucleus|regulation of transcription by RNA polymerase II|cell differentiation|sequence-specific DNA binding	path:bom04014,path:bom05166	Ras signaling pathway|Human T-cell leukemia virus 1 infection
PLA2G4E	989.009	1559.78	801.148	352.6	335.89	340.865	1116.65	343.118	1.70215	1.27949e-08	9.67079e-07	PLA2G4E	Cytosolic phospholipase A2 epsilon	GO:0004622,GO:0004623,GO:0005509,GO:0005544,GO:0005737,GO:0005765,GO:0005829,GO:0006644,GO:0008970,GO:0036149,GO:0036150,GO:0036151,GO:0036152,GO:0046475,GO:0047498,GO:0102567,GO:0102568	lysophospholipase activity|phospholipase A2 activity|calcium ion binding|calcium-dependent phospholipid binding|cytoplasm|lysosomal membrane|cytosol|phospholipid metabolic process|phospholipase A1 activity|phosphatidylinositol acyl-chain remodeling|phosphatidylserine acyl-chain remodeling|phosphatidylcholine acyl-chain remodeling|phosphatidylethanolamine acyl-chain remodeling|glycerophospholipid …	path:bom00564,path:bom00565,path:bom00590,path:bom00591,path:bom00592,path:bom04010,path:bom04014,path:bom04072,path:bom04217,path:bom04270,path:bom04370,path:bom04611,path:bom04664,path:bom04666,path:bom04724,path:bom04726,path:bom04730,path:bom04750,path:bom04912,path:bom04913,path:bom04921,path:bom05231	Glycerophospholipid metabolism|Ether lipid metabolism|Arachidonic acid metabolism|Linoleic acid metabolism|alpha-Linolenic acid metabolism|MAPK signaling pathway|Ras signaling pathway|Phospholipase D signaling pathway|Necroptosis|Vascular smooth muscle contraction|VEGF signaling pathway|Platelet activation|Fc epsilon RI signaling pathway|Fc gamma R-mediated phagocytosis|Glutamatergic synapse|Sero…
LOC102274603	1051.33	124.693	2159.3	42.4251	0.967982	51.0386	1111.78	31.4772	5.14199	0.000497966	0.00731437	HSD17B13	17-beta-hydroxysteroid dehydrogenase 13	GO:0005576,GO:0005811,GO:0005829,GO:0016229,GO:0034389,GO:0046889	extracellular region|lipid droplet|cytosol|steroid dehydrogenase activity|lipid droplet organization|positive regulation of lipid biosynthetic process	-	-
FGFR1	1099.35	1276.99	958.095	2729.35	3642.52	2058.86	1111.48	2810.24	-1.33827	1.47249e-06	5.82835e-05	FGFR1	Fibroblast growth factor receptor 1	-	-	path:bom04010,path:bom04014,path:bom04015,path:bom04151,path:bom04520,path:bom04550,path:bom04714,path:bom04810,path:bom04928,path:bom05200,path:bom05205,path:bom05215,path:bom05218,path:bom05224,path:bom05230	MAPK signaling pathway|Ras signaling pathway|Rap1 signaling pathway|PI3K-Akt signaling pathway|Adherens junction|Signaling pathways regulating pluripotency of stem cells|Thermogenesis|Regulation of actin cytoskeleton|Parathyroid hormone synthesis, secretion and action|Pathways in cancer|Proteoglycans in cancer|Prostate cancer|Melanoma|Breast cancer|Central carbon metabolism in cancer
LAPTM5	683.52	2064.12	567.266	249.837	250.707	311.7	1104.97	270.748	2.02869	1.4727e-05	0.000418464	LAPTM5	Lysosomal-associated transmembrane protein 5	GO:0005765,GO:0016020,GO:0016021	lysosomal membrane|membrane|integral component of membrane	path:bom04142	Lysosome
TOM1L1	1036.01	1065.46	1206.34	537.385	585.629	354.536	1102.6	492.517	1.16295	9.56465e-06	0.000291218	TOM1L1	TOM1-like protein 1	GO:0005737,GO:0005764,GO:0005768,GO:0005795,GO:0005829,GO:0006886,GO:0007165,GO:0010008,GO:0017124,GO:0019901,GO:0030276,GO:0030295,GO:0031954,GO:0032147,GO:0043130,GO:0043162,GO:0045839,GO:0070062	cytoplasm|lysosome|endosome|Golgi stack|cytosol|intracellular protein transport|signal transduction|endosome membrane|SH3 domain binding|protein kinase binding|clathrin binding|protein kinase activator activity|positive regulation of protein autophosphorylation|activation of protein kinase activity|ubiquitin binding|ubiquitin-dependent protein catabolic process via the multivesicular body sorting…	-	-
CEMIP	985.944	938.539	1367.39	110.305	404.617	107.546	1097.29	207.489	2.40337	1.37165e-06	5.50308e-05	CEMIP	Cell migration-inducing and hyaluronan-binding protein	GO:0004415,GO:0005540,GO:0005576,GO:0005634,GO:0005737,GO:0005783,GO:0005886,GO:0005905,GO:0007605,GO:0010800,GO:0030213,GO:0030214,GO:0030335,GO:0030665,GO:0032050,GO:0045334,GO:0046923,GO:0051281,GO:0090314,GO:1900020	hyalurononglucosaminidase activity|hyaluronic acid binding|extracellular region|nucleus|cytoplasm|endoplasmic reticulum|plasma membrane|clathrin-coated pit|sensory perception of sound|positive regulation of peptidyl-threonine phosphorylation|hyaluronan biosynthetic process|hyaluronan catabolic process|positive regulation of cell migration|clathrin-coated vesicle membrane|clathrin heavy chain bind…	-	-
PCCA	1428.34	662.433	1200.18	427.08	197.468	328.105	1096.99	317.551	1.78848	3.26151e-06	0.00011435	Pcca	Propionyl-CoA carboxylase alpha chain, mitochondrial	GO:0004658,GO:0005524,GO:0005739,GO:0005759,GO:0019899,GO:0046872	propionyl-CoA carboxylase activity|ATP binding|mitochondrion|mitochondrial matrix|enzyme binding|metal ion binding	path:bom00280,path:bom00630,path:bom00640	Valine, leucine and isoleucine degradation|Glyoxylate and dicarboxylate metabolism|Propanoate metabolism
LOC102273665	703.954	1702.29	877.057	22.6267	38.7193	30.0763	1094.43	30.4741	5.16708	1.64875e-36	3.54269e-33	KRT6C	Keratin, type II cytoskeletal 6C	GO:0005198,GO:0005829,GO:0005882,GO:0031424,GO:0045095,GO:0045104,GO:0070062,GO:0070268	structural molecule activity|cytosol|intermediate filament|keratinization|keratin filament|intermediate filament cytoskeleton organization|extracellular exosome|cornification	-	-
GALNT12	1009.44	880.646	1358.16	330.916	500.447	709.983	1082.75	513.782	1.07541	0.00139435	0.0159972	Galnt12	Polypeptide N-acetylgalactosaminyltransferase 12	-	-	path:bom00512	Mucin type O-glycan biosynthesis
BCAS1	1232.17	751.499	1260.7	78.2508	62.9189	180.458	1081.46	107.209	3.3335	3.43075e-15	8.32289e-13	BCAS1	Breast carcinoma-amplified sequence 1	GO:0005737,GO:0042552,GO:0070062	cytoplasm|myelination|extracellular exosome	-	-
PLEKHN1	1070.75	878.419	1275.07	277.178	433.656	554.133	1074.74	421.656	1.34981	1.87375e-05	0.000517656	PLEKHN1	Pleckstrin homology domain-containing family N member 1	GO:0001666,GO:0001786,GO:0005739,GO:0005856,GO:0005886,GO:0031966,GO:0043065,GO:0061158,GO:0070300,GO:1901612,GO:1901981	response to hypoxia|phosphatidylserine binding|mitochondrion|cytoskeleton|plasma membrane|mitochondrial membrane|positive regulation of apoptotic process|3'-UTR-mediated mRNA destabilization|phosphatidic acid binding|cardiolipin binding|phosphatidylinositol phosphate binding	-	-
LOC102287098	1135.11	1772.43	284.146	238.524	133.582	217.825	1063.89	196.644	2.43544	7.51926e-06	0.000235129	RNF213	E3 ubiquitin-protein ligase RNF213	-	-	-	-
PRDX3	1164.74	966.373	1050.42	534.557	402.681	484.867	1060.51	474.035	1.16167	1.29415e-07	7.57404e-06	PRDX3	Thioredoxin-dependent peroxide reductase, mitochondrial	GO:0001893,GO:0005759,GO:0005769,GO:0005829,GO:0007005,GO:0008022,GO:0008284,GO:0008379,GO:0018171,GO:0019901,GO:0030099,GO:0032496,GO:0032991,GO:0033673,GO:0034614,GO:0042542,GO:0042744,GO:0042802,GO:0043027,GO:0043209,GO:0045454,GO:0051092,GO:0051881	maternal placenta development|mitochondrial matrix|early endosome|cytosol|mitochondrion organization|protein C-terminus binding|positive regulation of cell proliferation|thioredoxin peroxidase activity|peptidyl-cysteine oxidation|protein kinase binding|myeloid cell differentiation|response to lipopolysaccharide|protein-containing complex|negative regulation of kinase activity|cellular response to…	-	-
EPN3	759.126	1354.93	1057.6	347.886	302.978	531.348	1057.22	394.071	1.42333	1.3474e-05	0.000391241	EPN3	Epsin-3	GO:0005634,GO:0005654,GO:0005905,GO:0008289,GO:0019897,GO:0030136,GO:0043231,GO:0048471,GO:0070062,GO:1990175	nucleus|nucleoplasm|clathrin-coated pit|lipid binding|extrinsic component of plasma membrane|clathrin-coated vesicle|intracellular membrane-bounded organelle|perinuclear region of cytoplasm|extracellular exosome|EH domain binding	path:bom04144	Endocytosis
ST8SIA4	1100.37	905.139	1156.07	299.804	632.093	205.066	1053.86	378.988	1.47585	0.000263513	0.00447114	ST8SIA4	CMP-N-acetylneuraminate-poly-alpha-2,8-sialyltransferase	GO:0000139,GO:0001574,GO:0003828,GO:0006486,GO:0006491,GO:0009311,GO:0016021	Golgi membrane|ganglioside biosynthetic process|alpha-N-acetylneuraminate alpha-2,8-sialyltransferase activity|protein glycosylation|N-glycan processing|oligosaccharide metabolic process|integral component of membrane	-	-
IL36B	913.403	1431.75	802.173	29.2262	198.436	81.1149	1049.11	102.926	3.35003	1.68455e-09	1.56403e-07	Il36b	Interleukin-36 beta	GO:0001819,GO:0005125,GO:0005149,GO:0005615,GO:0006954,GO:0019221,GO:0030593,GO:0032755,GO:0043123,GO:0045087,GO:0045582,GO:0046330,GO:0071222	positive regulation of cytokine production|cytokine activity|interleukin-1 receptor binding|extracellular space|inflammatory response|cytokine-mediated signaling pathway|neutrophil chemotaxis|positive regulation of interleukin-6 production|positive regulation of I-kappaB kinase/NF-kappaB signaling|innate immune response|positive regulation of T cell differentiation|positive regulation of JNK casc…	path:bom04060	Cytokine-cytokine receptor interaction
CAMSAP3	1125.92	1094.41	925.269	504.388	353.314	710.895	1048.53	522.865	1.00356	0.000908844	0.0115651	CAMSAP3	Calmodulin-regulated spectrin-associated protein 3	GO:0000226,GO:0005516,GO:0005737,GO:0005915,GO:0007026,GO:0009792,GO:0010923,GO:0030334,GO:0030507,GO:0030951,GO:0031113,GO:0031122,GO:0031175,GO:0033043,GO:0034453,GO:0036449,GO:0045198,GO:0045218,GO:0051011,GO:0051015,GO:0051893,GO:0070507,GO:0090136,GO:0098840,GO:1903358	microtubule cytoskeleton organization|calmodulin binding|cytoplasm|zonula adherens|negative regulation of microtubule depolymerization|embryo development ending in birth or egg hatching|negative regulation of phosphatase activity|regulation of cell migration|spectrin binding|establishment or maintenance of microtubule cytoskeleton polarity|regulation of microtubule polymerization|cytoplasmic micr…	-	-
CPT2	1178.02	863.946	1069.91	464.791	519.807	513.12	1037.29	499.239	1.05523	1.60688e-06	6.32321e-05	CPT2	Carnitine O-palmitoyltransferase 2, mitochondrial	GO:0004095,GO:0005739,GO:0005743,GO:0006635	carnitine O-palmitoyltransferase activity|mitochondrion|mitochondrial inner membrane|fatty acid beta-oxidation	path:bom00071,path:bom03320,path:bom04714	Fatty acid degradation|PPAR signaling pathway|Thermogenesis
MARCKSL1	1032.94	1307.05	757.038	3083.84	1969.84	3652.9	1032.34	2902.2	-1.4914	3.08782e-06	0.000109052	MARCKSL1	MARCKS-related protein	GO:0003779,GO:0005516,GO:0005737,GO:0005856,GO:0005886	actin binding|calmodulin binding|cytoplasm|cytoskeleton|plasma membrane	path:bom04666,path:bom05140	Fc gamma R-mediated phagocytosis|Leishmaniasis
DLG2	1091.18	821.639	1175.56	366.742	632.093	308.966	1029.46	435.933	1.2401	0.000176439	0.00322457	DLG2	Disks large homolog 2	GO:0004385,GO:0005829,GO:0005886,GO:0007268,GO:0010923,GO:0014069,GO:0016020,GO:0016323,GO:0019233,GO:0019900,GO:0030054,GO:0031594,GO:0035255,GO:0035865,GO:0043005,GO:0043113,GO:0044224,GO:0045197,GO:0097120,GO:0098609,GO:0098839,GO:0098919,GO:0098978,GO:0099641,GO:0099642,GO:0099645,GO:1904115	guanylate kinase activity|cytosol|plasma membrane|chemical synaptic transmission|negative regulation of phosphatase activity|postsynaptic density|membrane|basolateral plasma membrane|sensory perception of pain|kinase binding|cell junction|neuromuscular junction|ionotropic glutamate receptor binding|cellular response to potassium ion|neuron projection|receptor clustering|juxtaparanode region of ax…	path:bom04390,path:bom04530,path:bom05165	Hippo signaling pathway|Tight junction|Human papillomavirus infection
PRC1	827.58	1310.39	937.579	428.965	190.693	574.184	1025.18	397.947	1.36485	0.000725791	0.00982594	PRC1	Protein regulator of cytokinesis 1	GO:0000022,GO:0000922,GO:0001578,GO:0005634,GO:0005819,GO:0005829,GO:0005876,GO:0008017,GO:0008284,GO:0019894,GO:0019901,GO:0030496,GO:0032465,GO:0042802,GO:0051301,GO:0070938	mitotic spindle elongation|spindle pole|microtubule bundle formation|nucleus|spindle|cytosol|spindle microtubule|microtubule binding|positive regulation of cell proliferation|kinesin binding|protein kinase binding|midbody|regulation of cytokinesis|identical protein binding|cell division|contractile ring	-	-
NIFK	1080.96	1027.61	964.249	3138.52	1521.67	1517.49	1024.27	2059.22	-1.0075	0.00237215	0.0238534	NIFK	MKI67 FHA domain-interacting nucleolar phosphoprotein	GO:0000794,GO:0003723,GO:0005654,GO:0005730,GO:0005737	condensed nuclear chromosome|RNA binding|nucleoplasm|nucleolus|cytoplasm	-	-
ADAMTS1	1032.94	861.719	1159.15	1950.61	3485.7	1481.03	1017.94	2305.78	-1.17948	0.000636243	0.0088405	ADAMTS1	A disintegrin and metalloproteinase with thrombospondin motifs 1	-	-	-	-
RAB19	1147.37	966.373	930.398	52.7957	35.8153	87.4947	1014.71	58.7019	4.1093	3.22198e-33	5.38465e-30	RAB19	Ras-related protein Rab-19	GO:0000139,GO:0003924,GO:0005525,GO:0005789,GO:0005886,GO:0006886,GO:0006888,GO:0032482	Golgi membrane|GTPase activity|GTP binding|endoplasmic reticulum membrane|plasma membrane|intracellular protein transport|ER to Golgi vesicle-mediated transport|Rab protein signal transduction	-	-
ABHD17C	1086.07	839.453	1116.07	203.641	597.245	360.004	1013.86	386.963	1.38984	0.000316469	0.00515152	Abhd17c	Alpha/beta hydrolase domain-containing protein 17C	GO:0002084,GO:0008474,GO:0014069,GO:0018345,GO:0030054,GO:0043197,GO:0045211,GO:0055038,GO:0098978,GO:0099175,GO:1902817,GO:1905668	protein depalmitoylation|palmitoyl-(protein) hydrolase activity|postsynaptic density|protein palmitoylation|cell junction|dendritic spine|postsynaptic membrane|recycling endosome membrane|glutamatergic synapse|regulation of postsynapse organization|negative regulation of protein localization to microtubule|positive regulation of protein localization to endosome	-	-
RACGAP1	826.558	1276.99	927.321	350.714	258.451	394.638	1010.29	334.601	1.59378	1.92995e-08	1.43705e-06	RACGAP1	Rac GTPase-activating protein 1	GO:0000281,GO:0000915,GO:0001669,GO:0005096,GO:0005547,GO:0005634,GO:0005654,GO:0005829,GO:0005874,GO:0006890,GO:0007018,GO:0007283,GO:0007405,GO:0008017,GO:0008272,GO:0019886,GO:0019901,GO:0030496,GO:0031234,GO:0032154,GO:0032467,GO:0035556,GO:0043014,GO:0043015,GO:0045995,GO:0046872,GO:0048487,GO:0051056,GO:0051233,GO:0051256,GO:0051988,GO:0070062,GO:0072686,GO:0090543,GO:0097149	mitotic cytokinesis|actomyosin contractile ring assembly|acrosomal vesicle|GTPase activator activity|phosphatidylinositol-3,4,5-trisphosphate binding|nucleus|nucleoplasm|cytosol|microtubule|retrograde vesicle-mediated transport, Golgi to ER|microtubule-based movement|spermatogenesis|neuroblast proliferation|microtubule binding|sulfate transport|antigen processing and presentation of exogenous pep…	-	-
DUSP1	781.603	873.966	1280.19	1973.24	2271.85	2126.3	978.588	2123.8	-1.11778	1.38483e-05	0.000400563	DUSP1	Dual specificity protein phosphatase 1	-	-	path:bom04010,path:bom04726,path:bom05418	MAPK signaling pathway|Serotonergic synapse|Fluid shear stress and atherosclerosis
LOC106700606	1189.26	1065.46	679.078	235.695	448.176	510.386	977.933	398.086	1.29655	0.000320507	0.00520037	MYADM	Myeloid-associated differentiation marker	GO:0001726,GO:0001933,GO:0005886,GO:0005911,GO:0010629,GO:0016021,GO:0030335,GO:0030837,GO:0030864,GO:0031579,GO:0034115,GO:0045121,GO:0061028,GO:0072659,GO:0090038,GO:1900026	ruffle|negative regulation of protein phosphorylation|plasma membrane|cell-cell junction|negative regulation of gene expression|integral component of membrane|positive regulation of cell migration|negative regulation of actin filament polymerization|cortical actin cytoskeleton|membrane raft organization|negative regulation of heterotypic cell-cell adhesion|membrane raft|establishment of endotheli…	-	-
IDE	1103.44	867.286	956.043	465.734	472.375	501.272	975.59	479.794	1.02397	6.14898e-07	2.82834e-05	IDE	Insulin-degrading enzyme	GO:0004222,GO:0005102,GO:0005524,GO:0005615,GO:0005634,GO:0005739,GO:0005782,GO:0005829,GO:0005886,GO:0008270,GO:0008340,GO:0009986,GO:0010815,GO:0010992,GO:0032461,GO:0042447,GO:0042803,GO:0043559,GO:0050435,GO:0051260,GO:0051603,GO:0140036,GO:1901143	metalloendopeptidase activity|signaling receptor binding|ATP binding|extracellular space|nucleus|mitochondrion|peroxisomal matrix|cytosol|plasma membrane|zinc ion binding|determination of adult lifespan|cell surface|bradykinin catabolic process|ubiquitin recycling|positive regulation of protein oligomerization|hormone catabolic process|protein homodimerization activity|insulin binding|amyloid-bet…	path:bom05010	Alzheimer disease
LOC102281707	690.672	1664.43	561.111	203.641	331.05	185.926	972.072	240.206	2.0168	5.47003e-06	0.000177316	LBP	Lipopolysaccharide-binding protein	GO:0001530,GO:0002281,GO:0005615,GO:0006869,GO:0006953,GO:0016020,GO:0032760,GO:0045087,GO:0050829,GO:0071222	lipopolysaccharide binding|macrophage activation involved in immune response|extracellular space|lipid transport|acute-phase response|membrane|positive regulation of tumor necrosis factor production|innate immune response|defense response to Gram-negative bacterium|cellular response to lipopolysaccharide	path:bom04064,path:bom04620,path:bom05132,path:bom05152	NF-kappa B signaling pathway|Toll-like receptor signaling pathway|Salmonella infection|Tuberculosis
CKAP2	733.583	1261.41	906.805	249.837	214.892	205.977	967.265	223.569	2.113	4.43835e-14	9.81723e-12	CKAP2	Cytoskeleton-associated protein 2	GO:0005737,GO:0005874,GO:0006915,GO:0007049	cytoplasm|microtubule|apoptotic process|cell cycle	-	-
SLC26A9	1103.44	1009.79	763.193	85.7931	113.254	60.1526	958.809	86.3999	3.47341	3.94103e-29	3.48688e-26	SLC26A9	Solute carrier family 26 member 9	GO:0005254,GO:0005886,GO:0006811,GO:0006820,GO:0006821,GO:0008271,GO:0009986,GO:0010628,GO:0015106,GO:0015108,GO:0015116,GO:0015301,GO:0015701,GO:0016021,GO:0016324,GO:0019531,GO:0042391,GO:0051117,GO:0070062	chloride channel activity|plasma membrane|ion transport|anion transport|chloride transport|secondary active sulfate transmembrane transporter activity|cell surface|positive regulation of gene expression|bicarbonate transmembrane transporter activity|chloride transmembrane transporter activity|sulfate transmembrane transporter activity|anion:anion antiporter activity|bicarbonate transport|integral…	path:bom04978	Mineral absorption
HEATR5B	997.183	936.313	934.501	446.878	339.762	616.109	955.999	467.583	1.03149	0.000182028	0.00329072	HEATR5B	HEAT repeat-containing protein 5B	GO:0005829,GO:0006897,GO:0008104,GO:0016020,GO:0030139,GO:0042147	cytosol|endocytosis|protein localization|membrane|endocytic vesicle|retrograde transport, endosome to Golgi	-	-
F3	1185.18	493.206	1183.77	5616.15	2935.89	3480.65	954.051	4010.9	-2.0716	1.52873e-07	8.70969e-06	F3	Tissue factor	GO:0001938,GO:0002020,GO:0002541,GO:0004252,GO:0005543,GO:0005615,GO:0005886,GO:0006919,GO:0007596,GO:0009986,GO:0010641,GO:0016021,GO:0019221,GO:0031012,GO:0045766,GO:0051897,GO:0062023,GO:1905286	positive regulation of endothelial cell proliferation|protease binding|activation of plasma proteins involved in acute inflammatory response|serine-type endopeptidase activity|phospholipid binding|extracellular space|plasma membrane|activation of cysteine-type endopeptidase activity involved in apoptotic process|blood coagulation|cell surface|positive regulation of platelet-derived growth factor …	path:bom04610,path:bom04933	Complement and coagulation cascades|AGE-RAGE signaling pathway in diabetic complications
QPCT	945.076	462.033	1446.37	173.472	335.89	257.016	951.161	255.459	1.89688	1.07134e-05	0.000319871	QPCT	Glutaminyl-peptide cyclotransferase	GO:0005576,GO:0008270,GO:0016603,GO:0017186	extracellular region|zinc ion binding|glutaminyl-peptide cyclotransferase activity|peptidyl-pyroglutamic acid biosynthetic process, using glutaminyl-peptide cyclotransferase	-	-
IFI30	877.643	935.199	1000.15	428.965	209.084	687.198	937.665	441.749	1.08556	0.0066177	0.0492756	IFI30	Gamma-interferon-inducible lysosomal thiol reductase	GO:0005576,GO:0005764,GO:0016667,GO:0042590	extracellular region|lysosome|oxidoreductase activity, acting on a sulfur group of donors|antigen processing and presentation of exogenous peptide antigen via MHC class I	path:bom04612	Antigen processing and presentation
PPRC1	1067.68	1049.87	684.207	2726.52	1556.52	2066.15	933.92	2116.4	-1.18034	9.56023e-05	0.00197521	PPRC1	Peroxisome proliferator-activated receptor gamma coactivator-related protein 1	GO:0003723,GO:0005634,GO:0005654,GO:0007005,GO:0008134,GO:0030374,GO:0045944,GO:0051091	RNA binding|nucleus|nucleoplasm|mitochondrion organization|transcription factor binding|nuclear receptor transcription coactivator activity|positive regulation of transcription by RNA polymerase II|positive regulation of DNA-binding transcription factor activity	-	-
LCP1	586.458	1852.59	331.332	320.545	412.361	253.37	923.459	328.759	1.48989	0.00620229	0.0469731	LCP1	Plastin-2	-	-	-	-
TCN1	277.903	1440.65	1049.39	42.4251	28.0715	52.8614	922.649	41.1193	4.48683	4.093e-17	1.39915e-14	TCN1	Transcobalamin-1	GO:0005576,GO:0005615,GO:0006824,GO:0009235,GO:0015889,GO:0031419,GO:0035580,GO:0043312,GO:1904724	extracellular region|extracellular space|cobalt ion transport|cobalamin metabolic process|cobalamin transport|cobalamin binding|specific granule lumen|neutrophil degranulation|tertiary granule lumen	-	-
CRYL1	714.171	1276.99	748.832	333.744	455.92	349.068	913.332	379.577	1.26661	4.58434e-05	0.00108587	CRYL1	Lambda-crystallin homolog	GO:0003857,GO:0005829,GO:0006631,GO:0042803,GO:0050104,GO:0070403	3-hydroxyacyl-CoA dehydrogenase activity|cytosol|fatty acid metabolic process|protein homodimerization activity|L-gulonate 3-dehydrogenase activity|NAD+ binding	path:bom00040	Pentose and glucuronate interconversions
LOC102271117	921.577	973.053	843.205	410.11	215.86	641.628	912.612	422.533	1.1106	0.00350429	0.0309683	HLA-DRB1	HLA class II histocompatibility antigen, DRB1-4 beta chain	GO:0000139,GO:0001934,GO:0002381,GO:0002437,GO:0002455,GO:0002503,GO:0002862,GO:0005765,GO:0005886,GO:0005887,GO:0006955,GO:0007165,GO:0009897,GO:0012507,GO:0016045,GO:0019886,GO:0030658,GO:0030666,GO:0030669,GO:0031902,GO:0032395,GO:0032588,GO:0032673,GO:0032689,GO:0033674,GO:0035774,GO:0042088,GO:0042130,GO:0042605,GO:0042609,GO:0042613,GO:0043123,GO:0043410,GO:0045657,GO:0045893,GO:0046598,GO:…	Golgi membrane|positive regulation of protein phosphorylation|immunoglobulin production involved in immunoglobulin mediated immune response|inflammatory response to antigenic stimulus|humoral immune response mediated by circulating immunoglobulin|peptide antigen assembly with MHC class II protein complex|negative regulation of inflammatory response to antigenic stimulus|lysosomal membrane|plasma …	path:bom04145,path:bom04514,path:bom04612,path:bom04640,path:bom04658,path:bom04659,path:bom04672,path:bom04940,path:bom05140,path:bom05145,path:bom05150,path:bom05152,path:bom05164,path:bom05166,path:bom05168,path:bom05169,path:bom05310,path:bom05320,path:bom05321,path:bom05322,path:bom05323,path:bom05330,path:bom05332,path:bom05416	Phagosome|Cell adhesion molecules (CAMs)|Antigen processing and presentation|Hematopoietic cell lineage|Th1 and Th2 cell differentiation|Th17 cell differentiation|Intestinal immune network for IgA production|Type I diabetes mellitus|Leishmaniasis|Toxoplasmosis|Staphylococcus aureus infection|Tuberculosis|Influenza A|Human T-cell leukemia virus 1 infection|Herpes simplex virus 1 infection|Epstein-…
FDPS	883.774	1255.84	586.756	411.995	135.518	440.208	908.79	329.24	1.46444	0.0014004	0.0160018	FDPS	Farnesyl pyrophosphate synthase	GO:0003723,GO:0004161,GO:0004337,GO:0005654,GO:0005737,GO:0005829,GO:0006695,GO:0016032,GO:0033384,GO:0045337,GO:0045540,GO:0046872	RNA binding|dimethylallyltranstransferase activity|geranyltranstransferase activity|nucleoplasm|cytoplasm|cytosol|cholesterol biosynthetic process|viral process|geranyl diphosphate biosynthetic process|farnesyl diphosphate biosynthetic process|regulation of cholesterol biosynthetic process|metal ion binding	path:bom00900,path:bom05164,path:bom05166	Terpenoid backbone biosynthesis|Influenza A|Human T-cell leukemia virus 1 infection
LSS	906.251	1039.85	779.606	392.197	112.286	482.132	908.57	328.872	1.46573	0.00155212	0.0172164	LSS	Lanosterol synthase	GO:0000250,GO:0005789,GO:0005811,GO:0006694,GO:0006695	lanosterol synthase activity|endoplasmic reticulum membrane|lipid droplet|steroid biosynthetic process|cholesterol biosynthetic process	path:bom00100	Steroid biosynthesis
PDK3	975.727	732.573	1005.28	292.262	314.594	416.511	904.527	341.123	1.40681	5.71013e-08	3.76693e-06	PDK3	[Pyruvate dehydrogenase (acetyl-transferring)] kinase isozyme 3, mitochondrial	GO:0004672,GO:0004674,GO:0004740,GO:0005524,GO:0005730,GO:0005739,GO:0005759,GO:0006006,GO:0010510,GO:0010906,GO:0018105,GO:0035357,GO:0071333,GO:0071398,GO:0097411,GO:2000377	protein kinase activity|protein serine/threonine kinase activity|pyruvate dehydrogenase (acetyl-transferring) kinase activity|ATP binding|nucleolus|mitochondrion|mitochondrial matrix|glucose metabolic process|regulation of acetyl-CoA biosynthetic process from pyruvate|regulation of glucose metabolic process|peptidyl-serine phosphorylation|peroxisome proliferator activated receptor signaling pathw…	-	-
SMC2	670.238	1398.35	633.943	271.521	126.806	281.624	900.842	226.65	1.99029	2.34674e-06	8.60909e-05	SMC2	Structural maintenance of chromosomes protein 2	GO:0000228,GO:0000793,GO:0000796,GO:0003697,GO:0005524,GO:0005634,GO:0005654,GO:0005730,GO:0005737,GO:0005829,GO:0007076,GO:0010032,GO:0045132,GO:0046982,GO:0051301,GO:0051383,GO:0070062	nuclear chromosome|condensed chromosome|condensin complex|single-stranded DNA binding|ATP binding|nucleus|nucleoplasm|nucleolus|cytoplasm|cytosol|mitotic chromosome condensation|meiotic chromosome condensation|meiotic chromosome segregation|protein heterodimerization activity|cell division|kinetochore organization|extracellular exosome	-	-
TET3	967.553	806.053	919.114	348.829	530.454	347.245	897.573	408.843	1.13487	1.44202e-05	0.000412347	TET3	Methylcytosine dioxygenase TET3	GO:0000981,GO:0001939,GO:0001940,GO:0003677,GO:0005506,GO:0005634,GO:0005694,GO:0005737,GO:0006211,GO:0006493,GO:0044727,GO:0045944,GO:0070579,GO:0080111,GO:0080182	DNA-binding transcription factor activity, RNA polymerase II-specific|female pronucleus|male pronucleus|DNA binding|iron ion binding|nucleus|chromosome|cytoplasm|5-methylcytosine catabolic process|protein O-linked glycosylation|DNA demethylation of male pronucleus|positive regulation of transcription by RNA polymerase II|methylcytosine dioxygenase activity|DNA demethylation|histone H3-K4 trimethy…	-	-
ABHD6	932.815	754.839	1002.2	283.777	90.0224	472.107	896.62	281.969	1.66863	0.000694035	0.00946735	ABHD6	Monoacylglycerol lipase ABHD6	GO:0004620,GO:0005739,GO:0009395,GO:0016021,GO:0030336,GO:0032281,GO:0046464,GO:0046889,GO:0047372,GO:0060292,GO:0098978,GO:0098982,GO:0099055,GO:0120163,GO:2000124	phospholipase activity|mitochondrion|phospholipid catabolic process|integral component of membrane|negative regulation of cell migration|AMPA glutamate receptor complex|acylglycerol catabolic process|positive regulation of lipid biosynthetic process|acylglycerol lipase activity|long-term synaptic depression|glutamatergic synapse|GABA-ergic synapse|integral component of postsynaptic membrane|negat…	path:bom04723	Retrograde endocannabinoid signaling
HOMER2	1247.5	565.573	864.747	217.782	459.792	377.321	892.607	351.632	1.3442	0.000473604	0.0070113	Homer2	Homer protein homolog 2	GO:0003779,GO:0005737,GO:0005886,GO:0007216,GO:0007605,GO:0008277,GO:0014069,GO:0019904,GO:0030054,GO:0030160,GO:0030425,GO:0032426,GO:0032703,GO:0035254,GO:0035256,GO:0035584,GO:0042803,GO:0043005,GO:0043025,GO:0045177,GO:0045211,GO:0046982,GO:0048148,GO:0048875,GO:0070885,GO:0098978,GO:2001256	actin binding|cytoplasm|plasma membrane|G protein-coupled glutamate receptor signaling pathway|sensory perception of sound|regulation of G protein-coupled receptor signaling pathway|postsynaptic density|protein domain specific binding|cell junction|GKAP/Homer scaffold activity|dendrite|stereocilium tip|negative regulation of interleukin-2 production|glutamate receptor binding|G protein-coupled gl…	path:bom04068,path:bom04724	FoxO signaling pathway|Glutamatergic synapse
NCOA2	912.381	865.059	895.521	304.518	606.925	344.51	890.987	418.651	1.08995	0.000452589	0.00680567	NCOA2	Nuclear receptor coactivator 2	GO:0000122,GO:0000978,GO:0000981,GO:0001162,GO:0003682,GO:0003713,GO:0005634,GO:0005654,GO:0005737,GO:0006355,GO:0010906,GO:0015721,GO:0016604,GO:0016922,GO:0017162,GO:0019216,GO:0019904,GO:0030374,GO:0030375,GO:0032570,GO:0032870,GO:0032922,GO:0032991,GO:0035257,GO:0045475,GO:0045944,GO:0046983,GO:1904017	negative regulation of transcription by RNA polymerase II|RNA polymerase II proximal promoter sequence-specific DNA binding|DNA-binding transcription factor activity, RNA polymerase II-specific|RNA polymerase II intronic transcription regulatory region sequence-specific DNA binding|chromatin binding|transcription coactivator activity|nucleus|nucleoplasm|cytoplasm|regulation of transcription, DNA-…	path:bom04915,path:bom04919	Estrogen signaling pathway|Thyroid hormone signaling pathway
TMEM86A	536.394	861.719	1263.78	142.36	302.978	208.711	887.299	218.017	2.0252	3.37877e-07	1.68837e-05	TMEM86A	Lysoplasmalogenase-like protein TMEM86A	GO:0016020,GO:0016021,GO:0046485,GO:0047408,GO:0047409	membrane|integral component of membrane|ether lipid metabolic process|alkenylglycerophosphocholine hydrolase activity|alkenylglycerophosphoethanolamine hydrolase activity	-	-
PADI1	501.657	971.939	1181.72	3017.84	1472.3	3069.61	885.105	2519.92	-1.50954	0.000141589	0.00270258	PADI1	Protein-arginine deiminase type-1	GO:0004668,GO:0005509,GO:0005634,GO:0005654,GO:0005737,GO:0005829,GO:0018101,GO:0036414	protein-arginine deiminase activity|calcium ion binding|nucleus|nucleoplasm|cytoplasm|cytosol|protein citrullination|histone citrullination	-	-
GM2A	509.83	1175.68	961.172	314.889	287.491	546.842	882.227	383.074	1.20314	0.00194995	0.0205099	GM2A	Ganglioside GM2 activator	GO:0005319,GO:0005576,GO:0006687,GO:0006689,GO:0007611,GO:0009313,GO:0009898,GO:0016004,GO:0016323,GO:0016324,GO:0019915,GO:0030290,GO:0032428,GO:0035578,GO:0043202,GO:0043312,GO:0050885,GO:0051345,GO:0070062	lipid transporter activity|extracellular region|glycosphingolipid metabolic process|ganglioside catabolic process|learning or memory|oligosaccharide catabolic process|cytoplasmic side of plasma membrane|phospholipase activator activity|basolateral plasma membrane|apical plasma membrane|lipid storage|sphingolipid activator protein activity|beta-N-acetylgalactosaminidase activity|azurophil granule …	path:bom04142	Lysosome
LOC102275627	926.685	552.213	1161.2	222.496	368.801	427.448	880.034	339.582	1.3739	0.000170428	0.00314528	Wnk4	Serine/threonine-protein kinase WNK4	GO:0004674,GO:0005524,GO:0005737,GO:0005829,GO:0005923,GO:0006468,GO:0006811,GO:0006821,GO:0008104,GO:0010766,GO:0016020,GO:0019869,GO:0019870,GO:0032414,GO:0035556,GO:0050794,GO:0050801,GO:0070294,GO:0072156,GO:0090188,GO:1903288,GO:2000651	protein serine/threonine kinase activity|ATP binding|cytoplasm|cytosol|bicellular tight junction|protein phosphorylation|ion transport|chloride transport|protein localization|negative regulation of sodium ion transport|membrane|chloride channel inhibitor activity|potassium channel inhibitor activity|positive regulation of ion transmembrane transporter activity|intracellular signal transduction|re…	-	-
MUC4	1182.11	561.12	896.547	4301.91	2845.87	745.528	879.926	2631.1	-1.5801	0.00299154	0.0279476	MUC4	Mucin-4	-	-	-	-
NEXN	683.52	971.939	980.662	3806.01	2896.2	833.023	878.707	2511.74	-1.51524	0.00136513	0.0157946	NEXN	Nexilin	GO:0005856,GO:0005886,GO:0005925,GO:0007156,GO:0007411,GO:0008307,GO:0009617,GO:0030018,GO:0030334,GO:0030424,GO:0051015,GO:0051493,GO:0070593,GO:0098632	cytoskeleton|plasma membrane|focal adhesion|homophilic cell adhesion via plasma membrane adhesion molecules|axon guidance|structural constituent of muscle|response to bacterium|Z disc|regulation of cell migration|axon|actin filament binding|regulation of cytoskeleton organization|dendrite self-avoidance|cell-cell adhesion mediator activity	-	-
TAB3	924.642	840.566	870.902	379.941	513.031	314.434	878.703	402.469	1.12689	1.10021e-05	0.000326994	TAB3	TGF-beta-activated kinase 1 and MAP3K7-binding protein 3	GO:0000187,GO:0002223,GO:0002755,GO:0005829,GO:0005886,GO:0007249,GO:0007254,GO:0010008,GO:0010507,GO:0038095,GO:0046872,GO:0051092,GO:0070062,GO:0070423,GO:0070498	activation of MAPK activity|stimulatory C-type lectin receptor signaling pathway|MyD88-dependent toll-like receptor signaling pathway|cytosol|plasma membrane|I-kappaB kinase/NF-kappaB signaling|JNK cascade|endosome membrane|negative regulation of autophagy|Fc-epsilon receptor signaling pathway|metal ion binding|positive regulation of NF-kappaB transcription factor activity|extracellular exosome|n…	path:bom04064,path:bom04621,path:bom04657,path:bom04668	NF-kappa B signaling pathway|NOD-like receptor signaling pathway|IL-17 signaling pathway|TNF signaling pathway
FUT6	1112.64	626.806	893.469	6.59947	5.80789	33.7219	877.637	15.3764	5.82844	2.31287e-25	1.65656e-22	FUT3	Galactoside 3(4)-L-fucosyltransferase	GO:0006486,GO:0016021,GO:0017060,GO:0032580,GO:0036065,GO:0046920	protein glycosylation|integral component of membrane|3-galactosyl-N-acetylglucosaminide 4-alpha-L-fucosyltransferase activity|Golgi cisterna membrane|fucosylation|alpha-(1->3)-fucosyltransferase activity	path:bom00601	Glycosphingolipid biosynthesis - lacto and neolacto series
INSIG1	872.535	1152.3	607.272	165.929	132.614	320.814	877.369	206.452	2.0867	1.41808e-07	8.11002e-06	INSIG1	Insulin-induced gene 1 protein	GO:0006641,GO:0006695,GO:0010894,GO:0032933,GO:0032937,GO:0036316,GO:0042472,GO:0042474,GO:0042632,GO:0045599,GO:0045717,GO:0060021,GO:0060363,GO:0070862,GO:1901303	triglyceride metabolic process|cholesterol biosynthetic process|negative regulation of steroid biosynthetic process|SREBP signaling pathway|SREBP-SCAP-Insig complex|SREBP-SCAP complex retention in endoplasmic reticulum|inner ear morphogenesis|middle ear morphogenesis|cholesterol homeostasis|negative regulation of fat cell differentiation|negative regulation of fatty acid biosynthetic process|roof…	-	-
LOC102279872	1004.33	519.926	1094.53	285.663	211.02	428.36	872.929	308.347	1.5012	7.59942e-05	0.00162825	Cbr3	Carbonyl reductase [NADPH] 3	GO:0000253,GO:0004090,GO:0005654,GO:0005829,GO:0042376,GO:0050890,GO:0070402	3-keto sterol reductase activity|carbonyl reductase (NADPH) activity|nucleoplasm|cytosol|phylloquinone catabolic process|cognition|NADPH binding	path:bom00590,path:bom00980	Arachidonic acid metabolism|Metabolism of xenobiotics by cytochrome P450
HTRA3	1118.77	890.666	584.704	1664.01	1065.75	2876.39	864.712	1868.72	-1.11182	0.00547485	0.0427555	HTRA3	Serine protease HTRA3	-	-	-	-
GSDMC	770.365	1063.23	747.806	201.755	242.964	327.194	860.468	257.304	1.74114	1.29668e-09	1.24225e-07	GSDMC	Gasdermin-C	GO:0001786,GO:0005546,GO:0005737,GO:0005739,GO:0005815,GO:0005829,GO:0005886,GO:0070269,GO:0070273	phosphatidylserine binding|phosphatidylinositol-4,5-bisphosphate binding|cytoplasm|mitochondrion|microtubule organizing center|cytosol|plasma membrane|pyroptosis|phosphatidylinositol-4-phosphate binding	-	-
PHC2	779.56	919.613	880.134	1872.36	1927.25	1441.84	859.769	1747.15	-1.02302	2.79968e-06	0.000100501	PHC2	Polyhomeotic-like protein 2	GO:0000792,GO:0003677,GO:0005634,GO:0005654,GO:0007275,GO:0007283,GO:0008270,GO:0031519,GO:0035102,GO:0042802	heterochromatin|DNA binding|nucleus|nucleoplasm|multicellular organism development|spermatogenesis|zinc ion binding|PcG protein complex|PRC1 complex|identical protein binding	-	-
CPM	1006.38	626.806	934.501	228.153	270.067	194.129	855.895	230.783	1.89147	1.8483e-11	2.57409e-09	CPM	Carboxypeptidase M	GO:0004180,GO:0004181,GO:0005576,GO:0005615,GO:0005886,GO:0006518,GO:0008270,GO:0009653,GO:0009986,GO:0016485,GO:0031225,GO:0070062	carboxypeptidase activity|metallocarboxypeptidase activity|extracellular region|extracellular space|plasma membrane|peptide metabolic process|zinc ion binding|anatomical structure morphogenesis|cell surface|protein processing|anchored component of membrane|extracellular exosome	-	-
LOC106701177	1150.44	522.153	883.211	458.191	410.425	144.002	851.934	337.539	1.33604	0.00339215	0.0303698	SPINK9	Serine protease inhibitor Kazal-type 9	GO:0004867,GO:0005576,GO:0070268	serine-type endopeptidase inhibitor activity|extracellular region|cornification	-	-
PPFIBP2	810.211	653.526	1087.35	287.548	452.048	496.715	850.361	412.104	1.04516	0.00088439	0.0113499	PPFIBP2	Liprin-beta-2	GO:0005615,GO:0005622,GO:0005829,GO:0042802,GO:0098793	extracellular space|intracellular|cytosol|identical protein binding|presynapse	-	-
IGF2BP2	925.664	772.653	847.308	1875.19	2734.55	1578.55	848.542	2062.76	-1.28137	2.21668e-06	8.19191e-05	IGF2BP2	Insulin-like growth factor 2 mRNA-binding protein 2	GO:0003723,GO:0003730,GO:0005634,GO:0005737,GO:0005829,GO:0005856,GO:0009653,GO:0017148,GO:0042035,GO:0043488,GO:0045182,GO:0048027,GO:0051028	RNA binding|mRNA 3'-UTR binding|nucleus|cytoplasm|cytosol|cytoskeleton|anatomical structure morphogenesis|negative regulation of translation|regulation of cytokine biosynthetic process|regulation of mRNA stability|translation regulator activity|mRNA 5'-UTR binding|mRNA transport	-	-
MSMO1	764.234	1026.49	746.78	351.657	241.996	432.005	845.836	341.886	1.30634	1.00896e-05	0.000304735	MSMO1	Methylsterol monooxygenase 1	GO:0000254,GO:0005506,GO:0005783,GO:0005789,GO:0005886,GO:0006631,GO:0006695,GO:0008202,GO:0016021,GO:0016126	C-4 methylsterol oxidase activity|iron ion binding|endoplasmic reticulum|endoplasmic reticulum membrane|plasma membrane|fatty acid metabolic process|cholesterol biosynthetic process|steroid metabolic process|integral component of membrane|sterol biosynthetic process	path:bom00100	Steroid biosynthesis
PCCB	985.944	670.226	878.082	391.254	164.557	472.107	844.751	342.639	1.30162	0.00092122	0.0116677	PCCB	Propionyl-CoA carboxylase beta chain, mitochondrial	GO:0004658,GO:0005524,GO:0005759	propionyl-CoA carboxylase activity|ATP binding|mitochondrial matrix	path:bom00280,path:bom00630,path:bom00640	Valine, leucine and isoleucine degradation|Glyoxylate and dicarboxylate metabolism|Propanoate metabolism
EIF2AK2	830.645	1351.59	316.971	192.327	328.146	164.053	833.067	228.175	1.86834	0.000153064	0.0028814	EIF2AK2	Interferon-induced, double-stranded RNA-activated protein kinase	-	-	path:bom04141,path:bom04217,path:bom05160,path:bom05162,path:bom05164,path:bom05165,path:bom05167,path:bom05168,path:bom05169,path:bom05203	Protein processing in endoplasmic reticulum|Necroptosis|Hepatitis C|Measles|Influenza A|Human papillomavirus infection|Kaposi sarcoma-associated herpesvirus infection|Herpes simplex virus 1 infection|Epstein-Barr virus infection|Viral carcinogenesis
TFPI2	598.718	1161.21	727.29	1652.69	2513.85	1190.29	829.071	1785.61	-1.10701	0.0024112	0.0241296	TFPI2	Tissue factor pathway inhibitor 2	GO:0004867,GO:0005615,GO:0007596	serine-type endopeptidase inhibitor activity|extracellular space|blood coagulation	-	-
RBM3	671.259	1040.97	760.116	1338.75	2351.23	1450.04	824.114	1713.34	-1.05604	0.000669044	0.00924067	RBM3	RNA-binding protein 3	GO:0003723,GO:0005634,GO:0005654,GO:0005730,GO:0005737,GO:0006417,GO:0009409,GO:0009631,GO:0030425,GO:0043023,GO:0045727,GO:0070417	RNA binding|nucleus|nucleoplasm|nucleolus|cytoplasm|regulation of translation|response to cold|cold acclimation|dendrite|ribosomal large subunit binding|positive regulation of translation|cellular response to cold	-	-
CCND1	934.859	664.66	870.902	2718.98	955.399	1974.1	823.473	1882.83	-1.19304	0.00165981	0.0180908	CCND1	G1/S-specific cyclin-D1	GO:0000079,GO:0000082,GO:0000122,GO:0000278,GO:0000307,GO:0000320,GO:0001934,GO:0003714,GO:0004672,GO:0005634,GO:0005654,GO:0005737,GO:0005923,GO:0006974,GO:0007088,GO:0007595,GO:0008134,GO:0008284,GO:0010971,GO:0016020,GO:0016055,GO:0016538,GO:0017053,GO:0019901,GO:0030857,GO:0030968,GO:0031571,GO:0033598,GO:0033601,GO:0042493,GO:0042826,GO:0044321,GO:0045444,GO:0045737,GO:0045787,GO:0051301,GO:…	regulation of cyclin-dependent protein serine/threonine kinase activity|G1/S transition of mitotic cell cycle|negative regulation of transcription by RNA polymerase II|mitotic cell cycle|cyclin-dependent protein kinase holoenzyme complex|re-entry into mitotic cell cycle|positive regulation of protein phosphorylation|transcription corepressor activity|protein kinase activity|nucleus|nucleoplasm|cy…	path:bom01522,path:bom04068,path:bom04110,path:bom04115,path:bom04151,path:bom04152,path:bom04218,path:bom04310,path:bom04340,path:bom04371,path:bom04390,path:bom04510,path:bom04530,path:bom04630,path:bom04917,path:bom04919,path:bom04921,path:bom04933,path:bom04934,path:bom05160,path:bom05162,path:bom05163,path:bom05165,path:bom05166,path:bom05167,path:bom05169,path:bom05200,path:bom05203,path:bo…	Endocrine resistance|FoxO signaling pathway|Cell cycle|p53 signaling pathway|PI3K-Akt signaling pathway|AMPK signaling pathway|Cellular senescence|Wnt signaling pathway|Hedgehog signaling pathway|Apelin signaling pathway|Hippo signaling pathway|Focal adhesion|Tight junction|Jak-STAT signaling pathway|Prolactin signaling pathway|Thyroid hormone signaling pathway|Oxytocin signaling pathway|AGE-RAGE…
TNS4	673.303	935.199	852.437	1944.01	1638.79	1415.41	820.313	1666.07	-1.02236	2.16529e-05	0.000586814	TNS4	Tensin-4	GO:0003779,GO:0005737,GO:0005856,GO:0005925,GO:0006915	actin binding|cytoplasm|cytoskeleton|focal adhesion|apoptotic process	-	-
STAP2	644.695	891.779	921.166	378.055	270.067	557.779	819.213	401.967	1.02678	0.00167467	0.0182263	STAP2	Signal-transducing adaptor protein 2	GO:0005829,GO:0005886,GO:0035591,GO:0042531	cytosol|plasma membrane|signaling adaptor activity|positive regulation of tyrosine phosphorylation of STAT protein	-	-
TPX2	593.61	1147.85	701.645	195.156	116.158	290.738	814.367	200.684	2.02005	4.16319e-07	2.01346e-05	TPX2	Targeting protein for Xklp2	GO:0000922,GO:0005634,GO:0005737,GO:0005874,GO:0006915,GO:0032147,GO:0051301,GO:0060236,GO:0061676,GO:0090307	spindle pole|nucleus|cytoplasm|microtubule|apoptotic process|activation of protein kinase activity|cell division|regulation of mitotic spindle organization|importin-alpha family protein binding|mitotic spindle assembly	-	-
LOC102265423	718.258	1402.8	313.894	82.9647	83.2465	135.799	811.65	100.67	3.0106	1.3195e-09	1.25612e-07	LGALS9	Galectin-9	GO:0002376,GO:0005576,GO:0005634,GO:0005737,GO:0030246	immune system process|extracellular region|nucleus|cytoplasm|carbohydrate binding	-	-
DDX58	696.802	1517.47	189.772	157.444	131.646	209.623	801.349	166.238	2.26883	9.74847e-05	0.00200859	DDX58	Probable ATP-dependent RNA helicase DDX58	GO:0002230,GO:0002735,GO:0003725,GO:0003727,GO:0004386,GO:0005524,GO:0005737,GO:0005923,GO:0008270,GO:0015629,GO:0030334,GO:0032587,GO:0032727,GO:0032728,GO:0035549,GO:0039529,GO:0043330,GO:0045087,GO:0060760,GO:0071360,GO:1902741,GO:1904469,GO:2000778	positive regulation of defense response to virus by host|positive regulation of myeloid dendritic cell cytokine production|double-stranded RNA binding|single-stranded RNA binding|helicase activity|ATP binding|cytoplasm|bicellular tight junction|zinc ion binding|actin cytoskeleton|regulation of cell migration|ruffle membrane|positive regulation of interferon-alpha production|positive regulation of…	path:bom04064,path:bom04622,path:bom04623,path:bom05160,path:bom05161,path:bom05162,path:bom05164,path:bom05168,path:bom05169	NF-kappa B signaling pathway|RIG-I-like receptor signaling pathway|Cytosolic DNA-sensing pathway|Hepatitis C|Hepatitis B|Measles|Influenza A|Herpes simplex virus 1 infection|Epstein-Barr virus infection
SUOX	912.381	636.826	825.767	294.148	248.771	550.488	791.658	364.469	1.11885	0.00146923	0.0165409	SUOX	Sulfite oxidase, mitochondrial	GO:0005739,GO:0005758,GO:0005759,GO:0006790,GO:0008482,GO:0020037,GO:0030151,GO:0042128,GO:0043546,GO:0070221	mitochondrion|mitochondrial intermembrane space|mitochondrial matrix|sulfur compound metabolic process|sulfite oxidase activity|heme binding|molybdenum ion binding|nitrate assimilation|molybdopterin cofactor binding|sulfide oxidation, using sulfide:quinone oxidoreductase	path:bom00920	Sulfur metabolism
RRN3	874.578	768.199	729.342	2064.69	1702.68	1193.03	790.707	1653.47	-1.06419	7.0214e-05	0.00152354	RRN3	RNA polymerase I-specific transcription initiation factor RRN3	GO:0001042,GO:0001164,GO:0001181,GO:0001701,GO:0005634,GO:0005654,GO:0005730,GO:0006361,GO:0007000,GO:0007028,GO:0008283,GO:0010976,GO:0042254,GO:0045893,GO:0048872,GO:1902254,GO:2000142	RNA polymerase I core binding|RNA polymerase I CORE element sequence-specific DNA binding|RNA polymerase I general transcription initiation factor activity|in utero embryonic development|nucleus|nucleoplasm|nucleolus|transcription initiation from RNA polymerase I promoter|nucleolus organization|cytoplasm organization|cell proliferation|positive regulation of neuron projection development|ribosome…	-	-
LOC102271301	635.5	1479.62	240.037	5395.53	2564.19	4359.24	785.052	4106.32	-2.38722	1.21638e-05	0.000357456	SPLUNC2A	Short palate, lung and nasal epithelium carcinoma-associated protein 2A	GO:0005576,GO:0008289	extracellular region|lipid binding	-	-
SLC40A1	808.168	906.253	628.814	202.698	291.363	299.852	781.078	264.637	1.56123	1.08929e-08	8.35917e-07	SLC40A1	Solute carrier family 40 member 1	GO:0002260,GO:0003158,GO:0005381,GO:0005622,GO:0005654,GO:0005737,GO:0005829,GO:0005886,GO:0005887,GO:0006879,GO:0008021,GO:0015093,GO:0016021,GO:0016323,GO:0017046,GO:0034395,GO:0034755,GO:0042802,GO:0043066,GO:0045944,GO:0060345,GO:0060586,GO:0097689,GO:1903988	lymphocyte homeostasis|endothelium development|iron ion transmembrane transporter activity|intracellular|nucleoplasm|cytoplasm|cytosol|plasma membrane|integral component of plasma membrane|cellular iron ion homeostasis|synaptic vesicle|ferrous iron transmembrane transporter activity|integral component of membrane|basolateral plasma membrane|peptide hormone binding|regulation of transcription from…	path:bom04216,path:bom04978	Ferroptosis|Mineral absorption
MPP7	734.605	682.473	919.114	296.976	418.168	253.37	778.731	322.838	1.2708	5.95396e-06	0.000191763	MPP7	MAGUK p55 subfamily member 7	GO:0005654,GO:0005923,GO:0019904,GO:0031334,GO:0032947,GO:0046982,GO:0070830,GO:0071896,GO:0097025	nucleoplasm|bicellular tight junction|protein domain specific binding|positive regulation of protein complex assembly|protein-containing complex scaffold activity|protein heterodimerization activity|bicellular tight junction assembly|protein localization to adherens junction|MPP7-DLG1-LIN7 complex	-	-
PPP1R15A	711.106	771.539	850.386	1505.62	2297.99	1094.6	777.677	1632.74	-1.06996	0.000557784	0.00801302	PPP1R15A	Protein phosphatase 1 regulatory subunit 15A	GO:0000164,GO:0005737,GO:0005741,GO:0005783,GO:0005789,GO:0006417,GO:0006915,GO:0019888,GO:0032516,GO:0034976	protein phosphatase type 1 complex|cytoplasm|mitochondrial outer membrane|endoplasmic reticulum|endoplasmic reticulum membrane|regulation of translation|apoptotic process|protein phosphatase regulator activity|positive regulation of phosphoprotein phosphatase activity|response to endoplasmic reticulum stress	path:bom04141	Protein processing in endoplasmic reticulum
LYPD5	491.439	608.993	1230.96	28.2834	65.8228	78.3807	777.13	57.4956	3.7563	4.78531e-16	1.26273e-13	LYPD5	Ly6/PLAUR domain-containing protein 5	GO:0005576,GO:0005886,GO:0007160,GO:0031225,GO:0043236	extracellular region|plasma membrane|cell-matrix adhesion|anchored component of membrane|laminin binding	-	-
MXI1	744.822	759.293	824.741	180.071	396.873	321.725	776.285	299.556	1.3739	1.91057e-05	0.000525355	Mxi1	Max-interacting protein 1	GO:0003677,GO:0005634,GO:0005737,GO:0006355,GO:0046983	DNA binding|nucleus|cytoplasm|regulation of transcription, DNA-templated|protein dimerization activity	-	-
GNL2	769.343	694.719	863.721	2189.14	1392.93	1171.15	775.928	1584.41	-1.02983	0.000444271	0.00671585	GNL2	Nucleolar GTP-binding protein 2	GO:0003723,GO:0003924,GO:0005525,GO:0005634,GO:0005730,GO:0016020,GO:0042254	RNA binding|GTPase activity|GTP binding|nucleus|nucleolus|membrane|ribosome biogenesis	path:bom03008	Ribosome biogenesis in eukaryotes
NOP2	923.62	728.119	663.691	2576.62	1927.25	1631.41	771.81	2045.1	-1.40576	1.35357e-07	7.86064e-06	NOP2	Probable 28S rRNA (cytosine(4447)-C(5))-methyltransferase	GO:0000027,GO:0003723,GO:0005654,GO:0005730,GO:0006357,GO:0008284,GO:0009383,GO:0070475,GO:1901796	ribosomal large subunit assembly|RNA binding|nucleoplasm|nucleolus|regulation of transcription by RNA polymerase II|positive regulation of cell proliferation|rRNA (cytosine-C5-)-methyltransferase activity|rRNA base methylation|regulation of signal transduction by p53 class mediator	-	-
ATXN3	731.54	694.719	880.134	233.81	515.935	187.749	768.798	312.498	1.2992	0.000949392	0.0119203	ATXN3	Ataxin-3	-	-	path:bom04141	Protein processing in endoplasmic reticulum
N4BP3	752.996	730.346	814.483	267.75	532.39	341.776	765.942	380.639	1.0091	0.000868205	0.0111804	N4BP3	NEDD4-binding protein 3	GO:0007399,GO:0030424,GO:0030425,GO:0031410	nervous system development|axon|dendrite|cytoplasmic vesicle	-	-
CIDEA	738.692	802.713	747.806	101.82	186.821	210.534	763.07	166.392	2.19698	1.85028e-12	3.05825e-10	CIDEA	Cell death activator CIDE-A	GO:0001659,GO:0005634,GO:0005737,GO:0005739,GO:0005740,GO:0005811,GO:0005829,GO:0006629,GO:0006915,GO:0008219,GO:0010890,GO:0019915,GO:0030512,GO:0032720,GO:0034389,GO:0035634,GO:0042803,GO:0050710,GO:0050995,GO:0120163,GO:1900118,GO:1902510	temperature homeostasis|nucleus|cytoplasm|mitochondrion|mitochondrial envelope|lipid droplet|cytosol|lipid metabolic process|apoptotic process|cell death|positive regulation of sequestering of triglyceride|lipid storage|negative regulation of transforming growth factor beta receptor signaling pathway|negative regulation of tumor necrosis factor production|lipid droplet organization|response to st…	-	-
LOC102285769	582.371	1421.73	283.12	81.0792	59.0469	86.5833	762.406	75.5698	3.3341	1.27965e-10	1.49203e-08	MPEG1	Macrophage-expressed gene 1 protein	GO:0016021,GO:0042742	integral component of membrane|defense response to bacterium	-	-
RNASEH2A	630.391	842.793	809.354	255.494	228.444	446.588	760.846	310.175	1.29402	6.18869e-05	0.00137498	RNASEH2A	Ribonuclease H2 subunit A	GO:0003723,GO:0004523,GO:0005654,GO:0005829,GO:0006298,GO:0006401,GO:0032299,GO:0043137,GO:0046872	RNA binding|RNA-DNA hybrid ribonuclease activity|nucleoplasm|cytosol|mismatch repair|RNA catabolic process|ribonuclease H2 complex|DNA replication, removal of RNA primer|metal ion binding	path:bom03030	DNA replication
EMB	821.45	338.453	1117.09	235.695	451.08	234.231	758.999	307.002	1.30626	0.00414268	0.0349664	EMB	Embigin	GO:0005886,GO:0005887,GO:0007156,GO:0007411,GO:0008028,GO:0030054,GO:0030424,GO:0035879,GO:0045202,GO:0070593,GO:0098632	plasma membrane|integral component of plasma membrane|homophilic cell adhesion via plasma membrane adhesion molecules|axon guidance|monocarboxylic acid transmembrane transporter activity|cell junction|axon|plasma membrane lactate transport|synapse|dendrite self-avoidance|cell-cell adhesion mediator activity	-	-
MOCS1	744.822	853.926	678.052	281.891	168.429	288.915	758.933	246.412	1.62235	1.52709e-08	1.14844e-06	MOCS1	Molybdenum cofactor biosynthesis protein 1	GO:0005525,GO:0006777,GO:0019008,GO:0032324,GO:0046872,GO:0051539,GO:0061798,GO:0061799	GTP binding|Mo-molybdopterin cofactor biosynthetic process|molybdopterin synthase complex|molybdopterin cofactor biosynthetic process|metal ion binding|4 iron, 4 sulfur cluster binding|GTP 3',8'-cyclase activity|cyclic pyranopterin monophosphate synthase activity	path:bom00790	Folate biosynthesis
SMARCA1	776.495	798.259	699.594	1616.87	2382.2	1136.52	758.116	1711.86	-1.17504	0.00012514	0.00244764	SMARCA1	Probable global transcription activator SNF2L1	GO:0000981,GO:0003677,GO:0004386,GO:0005524,GO:0005634,GO:0005654,GO:0006338,GO:0007420,GO:0008134,GO:0016589,GO:0016887,GO:0030182,GO:0031491,GO:0036310,GO:0043044,GO:0043231,GO:0045893,GO:0045944,GO:0090537	DNA-binding transcription factor activity, RNA polymerase II-specific|DNA binding|helicase activity|ATP binding|nucleus|nucleoplasm|chromatin remodeling|brain development|transcription factor binding|NURF complex|ATPase activity|neuron differentiation|nucleosome binding|annealing helicase activity|ATP-dependent chromatin remodeling|intracellular membrane-bounded organelle|positive regulation of t…	-	-
KCTD11	628.348	798.259	837.05	387.483	259.419	301.675	754.553	316.192	1.25465	1.43944e-06	5.72768e-05	KCTD11	BTB/POZ domain-containing protein KCTD11	GO:0007049,GO:0007275,GO:0016567,GO:0016740,GO:0040008,GO:0051260	cell cycle|multicellular organism development|protein ubiquitination|transferase activity|regulation of growth|protein homooligomerization	-	-
CCDC64B	631.413	796.033	831.922	339.401	184.885	447.499	753.122	323.928	1.21679	0.000491614	0.00724227	BICDL2	BICD family-like cargo adapter 2	GO:0005737,GO:0017137,GO:0055107	cytoplasm|Rab GTPase binding|Golgi to secretory granule transport	-	-
FAM83C	783.647	657.98	817.56	160.273	131.646	472.107	753.062	254.675	1.56368	0.000712235	0.0096511	FAM83C	Protein FAM83C	GO:0019901	protein kinase binding	-	-
KCNC4	761.169	635.713	854.489	207.412	124.87	386.435	750.457	239.572	1.64685	4.35804e-05	0.00104458	KCNC4	Potassium voltage-gated channel subfamily C member 4	GO:0005249,GO:0005251,GO:0005267,GO:0005886,GO:0006813,GO:0007268,GO:0008076,GO:0016021,GO:0030424,GO:0031594,GO:0032590,GO:0032809,GO:0034765,GO:0043025,GO:0043679,GO:0046928,GO:0051260,GO:0071805	voltage-gated potassium channel activity|delayed rectifier potassium channel activity|potassium channel activity|plasma membrane|potassium ion transport|chemical synaptic transmission|voltage-gated potassium channel complex|integral component of membrane|axon|neuromuscular junction|dendrite membrane|neuronal cell body membrane|regulation of ion transmembrane transport|neuronal cell body|axon term…	-	-
ATOX1	776.495	836.113	638.046	308.289	251.675	344.51	750.218	301.492	1.31472	5.86876e-08	3.83792e-06	ATOX1	Copper transport protein ATOX1	GO:0005829,GO:0006825,GO:0006878,GO:0006979,GO:0015680,GO:0016531	cytosol|copper ion transport|cellular copper ion homeostasis|response to oxidative stress|protein maturation by copper ion transfer|copper chaperone activity	path:bom04978	Mineral absorption
LOC102281193	1169.85	499.886	574.446	93.3353	330.082	177.724	748.061	200.38	1.90081	9.79662e-05	0.00201422	-	BOLA class I histocompatibility antigen, alpha chain BL3-7	GO:0001916,GO:0002474,GO:0002476,GO:0005102,GO:0005886,GO:0006955,GO:0016021,GO:0042605,GO:0042612	positive regulation of T cell mediated cytotoxicity|antigen processing and presentation of peptide antigen via MHC class I|antigen processing and presentation of endogenous peptide antigen via MHC class Ib|signaling receptor binding|plasma membrane|immune response|integral component of membrane|peptide antigen binding|MHC class I protein complex	path:bom04144,path:bom04145,path:bom04218,path:bom04514,path:bom04612,path:bom04650,path:bom04940,path:bom05163,path:bom05165,path:bom05166,path:bom05167,path:bom05168,path:bom05169,path:bom05170,path:bom05203,path:bom05320,path:bom05330,path:bom05332,path:bom05416	Endocytosis|Phagosome|Cellular senescence|Cell adhesion molecules (CAMs)|Antigen processing and presentation|Natural killer cell mediated cytotoxicity|Type I diabetes mellitus|Human cytomegalovirus infection|Human papillomavirus infection|Human T-cell leukemia virus 1 infection|Kaposi sarcoma-associated herpesvirus infection|Herpes simplex virus 1 infection|Epstein-Barr virus infection|Human immu…
IL27RA	579.306	1018.7	629.839	1625.35	2551.6	1690.65	742.615	1955.87	-1.39738	1.0218e-05	0.000307993	IL27RA	Interleukin-27 receptor subunit alpha	GO:0002827,GO:0002829,GO:0004888,GO:0004896,GO:0005886,GO:0005887,GO:0006955,GO:0007166,GO:0009897,GO:0019955,GO:0032729,GO:0043235,GO:0045509,GO:0048302,GO:0050830,GO:0070106,GO:0070757	positive regulation of T-helper 1 type immune response|negative regulation of type 2 immune response|transmembrane signaling receptor activity|cytokine receptor activity|plasma membrane|integral component of plasma membrane|immune response|cell surface receptor signaling pathway|external side of plasma membrane|cytokine binding|positive regulation of interferon-gamma production|receptor complex|i…	path:bom04060,path:bom04630,path:bom04659	Cytokine-cytokine receptor interaction|Jak-STAT signaling pathway|Th17 cell differentiation
LOC102274975	775.473	635.713	813.457	1929.87	1476.17	1781.79	741.548	1729.28	-1.22137	3.96245e-08	2.72143e-06	Ag2	Uncharacterized protein C11orf96 homolog	-	-	-	-
ODC1	737.67	1053.21	426.732	1853.51	1863.37	976.113	739.205	1564.33	-1.08167	0.00565865	0.0438495	ODC1	Ornithine decarboxylase	GO:0004586,GO:0005737,GO:0033387,GO:0042176,GO:0042803	ornithine decarboxylase activity|cytoplasm|putrescine biosynthetic process from ornithine|regulation of protein catabolic process|protein homodimerization activity	path:bom00330,path:bom00480	Arginine and proline metabolism|Glutathione metabolism
BMP2K	808.168	722.553	678.052	375.227	364.929	274.332	736.257	338.163	1.12281	1.62232e-06	6.34693e-05	BMP2K	BMP-2-inducible protein kinase	GO:0004674,GO:0005524,GO:0005634,GO:0006468,GO:0016607,GO:0019208,GO:0030100,GO:0030500	protein serine/threonine kinase activity|ATP binding|nucleus|protein phosphorylation|nuclear speck|phosphatase regulator activity|regulation of endocytosis|regulation of bone mineralization	path:bom05202	Transcriptional misregulation in cancer
PSD4	728.475	846.133	628.814	133.875	118.094	267.953	734.474	173.307	2.08255	6.29434e-09	5.08996e-07	PSD4	PH and SEC7 domain-containing protein 4	-	-	path:bom04144	Endocytosis
SLC35C1	757.082	703.626	742.677	244.18	214.892	351.802	734.462	270.291	1.44171	4.63676e-08	3.14151e-06	SLC35C1	GDP-fucose transporter 1	GO:0000139,GO:0005457,GO:0008643,GO:0016021,GO:0030259,GO:0036066,GO:0036085,GO:0045746	Golgi membrane|GDP-fucose transmembrane transporter activity|carbohydrate transport|integral component of membrane|lipid glycosylation|protein O-linked fucosylation|GDP-fucose import into Golgi lumen|negative regulation of Notch signaling pathway	-	-
GDPD3	707.019	809.393	672.923	272.464	161.653	323.548	729.778	252.555	1.53027	6.14619e-07	2.82834e-05	GDPD3	Lysophospholipase D GDPD3	GO:0005789,GO:0008081,GO:0016021,GO:0034638,GO:0046872,GO:0048471,GO:0070062	endoplasmic reticulum membrane|phosphoric diester hydrolase activity|integral component of membrane|phosphatidylcholine catabolic process|metal ion binding|perinuclear region of cytoplasm|extracellular exosome	path:bom00565	Ether lipid metabolism
GSDMA	629.369	754.839	797.044	89.5642	34.8474	206.889	727.084	110.433	2.71795	1.60859e-07	8.99437e-06	Gsdma	Gasdermin-A	GO:0001786,GO:0005546,GO:0005737,GO:0005829,GO:0005886,GO:0006915,GO:0048471,GO:0070269,GO:0070273	phosphatidylserine binding|phosphatidylinositol-4,5-bisphosphate binding|cytoplasm|cytosol|plasma membrane|apoptotic process|perinuclear region of cytoplasm|pyroptosis|phosphatidylinositol-4-phosphate binding	-	-
STARD5	666.151	737.026	771.399	243.237	326.21	478.487	724.859	349.311	1.05289	0.000454756	0.00681953	STARD5	StAR-related lipid transfer protein 5	GO:0015485,GO:0017127,GO:0032052,GO:0070508	cholesterol binding|cholesterol transporter activity|bile acid binding|cholesterol import	-	-
SEPW1	770.365	734.799	665.742	1642.32	1288.38	1794.55	723.635	1575.09	-1.12219	4.46297e-07	2.13782e-05	SELENOW	Selenoprotein W	GO:0005737,GO:0016209	cytoplasm|antioxidant activity	-	-
SDCBP2	625.283	716.986	821.664	123.504	323.306	100.254	721.311	182.355	1.98451	5.41079e-06	0.000175775	SDCBP2	Syntenin-2	GO:0005546,GO:0005730,GO:0005737,GO:0005886,GO:0007399,GO:0008022,GO:0008283,GO:0016607,GO:0035556,GO:0042802,GO:0042803,GO:0046907,GO:0046982,GO:0070062	phosphatidylinositol-4,5-bisphosphate binding|nucleolus|cytoplasm|plasma membrane|nervous system development|protein C-terminus binding|cell proliferation|nuclear speck|intracellular signal transduction|identical protein binding|protein homodimerization activity|intracellular transport|protein heterodimerization activity|extracellular exosome	-	-
SMPDL3B	846.992	566.686	747.806	197.984	130.678	289.826	720.495	206.163	1.80477	1.56073e-07	8.82516e-06	SMPDL3B	Acid sphingomyelinase-like phosphodiesterase 3b	GO:0004767,GO:0005615,GO:0005886,GO:0006685,GO:0006954,GO:0008081,GO:0016798,GO:0031225,GO:0034122,GO:0045087,GO:0046466,GO:0046872,GO:0050728,GO:0070062	sphingomyelin phosphodiesterase activity|extracellular space|plasma membrane|sphingomyelin catabolic process|inflammatory response|phosphoric diester hydrolase activity|hydrolase activity, acting on glycosyl bonds|anchored component of membrane|negative regulation of toll-like receptor signaling pathway|innate immune response|membrane lipid catabolic process|metal ion binding|negative regulation …	-	-
PARP14	799.994	1076.59	281.068	194.213	181.981	174.989	719.218	183.728	1.96868	8.44858e-06	0.000260935	PARP14	Poly [ADP-ribose] polymerase 14	GO:0003950,GO:0005634,GO:0005737,GO:0005829,GO:0006471,GO:0010629,GO:0016020,GO:0019899,GO:0042531,GO:0042532,GO:0045087,GO:0060336,GO:0070212,GO:0070403,GO:1902216	NAD+ ADP-ribosyltransferase activity|nucleus|cytoplasm|cytosol|protein ADP-ribosylation|negative regulation of gene expression|membrane|enzyme binding|positive regulation of tyrosine phosphorylation of STAT protein|negative regulation of tyrosine phosphorylation of STAT protein|innate immune response|negative regulation of interferon-gamma-mediated signaling pathway|protein poly-ADP-ribosylation|…	-	-
LNPEP	772.408	693.606	688.31	158.387	361.057	313.523	718.108	277.656	1.37101	4.05133e-05	0.000980107	LNPEP	Leucyl-cystinyl aminopeptidase	GO:0000209,GO:0002480,GO:0004177,GO:0005576,GO:0005737,GO:0005765,GO:0005829,GO:0005887,GO:0006508,GO:0007267,GO:0007565,GO:0008237,GO:0008270,GO:0016020,GO:0030163,GO:0030659,GO:0031905,GO:0042277,GO:0043171,GO:0048471,GO:0060395,GO:0070006,GO:0120163	protein polyubiquitination|antigen processing and presentation of exogenous peptide antigen via MHC class I, TAP-independent|aminopeptidase activity|extracellular region|cytoplasm|lysosomal membrane|cytosol|integral component of plasma membrane|proteolysis|cell-cell signaling|female pregnancy|metallopeptidase activity|zinc ion binding|membrane|protein catabolic process|cytoplasmic vesicle membran…	path:bom04614	Renin-angiotensin system
MACC1	876.622	665.773	605.22	201.755	270.067	84.7605	715.872	185.528	1.9487	2.11915e-06	7.92887e-05	MACC1	Metastasis-associated in colon cancer protein 1	GO:0000977,GO:0001228,GO:0005634,GO:0005737,GO:0005739,GO:0008083,GO:0045944,GO:0051781	RNA polymerase II regulatory region sequence-specific DNA binding|DNA-binding transcription activator activity, RNA polymerase II-specific|nucleus|cytoplasm|mitochondrion|growth factor activity|positive regulation of transcription by RNA polymerase II|positive regulation of cell division	-	-
CAMK2G	652.869	690.266	798.07	320.545	280.715	466.639	713.735	355.966	1.00331	0.000251301	0.00430014	Camk2g	Calcium/calmodulin-dependent protein kinase type II subunit gamma	GO:0000082,GO:0001666,GO:0004674,GO:0004683,GO:0005516,GO:0005524,GO:0005737,GO:0006816,GO:0006979,GO:0007399,GO:0014069,GO:0030154,GO:0033017,GO:0042802,GO:0042803,GO:0043005,GO:0046777,GO:0051259,GO:1901897,GO:1903076	G1/S transition of mitotic cell cycle|response to hypoxia|protein serine/threonine kinase activity|calmodulin-dependent protein kinase activity|calmodulin binding|ATP binding|cytoplasm|calcium ion transport|response to oxidative stress|nervous system development|postsynaptic density|cell differentiation|sarcoplasmic reticulum membrane|identical protein binding|protein homodimerization activity|ne…	path:bom04012,path:bom04020,path:bom04024,path:bom04066,path:bom04114,path:bom04217,path:bom04261,path:bom04310,path:bom04360,path:bom04713,path:bom04720,path:bom04722,path:bom04725,path:bom04728,path:bom04740,path:bom04750,path:bom04911,path:bom04912,path:bom04916,path:bom04921,path:bom04922,path:bom04925,path:bom04934,path:bom04971,path:bom05031,path:bom05152,path:bom05200,path:bom05205,path:bo…	ErbB signaling pathway|Calcium signaling pathway|cAMP signaling pathway|HIF-1 signaling pathway|Oocyte meiosis|Necroptosis|Adrenergic signaling in cardiomyocytes|Wnt signaling pathway|Axon guidance|Circadian entrainment|Long-term potentiation|Neurotrophin signaling pathway|Cholinergic synapse|Dopaminergic synapse|Olfactory transduction|Inflammatory mediator regulation of TRP channels|Insulin secr…
MSH2	585.436	883.986	640.097	374.284	189.725	409.22	703.173	324.41	1.11557	0.00138804	0.0159553	MSH2	DNA mismatch repair protein Msh2	GO:0000228,GO:0000287,GO:0000400,GO:0000403,GO:0000404,GO:0000406,GO:0000710,GO:0001701,GO:0003682,GO:0003684,GO:0003697,GO:0005524,GO:0006119,GO:0006290,GO:0006298,GO:0006301,GO:0006302,GO:0006311,GO:0006312,GO:0007050,GO:0007281,GO:0008022,GO:0008094,GO:0008340,GO:0008584,GO:0010165,GO:0010224,GO:0016446,GO:0019237,GO:0019901,GO:0030183,GO:0031573,GO:0032137,GO:0032142,GO:0032143,GO:0032181,GO:…	nuclear chromosome|magnesium ion binding|four-way junction DNA binding|Y-form DNA binding|heteroduplex DNA loop binding|double-strand/single-strand DNA junction binding|meiotic mismatch repair|in utero embryonic development|chromatin binding|damaged DNA binding|single-stranded DNA binding|ATP binding|oxidative phosphorylation|pyrimidine dimer repair|mismatch repair|postreplication repair|double-s…	path:bom01524,path:bom03430,path:bom05200,path:bom05210	Platinum drug resistance|Mismatch repair|Pathways in cancer|Colorectal cancer
HIGD1A	722.345	829.433	557.008	463.848	262.323	221.471	702.928	315.881	1.15396	0.000780087	0.0103468	Higd1a	HIG1 domain family member 1A, mitochondrial	GO:0005634,GO:0005654,GO:0005739,GO:0005743,GO:0016020,GO:0016021,GO:0032991,GO:0042149,GO:0043066,GO:0055114,GO:0070469,GO:0071456,GO:0071902,GO:0090201	nucleus|nucleoplasm|mitochondrion|mitochondrial inner membrane|membrane|integral component of membrane|protein-containing complex|cellular response to glucose starvation|negative regulation of apoptotic process|oxidation-reduction process|respiratory chain|cellular response to hypoxia|positive regulation of protein serine/threonine kinase activity|negative regulation of release of cytochrome c fr…	-	-
B4GALNT2	722.345	876.193	485.202	1842.19	1900.15	1626.86	694.58	1789.73	-1.3658	5.82376e-07	2.69524e-05	B4GALNT2	Beta-1,4 N-acetylgalactosaminyltransferase 2	-	-	-	-
ERLIN1	731.54	613.446	738.574	1799.77	1341.62	1054.49	694.52	1398.63	-1.00974	0.000164222	0.003057	Erlin1	Erlin-1	GO:0005783,GO:0005789,GO:0008203,GO:0015485,GO:0016021,GO:0030433,GO:0031625,GO:0032933,GO:0032991,GO:0045541,GO:0045717	endoplasmic reticulum|endoplasmic reticulum membrane|cholesterol metabolic process|cholesterol binding|integral component of membrane|ubiquitin-dependent ERAD pathway|ubiquitin protein ligase binding|SREBP signaling pathway|protein-containing complex|negative regulation of cholesterol biosynthetic process|negative regulation of fatty acid biosynthetic process	-	-
ABO	999.226	607.88	474.944	62.2235	117.126	332.662	694.017	170.671	2.02331	0.000240744	0.00414306	Abo	Histo-blood group ABO system transferase 1	GO:0004380,GO:0004381,GO:0005576,GO:0005794,GO:0005975,GO:0006486,GO:0016021,GO:0016757,GO:0030259,GO:0031982,GO:0032580,GO:0042742,GO:0046872	glycoprotein-fucosylgalactoside alpha-N-acetylgalactosaminyltransferase activity|fucosylgalactoside 3-alpha-galactosyltransferase activity|extracellular region|Golgi apparatus|carbohydrate metabolic process|protein glycosylation|integral component of membrane|transferase activity, transferring glycosyl groups|lipid glycosylation|vesicle|Golgi cisterna membrane|defense response to bacterium|metal …	path:bom00601	Glycosphingolipid biosynthesis - lacto and neolacto series
ATP10B	728.475	595.633	757.038	155.559	36.7833	171.344	693.715	121.229	2.51596	1.87342e-07	1.0284e-05	ATP10B	Probable phospholipid-transporting ATPase VB	GO:0000287,GO:0004012,GO:0005524,GO:0005783,GO:0005789,GO:0005886,GO:0016021,GO:0030659,GO:0045332	magnesium ion binding|phospholipid-translocating ATPase activity|ATP binding|endoplasmic reticulum|endoplasmic reticulum membrane|plasma membrane|integral component of membrane|cytoplasmic vesicle membrane|phospholipid translocation	-	-
UHRF1	425.029	1317.07	334.41	174.414	34.8474	147.647	692.17	118.97	2.53996	4.13421e-05	0.000998116	UHRF1	E3 ubiquitin-protein ligase UHRF1	GO:0000122,GO:0000790,GO:0000791,GO:0000792,GO:0004842,GO:0005657,GO:0005720,GO:0006281,GO:0006511,GO:0007049,GO:0008270,GO:0010216,GO:0010390,GO:0016363,GO:0016567,GO:0016574,GO:0031493,GO:0035064,GO:0042393,GO:0042802,GO:0044729,GO:0051865,GO:0061630	negative regulation of transcription by RNA polymerase II|nuclear chromatin|euchromatin|heterochromatin|ubiquitin-protein transferase activity|replication fork|nuclear heterochromatin|DNA repair|ubiquitin-dependent protein catabolic process|cell cycle|zinc ion binding|maintenance of DNA methylation|histone monoubiquitination|nuclear matrix|protein ubiquitination|histone ubiquitination|nucleosomal…	-	-
CYR61	676.368	786.013	595.988	1416.06	4632.76	631.603	686.123	2226.81	-1.69843	0.00290249	0.0274741	CYR61	Protein CYR61	-	-	-	-
RHBDL2	719.279	533.286	798.07	157.444	105.51	178.635	683.545	147.197	2.21484	2.07166e-13	4.09997e-11	RHBDL2	Rhomboid-related protein 2	GO:0004252,GO:0005886,GO:0016021	serine-type endopeptidase activity|plasma membrane|integral component of membrane	-	-
IGFBP2	646.738	516.586	879.108	1372.69	5839.84	2807.12	680.811	3339.88	-2.29436	1.0576e-06	4.46836e-05	IGFBP2	Insulin-like growth factor-binding protein 2	GO:0001558,GO:0005576,GO:0005615,GO:0031994,GO:0031995,GO:0032868,GO:0042104,GO:0043567	regulation of cell growth|extracellular region|extracellular space|insulin-like growth factor I binding|insulin-like growth factor II binding|response to insulin|positive regulation of activated T cell proliferation|regulation of insulin-like growth factor receptor signaling pathway	-	-
DEGS2	595.653	554.44	889.366	206.469	265.227	394.638	679.82	288.778	1.23505	0.000219045	0.00381768	DEGS2	Sphingolipid delta(4)-desaturase/C4-monooxygenase DES2	GO:0000170,GO:0005789,GO:0006667,GO:0016021,GO:0042284,GO:0046513	sphingosine hydroxylase activity|endoplasmic reticulum membrane|sphinganine metabolic process|integral component of membrane|sphingolipid delta-4 desaturase activity|ceramide biosynthetic process	path:bom00600,path:bom04071	Sphingolipid metabolism|Sphingolipid signaling pathway
PAQR6	635.5	458.693	937.579	185.728	252.643	244.256	677.257	227.542	1.57384	1.45763e-06	5.78475e-05	PAQR6	Membrane progestin receptor delta	GO:0005496,GO:0005886,GO:0016021,GO:0038023	steroid binding|plasma membrane|integral component of membrane|signaling receptor activity	-	-
CXADR	761.169	518.813	750.884	278.12	470.439	229.674	676.955	326.078	1.05438	0.00189933	0.0200617	CXADR	Coxsackievirus and adenovirus receptor homolog	GO:0001669,GO:0005634,GO:0005737,GO:0005886,GO:0005912,GO:0005923,GO:0007005,GO:0007157,GO:0007507,GO:0008013,GO:0008354,GO:0010669,GO:0016021,GO:0016323,GO:0016327,GO:0030165,GO:0030175,GO:0030426,GO:0030593,GO:0031532,GO:0034109,GO:0043005,GO:0044297,GO:0045121,GO:0045216,GO:0046629,GO:0048739,GO:0050839,GO:0071253,GO:0086067	acrosomal vesicle|nucleus|cytoplasm|plasma membrane|adherens junction|bicellular tight junction|mitochondrion organization|heterophilic cell-cell adhesion via plasma membrane cell adhesion molecules|heart development|beta-catenin binding|germ cell migration|epithelial structure maintenance|integral component of membrane|basolateral plasma membrane|apicolateral plasma membrane|PDZ domain binding|f…	path:bom05416	Viral myocarditis
ASPM	492.461	863.946	667.794	63.1663	79.3746	96.6088	674.734	79.7165	3.08057	2.61565e-22	1.40507e-19	ASPM	Abnormal spindle-like microcephaly-associated protein homolog (Fragment)	GO:0005516,GO:0005634,GO:0005737,GO:0005819,GO:0007051,GO:0051301	calmodulin binding|nucleus|cytoplasm|spindle|spindle organization|cell division	-	-
B3GNT3	602.805	553.326	866.799	193.27	91.9583	147.647	674.31	144.292	2.22418	1.13031e-10	1.3282e-08	B3GNT3	N-acetyllactosaminide beta-1,3-N-acetylglucosaminyltransferase 3	-	-	path:bom00601	Glycosphingolipid biosynthesis - lacto and neolacto series
RRM2	414.812	1265.86	315.946	79.1936	30.9754	120.305	665.539	76.8248	3.11383	1.07671e-07	6.4779e-06	RRM2	Ribonucleoside-diphosphate reductase subunit M2	-	-	path:bom00230,path:bom00240,path:bom00480,path:bom00983,path:bom04115	Purine metabolism|Pyrimidine metabolism|Glutathione metabolism|Drug metabolism - other enzymes|p53 signaling pathway
MDFI	644.695	718.099	628.814	1398.14	1118.99	1573.99	663.869	1363.71	-1.0388	3.47119e-06	0.0001203	MDFI	MyoD family inhibitor	GO:0000122,GO:0005634,GO:0005737,GO:0008134,GO:0009950,GO:0030178,GO:0042802,GO:0042994,GO:0043392,GO:0048704,GO:0060707	negative regulation of transcription by RNA polymerase II|nucleus|cytoplasm|transcription factor binding|dorsal/ventral axis specification|negative regulation of Wnt signaling pathway|identical protein binding|cytoplasmic sequestering of transcription factor|negative regulation of DNA binding|embryonic skeletal system morphogenesis|trophoblast giant cell differentiation	-	-
LOC102284686	467.94	895.119	623.685	20.7412	16.4557	39.1903	662.248	25.4624	4.69714	7.69238e-31	1.05183e-27	CYP3A24	Cytochrome P450 3A24	GO:0004497,GO:0005506,GO:0005789,GO:0020037,GO:0031090,GO:0070330	monooxygenase activity|iron ion binding|endoplasmic reticulum membrane|heme binding|organelle membrane|aromatase activity	path:bom00140,path:bom00591,path:bom00830,path:bom05204	Steroid hormone biosynthesis|Linoleic acid metabolism|Retinol metabolism|Chemical carcinogenesis
RPTN	388.247	129.147	1447.4	19624	3792.56	11249.5	654.931	11555.3	-4.14101	8.75646e-05	0.00183434	RPTN	Repetin	GO:0001533,GO:0005509,GO:0005576,GO:0005829,GO:0046914,GO:0070268	cornified envelope|calcium ion binding|extracellular region|cytosol|transition metal ion binding|cornification	-	-
VWA8	774.451	551.1	634.968	294.148	194.564	307.143	653.506	265.285	1.30048	3.98791e-06	0.000135706	VWA8	von Willebrand factor A domain-containing protein 8	GO:0005524,GO:0005739,GO:0016887	ATP binding|mitochondrion|ATPase activity	-	-
IL1RL2	649.804	549.986	757.038	131.047	185.853	224.205	652.276	180.368	1.85441	1.4439e-10	1.65365e-08	IL1RL2	Interleukin-1 receptor-like 2	-	-	path:bom04060	Cytokine-cytokine receptor interaction
RBPMS	591.566	597.86	765.245	2067.52	2006.63	700.869	651.557	1591.67	-1.28847	0.00132493	0.0154843	RBPMS	RNA-binding protein with multiple splicing	GO:0000398,GO:0000932,GO:0003713,GO:0003723,GO:0005654,GO:0005829,GO:0006396,GO:0006979,GO:0008143,GO:0010494,GO:0010862,GO:0035614,GO:0042803,GO:0060391	mRNA splicing, via spliceosome|P-body|transcription coactivator activity|RNA binding|nucleoplasm|cytosol|RNA processing|response to oxidative stress|poly(A) binding|cytoplasmic stress granule|positive regulation of pathway-restricted SMAD protein phosphorylation|snRNA stem-loop binding|protein homodimerization activity|positive regulation of SMAD protein signal transduction	-	-
ARHGDIB	440.354	1092.18	409.293	221.553	214.892	333.574	647.276	256.673	1.3339	0.00165006	0.0180236	ARHGDIB	Rho GDP-dissociation inhibitor 2	GO:0003924,GO:0005094,GO:0005096,GO:0005829,GO:0007266,GO:0016020,GO:0035023,GO:0048365,GO:1901164,GO:2000249	GTPase activity|Rho GDP-dissociation inhibitor activity|GTPase activator activity|cytosol|Rho protein signal transduction|membrane|regulation of Rho protein signal transduction|Rac GTPase binding|negative regulation of trophoblast cell migration|regulation of actin cytoskeleton reorganization	path:bom04722,path:bom04962	Neurotrophin signaling pathway|Vasopressin-regulated water reabsorption
LIPH	680.455	584.5	662.665	354.486	220.7	135.799	642.54	236.995	1.43924	6.61352e-05	0.00144795	LIPH	Lipase member H	GO:0005576,GO:0016020,GO:0016042,GO:0052689	extracellular region|membrane|lipid catabolic process|carboxylic ester hydrolase activity	-	-
CLEC3B	541.503	768.199	617.53	873.958	1865.3	1128.32	642.411	1289.19	-1.005	0.00244468	0.0243191	CLEC3B	Tetranectin	GO:0001503,GO:0001652,GO:0005509,GO:0005615,GO:0005737,GO:0008201,GO:0010756,GO:0030246,GO:0030282,GO:0036143,GO:0071560	ossification|granular component|calcium ion binding|extracellular space|cytoplasm|heparin binding|positive regulation of plasminogen activation|carbohydrate binding|bone mineralization|kringle domain binding|cellular response to transforming growth factor beta stimulus	-	-
DHRS9	381.095	1072.14	471.867	62.2235	85.1825	188.661	641.7	112.022	2.51724	6.7949e-07	3.08767e-05	DHRS9	Dehydrogenase/reductase SDR family member 9	GO:0004022,GO:0004745,GO:0030176,GO:0031090,GO:0042904,GO:0047035	alcohol dehydrogenase (NAD) activity|retinol dehydrogenase activity|integral component of endoplasmic reticulum membrane|organelle membrane|9-cis-retinoic acid biosynthetic process|testosterone dehydrogenase (NAD+) activity	path:bom00830	Retinol metabolism
TNFSF10	758.104	640.166	515.976	258.322	91.9583	243.345	638.082	197.875	1.68873	2.44219e-05	0.000645571	TNFSF10	Tumor necrosis factor ligand superfamily member 10	-	-	path:bom04060,path:bom04061,path:bom04068,path:bom04210,path:bom04217,path:bom04650,path:bom05164	Cytokine-cytokine receptor interaction|Viral protein interaction with cytokine and cytokine receptor|FoxO signaling pathway|Apoptosis|Necroptosis|Natural killer cell mediated cytotoxicity|Influenza A
FUT1	655.934	762.633	473.918	122.562	187.789	94.786	630.828	135.045	2.22443	5.53105e-11	7.05022e-09	FUT1	Galactoside 2-alpha-L-fucosyltransferase 1	GO:0005975,GO:0006486,GO:0008107,GO:0016021,GO:0032580,GO:0036065	carbohydrate metabolic process|protein glycosylation|galactoside 2-alpha-L-fucosyltransferase activity|integral component of membrane|Golgi cisterna membrane|fucosylation	path:bom00601,path:bom00603	Glycosphingolipid biosynthesis - lacto and neolacto series|Glycosphingolipid biosynthesis - globo and isoglobo series
DGAT2	486.331	688.04	713.955	57.5096	53.239	216.914	629.442	109.221	2.5258	1.02723e-06	4.35225e-05	DGAT2	Diacylglycerol O-acyltransferase 2	GO:0003846,GO:0004144,GO:0005783,GO:0005811,GO:0006071,GO:0016020,GO:0016021,GO:0019432,GO:0019915,GO:0030176,GO:0034383,GO:0035336,GO:0035356,GO:0042632,GO:0046339,GO:0048471,GO:0050252,GO:0055089,GO:0060613,GO:0071400,GO:0097006	2-acylglycerol O-acyltransferase activity|diacylglycerol O-acyltransferase activity|endoplasmic reticulum|lipid droplet|glycerol metabolic process|membrane|integral component of membrane|triglyceride biosynthetic process|lipid storage|integral component of endoplasmic reticulum membrane|low-density lipoprotein particle clearance|long-chain fatty-acyl-CoA metabolic process|cellular triglyceride ho…	path:bom00561,path:bom04975	Glycerolipid metabolism|Fat digestion and absorption
ID1	699.867	729.233	442.119	2049.61	1148.03	1043.56	623.739	1413.73	-1.18061	0.000629201	0.0087872	ID1	DNA-binding protein inhibitor ID-1	-	-	path:bom04015,path:bom04350,path:bom04390,path:bom04550	Rap1 signaling pathway|TGF-beta signaling pathway|Hippo signaling pathway|Signaling pathways regulating pluripotency of stem cells
BRCA2	590.545	826.093	444.17	277.178	270.067	292.56	620.269	279.935	1.14736	8.03683e-05	0.00170256	BRCA2	Breast cancer type 2 susceptibility protein	-	-	path:bom03440,path:bom03460,path:bom05200,path:bom05212,path:bom05224	Homologous recombination|Fanconi anemia pathway|Pathways in cancer|Pancreatic cancer|Breast cancer
LOC102270864	818.385	207.08	824.741	5.65668	0.967982	10.9368	616.735	5.85384	6.70942	5.61584e-24	3.5195e-21	UGT1A9	UDP-glucuronosyltransferase 1-9	GO:0001972,GO:0004857,GO:0005783,GO:0005789,GO:0006805,GO:0008194,GO:0015020,GO:0016021,GO:0019216,GO:0019899,GO:0042573,GO:0042803,GO:0043231,GO:0045922,GO:0046982,GO:0051552,GO:0052695,GO:0052696,GO:0052697,GO:1904224,GO:2001030	retinoic acid binding|enzyme inhibitor activity|endoplasmic reticulum|endoplasmic reticulum membrane|xenobiotic metabolic process|UDP-glycosyltransferase activity|glucuronosyltransferase activity|integral component of membrane|regulation of lipid metabolic process|enzyme binding|retinoic acid metabolic process|protein homodimerization activity|intracellular membrane-bounded organelle|negative reg…	-	-
DHX58	529.243	868.399	447.248	114.076	111.318	300.763	614.963	175.386	1.80919	6.18883e-05	0.00137498	DHX58	Probable ATP-dependent RNA helicase DHX58	GO:0003677,GO:0003725,GO:0003727,GO:0004386,GO:0005524,GO:0005737,GO:0008270,GO:0009615,GO:0009617,GO:0016032,GO:0032480,GO:0032481,GO:0039534,GO:0039536,GO:0045087,GO:0045088,GO:0045824,GO:0051607,GO:1900245,GO:1900246	DNA binding|double-stranded RNA binding|single-stranded RNA binding|helicase activity|ATP binding|cytoplasm|zinc ion binding|response to virus|response to bacterium|viral process|negative regulation of type I interferon production|positive regulation of type I interferon production|negative regulation of MDA-5 signaling pathway|negative regulation of RIG-I signaling pathway|innate immune response…	path:bom04622	RIG-I-like receptor signaling pathway
BCCIP	562.959	635.713	643.175	1722.46	1053.16	1142.9	613.949	1306.18	-1.08922	3.9887e-05	0.000970778	BCCIP	BRCA2 and CDKN1A-interacting protein	GO:0000055,GO:0000079,GO:0000132,GO:0000226,GO:0005654,GO:0005813,GO:0005814,GO:0005829,GO:0006281,GO:0006974,GO:0007052,GO:0015631,GO:0019207,GO:0019908,GO:0034453,GO:0061101,GO:0090307,GO:0097431	ribosomal large subunit export from nucleus|regulation of cyclin-dependent protein serine/threonine kinase activity|establishment of mitotic spindle orientation|microtubule cytoskeleton organization|nucleoplasm|centrosome|centriole|cytosol|DNA repair|cellular response to DNA damage stimulus|mitotic spindle organization|tubulin binding|kinase regulator activity|nuclear cyclin-dependent protein kin…	-	-
CBR4	693.737	445.333	700.619	237.581	190.693	265.218	613.23	231.164	1.40753	8.97197e-07	3.91152e-05	CBR4	Carbonyl reductase family member 4	GO:0003955,GO:0005759,GO:0006633,GO:0008753,GO:0044597,GO:0044598,GO:0047025,GO:0048038,GO:0051289,GO:0051290,GO:0055114,GO:0070402,GO:1990204	NAD(P)H dehydrogenase (quinone) activity|mitochondrial matrix|fatty acid biosynthetic process|NADPH dehydrogenase (quinone) activity|daunorubicin metabolic process|doxorubicin metabolic process|3-oxoacyl-[acyl-carrier-protein] reductase (NADH) activity|quinone binding|protein homotetramerization|protein heterotetramerization|oxidation-reduction process|NADPH binding|oxidoreductase complex	path:bom00061	Fatty acid biosynthesis
CST6	428.094	796.033	598.04	223.439	185.853	347.245	607.389	252.179	1.26752	0.000284115	0.00475876	CST6	Cystatin-M	-	-	-	-
LIPA	487.353	845.019	486.228	188.556	215.86	230.585	606.2	211.667	1.5175	7.36221e-07	3.30552e-05	LIPA	Lysosomal acid lipase/cholesteryl ester hydrolase	GO:0004771,GO:0005764,GO:0016042	sterol esterase activity|lysosome|lipid catabolic process	path:bom00100,path:bom04142,path:bom04979	Steroid biosynthesis|Lysosome|Cholesterol metabolism
SORD	634.478	606.766	571.369	156.502	94.8623	259.75	604.204	170.371	1.82558	8.02757e-07	3.57227e-05	SORD	Sorbitol dehydrogenase	GO:0003939,GO:0006062,GO:0008270,GO:0030317,GO:0031514,GO:0031966,GO:0042802,GO:0046370,GO:0051160,GO:0051287,GO:0070062	L-iditol 2-dehydrogenase activity|sorbitol catabolic process|zinc ion binding|flagellated sperm motility|motile cilium|mitochondrial membrane|identical protein binding|fructose biosynthetic process|L-xylitol catabolic process|NAD binding|extracellular exosome	path:bom00040,path:bom00051	Pentose and glucuronate interconversions|Fructose and mannose metabolism
BLNK	581.349	567.8	661.639	309.232	234.252	232.408	603.596	258.631	1.22283	2.20181e-07	1.18276e-05	BLNK	B-cell linker protein	-	-	path:bom04064,path:bom04380,path:bom04662,path:bom05169,path:bom05340	NF-kappa B signaling pathway|Osteoclast differentiation|B cell receptor signaling pathway|Epstein-Barr virus infection|Primary immunodeficiency
LOC102278697	593.61	301.713	909.882	1247.3	942.815	2076.18	601.735	1422.1	-1.24062	0.00447675	0.0370175	HSPA1A	Heat shock 70 kDa protein 1A	GO:0003714,GO:0005524,GO:0005634,GO:0005737,GO:0005813,GO:0005829,GO:0006986,GO:0016887,GO:0031072,GO:0031625,GO:0032436,GO:0032991,GO:0034605,GO:0034620,GO:0042026,GO:0042623,GO:0044183,GO:0051082,GO:0051085,GO:0051787,GO:0090063,GO:0097201,GO:0097718,GO:1901673	transcription corepressor activity|ATP binding|nucleus|cytoplasm|centrosome|cytosol|response to unfolded protein|ATPase activity|heat shock protein binding|ubiquitin protein ligase binding|positive regulation of proteasomal ubiquitin-dependent protein catabolic process|protein-containing complex|cellular response to heat|cellular response to unfolded protein|protein refolding|ATPase activity, cou…	path:bom03040,path:bom04010,path:bom04141,path:bom04144,path:bom04213,path:bom04612,path:bom04915,path:bom05134,path:bom05145,path:bom05162	Spliceosome|MAPK signaling pathway|Protein processing in endoplasmic reticulum|Endocytosis|Longevity regulating pathway - multiple species|Antigen processing and presentation|Estrogen signaling pathway|Legionellosis|Toxoplasmosis|Measles
NEK6	565.002	643.506	594.962	1299.15	1508.12	1501.08	601.157	1436.12	-1.25655	8.09142e-11	9.89456e-09	NEK6	Serine/threonine-protein kinase Nek6	GO:0000922,GO:0004674,GO:0005524,GO:0005737,GO:0005815,GO:0006468,GO:0006915,GO:0007049,GO:0007059,GO:0016607,GO:0019901,GO:0046777,GO:0046872,GO:0051301	spindle pole|protein serine/threonine kinase activity|ATP binding|cytoplasm|microtubule organizing center|protein phosphorylation|apoptotic process|cell cycle|chromosome segregation|nuclear speck|protein kinase binding|protein autophosphorylation|metal ion binding|cell division	-	-
RAB27B	693.737	542.193	561.111	171.586	202.308	190.483	599.014	188.126	1.67118	6.1818e-13	1.17585e-10	RAB27B	Ras-related protein Rab-27B	GO:0003924,GO:0005525,GO:0005795,GO:0006886,GO:0019003,GO:0019904,GO:0030140,GO:0030141,GO:0031489,GO:0032402,GO:0032482,GO:0032585,GO:0042470,GO:0045921,GO:0071985,GO:0099641,GO:1904115	GTPase activity|GTP binding|Golgi stack|intracellular protein transport|GDP binding|protein domain specific binding|trans-Golgi network transport vesicle|secretory granule|myosin V binding|melanosome transport|Rab protein signal transduction|multivesicular body membrane|melanosome|positive regulation of exocytosis|multivesicular body sorting pathway|anterograde axonal protein transport|axon cytop…	path:bom04972	Pancreatic secretion
LOC102283655	632.435	629.033	532.389	264.921	299.107	195.04	597.952	253.023	1.24115	1.34476e-06	5.43724e-05	GSTM1	Glutathione S-transferase Mu 1	-	-	path:bom00480,path:bom00980,path:bom00982,path:bom00983,path:bom01524,path:bom05200,path:bom05204,path:bom05225,path:bom05418	Glutathione metabolism|Metabolism of xenobiotics by cytochrome P450|Drug metabolism - cytochrome P450|Drug metabolism - other enzymes|Platinum drug resistance|Pathways in cancer|Chemical carcinogenesis|Hepatocellular carcinoma|Fluid shear stress and atherosclerosis
KIF11	427.072	894.006	471.867	67.8802	75.5026	80.2035	597.648	74.5288	3.00287	2.87129e-17	1.02826e-14	KIF11	Kinesin-like protein KIF11	GO:0000278,GO:0000922,GO:0003777,GO:0005524,GO:0005634,GO:0005819,GO:0005829,GO:0005871,GO:0005874,GO:0005876,GO:0006890,GO:0007018,GO:0007051,GO:0007052,GO:0007100,GO:0008017,GO:0008574,GO:0016020,GO:0016887,GO:0019886,GO:0019901,GO:0044877,GO:0046602,GO:0051301,GO:0072686,GO:0090307	mitotic cell cycle|spindle pole|microtubule motor activity|ATP binding|nucleus|spindle|cytosol|kinesin complex|microtubule|spindle microtubule|retrograde vesicle-mediated transport, Golgi to ER|microtubule-based movement|spindle organization|mitotic spindle organization|mitotic centrosome separation|microtubule binding|ATP-dependent microtubule motor activity, plus-end-directed|membrane|ATPase ac…	-	-
LOC102282163	632.435	237.14	922.192	166.872	152.941	92.0517	597.255	137.288	2.12168	7.79256e-06	0.000242666	NXPE2	NXPE family member 2	GO:0016021	integral component of membrane	-	-
FOS	597.697	755.953	429.809	1632.9	1618.47	3739.49	594.486	2330.28	-1.97101	4.74824e-07	2.23882e-05	FOS	Proto-oncogene c-Fos	GO:0000978,GO:0000979,GO:0001077,GO:0001102,GO:0003677,GO:0003682,GO:0003690,GO:0003700,GO:0005634,GO:0005654,GO:0005667,GO:0005783,GO:0005829,GO:0006355,GO:0007179,GO:0007399,GO:0031668,GO:0032993,GO:0034614,GO:0035914,GO:0035976,GO:0035994,GO:0042493,GO:0045672,GO:0046982,GO:0060395,GO:0070412,GO:0071276,GO:0071277	RNA polymerase II proximal promoter sequence-specific DNA binding|RNA polymerase II core promoter sequence-specific DNA binding|proximal promoter DNA-binding transcription activator activity, RNA polymerase II-specific|RNA polymerase II activating transcription factor binding|DNA binding|chromatin binding|double-stranded DNA binding|DNA-binding transcription factor activity|nucleus|nucleoplasm|tr…	path:bom01522,path:bom04010,path:bom04024,path:bom04210,path:bom04380,path:bom04620,path:bom04657,path:bom04658,path:bom04659,path:bom04660,path:bom04662,path:bom04668,path:bom04713,path:bom04725,path:bom04728,path:bom04915,path:bom04917,path:bom04921,path:bom04926,path:bom04928,path:bom05031,path:bom05132,path:bom05133,path:bom05135,path:bom05140,path:bom05142,path:bom05161,path:bom05162,path:bo…	Endocrine resistance|MAPK signaling pathway|cAMP signaling pathway|Apoptosis|Osteoclast differentiation|Toll-like receptor signaling pathway|IL-17 signaling pathway|Th1 and Th2 cell differentiation|Th17 cell differentiation|T cell receptor signaling pathway|B cell receptor signaling pathway|TNF signaling pathway|Circadian entrainment|Cholinergic synapse|Dopaminergic synapse|Estrogen signaling pat…
LOC102288122	506.765	730.346	539.569	168.758	107.446	91.1403	592.227	122.448	2.27399	1.73812e-12	2.90479e-10	CYP4F22	Cytochrome P450 4F22	GO:0004497,GO:0005506,GO:0005789,GO:0006690,GO:0016705,GO:0020037,GO:0031090	monooxygenase activity|iron ion binding|endoplasmic reticulum membrane|icosanoid metabolic process|oxidoreductase activity, acting on paired donors, with incorporation or reduction of molecular oxygen|heme binding|organelle membrane	-	-
NT5C3A	507.787	632.373	631.891	200.812	216.828	123.951	590.684	180.53	1.71068	5.05635e-09	4.13329e-07	NT5C3A	Cytosolic 5'-nucleotidase 3A	GO:0000166,GO:0000215,GO:0000287,GO:0005737,GO:0005783,GO:0005829,GO:0006213,GO:0008253,GO:0009117,GO:0046085,GO:0046135,GO:0051607	nucleotide binding|tRNA 2'-phosphotransferase activity|magnesium ion binding|cytoplasm|endoplasmic reticulum|cytosol|pyrimidine nucleoside metabolic process|5'-nucleotidase activity|nucleotide metabolic process|adenosine metabolic process|pyrimidine nucleoside catabolic process|defense response to virus	path:bom00230,path:bom00240,path:bom00760	Purine metabolism|Pyrimidine metabolism|Nicotinate and nicotinamide metabolism
INCENP	468.962	784.899	511.873	236.638	154.877	334.485	588.578	242	1.28152	0.000369379	0.00584209	INCENP	Inner centromere protein	GO:0000070,GO:0000281,GO:0000775,GO:0000776,GO:0000777,GO:0000800,GO:0000801,GO:0005634,GO:0005654,GO:0005721,GO:0005819,GO:0005829,GO:0005874,GO:0007059,GO:0010369,GO:0016604,GO:0030496,GO:0032991,GO:1902412	mitotic sister chromatid segregation|mitotic cytokinesis|chromosome, centromeric region|kinetochore|condensed chromosome kinetochore|lateral element|central element|nucleus|nucleoplasm|pericentric heterochromatin|spindle|cytosol|microtubule|chromosome segregation|chromocenter|nuclear body|midbody|protein-containing complex|regulation of mitotic cytokinesis	-	-
IFRD1	565.002	553.326	635.994	1554.65	1649.44	610.64	584.774	1271.58	-1.12054	0.0028354	0.0270432	IFRD1	Interferon-related developmental regulator 1	GO:0005634,GO:0007275,GO:0030154	nucleus|multicellular organism development|cell differentiation	-	-
EBP	560.915	666.886	523.157	191.385	120.03	370.03	583.653	227.148	1.36083	0.00078375	0.0103862	EBP	3-beta-hydroxysteroid-Delta(8),Delta(7)-isomerase	GO:0000247,GO:0001501,GO:0004769,GO:0004888,GO:0005635,GO:0005783,GO:0005789,GO:0005887,GO:0006695,GO:0008203,GO:0015238,GO:0016126,GO:0030097,GO:0031410,GO:0033489,GO:0033490,GO:0047750	C-8 sterol isomerase activity|skeletal system development|steroid delta-isomerase activity|transmembrane signaling receptor activity|nuclear envelope|endoplasmic reticulum|endoplasmic reticulum membrane|integral component of plasma membrane|cholesterol biosynthetic process|cholesterol metabolic process|drug transmembrane transporter activity|sterol biosynthetic process|hemopoiesis|cytoplasmic ves…	path:bom00100	Steroid biosynthesis
RNASEL	732.562	567.8	450.325	215.897	203.276	77.4693	583.562	165.547	1.8182	8.84343e-06	0.000271457	RNASEL	2-5A-dependent ribonuclease	GO:0003723,GO:0004521,GO:0004672,GO:0005524,GO:0005759,GO:0005829,GO:0006364,GO:0006397,GO:0006468,GO:0016363,GO:0019843,GO:0042802,GO:0043021,GO:0043488,GO:0045071,GO:0045444,GO:0045944,GO:0046872,GO:0051607,GO:0060337,GO:0060338,GO:2001275	RNA binding|endoribonuclease activity|protein kinase activity|ATP binding|mitochondrial matrix|cytosol|rRNA processing|mRNA processing|protein phosphorylation|nuclear matrix|rRNA binding|identical protein binding|ribonucleoprotein complex binding|regulation of mRNA stability|negative regulation of viral genome replication|fat cell differentiation|positive regulation of transcription by RNA polyme…	path:bom04621,path:bom05160,path:bom05164,path:bom05168	NOD-like receptor signaling pathway|Hepatitis C|Influenza A|Herpes simplex virus 1 infection
KDM2B	628.348	515.473	605.22	313.946	255.547	269.775	583.014	279.756	1.05955	2.13071e-06	7.95237e-05	KDM2B	Lysine-specific demethylase 2B	GO:0000122,GO:0000978,GO:0003677,GO:0005634,GO:0005654,GO:0005730,GO:0007283,GO:0008270,GO:0019843,GO:0021555,GO:0021592,GO:0021670,GO:0021678,GO:0021993,GO:0030307,GO:0030900,GO:0030901,GO:0030902,GO:0032452,GO:0035518,GO:0043524,GO:0048596,GO:0051864,GO:1902459,GO:2000178	negative regulation of transcription by RNA polymerase II|RNA polymerase II proximal promoter sequence-specific DNA binding|DNA binding|nucleus|nucleoplasm|nucleolus|spermatogenesis|zinc ion binding|rRNA binding|midbrain-hindbrain boundary morphogenesis|fourth ventricle development|lateral ventricle development|third ventricle development|initiation of neural tube closure|positive regulation of c…	-	-
SLC31A2	512.895	413.046	814.483	98.0492	338.794	198.686	580.142	211.843	1.4538	0.00146335	0.0164871	SLC31A2	Probable low affinity copper uptake protein 2	GO:0005375,GO:0005770,GO:0005887,GO:0006825,GO:0006878,GO:0055037,GO:1902311	copper ion transmembrane transporter activity|late endosome|integral component of plasma membrane|copper ion transport|cellular copper ion homeostasis|recycling endosome|regulation of copper ion transmembrane transport	-	-
C1QTNF3	729.496	417.5	589.833	371.456	137.454	226.028	578.943	244.979	1.2408	0.0018842	0.01998	C1QTNF3	Complement C1q tumor necrosis factor-related protein 3	GO:0005581,GO:0005623,GO:0010629,GO:0016020,GO:0035356,GO:0045444,GO:0045721,GO:0050715,GO:0050728,GO:0070062,GO:0070165,GO:0070206,GO:0071638,GO:1900165,GO:1901223	collagen trimer|cell|negative regulation of gene expression|membrane|cellular triglyceride homeostasis|fat cell differentiation|negative regulation of gluconeogenesis|positive regulation of cytokine secretion|negative regulation of inflammatory response|extracellular exosome|positive regulation of adiponectin secretion|protein trimerization|negative regulation of monocyte chemotactic protein-1 pr…	-	-
CREB3L1	562.959	881.759	288.249	1563.13	1322.26	1573.08	577.656	1486.16	-1.36368	0.000382684	0.0060083	CREB3L1	Cyclic AMP-responsive element-binding protein 3-like protein 1	GO:0000790,GO:0000981,GO:0001077,GO:0001227,GO:0001649,GO:0003682,GO:0005634,GO:0005783,GO:0005789,GO:0007275,GO:0010629,GO:0016020,GO:0016021,GO:0030968,GO:0032967,GO:0035497,GO:0040037,GO:0044212,GO:0045892,GO:0046332,GO:0070278,GO:1902236,GO:1903671,GO:1990440	nuclear chromatin|DNA-binding transcription factor activity, RNA polymerase II-specific|proximal promoter DNA-binding transcription activator activity, RNA polymerase II-specific|DNA-binding transcription repressor activity, RNA polymerase II-specific|osteoblast differentiation|chromatin binding|nucleus|endoplasmic reticulum|endoplasmic reticulum membrane|multicellular organism development|negati…	path:bom04022,path:bom04024,path:bom04151,path:bom04152,path:bom04211,path:bom04261,path:bom04668,path:bom04714,path:bom04725,path:bom04728,path:bom04911,path:bom04915,path:bom04916,path:bom04918,path:bom04922,path:bom04925,path:bom04926,path:bom04927,path:bom04928,path:bom04931,path:bom04934,path:bom04962,path:bom05016,path:bom05030,path:bom05031,path:bom05034,path:bom05161,path:bom05163,path:bo…	cGMP-PKG signaling pathway|cAMP signaling pathway|PI3K-Akt signaling pathway|AMPK signaling pathway|Longevity regulating pathway|Adrenergic signaling in cardiomyocytes|TNF signaling pathway|Thermogenesis|Cholinergic synapse|Dopaminergic synapse|Insulin secretion|Estrogen signaling pathway|Melanogenesis|Thyroid hormone synthesis|Glucagon signaling pathway|Aldosterone synthesis and secretion|Relaxi…
GNA15	545.59	516.586	668.82	288.491	138.421	250.636	576.999	225.849	1.35294	3.35676e-05	0.00083224	GNA15	Guanine nucleotide-binding protein subunit alpha-15	GO:0001664,GO:0003924,GO:0005525,GO:0005834,GO:0005886,GO:0007186,GO:0007188,GO:0007202,GO:0007207,GO:0030168,GO:0031683,GO:0046872,GO:0051482,GO:0060158	G protein-coupled receptor binding|GTPase activity|GTP binding|heterotrimeric G-protein complex|plasma membrane|G protein-coupled receptor signaling pathway|adenylate cyclase-modulating G protein-coupled receptor signaling pathway|activation of phospholipase C activity|phospholipase C-activating G protein-coupled acetylcholine receptor signaling pathway|platelet activation|G-protein beta/gamma-su…	path:bom04020,path:bom04926,path:bom05142,path:bom05146	Calcium signaling pathway|Relaxin signaling pathway|Chagas disease (American trypanosomiasis)|Amoebiasis
DTX3L	541.503	892.893	279.017	137.646	323.306	206.889	571.137	222.614	1.35921	0.00337669	0.0302946	DTX3L	E3 ubiquitin-protein ligase DTX3L	GO:0000209,GO:0002230,GO:0004842,GO:0004857,GO:0005634,GO:0005654,GO:0005737,GO:0005764,GO:0005765,GO:0005829,GO:0006302,GO:0006511,GO:0006974,GO:0007219,GO:0008047,GO:0008333,GO:0010390,GO:0015031,GO:0019899,GO:0031901,GO:0032092,GO:0032991,GO:0033522,GO:0033523,GO:0035563,GO:0042393,GO:0044389,GO:0045087,GO:0045893,GO:0046872,GO:0051444,GO:0051607,GO:0051865,GO:0070936,GO:0097677,GO:1900182,GO:…	protein polyubiquitination|positive regulation of defense response to virus by host|ubiquitin-protein transferase activity|enzyme inhibitor activity|nucleus|nucleoplasm|cytoplasm|lysosome|lysosomal membrane|cytosol|double-strand break repair|ubiquitin-dependent protein catabolic process|cellular response to DNA damage stimulus|Notch signaling pathway|enzyme activator activity|endosome to lysosome…	path:bom04330	Notch signaling pathway
LOC102272594	406.638	463.146	829.87	133.875	70.6627	370.941	566.551	191.826	1.56195	0.00455366	0.0373482	-	Dihydrodiol dehydrogenase 3	GO:0004032,GO:0005737,GO:0006693,GO:0008106,GO:0008202,GO:0016229,GO:0016491,GO:0042448,GO:0044597,GO:0044598,GO:0047023,GO:0047086	alditol:NADP+ 1-oxidoreductase activity|cytoplasm|prostaglandin metabolic process|alcohol dehydrogenase (NADP+) activity|steroid metabolic process|steroid dehydrogenase activity|oxidoreductase activity|progesterone metabolic process|daunorubicin metabolic process|doxorubicin metabolic process|androsterone dehydrogenase activity|ketosteroid monooxygenase activity	-	-
MCEE	655.934	273.88	769.348	119.733	175.205	362.739	566.387	219.226	1.36928	0.00521529	0.0412641	MCEE	Methylmalonyl-CoA epimerase, mitochondrial	GO:0004493,GO:0005739,GO:0046491,GO:0046872	methylmalonyl-CoA epimerase activity|mitochondrion|L-methylmalonyl-CoA metabolic process|metal ion binding	path:bom00280,path:bom00630,path:bom00640	Valine, leucine and isoleucine degradation|Glyoxylate and dicarboxylate metabolism|Propanoate metabolism
DOCK11	632.435	447.56	615.478	201.755	363.961	244.256	565.158	269.991	1.06628	0.000566398	0.00809841	DOCK11	Dedicator of cytokinesis protein 11	GO:0001782,GO:0002315,GO:0005085,GO:0005089,GO:0005829,GO:0007264,GO:0007596,GO:0043547,GO:0051491	B cell homeostasis|marginal zone B cell differentiation|guanyl-nucleotide exchange factor activity|Rho guanyl-nucleotide exchange factor activity|cytosol|small GTPase mediated signal transduction|blood coagulation|positive regulation of GTPase activity|positive regulation of filopodium assembly	-	-
LTV1	539.46	634.6	493.408	1685.69	810.201	842.137	555.823	1112.68	-1.00146	0.00320162	0.0292561	LTV1	Protein LTV1 homolog	GO:0000056,GO:0005634,GO:0030688,GO:0031902,GO:0034448,GO:0042274	ribosomal small subunit export from nucleus|nucleus|preribosome, small subunit precursor|late endosome membrane|EGO complex|ribosomal small subunit biogenesis	-	-
GBA	437.289	665.773	552.905	210.24	249.739	287.092	551.989	249.024	1.14786	2.08007e-05	0.000566782	GBA	Glucosylceramidase	GO:0004348,GO:0005765,GO:0006680,GO:0016787	glucosylceramidase activity|lysosomal membrane|glucosylceramide catabolic process|hydrolase activity	path:bom00511,path:bom00600,path:bom04142	Other glycan degradation|Sphingolipid metabolism|Lysosome
SGOL2	456.702	651.3	541.621	190.442	248.771	183.192	549.874	207.468	1.4063	1.06426e-07	6.4287e-06	SGO2	Shugoshin 2	GO:0000775,GO:0000777,GO:0005654,GO:0005829,GO:0016604,GO:0030892,GO:0051301,GO:0051754	chromosome, centromeric region|condensed chromosome kinetochore|nucleoplasm|cytosol|nuclear body|mitotic cohesin complex|cell division|meiotic sister chromatid cohesion, centromeric	-	-
BUB1	392.334	843.906	410.319	64.1091	79.3746	112.103	548.853	85.1954	2.68662	1.0428e-11	1.49378e-09	BUB1	Mitotic checkpoint serine/threonine-protein kinase BUB1	-	-	path:bom04110,path:bom04114,path:bom04914	Cell cycle|Oocyte meiosis|Progesterone-mediated oocyte maturation
LOC102283513	369.857	1174.57	89.2444	14.1417	21.2956	42.836	544.556	26.0911	4.38207	2.19817e-09	1.92225e-07	OAS1	2'-5'-oligoadenylate synthase 1	GO:0001730,GO:0003725,GO:0005524,GO:0005576,GO:0005634,GO:0005654,GO:0005737,GO:0005739,GO:0005783,GO:0005829,GO:0006006,GO:0006164,GO:0009615,GO:0035457,GO:0042593,GO:0045071,GO:0046872,GO:0051259,GO:0051607,GO:0060333,GO:0060337,GO:0060700	2'-5'-oligoadenylate synthetase activity|double-stranded RNA binding|ATP binding|extracellular region|nucleus|nucleoplasm|cytoplasm|mitochondrion|endoplasmic reticulum|cytosol|glucose metabolic process|purine nucleotide biosynthetic process|response to virus|cellular response to interferon-alpha|glucose homeostasis|negative regulation of viral genome replication|metal ion binding|protein complex …	path:bom04621,path:bom05160,path:bom05162,path:bom05164,path:bom05168,path:bom05169	NOD-like receptor signaling pathway|Hepatitis C|Measles|Influenza A|Herpes simplex virus 1 infection|Epstein-Barr virus infection
KIF20A	416.855	731.459	482.125	61.2808	76.4706	100.254	543.48	79.3352	2.77518	1.12368e-16	3.52109e-14	KIF20A	Kinesin-like protein KIF20A	GO:0000281,GO:0001578,GO:0003777,GO:0005524,GO:0005634,GO:0005654,GO:0005794,GO:0005819,GO:0005871,GO:0005874,GO:0007018,GO:0008017,GO:0015031,GO:0016887,GO:0019901,GO:0030496,GO:0032154,GO:0032465,GO:0045171,GO:0061952	mitotic cytokinesis|microtubule bundle formation|microtubule motor activity|ATP binding|nucleus|nucleoplasm|Golgi apparatus|spindle|kinesin complex|microtubule|microtubule-based movement|microtubule binding|protein transport|ATPase activity|protein kinase binding|midbody|cleavage furrow|regulation of cytokinesis|intercellular bridge|midbody abscission	-	-
NOD2	594.632	454.24	554.956	104.649	262.323	193.218	534.609	186.73	1.51791	2.46263e-05	0.000649832	NOD2	Nucleotide-binding oligomerization domain-containing protein 2	GO:0002374,GO:0002830,GO:0003779,GO:0005524,GO:0005737,GO:0005794,GO:0005829,GO:0005856,GO:0009986,GO:0016045,GO:0016323,GO:0019901,GO:0030277,GO:0030544,GO:0031982,GO:0032495,GO:0032498,GO:0032500,GO:0032740,GO:0032755,GO:0032757,GO:0032760,GO:0032991,GO:0035556,GO:0042742,GO:0042834,GO:0042981,GO:0043123,GO:0044877,GO:0045087,GO:0045944,GO:0046330,GO:0046645,GO:0050700,GO:0050718,GO:0050871,GO:…	cytokine secretion involved in immune response|positive regulation of type 2 immune response|actin binding|ATP binding|cytoplasm|Golgi apparatus|cytosol|cytoskeleton|cell surface|detection of bacterium|basolateral plasma membrane|protein kinase binding|maintenance of gastrointestinal epithelium|Hsp70 protein binding|vesicle|response to muramyl dipeptide|detection of muramyl dipeptide|muramyl dipe…	path:bom04621,path:bom04668,path:bom05152,path:bom05321	NOD-like receptor signaling pathway|TNF signaling pathway|Tuberculosis|Inflammatory bowel disease (IBD)
LPL	646.738	649.073	307.739	1457.54	753.09	1846.5	534.517	1352.38	-1.33939	0.00103052	0.012674	LPL	Lipoprotein lipase	GO:0004465,GO:0004620,GO:0004806,GO:0005102,GO:0005615,GO:0005886,GO:0006633,GO:0006641,GO:0006644,GO:0008201,GO:0009617,GO:0009749,GO:0009986,GO:0010744,GO:0010886,GO:0010890,GO:0019432,GO:0019433,GO:0031225,GO:0034185,GO:0034361,GO:0034372,GO:0042627,GO:0042632,GO:0055096,GO:0070328,GO:0090197	lipoprotein lipase activity|phospholipase activity|triglyceride lipase activity|signaling receptor binding|extracellular space|plasma membrane|fatty acid biosynthetic process|triglyceride metabolic process|phospholipid metabolic process|heparin binding|response to bacterium|response to glucose|cell surface|positive regulation of macrophage derived foam cell differentiation|positive regulation of …	path:bom00561,path:bom03320,path:bom04979,path:bom05010	Glycerolipid metabolism|PPAR signaling pathway|Cholesterol metabolism|Alzheimer disease
ESYT3	502.678	513.246	576.498	98.992	389.129	172.255	530.808	220.125	1.27026	0.00518536	0.0411139	ESYT3	Extended synaptotagmin-3	GO:0005509,GO:0005544,GO:0005789,GO:0005887,GO:0006869,GO:0008429,GO:0031210,GO:0031227,GO:0031234,GO:0035091,GO:0044232,GO:0061817	calcium ion binding|calcium-dependent phospholipid binding|endoplasmic reticulum membrane|integral component of plasma membrane|lipid transport|phosphatidylethanolamine binding|phosphatidylcholine binding|intrinsic component of endoplasmic reticulum membrane|extrinsic component of cytoplasmic side of plasma membrane|phosphatidylinositol binding|organelle membrane contact site|endoplasmic reticulu…	-	-
ANKRD35	371.9	495.433	717.032	185.728	228.444	179.546	528.122	197.906	1.41634	6.5802e-06	0.000207926	ANKRD35	Ankyrin repeat domain-containing protein 35	-	-	-	-
DPH3	585.436	429.746	565.214	1481.11	996.054	813.883	526.799	1097.02	-1.05799	0.000388253	0.00606409	DPH3	DPH3 homolog	GO:0002098,GO:0005634,GO:0005654,GO:0005829,GO:0017183,GO:0046872,GO:0050709,GO:0051099	tRNA wobble uridine modification|nucleus|nucleoplasm|cytosol|peptidyl-diphthamide biosynthetic process from peptidyl-histidine|metal ion binding|negative regulation of protein secretion|positive regulation of binding	-	-
CIT	405.616	723.666	443.144	129.161	115.19	117.571	524.142	120.641	2.11875	6.80664e-12	1.01365e-09	CIT	Citron Rho-interacting kinase	GO:0000086,GO:0000278,GO:0000281,GO:0004674,GO:0005524,GO:0005829,GO:0007030,GO:0008064,GO:0016020,GO:0017048,GO:0017124,GO:0030165,GO:0030496,GO:0031985,GO:0032154,GO:0032467,GO:0035556,GO:0043025,GO:0046872,GO:0048699,GO:0051402,GO:0097110	G2/M transition of mitotic cell cycle|mitotic cell cycle|mitotic cytokinesis|protein serine/threonine kinase activity|ATP binding|cytosol|Golgi organization|regulation of actin polymerization or depolymerization|membrane|Rho GTPase binding|SH3 domain binding|PDZ domain binding|midbody|Golgi cisterna|cleavage furrow|positive regulation of cytokinesis|intracellular signal transduction|neuronal cell…	-	-
CDK1	410.725	783.786	371.339	103.706	85.1825	135.799	521.95	108.229	2.26882	1.22153e-09	1.18536e-07	CDK1	Cyclin-dependent kinase 1	GO:0003682,GO:0004693,GO:0005524,GO:0005634,GO:0005737,GO:0005759,GO:0005813,GO:0005829,GO:0005876,GO:0006468,GO:0006915,GO:0007095,GO:0008283,GO:0008353,GO:0010971,GO:0018105,GO:0018107,GO:0030332,GO:0030496,GO:0030544,GO:0030855,GO:0034501,GO:0035173,GO:0043066,GO:0044772,GO:0051301,GO:0072686,GO:0090166,GO:0097125,GO:1900182,GO:1905448	chromatin binding|cyclin-dependent protein serine/threonine kinase activity|ATP binding|nucleus|cytoplasm|mitochondrial matrix|centrosome|cytosol|spindle microtubule|protein phosphorylation|apoptotic process|mitotic G2 DNA damage checkpoint|cell proliferation|RNA polymerase II CTD heptapeptide repeat kinase activity|positive regulation of G2/M transition of mitotic cell cycle|peptidyl-serine phos…	path:bom04110,path:bom04114,path:bom04115,path:bom04218,path:bom04540,path:bom04914,path:bom05170,path:bom05203	Cell cycle|Oocyte meiosis|p53 signaling pathway|Cellular senescence|Gap junction|Progesterone-mediated oocyte maturation|Human immunodeficiency virus 1 infection|Viral carcinogenesis
PFN2	428.094	568.913	560.085	1235.04	1791.74	639.805	519.031	1222.19	-1.23556	0.00103054	0.012674	PFN2	Profilin-2	GO:0003779,GO:0003785,GO:0005546,GO:0005737,GO:0005856,GO:0010633,GO:0016887,GO:0030036,GO:0030833,GO:0030837,GO:0030838,GO:0032233,GO:0032781,GO:0033138,GO:0050821,GO:0051496,GO:0098685,GO:0098793,GO:0098794,GO:0098885,GO:0098978,GO:1900028,GO:2000300	actin binding|actin monomer binding|phosphatidylinositol-4,5-bisphosphate binding|cytoplasm|cytoskeleton|negative regulation of epithelial cell migration|ATPase activity|actin cytoskeleton organization|regulation of actin filament polymerization|negative regulation of actin filament polymerization|positive regulation of actin filament polymerization|positive regulation of actin filament bundle as…	path:bom04015,path:bom04810,path:bom05132	Rap1 signaling pathway|Regulation of actin cytoskeleton|Salmonella infection
BUB1B	337.162	803.826	413.396	49.0246	60.0149	75.6465	518.128	61.562	3.07226	1.02328e-14	2.40486e-12	BUB1B	Mitotic checkpoint serine/threonine-protein kinase BUB1 beta	-	-	path:bom04110,path:bom05166	Cell cycle|Human T-cell leukemia virus 1 infection
LOC102276950	554.785	114.673	870.902	214.011	144.229	123.039	513.453	160.427	1.67864	0.00398193	0.0339525	NXPE2	NXPE family member 2	GO:0016021	integral component of membrane	-	-
CDC20	313.663	768.199	455.454	47.139	56.143	114.837	512.439	72.7063	2.81588	4.17251e-10	4.41963e-08	CDC20	Cell division cycle protein 20 homolog	GO:0000922,GO:0005654,GO:0005680,GO:0005815,GO:0005829,GO:0007064,GO:0008022,GO:0010997,GO:0016567,GO:0019899,GO:0031145,GO:0031915,GO:0040020,GO:0051301,GO:0090129,GO:0090307,GO:0097027,GO:1904146,GO:1904668	spindle pole|nucleoplasm|anaphase-promoting complex|microtubule organizing center|cytosol|mitotic sister chromatid cohesion|protein C-terminus binding|anaphase-promoting complex binding|protein ubiquitination|enzyme binding|anaphase-promoting complex-dependent catabolic process|positive regulation of synaptic plasticity|regulation of meiotic nuclear division|cell division|positive regulation of s…	path:bom04110,path:bom04114,path:bom04120,path:bom05166,path:bom05203	Cell cycle|Oocyte meiosis|Ubiquitin mediated proteolysis|Human T-cell leukemia virus 1 infection|Viral carcinogenesis
LOC102279342	559.894	345.133	631.891	179.128	282.651	164.053	512.306	208.611	1.29693	0.000168526	0.00312167	NXPE4	NXPE family member 4	GO:0070062	extracellular exosome	-	-
IQGAP3	366.792	765.973	403.138	51.8529	80.3425	54.6842	511.968	62.2932	3.03925	1.46024e-15	3.72263e-13	IQGAP3	Ras GTPase-activating-like protein IQGAP3	GO:0000082,GO:0000187,GO:0005516,GO:0005829,GO:0005911,GO:0007265,GO:0008361,GO:0010628,GO:0010629,GO:0016328,GO:0017048,GO:0033601,GO:0043087,GO:0070371,GO:0070856,GO:0071310	G1/S transition of mitotic cell cycle|activation of MAPK activity|calmodulin binding|cytosol|cell-cell junction|Ras protein signal transduction|regulation of cell size|positive regulation of gene expression|negative regulation of gene expression|lateral plasma membrane|Rho GTPase binding|positive regulation of mammary gland epithelial cell proliferation|regulation of GTPase activity|ERK1 and ERK2…	path:bom04810	Regulation of actin cytoskeleton
CASC5	410.725	710.306	412.37	59.3952	55.175	67.4439	511.134	60.6713	3.0736	6.44506e-21	3.23134e-18	KNL1	Kinetochore scaffold 1	-	-	-	-
TMEM54	508.808	479.846	541.621	138.589	158.749	387.346	510.092	228.228	1.1598	0.00441954	0.0366451	TMEM54	Transmembrane protein 54	GO:0016021	integral component of membrane	-	-
NUSAP1	350.444	759.293	418.525	85.7931	79.3746	100.254	509.421	88.474	2.52468	1.9428e-12	3.17627e-10	NUSAP1	Nucleolar and spindle-associated protein 1	GO:0000281,GO:0003677,GO:0005694,GO:0005730,GO:0005737,GO:0005876,GO:0007076,GO:0008017,GO:0040001,GO:0045840,GO:0072686	mitotic cytokinesis|DNA binding|chromosome|nucleolus|cytoplasm|spindle microtubule|mitotic chromosome condensation|microtubule binding|establishment of mitotic spindle localization|positive regulation of mitotic nuclear division|mitotic spindle	-	-
UBE2C	331.032	771.539	410.319	82.9647	58.0789	113.925	504.297	84.9897	2.56768	3.58036e-10	3.84659e-08	UBE2C	Ubiquitin-conjugating enzyme E2 C	GO:0004842,GO:0005524,GO:0005634,GO:0005680,GO:0005829,GO:0005886,GO:0006511,GO:0010458,GO:0010994,GO:0031145,GO:0031536,GO:0044389,GO:0051301,GO:0061631,GO:0070936,GO:0070979	ubiquitin-protein transferase activity|ATP binding|nucleus|anaphase-promoting complex|cytosol|plasma membrane|ubiquitin-dependent protein catabolic process|exit from mitosis|free ubiquitin chain polymerization|anaphase-promoting complex-dependent catabolic process|positive regulation of exit from mitosis|ubiquitin-like protein ligase binding|cell division|ubiquitin conjugating enzyme activity|pro…	path:bom04120	Ubiquitin mediated proteolysis
TACC3	396.421	777.106	338.513	150.845	117.126	213.268	504.013	160.413	1.65082	3.32826e-05	0.000831567	TACC3	Transforming acidic coiled-coil-containing protein 3	-	-	path:bom03013	RNA transport
TRIB1	489.396	485.413	527.26	1224.67	2697.77	603.349	500.69	1508.6	-1.59112	0.000636227	0.0088405	TRIB1	Tribbles homolog 1	GO:0004860,GO:0005634,GO:0005737,GO:0006469,GO:0007254,GO:0008134,GO:0014912,GO:0031434,GO:0031625,GO:0031665,GO:0032436,GO:0032496,GO:0043405,GO:0043433,GO:0045645,GO:0045651,GO:0045659,GO:0048662,GO:0055106	protein kinase inhibitor activity|nucleus|cytoplasm|negative regulation of protein kinase activity|JNK cascade|transcription factor binding|negative regulation of smooth muscle cell migration|mitogen-activated protein kinase kinase binding|ubiquitin protein ligase binding|negative regulation of lipopolysaccharide-mediated signaling pathway|positive regulation of proteasomal ubiquitin-dependent pr…	-	-
PGLYRP4	468.962	657.98	356.977	83.9075	68.7268	133.065	494.64	95.233	2.37554	6.52085e-11	8.17334e-09	PGLYRP4	Peptidoglycan recognition protein 4	GO:0005615,GO:0005622,GO:0008270,GO:0008745,GO:0009253,GO:0016019,GO:0016020,GO:0016045,GO:0019730,GO:0031640,GO:0032689,GO:0032827,GO:0032991,GO:0042834,GO:0045087,GO:0046982,GO:0050830,GO:0051714,GO:0061844	extracellular space|intracellular|zinc ion binding|N-acetylmuramoyl-L-alanine amidase activity|peptidoglycan catabolic process|peptidoglycan receptor activity|membrane|detection of bacterium|antimicrobial humoral response|killing of cells of other organism|negative regulation of interferon-gamma production|negative regulation of natural killer cell differentiation involved in immune response|prot…	-	-
MEST	522.091	585.613	374.416	1103.05	1116.08	1010.75	494.04	1076.63	-1.12414	4.62785e-06	0.000153359	MEST	Mesoderm-specific transcript homolog protein	GO:0005783,GO:0005789,GO:0010883,GO:0016021,GO:0016787	endoplasmic reticulum|endoplasmic reticulum membrane|regulation of lipid storage|integral component of membrane|hydrolase activity	-	-
KIF23	410.725	640.166	425.706	109.363	112.286	118.482	492.199	113.377	2.11751	6.13096e-14	1.31737e-11	KIF23	Kinesin-like protein KIF23	GO:0000022,GO:0000281,GO:0000915,GO:0003777,GO:0005524,GO:0005634,GO:0005654,GO:0005813,GO:0005819,GO:0005829,GO:0005871,GO:0005874,GO:0005925,GO:0006890,GO:0007018,GO:0008017,GO:0016887,GO:0019886,GO:0030496,GO:0032467,GO:0045171,GO:0051256,GO:0072383,GO:0072686,GO:0090543,GO:0097149	mitotic spindle elongation|mitotic cytokinesis|actomyosin contractile ring assembly|microtubule motor activity|ATP binding|nucleus|nucleoplasm|centrosome|spindle|cytosol|kinesin complex|microtubule|focal adhesion|retrograde vesicle-mediated transport, Golgi to ER|microtubule-based movement|microtubule binding|ATPase activity|antigen processing and presentation of exogenous peptide antigen via MHC…	path:bom05206	MicroRNAs in cancer
FANCA	537.416	536.626	401.087	197.041	231.348	246.99	491.71	225.126	1.12679	5.77284e-06	0.000186329	FANCA	Fanconi anemia group A protein	-	-	path:bom03460	Fanconi anemia pathway
PARP12	537.416	641.28	288.249	220.611	220.7	181.369	488.982	207.56	1.23608	0.000301852	0.0049837	PARP12	Poly [ADP-ribose] polymerase 12	GO:0003723,GO:0003950,GO:0005634,GO:0046872	RNA binding|NAD+ ADP-ribosyltransferase activity|nucleus|metal ion binding	-	-
MAPK8IP3	603.827	401.913	459.557	867.358	1335.82	851.251	488.432	1018.14	-1.05934	0.000278576	0.00468687	Mapk8ip3	C-Jun-amino-terminal kinase-interacting protein 3	GO:0000139,GO:0001701,GO:0005078,GO:0005737,GO:0005790,GO:0005886,GO:0007254,GO:0007257,GO:0007411,GO:0007585,GO:0008104,GO:0008432,GO:0009791,GO:0010468,GO:0016192,GO:0019894,GO:0030159,GO:0030424,GO:0030425,GO:0030426,GO:0030673,GO:0030900,GO:0031103,GO:0031410,GO:0031434,GO:0031435,GO:0043005,GO:0043507,GO:0044297,GO:0045666,GO:0046328,GO:0048286,GO:0048471,GO:0060425,GO:0061564,GO:0099641,GO:…	Golgi membrane|in utero embryonic development|MAP-kinase scaffold activity|cytoplasm|smooth endoplasmic reticulum|plasma membrane|JNK cascade|activation of JUN kinase activity|axon guidance|respiratory gaseous exchange|protein localization|JUN kinase binding|post-embryonic development|regulation of gene expression|vesicle-mediated transport|kinesin binding|receptor signaling complex scaffold acti…	path:bom04010	MAPK signaling pathway
ABHD18	484.288	424.18	549.827	118.79	199.404	198.686	486.098	172.294	1.49652	3.83044e-07	1.87667e-05	Abhd18	Protein ABHD18	GO:0005576	extracellular region	-	-
SPIRE2	511.874	484.3	460.583	137.646	93.8943	161.318	485.585	130.953	1.88978	1.32229e-11	1.85874e-09	SPIRE2	Protein spire homolog 2	GO:0003779,GO:0005829,GO:0005856,GO:0005938,GO:0015031,GO:0016192,GO:0030036,GO:0030659,GO:0032154,GO:0036089,GO:0040038,GO:0045010,GO:0046907,GO:0051295,GO:0070649,GO:2000781	actin binding|cytosol|cytoskeleton|cell cortex|protein transport|vesicle-mediated transport|actin cytoskeleton organization|cytoplasmic vesicle membrane|cleavage furrow|cleavage furrow formation|polar body extrusion after meiotic divisions|actin nucleation|intracellular transport|establishment of meiotic spindle localization|formin-nucleated actin cable assembly|positive regulation of double-stra…	-	-
LOC102270564	417.877	320.64	718.058	120.676	108.414	253.37	485.525	160.82	1.59374	0.000246152	0.00422163	METTL7A	Methyltransferase-like protein 7A	GO:0005576,GO:0005783,GO:0005811,GO:0008168,GO:0016020,GO:0043312,GO:1904724	extracellular region|endoplasmic reticulum|lipid droplet|methyltransferase activity|membrane|neutrophil degranulation|tertiary granule lumen	-	-
ECT2	361.683	639.053	453.402	115.962	125.838	142.179	484.713	127.993	1.92039	1.63693e-10	1.83739e-08	ECT2	Protein ECT2	-	-	-	-
ABCB6	486.331	521.04	445.196	156.502	227.476	275.244	484.189	219.74	1.13939	5.81591e-05	0.00131743	Abcb6	ATP-binding cassette sub-family B member 6, mitochondrial	GO:0000139,GO:0005524,GO:0005654,GO:0005739,GO:0005740,GO:0005741,GO:0005768,GO:0005783,GO:0005789,GO:0005794,GO:0005829,GO:0005886,GO:0006779,GO:0007420,GO:0010008,GO:0015439,GO:0015562,GO:0015886,GO:0020037,GO:0031307,GO:0043588	Golgi membrane|ATP binding|nucleoplasm|mitochondrion|mitochondrial envelope|mitochondrial outer membrane|endosome|endoplasmic reticulum|endoplasmic reticulum membrane|Golgi apparatus|cytosol|plasma membrane|porphyrin-containing compound biosynthetic process|brain development|endosome membrane|heme-transporting ATPase activity|efflux transmembrane transporter activity|heme transport|heme binding|i…	path:bom02010	ABC transporters
PGLYRP3	533.329	462.033	452.377	83.9075	99.7022	129.419	482.58	104.343	2.20879	1.76922e-16	5.21782e-14	PGLYRP3	Peptidoglycan recognition protein 3	GO:0005576,GO:0005615,GO:0005622,GO:0008270,GO:0008745,GO:0009253,GO:0016019,GO:0016020,GO:0016045,GO:0019730,GO:0031640,GO:0032689,GO:0032827,GO:0032991,GO:0042834,GO:0044117,GO:0045087,GO:0046982,GO:0050830,GO:0051714,GO:0061844	extracellular region|extracellular space|intracellular|zinc ion binding|N-acetylmuramoyl-L-alanine amidase activity|peptidoglycan catabolic process|peptidoglycan receptor activity|membrane|detection of bacterium|antimicrobial humoral response|killing of cells of other organism|negative regulation of interferon-gamma production|negative regulation of natural killer cell differentiation involved in…	-	-
PPARGC1B	584.415	419.726	443.144	164.987	155.845	209.623	482.428	176.818	1.44784	5.76475e-08	3.78636e-06	PPARGC1B	Peroxisome proliferator-activated receptor gamma coactivator 1-beta	GO:0001503,GO:0003712,GO:0003723,GO:0005634,GO:0005654,GO:0005739,GO:0006355,GO:0006390,GO:0007015,GO:0008134,GO:0010694,GO:0016592,GO:0030331,GO:0030374,GO:0030520,GO:0034614,GO:0042327,GO:0045672,GO:0045780,GO:0045892,GO:0045944,GO:0050682,GO:0051091,GO:0051384,GO:0051591,GO:0060346,GO:0120162	ossification|transcription coregulator activity|RNA binding|nucleus|nucleoplasm|mitochondrion|regulation of transcription, DNA-templated|mitochondrial transcription|actin filament organization|transcription factor binding|positive regulation of alkaline phosphatase activity|mediator complex|estrogen receptor binding|nuclear receptor transcription coactivator activity|intracellular estrogen recept…	path:bom04931	Insulin resistance
NUAK2	411.747	507.68	527.26	166.872	243.932	293.472	482.229	234.759	1.03823	0.000368947	0.00584141	NUAK2	NUAK family SNF1-like kinase 2	GO:0000287,GO:0004674,GO:0005524,GO:0005634,GO:0005737,GO:0006468,GO:0006915,GO:0030036,GO:0035556,GO:0042149,GO:0043066	magnesium ion binding|protein serine/threonine kinase activity|ATP binding|nucleus|cytoplasm|protein phosphorylation|apoptotic process|actin cytoskeleton organization|intracellular signal transduction|cellular response to glucose starvation|negative regulation of apoptotic process	-	-
NAB2	501.657	531.06	394.932	1305.75	604.989	1057.23	475.883	989.323	-1.05604	0.00128049	0.0150821	NAB2	NGFI-A-binding protein 2	GO:0001958,GO:0003714,GO:0005634,GO:0006355,GO:0007399,GO:0008134,GO:0008283,GO:0014037,GO:0016480,GO:0042552,GO:0042802,GO:0045682,GO:1902949	endochondral ossification|transcription corepressor activity|nucleus|regulation of transcription, DNA-templated|nervous system development|transcription factor binding|cell proliferation|Schwann cell differentiation|negative regulation of transcription by RNA polymerase III|myelination|identical protein binding|regulation of epidermis development|positive regulation of tau-protein kinase activity	-	-
BCL3	545.59	515.473	363.132	1620.64	727.923	2049.75	474.732	1466.1	-1.62694	2.82299e-05	0.00073208	BCL3	B-cell lymphoma 3 protein	GO:0000060,GO:0002268,GO:0002315,GO:0002455,GO:0002467,GO:0003677,GO:0003700,GO:0005634,GO:0005654,GO:0005737,GO:0005829,GO:0005886,GO:0006351,GO:0006974,GO:0007249,GO:0008134,GO:0009615,GO:0010225,GO:0019730,GO:0030198,GO:0030330,GO:0030496,GO:0030674,GO:0032729,GO:0032991,GO:0032996,GO:0033257,GO:0042088,GO:0042536,GO:0042742,GO:0042771,GO:0042832,GO:0042981,GO:0043066,GO:0043231,GO:0045064,GO:…	protein import into nucleus, translocation|follicular dendritic cell differentiation|marginal zone B cell differentiation|humoral immune response mediated by circulating immunoglobulin|germinal center formation|DNA binding|DNA-binding transcription factor activity|nucleus|nucleoplasm|cytoplasm|cytosol|plasma membrane|transcription, DNA-templated|cellular response to DNA damage stimulus|I-kappaB k…	path:bom04625,path:bom04668	C-type lectin receptor signaling pathway|TNF signaling pathway
LOC102282753	288.12	892.893	243.114	40.5396	28.0715	10.0254	474.709	26.2122	4.17983	2.03132e-12	3.28528e-10	RNASE7	Ribonuclease 7	GO:0001530,GO:0003676,GO:0004519,GO:0004540,GO:0005576,GO:0005615,GO:0005737,GO:0019730,GO:0019731,GO:0042834,GO:0045087,GO:0050829,GO:0050830,GO:0050832,GO:0051673,GO:0061844	lipopolysaccharide binding|nucleic acid binding|endonuclease activity|ribonuclease activity|extracellular region|extracellular space|cytoplasm|antimicrobial humoral response|antibacterial humoral response|peptidoglycan binding|innate immune response|defense response to Gram-negative bacterium|defense response to Gram-positive bacterium|defense response to fungus|membrane disruption in other organ…	-	-
PNPLA1	421.964	440.88	558.034	49.0246	45.4952	111.191	473.626	68.5703	2.78645	9.1801e-13	1.62695e-10	PNPLA1	Patatin-like phospholipase domain-containing protein 1	GO:0004806,GO:0005737,GO:0005811,GO:0016020,GO:0019433,GO:0055088	triglyceride lipase activity|cytoplasm|lipid droplet|membrane|triglyceride catabolic process|lipid homeostasis	-	-
CAPN15	515.96	506.566	393.906	1239.76	816.009	885.884	472.144	980.55	-1.0545	6.36645e-05	0.00140009	Capn15	Calpain-15	GO:0004198,GO:0005737,GO:0006508,GO:0046872	calcium-dependent cysteine-type endopeptidase activity|cytoplasm|proteolysis|metal ion binding	-	-
UPP1	206.384	604.54	591.885	55.6241	126.806	131.242	467.603	104.557	2.16074	6.77982e-06	0.000213785	Upp1	Uridine phosphorylase 1	GO:0004850,GO:0005634,GO:0005654,GO:0005737,GO:0006218,GO:0006220,GO:0009166,GO:0042149,GO:0044206,GO:0046108	uridine phosphorylase activity|nucleus|nucleoplasm|cytoplasm|uridine catabolic process|pyrimidine nucleotide metabolic process|nucleotide catabolic process|cellular response to glucose starvation|UMP salvage|uridine metabolic process	path:bom00240,path:bom00983	Pyrimidine metabolism|Drug metabolism - other enzymes
TRPM6	420.942	454.24	526.234	84.8503	222.636	112.103	467.139	139.863	1.74053	5.49852e-06	0.000177857	TRPM6	Transient receptor potential cation channel subfamily M member 6	GO:0004674,GO:0005262,GO:0005524,GO:0005886,GO:0009636,GO:0016021,GO:0016324,GO:0031526,GO:0046872,GO:0051262,GO:0070588	protein serine/threonine kinase activity|calcium channel activity|ATP binding|plasma membrane|response to toxic substance|integral component of membrane|apical plasma membrane|brush border membrane|metal ion binding|protein tetramerization|calcium ion transmembrane transport	path:bom04978	Mineral absorption
LOC102268170	157.342	1111.11	130.276	66.9374	61.9509	87.4947	466.241	72.1277	2.69188	0.000102895	0.0020914	-	BOLA class I histocompatibility antigen, alpha chain BL3-7	GO:0001916,GO:0002474,GO:0002476,GO:0005102,GO:0005886,GO:0006955,GO:0016021,GO:0042605,GO:0042612	positive regulation of T cell mediated cytotoxicity|antigen processing and presentation of peptide antigen via MHC class I|antigen processing and presentation of endogenous peptide antigen via MHC class Ib|signaling receptor binding|plasma membrane|immune response|integral component of membrane|peptide antigen binding|MHC class I protein complex	path:bom04144,path:bom04145,path:bom04218,path:bom04514,path:bom04612,path:bom04650,path:bom04940,path:bom05163,path:bom05165,path:bom05166,path:bom05167,path:bom05168,path:bom05169,path:bom05170,path:bom05203,path:bom05320,path:bom05330,path:bom05332,path:bom05416	Endocytosis|Phagosome|Cellular senescence|Cell adhesion molecules (CAMs)|Antigen processing and presentation|Natural killer cell mediated cytotoxicity|Type I diabetes mellitus|Human cytomegalovirus infection|Human papillomavirus infection|Human T-cell leukemia virus 1 infection|Kaposi sarcoma-associated herpesvirus infection|Herpes simplex virus 1 infection|Epstein-Barr virus infection|Human immu…
NFIL3	467.94	462.033	465.712	857.931	1684.29	778.339	465.228	1106.85	-1.25032	0.000198722	0.00351645	NFIL3	Nuclear factor interleukin-3-regulated protein	GO:0000978,GO:0001078,GO:0005634,GO:0006366,GO:0006955,GO:0007623,GO:0010628,GO:0071353	RNA polymerase II proximal promoter sequence-specific DNA binding|proximal promoter DNA-binding transcription repressor activity, RNA polymerase II-specific|nucleus|transcription by RNA polymerase II|immune response|circadian rhythm|positive regulation of gene expression|cellular response to interleukin-4	-	-
KIAA1161	572.154	301.713	518.028	81.0792	208.116	220.56	463.965	169.918	1.44935	0.00069806	0.00950183	MYORG	Myogenesis-regulating glycosidase	GO:0004553,GO:0005789,GO:0005975,GO:0016021,GO:0016139,GO:0031965,GO:0043568,GO:0048741,GO:0051897	hydrolase activity, hydrolyzing O-glycosyl compounds|endoplasmic reticulum membrane|carbohydrate metabolic process|integral component of membrane|glycoside catabolic process|nuclear membrane|positive regulation of insulin-like growth factor receptor signaling pathway|skeletal muscle fiber development|positive regulation of protein kinase B signaling	-	-
TRPV4	481.222	583.386	321.075	212.126	106.478	280.712	461.894	199.772	1.2085	0.00267745	0.0259481	TRPV4	Transient receptor potential cation channel subfamily V member 4	GO:0000122,GO:0002024,GO:0003779,GO:0005034,GO:0005080,GO:0005216,GO:0005261,GO:0005262,GO:0005516,GO:0005524,GO:0005783,GO:0005881,GO:0005886,GO:0005887,GO:0005912,GO:0005925,GO:0005929,GO:0006816,GO:0006874,GO:0006884,GO:0007015,GO:0007043,GO:0007204,GO:0007231,GO:0008017,GO:0008289,GO:0009612,GO:0009986,GO:0010628,GO:0010759,GO:0010977,GO:0015275,GO:0016021,GO:0016324,GO:0019901,GO:0030027,GO:…	negative regulation of transcription by RNA polymerase II|diet induced thermogenesis|actin binding|osmosensor activity|protein kinase C binding|ion channel activity|cation channel activity|calcium channel activity|calmodulin binding|ATP binding|endoplasmic reticulum|cytoplasmic microtubule|plasma membrane|integral component of plasma membrane|adherens junction|focal adhesion|cilium|calcium ion tr…	path:bom04218,path:bom04750,path:bom05418	Cellular senescence|Inflammatory mediator regulation of TRP channels|Fluid shear stress and atherosclerosis
PTPRC	248.274	986.413	150.792	58.4524	73.5667	57.4184	461.826	63.1458	2.87037	1.8494e-06	7.13253e-05	PTPRC	Receptor-type tyrosine-protein phosphatase C	-	-	path:bom04514,path:bom04660,path:bom04666,path:bom05340	Cell adhesion molecules (CAMs)|T cell receptor signaling pathway|Fc gamma R-mediated phagocytosis|Primary immunodeficiency
SEZ6	648.782	391.893	340.565	101.82	148.101	185.926	460.413	145.283	1.66395	4.15485e-06	0.00014075	SEZ6	Seizure protein 6 homolog	GO:0005886,GO:0016021	plasma membrane|integral component of membrane	-	-
HS3ST1	439.333	698.059	243.114	4117.12	947.655	700.869	460.169	1921.88	-2.06245	0.00077953	0.0103468	HS3ST1	Heparan sulfate glucosamine 3-O-sulfotransferase 1	GO:0005796,GO:0006024,GO:0008146,GO:0008467	Golgi lumen|glycosaminoglycan biosynthetic process|sulfotransferase activity|[heparan sulfate]-glucosamine 3-sulfotransferase 1 activity	path:bom00534	Glycosaminoglycan biosynthesis - heparan sulfate / heparin
CDC25B	314.685	656.866	403.138	115.962	95.8303	174.078	458.23	128.623	1.83188	1.14313e-06	4.77606e-05	CDC25B	M-phase inducer phosphatase 2	-	-	path:bom04010,path:bom04110,path:bom04914,path:bom05206	MAPK signaling pathway|Cell cycle|Progesterone-mediated oocyte maturation|MicroRNAs in cancer
LOC102288244	297.316	843.906	223.624	116.905	98.7342	184.103	454.949	133.248	1.77079	0.000471368	0.00698507	CYBB	Cytochrome b-245 heavy chain	GO:0005244,GO:0005764,GO:0006801,GO:0006954,GO:0009055,GO:0016175,GO:0020037,GO:0034765,GO:0042554,GO:0043020,GO:0045087,GO:0045121,GO:0045335,GO:0045730,GO:0046872,GO:0046982,GO:0050660,GO:0050665	voltage-gated ion channel activity|lysosome|superoxide metabolic process|inflammatory response|electron transfer activity|superoxide-generating NADPH oxidase activity|heme binding|regulation of ion transmembrane transport|superoxide anion generation|NADPH oxidase complex|innate immune response|membrane raft|phagocytic vesicle|respiratory burst|metal ion binding|protein heterodimerization activity…	path:bom04066,path:bom04145,path:bom04216,path:bom04217,path:bom04621,path:bom04670,path:bom04933,path:bom05140	HIF-1 signaling pathway|Phagosome|Ferroptosis|Necroptosis|NOD-like receptor signaling pathway|Leukocyte transendothelial migration|AGE-RAGE signaling pathway in diabetic complications|Leishmaniasis
LOC102277302	453.636	374.08	532.389	168.758	273.939	189.572	453.368	210.756	1.10576	0.00016969	0.00313938	PLXDC2	Plexin domain-containing protein 2	GO:0016021	integral component of membrane	-	-
CTSH	479.179	684.7	195.927	165.929	180.045	178.635	453.269	174.87	1.37372	0.00132066	0.0154584	CTSH	Pro-cathepsin H	GO:0001656,GO:0001913,GO:0002764,GO:0004175,GO:0004177,GO:0004197,GO:0004252,GO:0005615,GO:0005764,GO:0005829,GO:0006508,GO:0008234,GO:0008284,GO:0008656,GO:0010628,GO:0010634,GO:0010813,GO:0010815,GO:0010952,GO:0030108,GO:0030335,GO:0031638,GO:0031648,GO:0032526,GO:0033619,GO:0036464,GO:0043066,GO:0043129,GO:0045766,GO:0051603,GO:0060448,GO:0070324,GO:0070371,GO:0097067,GO:0097208,GO:2001235	metanephros development|T cell mediated cytotoxicity|immune response-regulating signaling pathway|endopeptidase activity|aminopeptidase activity|cysteine-type endopeptidase activity|serine-type endopeptidase activity|extracellular space|lysosome|cytosol|proteolysis|cysteine-type peptidase activity|positive regulation of cell proliferation|cysteine-type endopeptidase activator activity involved in…	path:bom04142,path:bom04210	Lysosome|Apoptosis
CD3D	493.483	526.606	339.539	20.7412	17.4237	41.0132	453.209	26.3927	4.09807	8.00308e-26	6.01872e-23	CD3D	T-cell surface glycoprotein CD3 delta chain	GO:0002250,GO:0003713,GO:0004888,GO:0007166,GO:0009897,GO:0016021,GO:0030217,GO:0042105,GO:0042803,GO:0045059,GO:0045944,GO:0046982,GO:0051260	adaptive immune response|transcription coactivator activity|transmembrane signaling receptor activity|cell surface receptor signaling pathway|external side of plasma membrane|integral component of membrane|T cell differentiation|alpha-beta T cell receptor complex|protein homodimerization activity|positive thymic T cell selection|positive regulation of transcription by RNA polymerase II|protein he…	path:bom04640,path:bom04658,path:bom04659,path:bom04660,path:bom05142,path:bom05162,path:bom05166,path:bom05169,path:bom05170,path:bom05235,path:bom05340	Hematopoietic cell lineage|Th1 and Th2 cell differentiation|Th17 cell differentiation|T cell receptor signaling pathway|Chagas disease (American trypanosomiasis)|Measles|Human T-cell leukemia virus 1 infection|Epstein-Barr virus infection|Human immunodeficiency virus 1 infection|PD-L1 expression and PD-1 checkpoint pathway in cancer|Primary immunodeficiency
ESPL1	326.945	728.119	302.61	99.9348	62.9189	172.255	452.558	111.703	2.01733	1.83188e-05	0.000510247	ESPL1	Separin	GO:0000070,GO:0000212,GO:0000281,GO:0003824,GO:0004197,GO:0005634,GO:0005737,GO:0005813,GO:0005829,GO:0006915,GO:0008234,GO:0040001,GO:0045143,GO:0045842,GO:0045875,GO:0051307,GO:0072686	mitotic sister chromatid segregation|meiotic spindle organization|mitotic cytokinesis|catalytic activity|cysteine-type endopeptidase activity|nucleus|cytoplasm|centrosome|cytosol|apoptotic process|cysteine-type peptidase activity|establishment of mitotic spindle localization|homologous chromosome segregation|positive regulation of mitotic metaphase/anaphase transition|negative regulation of siste…	path:bom04110,path:bom04114,path:bom05166	Cell cycle|Oocyte meiosis|Human T-cell leukemia virus 1 infection
HINT3	432.181	408.593	511.873	115.019	142.293	170.432	450.882	142.582	1.66074	3.17337e-10	3.45875e-08	HINT3	Histidine triad nucleotide-binding protein 3	GO:0000166,GO:0005634,GO:0005737,GO:0016787	nucleotide binding|nucleus|cytoplasm|hydrolase activity	-	-
SH2D4A	511.874	424.18	416.474	203.641	106.478	160.407	450.842	156.842	1.52302	7.1262e-07	3.20914e-05	SH2D4A	SH2 domain-containing protein 4A	GO:0005737,GO:0005829,GO:0010923,GO:0019902	cytoplasm|cytosol|negative regulation of phosphatase activity|phosphatase binding	-	-
KLK9	266.665	449.786	623.685	5.65668	28.0715	10.0254	446.712	14.5845	4.94135	5.28995e-20	2.41109e-17	KLK9	Kallikrein-9	GO:0004252,GO:0005576,GO:0030141	serine-type endopeptidase activity|extracellular region|secretory granule	-	-
GK	487.353	475.393	371.339	196.098	251.675	130.331	444.695	192.702	1.20698	0.000121656	0.00240135	GK	Glycerol kinase	GO:0004370,GO:0005524,GO:0005737,GO:0005739,GO:0005741,GO:0006071,GO:0006641,GO:0016310,GO:0019563,GO:0046167	glycerol kinase activity|ATP binding|cytoplasm|mitochondrion|mitochondrial outer membrane|glycerol metabolic process|triglyceride metabolic process|phosphorylation|glycerol catabolic process|glycerol-3-phosphate biosynthetic process	path:bom00561,path:bom03320	Glycerolipid metabolism|PPAR signaling pathway
RRP1B	418.899	485.413	415.448	1227.5	908.935	660.767	439.92	932.401	-1.0838	0.000163638	0.00305369	RRP1B	Ribosomal RNA processing protein 1 homolog B	GO:0000791,GO:0000792,GO:0001652,GO:0003713,GO:0003723,GO:0005634,GO:0005654,GO:0005730,GO:0005829,GO:0006364,GO:0006397,GO:0006915,GO:0008380,GO:0010923,GO:0030687,GO:0030688,GO:0034260,GO:0043065,GO:0043484,GO:0043923,GO:0045944,GO:0098586	euchromatin|heterochromatin|granular component|transcription coactivator activity|RNA binding|nucleus|nucleoplasm|nucleolus|cytosol|rRNA processing|mRNA processing|apoptotic process|RNA splicing|negative regulation of phosphatase activity|preribosome, large subunit precursor|preribosome, small subunit precursor|negative regulation of GTPase activity|positive regulation of apoptotic process|regula…	-	-
DARS2	439.333	391.893	484.176	168.758	109.382	295.295	438.467	191.145	1.19723	0.00157913	0.0173877	DARS2	Aspartate--tRNA ligase, mitochondrial	GO:0003676,GO:0004815,GO:0005524,GO:0005759,GO:0070145	nucleic acid binding|aspartate-tRNA ligase activity|ATP binding|mitochondrial matrix|mitochondrial asparaginyl-tRNA aminoacylation	path:bom00970	Aminoacyl-tRNA biosynthesis
FER	444.441	458.693	406.216	193.27	247.803	212.357	436.45	217.81	1.00286	1.07184e-05	0.000319871	Fer	Tyrosine-protein kinase Fer	GO:0000226,GO:0000278,GO:0000790,GO:0001932,GO:0003779,GO:0004672,GO:0004715,GO:0005154,GO:0005524,GO:0005634,GO:0005737,GO:0005829,GO:0005938,GO:0006468,GO:0006935,GO:0007155,GO:0007165,GO:0007260,GO:0008092,GO:0008157,GO:0008283,GO:0008284,GO:0008289,GO:0010591,GO:0010762,GO:0015629,GO:0015630,GO:0017137,GO:0018108,GO:0019221,GO:0019901,GO:0030027,GO:0030054,GO:0030335,GO:0030838,GO:0031234,GO:…	microtubule cytoskeleton organization|mitotic cell cycle|nuclear chromatin|regulation of protein phosphorylation|actin binding|protein kinase activity|non-membrane spanning protein tyrosine kinase activity|epidermal growth factor receptor binding|ATP binding|nucleus|cytoplasm|cytosol|cell cortex|protein phosphorylation|chemotaxis|cell adhesion|signal transduction|tyrosine phosphorylation of STAT …	-	-
MPHOSPH9	389.269	557.78	362.106	201.755	168.429	218.737	436.385	196.307	1.15169	3.91235e-05	0.000955287	MPHOSPH9	M-phase phosphoprotein 9	GO:0000139,GO:0005794,GO:0005814,GO:0016020	Golgi membrane|Golgi apparatus|centriole|membrane	-	-
GTSE1	351.466	593.406	363.132	94.2781	107.446	179.546	436.002	127.09	1.77744	1.00346e-06	4.27567e-05	GTSE1	G2 and S phase-expressed protein 1	GO:0005654,GO:0005829,GO:0005881,GO:0006977,GO:0007017,GO:0016020,GO:0030335,GO:0046827,GO:0050821,GO:1900182,GO:1902749	nucleoplasm|cytosol|cytoplasmic microtubule|DNA damage response, signal transduction by p53 class mediator resulting in cell cycle arrest|microtubule-based process|membrane|positive regulation of cell migration|positive regulation of protein export from nucleus|protein stabilization|positive regulation of protein localization to nucleus|regulation of cell cycle G2/M phase transition	path:bom04115	p53 signaling pathway
AIF1	457.723	532.173	316.971	131.989	126.806	163.141	435.623	140.645	1.63027	3.31412e-08	2.32933e-06	AIF1	Allograft inflammatory factor 1	GO:0001891,GO:0005509,GO:0005634,GO:0005737,GO:0005829,GO:0005884,GO:0006911,GO:0006954,GO:0016601,GO:0030027,GO:0030041,GO:0032587,GO:0042102,GO:0042995,GO:0048471,GO:0048661,GO:0048662,GO:0051015,GO:0051017,GO:0071346,GO:0071672,GO:0071673,GO:0090026,GO:0097178,GO:1900087,GO:2000406	phagocytic cup|calcium ion binding|nucleus|cytoplasm|cytosol|actin filament|phagocytosis, engulfment|inflammatory response|Rac protein signal transduction|lamellipodium|actin filament polymerization|ruffle membrane|positive regulation of T cell proliferation|cell projection|perinuclear region of cytoplasm|positive regulation of smooth muscle cell proliferation|negative regulation of smooth muscle…	-	-
LOC102267428	418.899	379.646	507.77	47.139	30.0075	161.318	435.438	79.4883	2.45238	6.55866e-06	0.000207926	-	Prostaglandin F synthase 1	GO:0001516,GO:0004032,GO:0005737,GO:0006693,GO:0008106,GO:0008202,GO:0016229,GO:0016491,GO:0036131,GO:0042448,GO:0044597,GO:0044598,GO:0047017,GO:0047023,GO:0047086	prostaglandin biosynthetic process|alditol:NADP+ 1-oxidoreductase activity|cytoplasm|prostaglandin metabolic process|alcohol dehydrogenase (NADP+) activity|steroid metabolic process|steroid dehydrogenase activity|oxidoreductase activity|prostaglandin D2 11-ketoreductase activity|progesterone metabolic process|daunorubicin metabolic process|doxorubicin metabolic process|prostaglandin-F synthase ac…	-	-
FAM195A	524.134	424.18	356.977	152.73	60.9829	272.51	435.097	162.074	1.42404	0.00295416	0.0277838	MCRIP2	MAPK regulated corepressor interacting protein 2	GO:0005634,GO:0005737,GO:0010494	nucleus|cytoplasm|cytoplasmic stress granule	-	-
BIRC5	301.403	652.413	339.539	68.823	44.5272	91.1403	431.118	68.1635	2.6595	1.01653e-10	1.22317e-08	BIRC5	Baculoviral IAP repeat-containing protein 5	GO:0000086,GO:0000226,GO:0000281,GO:0000775,GO:0000777,GO:0005634,GO:0005737,GO:0005814,GO:0005829,GO:0005876,GO:0005881,GO:0006468,GO:0007059,GO:0007094,GO:0008017,GO:0008270,GO:0015631,GO:0030496,GO:0031021,GO:0031503,GO:0031536,GO:0032133,GO:0042803,GO:0043027,GO:0043066,GO:0043154,GO:0043524,GO:0045892,GO:0045931,GO:0048037,GO:0051301,GO:0051303,GO:0061178,GO:0061469	G2/M transition of mitotic cell cycle|microtubule cytoskeleton organization|mitotic cytokinesis|chromosome, centromeric region|condensed chromosome kinetochore|nucleus|cytoplasm|centriole|cytosol|spindle microtubule|cytoplasmic microtubule|protein phosphorylation|chromosome segregation|mitotic spindle assembly checkpoint|microtubule binding|zinc ion binding|tubulin binding|midbody|interphase micr…	path:bom01524,path:bom04210,path:bom04215,path:bom04390,path:bom05161,path:bom05200,path:bom05210	Platinum drug resistance|Apoptosis|Apoptosis - multiple species|Hippo signaling pathway|Hepatitis B|Pathways in cancer|Colorectal cancer
LOC102276607	435.246	509.906	346.719	102.763	54.207	151.293	430.624	102.754	2.06597	1.41646e-07	8.11002e-06	ICA	Inhibitor of carbonic anhydrase	GO:0004857,GO:0005615	enzyme inhibitor activity|extracellular space	path:bom04066,path:bom04216,path:bom04978	HIF-1 signaling pathway|Ferroptosis|Mineral absorption
MYBL2	349.423	666.886	268.759	156.502	160.685	189.572	428.356	168.92	1.34178	0.000368907	0.00584141	MYBL2	Myb-related protein B	-	-	path:bom04218	Cellular senescence
NR1D1	536.394	398.573	347.745	155.559	271.035	142.179	427.571	189.591	1.17391	0.000636032	0.0088405	NR1D1	Nuclear receptor subfamily 1 group D member 1	GO:0000122,GO:0000790,GO:0000976,GO:0000977,GO:0000981,GO:0001078,GO:0001222,GO:0003707,GO:0005634,GO:0005737,GO:0005978,GO:0007275,GO:0008134,GO:0008270,GO:0009755,GO:0010498,GO:0010871,GO:0016604,GO:0019216,GO:0020037,GO:0030154,GO:0030374,GO:0030425,GO:0032922,GO:0033993,GO:0034144,GO:0035947,GO:0038023,GO:0042632,GO:0042752,GO:0043197,GO:0044321,GO:0045598,GO:0045892,GO:0045893,GO:0045944,GO:…	negative regulation of transcription by RNA polymerase II|nuclear chromatin|transcription regulatory region sequence-specific DNA binding|RNA polymerase II regulatory region sequence-specific DNA binding|DNA-binding transcription factor activity, RNA polymerase II-specific|proximal promoter DNA-binding transcription repressor activity, RNA polymerase II-specific|transcription corepressor binding|…	path:bom04710	Circadian rhythm
HERC6	452.615	725.893	102.58	51.8529	32.9114	37.3675	427.029	40.7106	3.39046	7.50124e-09	6.00139e-07	HERC6	Probable E3 ubiquitin-protein ligase HERC6	GO:0000209,GO:0002244,GO:0004842,GO:0005634,GO:0005829,GO:0009617	protein polyubiquitination|hematopoietic progenitor cell differentiation|ubiquitin-protein transferase activity|nucleus|cytosol|response to bacterium	-	-
AIFM2	493.483	477.62	309.791	140.474	250.707	208.711	426.964	199.964	1.09438	0.000820017	0.0107438	AIFM2	Apoptosis-inducing factor 2	GO:0003677,GO:0004174,GO:0005737,GO:0005739,GO:0005741,GO:0005811,GO:0005829,GO:0008637,GO:0016021,GO:0043065,GO:0050660	DNA binding|electron-transferring-flavoprotein dehydrogenase activity|cytoplasm|mitochondrion|mitochondrial outer membrane|lipid droplet|cytosol|apoptotic mitochondrial changes|integral component of membrane|positive regulation of apoptotic process|flavin adenine dinucleotide binding	path:bom04115	p53 signaling pathway
ALG14	463.853	384.1	431.861	251.722	123.902	246.079	426.605	207.234	1.0413	0.001564	0.0172726	ALG14	UDP-N-acetylglucosamine transferase subunit ALG14 homolog	GO:0004577,GO:0005789,GO:0006488,GO:0016021,GO:0031965	N-acetylglucosaminyldiphosphodolichol N-acetylglucosaminyltransferase activity|endoplasmic reticulum membrane|dolichol-linked oligosaccharide biosynthetic process|integral component of membrane|nuclear membrane	path:bom00510	N-Glycan biosynthesis
LOC102279580	374.965	326.206	574.446	761.767	1990.17	534.994	425.206	1095.64	-1.36531	0.00410825	0.0347343	-	-	-	-	path:bom04978	Mineral absorption
TMPRSS2	352.488	699.173	221.572	18.8556	52.2711	56.507	424.411	42.5446	3.3178	1.53283e-10	1.73348e-08	TMPRSS2	Transmembrane protease serine 2	-	-	path:bom05164,path:bom05202,path:bom05215	Influenza A|Transcriptional misregulation in cancer|Prostate cancer
MUC20	357.596	332.886	582.653	280.949	113.254	157.673	424.379	183.958	1.20603	0.00278492	0.0267313	MUC20	Mucin-20	-	-	-	-
VLDLR	494.505	426.406	348.771	177.243	308.786	145.825	423.227	210.618	1.00736	0.00373261	0.0324146	VLDLR	Very low-density lipoprotein receptor	GO:0000122,GO:0005509,GO:0005905,GO:0006869,GO:0008203,GO:0016021,GO:0021517,GO:0030229,GO:0034185,GO:0034189,GO:0034361,GO:0034437,GO:0034447,GO:0038025,GO:0043235,GO:0045860,GO:0048306,GO:0048813,GO:1900006	negative regulation of transcription by RNA polymerase II|calcium ion binding|clathrin-coated pit|lipid transport|cholesterol metabolic process|integral component of membrane|ventral spinal cord development|very-low-density lipoprotein particle receptor activity|apolipoprotein binding|very-low-density lipoprotein particle binding|very-low-density lipoprotein particle|glycoprotein transporter acti…	-	-
FAM65C	469.984	351.813	447.248	572.268	1937.9	628.868	423.015	1046.35	-1.30637	0.00461096	0.0376046	RIPOR3	RIPOR family member 3	-	-	-	-
USP36	430.137	390.78	445.196	1120.97	876.024	681.73	422.038	892.907	-1.08091	3.28517e-05	0.000824552	USP36	Ubiquitin carboxyl-terminal hydrolase 36	GO:0003723,GO:0004197,GO:0004843,GO:0005730,GO:0005737,GO:0006511,GO:0007000,GO:0016242,GO:0016578,GO:0016579,GO:0016607,GO:0031647,GO:0042981,GO:0050821,GO:1903146,GO:1903955,GO:2000232	RNA binding|cysteine-type endopeptidase activity|thiol-dependent ubiquitin-specific protease activity|nucleolus|cytoplasm|ubiquitin-dependent protein catabolic process|nucleolus organization|negative regulation of macroautophagy|histone deubiquitination|protein deubiquitination|nuclear speck|regulation of protein stability|regulation of apoptotic process|protein stabilization|regulation of autoph…	-	-
RALGDS	382.117	440.88	440.067	770.252	632.093	1273.23	421.021	891.858	-1.08315	0.00053664	0.00776115	RALGDS	Ral guanine nucleotide dissociation stimulator	GO:0005085,GO:0005634,GO:0005829,GO:0005903,GO:0007265,GO:0030695	guanyl-nucleotide exchange factor activity|nucleus|cytosol|brush border|Ras protein signal transduction|GTPase regulator activity	path:bom04014,path:bom04015,path:bom04072,path:bom05200,path:bom05210,path:bom05212,path:bom05231	Ras signaling pathway|Rap1 signaling pathway|Phospholipase D signaling pathway|Pathways in cancer|Colorectal cancer|Pancreatic cancer|Choline metabolism in cancer
AVL9	431.159	409.706	421.603	156.502	274.907	147.647	420.823	193.019	1.12514	0.000317488	0.00516252	AVL9	Late secretory pathway protein AVL9 homolog	GO:0016021,GO:0016477,GO:0055037	integral component of membrane|cell migration|recycling endosome	-	-
CES3	579.306	95.7466	586.756	28.2834	55.175	61.064	420.603	48.1742	3.12626	1.90094e-07	1.03971e-05	CES3	Carboxylesterase 3	-	-	-	-
STK39	326.945	416.386	509.821	1093.63	778.258	841.225	417.718	904.37	-1.11441	3.92325e-05	0.000956395	STK39	STE20/SPS1-related proline-alanine-rich protein kinase	GO:0000187,GO:0004674,GO:0005524,GO:0005654,GO:0005737,GO:0005829,GO:0005856,GO:0006468,GO:0008217,GO:0010820,GO:0016301,GO:0016323,GO:0016324,GO:0018105,GO:0018107,GO:0019898,GO:0019901,GO:0023014,GO:0023016,GO:0031098,GO:0032147,GO:0032414,GO:0035556,GO:0036438,GO:0038146,GO:0043231,GO:0043268,GO:0046777,GO:0050727,GO:0050801,GO:0071476,GO:0090188,GO:1901017,GO:1901380,GO:1905408,GO:1990869,GO:…	activation of MAPK activity|protein serine/threonine kinase activity|ATP binding|nucleoplasm|cytoplasm|cytosol|cytoskeleton|protein phosphorylation|regulation of blood pressure|positive regulation of T cell chemotaxis|kinase activity|basolateral plasma membrane|apical plasma membrane|peptidyl-serine phosphorylation|peptidyl-threonine phosphorylation|extrinsic component of membrane|protein kinase …	-	-
ADAMTS9	352.488	488.753	408.267	805.135	2559.35	1059.05	416.503	1474.51	-1.82391	1.81268e-05	0.000505836	ADAMTS9	A disintegrin and metalloproteinase with thrombospondin motifs 9	GO:0003179,GO:0003229,GO:0004222,GO:0005615,GO:0005783,GO:0006508,GO:0006516,GO:0007275,GO:0008237,GO:0008270,GO:0009617,GO:0009986,GO:0010596,GO:0015031,GO:0016192,GO:0030198,GO:0031012,GO:0035909,GO:0043231,GO:0045636,GO:0090673,GO:1903671	heart valve morphogenesis|ventricular cardiac muscle tissue development|metalloendopeptidase activity|extracellular space|endoplasmic reticulum|proteolysis|glycoprotein catabolic process|multicellular organism development|metallopeptidase activity|zinc ion binding|response to bacterium|cell surface|negative regulation of endothelial cell migration|protein transport|vesicle-mediated transport|extr…	-	-
VSIG10	441.376	313.96	492.383	58.4524	160.685	111.191	415.906	110.11	1.91796	1.3962e-06	5.58516e-05	VSIG10	V-set and immunoglobulin domain-containing protein 10	GO:0016021	integral component of membrane	-	-
VMAC	429.116	361.833	452.377	154.616	162.621	257.927	414.442	191.721	1.11179	0.000168036	0.00311643	VMAC	Vimentin-type intermediate filament-associated coiled-coil protein	GO:0005737,GO:0045098	cytoplasm|type III intermediate filament	-	-
PSMB8	377.009	664.66	196.953	101.82	165.525	104.811	412.874	124.052	1.73466	0.000125655	0.00244817	PSMB8	Proteasome subunit beta type-8	GO:0004175,GO:0004298,GO:0005634,GO:0005737,GO:0005839,GO:0010498,GO:0010499,GO:0019774,GO:0019882,GO:0043161,GO:0045444,GO:0052548,GO:1990111	endopeptidase activity|threonine-type endopeptidase activity|nucleus|cytoplasm|proteasome core complex|proteasomal protein catabolic process|proteasomal ubiquitin-independent protein catabolic process|proteasome core complex, beta-subunit complex|antigen processing and presentation|proteasome-mediated ubiquitin-dependent protein catabolic process|fat cell differentiation|regulation of endopeptida…	path:bom03050	Proteasome
SHROOM2	380.074	382.986	472.892	89.5642	148.101	122.128	411.984	119.931	1.78085	5.20502e-10	5.43671e-08	SHROOM2	Protein Shroom2	GO:0002089,GO:0003779,GO:0005856,GO:0005874,GO:0005886,GO:0005912,GO:0005913,GO:0005923,GO:0007015,GO:0007420,GO:0008013,GO:0008057,GO:0015280,GO:0016324,GO:0016477,GO:0030036,GO:0030864,GO:0032401,GO:0032438,GO:0043010,GO:0043296,GO:0043482,GO:0043583,GO:0045176,GO:0048593,GO:0051015,GO:0070062	lens morphogenesis in camera-type eye|actin binding|cytoskeleton|microtubule|plasma membrane|adherens junction|cell-cell adherens junction|bicellular tight junction|actin filament organization|brain development|beta-catenin binding|eye pigment granule organization|ligand-gated sodium channel activity|apical plasma membrane|cell migration|actin cytoskeleton organization|cortical actin cytoskeleton…	-	-
KLK14	243.165	444.22	536.492	0	0	0.911403	407.959	0.303801	10.2417	1.73175e-16	5.20944e-14	KLK14	Kallikrein-14	GO:0004252,GO:0005576,GO:0005615,GO:0006508,GO:0009566,GO:0030141,GO:0045744,GO:0045745,GO:0048730,GO:0070268,GO:0070684	serine-type endopeptidase activity|extracellular region|extracellular space|proteolysis|fertilization|secretory granule|negative regulation of G protein-coupled receptor signaling pathway|positive regulation of G protein-coupled receptor signaling pathway|epidermis morphogenesis|cornification|seminal clot liquefaction	-	-
TGFA	343.292	459.806	419.551	233.81	190.693	99.343	407.55	174.615	1.22311	0.000599348	0.00846459	TGFA	Protransforming growth factor alpha	GO:0000187,GO:0005154,GO:0005615,GO:0005886,GO:0007173,GO:0008083,GO:0008284,GO:0016021,GO:0045741,GO:0045840,GO:0050679,GO:0051781	activation of MAPK activity|epidermal growth factor receptor binding|extracellular space|plasma membrane|epidermal growth factor receptor signaling pathway|growth factor activity|positive regulation of cell proliferation|integral component of membrane|positive regulation of epidermal growth factor-activated receptor activity|positive regulation of mitotic nuclear division|positive regulation of e…	path:bom01521,path:bom04010,path:bom04012,path:bom04014,path:bom04151,path:bom04915,path:bom05200,path:bom05210,path:bom05211,path:bom05212,path:bom05214,path:bom05215,path:bom05223,path:bom05225	EGFR tyrosine kinase inhibitor resistance|MAPK signaling pathway|ErbB signaling pathway|Ras signaling pathway|PI3K-Akt signaling pathway|Estrogen signaling pathway|Pathways in cancer|Colorectal cancer|Renal cell carcinoma|Pancreatic cancer|Glioma|Prostate cancer|Non-small cell lung cancer|Hepatocellular carcinoma
SLC22A18	407.66	270.54	537.518	102.763	162.621	188.661	405.239	151.348	1.42108	9.07892e-05	0.00189925	SLC22A18	Solute carrier family 22 member 18	GO:0005635,GO:0005737,GO:0005886,GO:0007588,GO:0015238,GO:0015293,GO:0015307,GO:0015695,GO:0015893,GO:0016020,GO:0016021,GO:0016324,GO:0031625	nuclear envelope|cytoplasm|plasma membrane|excretion|drug transmembrane transporter activity|symporter activity|drug:proton antiporter activity|organic cation transport|drug transport|membrane|integral component of membrane|apical plasma membrane|ubiquitin protein ligase binding	-	-
RCAN3	437.289	355.153	421.603	158.387	129.71	153.116	404.682	147.071	1.46029	1.2321e-09	1.18795e-07	RCAN3	Calcipressin-3	GO:0003676,GO:0005737,GO:0008597,GO:0019722,GO:0019902,GO:0031013,GO:0070884	nucleic acid binding|cytoplasm|calcium-dependent protein serine/threonine phosphatase regulator activity|calcium-mediated signaling|phosphatase binding|troponin I binding|regulation of calcineurin-NFAT signaling cascade	-	-
POLE	241.122	737.026	222.598	99.9348	62.9189	118.482	400.249	93.7787	2.09259	3.00207e-05	0.000767928	POLE	DNA polymerase epsilon catalytic subunit A	-	-	path:bom03030,path:bom03410,path:bom03420	DNA replication|Base excision repair|Nucleotide excision repair
BRIX1	401.53	389.666	409.293	1300.09	789.874	746.439	400.163	945.469	-1.24037	1.38756e-05	0.000400582	BRIX1	Ribosome biogenesis protein BRX1 homolog	GO:0000027,GO:0005730	ribosomal large subunit assembly|nucleolus	-	-
TMEM8A	314.685	509.906	373.39	105.591	116.158	154.939	399.327	125.563	1.6682	5.47446e-08	3.62737e-06	TMEM8A	Post-GPI attachment to proteins factor 6	GO:0004623,GO:0005765,GO:0005886,GO:0005887,GO:0070062,GO:0102567,GO:0102568	phospholipase A2 activity|lysosomal membrane|plasma membrane|integral component of plasma membrane|extracellular exosome|phospholipase A2 activity (consuming 1,2-dipalmitoylphosphatidylcholine)|phospholipase A2 activity consuming 1,2-dioleoylphosphatidylethanolamine)	-	-
LOC102275700	443.419	367.4	377.493	129.161	166.493	169.521	396.104	155.058	1.35319	5.20412e-08	3.46464e-06	NAT1	Arylamine N-acetyltransferase 1	GO:0004060,GO:0005737	arylamine N-acetyltransferase activity|cytoplasm	path:bom00232,path:bom00983,path:bom05204	Caffeine metabolism|Drug metabolism - other enzymes|Chemical carcinogenesis
EPHX3	385.182	368.513	433.912	172.529	165.525	216.003	395.869	184.685	1.09965	5.24472e-06	0.000170749	EPHX3	Epoxide hydrolase 3	GO:0004301,GO:0005783,GO:0006629,GO:0016020,GO:0016021,GO:0031090,GO:0043231,GO:0097176	epoxide hydrolase activity|endoplasmic reticulum|lipid metabolic process|membrane|integral component of membrane|organelle membrane|intracellular membrane-bounded organelle|epoxide metabolic process	-	-
GPSM1	395.399	439.766	351.848	893.756	980.566	894.087	395.671	922.803	-1.22205	2.59859e-09	2.24629e-07	Gpsm1	G-protein-signaling modulator 1	GO:0000139,GO:0001965,GO:0005789,GO:0005829,GO:0005886,GO:0007399,GO:0008277,GO:0030154,GO:0030695	Golgi membrane|G-protein alpha-subunit binding|endoplasmic reticulum membrane|cytosol|plasma membrane|nervous system development|regulation of G protein-coupled receptor signaling pathway|cell differentiation|GTPase regulator activity	path:bom05030	Cocaine addiction
CENPE	295.272	549.986	323.126	47.139	39.6873	62.8868	389.462	49.9044	2.96248	3.82821e-16	1.02822e-13	CENPE	Centromere-associated protein E	GO:0000278,GO:0000775,GO:0000776,GO:0000777,GO:0000779,GO:0003777,GO:0005524,GO:0005634,GO:0005654,GO:0005694,GO:0005828,GO:0005829,GO:0005871,GO:0005874,GO:0006890,GO:0007018,GO:0007052,GO:0007059,GO:0007079,GO:0007080,GO:0007275,GO:0008017,GO:0015630,GO:0016020,GO:0016887,GO:0019886,GO:0030071,GO:0030496,GO:0043515,GO:0045860,GO:0051233,GO:0051301,GO:0051310,GO:0051315,GO:0051382,GO:0099606,GO:…	mitotic cell cycle|chromosome, centromeric region|kinetochore|condensed chromosome kinetochore|condensed chromosome, centromeric region|microtubule motor activity|ATP binding|nucleus|nucleoplasm|chromosome|kinetochore microtubule|cytosol|kinesin complex|microtubule|retrograde vesicle-mediated transport, Golgi to ER|microtubule-based movement|mitotic spindle organization|chromosome segregation|mit…	-	-
FANCM	351.466	434.2	381.597	147.074	201.34	221.471	389.087	189.962	1.03394	0.000100574	0.00205256	FANCM	Fanconi anemia group M protein	-	-	path:bom03460	Fanconi anemia pathway
CCNB1	262.578	567.8	334.41	37.7112	34.8474	41.9246	388.262	38.1611	3.3457	5.47196e-19	2.28621e-16	CCNB1	G2/mitotic-specific cyclin-B1	GO:0000079,GO:0000278,GO:0000307,GO:0000922,GO:0000942,GO:0001701,GO:0005113,GO:0005634,GO:0005737,GO:0005759,GO:0005813,GO:0005829,GO:0007052,GO:0007080,GO:0007088,GO:0008284,GO:0010971,GO:0016020,GO:0016301,GO:0016538,GO:0019901,GO:0044389,GO:0045787,GO:0048146,GO:0051301,GO:0051987,GO:0061575,GO:0090266,GO:0097125,GO:1905448,GO:2000775	regulation of cyclin-dependent protein serine/threonine kinase activity|mitotic cell cycle|cyclin-dependent protein kinase holoenzyme complex|spindle pole|condensed nuclear chromosome outer kinetochore|in utero embryonic development|patched binding|nucleus|cytoplasm|mitochondrial matrix|centrosome|cytosol|mitotic spindle organization|mitotic metaphase plate congression|regulation of mitotic nucle…	path:bom04068,path:bom04110,path:bom04114,path:bom04115,path:bom04218,path:bom04914,path:bom05170	FoxO signaling pathway|Cell cycle|Oocyte meiosis|p53 signaling pathway|Cellular senescence|Progesterone-mediated oocyte maturation|Human immunodeficiency virus 1 infection
ME1	410.725	327.32	424.68	107.477	63.8868	170.432	387.575	113.932	1.76542	3.37628e-06	0.000117552	ME1	NADP-dependent malic enzyme	-	-	path:bom00620,path:bom03320	Pyruvate metabolism|PPAR signaling pathway
GALNT6	506.765	374.08	275.939	180.071	156.813	127.596	385.595	154.827	1.31674	3.48668e-05	0.000858317	GALNT6	Polypeptide N-acetylgalactosaminyltransferase 6	GO:0000139,GO:0004653,GO:0005794,GO:0006486,GO:0016021,GO:0030246,GO:0046872	Golgi membrane|polypeptide N-acetylgalactosaminyltransferase activity|Golgi apparatus|protein glycosylation|integral component of membrane|carbohydrate binding|metal ion binding	path:bom00512	Mucin type O-glycan biosynthesis
ARHGAP11A	296.294	552.213	299.533	37.7112	48.3991	34.6333	382.68	40.2479	3.24963	1.26458e-18	5.00539e-16	ARHGAP11A	Rho GTPase-activating protein 11A	GO:0005096,GO:0005829,GO:0007165,GO:0051056	GTPase activator activity|cytosol|signal transduction|regulation of small GTPase mediated signal transduction	-	-
CMPK2	354.531	535.513	254.398	102.763	127.774	106.634	381.481	112.39	1.76279	2.64625e-07	1.38202e-05	CMPK2	UMP-CMP kinase 2, mitochondrial	GO:0004127,GO:0004550,GO:0004798,GO:0005524,GO:0005737,GO:0005739,GO:0006165,GO:0006227,GO:0006233,GO:0006235,GO:0009041,GO:0009142,GO:0033862,GO:0071222	cytidylate kinase activity|nucleoside diphosphate kinase activity|thymidylate kinase activity|ATP binding|cytoplasm|mitochondrion|nucleoside diphosphate phosphorylation|dUDP biosynthetic process|dTDP biosynthetic process|dTTP biosynthetic process|uridylate kinase activity|nucleoside triphosphate biosynthetic process|UMP kinase activity|cellular response to lipopolysaccharide	path:bom00240	Pyrimidine metabolism
MUC1	507.787	417.5	217.469	159.33	56.143	79.2921	380.918	98.255	1.95467	2.51049e-05	0.0006613	MUC1	Mucin-1	GO:0005634,GO:0005737,GO:0016021,GO:0016324	nucleus|cytoplasm|integral component of membrane|apical plasma membrane	-	-
FBP1	354.531	242.706	519.053	151.788	67.7588	125.774	372.097	115.107	1.69259	3.18355e-05	0.000804296	FBP1	Fructose-1,6-bisphosphatase 1	GO:0000122,GO:0005634,GO:0005737,GO:0005829,GO:0005986,GO:0006000,GO:0006002,GO:0006094,GO:0006111,GO:0016208,GO:0016311,GO:0030308,GO:0030388,GO:0035690,GO:0042132,GO:0042802,GO:0045820,GO:0046580,GO:0046872,GO:0048029,GO:0051289,GO:0071286	negative regulation of transcription by RNA polymerase II|nucleus|cytoplasm|cytosol|sucrose biosynthetic process|fructose metabolic process|fructose 6-phosphate metabolic process|gluconeogenesis|regulation of gluconeogenesis|AMP binding|dephosphorylation|negative regulation of cell growth|fructose 1,6-bisphosphate metabolic process|cellular response to drug|fructose 1,6-bisphosphate 1-phosphatase…	path:bom00010,path:bom00030,path:bom00051,path:bom04152,path:bom04910,path:bom04922	Glycolysis / Gluconeogenesis|Pentose phosphate pathway|Fructose and mannose metabolism|AMPK signaling pathway|Insulin signaling pathway|Glucagon signaling pathway
TPRG1	298.337	321.753	495.46	42.4251	58.0789	82.9377	371.85	61.1473	2.60355	7.28212e-13	1.33574e-10	TPRG1	Tumor protein p63-regulated gene 1 protein	GO:0005737	cytoplasm	-	-
B3GNT7	421.964	278.333	412.37	183.842	35.8153	158.584	370.889	126.081	1.55628	0.00272759	0.0263323	B3GNT7	UDP-GlcNAc:betaGal beta-1,3-N-acetylglucosaminyltransferase 7	-	-	path:bom00533	Glycosaminoglycan biosynthesis - keratan sulfate
DOCK8	275.86	448.673	382.622	112.191	106.478	158.584	369.052	125.751	1.55223	6.51792e-07	2.98891e-05	DOCK8	Dedicator of cytokinesis protein 8	GO:0001771,GO:0005085,GO:0005737,GO:0005829,GO:0007264,GO:0007596,GO:0016020,GO:0031256,GO:0031258,GO:0036336,GO:0043547,GO:0061485,GO:0070233,GO:1903905,GO:1990869,GO:2000406	immunological synapse formation|guanyl-nucleotide exchange factor activity|cytoplasm|cytosol|small GTPase mediated signal transduction|blood coagulation|membrane|leading edge membrane|lamellipodium membrane|dendritic cell migration|positive regulation of GTPase activity|memory T cell proliferation|negative regulation of T cell apoptotic process|positive regulation of establishment of T cell polar…	-	-
SPTSSB	391.313	220.44	494.434	44.3107	19.3596	34.6333	368.729	32.7679	3.49137	3.29102e-16	9.16671e-14	SPTSSB	Serine palmitoyltransferase small subunit B	GO:0004758,GO:0007029,GO:0016021,GO:0017059,GO:0046513,GO:1904220	serine C-palmitoyltransferase activity|endoplasmic reticulum organization|integral component of membrane|serine C-palmitoyltransferase complex|ceramide biosynthetic process|regulation of serine C-palmitoyltransferase activity	-	-
C5AR2	509.83	249.386	341.59	213.068	181.981	128.508	366.936	174.519	1.07285	0.00258201	0.0253333	C5AR2	C5a anaphylatoxin chemotactic receptor 2	GO:0002430,GO:0004878,GO:0004930,GO:0005886,GO:0006935,GO:0006954,GO:0007200,GO:0007204,GO:0009925,GO:0016021,GO:0030449,GO:0032720,GO:0045177,GO:0050679,GO:0070374,GO:0090024,GO:1900165,GO:2000482	complement receptor mediated signaling pathway|complement component C5a receptor activity|G protein-coupled receptor activity|plasma membrane|chemotaxis|inflammatory response|phospholipase C-activating G protein-coupled receptor signaling pathway|positive regulation of cytosolic calcium ion concentration|basal plasma membrane|integral component of membrane|regulation of complement activation|nega…	-	-
LYPD6	373.944	277.22	445.196	148.959	199.404	140.356	365.453	162.907	1.16653	9.32274e-05	0.00193427	LYPD6	Ly6/PLAUR domain-containing protein 6	GO:0005576,GO:0005737,GO:0005886,GO:0030054,GO:0030550,GO:0031225,GO:0043005,GO:0045121,GO:0045202	extracellular region|cytoplasm|plasma membrane|cell junction|acetylcholine receptor inhibitor activity|anchored component of membrane|neuron projection|membrane raft|synapse	-	-
KIF15	225.797	620.126	250.295	47.139	33.8794	51.95	365.406	44.3228	3.04201	2.1413e-11	2.9548e-09	Kif15	Kinesin-like protein KIF15	GO:0003777,GO:0005524,GO:0005737,GO:0005819,GO:0005871,GO:0005874,GO:0007018,GO:0008017,GO:0016887	microtubule motor activity|ATP binding|cytoplasm|spindle|kinesin complex|microtubule|microtubule-based movement|microtubule binding|ATPase activity	-	-
CRYAB	259.513	479.846	348.771	955.037	938.943	616.109	362.71	836.696	-1.20632	0.000151039	0.00284684	CRYAB	Alpha-crystallin B chain	GO:0001540,GO:0001666,GO:0002088,GO:0005212,GO:0005634,GO:0005737,GO:0005739,GO:0005829,GO:0005886,GO:0007021,GO:0007517,GO:0010629,GO:0030018,GO:0032387,GO:0032463,GO:0042542,GO:0042803,GO:0043066,GO:0043154,GO:0043209,GO:0044877,GO:0046872,GO:0050821,GO:0051082,GO:0051260,GO:0060561,GO:0071480,GO:1905907	amyloid-beta binding|response to hypoxia|lens development in camera-type eye|structural constituent of eye lens|nucleus|cytoplasm|mitochondrion|cytosol|plasma membrane|tubulin complex assembly|muscle organ development|negative regulation of gene expression|Z disc|negative regulation of intracellular transport|negative regulation of protein homooligomerization|response to hydrogen peroxide|protein…	path:bom04141,path:bom04213	Protein processing in endoplasmic reticulum|Longevity regulating pathway - multiple species
NCAPG	251.339	572.253	262.604	52.7957	46.4632	67.4439	362.065	55.5676	2.70258	3.46083e-11	4.56618e-09	NCAPG	Condensin complex subunit 3	GO:0000779,GO:0000793,GO:0000796,GO:0005634,GO:0005737,GO:0005829,GO:0007076,GO:0016020,GO:0051301	condensed chromosome, centromeric region|condensed chromosome|condensin complex|nucleus|cytoplasm|cytosol|mitotic chromosome condensation|membrane|cell division	-	-
TTC39B	374.965	335.113	371.339	66.9374	64.8548	64.7096	360.472	65.5006	2.46055	1.12019e-23	6.48028e-21	TTC39B	Tetratricopeptide repeat protein 39B	GO:0006629,GO:0010874,GO:0010887,GO:0042632,GO:0090181	lipid metabolic process|regulation of cholesterol efflux|negative regulation of cholesterol storage|cholesterol homeostasis|regulation of cholesterol metabolic process	-	-
MIS18BP1	264.621	553.326	261.578	44.3107	55.175	86.5833	359.842	62.023	2.53507	1.7008e-09	1.56943e-07	MIS18BP1	Mis18-binding protein 1	GO:0000778,GO:0000981,GO:0003677,GO:0005654,GO:0007049,GO:0034080,GO:0051301	condensed nuclear chromosome kinetochore|DNA-binding transcription factor activity, RNA polymerase II-specific|DNA binding|nucleoplasm|cell cycle|CENP-A containing nucleosome assembly|cell division	-	-
LOC102276062	375.987	440.88	258.501	1352.89	586.597	783.807	358.456	907.765	-1.34082	0.000291493	0.00485532	Ppan	Suppressor of SWI4 1 homolog	GO:0000027,GO:0001560,GO:0005634,GO:0005730,GO:0019843,GO:0030687	ribosomal large subunit assembly|regulation of cell growth by extracellular stimulus|nucleus|nucleolus|rRNA binding|preribosome, large subunit precursor	-	-
EGR1	541.503	356.266	173.36	2508.74	2121.82	3908.1	357.043	2846.22	-2.99488	8.53844e-13	1.54731e-10	EGR1	Early growth response protein 1	GO:0000981,GO:0001666,GO:0002931,GO:0005634,GO:0005737,GO:0006357,GO:0008270,GO:0010385,GO:0043565,GO:0044729,GO:0044849,GO:0045080,GO:0045944,GO:0046886,GO:0050725,GO:0071504,GO:0071506,GO:0072110,GO:0072303,GO:0098759,GO:1990841,GO:2000182	DNA-binding transcription factor activity, RNA polymerase II-specific|response to hypoxia|response to ischemia|nucleus|cytoplasm|regulation of transcription by RNA polymerase II|zinc ion binding|double-stranded methylated DNA binding|sequence-specific DNA binding|hemi-methylated DNA-binding|estrous cycle|positive regulation of chemokine biosynthetic process|positive regulation of transcription by…	path:bom04371,path:bom04912,path:bom04928,path:bom04933,path:bom05020,path:bom05166	Apelin signaling pathway|GnRH signaling pathway|Parathyroid hormone synthesis, secretion and action|AGE-RAGE signaling pathway in diabetic complications|Prion diseases|Human T-cell leukemia virus 1 infection
SPECC1	349.423	379.646	335.436	137.646	125.838	110.28	354.835	124.588	1.51011	2.49275e-10	2.75687e-08	SPECC1	Cytospin-B	-	-	-	-
TCF19	227.84	636.826	197.979	46.1963	27.1035	164.053	354.215	79.1175	2.16126	0.000969895	0.0120963	TCF19	Transcription factor 19	GO:0003700,GO:0005634,GO:0006357,GO:0008283,GO:0046872	DNA-binding transcription factor activity|nucleus|regulation of transcription by RNA polymerase II|cell proliferation|metal ion binding	-	-
SGPP2	377.009	269.426	415.448	182.899	90.0224	212.357	353.961	161.76	1.12942	0.00263465	0.0256657	SGPP2	Sphingosine-1-phosphate phosphatase 2	GO:0005783,GO:0005789,GO:0006670,GO:0016021,GO:0030148,GO:0042392,GO:0070780	endoplasmic reticulum|endoplasmic reticulum membrane|sphingosine metabolic process|integral component of membrane|sphingolipid biosynthetic process|sphingosine-1-phosphate phosphatase activity|dihydrosphingosine-1-phosphate phosphatase activity	path:bom00600,path:bom04071	Sphingolipid metabolism|Sphingolipid signaling pathway
SLC27A4	254.404	444.22	361.081	157.444	60.9829	208.711	353.235	142.38	1.31	0.0036126	0.0316835	SLC27A4	Long-chain fatty acid transport protein 4	GO:0000166,GO:0001579,GO:0001676,GO:0004467,GO:0005324,GO:0005789,GO:0005886,GO:0005902,GO:0006629,GO:0007584,GO:0015245,GO:0015908,GO:0015909,GO:0016020,GO:0016021,GO:0031526,GO:0031957,GO:0042760,GO:0043588,GO:0044539	nucleotide binding|medium-chain fatty acid transport|long-chain fatty acid metabolic process|long-chain fatty acid-CoA ligase activity|long-chain fatty acid transporter activity|endoplasmic reticulum membrane|plasma membrane|microvillus|lipid metabolic process|response to nutrient|fatty acid transmembrane transporter activity|fatty acid transport|long-chain fatty acid transport|membrane|integral …	path:bom03320,path:bom04931	PPAR signaling pathway|Insulin resistance
GSS	401.53	282.786	373.39	185.728	118.094	189.572	352.569	164.465	1.09999	0.000277688	0.00467717	GSS	Glutathione synthetase	GO:0000287,GO:0004363,GO:0005524,GO:0005829,GO:0042803,GO:0043295	magnesium ion binding|glutathione synthase activity|ATP binding|cytosol|protein homodimerization activity|glutathione binding	path:bom00270,path:bom00480,path:bom04216	Cysteine and methionine metabolism|Glutathione metabolism|Ferroptosis
KCNIP3	363.727	162.547	526.234	36.7685	57.111	62.8868	350.836	52.2554	2.74735	1.99395e-09	1.79587e-07	KCNIP3	Calsenilin	GO:0005244,GO:0005267,GO:0005509,GO:0005634,GO:0005783,GO:0005794,GO:0005829,GO:0006915,GO:0008076,GO:0015459,GO:0072659,GO:1901379	voltage-gated ion channel activity|potassium channel activity|calcium ion binding|nucleus|endoplasmic reticulum|Golgi apparatus|cytosol|apoptotic process|voltage-gated potassium channel complex|potassium channel regulator activity|protein localization to plasma membrane|regulation of potassium ion transmembrane transport	-	-
KNSTRN	320.815	332.886	396.984	79.1936	141.325	252.459	350.228	157.659	1.15101	0.00561683	0.0436378	KNSTRN	Small kinetochore-associated protein	GO:0000070,GO:0000776,GO:0000777,GO:0000922,GO:0005634,GO:0005829,GO:0007051,GO:0007059,GO:0015630,GO:0035371,GO:0051301,GO:0051988,GO:0072686	mitotic sister chromatid segregation|kinetochore|condensed chromosome kinetochore|spindle pole|nucleus|cytosol|spindle organization|chromosome segregation|microtubule cytoskeleton|microtubule plus-end|cell division|regulation of attachment of spindle microtubules to kinetochore|mitotic spindle	-	-
RASSF9	361.683	360.72	326.204	32.0545	210.052	134.888	349.535	125.665	1.4761	0.00621591	0.0470053	RASSF9	Ras association domain-containing protein 9	GO:0005215,GO:0005768,GO:0005829,GO:0006605,GO:0007165,GO:0012510,GO:0016197,GO:0046907,GO:0055037,GO:0070062	transporter activity|endosome|cytosol|protein targeting|signal transduction|trans-Golgi network transport vesicle membrane|endosomal transport|intracellular transport|recycling endosome|extracellular exosome	-	-
PLCH1	379.052	299.486	369.287	50.9102	32.9114	59.2412	349.275	47.6876	2.87102	9.35062e-20	4.01836e-17	PLCH1	1-phosphatidylinositol 4,5-bisphosphate phosphodiesterase eta-1	GO:0004435,GO:0005509,GO:0005737,GO:0005829,GO:0005886,GO:0016042,GO:0043231,GO:0043647,GO:0048015,GO:0050429	phosphatidylinositol phospholipase C activity|calcium ion binding|cytoplasm|cytosol|plasma membrane|lipid catabolic process|intracellular membrane-bounded organelle|inositol phosphate metabolic process|phosphatidylinositol-mediated signaling|calcium-dependent phospholipase C activity	path:bom00562	Inositol phosphate metabolism
RNASE6	176.755	716.986	147.715	91.4497	115.19	100.254	347.152	102.298	1.76228	0.00172935	0.0186594	RNASE6	Ribonuclease K6	GO:0003676,GO:0004519,GO:0004540,GO:0005615,GO:0005764,GO:0019731,GO:0031410,GO:0045087,GO:0050829,GO:0050830,GO:0051607,GO:0061844	nucleic acid binding|endonuclease activity|ribonuclease activity|extracellular space|lysosome|antibacterial humoral response|cytoplasmic vesicle|innate immune response|defense response to Gram-negative bacterium|defense response to Gram-positive bacterium|defense response to virus|antimicrobial humoral immune response mediated by antimicrobial peptide	-	-
PTBP2	395.399	278.333	367.235	767.424	876.992	451.145	346.989	698.52	-1.00891	0.00161354	0.0177019	PTBP2	Polypyrimidine tract-binding protein 2	GO:0003723,GO:0003729,GO:0005681,GO:0006376,GO:0021510,GO:0021549,GO:0030426,GO:0033119,GO:0043025,GO:2000177	RNA binding|mRNA binding|spliceosomal complex|mRNA splice site selection|spinal cord development|cerebellum development|growth cone|negative regulation of RNA splicing|neuronal cell body|regulation of neural precursor cell proliferation	-	-
CHAT	347.379	357.38	334.41	187.613	85.1825	178.635	346.39	150.477	1.20219	0.000489265	0.00722182	CHAT	Choline O-acetyltransferase	GO:0004102,GO:0005737,GO:0007274,GO:0008292,GO:0043005	choline O-acetyltransferase activity|cytoplasm|neuromuscular synaptic transmission|acetylcholine biosynthetic process|neuron projection	path:bom00564,path:bom04725	Glycerophospholipid metabolism|Cholinergic synapse
RRP1	313.663	384.1	338.513	873.015	966.046	699.958	345.425	846.34	-1.29308	3.52798e-08	2.46811e-06	RRP1	Ribosomal RNA processing protein 1 homolog A	GO:0003723,GO:0005634,GO:0005730,GO:0006364,GO:0030687,GO:0030688	RNA binding|nucleus|nucleolus|rRNA processing|preribosome, large subunit precursor|preribosome, small subunit precursor	-	-
DNAJC28	327.967	272.766	434.938	135.76	122.934	166.787	345.224	141.827	1.28335	1.26812e-05	0.000369648	DNAJC28	DnaJ homolog subfamily C member 28	GO:0006890,GO:0007030,GO:0017119,GO:0048213	retrograde vesicle-mediated transport, Golgi to ER|Golgi organization|Golgi transport complex|Golgi vesicle prefusion complex stabilization	-	-
LOC102276013	332.054	315.073	386.726	120.676	100.67	247.902	344.617	156.416	1.13892	0.0028327	0.0270432	C15orf62	Uncharacterized protein C15orf62, mitochondrial	GO:0005737,GO:0005739,GO:0005886,GO:0007266,GO:0008360,GO:0017049,GO:0030838,GO:0031274	cytoplasm|mitochondrion|plasma membrane|Rho protein signal transduction|regulation of cell shape|GTP-Rho binding|positive regulation of actin filament polymerization|positive regulation of pseudopodium assembly	-	-
KIF22	253.383	527.72	251.32	46.1963	42.5912	93.8746	344.141	60.8873	2.49701	2.33928e-08	1.70802e-06	KIF22	Kinesin-like protein KIF22	GO:0000785,GO:0003677,GO:0003777,GO:0005524,GO:0005829,GO:0005871,GO:0005874,GO:0006281,GO:0007018,GO:0007062,GO:0007080,GO:0008017,GO:0016607,GO:0016887,GO:0051310,GO:0072686	chromatin|DNA binding|microtubule motor activity|ATP binding|cytosol|kinesin complex|microtubule|DNA repair|microtubule-based movement|sister chromatid cohesion|mitotic metaphase plate congression|microtubule binding|nuclear speck|ATPase activity|metaphase plate congression|mitotic spindle	path:bom04914	Progesterone-mediated oocyte maturation
RNF223	287.099	313.96	416.474	162.158	64.8548	152.204	339.177	126.406	1.42342	0.000257491	0.00439106	Rnf223	RING finger protein 223	GO:0016021,GO:0046872	integral component of membrane|metal ion binding	-	-
LCAT	385.182	296.146	333.384	758.939	601.117	792.01	338.238	717.355	-1.08438	4.97114e-06	0.000162545	LCAT	Phosphatidylcholine-sterol acyltransferase	-	-	path:bom00564,path:bom04979	Glycerophospholipid metabolism|Cholesterol metabolism
ST3GAL6	368.835	231.573	411.345	151.788	176.173	144.913	337.251	157.625	1.09817	0.000325551	0.00526518	ST3GAL6	Type 2 lactosamine alpha-2,3-sialyltransferase	GO:0000139,GO:0006464,GO:0006486,GO:0006664,GO:0008373,GO:0009247,GO:0009311,GO:0016021,GO:0052798,GO:0071354	Golgi membrane|cellular protein modification process|protein glycosylation|glycolipid metabolic process|sialyltransferase activity|glycolipid biosynthetic process|oligosaccharide metabolic process|integral component of membrane|beta-galactoside alpha-2,3-sialyltransferase activity|cellular response to interleukin-6	path:bom00601	Glycosphingolipid biosynthesis - lacto and neolacto series
TTC7A	298.337	308.393	404.164	86.7358	92.9263	250.636	336.965	143.433	1.23153	0.00530773	0.0418415	TTC7A	Tetratricopeptide repeat protein 7A	GO:0005737,GO:0005886,GO:0006879,GO:0030097,GO:0046854,GO:0072659	cytoplasm|plasma membrane|cellular iron ion homeostasis|hemopoiesis|phosphatidylinositol phosphorylation|protein localization to plasma membrane	-	-
PLAC9	220.688	493.206	294.404	618.464	567.238	849.428	336.099	678.377	-1.01396	0.00403941	0.0342992	PLAC9	Placenta-specific protein 9	GO:0005576	extracellular region	-	-
BRCA1	230.905	549.986	226.701	75.4225	85.1825	82.9377	335.864	81.1809	2.04799	5.78285e-07	2.68456e-05	BRCA1	Breast cancer type 1 susceptibility protein homolog	GO:0000724,GO:0003677,GO:0003713,GO:0004842,GO:0005634,GO:0005694,GO:0005737,GO:0005886,GO:0006357,GO:0006633,GO:0007049,GO:0008270,GO:0009048,GO:0031436,GO:0035066,GO:0035067,GO:0043009,GO:0045717,GO:0045893,GO:0045944,GO:0051865,GO:0070063,GO:0070531,GO:0071158,GO:0085020	double-strand break repair via homologous recombination|DNA binding|transcription coactivator activity|ubiquitin-protein transferase activity|nucleus|chromosome|cytoplasm|plasma membrane|regulation of transcription by RNA polymerase II|fatty acid biosynthetic process|cell cycle|zinc ion binding|dosage compensation by inactivation of X chromosome|BRCA1-BARD1 complex|positive regulation of histone …	path:bom01524,path:bom03440,path:bom03460,path:bom04120,path:bom04151,path:bom05206,path:bom05224	Platinum drug resistance|Homologous recombination|Fanconi anemia pathway|Ubiquitin mediated proteolysis|PI3K-Akt signaling pathway|MicroRNAs in cancer|Breast cancer
AMACR	320.815	300.6	384.674	105.591	70.6627	176.812	335.363	117.689	1.50985	5.08295e-05	0.00117632	AMACR	Alpha-methylacyl-CoA racemase	GO:0005102,GO:0005737,GO:0005739,GO:0005777,GO:0005782,GO:0005829,GO:0005886,GO:0006625,GO:0006699,GO:0008111,GO:0008206,GO:0033540,GO:0043231	signaling receptor binding|cytoplasm|mitochondrion|peroxisome|peroxisomal matrix|cytosol|plasma membrane|protein targeting to peroxisome|bile acid biosynthetic process|alpha-methylacyl-CoA racemase activity|bile acid metabolic process|fatty acid beta-oxidation using acyl-CoA oxidase|intracellular membrane-bounded organelle	path:bom00120,path:bom04146	Primary bile acid biosynthesis|Peroxisome
LOC102279439	273.817	292.806	434.938	109.363	65.8228	72.0009	333.854	82.3954	2.01869	2.45694e-09	2.13612e-07	HIST1H2BC	Histone H2B type 1-C/E/F/G/I	GO:0000786,GO:0002227,GO:0003677,GO:0005615,GO:0005634,GO:0005654,GO:0005829,GO:0006334,GO:0016567,GO:0019731,GO:0042802,GO:0046982,GO:0050830,GO:0061844,GO:0070062	nucleosome|innate immune response in mucosa|DNA binding|extracellular space|nucleus|nucleoplasm|cytosol|nucleosome assembly|protein ubiquitination|antibacterial humoral response|identical protein binding|protein heterodimerization activity|defense response to Gram-positive bacterium|antimicrobial humoral immune response mediated by antimicrobial peptide|extracellular exosome	path:bom05034,path:bom05203,path:bom05322	Alcoholism|Viral carcinogenesis|Systemic lupus erythematosus
PLK4	273.817	406.366	311.842	148.959	131.646	146.736	330.675	142.447	1.21421	6.05126e-06	0.000193242	PLK4	Serine/threonine-protein kinase PLK4	GO:0001741,GO:0004674,GO:0005524,GO:0005730,GO:0005813,GO:0005814,GO:0005829,GO:0006468,GO:0007099,GO:0042802,GO:0046601,GO:0060707,GO:0098535,GO:0098536	XY body|protein serine/threonine kinase activity|ATP binding|nucleolus|centrosome|centriole|cytosol|protein phosphorylation|centriole replication|identical protein binding|positive regulation of centriole replication|trophoblast giant cell differentiation|de novo centriole assembly involved in multi-ciliated epithelial cell differentiation|deuterosome	path:bom04068	FoxO signaling pathway
CDA	320.815	313.96	354.926	30.169	57.111	33.7219	329.9	40.334	3.03417	2.43313e-20	1.18054e-17	Cda	Cytidine deaminase	GO:0001882,GO:0004126,GO:0005829,GO:0008270,GO:0009972,GO:0030308,GO:0042802,GO:0042803,GO:0045980,GO:0051289	nucleoside binding|cytidine deaminase activity|cytosol|zinc ion binding|cytidine deamination|negative regulation of cell growth|identical protein binding|protein homodimerization activity|negative regulation of nucleotide metabolic process|protein homotetramerization	path:bom00240,path:bom00983	Pyrimidine metabolism|Drug metabolism - other enzymes
CKS2	214.558	504.34	269.785	79.1936	24.1996	85.6719	329.561	63.0217	2.38517	2.65193e-06	9.58837e-05	CKS2	Cyclin-dependent kinases regulatory subunit 2	-	-	path:bom05200,path:bom05222	Pathways in cancer|Small cell lung cancer
DENND1B	255.426	310.62	421.603	108.42	224.572	107.546	329.216	146.846	1.16544	0.0025132	0.024838	DENND1B	DENN domain-containing protein 1B	GO:0005829,GO:0006897,GO:0015031,GO:0016607,GO:0017112,GO:0017137,GO:0030136,GO:0032456,GO:0035745,GO:0043231,GO:0043547,GO:0050776,GO:0050852,GO:1901981	cytosol|endocytosis|protein transport|nuclear speck|Rab guanyl-nucleotide exchange factor activity|Rab GTPase binding|clathrin-coated vesicle|endocytic recycling|T-helper 2 cell cytokine production|intracellular membrane-bounded organelle|positive regulation of GTPase activity|regulation of immune response|T cell receptor signaling pathway|phosphatidylinositol phosphate binding	-	-
LOC102268494	212.514	486.526	288.249	81.0792	31.9434	97.5202	329.097	70.1809	2.22788	2.41156e-06	8.82536e-05	HMMR	Hyaluronan mediated motility receptor	GO:0005540,GO:0005813,GO:0005829,GO:0005886,GO:0009986,GO:0010389,GO:0015630,GO:0016020,GO:0030214	hyaluronic acid binding|centrosome|cytosol|plasma membrane|cell surface|regulation of G2/M transition of mitotic cell cycle|microtubule cytoskeleton|membrane|hyaluronan catabolic process	path:bom04512	ECM-receptor interaction
KNTC1	263.6	557.78	163.102	85.7931	28.0715	55.5956	328.16	56.4867	2.53746	1.85839e-06	7.14885e-05	KNTC1	Kinetochore-associated protein 1	GO:0000777,GO:0000922,GO:0005634,GO:0005828,GO:0005829,GO:0005886,GO:0007093,GO:0007096,GO:0015629,GO:0051301,GO:0065003,GO:1990423	condensed chromosome kinetochore|spindle pole|nucleus|kinetochore microtubule|cytosol|plasma membrane|mitotic cell cycle checkpoint|regulation of exit from mitosis|actin cytoskeleton|cell division|protein-containing complex assembly|RZZ complex	-	-
LPAR5	277.903	380.76	325.178	108.42	58.0789	164.964	327.947	110.488	1.56836	7.7611e-05	0.00165816	LPAR5	Lysophosphatidic acid receptor 5	GO:0004930,GO:0005886,GO:0016021	G protein-coupled receptor activity|plasma membrane|integral component of membrane	path:bom04015,path:bom04072,path:bom04151,path:bom04810,path:bom05200	Rap1 signaling pathway|Phospholipase D signaling pathway|PI3K-Akt signaling pathway|Regulation of actin cytoskeleton|Pathways in cancer
ABCA3	254.404	537.74	187.721	119.733	114.222	170.432	326.622	134.796	1.27588	0.00297857	0.0278785	ABCA3	ATP-binding cassette sub-family A member 3	-	-	path:bom02010	ABC transporters
NCAPH	214.558	546.646	212.34	65.9947	96.7982	81.1149	324.515	81.3026	1.99643	4.95222e-06	0.00016228	NCAPH	Condensin complex subunit 2	GO:0000796,GO:0000799,GO:0003682,GO:0005634,GO:0005829,GO:0007076,GO:0010032,GO:0016020,GO:0044547,GO:0051301,GO:0051309,GO:0072587	condensin complex|nuclear condensin complex|chromatin binding|nucleus|cytosol|mitotic chromosome condensation|meiotic chromosome condensation|membrane|DNA topoisomerase binding|cell division|female meiosis chromosome separation|DNA topoisomerase (ATP-hydrolyzing) activator activity	-	-
CCDC86	308.555	350.7	311.842	1104.94	495.607	529.525	323.699	710.024	-1.13333	0.00143177	0.0162683	CCDC86	Coiled-coil domain-containing protein 86	GO:0005634	nucleus	-	-
PDZD3	417.877	189.267	361.081	39.5968	17.4237	58.3298	322.741	38.4501	3.06754	1.35362e-10	1.56614e-08	PDZD3	Na(+)/H(+) exchange regulatory cofactor NHE-RF4	GO:0005829,GO:0005903,GO:0006811,GO:0006833,GO:0007168,GO:0008022,GO:0008200,GO:0009636,GO:0010754,GO:0030251,GO:0035003,GO:0045177,GO:1990381	cytosol|brush border|ion transport|water transport|receptor guanylyl cyclase signaling pathway|protein C-terminus binding|ion channel inhibitor activity|response to toxic substance|negative regulation of cGMP-mediated signaling|guanylate cyclase inhibitor activity|subapical complex|apical part of cell|ubiquitin-specific protease binding	-	-
LOC102275834	255.426	411.933	297.481	121.619	103.574	198.686	321.613	141.293	1.18548	0.000774194	0.0102959	GUSB	Beta-glucuronidase	GO:0004566,GO:0005764,GO:0019391,GO:0030246	beta-glucuronidase activity|lysosome|glucuronoside catabolic process|carbohydrate binding	path:bom00040,path:bom00531,path:bom00860,path:bom00983,path:bom04142	Pentose and glucuronate interconversions|Glycosaminoglycan degradation|Porphyrin and chlorophyll metabolism|Drug metabolism - other enzymes|Lysosome
KIF20B	252.361	406.366	304.662	98.992	108.414	131.242	321.13	112.883	1.50736	4.56308e-07	2.16509e-05	KIF20B	Kinesin-like protein KIF20B	GO:0001843,GO:0003777,GO:0005524,GO:0005634,GO:0005654,GO:0005730,GO:0005737,GO:0005813,GO:0005871,GO:0005874,GO:0007018,GO:0007050,GO:0007088,GO:0008017,GO:0008284,GO:0008574,GO:0016887,GO:0030426,GO:0030496,GO:0032467,GO:0035372,GO:0042803,GO:0048471,GO:0048812,GO:0050699,GO:0051233,GO:0051301,GO:0070938,GO:0090316,GO:0097431,GO:1903438,GO:1990023,GO:2000114,GO:2001224	neural tube closure|microtubule motor activity|ATP binding|nucleus|nucleoplasm|nucleolus|cytoplasm|centrosome|kinesin complex|microtubule|microtubule-based movement|cell cycle arrest|regulation of mitotic nuclear division|microtubule binding|positive regulation of cell proliferation|ATP-dependent microtubule motor activity, plus-end-directed|ATPase activity|growth cone|midbody|positive regulation…	-	-
BYSL	327.967	319.526	310.817	889.042	485.927	637.071	319.437	670.68	-1.07016	0.000179967	0.00327163	BYSL	Bystin	GO:0000462,GO:0001829,GO:0005634,GO:0005730,GO:0005737,GO:0006364,GO:0008283,GO:0030515,GO:0030688,GO:0045177	maturation of SSU-rRNA from tricistronic rRNA transcript (SSU-rRNA, 5.8S rRNA, LSU-rRNA)|trophectodermal cell differentiation|nucleus|nucleolus|cytoplasm|rRNA processing|cell proliferation|snoRNA binding|preribosome, small subunit precursor|apical part of cell	-	-
KIFC1	243.165	460.92	248.243	73.5369	30.9754	84.7605	317.443	63.091	2.32933	1.68149e-07	9.36713e-06	KIFC1	Kinesin-like protein KIFC1	GO:0000070,GO:0003777,GO:0005524,GO:0005634,GO:0005769,GO:0005815,GO:0005871,GO:0005874,GO:0007018,GO:0007080,GO:0007283,GO:0008017,GO:0016020,GO:0016887,GO:0051301,GO:0072686,GO:0090307	mitotic sister chromatid segregation|microtubule motor activity|ATP binding|nucleus|early endosome|microtubule organizing center|kinesin complex|microtubule|microtubule-based movement|mitotic metaphase plate congression|spermatogenesis|microtubule binding|membrane|ATPase activity|cell division|mitotic spindle|mitotic spindle assembly	-	-
HKDC1	202.297	627.92	122.07	27.3406	13.5518	54.6842	317.429	31.8589	3.31444	3.00959e-07	1.5397e-05	HKDC1	Putative hexokinase HKDC1	GO:0001678,GO:0004340,GO:0005524,GO:0005536,GO:0005739,GO:0005829,GO:0006096,GO:0008865,GO:0019158,GO:0019318	cellular glucose homeostasis|glucokinase activity|ATP binding|glucose binding|mitochondrion|cytosol|glycolytic process|fructokinase activity|mannokinase activity|hexose metabolic process	path:bom00010,path:bom00051,path:bom00052,path:bom00500,path:bom00520,path:bom00524,path:bom04066,path:bom04910,path:bom04930,path:bom04973,path:bom05230	Glycolysis / Gluconeogenesis|Fructose and mannose metabolism|Galactose metabolism|Starch and sucrose metabolism|Amino sugar and nucleotide sugar metabolism|Neomycin, kanamycin and gentamicin biosynthesis|HIF-1 signaling pathway|Insulin signaling pathway|Type II diabetes mellitus|Carbohydrate digestion and absorption|Central carbon metabolism in cancer
WDR62	273.817	289.466	377.493	168.758	109.382	154.027	313.592	144.056	1.12199	0.000131008	0.00253602	WDR62	WD repeat-containing protein 62	GO:0000922,GO:0005634,GO:0005814,GO:0007052,GO:0021987,GO:0022008	spindle pole|nucleus|centriole|mitotic spindle organization|cerebral cortex development|neurogenesis	-	-
ADGRF2	310.598	262.746	366.21	20.7412	86.1504	48.3044	313.185	51.732	2.59909	2.57622e-08	1.84519e-06	ADGRF2	Adhesion G-protein coupled receptor F2	GO:0004930,GO:0007166,GO:0007186,GO:0016021	G protein-coupled receptor activity|cell surface receptor signaling pathway|G protein-coupled receptor signaling pathway|integral component of membrane	-	-
ID3	359.64	334	242.088	925.811	605.957	696.312	311.909	742.693	-1.25182	8.58312e-06	0.000264547	ID3	DNA-binding protein inhibitor ID-3	GO:0000122,GO:0001085,GO:0001656,GO:0003700,GO:0005634,GO:0005737,GO:0006351,GO:0007417,GO:0007507,GO:0007517,GO:0007623,GO:0008134,GO:0019904,GO:0030182,GO:0030855,GO:0030903,GO:0042476,GO:0043392,GO:0043433,GO:0045662,GO:0045665,GO:0045668,GO:0045892,GO:0046983,GO:0051726,GO:0072750,GO:1901707	negative regulation of transcription by RNA polymerase II|RNA polymerase II transcription factor binding|metanephros development|DNA-binding transcription factor activity|nucleus|cytoplasm|transcription, DNA-templated|central nervous system development|heart development|muscle organ development|circadian rhythm|transcription factor binding|protein domain specific binding|neuron differentiation|ep…	path:bom04350,path:bom04550	TGF-beta signaling pathway|Signaling pathways regulating pluripotency of stem cells
HLF	363.727	188.153	381.597	147.074	169.397	128.508	311.159	148.326	1.06981	0.00194039	0.0204251	HLF	Hepatic leukemia factor	-	-	-	-
CCNA2	225.797	526.606	179.515	44.3107	24.1996	69.2667	310.639	45.9256	2.75588	8.9239e-08	5.501e-06	CCNA2	Cyclin-A2	GO:0000079,GO:0000086,GO:0000278,GO:0000307,GO:0005634,GO:0005737,GO:0006275,GO:0006468,GO:0007088,GO:0008284,GO:0016538,GO:0019901,GO:0044843,GO:0045787,GO:0051301,GO:0097124	regulation of cyclin-dependent protein serine/threonine kinase activity|G2/M transition of mitotic cell cycle|mitotic cell cycle|cyclin-dependent protein kinase holoenzyme complex|nucleus|cytoplasm|regulation of DNA replication|protein phosphorylation|regulation of mitotic nuclear division|positive regulation of cell proliferation|cyclin-dependent protein serine/threonine kinase regulator activit…	path:bom04110,path:bom04152,path:bom04218,path:bom04914,path:bom05161,path:bom05165,path:bom05166,path:bom05169,path:bom05203	Cell cycle|AMPK signaling pathway|Cellular senescence|Progesterone-mediated oocyte maturation|Hepatitis B|Human papillomavirus infection|Human T-cell leukemia virus 1 infection|Epstein-Barr virus infection|Viral carcinogenesis
ALDH5A1	358.618	227.12	343.642	85.7931	107.446	129.419	309.793	107.553	1.52641	1.19124e-06	4.90887e-05	ALDH5A1	Succinate-semialdehyde dehydrogenase, mitochondrial	GO:0004777,GO:0005739,GO:0007417,GO:0009013,GO:0009450,GO:0051289,GO:0055114	succinate-semialdehyde dehydrogenase (NAD+) activity|mitochondrion|central nervous system development|succinate-semialdehyde dehydrogenase [NAD(P)+] activity|gamma-aminobutyric acid catabolic process|protein homotetramerization|oxidation-reduction process	path:bom00250,path:bom00650	Alanine, aspartate and glutamate metabolism|Butanoate metabolism
LOC102283839	256.448	273.88	390.829	1631.95	471.407	3207.23	307.052	1770.2	-2.52735	3.53418e-06	0.000121921	CHP2	Calcineurin B homologous protein 2	GO:0005509,GO:0005634,GO:0005737,GO:0005886,GO:0008284,GO:0010922,GO:0015031,GO:0042307,GO:0045944,GO:0070886,GO:0071277	calcium ion binding|nucleus|cytoplasm|plasma membrane|positive regulation of cell proliferation|positive regulation of phosphatase activity|protein transport|positive regulation of protein import into nucleus|positive regulation of transcription by RNA polymerase II|positive regulation of calcineurin-NFAT signaling cascade|cellular response to calcium ion	-	-
LOC102280962	97.0618	455.353	368.261	1.88556	7.74386	22.7851	306.892	10.8048	4.82333	2.88885e-11	3.91452e-09	LCE3D	Late cornified envelope protein 3D	GO:0001533,GO:0005198,GO:0005737,GO:0005829,GO:0018149,GO:0030216,GO:0070268	cornified envelope|structural molecule activity|cytoplasm|cytosol|peptide cross-linking|keratinocyte differentiation|cornification	-	-
LOC102278370	445.463	339.566	127.199	25.4551	29.0395	21.8737	304.076	25.4561	3.57908	1.24388e-13	2.5629e-11	PROM1	Prominin-1	-	-	path:bom05202	Transcriptional misregulation in cancer
LOC102284312	280.969	374.08	247.217	681.631	574.014	616.109	300.755	623.918	-1.05353	2.97386e-05	0.000764612	SPINDOC	Spindlin interactor and repressor of chromatin-binding protein	GO:0045892	negative regulation of transcription, DNA-templated	-	-
AZGP1	325.923	347.36	228.753	83.9075	40.6553	102.077	300.679	75.5466	1.99133	3.56379e-07	1.76326e-05	AZGP1	Zinc-alpha-2-glycoprotein	GO:0001580,GO:0005615,GO:0005886,GO:0006955,GO:0007155	detection of chemical stimulus involved in sensory perception of bitter taste|extracellular space|plasma membrane|immune response|cell adhesion	-	-
LGALS4	426.05	126.92	344.668	55.6241	41.6232	113.014	299.213	70.0871	2.09338	5.89188e-05	0.00133063	LGALS4	Galectin-4	GO:0030246	carbohydrate binding	-	-
LOC102288196	381.095	280.56	233.882	1020.09	894.416	282.535	298.512	732.347	-1.29456	0.00436189	0.0362528	TCIM	Transcriptional and immune response regulator	GO:0002264,GO:0005112,GO:0005634,GO:0005730,GO:0005737,GO:0005829,GO:0005886,GO:0006915,GO:0010739,GO:0016607,GO:0034605,GO:0043066,GO:0043620,GO:0045746,GO:1900020,GO:1901224,GO:1902806,GO:1903706	endothelial cell activation involved in immune response|Notch binding|nucleus|nucleolus|cytoplasm|cytosol|plasma membrane|apoptotic process|positive regulation of protein kinase A signaling|nuclear speck|cellular response to heat|negative regulation of apoptotic process|regulation of DNA-templated transcription in response to stress|negative regulation of Notch signaling pathway|positive regulati…	-	-
ISG15	210.471	654.64	27.6965	6.59947	6.77588	5.46842	297.602	6.28125	5.56659	3.86943e-11	5.06088e-09	ISG15	Ubiquitin-like protein ISG15	GO:0005576,GO:0005737,GO:0019941,GO:0030501,GO:0031386,GO:0031397,GO:0032020,GO:0032649,GO:0034340,GO:0042742,GO:0045071,GO:0045648,GO:0051607	extracellular region|cytoplasm|modification-dependent protein catabolic process|positive regulation of bone mineralization|protein tag|negative regulation of protein ubiquitination|ISG15-protein conjugation|regulation of interferon-gamma production|response to type I interferon|defense response to bacterium|negative regulation of viral genome replication|positive regulation of erythrocyte differe…	path:bom04622,path:bom05165,path:bom05169	RIG-I-like receptor signaling pathway|Human papillomavirus infection|Epstein-Barr virus infection
DLGAP5	196.167	404.14	288.249	33.9401	18.3917	48.3044	296.185	33.5454	3.13947	6.2636e-13	1.17585e-10	DLGAP5	Disks large-associated protein 5	GO:0004721,GO:0005634,GO:0005739,GO:0005815,GO:0005829,GO:0007079,GO:0007221,GO:0008283,GO:0031616,GO:0045842	phosphoprotein phosphatase activity|nucleus|mitochondrion|microtubule organizing center|cytosol|mitotic chromosome movement towards spindle pole|positive regulation of transcription of Notch receptor target|cell proliferation|spindle pole centrosome|positive regulation of mitotic metaphase/anaphase transition	-	-
GRAMD1A	281.99	260.52	343.642	524.186	834.401	609.729	295.384	656.105	-1.15091	2.84473e-05	0.000736448	GRAMD1A	GRAM domain-containing protein 1A	GO:0016021,GO:0031227,GO:0031234,GO:0044232	integral component of membrane|intrinsic component of endoplasmic reticulum membrane|extrinsic component of cytoplasmic side of plasma membrane|organelle membrane contact site	-	-
FSTL3	209.449	389.666	282.094	1056.86	795.682	1018.95	293.737	957.163	-1.70504	9.20233e-09	7.28485e-07	FSTL3	Follistatin-related protein 3	GO:0001503,GO:0001968,GO:0002244,GO:0005615,GO:0005654,GO:0022409,GO:0030514,GO:0032926,GO:0045671,GO:0045944,GO:0048185	ossification|fibronectin binding|hematopoietic progenitor cell differentiation|extracellular space|nucleoplasm|positive regulation of cell-cell adhesion|negative regulation of BMP signaling pathway|negative regulation of activin receptor signaling pathway|negative regulation of osteoclast differentiation|positive regulation of transcription by RNA polymerase II|activin binding	-	-
LACTB2	303.446	212.647	361.081	135.76	137.454	148.559	292.391	140.591	1.05692	0.000305856	0.00502746	LACTB2	Endoribonuclease LACTB2	GO:0003727,GO:0004521,GO:0005759,GO:0008270,GO:0090502	single-stranded RNA binding|endoribonuclease activity|mitochondrial matrix|zinc ion binding|RNA phosphodiester bond hydrolysis, endonucleolytic	-	-
CLDN17	222.731	362.946	291.326	50.9102	19.3596	40.1017	292.335	36.7905	2.98839	1.52981e-13	3.10943e-11	CLDN17	Claudin-17	GO:0005198,GO:0005254,GO:0005886,GO:0005923,GO:0016338,GO:0034707,GO:0042802	structural molecule activity|chloride channel activity|plasma membrane|bicellular tight junction|calcium-independent cell-cell adhesion via plasma membrane cell-adhesion molecules|chloride channel complex|identical protein binding	path:bom04514,path:bom04530,path:bom04670,path:bom05160	Cell adhesion molecules (CAMs)|Tight junction|Leukocyte transendothelial migration|Hepatitis C
LOC102265481	272.795	290.58	312.868	155.559	103.574	158.584	292.081	139.239	1.06816	0.000122931	0.00241606	Akr7a2	Aflatoxin B1 aldehyde reductase member 2	GO:0004032,GO:0005739,GO:0005794,GO:0005829,GO:0019119,GO:0044597,GO:0044598	alditol:NADP+ 1-oxidoreductase activity|mitochondrion|Golgi apparatus|cytosol|phenanthrene-9,10-epoxide hydrolase activity|daunorubicin metabolic process|doxorubicin metabolic process	path:bom00980	Metabolism of xenobiotics by cytochrome P450
CKAP2L	218.645	426.406	225.675	38.654	45.4952	55.5956	290.242	46.5816	2.63809	4.47117e-12	6.93307e-10	CKAP2L	Cytoskeleton-associated protein 2-like	GO:0000922,GO:0005813,GO:0005829,GO:0072686	spindle pole|centrosome|cytosol|mitotic spindle	-	-
LOC102269175	529.243	273.88	65.651	950.323	1099.63	2247.52	289.591	1432.49	-2.30642	0.000125426	0.00244814	RPL35	60S ribosomal protein L35	GO:0000463,GO:0003729,GO:0003735,GO:0006412,GO:0022625	maturation of LSU-rRNA from tricistronic rRNA transcript (SSU-rRNA, 5.8S rRNA, LSU-rRNA)|mRNA binding|structural constituent of ribosome|translation|cytosolic large ribosomal subunit	path:bom03010	Ribosome
PRRG4	283.012	313.96	270.81	70.7086	152.941	107.546	289.261	110.398	1.39003	3.99891e-05	0.000971689	PRRG4	Transmembrane gamma-carboxyglutamic acid protein 4	GO:0005509,GO:0005576,GO:0016021,GO:0033116	calcium ion binding|extracellular region|integral component of membrane|endoplasmic reticulum-Golgi intermediate compartment membrane	-	-
KRT7	321.837	244.933	296.455	1129.45	758.898	990.696	287.742	959.682	-1.73739	1.10969e-11	1.57461e-09	KRT7	Keratin, type II cytoskeletal 7	GO:0005198,GO:0005737,GO:0045095	structural molecule activity|cytoplasm|keratin filament	-	-
SLC35D1	353.509	264.973	240.037	134.818	99.7022	129.419	286.173	121.313	1.23795	2.02953e-05	0.000554013	SLC35D2	UDP-N-acetylglucosamine/UDP-glucose/GDP-mannose transporter	GO:0000139,GO:0005783,GO:0008643,GO:0015165,GO:0016021,GO:0030206,GO:0048706	Golgi membrane|endoplasmic reticulum|carbohydrate transport|pyrimidine nucleotide-sugar transmembrane transporter activity|integral component of membrane|chondroitin sulfate biosynthetic process|embryonic skeletal system development	-	-
TRIM62	255.426	332.886	268.759	81.0792	71.6307	75.6465	285.69	76.1188	1.90745	1.00386e-12	1.73552e-10	Trim62	E3 ubiquitin-protein ligase TRIM62	GO:0004842,GO:0005737,GO:0008270,GO:0010719,GO:0032897,GO:0043123,GO:0045087,GO:0046596,GO:0051091,GO:0051092,GO:1902186	ubiquitin-protein transferase activity|cytoplasm|zinc ion binding|negative regulation of epithelial to mesenchymal transition|negative regulation of viral transcription|positive regulation of I-kappaB kinase/NF-kappaB signaling|innate immune response|regulation of viral entry into host cell|positive regulation of DNA-binding transcription factor activity|positive regulation of NF-kappaB transcrip…	-	-
RBKS	209.449	285.013	361.081	101.82	100.67	182.281	285.181	128.257	1.1521	0.00152305	0.0170089	RBKS	Ribokinase	GO:0004747,GO:0005524,GO:0005634,GO:0005829,GO:0006098,GO:0019303,GO:0046835,GO:0046872	ribokinase activity|ATP binding|nucleus|cytosol|pentose-phosphate shunt|D-ribose catabolic process|carbohydrate phosphorylation|metal ion binding	path:bom00030	Pentose phosphate pathway
PLA2G4D	281.99	386.326	184.643	4.7139	17.4237	6.37982	284.32	9.5058	4.90879	2.24545e-21	1.16461e-18	PLA2G4D	Cytosolic phospholipase A2 delta	GO:0004622,GO:0004623,GO:0005509,GO:0005544,GO:0005737,GO:0005829,GO:0006644,GO:0006654,GO:0008970,GO:0016020,GO:0036148,GO:0036149,GO:0036150,GO:0036151,GO:0036152,GO:0046475,GO:0047498,GO:0102567,GO:0102568	lysophospholipase activity|phospholipase A2 activity|calcium ion binding|calcium-dependent phospholipid binding|cytoplasm|cytosol|phospholipid metabolic process|phosphatidic acid biosynthetic process|phospholipase A1 activity|membrane|phosphatidylglycerol acyl-chain remodeling|phosphatidylinositol acyl-chain remodeling|phosphatidylserine acyl-chain remodeling|phosphatidylcholine acyl-chain remode…	path:bom00564,path:bom00565,path:bom00590,path:bom00591,path:bom00592,path:bom04010,path:bom04014,path:bom04072,path:bom04217,path:bom04270,path:bom04370,path:bom04611,path:bom04664,path:bom04666,path:bom04724,path:bom04726,path:bom04730,path:bom04750,path:bom04912,path:bom04913,path:bom04921,path:bom05231	Glycerophospholipid metabolism|Ether lipid metabolism|Arachidonic acid metabolism|Linoleic acid metabolism|alpha-Linolenic acid metabolism|MAPK signaling pathway|Ras signaling pathway|Phospholipase D signaling pathway|Necroptosis|Vascular smooth muscle contraction|VEGF signaling pathway|Platelet activation|Fc epsilon RI signaling pathway|Fc gamma R-mediated phagocytosis|Glutamatergic synapse|Sero…
PSTPIP2	243.165	365.173	244.14	113.134	143.261	143.09	284.159	133.162	1.09279	0.000213737	0.00374252	PSTPIP2	Proline-serine-threonine phosphatase-interacting protein 2	GO:0005737,GO:0005829,GO:0005856,GO:0005884,GO:0005886,GO:0008092,GO:0016477,GO:0030041,GO:0051015	cytoplasm|cytosol|cytoskeleton|actin filament|plasma membrane|cytoskeletal protein binding|cell migration|actin filament polymerization|actin filament binding	-	-
SPAG5	225.797	372.966	252.346	30.169	47.4311	81.1149	283.703	52.905	2.42118	7.24347e-09	5.82615e-07	SPAG5	Sperm-associated antigen 5	GO:0000070,GO:0000776,GO:0000777,GO:0005737,GO:0007051,GO:0007059,GO:0008017,GO:0030496,GO:0032388,GO:0034451,GO:0035371,GO:0051301,GO:0051988,GO:0071539,GO:0072686,GO:0090235,GO:0097431,GO:1905832	mitotic sister chromatid segregation|kinetochore|condensed chromosome kinetochore|cytoplasm|spindle organization|chromosome segregation|microtubule binding|midbody|positive regulation of intracellular transport|centriolar satellite|microtubule plus-end|cell division|regulation of attachment of spindle microtubules to kinetochore|protein localization to centrosome|mitotic spindle|regulation of met…	-	-
LOC102275393	254.404	274.993	316.971	86.7358	64.8548	130.331	282.123	93.9738	1.58481	2.00679e-06	7.54603e-05	-	Uncharacterized protein C7orf57 homolog	-	-	-	-
ZGRF1	289.142	377.42	179.515	136.703	62.9189	145.825	282.025	115.149	1.29129	0.00216803	0.022259	ZGRF1	Protein ZGRF1	GO:0008270,GO:0016021	zinc ion binding|integral component of membrane	-	-
CLSPN	206.384	485.413	152.844	65.0519	41.6232	75.6465	281.547	60.7739	2.21045	4.42663e-06	0.000148618	CLSPN	Claspin	-	-	-	-
RASSF7	266.665	267.2	308.765	80.1364	81.3105	192.306	280.876	117.918	1.25125	0.00167716	0.018227	Rassf7	Ras association domain-containing protein 7	GO:0005737,GO:0005815,GO:0006915,GO:0007165,GO:0070507	cytoplasm|microtubule organizing center|apoptotic process|signal transduction|regulation of microtubule cytoskeleton organization	-	-
PRIM2	231.927	306.166	292.352	159.33	60.0149	138.533	276.815	119.293	1.21363	0.00201519	0.020998	Prim2	DNA primase large subunit	GO:0003697,GO:0003896,GO:0005658,GO:0046872,GO:0051539	single-stranded DNA binding|DNA primase activity|alpha DNA polymerase:primase complex|metal ion binding|4 iron, 4 sulfur cluster binding	path:bom03030	DNA replication
BASP1	238.057	347.36	244.14	682.573	619.509	490.335	276.519	597.472	-1.11213	4.3634e-05	0.00104458	-	-	-	-	-	-
TKFC	258.491	320.64	247.217	137.646	97.7662	175.901	275.449	137.104	1.00535	0.00128003	0.0150821	TKFC	Triokinase/FMN cyclase	GO:0004371,GO:0005524,GO:0005829,GO:0019563,GO:0034012,GO:0039534,GO:0046872,GO:0050354	glycerone kinase activity|ATP binding|cytosol|glycerol catabolic process|FAD-AMP lyase (cyclizing) activity|negative regulation of MDA-5 signaling pathway|metal ion binding|triokinase activity	path:bom00051,path:bom00561,path:bom04622	Fructose and mannose metabolism|Glycerolipid metabolism|RIG-I-like receptor signaling pathway
LOC102283231	348.401	397.46	78.9864	4.7139	10.6478	10.0254	274.949	8.46238	5.02177	1.60191e-15	4.01571e-13	OAS3	2'-5'-oligoadenylate synthase 3	GO:0001730,GO:0003725,GO:0005524,GO:0005615,GO:0005634,GO:0005654,GO:0005737,GO:0005829,GO:0005886,GO:0006139,GO:0009615,GO:0043231,GO:0045071,GO:0046872,GO:0051607,GO:0060333,GO:0060337,GO:0060700	2'-5'-oligoadenylate synthetase activity|double-stranded RNA binding|ATP binding|extracellular space|nucleus|nucleoplasm|cytoplasm|cytosol|plasma membrane|nucleobase-containing compound metabolic process|response to virus|intracellular membrane-bounded organelle|negative regulation of viral genome replication|metal ion binding|defense response to virus|interferon-gamma-mediated signaling pathway|…	path:bom04621,path:bom05160,path:bom05162,path:bom05164,path:bom05168,path:bom05169	NOD-like receptor signaling pathway|Hepatitis C|Measles|Influenza A|Herpes simplex virus 1 infection|Epstein-Barr virus infection
CABLES1	296.294	224.893	300.559	97.1064	76.4706	192.306	273.915	121.961	1.16661	0.0030903	0.0285353	CABLES1	CDK5 and ABL1 enzyme substrate 1	GO:0005634,GO:0005829,GO:0007049,GO:0051301,GO:0051726	nucleus|cytosol|cell cycle|cell division|regulation of cell cycle	-	-
LOC102266655	298.337	280.56	240.037	82.0219	98.7342	204.154	272.978	128.304	1.08837	0.00533689	0.0420053	C8orf58	Uncharacterized protein C8orf58	-	-	-	-
SLC25A22	247.252	385.213	183.618	770.252	472.375	423.803	272.028	555.477	-1.03059	0.00541107	0.0424116	SLC25A22	Mitochondrial glutamate carrier 1	GO:0005313,GO:0005743,GO:0015183,GO:0015293,GO:0015810,GO:0015813,GO:0016021,GO:0043490	L-glutamate transmembrane transporter activity|mitochondrial inner membrane|L-aspartate transmembrane transporter activity|symporter activity|aspartate transmembrane transport|L-glutamate transmembrane transport|integral component of membrane|malate-aspartate shuttle	-	-
AURKB	191.059	446.446	177.463	60.338	39.6873	66.5324	271.656	55.5192	2.2892	2.8996e-07	1.49873e-05	AURKB	Aurora kinase B	GO:0000122,GO:0000775,GO:0000780,GO:0002903,GO:0004674,GO:0005524,GO:0005634,GO:0005694,GO:0005737,GO:0005876,GO:0006468,GO:0007052,GO:0007094,GO:0009838,GO:0030496,GO:0031616,GO:0032133,GO:0032465,GO:0032466,GO:0032467,GO:0034501,GO:0034644,GO:0035174,GO:0036089,GO:0042585,GO:0043988,GO:0044878,GO:0046872,GO:0051233,GO:0051256,GO:0070938,GO:1990385	negative regulation of transcription by RNA polymerase II|chromosome, centromeric region|condensed nuclear chromosome, centromeric region|negative regulation of B cell apoptotic process|protein serine/threonine kinase activity|ATP binding|nucleus|chromosome|cytoplasm|spindle microtubule|protein phosphorylation|mitotic spindle organization|mitotic spindle assembly checkpoint|abscission|midbody|spi…	-	-
IFFO2	238.057	262.746	313.894	159.33	85.1825	30.0763	271.566	91.5296	1.56954	0.00231877	0.0234386	IFFO2	Intermediate filament family orphan 2	GO:0005882	intermediate filament	-	-
FANCD2	187.993	476.506	144.637	85.7931	55.175	88.4061	269.712	76.4581	1.8175	0.000170937	0.00315081	FANCD2	Fanconi anemia group D2 protein	-	-	path:bom03460	Fanconi anemia pathway
LOC102288402	239.079	387.44	179.515	508.159	778.258	2213.8	268.678	1166.74	-2.11896	4.94113e-05	0.00115403	ICAM1	Intercellular adhesion molecule 1	GO:0005178,GO:0005887,GO:0007155,GO:0098609	integrin binding|integral component of plasma membrane|cell adhesion|cell-cell adhesion	path:bom04064,path:bom04514,path:bom04650,path:bom04668,path:bom04670,path:bom04933,path:bom05143,path:bom05144,path:bom05150,path:bom05164,path:bom05166,path:bom05167,path:bom05169,path:bom05323,path:bom05416,path:bom05418	NF-kappa B signaling pathway|Cell adhesion molecules (CAMs)|Natural killer cell mediated cytotoxicity|TNF signaling pathway|Leukocyte transendothelial migration|AGE-RAGE signaling pathway in diabetic complications|African trypanosomiasis|Malaria|Staphylococcus aureus infection|Influenza A|Human T-cell leukemia virus 1 infection|Kaposi sarcoma-associated herpesvirus infection|Epstein-Barr virus in…
ABHD3	272.795	209.307	321.075	73.5369	38.7193	84.7605	267.725	65.6722	2.02641	5.20583e-08	3.46464e-06	ABHD3	Phospholipase ABHD3	GO:0004623,GO:0008970,GO:0016021,GO:0016298,GO:0034338,GO:0044255,GO:0046470,GO:0047372,GO:0051792,GO:0051793,GO:0052739,GO:0052740,GO:0102567,GO:0102568	phospholipase A2 activity|phospholipase A1 activity|integral component of membrane|lipase activity|short-chain carboxylesterase activity|cellular lipid metabolic process|phosphatidylcholine metabolic process|acylglycerol lipase activity|medium-chain fatty acid biosynthetic process|medium-chain fatty acid catabolic process|phosphatidylserine 1-acylhydrolase activity|1-acyl-2-lysophosphatidylserine…	-	-
CARD19	316.728	257.18	227.727	556.241	560.462	547.753	267.212	554.819	-1.05383	4.74198e-06	0.000156413	CARD19	Caspase recruitment domain-containing protein 19	GO:0005789,GO:0016021,GO:0031966	endoplasmic reticulum membrane|integral component of membrane|mitochondrial membrane	-	-
LOC102285220	264.621	270.54	265.681	623.178	847.953	442.942	266.948	638.024	-1.25687	2.20151e-05	0.000593422	HDGFL3	Hepatoma-derived growth factor-related protein 3	GO:0005576,GO:0005634,GO:0005654,GO:0005829,GO:0007026,GO:0008017,GO:0008083,GO:0008283,GO:0015631,GO:0031175,GO:0046785	extracellular region|nucleus|nucleoplasm|cytosol|negative regulation of microtubule depolymerization|microtubule binding|growth factor activity|cell proliferation|tubulin binding|neuron projection development|microtubule polymerization	-	-
ZNF367	205.362	327.32	267.733	130.104	75.5026	162.23	266.805	122.612	1.1205	0.00218212	0.0223731	Znf367	Zinc finger protein 367	GO:0000981,GO:0003677,GO:0003700,GO:0005634,GO:0005654,GO:0006357,GO:0046872	DNA-binding transcription factor activity, RNA polymerase II-specific|DNA binding|DNA-binding transcription factor activity|nucleus|nucleoplasm|regulation of transcription by RNA polymerase II|metal ion binding	-	-
ASF1B	159.386	488.753	151.818	48.0818	18.3917	59.2412	266.652	41.9049	2.6679	2.96765e-06	0.000105523	ASF1B	Histone chaperone ASF1B	GO:0000790,GO:0001835,GO:0005654,GO:0006335,GO:0006336,GO:0032991,GO:0042393	nuclear chromatin|blastocyst hatching|nucleoplasm|DNA replication-dependent nucleosome assembly|DNA replication-independent nucleosome assembly|protein-containing complex|histone binding	-	-
RAB11FIP4	263.6	228.233	307.739	65.9947	84.2145	113.925	266.524	88.0449	1.59753	3.88459e-07	1.89702e-05	RAB11FIP4	Rab11 family-interacting protein 4	GO:0003407,GO:0005509,GO:0005615,GO:0005768,GO:0005815,GO:0005819,GO:0016032,GO:0017137,GO:0030139,GO:0030306,GO:0030496,GO:0032154,GO:0032456,GO:0032465,GO:0042803,GO:0048471,GO:0055038,GO:1903452	neural retina development|calcium ion binding|extracellular space|endosome|microtubule organizing center|spindle|viral process|Rab GTPase binding|endocytic vesicle|ADP-ribosylation factor binding|midbody|cleavage furrow|endocytic recycling|regulation of cytokinesis|protein homodimerization activity|perinuclear region of cytoplasm|recycling endosome membrane|positive regulation of G1 to G0 transit…	path:bom04144	Endocytosis
GAL3ST2	272.795	130.26	391.855	32.9973	58.0789	54.6842	264.97	48.5868	2.44782	8.52828e-08	5.30057e-06	GAL3ST2	Galactose-3-O-sulfotransferase 2	GO:0001733,GO:0009247,GO:0016021,GO:0032580	galactosylceramide sulfotransferase activity|glycolipid biosynthetic process|integral component of membrane|Golgi cisterna membrane	-	-
RRS1	279.947	248.273	264.656	971.064	459.792	565.07	264.292	665.309	-1.33179	5.07534e-05	0.00117632	RRS1	Ribosome biogenesis regulatory protein homolog	GO:0000027,GO:0000055,GO:0000447,GO:0000794,GO:0005730,GO:0007080,GO:0008097,GO:0030687,GO:0042273,GO:1901796,GO:1902570	ribosomal large subunit assembly|ribosomal large subunit export from nucleus|endonucleolytic cleavage in ITS1 to separate SSU-rRNA from 5.8S rRNA and LSU-rRNA from tricistronic rRNA transcript (SSU-rRNA, 5.8S rRNA, LSU-rRNA)|condensed nuclear chromosome|nucleolus|mitotic metaphase plate congression|5S rRNA binding|preribosome, large subunit precursor|ribosomal large subunit biogenesis|regulation …	-	-
DCK	223.753	339.566	224.65	110.305	118.094	125.774	262.656	118.058	1.15275	8.16325e-05	0.00172691	DCK	Deoxycytidine kinase	GO:0004137,GO:0005524,GO:0005634,GO:0005737,GO:0006220,GO:0019136,GO:0042803	deoxycytidine kinase activity|ATP binding|nucleus|cytoplasm|pyrimidine nucleotide metabolic process|deoxynucleoside kinase activity|protein homodimerization activity	path:bom00230,path:bom00240	Purine metabolism|Pyrimidine metabolism
SLC7A1	231.927	311.733	237.985	616.579	1087.04	245.168	260.548	649.597	-1.31803	0.0053482	0.0420503	SLC7A1	High affinity cationic amino acid transporter 1	GO:0000064,GO:0005886,GO:0005887,GO:0006865,GO:0015171,GO:0015181,GO:0015189,GO:0016020,GO:0032991,GO:0097638,GO:1903352	L-ornithine transmembrane transporter activity|plasma membrane|integral component of plasma membrane|amino acid transport|amino acid transmembrane transporter activity|arginine transmembrane transporter activity|L-lysine transmembrane transporter activity|membrane|protein-containing complex|L-arginine import across plasma membrane|L-ornithine transmembrane transport	path:bom05206	MicroRNAs in cancer
NT5DC1	208.428	301.713	270.81	104.649	62.9189	77.4693	260.317	81.6789	1.67153	1.78055e-07	9.84607e-06	NT5DC1	5'-nucleotidase domain-containing protein 1	GO:0008253,GO:0046872	5'-nucleotidase activity|metal ion binding	-	-
LOC102288085	86.8448	637.94	55.393	16.0273	2.90395	11.8482	260.059	10.2598	4.66138	4.92225e-08	3.30516e-06	FAAH	Fatty-acid amide hydrolase 1	GO:0000139,GO:0004040,GO:0005789,GO:0009062,GO:0016021,GO:0017064,GO:0031090,GO:0102077,GO:0103073	Golgi membrane|amidase activity|endoplasmic reticulum membrane|fatty acid catabolic process|integral component of membrane|fatty acid amide hydrolase activity|organelle membrane|oleamide hydrolase activity|anandamide amidohydrolase activity	path:bom04723	Retrograde endocannabinoid signaling
TBKBP1	283.012	253.84	240.037	511.93	853.76	473.018	258.963	612.903	-1.24265	4.28458e-05	0.00102946	TBKBP1	TANK-binding kinase 1-binding protein 1	GO:0016032,GO:0045087	viral process|innate immune response	path:bom04622	RIG-I-like receptor signaling pathway
OSBPL6	253.383	223.78	294.404	466.677	2149.89	309.877	257.189	975.481	-1.92311	0.00138431	0.0159429	Osbpl6	Oxysterol-binding protein-related protein 6	GO:0005789,GO:0005829,GO:0005886,GO:0008289,GO:0015248,GO:0015485,GO:0016020,GO:0031965,GO:0032934,GO:0043231,GO:0097038	endoplasmic reticulum membrane|cytosol|plasma membrane|lipid binding|sterol transporter activity|cholesterol binding|membrane|nuclear membrane|sterol binding|intracellular membrane-bounded organelle|perinuclear endoplasmic reticulum	-	-
LOC102279350	195.145	487.64	88.2186	59.3952	6.77588	104.811	257.001	56.9942	2.17164	0.005681	0.0439321	GBP1	Guanylate-binding protein 1	GO:0000139,GO:0003924,GO:0005525,GO:0005576,GO:0005886,GO:0042742,GO:0051607	Golgi membrane|GTPase activity|GTP binding|extracellular region|plasma membrane|defense response to bacterium|defense response to virus	path:bom04621	NOD-like receptor signaling pathway
KIAA0101	165.516	427.52	175.411	51.8529	12.5838	52.8614	256.149	39.0994	2.70985	2.0061e-06	7.54603e-05	PCLAF	PCNA-associated factor	GO:0003682,GO:0005634,GO:0006260,GO:0006974,GO:0007098,GO:0009411,GO:0019985,GO:0048471,GO:0051726	chromatin binding|nucleus|DNA replication|cellular response to DNA damage stimulus|centrosome cycle|response to UV|translesion synthesis|perinuclear region of cytoplasm|regulation of cell cycle	-	-
HPSE	378.03	200.4	189.772	32.0545	27.1035	15.4939	256.068	24.884	3.36536	9.50513e-15	2.26931e-12	HPSE	Heparanase	GO:0005634,GO:0005765,GO:0007160,GO:0030200,GO:0030305,GO:0031012,GO:0060055	nucleus|lysosomal membrane|cell-matrix adhesion|heparan sulfate proteoglycan catabolic process|heparanase activity|extracellular matrix|angiogenesis involved in wound healing	path:bom00531,path:bom05205	Glycosaminoglycan degradation|Proteoglycans in cancer
TTF2	243.165	288.353	234.908	118.79	122.934	137.622	255.475	126.449	1.01386	5.19133e-05	0.00119393	TTF2	Transcription termination factor 2	GO:0003677,GO:0004386,GO:0005524,GO:0005681,GO:0005829,GO:0006353,GO:0006369,GO:0006397,GO:0008023,GO:0008094,GO:0008270,GO:0008380	DNA binding|helicase activity|ATP binding|spliceosomal complex|cytosol|DNA-templated transcription, termination|termination of RNA polymerase II transcription|mRNA processing|transcription elongation factor complex|DNA-dependent ATPase activity|zinc ion binding|RNA splicing	path:bom04918	Thyroid hormone synthesis
MCM10	164.494	450.9	143.612	89.5642	18.3917	74.7351	253.002	60.897	2.05348	0.000745923	0.0100155	MCM10	Protein MCM10 homolog	GO:0000082,GO:0003688,GO:0003690,GO:0003697,GO:0005634,GO:0005654,GO:0005730,GO:0006260,GO:0006270,GO:0006974,GO:0008283,GO:0019899,GO:0031298,GO:0042802,GO:0046872	G1/S transition of mitotic cell cycle|DNA replication origin binding|double-stranded DNA binding|single-stranded DNA binding|nucleus|nucleoplasm|nucleolus|DNA replication|DNA replication initiation|cellular response to DNA damage stimulus|cell proliferation|enzyme binding|replication fork protection complex|identical protein binding|metal ion binding	-	-
POC1A	210.471	289.466	247.217	64.1091	61.9509	92.9631	249.052	73.0077	1.76876	1.0513e-08	8.10899e-07	POC1A	POC1 centriolar protein homolog A	GO:0000922,GO:0003431,GO:0005813,GO:0005814,GO:0007052,GO:0007283,GO:0010825,GO:0036064,GO:1905515	spindle pole|growth plate cartilage chondrocyte development|centrosome|centriole|mitotic spindle organization|spermatogenesis|positive regulation of centrosome duplication|ciliary basal body|non-motile cilium assembly	-	-
TMEM184A	232.948	150.3	362.106	49.0246	76.4706	113.014	248.452	79.5031	1.64377	0.000194912	0.00345716	TMEM184A	Transmembrane protein 184A	GO:0005768,GO:0005886,GO:0008201,GO:0016021,GO:0030658,GO:0030659,GO:0030667,GO:0031901,GO:0048471	endosome|plasma membrane|heparin binding|integral component of membrane|transport vesicle membrane|cytoplasmic vesicle membrane|secretory granule membrane|early endosome membrane|perinuclear region of cytoplasm	-	-
CDH26	266.665	289.466	186.695	103.706	39.6873	32.8105	247.609	58.7346	2.07588	9.74615e-06	0.000295548	CDH26	Cadherin-like protein 26	GO:0005178,GO:0005509,GO:0005886,GO:0005913,GO:0007043,GO:0007156,GO:0008013,GO:0008092,GO:0009986,GO:0016021,GO:0016339,GO:0016342,GO:0034332,GO:0035710,GO:0042803,GO:0044331,GO:0045294,GO:0045296,GO:0070097,GO:0098609	integrin binding|calcium ion binding|plasma membrane|cell-cell adherens junction|cell-cell junction assembly|homophilic cell adhesion via plasma membrane adhesion molecules|beta-catenin binding|cytoskeletal protein binding|cell surface|integral component of membrane|calcium-dependent cell-cell adhesion via plasma membrane cell adhesion molecules|catenin complex|adherens junction organization|CD4-…	-	-
LOC102277645	296.294	395.233	51.2899	46.1963	26.1355	110.28	247.606	60.8705	2.02304	0.0035383	0.0312321	GBP1	Guanylate-binding protein 1	GO:0000139,GO:0003924,GO:0005525,GO:0005576,GO:0005886,GO:0042742,GO:0051607	Golgi membrane|GTPase activity|GTP binding|extracellular region|plasma membrane|defense response to bacterium|defense response to virus	path:bom04621	NOD-like receptor signaling pathway
SLC46A3	265.643	226.007	249.269	30.169	113.254	88.4061	246.973	77.2764	1.67665	0.000212519	0.00372987	SLC46A3	Solute carrier family 46 member 3	GO:0016021,GO:0055085	integral component of membrane|transmembrane transport	-	-
LOC102276827	211.493	393.006	129.25	69.7658	96.7982	96.6088	244.583	87.7243	1.47847	0.000737874	0.00994477	FOLR2	Folate receptor beta	GO:0005542,GO:0005576,GO:0005886,GO:0006898,GO:0006954,GO:0007155,GO:0007342,GO:0008144,GO:0008284,GO:0009986,GO:0015884,GO:0031362,GO:0035036,GO:0038023,GO:0046655,GO:0050758,GO:0051870,GO:0061714,GO:1904447	folic acid binding|extracellular region|plasma membrane|receptor-mediated endocytosis|inflammatory response|cell adhesion|fusion of sperm to egg plasma membrane involved in single fertilization|drug binding|positive regulation of cell proliferation|cell surface|folic acid transport|anchored component of external side of plasma membrane|sperm-egg recognition|signaling receptor activity|folic acid …	path:bom01523,path:bom04144	Antifolate resistance|Endocytosis
HJURP	191.059	372.966	167.205	32.0545	50.3351	42.836	243.743	41.7419	2.54536	9.03121e-10	9.11668e-08	HJURP	Holliday junction recognition protein	GO:0000775,GO:0000777,GO:0003677,GO:0005634,GO:0005654,GO:0005730,GO:0005739,GO:0005829,GO:0007049,GO:0007059,GO:0034080,GO:0042393,GO:0042802,GO:0043254,GO:0051101	chromosome, centromeric region|condensed chromosome kinetochore|DNA binding|nucleus|nucleoplasm|nucleolus|mitochondrion|cytosol|cell cycle|chromosome segregation|CENP-A containing nucleosome assembly|histone binding|identical protein binding|regulation of protein complex assembly|regulation of DNA binding	-	-
DDIT3	258.491	204.853	267.733	546.813	544.006	377.321	243.692	489.38	-1.00517	0.000181426	0.00328379	DDIT3	DNA damage-inducible transcript 3 protein	GO:0000122,GO:0000978,GO:0001077,GO:0001955,GO:0003677,GO:0005634,GO:0005737,GO:0005770,GO:0006355,GO:0006915,GO:0006983,GO:0006986,GO:0007050,GO:0008140,GO:0016055,GO:0030968,GO:0032757,GO:0032792,GO:0032993,GO:0034976,GO:0035976,GO:0036488,GO:0042594,GO:0042789,GO:0042803,GO:0043161,GO:0043522,GO:0043525,GO:0044324,GO:0045454,GO:0045599,GO:0045662,GO:0045892,GO:0045893,GO:0046982,GO:0051091,GO:…	negative regulation of transcription by RNA polymerase II|RNA polymerase II proximal promoter sequence-specific DNA binding|proximal promoter DNA-binding transcription activator activity, RNA polymerase II-specific|blood vessel maturation|DNA binding|nucleus|cytoplasm|late endosome|regulation of transcription, DNA-templated|apoptotic process|ER overload response|response to unfolded protein|cell …	path:bom04010,path:bom04141,path:bom04210,path:bom04932,path:bom05202	MAPK signaling pathway|Protein processing in endoplasmic reticulum|Apoptosis|Non-alcoholic fatty liver disease (NAFLD)|Transcriptional misregulation in cancer
ITGB2	102.17	548.873	78.9864	50.9102	66.7908	63.7982	243.343	60.4997	2.00728	0.00223287	0.0227538	ITGB2	Integrin beta-2	GO:0001540,GO:0005178,GO:0005925,GO:0006909,GO:0007159,GO:0007160,GO:0007229,GO:0008305,GO:0009986,GO:0016020,GO:0016477,GO:0019901,GO:0030369,GO:0030593,GO:0031072,GO:0031623,GO:0032930,GO:0033627,GO:0034113,GO:0034687,GO:0035987,GO:0043113,GO:0043315,GO:0044853,GO:0046872,GO:0050730,GO:0071404,GO:0099568	amyloid-beta binding|integrin binding|focal adhesion|phagocytosis|leukocyte cell-cell adhesion|cell-matrix adhesion|integrin-mediated signaling pathway|integrin complex|cell surface|membrane|cell migration|protein kinase binding|ICAM-3 receptor activity|neutrophil chemotaxis|heat shock protein binding|receptor internalization|positive regulation of superoxide anion generation|cell adhesion mediat…	path:bom04015,path:bom04145,path:bom04390,path:bom04514,path:bom04610,path:bom04650,path:bom04670,path:bom04810,path:bom05133,path:bom05134,path:bom05140,path:bom05144,path:bom05146,path:bom05150,path:bom05152,path:bom05166,path:bom05323,path:bom05416	Rap1 signaling pathway|Phagosome|Hippo signaling pathway|Cell adhesion molecules (CAMs)|Complement and coagulation cascades|Natural killer cell mediated cytotoxicity|Leukocyte transendothelial migration|Regulation of actin cytoskeleton|Pertussis|Legionellosis|Leishmaniasis|Malaria|Amoebiasis|Staphylococcus aureus infection|Tuberculosis|Human T-cell leukemia virus 1 infection|Rheumatoid arthritis|…
SLC4A9	284.034	214.873	229.779	27.3406	20.3276	41.0132	242.895	29.5605	3.0358	2.49864e-17	9.16637e-15	SLC4A9	Anion exchange protein 4	GO:0005452,GO:0005886,GO:0005887,GO:0008510,GO:0015301,GO:0015701,GO:0045177,GO:0051453	inorganic anion exchanger activity|plasma membrane|integral component of plasma membrane|sodium:bicarbonate symporter activity|anion:anion antiporter activity|bicarbonate transport|apical part of cell|regulation of intracellular pH	-	-
RAB11FIP3	224.775	256.066	245.166	581.696	495.607	507.652	242.002	528.318	-1.1267	1.60557e-07	8.99437e-06	RAB11FIP3	Rab11 family-interacting protein 3	GO:0005509,GO:0005654,GO:0005768,GO:0005813,GO:0005815,GO:0005829,GO:0007049,GO:0016192,GO:0017137,GO:0030139,GO:0030306,GO:0030496,GO:0032154,GO:0032456,GO:0032465,GO:0042803,GO:0043231,GO:0045171,GO:0051301,GO:0051959,GO:0055037,GO:0055038,GO:0061512,GO:0070164	calcium ion binding|nucleoplasm|endosome|centrosome|microtubule organizing center|cytosol|cell cycle|vesicle-mediated transport|Rab GTPase binding|endocytic vesicle|ADP-ribosylation factor binding|midbody|cleavage furrow|endocytic recycling|regulation of cytokinesis|protein homodimerization activity|intracellular membrane-bounded organelle|intercellular bridge|cell division|dynein light intermedi…	path:bom04144	Endocytosis
GFPT2	203.319	372.966	145.663	684.459	1484.89	432.005	240.65	867.116	-1.84973	0.000180101	0.00327163	GFPT2	Glutamine--fructose-6-phosphate aminotransferase [isomerizing] 2	GO:0004360,GO:0006002,GO:0006047,GO:0006048,GO:0006487,GO:0006541,GO:0097367,GO:1990830	glutamine-fructose-6-phosphate transaminase (isomerizing) activity|fructose 6-phosphate metabolic process|UDP-N-acetylglucosamine metabolic process|UDP-N-acetylglucosamine biosynthetic process|protein N-linked glycosylation|glutamine metabolic process|carbohydrate derivative binding|cellular response to leukemia inhibitory factor	path:bom00250,path:bom00520,path:bom04931	Alanine, aspartate and glutamate metabolism|Amino sugar and nucleotide sugar metabolism|Insulin resistance
SAMD4A	205.362	229.347	287.223	915.44	1318.39	193.218	240.644	809.017	-1.74913	0.00144035	0.0163258	SAMD4A	Protein Smaug homolog 1	GO:0000289,GO:0000932,GO:0001650,GO:0003723,GO:0003729,GO:0005829,GO:0017148,GO:0030054,GO:0030371,GO:0030425,GO:0043488,GO:0045202,GO:0045727	nuclear-transcribed mRNA poly(A) tail shortening|P-body|fibrillar center|RNA binding|mRNA binding|cytosol|negative regulation of translation|cell junction|translation repressor activity|dendrite|regulation of mRNA stability|synapse|positive regulation of translation	-	-
KIF4A	152.234	352.926	215.417	38.654	18.3917	40.1017	240.193	32.3825	2.88855	1.45124e-10	1.65365e-08	KIF4B	Chromosome-associated kinesin KIF4B	GO:0000281,GO:0003677,GO:0003777,GO:0005524,GO:0005654,GO:0005829,GO:0005871,GO:0005874,GO:0006890,GO:0007018,GO:0007052,GO:0008017,GO:0016363,GO:0016887,GO:0019886,GO:0045171,GO:0051256	mitotic cytokinesis|DNA binding|microtubule motor activity|ATP binding|nucleoplasm|cytosol|kinesin complex|microtubule|retrograde vesicle-mediated transport, Golgi to ER|microtubule-based movement|mitotic spindle organization|microtubule binding|nuclear matrix|ATPase activity|antigen processing and presentation of exogenous peptide antigen via MHC class II|intercellular bridge|mitotic spindle mid…	-	-
OSBPL3	217.623	325.093	175.411	96.1636	137.454	59.2412	239.376	97.6195	1.29441	0.00136882	0.015825	OSBPL3	Oxysterol-binding protein-related protein 3	GO:0005789,GO:0005829,GO:0005886,GO:0006699,GO:0008289,GO:0015248,GO:0015485,GO:0016020,GO:0031965,GO:0032433,GO:0032934,GO:0043231,GO:0097038	endoplasmic reticulum membrane|cytosol|plasma membrane|bile acid biosynthetic process|lipid binding|sterol transporter activity|cholesterol binding|membrane|nuclear membrane|filopodium tip|sterol binding|intracellular membrane-bounded organelle|perinuclear endoplasmic reticulum	-	-
MX2	256.448	424.18	35.9029	6.59947	3.87193	5.46842	238.843	5.31327	5.48857	1.21654e-12	2.05595e-10	MX2	Interferon-induced GTP-binding protein Mx2	GO:0000266,GO:0003374,GO:0003924,GO:0005525,GO:0005634,GO:0005737,GO:0008017,GO:0009615,GO:0016020,GO:0031966,GO:0045087,GO:0051607,GO:0061025	mitochondrial fission|dynamin family protein polymerization involved in mitochondrial fission|GTPase activity|GTP binding|nucleus|cytoplasm|microtubule binding|response to virus|membrane|mitochondrial membrane|innate immune response|defense response to virus|membrane fusion	-	-
POLR1C	217.623	243.82	254.398	654.29	437.528	463.904	238.613	518.574	-1.11998	1.93297e-05	0.000530545	POLR1C	DNA-directed RNA polymerases I and III subunit RPAC1	GO:0003677,GO:0003899,GO:0005666,GO:0005736,GO:0006360,GO:0006383,GO:0046983	DNA binding|DNA-directed 5'-3' RNA polymerase activity|RNA polymerase III complex|RNA polymerase I complex|transcription by RNA polymerase I|transcription by RNA polymerase III|protein dimerization activity	path:bom03020,path:bom04623	RNA polymerase|Cytosolic DNA-sensing pathway
SCRN3	247.252	173.68	293.378	72.5941	152.941	106.634	238.103	110.723	1.10557	0.00307967	0.0284904	SCRN3	Secernin-3	GO:0006887,GO:0016805	exocytosis|dipeptidase activity	-	-
SLC46A2	129.756	320.64	262.604	51.8529	108.414	115.748	237.667	92.0051	1.36856	0.00226122	0.0229959	SLC46A2	Thymic stromal cotransporter homolog	GO:0005886,GO:0009986,GO:0015293,GO:0016021,GO:0043029,GO:0045580,GO:0048538,GO:0070233	plasma membrane|cell surface|symporter activity|integral component of membrane|T cell homeostasis|regulation of T cell differentiation|thymus development|negative regulation of T cell apoptotic process	-	-
TROAP	185.95	313.96	210.288	63.1663	58.0789	52.8614	236.733	58.0356	2.0277	7.09735e-10	7.22707e-08	TROAP	Tastin	GO:0005737,GO:0007155	cytoplasm|cell adhesion	-	-
DAPP1	269.73	212.647	226.701	134.818	126.806	53.7728	236.359	105.132	1.1698	0.00270355	0.0261505	DAPP1	Dual adapter for phosphotyrosine and 3-phosphotyrosine and 3-phosphoinositide	GO:0005543,GO:0005547,GO:0005737,GO:0005829,GO:0005886,GO:0006470,GO:0007165,GO:0016020,GO:0030165,GO:0043325	phospholipid binding|phosphatidylinositol-3,4,5-trisphosphate binding|cytoplasm|cytosol|plasma membrane|protein dephosphorylation|signal transduction|membrane|PDZ domain binding|phosphatidylinositol-3,4-bisphosphate binding	path:bom04662	B cell receptor signaling pathway
STMN2	208.428	203.74	292.352	1076.66	499.479	649.831	234.84	741.988	-1.6595	1.90416e-06	7.28767e-05	Stmn2	Stathmin-2	GO:0005737,GO:0005768,GO:0005794,GO:0007019,GO:0007026,GO:0010976,GO:0010977,GO:0015631,GO:0016020,GO:0030027,GO:0030426,GO:0031110,GO:0031115,GO:0031117,GO:0031175,GO:0031982,GO:0043005,GO:0043025,GO:0048306,GO:0048471,GO:0051493,GO:1990090	cytoplasm|endosome|Golgi apparatus|microtubule depolymerization|negative regulation of microtubule depolymerization|positive regulation of neuron projection development|negative regulation of neuron projection development|tubulin binding|membrane|lamellipodium|growth cone|regulation of microtubule polymerization or depolymerization|negative regulation of microtubule polymerization|positive regula…	-	-
CCNF	162.451	367.4	172.334	44.3107	20.3276	30.0763	234.062	31.5715	2.88877	4.24965e-10	4.46986e-08	CCNF	Cyclin-F	GO:0000079,GO:0000278,GO:0000307,GO:0000320,GO:0001890,GO:0005634,GO:0005737,GO:0005813,GO:0005814,GO:0006468,GO:0007088,GO:0008284,GO:0010826,GO:0016538,GO:0016567,GO:0019005,GO:0019901,GO:0030054,GO:0031146,GO:0045787,GO:0051301	regulation of cyclin-dependent protein serine/threonine kinase activity|mitotic cell cycle|cyclin-dependent protein kinase holoenzyme complex|re-entry into mitotic cell cycle|placenta development|nucleus|cytoplasm|centrosome|centriole|protein phosphorylation|regulation of mitotic nuclear division|positive regulation of cell proliferation|negative regulation of centrosome duplication|cyclin-depend…	-	-
LOC102283314	203.319	276.106	221.572	901.298	446.24	576.918	233.666	641.486	-1.45744	8.39724e-06	0.000259882	Fv1	Friend virus susceptibility protein 1	GO:0005794,GO:0009615,GO:0016032,GO:0051607	Golgi apparatus|response to virus|viral process|defense response to virus	-	-
PTTG1	170.625	328.433	201.056	88.6214	24.1996	73.8237	233.371	62.2149	1.90594	0.00010815	0.00217763	PTTG1	Securin	GO:0005634,GO:0005737,GO:0006281,GO:0017124,GO:0045143,GO:0051276,GO:0051301,GO:2000816	nucleus|cytoplasm|DNA repair|SH3 domain binding|homologous chromosome segregation|chromosome organization|cell division|negative regulation of mitotic sister chromatid separation	path:bom04110,path:bom04114,path:bom05166	Cell cycle|Oocyte meiosis|Human T-cell leukemia virus 1 infection
SP110	231.927	238.253	226.701	103.706	156.813	86.5833	232.294	115.701	1.00645	0.0012839	0.0150986	SP110	Sp110 nuclear body protein	-	-	-	-
FAM3B	293.229	195.947	202.082	62.2235	80.3425	68.3553	230.419	70.3071	1.71338	3.78198e-08	2.6299e-06	Fam3b	Protein FAM3B	GO:0005125,GO:0005576,GO:0005615,GO:0005641,GO:0006915,GO:0030073,GO:0042593	cytokine activity|extracellular region|extracellular space|nuclear envelope lumen|apoptotic process|insulin secretion|glucose homeostasis	-	-
NEK2	151.212	366.286	173.36	46.1963	42.5912	59.2412	230.286	49.3429	2.22092	1.78908e-07	9.857e-06	NEK2	Serine/threonine-protein kinase Nek2	GO:0000070,GO:0000086,GO:0000278,GO:0000776,GO:0000777,GO:0000794,GO:0000922,GO:0001824,GO:0004672,GO:0004674,GO:0005524,GO:0005654,GO:0005730,GO:0005813,GO:0005829,GO:0005874,GO:0006468,GO:0007059,GO:0007088,GO:0010389,GO:0019903,GO:0030496,GO:0032212,GO:0032991,GO:0043392,GO:0046602,GO:0046777,GO:0046872,GO:0051225,GO:0051299,GO:0051301,GO:0051321,GO:0051973,GO:0051988,GO:0090307,GO:0097711,GO:…	mitotic sister chromatid segregation|G2/M transition of mitotic cell cycle|mitotic cell cycle|kinetochore|condensed chromosome kinetochore|condensed nuclear chromosome|spindle pole|blastocyst development|protein kinase activity|protein serine/threonine kinase activity|ATP binding|nucleoplasm|nucleolus|centrosome|cytosol|microtubule|protein phosphorylation|chromosome segregation|regulation of mito…	-	-
TM7SF2	223.753	272.766	193.876	55.6241	27.1035	82.0263	230.132	54.918	2.06499	9.66757e-07	4.14273e-05	TM7SF2	Delta(14)-sterol reductase	GO:0005637,GO:0006695,GO:0016126,GO:0030176,GO:0050613,GO:0050661	nuclear inner membrane|cholesterol biosynthetic process|sterol biosynthetic process|integral component of endoplasmic reticulum membrane|delta14-sterol reductase activity|NADP binding	path:bom00100	Steroid biosynthesis
FGD4	261.556	258.293	170.282	70.7086	149.069	81.1149	230.044	100.298	1.19822	0.00176834	0.0189577	FGD4	FYVE, RhoGEF and PH domain-containing protein 4	GO:0001726,GO:0003779,GO:0005085,GO:0005089,GO:0005737,GO:0005794,GO:0005829,GO:0005856,GO:0007010,GO:0007186,GO:0008360,GO:0030027,GO:0030036,GO:0030175,GO:0031267,GO:0035023,GO:0043065,GO:0043087,GO:0046847,GO:0046872,GO:0051056	ruffle|actin binding|guanyl-nucleotide exchange factor activity|Rho guanyl-nucleotide exchange factor activity|cytoplasm|Golgi apparatus|cytosol|cytoskeleton|cytoskeleton organization|G protein-coupled receptor signaling pathway|regulation of cell shape|lamellipodium|actin cytoskeleton organization|filopodium|small GTPase binding|regulation of Rho protein signal transduction|positive regulation o…	-	-
LOC102286074	231.927	187.04	269.785	126.333	90.0224	109.368	229.584	108.574	1.08059	0.000233511	0.00403706	Cyb561d1	Cytochrome b561 domain-containing protein 1	GO:0016021,GO:0046872,GO:0055114	integral component of membrane|metal ion binding|oxidation-reduction process	-	-
EPB41L4B	187.993	159.207	339.539	71.6513	120.998	76.5579	228.913	89.7357	1.35213	0.000757783	0.0101314	EPB41L4B	Band 4.1-like protein 4B	GO:0005200,GO:0005737,GO:0005829,GO:0005856,GO:0005886,GO:0005923,GO:0008092,GO:0010628,GO:0031032,GO:0042060,GO:0045177,GO:0045785,GO:0051549	structural constituent of cytoskeleton|cytoplasm|cytosol|cytoskeleton|plasma membrane|bicellular tight junction|cytoskeletal protein binding|positive regulation of gene expression|actomyosin structure organization|wound healing|apical part of cell|positive regulation of cell adhesion|positive regulation of keratinocyte migration	path:bom04530	Tight junction
TP53I11	190.037	323.98	171.308	606.208	516.903	647.096	228.442	590.069	-1.37022	1.18374e-05	0.000349796	TP53I11	Tumor protein p53-inducible protein 11	GO:0016021	integral component of membrane	-	-
LOC102284391	250.317	253.84	177.463	109.363	72.5987	139.445	227.207	107.135	1.08342	0.00162281	0.0177905	HLA-DMA	HLA class II histocompatibility antigen, DM alpha chain	GO:0002503,GO:0005765,GO:0006955,GO:0009986,GO:0016020,GO:0016021,GO:0019886,GO:0023026,GO:0031902,GO:0042613,GO:0043231	peptide antigen assembly with MHC class II protein complex|lysosomal membrane|immune response|cell surface|membrane|integral component of membrane|antigen processing and presentation of exogenous peptide antigen via MHC class II|MHC class II protein complex binding|late endosome membrane|MHC class II protein complex|intracellular membrane-bounded organelle	path:bom04145,path:bom04514,path:bom04612,path:bom04640,path:bom04658,path:bom04659,path:bom04672,path:bom04940,path:bom05140,path:bom05145,path:bom05150,path:bom05152,path:bom05164,path:bom05166,path:bom05168,path:bom05169,path:bom05310,path:bom05320,path:bom05321,path:bom05322,path:bom05323,path:bom05330,path:bom05332,path:bom05416	Phagosome|Cell adhesion molecules (CAMs)|Antigen processing and presentation|Hematopoietic cell lineage|Th1 and Th2 cell differentiation|Th17 cell differentiation|Intestinal immune network for IgA production|Type I diabetes mellitus|Leishmaniasis|Toxoplasmosis|Staphylococcus aureus infection|Tuberculosis|Influenza A|Human T-cell leukemia virus 1 infection|Herpes simplex virus 1 infection|Epstein-…
RRP15	255.426	209.307	215.417	684.459	395.905	353.625	226.717	477.996	-1.07586	0.000921567	0.0116677	RRP15	RRP15-like protein	GO:0006364,GO:0030687	rRNA processing|preribosome, large subunit precursor	-	-
METTL1	254.404	219.327	206.185	718.399	515.935	516.766	226.639	583.7	-1.36468	9.21741e-08	5.6535e-06	METTL1	tRNA (guanine-N(7)-)-methyltransferase	GO:0000049,GO:0005634,GO:0005654,GO:0005730,GO:0005829,GO:0006400,GO:0008176,GO:0030488,GO:0036265,GO:0043527	tRNA binding|nucleus|nucleoplasm|nucleolus|cytosol|tRNA modification|tRNA (guanine-N7-)-methyltransferase activity|tRNA methylation|RNA (guanine-N7)-methylation|tRNA methyltransferase complex	-	-
UNC93B1	208.428	286.126	183.618	61.2808	143.261	55.5956	226.057	86.7126	1.38311	0.00139742	0.0160018	Unc93b1	Protein unc-93 homolog B1	GO:0000902,GO:0002224,GO:0002250,GO:0005764,GO:0005768,GO:0005783,GO:0005789,GO:0006886,GO:0008565,GO:0016021,GO:0019882,GO:0019886,GO:0032009,GO:0034138,GO:0034154,GO:0034162,GO:0035325,GO:0045087,GO:0051607,GO:2000778,GO:2001184	cell morphogenesis|toll-like receptor signaling pathway|adaptive immune response|lysosome|endosome|endoplasmic reticulum|endoplasmic reticulum membrane|intracellular protein transport|protein transporter activity|integral component of membrane|antigen processing and presentation|antigen processing and presentation of exogenous peptide antigen via MHC class II|early phagosome|toll-like receptor 3 …	-	-
HMHA1	136.908	448.673	91.2959	58.4524	60.9829	56.507	225.626	58.6474	1.94301	0.000509626	0.0074565	ARHGAP45	Rho GTPase-activating protein 45	GO:0005096,GO:0005576,GO:0005829,GO:0016020,GO:0032587,GO:0034774,GO:0035556,GO:0035578,GO:0043312,GO:0046872,GO:0051056	GTPase activator activity|extracellular region|cytosol|membrane|ruffle membrane|secretory granule lumen|intracellular signal transduction|azurophil granule lumen|neutrophil degranulation|metal ion binding|regulation of small GTPase mediated signal transduction	-	-
SSBP4	272.795	246.046	156.947	502.502	418.168	479.398	225.263	466.69	-1.05117	0.000249407	0.00427259	SSBP4	Single-stranded DNA-binding protein 4	GO:0000978,GO:0001077,GO:0003697,GO:0005634,GO:0045944	RNA polymerase II proximal promoter sequence-specific DNA binding|proximal promoter DNA-binding transcription activator activity, RNA polymerase II-specific|single-stranded DNA binding|nucleus|positive regulation of transcription by RNA polymerase II	-	-
KIF18B	149.169	367.4	156.947	32.9973	32.9114	58.3298	224.505	41.4128	2.43653	2.04445e-07	1.11013e-05	KIF18B	Kinesin-like protein KIF18B	GO:0000070,GO:0000235,GO:0000278,GO:0003774,GO:0003777,GO:0005524,GO:0005634,GO:0005737,GO:0005829,GO:0005871,GO:0005874,GO:0007018,GO:0007019,GO:0008017,GO:0008574,GO:0016604,GO:0016887,GO:0019894,GO:0035371,GO:0051301,GO:0051302,GO:0061673,GO:1990023,GO:1990752	mitotic sister chromatid segregation|astral microtubule|mitotic cell cycle|motor activity|microtubule motor activity|ATP binding|nucleus|cytoplasm|cytosol|kinesin complex|microtubule|microtubule-based movement|microtubule depolymerization|microtubule binding|ATP-dependent microtubule motor activity, plus-end-directed|nuclear body|ATPase activity|kinesin binding|microtubule plus-end|cell division|…	-	-
KCNK6	180.842	298.373	193.876	48.0818	66.7908	79.2921	224.363	64.7216	1.79228	3.97102e-07	1.92823e-05	KCNK6	Potassium channel subfamily K member 6	GO:0003085,GO:0005242,GO:0005267,GO:0005886,GO:0005887,GO:0006813,GO:0008076,GO:0022841,GO:0034765,GO:0060075,GO:0061337,GO:0071805	negative regulation of systemic arterial blood pressure|inward rectifier potassium channel activity|potassium channel activity|plasma membrane|integral component of plasma membrane|potassium ion transport|voltage-gated potassium channel complex|potassium ion leak channel activity|regulation of ion transmembrane transport|regulation of resting membrane potential|cardiac conduction|potassium ion tr…	-	-
ACPP	240.1	280.56	148.741	12.2562	25.1675	12.7596	223.134	16.7278	3.74068	1.6165e-17	6.07843e-15	ACPP	Prostatic acid phosphatase	GO:0003993,GO:0005615,GO:0005622,GO:0005886,GO:0006144,GO:0006772,GO:0008253,GO:0009117,GO:0012506,GO:0016021,GO:0016311,GO:0016791,GO:0030175,GO:0042131,GO:0042803,GO:0046085,GO:0051289,GO:0051930,GO:0052642,GO:0060168	acid phosphatase activity|extracellular space|intracellular|plasma membrane|purine nucleobase metabolic process|thiamine metabolic process|5'-nucleotidase activity|nucleotide metabolic process|vesicle membrane|integral component of membrane|dephosphorylation|phosphatase activity|filopodium|thiamine phosphate phosphatase activity|protein homodimerization activity|adenosine metabolic process|protei…	-	-
VILL	249.296	211.533	207.211	63.1663	35.8153	84.7605	222.68	61.2474	1.86066	4.68487e-07	2.21588e-05	VILL	Villin-like protein	GO:0005200,GO:0015629,GO:0051015,GO:0051693	structural constituent of cytoskeleton|actin cytoskeleton|actin filament binding|actin filament capping	-	-
SNED1	225.797	200.4	241.062	422.366	1463.59	363.65	222.42	749.868	-1.75311	0.000460773	0.00686867	SNED1	Sushi, nidogen and EGF-like domain-containing protein 1	GO:0005509,GO:0005576,GO:0007160	calcium ion binding|extracellular region|cell-matrix adhesion	-	-
SIGLEC1	137.93	453.126	73.8574	12.2562	30.9754	14.5825	221.638	19.2713	3.52468	1.06106e-07	6.4287e-06	SIGLEC1	Sialoadhesin	GO:0001618,GO:0005769,GO:0005770,GO:0005886,GO:0007155,GO:0016021,GO:0030139,GO:0030246,GO:0046718,GO:0046790,GO:0050765,GO:0072583,GO:0075512	virus receptor activity|early endosome|late endosome|plasma membrane|cell adhesion|integral component of membrane|endocytic vesicle|carbohydrate binding|viral entry into host cell|virion binding|negative regulation of phagocytosis|clathrin-dependent endocytosis|clathrin-dependent endocytosis of virus by host cell	path:bom04514	Cell adhesion molecules (CAMs)
ARHGAP26	206.384	237.14	220.546	318.66	742.443	425.625	221.357	495.576	-1.1627	0.000962469	0.0120237	ARHGAP26	Rho GTPase-activating protein 26	-	-	-	-
TNFRSF12A	151.212	259.406	253.372	1611.21	633.06	353.625	221.33	865.966	-1.96826	0.000106355	0.00215105	TNFRSF12A	Tumor necrosis factor receptor superfamily member 12A	GO:0001525,GO:0001726,GO:0005886,GO:0006931,GO:0009986,GO:0016021,GO:0033209,GO:0043065,GO:0045765,GO:0045773,GO:0061041,GO:0097191,GO:2001238	angiogenesis|ruffle|plasma membrane|substrate-dependent cell migration, cell attachment to substrate|cell surface|integral component of membrane|tumor necrosis factor-mediated signaling pathway|positive regulation of apoptotic process|regulation of angiogenesis|positive regulation of axon extension|regulation of wound healing|extrinsic apoptotic signaling pathway|positive regulation of extrinsic …	path:bom04060	Cytokine-cytokine receptor interaction
VASH2	246.231	208.193	208.237	89.5642	105.51	103.9	220.887	99.6581	1.14852	1.04299e-05	0.000313125	VASH2	Tubulinyl-Tyr carboxypeptidase 2	GO:0000768,GO:0001938,GO:0003779,GO:0004181,GO:0005576,GO:0005737,GO:0006508,GO:0045766,GO:0060716,GO:0140253	syncytium formation by plasma membrane fusion|positive regulation of endothelial cell proliferation|actin binding|metallocarboxypeptidase activity|extracellular region|cytoplasm|proteolysis|positive regulation of angiogenesis|labyrinthine layer blood vessel development|cell-cell fusion	-	-
LIPG	246.231	178.133	237.985	90.507	66.7908	54.6842	220.783	70.6606	1.64467	3.97414e-07	1.92823e-05	LIPG	Endothelial lipase	GO:0004465,GO:0004620,GO:0005576,GO:0005615,GO:0005769,GO:0005794,GO:0006629,GO:0007584,GO:0008201,GO:0008283,GO:0008970,GO:0009395,GO:0009986,GO:0010983,GO:0032376,GO:0034375,GO:0042632,GO:0043691,GO:0050746,GO:0055091	lipoprotein lipase activity|phospholipase activity|extracellular region|extracellular space|early endosome|Golgi apparatus|lipid metabolic process|response to nutrient|heparin binding|cell proliferation|phospholipase A1 activity|phospholipid catabolic process|cell surface|positive regulation of high-density lipoprotein particle clearance|positive regulation of cholesterol transport|high-density l…	path:bom00561,path:bom04979	Glycerolipid metabolism|Cholesterol metabolism
ARFGEF3	231.927	224.893	203.108	55.6241	84.2145	72.0009	219.976	70.6131	1.63971	1.66895e-08	1.24889e-06	ARFGEF3	Brefeldin A-inhibited guanine nucleotide-exchange protein 3	GO:0005086,GO:0010923,GO:0016021,GO:0030658,GO:0032012	ARF guanyl-nucleotide exchange factor activity|negative regulation of phosphatase activity|integral component of membrane|transport vesicle membrane|regulation of ARF protein signal transduction	-	-
NCKAP1L	136.908	424.18	95.3991	53.7385	50.3351	49.2158	218.829	51.0965	2.09765	0.000113237	0.00225889	NCKAP1L	Nck-associated protein 1-like	GO:0000902,GO:0001782,GO:0002262,GO:0005096,GO:0005829,GO:0005886,GO:0005887,GO:0006935,GO:0016020,GO:0016477,GO:0030011,GO:0030031,GO:0030295,GO:0030593,GO:0030667,GO:0030838,GO:0030866,GO:0030890,GO:0031209,GO:0032700,GO:0032715,GO:0033630,GO:0034101,GO:0035509,GO:0038096,GO:0042102,GO:0042327,GO:0042493,GO:0043029,GO:0043066,GO:0043312,GO:0043372,GO:0043378,GO:0044877,GO:0045579,GO:0045588,GO:…	cell morphogenesis|B cell homeostasis|myeloid cell homeostasis|GTPase activator activity|cytosol|plasma membrane|integral component of plasma membrane|chemotaxis|membrane|cell migration|maintenance of cell polarity|cell projection assembly|protein kinase activator activity|neutrophil chemotaxis|secretory granule membrane|positive regulation of actin filament polymerization|cortical actin cytoskel…	path:bom04810	Regulation of actin cytoskeleton
STXBP4	206.384	213.76	235.933	65.0519	82.2785	107.546	218.692	84.9587	1.36337	6.01605e-06	0.000192583	STXBP4	Syntaxin-binding protein 4	GO:0006605,GO:0006974,GO:0008286,GO:0010827,GO:0010838,GO:0019905,GO:0045335,GO:0050821,GO:0061178,GO:0070062,GO:0071346,GO:1902808	protein targeting|cellular response to DNA damage stimulus|insulin receptor signaling pathway|regulation of glucose transmembrane transport|positive regulation of keratinocyte proliferation|syntaxin binding|phagocytic vesicle|protein stabilization|regulation of insulin secretion involved in cellular response to glucose stimulus|extracellular exosome|cellular response to interferon-gamma|positive …	-	-
MYO1F	121.583	460.92	71.8058	44.3107	62.9189	48.3044	218.103	51.8446	2.07218	0.000835438	0.0109078	MYO1F	Unconventional myosin-If	GO:0003774,GO:0003779,GO:0005516,GO:0005524,GO:0016461	motor activity|actin binding|calmodulin binding|ATP binding|unconventional myosin complex	-	-
ACOT6	230.905	209.307	208.237	95.2209	58.0789	107.546	216.149	86.9485	1.31277	4.47783e-05	0.00106532	Acot6	Acyl-coenzyme A thioesterase 6	GO:0005777,GO:0006631,GO:0006637,GO:0047617,GO:0052689	peroxisome|fatty acid metabolic process|acyl-CoA metabolic process|acyl-CoA hydrolase activity|carboxylic ester hydrolase activity	-	-
GPATCH4	243.165	226.007	178.489	678.802	314.594	392.815	215.887	462.07	-1.09797	0.00167662	0.018227	GPATCH4	G patch domain-containing protein 4	GO:0002244,GO:0003676	hematopoietic progenitor cell differentiation|nucleic acid binding	-	-
IL17REL	230.905	292.806	123.096	30.169	63.8868	33.7219	215.602	42.5926	2.34058	2.53009e-07	1.33997e-05	IL17REL	Putative interleukin-17 receptor E-like	GO:0030368	interleukin-17 receptor activity	-	-
TMEM255B	233.97	131.373	281.068	3.77112	55.175	60.1526	215.471	39.6996	2.4403	0.00054754	0.00788845	TMEM255B	Transmembrane protein 255B	GO:0016021	integral component of membrane	-	-
LOC102267962	232.948	183.7	227.727	74.4797	84.2145	63.7982	214.792	74.1641	1.53549	7.13454e-08	4.56641e-06	VWA8	von Willebrand factor A domain-containing protein 8	GO:0005524,GO:0005739,GO:0016887	ATP binding|mitochondrion|ATPase activity	-	-
RTP3	213.536	233.8	195.927	43.3679	37.7513	65.621	214.421	48.9134	2.12997	7.93343e-11	9.78088e-09	RTP3	Receptor-transporting protein 3	GO:0001580,GO:0005737,GO:0006612,GO:0009986,GO:0016021,GO:0031849,GO:0051205	detection of chemical stimulus involved in sensory perception of bitter taste|cytoplasm|protein targeting to membrane|cell surface|integral component of membrane|olfactory receptor binding|protein insertion into membrane	-	-
ACSF3	240.1	163.66	239.011	101.82	72.5987	133.976	214.257	102.798	1.05919	0.00204291	0.0212059	ACSF3	Acyl-CoA synthetase family member 3, mitochondrial	GO:0005524,GO:0005739,GO:0006633,GO:0031957,GO:0090409,GO:0090410	ATP binding|mitochondrion|fatty acid biosynthetic process|very long-chain fatty acid-CoA ligase activity|malonyl-CoA synthetase activity|malonate catabolic process	path:bom00061,path:bom00280	Fatty acid biosynthesis|Valine, leucine and isoleucine degradation
AURKA	140.995	334	164.128	29.2262	31.9434	36.4561	213.041	32.5419	2.70936	2.48644e-10	2.75687e-08	AURKA	Aurora kinase A	GO:0000780,GO:0000922,GO:0004672,GO:0005524,GO:0005737,GO:0005813,GO:0005814,GO:0005829,GO:0005876,GO:0005929,GO:0007052,GO:0007057,GO:0007100,GO:0009611,GO:0009948,GO:0019901,GO:0031616,GO:0031625,GO:0031647,GO:0032091,GO:0032133,GO:0032436,GO:0032465,GO:0035174,GO:0042585,GO:0043066,GO:0043203,GO:0045120,GO:0046982,GO:0048471,GO:0051233,GO:0051301,GO:0051642,GO:0070938,GO:0071539,GO:0072687,GO:…	condensed nuclear chromosome, centromeric region|spindle pole|protein kinase activity|ATP binding|cytoplasm|centrosome|centriole|cytosol|spindle microtubule|cilium|mitotic spindle organization|spindle assembly involved in female meiosis I|mitotic centrosome separation|response to wounding|anterior/posterior axis specification|protein kinase binding|spindle pole centrosome|ubiquitin protein ligase…	path:bom04114,path:bom04914	Oocyte meiosis|Progesterone-mediated oocyte maturation
CPEB4	250.317	194.833	193.876	58.4524	133.582	51.95	213.009	81.328	1.39049	0.000924393	0.011674	Cpeb4	Cytoplasmic polyadenylation element-binding protein 4	GO:0000900,GO:0002931,GO:0003723,GO:0003730,GO:0005634,GO:0005737,GO:0005783,GO:0008135,GO:0014069,GO:0030054,GO:0030425,GO:0030426,GO:0035235,GO:0036294,GO:0042149,GO:0043005,GO:0043022,GO:0043197,GO:0043524,GO:0045202,GO:0045211,GO:0046872,GO:0048471,GO:0071230,GO:0098794,GO:1990124,GO:2000766	translation repressor activity, mRNA regulatory element binding|response to ischemia|RNA binding|mRNA 3'-UTR binding|nucleus|cytoplasm|endoplasmic reticulum|translation factor activity, RNA binding|postsynaptic density|cell junction|dendrite|growth cone|ionotropic glutamate receptor signaling pathway|cellular response to decreased oxygen levels|cellular response to glucose starvation|neuron proje…	path:bom04114,path:bom04914	Oocyte meiosis|Progesterone-mediated oocyte maturation
TLR1	209.449	243.82	185.669	68.823	132.614	103.9	212.979	101.779	1.06531	0.0014381	0.0163126	TLR1	Toll-like receptor 1	GO:0001775,GO:0002224,GO:0002755,GO:0004888,GO:0005794,GO:0005886,GO:0005887,GO:0006954,GO:0006955,GO:0007165,GO:0016020,GO:0030670,GO:0034130,GO:0034137,GO:0035354,GO:0035663,GO:0038023,GO:0038123,GO:0042116,GO:0042495,GO:0042535,GO:0042802,GO:0045087,GO:0045121,GO:0045410,GO:0046982,GO:0071723,GO:0071727,GO:2000484	cell activation|toll-like receptor signaling pathway|MyD88-dependent toll-like receptor signaling pathway|transmembrane signaling receptor activity|Golgi apparatus|plasma membrane|integral component of plasma membrane|inflammatory response|immune response|signal transduction|membrane|phagocytic vesicle membrane|toll-like receptor 1 signaling pathway|positive regulation of toll-like receptor 2 sig…	path:bom04620,path:bom05152	Toll-like receptor signaling pathway|Tuberculosis
PTPRU	153.256	121.353	364.158	314.889	1647.51	290.738	212.922	751.044	-1.8182	0.00536644	0.042135	PTPRU	Receptor-type tyrosine-protein phosphatase U	GO:0004725,GO:0005001,GO:0005886,GO:0005887,GO:0005911,GO:0006470,GO:0007155,GO:0007185,GO:0008013,GO:0008285,GO:0030154,GO:0030336,GO:0031100,GO:0034109,GO:0034394,GO:0051384,GO:0090090,GO:2000049	protein tyrosine phosphatase activity|transmembrane receptor protein tyrosine phosphatase activity|plasma membrane|integral component of plasma membrane|cell-cell junction|protein dephosphorylation|cell adhesion|transmembrane receptor protein tyrosine phosphatase signaling pathway|beta-catenin binding|negative regulation of cell proliferation|cell differentiation|negative regulation of cell migra…	-	-
NOC4L	219.666	243.82	174.386	645.805	388.161	366.384	212.624	466.783	-1.1348	0.000358503	0.00571818	NOC4L	Nucleolar complex protein 4 homolog	GO:0000981,GO:0003723,GO:0005634,GO:0005654,GO:0005730,GO:0006364,GO:0016021,GO:0030692,GO:0031965,GO:0032040	DNA-binding transcription factor activity, RNA polymerase II-specific|RNA binding|nucleus|nucleoplasm|nucleolus|rRNA processing|integral component of membrane|Noc4p-Nop14p complex|nuclear membrane|small-subunit processome	-	-
BSPRY	258.491	172.567	203.108	88.6214	52.2711	114.837	211.388	85.2431	1.30951	0.000443323	0.00670828	BSPRY	B box and SPRY domain-containing protein	GO:0006816,GO:0008270,GO:0016020,GO:0031252,GO:0048471,GO:1990830	calcium ion transport|zinc ion binding|membrane|cell leading edge|perinuclear region of cytoplasm|cellular response to leukemia inhibitory factor	-	-
PENK	142.017	170.34	321.075	927.696	808.265	2850.87	211.144	1528.94	-2.85612	2.17875e-08	1.61432e-06	PENK	Proenkephalin-A	GO:0001515,GO:0001662,GO:0001964,GO:0002118,GO:0005576,GO:0005886,GO:0007218,GO:0007268,GO:0007626,GO:0019233,GO:0030425,GO:0042742,GO:0043025,GO:0043679	opioid peptide activity|behavioral fear response|startle response|aggressive behavior|extracellular region|plasma membrane|neuropeptide signaling pathway|chemical synaptic transmission|locomotory behavior|sensory perception of pain|dendrite|defense response to bacterium|neuronal cell body|axon terminus	path:bom04080	Neuroactive ligand-receptor interaction
KIF2C	152.234	296.146	184.643	17.9128	10.6478	25.5193	211.008	18.0266	3.54471	2.50686e-15	6.18126e-13	KIF2C	Kinesin-like protein KIF2C	GO:0000278,GO:0000775,GO:0000776,GO:0000777,GO:0003777,GO:0005524,GO:0005634,GO:0005813,GO:0005829,GO:0005871,GO:0005874,GO:0006890,GO:0007018,GO:0007019,GO:0007080,GO:0008017,GO:0008283,GO:0015630,GO:0016020,GO:0016887,GO:0019237,GO:0019886,GO:0030951,GO:0035371,GO:0051010,GO:0051301,GO:0051310,GO:0051315,GO:0051983	mitotic cell cycle|chromosome, centromeric region|kinetochore|condensed chromosome kinetochore|microtubule motor activity|ATP binding|nucleus|centrosome|cytosol|kinesin complex|microtubule|retrograde vesicle-mediated transport, Golgi to ER|microtubule-based movement|microtubule depolymerization|mitotic metaphase plate congression|microtubule binding|cell proliferation|microtubule cytoskeleton|mem…	-	-
SMPDL3A	198.211	194.833	234.908	63.1663	60.9829	51.0386	209.317	58.3959	1.84266	8.80291e-11	1.06778e-08	SMPDL3A	Acid sphingomyelinase-like phosphodiesterase 3a	GO:0005576,GO:0005615,GO:0008081,GO:0008270,GO:0009143	extracellular region|extracellular space|phosphoric diester hydrolase activity|zinc ion binding|nucleoside triphosphate catabolic process	-	-
DIAPH3	137.93	285.013	204.134	37.7112	25.1675	46.4816	209.026	36.4534	2.51719	6.86565e-10	7.07303e-08	DIAPH3	Protein diaphanous homolog 3	GO:0003779,GO:0005634,GO:0005737,GO:0005829,GO:0007010,GO:0007283,GO:0017048,GO:0030036,GO:0030041,GO:0045296	actin binding|nucleus|cytoplasm|cytosol|cytoskeleton organization|spermatogenesis|Rho GTPase binding|actin cytoskeleton organization|actin filament polymerization|cadherin binding	path:bom04810	Regulation of actin cytoskeleton
NGEF	107.279	192.607	326.204	40.5396	18.3917	113.925	208.696	57.6189	1.85547	0.00336099	0.0301827	NGEF	Ephexin-1	GO:0005085,GO:0005089,GO:0005829,GO:0007186,GO:0016020,GO:0030426,GO:0035023,GO:0043065,GO:0043087,GO:0048013,GO:0051056,GO:0061002	guanyl-nucleotide exchange factor activity|Rho guanyl-nucleotide exchange factor activity|cytosol|G protein-coupled receptor signaling pathway|membrane|growth cone|regulation of Rho protein signal transduction|positive regulation of apoptotic process|regulation of GTPase activity|ephrin receptor signaling pathway|regulation of small GTPase mediated signal transduction|negative regulation of dendr…	path:bom04360	Axon guidance
PRPH	175.733	214.873	231.83	884.328	483.991	587.855	207.479	652.058	-1.6522	6.8094e-08	4.41466e-06	PRPH	Peripherin	GO:0005198,GO:0045098	structural molecule activity|type III intermediate filament	path:bom05014	Amyotrophic lateral sclerosis (ALS)
LRRC17	243.165	247.16	129.25	74.4797	23.2316	100.254	206.525	65.9885	1.64464	0.00157815	0.0173877	LRRC17	Leucine-rich repeat-containing protein 17	GO:0001503,GO:0005615,GO:0031012,GO:0045671,GO:0048539	ossification|extracellular space|extracellular matrix|negative regulation of osteoclast differentiation|bone marrow development	-	-
SLC25A42	229.883	183.7	203.108	74.4797	75.5026	132.153	205.564	94.0453	1.12738	0.000850944	0.0110432	Slc25a42	Mitochondrial coenzyme A transporter SLC25A42	GO:0005347,GO:0005739,GO:0005743,GO:0015217,GO:0015228,GO:0015866,GO:0015867,GO:0016021,GO:0035349,GO:0043262,GO:0080121,GO:0080122	ATP transmembrane transporter activity|mitochondrion|mitochondrial inner membrane|ADP transmembrane transporter activity|coenzyme A transmembrane transporter activity|ADP transport|ATP transport|integral component of membrane|coenzyme A transmembrane transport|adenosine-diphosphatase activity|AMP transport|AMP transmembrane transporter activity	-	-
ARHGEF39	167.559	295.033	148.741	110.305	74.5346	110.28	203.778	98.3733	1.04924	0.00515668	0.0409296	ARHGEF39	Rho guanine nucleotide exchange factor 39	GO:0005089,GO:0005886,GO:0030335,GO:0035023	Rho guanyl-nucleotide exchange factor activity|plasma membrane|positive regulation of cell migration|regulation of Rho protein signal transduction	-	-
COQ10B	213.536	195.947	201.056	538.328	432.688	274.332	203.513	415.116	-1.02808	0.000951143	0.0119317	COQ10B	Coenzyme Q-binding protein COQ10 homolog B, mitochondrial	GO:0005739,GO:0005743,GO:0006744,GO:0045333,GO:0048039	mitochondrion|mitochondrial inner membrane|ubiquinone biosynthetic process|cellular respiration|ubiquinone binding	-	-
PTGES	175.733	254.953	178.489	370.513	1218.69	322.637	203.058	637.28	-1.65017	0.000924275	0.011674	PTGES	Prostaglandin E synthase	GO:0001516,GO:0004364,GO:0005641,GO:0005739,GO:0006749,GO:0008285,GO:0016021,GO:0043295,GO:0050220,GO:0055114,GO:0071347	prostaglandin biosynthetic process|glutathione transferase activity|nuclear envelope lumen|mitochondrion|glutathione metabolic process|negative regulation of cell proliferation|integral component of membrane|glutathione binding|prostaglandin-E synthase activity|oxidation-reduction process|cellular response to interleukin-1	path:bom00590	Arachidonic acid metabolism
CDCA2	126.691	326.206	154.895	36.7685	29.0395	41.9246	202.598	35.9108	2.49428	2.55726e-08	1.84037e-06	CDCA2	Cell division cycle-associated protein 2	GO:0005634,GO:0007049,GO:0035307,GO:0051301	nucleus|cell cycle|positive regulation of protein dephosphorylation|cell division	-	-
PTGDR	164.494	237.14	205.159	20.7412	27.1035	28.2535	202.265	25.3661	2.99437	3.17373e-18	1.224e-15	PTGDR	Prostaglandin D2 receptor	GO:0001785,GO:0004956,GO:0005622,GO:0005886,GO:0006954,GO:0007204,GO:0016021,GO:0030238,GO:0030431,GO:0046085,GO:0071799	prostaglandin J receptor activity|prostaglandin D receptor activity|intracellular|plasma membrane|inflammatory response|positive regulation of cytosolic calcium ion concentration|integral component of membrane|male sex determination|sleep|adenosine metabolic process|cellular response to prostaglandin D stimulus	path:bom04080	Neuroactive ligand-receptor interaction
GPR160	193.102	172.567	241.062	54.6813	32.9114	54.6842	202.244	47.4256	2.09136	9.11316e-10	9.13807e-08	GPR160	Probable G-protein coupled receptor 160	GO:0004930,GO:0005886,GO:0016021,GO:0043235	G protein-coupled receptor activity|plasma membrane|integral component of membrane|receptor complex	-	-
USP18	180.842	379.646	45.1351	36.7685	13.5518	44.6588	201.874	31.6597	2.67101	0.000108628	0.00217849	USP18	Ubl carboxyl-terminal hydrolase 18	GO:0004197,GO:0004843,GO:0005634,GO:0005829,GO:0006511,GO:0016579,GO:0019785,GO:0031647,GO:0036459,GO:0050727,GO:0060338	cysteine-type endopeptidase activity|thiol-dependent ubiquitin-specific protease activity|nucleus|cytosol|ubiquitin-dependent protein catabolic process|protein deubiquitination|ISG15-specific protease activity|regulation of protein stability|thiol-dependent ubiquitinyl hydrolase activity|regulation of inflammatory response|regulation of type I interferon-mediated signaling pathway	-	-
ATAD5	148.147	315.073	141.56	70.7086	77.4386	99.343	201.593	82.4967	1.28763	0.00154658	0.0171803	ATAD5	ATPase family AAA domain-containing protein 5	GO:0003677,GO:0005524,GO:0005634,GO:0030890,GO:0031391,GO:0033260,GO:0042100,GO:0042770,GO:0042771,GO:0045190,GO:0045740,GO:0048304,GO:0061860,GO:0090305,GO:0090618,GO:1901990,GO:1902166,GO:1902751	DNA binding|ATP binding|nucleus|positive regulation of B cell proliferation|Elg1 RFC-like complex|nuclear DNA replication|B cell proliferation|signal transduction in response to DNA damage|intrinsic apoptotic signaling pathway in response to DNA damage by p53 class mediator|isotype switching|positive regulation of DNA replication|positive regulation of isotype switching to IgG isotypes|DNA clamp …	-	-
TGFB2	169.603	179.247	255.423	456.306	1218.69	164.964	201.424	613.32	-1.60616	0.00560703	0.0435842	Tgfb2	Transforming growth factor beta-2 proprotein	GO:0000902,GO:0001540,GO:0001558,GO:0001654,GO:0001666,GO:0001822,GO:0001837,GO:0001942,GO:0003007,GO:0005102,GO:0005114,GO:0005125,GO:0005160,GO:0005576,GO:0005604,GO:0005615,GO:0005737,GO:0005802,GO:0006468,GO:0007050,GO:0007179,GO:0007435,GO:0007507,GO:0007519,GO:0007565,GO:0007568,GO:0008083,GO:0008219,GO:0008284,GO:0008285,GO:0008347,GO:0009314,GO:0009409,GO:0009611,GO:0009986,GO:0010002,GO:…	cell morphogenesis|amyloid-beta binding|regulation of cell growth|eye development|response to hypoxia|kidney development|epithelial to mesenchymal transition|hair follicle development|heart morphogenesis|signaling receptor binding|type II transforming growth factor beta receptor binding|cytokine activity|transforming growth factor beta receptor binding|extracellular region|basement membrane|extra…	path:bom04010,path:bom04060,path:bom04068,path:bom04110,path:bom04218,path:bom04350,path:bom04380,path:bom04390,path:bom04933,path:bom05140,path:bom05142,path:bom05144,path:bom05145,path:bom05146,path:bom05152,path:bom05161,path:bom05166,path:bom05200,path:bom05205,path:bom05206,path:bom05210,path:bom05211,path:bom05212,path:bom05220,path:bom05225,path:bom05226,path:bom05321,path:bom05323,path:bo…	MAPK signaling pathway|Cytokine-cytokine receptor interaction|FoxO signaling pathway|Cell cycle|Cellular senescence|TGF-beta signaling pathway|Osteoclast differentiation|Hippo signaling pathway|AGE-RAGE signaling pathway in diabetic complications|Leishmaniasis|Chagas disease (American trypanosomiasis)|Malaria|Toxoplasmosis|Amoebiasis|Tuberculosis|Hepatitis B|Human T-cell leukemia virus 1 infectio…
LGI4	191.059	250.5	161.05	530.786	489.799	312.611	200.87	444.399	-1.14612	0.000282861	0.00474304	Lgi4	Leucine-rich repeat LGI family member 4	GO:0005615,GO:0008344,GO:0014009,GO:0014044,GO:0021782,GO:0022011,GO:0031641,GO:0042063,GO:0042551,GO:0042552	extracellular space|adult locomotory behavior|glial cell proliferation|Schwann cell development|glial cell development|myelination in peripheral nervous system|regulation of myelination|gliogenesis|neuron maturation|myelination	-	-
SLC7A7	204.341	267.2	130.276	89.5642	128.742	75.6465	200.606	97.9841	1.03376	0.00662895	0.0493106	SLC7A7	Y+L amino acid transporter 1	GO:0000821,GO:0005886,GO:0005887,GO:0006520,GO:0015174,GO:0015179,GO:0016323,GO:0050900,GO:0065003	regulation of arginine metabolic process|plasma membrane|integral component of plasma membrane|cellular amino acid metabolic process|basic amino acid transmembrane transporter activity|L-amino acid transmembrane transporter activity|basolateral plasma membrane|leukocyte migration|protein-containing complex assembly	path:bom04974	Protein digestion and absorption
CDCA8	146.104	289.466	166.179	25.4551	24.1996	34.6333	200.583	28.096	2.83345	2.80005e-12	4.43322e-10	CDCA8	Borealin	GO:0000070,GO:0000775,GO:0005634,GO:0005654,GO:0005730,GO:0005829,GO:0007080,GO:0010369,GO:0030496,GO:0032133,GO:0032991,GO:0045171,GO:0051233,GO:0051276,GO:0051301	mitotic sister chromatid segregation|chromosome, centromeric region|nucleus|nucleoplasm|nucleolus|cytosol|mitotic metaphase plate congression|chromocenter|midbody|chromosome passenger complex|protein-containing complex|intercellular bridge|spindle midzone|chromosome organization|cell division	-	-
PANK1	218.645	170.34	209.263	92.3925	45.4952	128.508	199.416	88.7985	1.16628	0.00420958	0.0353722	PANK1	Pantothenate kinase 1	GO:0004594,GO:0005524,GO:0005634,GO:0005829,GO:0009108,GO:0015937,GO:0030118,GO:0042803,GO:0055037,GO:0071944,GO:1905502	pantothenate kinase activity|ATP binding|nucleus|cytosol|coenzyme biosynthetic process|coenzyme A biosynthetic process|clathrin coat|protein homodimerization activity|recycling endosome|cell periphery|acetyl-CoA binding	path:bom00770	Pantothenate and CoA biosynthesis
TICRR	135.887	355.153	106.683	17.9128	16.4557	20.0509	199.241	18.1398	3.45565	4.76e-11	6.11925e-09	TICRR	Treslin	GO:0001731,GO:0003682,GO:0005634,GO:0005654,GO:0006260,GO:0006281,GO:0007093,GO:0010212,GO:0030174,GO:0033314	formation of translation preinitiation complex|chromatin binding|nucleus|nucleoplasm|DNA replication|DNA repair|mitotic cell cycle checkpoint|response to ionizing radiation|regulation of DNA-dependent DNA replication initiation|mitotic DNA replication checkpoint	-	-
LOC102286944	225.797	207.08	160.024	21.684	57.111	108.457	197.634	62.4173	1.66178	0.00137039	0.0158311	ACOT2	Acyl-coenzyme A thioesterase 2, mitochondrial	GO:0000038,GO:0001676,GO:0005102,GO:0005739,GO:0005759,GO:0005782,GO:0005829,GO:0006625,GO:0006631,GO:0006637,GO:0016290,GO:0047617,GO:0052689,GO:0102991	very long-chain fatty acid metabolic process|long-chain fatty acid metabolic process|signaling receptor binding|mitochondrion|mitochondrial matrix|peroxisomal matrix|cytosol|protein targeting to peroxisome|fatty acid metabolic process|acyl-CoA metabolic process|palmitoyl-CoA hydrolase activity|acyl-CoA hydrolase activity|carboxylic ester hydrolase activity|myristoyl-CoA hydrolase activity	path:bom00062,path:bom01040	Fatty acid elongation|Biosynthesis of unsaturated fatty acids
CAMKK1	153.256	162.547	276.965	29.2262	91.9583	66.5324	197.589	62.5723	1.6596	0.000377389	0.00593755	CAMKK1	Calcium/calmodulin-dependent protein kinase kinase 1	GO:0004674,GO:0004683,GO:0005516,GO:0005524,GO:0005634,GO:0005737,GO:0005829,GO:0035556,GO:0045860	protein serine/threonine kinase activity|calmodulin-dependent protein kinase activity|calmodulin binding|ATP binding|nucleus|cytoplasm|cytosol|intracellular signal transduction|positive regulation of protein kinase activity	path:bom05034	Alcoholism
NUF2	140.995	244.933	205.159	56.5668	24.1996	61.9754	197.029	47.5806	2.04795	1.82708e-06	7.06455e-05	NUF2	Kinetochore protein Nuf2	GO:0000775,GO:0000778,GO:0005634,GO:0005829,GO:0007052,GO:0007059,GO:0016020,GO:0031262,GO:0045132,GO:0051301,GO:0051315,GO:0051383	chromosome, centromeric region|condensed nuclear chromosome kinetochore|nucleus|cytosol|mitotic spindle organization|chromosome segregation|membrane|Ndc80 complex|meiotic chromosome segregation|cell division|attachment of mitotic spindle microtubules to kinetochore|kinetochore organization	-	-
FUT2	165.516	297.26	125.147	25.4551	8.71184	106.634	195.974	46.9337	2.06006	0.00450111	0.0371576	FUT2	Galactoside 2-alpha-L-fucosyltransferase 2	GO:0005975,GO:0006486,GO:0008107,GO:0016021,GO:0032580,GO:0036065	carbohydrate metabolic process|protein glycosylation|galactoside 2-alpha-L-fucosyltransferase activity|integral component of membrane|Golgi cisterna membrane|fucosylation	path:bom00601,path:bom00603	Glycosphingolipid biosynthesis - lacto and neolacto series|Glycosphingolipid biosynthesis - globo and isoglobo series
AAK1	186.972	228.233	172.334	81.0792	101.638	82.0263	195.846	88.2479	1.14998	5.61875e-05	0.00127661	AAK1	AP2-associated protein kinase 1	GO:0004674,GO:0005112,GO:0005524,GO:0005634,GO:0005905,GO:0006468,GO:0006897,GO:0019897,GO:0030100,GO:0030136,GO:0031252,GO:0032880,GO:0035612,GO:0043195,GO:0045747,GO:0046777,GO:0050821,GO:2000369	protein serine/threonine kinase activity|Notch binding|ATP binding|nucleus|clathrin-coated pit|protein phosphorylation|endocytosis|extrinsic component of plasma membrane|regulation of endocytosis|clathrin-coated vesicle|cell leading edge|regulation of protein localization|AP-2 adaptor complex binding|terminal bouton|positive regulation of Notch signaling pathway|protein autophosphorylation|protei…	-	-
C1QTNF7	203.319	167	215.417	313.003	902.16	237.876	195.245	484.346	-1.31034	0.00641668	0.0482214	C1QTNF7	Complement C1q tumor necrosis factor-related protein 7	GO:0005576,GO:0005581	extracellular region|collagen trimer	-	-
CARD14	200.254	200.4	183.618	1.88556	19.3596	18.2281	194.757	13.1578	3.8876	2.76605e-12	4.42598e-10	CARD14	Caspase recruitment domain-containing protein 14	-	-	path:bom04064	NF-kappa B signaling pathway
RAET1E	262.578	161.433	157.973	35.8257	12.5838	72.9123	193.995	40.4406	2.26016	5.20082e-05	0.00119428	RAET1E	Retinoic acid early transcript 1E	GO:0001913,GO:0005576,GO:0005886,GO:0006955,GO:0016021,GO:0030101,GO:0042267,GO:0042271,GO:0045954,GO:0046703,GO:0050776	T cell mediated cytotoxicity|extracellular region|plasma membrane|immune response|integral component of membrane|natural killer cell activation|natural killer cell mediated cytotoxicity|susceptibility to natural killer cell mediated cytotoxicity|positive regulation of natural killer cell mediated cytotoxicity|natural killer cell lectin-like receptor binding|regulation of immune response	path:bom04650	Natural killer cell mediated cytotoxicity
ZDHHC21	169.603	243.82	168.231	52.7957	45.4952	31.8991	193.884	43.3967	2.15993	7.11127e-10	7.22707e-08	ZDHHC21	Probable palmitoyltransferase ZDHHC21	GO:0001942,GO:0005783,GO:0005794,GO:0005886,GO:0006612,GO:0016021,GO:0018230,GO:0019706,GO:0048733	hair follicle development|endoplasmic reticulum|Golgi apparatus|plasma membrane|protein targeting to membrane|integral component of membrane|peptidyl-L-cysteine S-palmitoylation|protein-cysteine S-palmitoyltransferase activity|sebaceous gland development	-	-
DNAJA4	190.037	185.927	204.134	511.93	399.777	289.826	193.366	400.511	-1.0502	0.000298348	0.00493669	DNAJA4	DnaJ homolog subfamily A member 4	GO:0005524,GO:0005829,GO:0009408,GO:0016020,GO:0031072,GO:0042026,GO:0046872,GO:0051082,GO:0051087,GO:0090084	ATP binding|cytosol|response to heat|membrane|heat shock protein binding|protein refolding|metal ion binding|unfolded protein binding|chaperone binding|negative regulation of inclusion body assembly	-	-
FANCI	150.19	285.013	141.56	65.9947	25.1675	65.621	192.255	52.2611	1.87735	6.93597e-05	0.00150975	FANCI	Fanconi anemia group I protein	-	-	path:bom03460	Fanconi anemia pathway
DDX51	203.319	193.72	178.489	684.459	477.215	393.726	191.843	518.467	-1.43427	6.87026e-07	3.11252e-05	DDX51	ATP-dependent RNA helicase DDX51	GO:0003723,GO:0004386,GO:0005524,GO:0005730,GO:0006364,GO:0016020	RNA binding|helicase activity|ATP binding|nucleolus|rRNA processing|membrane	-	-
MMS22L	153.256	297.26	123.096	81.0792	41.6232	79.2921	191.204	67.3315	1.50415	0.000810319	0.0106353	MMS22L	Protein MMS22-like	GO:0000724,GO:0005829,GO:0031297,GO:0035101,GO:0042555,GO:0043596	double-strand break repair via homologous recombination|cytosol|replication fork processing|FACT complex|MCM complex|nuclear replication fork	-	-
SERPINE1	177.776	240.48	154.895	774.023	1039.61	224.205	191.051	679.28	-1.83024	0.000203635	0.00358651	SERPINE1	Plasminogen activator inhibitor 1	GO:0001300,GO:0001525,GO:0002020,GO:0004857,GO:0004867,GO:0005102,GO:0005615,GO:0010469,GO:0010757,GO:0010951,GO:0014912,GO:0032757,GO:0033629,GO:0035375,GO:0035491,GO:0045766,GO:0048260,GO:0050829,GO:0051918,GO:0061044,GO:0062023,GO:0070062,GO:0071222,GO:0090026,GO:0090399,GO:0097187,GO:1901331,GO:1902042,GO:2000098,GO:2000352	chronological cell aging|angiogenesis|protease binding|enzyme inhibitor activity|serine-type endopeptidase inhibitor activity|signaling receptor binding|extracellular space|regulation of signaling receptor activity|negative regulation of plasminogen activation|negative regulation of endopeptidase activity|negative regulation of smooth muscle cell migration|positive regulation of interleukin-8 pro…	path:bom04066,path:bom04115,path:bom04218,path:bom04371,path:bom04390,path:bom04610,path:bom04933,path:bom05142	HIF-1 signaling pathway|p53 signaling pathway|Cellular senescence|Apelin signaling pathway|Hippo signaling pathway|Complement and coagulation cascades|AGE-RAGE signaling pathway in diabetic complications|Chagas disease (American trypanosomiasis)
SKA3	146.104	295.033	130.276	54.6813	39.6873	64.7096	190.471	53.0261	1.84292	1.49786e-05	0.000424281	SKA3	Spindle and kinetochore-associated protein 3	GO:0000278,GO:0000776,GO:0000940,GO:0005737,GO:0005876,GO:0007059,GO:0031110,GO:0051301	mitotic cell cycle|kinetochore|condensed chromosome outer kinetochore|cytoplasm|spindle microtubule|chromosome segregation|regulation of microtubule polymerization or depolymerization|cell division	-	-
SLC4A11	162.451	203.74	205.159	86.7358	38.7193	104.811	190.45	76.7555	1.30969	0.0012407	0.0146939	SLC4A11	Sodium bicarbonate transporter-like protein 11	GO:0005272,GO:0005452,GO:0005887,GO:0006814,GO:0015106,GO:0015252,GO:0015293,GO:0015301,GO:0015701,GO:0016323,GO:0030003,GO:0042044,GO:0046713,GO:0046715,GO:0046983,GO:0051453,GO:1902600	sodium channel activity|inorganic anion exchanger activity|integral component of plasma membrane|sodium ion transport|bicarbonate transmembrane transporter activity|proton channel activity|symporter activity|anion:anion antiporter activity|bicarbonate transport|basolateral plasma membrane|cellular cation homeostasis|fluid transport|borate transport|active borate transmembrane transporter activity…	-	-
LOC102269342	176.755	272.766	117.967	56.5668	16.4557	57.4184	189.163	43.4803	2.11926	4.60599e-05	0.00108587	HLA-DMB	HLA class II histocompatibility antigen, DM beta chain	GO:0002399,GO:0002503,GO:0005765,GO:0006955,GO:0016021,GO:0019886,GO:0023026,GO:0031902,GO:0042102,GO:0042613,GO:2001190	MHC class II protein complex assembly|peptide antigen assembly with MHC class II protein complex|lysosomal membrane|immune response|integral component of membrane|antigen processing and presentation of exogenous peptide antigen via MHC class II|MHC class II protein complex binding|late endosome membrane|positive regulation of T cell proliferation|MHC class II protein complex|positive regulation o…	path:bom04145,path:bom04514,path:bom04612,path:bom04640,path:bom04658,path:bom04659,path:bom04672,path:bom04940,path:bom05140,path:bom05145,path:bom05150,path:bom05152,path:bom05164,path:bom05166,path:bom05168,path:bom05169,path:bom05310,path:bom05320,path:bom05321,path:bom05322,path:bom05323,path:bom05330,path:bom05332,path:bom05416	Phagosome|Cell adhesion molecules (CAMs)|Antigen processing and presentation|Hematopoietic cell lineage|Th1 and Th2 cell differentiation|Th17 cell differentiation|Intestinal immune network for IgA production|Type I diabetes mellitus|Leishmaniasis|Toxoplasmosis|Staphylococcus aureus infection|Tuberculosis|Influenza A|Human T-cell leukemia virus 1 infection|Herpes simplex virus 1 infection|Epstein-…
RRP9	187.993	174.793	203.108	791.936	364.929	440.208	188.632	532.358	-1.49667	1.37619e-05	0.000398829	RRP9	U3 small nucleolar RNA-interacting protein 2	GO:0003723,GO:0005654,GO:0005730,GO:0006364,GO:0030515,GO:0031428,GO:0032040,GO:0034511	RNA binding|nucleoplasm|nucleolus|rRNA processing|snoRNA binding|box C/D snoRNP complex|small-subunit processome|U3 snoRNA binding	-	-
PKHD1L1	160.407	163.66	239.011	114.076	75.5026	50.1272	187.693	79.9021	1.23287	0.0015924	0.0174955	PKHD1L1	Fibrocystin-L	GO:0005615,GO:0005829,GO:0005929,GO:0006955,GO:0016021,GO:0038023	extracellular space|cytosol|cilium|immune response|integral component of membrane|signaling receptor activity	-	-
IFI6	201.276	277.22	82.0638	49.9674	41.6232	91.1403	186.853	60.9103	1.61558	0.0015006	0.0168312	IFI6	Interferon alpha-inducible protein 6	GO:0001836,GO:0005739,GO:0005743,GO:0006915,GO:0016021,GO:0042058,GO:0043066,GO:0043154,GO:0045087,GO:0051607,GO:0051902,GO:0072593,GO:0097190,GO:0097193,GO:0098586,GO:2001240	release of cytochrome c from mitochondria|mitochondrion|mitochondrial inner membrane|apoptotic process|integral component of membrane|regulation of epidermal growth factor receptor signaling pathway|negative regulation of apoptotic process|negative regulation of cysteine-type endopeptidase activity involved in apoptotic process|innate immune response|defense response to virus|negative regulation …	-	-
CDKN2C	146.104	199.287	213.366	44.3107	55.175	98.4316	186.252	65.9724	1.49591	0.000133259	0.00255982	CDKN2C	Cyclin-dependent kinase 4 inhibitor C	-	-	path:bom01522,path:bom04110,path:bom04934,path:bom05166,path:bom05202	Endocrine resistance|Cell cycle|Cushing syndrome|Human T-cell leukemia virus 1 infection|Transcriptional misregulation in cancer
LOC106700807	21.4558	328.433	207.211	0.942781	8.71184	18.2281	185.7	9.29423	4.31759	1.98611e-06	7.50581e-05	LCE3D	Late cornified envelope protein 3D	GO:0001533,GO:0005198,GO:0005737,GO:0005829,GO:0018149,GO:0030216,GO:0070268	cornified envelope|structural molecule activity|cytoplasm|cytosol|peptide cross-linking|keratinocyte differentiation|cornification	-	-
PKIG	177.776	184.813	191.824	353.543	516.903	370.03	184.805	413.492	-1.16163	8.74409e-06	0.000268957	PKIG	cAMP-dependent protein kinase inhibitor gamma	GO:0004862,GO:0005634,GO:0005737,GO:2000480	cAMP-dependent protein kinase inhibitor activity|nucleus|cytoplasm|negative regulation of cAMP-dependent protein kinase activity	-	-
MELK	121.583	323.98	107.709	29.2262	7.74386	24.6079	184.424	20.526	3.16485	8.23274e-08	5.14974e-06	MELK	Maternal embryonic leucine zipper kinase	-	-	-	-
LRRC3B	195.145	210.42	145.663	37.7112	72.5987	90.2289	183.743	66.8463	1.45792	0.000212144	0.00372764	LRRC3B	Leucine-rich repeat-containing protein 3B	GO:0005615,GO:0016021,GO:0031012	extracellular space|integral component of membrane|extracellular matrix	-	-
TTK	147.125	288.353	113.863	28.2834	27.1035	20.0509	183.114	25.1459	2.86431	3.23963e-10	3.50556e-08	TTK	Dual specificity protein kinase TTK	GO:0000776,GO:0004674,GO:0004712,GO:0004713,GO:0005524,GO:0005737,GO:0005819,GO:0007051,GO:0007052,GO:0007094,GO:0008284,GO:0010862,GO:0016020,GO:0016321,GO:0018105,GO:0018107,GO:0033316,GO:0034501,GO:0042803,GO:0043515,GO:0046777,GO:0051304,GO:1903096	kinetochore|protein serine/threonine kinase activity|protein serine/threonine/tyrosine kinase activity|protein tyrosine kinase activity|ATP binding|cytoplasm|spindle|spindle organization|mitotic spindle organization|mitotic spindle assembly checkpoint|positive regulation of cell proliferation|positive regulation of pathway-restricted SMAD protein phosphorylation|membrane|female meiosis chromosome…	path:bom04110	Cell cycle
DIRAS3	140.995	143.62	260.552	1220.9	406.553	679.907	181.722	769.12	-2.08118	2.11367e-06	7.92812e-05	DIRAS3	GTP-binding protein Di-Ras3	-	-	-	-
ITGAL	84.8014	397.46	62.5736	22.6267	28.0715	56.507	181.612	35.7351	2.34369	0.000676659	0.00932646	ITGAL	Integrin alpha-L	GO:0006909,GO:0007155,GO:0007229,GO:0008305,GO:0046872	phagocytosis|cell adhesion|integrin-mediated signaling pathway|integrin complex|metal ion binding	path:bom04015,path:bom04514,path:bom04650,path:bom04670,path:bom04810,path:bom05144,path:bom05150,path:bom05166,path:bom05169,path:bom05323,path:bom05416	Rap1 signaling pathway|Cell adhesion molecules (CAMs)|Natural killer cell mediated cytotoxicity|Leukocyte transendothelial migration|Regulation of actin cytoskeleton|Malaria|Staphylococcus aureus infection|Human T-cell leukemia virus 1 infection|Epstein-Barr virus infection|Rheumatoid arthritis|Viral myocarditis
GDA	90.9316	378.533	74.8832	51.8529	48.3991	40.1017	181.449	46.7846	1.95465	0.00118942	0.0142098	GDA	Guanine deaminase	GO:0005622,GO:0005829,GO:0006139,GO:0006147,GO:0006195,GO:0007399,GO:0008270,GO:0008892,GO:0046098	intracellular|cytosol|nucleobase-containing compound metabolic process|guanine catabolic process|purine nucleotide catabolic process|nervous system development|zinc ion binding|guanine deaminase activity|guanine metabolic process	path:bom00230	Purine metabolism
ITGA4	154.277	278.333	105.657	61.2808	72.5987	53.7728	179.422	62.5507	1.5197	0.000338844	0.00543923	ITGA4	Integrin alpha-4	GO:0001968,GO:0003366,GO:0005886,GO:0005925,GO:0007159,GO:0007160,GO:0007229,GO:0009986,GO:0015026,GO:0016020,GO:0030183,GO:0030198,GO:0030426,GO:0034113,GO:0034446,GO:0034669,GO:0035987,GO:0043025,GO:0043113,GO:0046872,GO:0050776,GO:0050839,GO:0050900,GO:0050901,GO:0050904,GO:0060385,GO:0070062,GO:0071345,GO:0090074,GO:1903238,GO:1905564,GO:1990138,GO:1990405,GO:1990771,GO:2000353,GO:2000406	fibronectin binding|cell-matrix adhesion involved in ameboidal cell migration|plasma membrane|focal adhesion|leukocyte cell-cell adhesion|cell-matrix adhesion|integrin-mediated signaling pathway|cell surface|coreceptor activity|membrane|B cell differentiation|extracellular matrix organization|growth cone|heterotypic cell-cell adhesion|substrate adhesion-dependent cell spreading|integrin alpha4-be…	path:bom04151,path:bom04510,path:bom04512,path:bom04514,path:bom04640,path:bom04670,path:bom04672,path:bom04810,path:bom05135,path:bom05140,path:bom05165,path:bom05410,path:bom05412,path:bom05414	PI3K-Akt signaling pathway|Focal adhesion|ECM-receptor interaction|Cell adhesion molecules (CAMs)|Hematopoietic cell lineage|Leukocyte transendothelial migration|Intestinal immune network for IgA production|Regulation of actin cytoskeleton|Yersinia infection|Leishmaniasis|Human papillomavirus infection|Hypertrophic cardiomyopathy (HCM)|Arrhythmogenic right ventricular cardiomyopathy (ARVC)|Dilate…
SLX4IP	133.843	197.06	206.185	70.7086	50.3351	103.9	179.029	74.9812	1.2541	0.000893035	0.0114192	SLX4IP	Protein SLX4IP	-	-	-	-
[truncated: 653 more rows]

## Sheet: G20dvsG0d_T_deg_up
gene_id	S20d_1_T	S20d_2_T	S20d_3_T	S1d_1_T	S1d_2_T	S1d_3_T	G20d	G0d_T	log2FoldChange	FoldChange(FC)	pvalue	padj	gene_name	description	GO_id	GO_term	pathway	pathway_description
[truncated: 983 more rows]

[truncated: 1 more sheets: G20dvsG0d_T_deg_down]
