# Supplementary material for: Microbial Metagenomes and Host Transcriptomes Reveal the Dynamic Changes of Rumen Gene Expression, Microbial Colonization and Co-Regulation of Mineral Element Metabolism in Yaks from Birth to Adulthood
Source: Animals (Basel). 2024 Apr 30;14(9):1365. doi: 10.3390/ani14091365 (PMC11083404; doi:10.3390/ani14091365)
Supplement: Supplementary file 1 [file animals-14-01365-s001.zip › Table S3-The differentially expressed genes in the 60 d vs 1 d group.xls]

## Sheet: G60dvsG0d_T_deg_all
gene_id	S60d_1_T	S60d_2_T	S60d_3_T	S1d_1_T	S1d_2_T	S1d_3_T	G60d	G0d_T	log2FoldChange	pvalue	padj	gene_name	description	GO_id	GO_term	pathway	pathway_description
A2ML1	251241	184734	187740	71040.3	109199	84915.5	207905	88385.1	1.23405	1.13896e-06	3.19195e-05	A2ML1	Alpha-2-macroglobulin-like protein 1	GO:0004867,GO:0005615,GO:0030414,GO:0052548,GO:0070062	serine-type endopeptidase inhibitor activity|extracellular space|peptidase inhibitor activity|regulation of endopeptidase activity|extracellular exosome	-	-
LOC102283503	96514.6	50525.2	103990	806.188	1244.57	843.387	83676.5	964.716	6.43864	3.14288e-83	2.46622e-79	-	Lysozyme C, milk isozyme	GO:0003796,GO:0008152,GO:0019835,GO:0050829,GO:0050830	lysozyme activity|metabolic process|cytolysis|defense response to Gram-negative bacterium|defense response to Gram-positive bacterium	path:bom04970	Salivary secretion
LOC102266213	87346.4	45253.1	59945.3	5695.39	7676.14	8094.01	64181.6	7155.18	3.16509	5.26087e-26	4.58689e-23	CA1	Carbonic anhydrase 1	GO:0004089,GO:0005737,GO:0008270	carbonate dehydratase activity|cytoplasm|zinc ion binding	path:bom00910	Nitrogen metabolism
KRT6A	75502.5	33772.2	55273.8	3102.01	5546.26	10072.3	54849.5	6240.21	3.13579	1.43207e-12	1.59397e-10	KRT6C	Keratin, type II cytoskeletal 6C	GO:0005198,GO:0005829,GO:0005882,GO:0031424,GO:0045095,GO:0045104,GO:0070062,GO:0070268	structural molecule activity|cytosol|intermediate filament|keratinization|keratin filament|intermediate filament cytoskeleton organization|extracellular exosome|cornification	-	-
LOC102271013	91571.3	23958.3	39192.3	740.168	1207.41	559.873	51573.9	835.816	5.94738	2.28223e-35	3.9797e-32	SPLUNC2A	Short palate, lung and nasal epithelium carcinoma-associated protein 2A	GO:0005576,GO:0008289	extracellular region|lipid binding	-	-
PRDX6	79166.4	27153.1	38132.2	4176.93	2306.18	2949.62	48150.6	3144.24	3.93675	1.23229e-21	6.23856e-19	PRDX6	Peroxiredoxin-6	GO:0000302,GO:0004601,GO:0004602,GO:0005634,GO:0005737,GO:0005764,GO:0005829,GO:0006979,GO:0031625,GO:0034599,GO:0042744,GO:0042803,GO:0045454,GO:0046475,GO:0047499,GO:0048026,GO:0048471,GO:0051920,GO:0102567,GO:0102568	response to reactive oxygen species|peroxidase activity|glutathione peroxidase activity|nucleus|cytoplasm|lysosome|cytosol|response to oxidative stress|ubiquitin protein ligase binding|cellular response to oxidative stress|hydrogen peroxide catabolic process|protein homodimerization activity|cell redox homeostasis|glycerophospholipid catabolic process|calcium-independent phospholipase A2 activity…	-	-
GJB2	55801.2	31988.4	33069.5	14886.1	19674	9984.7	40286.4	14848.3	1.43999	2.04604e-05	0.000360793	GJB2	Gap junction beta-2 protein	GO:0005243,GO:0005922,GO:0007267,GO:0007605,GO:0016021,GO:0016264,GO:0042802	gap junction channel activity|connexin complex|cell-cell signaling|sensory perception of sound|integral component of membrane|gap junction assembly|identical protein binding	-	-
LOC102268548	56357.3	13627.3	45574.6	3705.49	5835.96	3794.79	38519.7	4445.41	3.11521	1.48041e-11	1.35869e-09	KRT17	Keratin, type I cytoskeletal 17	GO:0005198,GO:0005737,GO:0005882,GO:0031069	structural molecule activity|cytoplasm|intermediate filament|hair follicle morphogenesis	path:bom04915	Estrogen signaling pathway
LOC102282154	49613.2	12373.8	39763.2	3897.97	5407.13	3942.36	33916.7	4415.82	2.94124	4.20551e-11	3.47375e-09	KRT17	Keratin, type I cytoskeletal 17	GO:0005198,GO:0005737,GO:0005882,GO:0031069	structural molecule activity|cytoplasm|intermediate filament|hair follicle morphogenesis	path:bom04915	Estrogen signaling pathway
MFGE8	50438.9	22018.1	27802.1	1961.07	1365.6	1972.97	33419.7	1766.55	4.24165	2.05437e-34	3.22413e-31	MFGE8	Lactadherin	GO:0001525,GO:0005576,GO:0007155,GO:0007338,GO:0016020	angiogenesis|extracellular region|cell adhesion|single fertilization|membrane	-	-
KRT78	28249.7	36376.8	34574.7	9372.05	11407	21133.9	33067	13971	1.24296	0.00019303	0.00226378	KRT78	Keratin, type II cytoskeletal 78	GO:0005198,GO:0045095	structural molecule activity|keratin filament	-	-
LOC102273368	41049.3	21169.8	31251.8	960.544	1620.04	1945.25	31157	1508.61	4.36822	2.42659e-36	4.76037e-33	KRT6C	Keratin, type II cytoskeletal 6C	GO:0005198,GO:0005829,GO:0005882,GO:0031424,GO:0045095,GO:0045104,GO:0070062,GO:0070268	structural molecule activity|cytosol|intermediate filament|keratinization|keratin filament|intermediate filament cytoskeleton organization|extracellular exosome|cornification	-	-
AHCYL2	40043	22689.5	25492.3	8506.35	3908.11	6833.85	29408.3	6416.1	2.19643	4.23627e-10	2.96803e-08	AHCYL2	Putative adenosylhomocysteinase 3	GO:0004013,GO:0005783,GO:0006730	adenosylhomocysteinase activity|endoplasmic reticulum|one-carbon metabolic process	path:bom00270	Cysteine and methionine metabolism
GJA1	34792.7	23037.9	27107.4	9316.26	19102.2	9925.67	28312.7	12781.4	1.1474	0.000639594	0.00582914	GJA1	Gap junction alpha-1 protein	GO:0001649,GO:0001701,GO:0001764,GO:0001947,GO:0002070,GO:0002088,GO:0003294,GO:0005102,GO:0005243,GO:0005737,GO:0005764,GO:0005769,GO:0005770,GO:0005771,GO:0005783,GO:0005794,GO:0005829,GO:0005882,GO:0005886,GO:0005916,GO:0005921,GO:0005922,GO:0007154,GO:0007267,GO:0007507,GO:0007512,GO:0008016,GO:0008285,GO:0009268,GO:0010628,GO:0010629,GO:0010643,GO:0010644,GO:0014704,GO:0015867,GO:0016021,GO:…	osteoblast differentiation|in utero embryonic development|neuron migration|heart looping|epithelial cell maturation|lens development in camera-type eye|atrial ventricular junction remodeling|signaling receptor binding|gap junction channel activity|cytoplasm|lysosome|early endosome|late endosome|multivesicular body|endoplasmic reticulum|Golgi apparatus|cytosol|intermediate filament|plasma membrane…	path:bom04540,path:bom05412	Gap junction|Arrhythmogenic right ventricular cardiomyopathy (ARVC)
POSTN	24820.5	26871.7	31470.4	9974.6	13251.9	11491.7	27720.8	11572.7	1.26026	2.59482e-09	1.51952e-07	POSTN	Periostin	GO:0001501,GO:0001666,GO:0001953,GO:0003073,GO:0005201,GO:0005615,GO:0005802,GO:0007155,GO:0008201,GO:0008593,GO:0009612,GO:0014850,GO:0014911,GO:0030198,GO:0031012,GO:0031594,GO:0032355,GO:0044344,GO:0046872,GO:0050839,GO:0062023,GO:0071307,GO:0071356,GO:0071560,GO:1900025,GO:1904209,GO:1990138,GO:1990523	skeletal system development|response to hypoxia|negative regulation of cell-matrix adhesion|regulation of systemic arterial blood pressure|extracellular matrix structural constituent|extracellular space|trans-Golgi network|cell adhesion|heparin binding|regulation of Notch signaling pathway|response to mechanical stimulus|response to muscle activity|positive regulation of smooth muscle cell migrat…	-	-
BSG	32405.9	22130.8	17600.8	8340.84	6093.26	9524.99	24045.8	7986.36	1.59014	1.44211e-07	5.20635e-06	BSG	Basigin	GO:0005537,GO:0005887,GO:0042470,GO:0072659	mannose binding|integral component of plasma membrane|melanosome|protein localization to plasma membrane	-	-
TNS1	31116.7	15164.3	23850.3	11277.3	11164.9	9492.8	23377.1	10645	1.1349	0.000121422	0.0015801	TNS1	Tensin-1	GO:0003779,GO:0005737,GO:0005856,GO:0005925,GO:0009986	actin binding|cytoplasm|cytoskeleton|focal adhesion|cell surface	-	-
LOC102266197	32712.8	19568.9	17316.3	6750.78	12598.2	11502.4	23199.3	10283.8	1.17369	0.000620559	0.00570536	DSC2	Desmocollin-2 (Fragment)	GO:0005509,GO:0005886,GO:0007156,GO:0016021,GO:0030057	calcium ion binding|plasma membrane|homophilic cell adhesion via plasma membrane adhesion molecules|integral component of membrane|desmosome	path:bom05412	Arrhythmogenic right ventricular cardiomyopathy (ARVC)
LOC102281437	30144.2	23156.8	15644.4	1941.55	3237.22	4815.26	22981.8	3331.35	2.78628	1.62912e-13	2.24276e-11	-	Liver carboxylesterase	GO:0004771,GO:0004806,GO:0005615,GO:0005788,GO:0016042,GO:0052689	sterol esterase activity|triglyceride lipase activity|extracellular space|endoplasmic reticulum lumen|lipid catabolic process|carboxylic ester hydrolase activity	path:bom00983	Drug metabolism - other enzymes
AQP5	28226.8	20584.7	16835.2	10476.7	3759.45	9180.66	21882.2	7805.61	1.48715	0.000148104	0.00183197	AQP5	Aquaporin-5	GO:0015267,GO:0016021,GO:0016324	channel activity|integral component of membrane|apical plasma membrane	path:bom04970	Salivary secretion
HMGCS2	30566.7	11977.6	21169.2	128.321	0.952966	132.366	21237.8	87.2132	7.92769	1.75643e-08	8.36617e-07	HMGCS2	Hydroxymethylglutaryl-CoA synthase, mitochondrial	GO:0004421,GO:0005739,GO:0006084,GO:0006695,GO:0010142	hydroxymethylglutaryl-CoA synthase activity|mitochondrion|acetyl-CoA metabolic process|cholesterol biosynthetic process|farnesyl diphosphate biosynthetic process, mevalonate pathway	path:bom00072,path:bom00280,path:bom00650,path:bom00900,path:bom03320	Synthesis and degradation of ketone bodies|Valine, leucine and isoleucine degradation|Butanoate metabolism|Terpenoid backbone biosynthesis|PPAR signaling pathway
LOC102288248	26932.9	14302.8	21019.5	191.551	436.458	377.422	20751.7	335.144	5.95233	6.92835e-60	3.62445e-56	IL36A	Interleukin-36 alpha	-	-	path:bom04060	Cytokine-cytokine receptor interaction
FMO5	28277.3	17770.9	15242.1	2542.23	288.749	1229.75	20430.1	1353.58	3.91581	2.85289e-11	2.4874e-09	FMO5	Dimethylaniline monooxygenase [N-oxide-forming] 5	-	-	path:bom00982	Drug metabolism - cytochrome P450
FTH1	23537.4	13716.7	19459.4	7846.15	9029.35	9301.4	18904.5	8725.63	1.11537	1.38543e-05	0.000266132	FTH1	Ferritin heavy chain	GO:0004322,GO:0005506,GO:0005737,GO:0006880,GO:0006955,GO:0008198,GO:0008199,GO:0008285,GO:0042802,GO:0044754,GO:0048147,GO:0060547,GO:0097286	ferroxidase activity|iron ion binding|cytoplasm|intracellular sequestering of iron ion|immune response|ferrous iron binding|ferric iron binding|negative regulation of cell proliferation|identical protein binding|autolysosome|negative regulation of fibroblast proliferation|negative regulation of necrotic cell death|iron ion import	path:bom04216,path:bom04217,path:bom04978	Ferroptosis|Necroptosis|Mineral absorption
TGM3	18039.1	15856	22158.4	7431.43	888.164	1286.99	18684.5	3202.2	2.5447	0.0083408	0.0420092	TGM3	Protein-glutamine gamma-glutamyltransferase E	GO:0003810,GO:0005509,GO:0005737,GO:0018149,GO:0031424	protein-glutamine gamma-glutamyltransferase activity|calcium ion binding|cytoplasm|peptide cross-linking|keratinization	-	-
LOC102270717	19786.8	11648.5	18841.5	5790.23	7688.53	7284.61	16758.9	6921.12	1.27584	3.05652e-06	7.60207e-05	SERPINB4	Serpin B4	GO:0002020,GO:0004867,GO:0005615,GO:0005622,GO:0005737,GO:0010466,GO:0010951,GO:0019899,GO:0030162,GO:0042270	protease binding|serine-type endopeptidase inhibitor activity|extracellular space|intracellular|cytoplasm|negative regulation of peptidase activity|negative regulation of endopeptidase activity|enzyme binding|regulation of proteolysis|protection from natural killer cell mediated cytotoxicity	-	-
LOC102264665	15456.1	13483.1	11448	1142.8	476.483	1340.65	13462.4	986.645	3.77013	6.23164e-24	4.44543e-21	UGT1A1	UDP-glucuronosyltransferase 1-1	-	-	path:bom00040,path:bom00053,path:bom00140,path:bom00830,path:bom00860,path:bom00980,path:bom00982,path:bom00983,path:bom05204	Pentose and glucuronate interconversions|Ascorbate and aldarate metabolism|Steroid hormone biosynthesis|Retinol metabolism|Porphyrin and chlorophyll metabolism|Metabolism of xenobiotics by cytochrome P450|Drug metabolism - cytochrome P450|Drug metabolism - other enzymes|Chemical carcinogenesis
LOC102283923	17786.3	10903.9	9682.28	4335.93	8418.5	5104.14	12790.8	5952.86	1.10343	0.00146347	0.0110634	SERPINB4	Serpin B4	GO:0002020,GO:0004867,GO:0005615,GO:0005622,GO:0005737,GO:0010466,GO:0010951,GO:0019899,GO:0030162,GO:0042270	protease binding|serine-type endopeptidase inhibitor activity|extracellular space|intracellular|cytoplasm|negative regulation of peptidase activity|negative regulation of endopeptidase activity|enzyme binding|regulation of proteolysis|protection from natural killer cell mediated cytotoxicity	-	-
LOC106701036	16824.6	9538.62	11905.2	107.864	501.26	618.007	12756.1	409.043	4.9627	1.44352e-21	6.66313e-19	-	-	-	-	-	-
CTSD	14665.3	10684.5	11910.2	4499.59	4639.99	7227.37	12420	5455.65	1.18679	1.22675e-05	0.000240357	CTSD	Cathepsin D	GO:0004190,GO:0005615,GO:0005764,GO:0006508,GO:0030163,GO:0042470	aspartic-type endopeptidase activity|extracellular space|lysosome|proteolysis|protein catabolic process|melanosome	path:bom04071,path:bom04140,path:bom04142,path:bom04210,path:bom04915,path:bom05152	Sphingolipid signaling pathway|Autophagy - animal|Lysosome|Apoptosis|Estrogen signaling pathway|Tuberculosis
ACSF2	15220.1	11572.3	10357	5146.77	3649.86	8455.33	12383.2	5750.65	1.10653	0.0011744	0.00936064	ACSF2	Acyl-CoA synthetase family member 2, mitochondrial	GO:0005524,GO:0005739,GO:0006631,GO:0016874	ATP binding|mitochondrion|fatty acid metabolic process|ligase activity	-	-
PI3	7745.48	3108.43	25754.9	552.336	52.4131	144.887	12202.9	249.879	5.60983	3.21382e-06	7.89631e-05	-	Elafin	GO:0004867,GO:0005576	serine-type endopeptidase inhibitor activity|extracellular region	-	-
LOC102286772	15120.2	8270.86	12275.5	3208.01	2862.71	5038.86	11888.9	3703.19	1.68271	1.8669e-07	6.58406e-06	Wfdc18	WAP four-disulfide core domain protein 18	GO:0005576,GO:0030414	extracellular region|peptidase inhibitor activity	-	-
IGF2	4922.93	22925.2	7635.02	47578.1	62396.4	43801.6	11827.7	51258.7	-2.1156	1.95901e-05	0.000351166	IGF2	Insulin-like growth factor II	GO:0000122,GO:0001649,GO:0001701,GO:0001892,GO:0005158,GO:0005159,GO:0005178,GO:0005179,GO:0005615,GO:0006006,GO:0008083,GO:0008284,GO:0009887,GO:0031017,GO:0031056,GO:0032868,GO:0038028,GO:0040018,GO:0042104,GO:0043410,GO:0043539,GO:0045725,GO:0045840,GO:0045944,GO:0046628,GO:0050731,GO:0051146,GO:0051147,GO:0051781,GO:0051897,GO:0060669,GO:2000467	negative regulation of transcription by RNA polymerase II|osteoblast differentiation|in utero embryonic development|embryonic placenta development|insulin receptor binding|insulin-like growth factor receptor binding|integrin binding|hormone activity|extracellular space|glucose metabolic process|growth factor activity|positive regulation of cell proliferation|animal organ morphogenesis|exocrine pa…	path:bom04010,path:bom04014,path:bom04151,path:bom05200,path:bom05205,path:bom05225	MAPK signaling pathway|Ras signaling pathway|PI3K-Akt signaling pathway|Pathways in cancer|Proteoglycans in cancer|Hepatocellular carcinoma
COL17A1	13864.8	14063.1	7256.72	26263.9	32407.5	29835.1	11728.2	29502.2	-1.33086	8.51348e-06	0.00017675	COL17A1	Collagen alpha-1(XVII) chain	GO:0005201,GO:0005581,GO:0005604,GO:0005615,GO:0016021,GO:0030056,GO:0030198,GO:0031012,GO:0031581	extracellular matrix structural constituent|collagen trimer|basement membrane|extracellular space|integral component of membrane|hemidesmosome|extracellular matrix organization|extracellular matrix|hemidesmosome assembly	path:bom04974	Protein digestion and absorption
KRT4	465.812	33136.3	288.472	342594	93291.5	458808	11296.9	298231	-4.72244	0.00151498	0.0113707	KRT4	Keratin, type II cytoskeletal 4	-	-	-	-
LOC102274603	15228.6	5213.22	11604.8	41.8437	0.952966	50.0845	10682.2	30.9604	8.42991	5.5625e-12	5.74328e-10	HSD17B13	17-beta-hydroxysteroid dehydrogenase 13	GO:0005576,GO:0005811,GO:0005829,GO:0016229,GO:0034389,GO:0046889	extracellular region|lipid droplet|cytosol|steroid dehydrogenase activity|lipid droplet organization|positive regulation of lipid biosynthetic process	-	-
FBXO32	12489.1	7141.26	11126.6	1222.76	6391.54	1794.1	10252.3	3136.13	1.70891	0.00153286	0.0114835	FBXO32	F-box only protein 32	GO:0005654,GO:0005737,GO:0005829,GO:0014894,GO:0016567,GO:0019005,GO:0030018,GO:0071549	nucleoplasm|cytoplasm|cytosol|response to denervation involved in regulation of muscle adaptation|protein ubiquitination|SCF ubiquitin ligase complex|Z disc|cellular response to dexamethasone stimulus	path:bom04068	FoxO signaling pathway
CKB	15216.5	4947.08	10442.9	2114.5	2908.45	4667.69	10202.2	3230.22	1.65912	0.000128339	0.00164918	CKB	Creatine kinase B-type	GO:0004111,GO:0005524,GO:0005615,GO:0005739,GO:0005829,GO:0007420,GO:0030644,GO:0031625,GO:0043209	creatine kinase activity|ATP binding|extracellular space|mitochondrion|cytosol|brain development|cellular chloride ion homeostasis|ubiquitin protein ligase binding|myelin sheath	-	-
LOC102277920	12144.8	7367.79	9910.86	4388.93	4436.06	4809.9	9807.83	4544.96	1.10961	5.08251e-06	0.00011477	FTH1	Ferritin heavy chain	GO:0004322,GO:0005506,GO:0005737,GO:0006880,GO:0006955,GO:0008198,GO:0008199,GO:0008285,GO:0042802,GO:0044754,GO:0048147,GO:0060547,GO:0097286	ferroxidase activity|iron ion binding|cytoplasm|intracellular sequestering of iron ion|immune response|ferrous iron binding|ferric iron binding|negative regulation of cell proliferation|identical protein binding|autolysosome|negative regulation of fibroblast proliferation|negative regulation of necrotic cell death|iron ion import	path:bom04216,path:bom04217,path:bom04978	Ferroptosis|Necroptosis|Mineral absorption
CD74	5612.62	7737.55	15272	2094.97	1796.34	2922.79	9540.74	2271.37	2.07055	1.04275e-07	3.91505e-06	CD74	HLA class II histocompatibility antigen gamma chain	GO:0000139,GO:0000187,GO:0001516,GO:0001540,GO:0001934,GO:0001961,GO:0002606,GO:0002792,GO:0002830,GO:0002906,GO:0004896,GO:0005622,GO:0005765,GO:0005771,GO:0005773,GO:0005886,GO:0006886,GO:0006952,GO:0007165,GO:0008283,GO:0009897,GO:0009986,GO:0012507,GO:0016020,GO:0016021,GO:0016064,GO:0019883,GO:0019886,GO:0019955,GO:0023026,GO:0030658,GO:0030666,GO:0030669,GO:0030890,GO:0032588,GO:0033674,GO:…	Golgi membrane|activation of MAPK activity|prostaglandin biosynthetic process|amyloid-beta binding|positive regulation of protein phosphorylation|positive regulation of cytokine-mediated signaling pathway|positive regulation of dendritic cell antigen processing and presentation|negative regulation of peptide secretion|positive regulation of type 2 immune response|negative regulation of mature B c…	path:bom04612,path:bom05152,path:bom05168	Antigen processing and presentation|Tuberculosis|Herpes simplex virus 1 infection
HADH	11888.4	8429.33	7586.11	2362.77	1388.47	3088.24	9301.3	2279.83	2.02842	1.99646e-09	1.20509e-07	HADH	Hydroxyacyl-coenzyme A dehydrogenase, mitochondrial	GO:0003857,GO:0005654,GO:0005759,GO:0006635,GO:0070403,GO:0120162	3-hydroxyacyl-CoA dehydrogenase activity|nucleoplasm|mitochondrial matrix|fatty acid beta-oxidation|NAD+ binding|positive regulation of cold-induced thermogenesis	path:bom00062,path:bom00071,path:bom00280,path:bom00310,path:bom00380,path:bom00650	Fatty acid elongation|Fatty acid degradation|Valine, leucine and isoleucine degradation|Lysine degradation|Tryptophan metabolism|Butanoate metabolism
ENDOU	13226.9	7504.93	6203.64	6351.87	3662.25	2868.23	8978.49	4294.12	1.06407	0.00621126	0.0337955	ENDOU	Poly(U)-specific endoribonuclease	GO:0003723,GO:0004521,GO:0005044,GO:0005576,GO:0005737,GO:0006955,GO:0007565,GO:0008236,GO:0030247,GO:0046872	RNA binding|endoribonuclease activity|scavenger receptor activity|extracellular region|cytoplasm|immune response|female pregnancy|serine-type peptidase activity|polysaccharide binding|metal ion binding	-	-
SELENBP1	8418.33	9473.6	6989.21	1991.76	677.559	3731.29	8293.71	2133.54	1.95871	7.4704e-05	0.00106566	SELENBP1	Methanethiol oxidase	GO:0001650,GO:0005829,GO:0008430,GO:0015031,GO:0016020,GO:0018549	fibrillar center|cytosol|selenium binding|protein transport|membrane|methanethiol oxidase activity	path:bom00920	Sulfur metabolism
EMP1	8252.22	10632.7	5140.59	30923.4	27638.9	22010.3	8008.49	26857.5	-1.74573	1.60771e-08	7.76351e-07	EMP1	Epithelial membrane protein 1	GO:0016021	integral component of membrane	-	-
CD44	7247.17	9315.13	7262.7	11691.1	22460.5	16784.6	7941.67	16978.7	-1.09619	0.000151534	0.00187111	CD44	CD44 antigen	-	-	path:bom04512,path:bom04640,path:bom05169,path:bom05205,path:bom05206	ECM-receptor interaction|Hematopoietic cell lineage|Epstein-Barr virus infection|Proteoglycans in cancer|MicroRNAs in cancer
CA12	10539.2	5836.94	7429.4	2221.43	1251.24	3004.17	7935.17	2158.95	1.87784	2.99152e-07	9.84253e-06	CA12	Carbonic anhydrase 12	GO:0004089,GO:0005886,GO:0008270,GO:0015701,GO:0016021,GO:0055064	carbonate dehydratase activity|plasma membrane|zinc ion binding|bicarbonate transport|integral component of membrane|chloride ion homeostasis	path:bom00910	Nitrogen metabolism
CKMT1A	10324.9	6509.42	6942.29	1590.99	801.444	2018.58	7925.54	1470.34	2.43024	3.30483e-11	2.83421e-09	CKMT1	Creatine kinase U-type, mitochondrial	GO:0004111,GO:0005524,GO:0005743,GO:0032091,GO:0043066,GO:0043209	creatine kinase activity|ATP binding|mitochondrial inner membrane|negative regulation of protein binding|negative regulation of apoptotic process|myelin sheath	-	-
LOC102287940	9667.71	6334.7	7422.41	4062.55	3619.36	1989.96	7808.27	3223.96	1.27616	7.47604e-05	0.00106566	SLC16A1	Monocarboxylate transporter 1	GO:0005813,GO:0005886,GO:0005887,GO:0006629,GO:0007098,GO:0008028,GO:0015129,GO:0015293,GO:0015718,GO:0030054,GO:0032094,GO:0035879,GO:0042593,GO:0043231,GO:0045202,GO:0050796,GO:0051780	centrosome|plasma membrane|integral component of plasma membrane|lipid metabolic process|centrosome cycle|monocarboxylic acid transmembrane transporter activity|lactate transmembrane transporter activity|symporter activity|monocarboxylic acid transport|cell junction|response to food|plasma membrane lactate transport|glucose homeostasis|intracellular membrane-bounded organelle|synapse|regulation o…	-	-
ETHE1	8910.62	7308.88	6204.64	3405.14	2330.95	3740.24	7474.71	3158.78	1.24256	3.22864e-06	7.91724e-05	ETHE1	Persulfide dioxygenase ETHE1, mitochondrial	GO:0005506,GO:0005654,GO:0005739,GO:0005759,GO:0006749,GO:0016788,GO:0050313,GO:0070813	iron ion binding|nucleoplasm|mitochondrion|mitochondrial matrix|glutathione metabolic process|hydrolase activity, acting on ester bonds|sulfur dioxygenase activity|hydrogen sulfide metabolic process	path:bom00920	Sulfur metabolism
CHP1	8758.96	7150.41	6068.89	3484.18	2524.41	2795.79	7326.08	2934.79	1.31972	4.34675e-08	1.83848e-06	CHP1	Calcineurin B homologous protein 1	GO:0000139,GO:0001578,GO:0001933,GO:0004860,GO:0005215,GO:0005509,GO:0005634,GO:0005737,GO:0005783,GO:0005793,GO:0005886,GO:0006469,GO:0006611,GO:0008017,GO:0010923,GO:0015630,GO:0019900,GO:0022406,GO:0030133,GO:0031122,GO:0031397,GO:0031953,GO:0032088,GO:0032417,GO:0042308,GO:0048306,GO:0050821,GO:0051222,GO:0051453,GO:0060050,GO:0061024,GO:0061025,GO:0070885,GO:0071468,GO:0090314,GO:1901214	Golgi membrane|microtubule bundle formation|negative regulation of protein phosphorylation|protein kinase inhibitor activity|transporter activity|calcium ion binding|nucleus|cytoplasm|endoplasmic reticulum|endoplasmic reticulum-Golgi intermediate compartment|plasma membrane|negative regulation of protein kinase activity|protein export from nucleus|microtubule binding|negative regulation of phosph…	-	-
ACTA2	4031.02	10846	6773.6	44366.4	13396.8	25817.7	7216.87	27860.3	-1.94873	3.11728e-05	0.000510142	ACTA2	Actin, aortic smooth muscle	GO:0005524,GO:0005615,GO:0005737,GO:0005829,GO:0006936,GO:0008217,GO:0009615,GO:0010628,GO:0014829,GO:0015629,GO:0019901,GO:0030027,GO:0030175,GO:0030485,GO:0032991,GO:0044297,GO:0045893,GO:0070062,GO:0072144,GO:0090131	ATP binding|extracellular space|cytoplasm|cytosol|muscle contraction|regulation of blood pressure|response to virus|positive regulation of gene expression|vascular smooth muscle contraction|actin cytoskeleton|protein kinase binding|lamellipodium|filopodium|smooth muscle contractile fiber|protein-containing complex|cell body|positive regulation of transcription, DNA-templated|extracellular exosome…	path:bom04270,path:bom04371,path:bom04926	Vascular smooth muscle contraction|Apelin signaling pathway|Relaxin signaling pathway
B2M	4744.79	5522.04	11279.4	1764.87	2199.45	1704.66	7182.06	1889.66	1.92635	5.2725e-08	2.17183e-06	B2M	Beta-2-microglobulin	GO:0001916,GO:0002237,GO:0002481,GO:0002726,GO:0005576,GO:0005794,GO:0005829,GO:0006955,GO:0009897,GO:0010977,GO:0019885,GO:0033077,GO:0033216,GO:0042026,GO:0042612,GO:0042802,GO:0045646,GO:0048260,GO:0055072,GO:0071283,GO:1900121,GO:1900390,GO:1904434,GO:1904437,GO:1990712	positive regulation of T cell mediated cytotoxicity|response to molecule of bacterial origin|antigen processing and presentation of exogenous protein antigen via MHC class Ib, TAP-dependent|positive regulation of T cell cytokine production|extracellular region|Golgi apparatus|cytosol|immune response|external side of plasma membrane|negative regulation of neuron projection development|antigen proc…	path:bom04612,path:bom05163,path:bom05166,path:bom05168,path:bom05169,path:bom05170	Antigen processing and presentation|Human cytomegalovirus infection|Human T-cell leukemia virus 1 infection|Herpes simplex virus 1 infection|Epstein-Barr virus infection|Human immunodeficiency virus 1 infection
CMBL	10369.4	3952.58	5818.35	1604.94	723.301	2137.53	6713.46	1488.59	2.173	1.56963e-06	4.23261e-05	CMBL	Carboxymethylenebutenolidase homolog	GO:0005829,GO:0006805,GO:0016787,GO:0070062	cytosol|xenobiotic metabolic process|hydrolase activity|extracellular exosome	-	-
ETFDH	8996.08	5271.13	5810.36	1278.56	850.999	1539.2	6692.52	1222.92	2.45207	1.23771e-14	2.0447e-12	ETFDH	Electron transfer flavoprotein-ubiquinone oxidoreductase, mitochondrial	GO:0004174,GO:0006979,GO:0009055,GO:0031305,GO:0033539,GO:0043783,GO:0046872,GO:0048039,GO:0051539	electron-transferring-flavoprotein dehydrogenase activity|response to oxidative stress|electron transfer activity|integral component of mitochondrial inner membrane|fatty acid beta-oxidation using acyl-CoA dehydrogenase|oxidoreductase activity, oxidizing metal ions with flavin as acceptor|metal ion binding|ubiquinone binding|4 iron, 4 sulfur cluster binding	-	-
PLD1	8928.67	3981.03	6974.23	642.533	1500.92	500.845	6627.98	881.433	2.91073	8.80512e-11	7.01459e-09	PLD1	Phospholipase D1	-	-	path:bom00564,path:bom00565,path:bom04014,path:bom04024,path:bom04071,path:bom04072,path:bom04144,path:bom04666,path:bom04724,path:bom04912,path:bom04928,path:bom05231	Glycerophospholipid metabolism|Ether lipid metabolism|Ras signaling pathway|cAMP signaling pathway|Sphingolipid signaling pathway|Phospholipase D signaling pathway|Endocytosis|Fc gamma R-mediated phagocytosis|Glutamatergic synapse|GnRH signaling pathway|Parathyroid hormone synthesis, secretion and action|Choline metabolism in cancer
LOC102281207	5009.59	2116.98	12180.7	35.3346	120.074	67.9718	6435.76	74.46	6.43395	6.56085e-28	6.43538e-25	-	-	-	-	-	-
TMPRSS11D	8621.74	5202.05	5119.63	2601.75	3239.13	2243.96	6314.47	2694.95	1.22835	2.39589e-05	0.000411842	TMPRSS11D	Transmembrane protease serine 11D	GO:0004252,GO:0005576,GO:0005887,GO:0006508,GO:0007585,GO:0008233,GO:0070062	serine-type endopeptidase activity|extracellular region|integral component of plasma membrane|proteolysis|respiratory gaseous exchange|peptidase activity|extracellular exosome	path:bom05164	Influenza A
EIF4A1	6805.43	5614.48	6321.43	16483.6	12449.5	10338.9	6247.11	13090.7	-1.0673	1.17342e-05	0.000231643	EIF4A1	Eukaryotic initiation factor 4A-I	GO:0000339,GO:0003723,GO:0003725,GO:0003729,GO:0003743,GO:0004004,GO:0004386,GO:0005524,GO:0005737,GO:0005829,GO:0006413,GO:0008135,GO:0016020,GO:0016032,GO:0016281,GO:0070062	RNA cap binding|RNA binding|double-stranded RNA binding|mRNA binding|translation initiation factor activity|ATP-dependent RNA helicase activity|helicase activity|ATP binding|cytoplasm|cytosol|translational initiation|translation factor activity, RNA binding|membrane|viral process|eukaryotic translation initiation factor 4F complex|extracellular exosome	path:bom03013	RNA transport
CCDC80	4706.27	8009.8	5421.08	1529.62	1889.73	2022.16	6045.71	1813.84	1.73691	1.81958e-10	1.34068e-08	CCDC80	Coiled-coil domain-containing protein 80	GO:0001968,GO:0005604,GO:0005614,GO:0008201,GO:0009617,GO:0010811,GO:0030198	fibronectin binding|basement membrane|interstitial matrix|heparin binding|response to bacterium|positive regulation of cell-substrate adhesion|extracellular matrix organization	-	-
RMND5A	6750.07	5138.05	5649.66	2333.02	3546.94	2575.77	5845.93	2818.58	1.05244	2.1555e-05	0.00037755	RMND5A	E3 ubiquitin-protein transferase RMND5A	GO:0000151,GO:0000209,GO:0004842,GO:0005634,GO:0005654,GO:0005737,GO:0006511,GO:0034657,GO:0043161,GO:0046872	ubiquitin ligase complex|protein polyubiquitination|ubiquitin-protein transferase activity|nucleus|nucleoplasm|cytoplasm|ubiquitin-dependent protein catabolic process|GID complex|proteasome-mediated ubiquitin-dependent protein catabolic process|metal ion binding	-	-
PPIF	7451.79	5848.12	4085.52	3263.81	1244.57	1611.65	5795.14	2040.01	1.50622	0.000140859	0.0017671	PPIF	Peptidyl-prolyl cis-trans isomerase F, mitochondrial	GO:0000413,GO:0002931,GO:0003755,GO:0005739,GO:0005757,GO:0005759,GO:0006457,GO:0006979,GO:0008637,GO:0010849,GO:0010939,GO:0016018,GO:0032780,GO:0043066,GO:0046902,GO:0051082,GO:0070266,GO:0070301,GO:0071243,GO:0071277,GO:0090200,GO:0090201,GO:0090324,GO:1902445,GO:1902686,GO:2000276,GO:2001243	protein peptidyl-prolyl isomerization|response to ischemia|peptidyl-prolyl cis-trans isomerase activity|mitochondrion|mitochondrial permeability transition pore complex|mitochondrial matrix|protein folding|response to oxidative stress|apoptotic mitochondrial changes|regulation of proton-transporting ATPase activity, rotational mechanism|regulation of necrotic cell death|cyclosporin A binding|nega…	path:bom04020,path:bom04022,path:bom05012,path:bom05016,path:bom05145	Calcium signaling pathway|cGMP-PKG signaling pathway|Parkinson disease|Huntington disease|Toxoplasmosis
EGLN1	6153.06	5100.47	5278.34	2131.24	2032.68	2232.34	5510.62	2132.08	1.36984	5.06952e-14	7.65011e-12	EGLN1	Egl nine homolog 1	-	-	path:bom04066,path:bom05200,path:bom05211	HIF-1 signaling pathway|Pathways in cancer|Renal cell carcinoma
ACADS	7326.61	4426.97	4617.55	476.088	302.09	719.964	5457.05	499.381	3.44959	2.06079e-21	8.9839e-19	ACADS	Short-chain specific acyl-CoA dehydrogenase, mitochondrial	GO:0003995,GO:0004085,GO:0005739,GO:0005759,GO:0046359,GO:0050660	acyl-CoA dehydrogenase activity|butyryl-CoA dehydrogenase activity|mitochondrion|mitochondrial matrix|butyrate catabolic process|flavin adenine dinucleotide binding	path:bom00071,path:bom00280,path:bom00410,path:bom00640,path:bom00650	Fatty acid degradation|Valine, leucine and isoleucine degradation|beta-Alanine metabolism|Propanoate metabolism|Butanoate metabolism
MAN2B1	6100.1	4715.47	5528.88	2183.31	2660.68	2820.83	5448.15	2554.94	1.0924	2.90855e-07	9.67046e-06	MAN2B1	Lysosomal alpha-mannosidase	GO:0004559,GO:0005764,GO:0005774,GO:0006013,GO:0006517,GO:0007611,GO:0030246,GO:0046872	alpha-mannosidase activity|lysosome|vacuolar membrane|mannose metabolic process|protein deglycosylation|learning or memory|carbohydrate binding|metal ion binding	path:bom00511,path:bom04142	Other glycan degradation|Lysosome
CES2	7089.5	4603.73	4542.68	352.417	416.446	913.147	5411.97	560.67	3.27066	8.00081e-17	1.79378e-14	CES2	Cocaine esterase	-	-	path:bom00983	Drug metabolism - other enzymes
LOC102284481	7567.34	3182.59	5065.73	159.006	107.685	623.373	5271.89	296.688	4.15091	9.95735e-13	1.15756e-10	-	Prostaglandin F synthase 1	GO:0001516,GO:0004032,GO:0005737,GO:0006693,GO:0008106,GO:0008202,GO:0016229,GO:0016491,GO:0036131,GO:0042448,GO:0044597,GO:0044598,GO:0047017,GO:0047023,GO:0047086	prostaglandin biosynthetic process|alditol:NADP+ 1-oxidoreductase activity|cytoplasm|prostaglandin metabolic process|alcohol dehydrogenase (NADP+) activity|steroid metabolic process|steroid dehydrogenase activity|oxidoreductase activity|prostaglandin D2 11-ketoreductase activity|progesterone metabolic process|daunorubicin metabolic process|doxorubicin metabolic process|prostaglandin-F synthase ac…	-	-
FHL1	4322.31	6386.5	5032.79	12170	19843.6	10655.5	5247.2	14223	-1.43856	2.33226e-06	5.98383e-05	FHL1	Four and a half LIM domains protein 1	GO:0003254,GO:0005634,GO:0005737,GO:0005829,GO:0005886,GO:0005925,GO:0007517,GO:0009887,GO:0010972,GO:0030154,GO:0030308,GO:0043268,GO:0044325,GO:0046872,GO:1901016,GO:2000134	regulation of membrane depolarization|nucleus|cytoplasm|cytosol|plasma membrane|focal adhesion|muscle organ development|animal organ morphogenesis|negative regulation of G2/M transition of mitotic cell cycle|cell differentiation|negative regulation of cell growth|positive regulation of potassium ion transport|ion channel binding|metal ion binding|regulation of potassium ion transmembrane transpor…	path:bom04630	Jak-STAT signaling pathway
DUOX2	6976.35	2173.87	6553	444.473	508.884	245.056	5234.41	399.471	3.71199	1.52323e-16	3.32023e-14	DUOX2	Dual oxidase 2	GO:0004601,GO:0005509,GO:0006590,GO:0006979,GO:0016021,GO:0016174,GO:0016324,GO:0019221,GO:0020037,GO:0030054,GO:0042335,GO:0042446,GO:0042744,GO:0050665,GO:0051591,GO:0055114	peroxidase activity|calcium ion binding|thyroid hormone generation|response to oxidative stress|integral component of membrane|NAD(P)H oxidase activity|apical plasma membrane|cytokine-mediated signaling pathway|heme binding|cell junction|cuticle development|hormone biosynthetic process|hydrogen peroxide catabolic process|hydrogen peroxide biosynthetic process|response to cAMP|oxidation-reduction …	-	-
GNS	7146.07	4095.81	4334.07	1522.18	2498.68	1737.75	5191.98	1919.54	1.43547	5.09704e-06	0.000114932	GNS	N-acetylglucosamine-6-sulfatase	GO:0005539,GO:0005764,GO:0008449,GO:0042340,GO:0046872	glycosaminoglycan binding|lysosome|N-acetylglucosamine-6-sulfatase activity|keratan sulfate catabolic process|metal ion binding	path:bom00531,path:bom04142	Glycosaminoglycan degradation|Lysosome
LOC102282262	5002.37	5427.56	5071.72	22338.9	7776.2	9219.12	5167.22	13111.4	-1.34336	0.000625858	0.00574063	-	-	-	-	-	-
IL36RN	6768.12	3504.6	5190.5	365.435	1419.92	359.535	5154.41	714.963	2.84998	4.1071e-08	1.7468e-06	IL36RN	Interleukin-36 receptor antagonist protein	-	-	path:bom04060	Cytokine-cytokine receptor interaction
ALDH1A1	6786.18	4828.23	3269.02	873.138	755.702	1216.34	4961.14	948.392	2.38693	4.32335e-13	5.65422e-11	ALDH1A1	Retinal dehydrogenase 1	GO:0001523,GO:0001758,GO:0004029,GO:0005829,GO:0018479,GO:0042572,GO:0051287,GO:0055114	retinoid metabolic process|retinal dehydrogenase activity|aldehyde dehydrogenase (NAD) activity|cytosol|benzaldehyde dehydrogenase (NAD+) activity|retinol metabolic process|NAD binding|oxidation-reduction process	path:bom00830	Retinol metabolism
ADGRG1	6116.95	4643.35	4059.57	2061.5	1703.9	2620.49	4939.95	2128.63	1.21442	5.23523e-06	0.000117374	ADGRG1	Adhesion G-protein coupled receptor G1	GO:0001525,GO:0004930,GO:0005518,GO:0005576,GO:0005622,GO:0005887,GO:0007155,GO:0007166,GO:0007189,GO:0007266,GO:0007420,GO:0008201,GO:0008285,GO:0010573,GO:0016477,GO:0021801,GO:0021819,GO:0035025,GO:0045121,GO:0045785,GO:0050840,GO:0070528,GO:0097451,GO:2001223	angiogenesis|G protein-coupled receptor activity|collagen binding|extracellular region|intracellular|integral component of plasma membrane|cell adhesion|cell surface receptor signaling pathway|adenylate cyclase-activating G protein-coupled receptor signaling pathway|Rho protein signal transduction|brain development|heparin binding|negative regulation of cell proliferation|vascular endothelial gro…	-	-
VPS13D	5775.11	4518.4	4409.93	1878.32	2722.62	2373.65	4901.15	2324.86	1.0759	6.08334e-06	0.000133527	VPS13D	Vacuolar protein sorting-associated protein 13D	GO:0005622,GO:0006623,GO:0019898,GO:0045053,GO:0070062	intracellular|protein targeting to vacuole|extrinsic component of membrane|protein retention in Golgi apparatus|extracellular exosome	-	-
LOC102265723	6529.8	4057.21	4018.64	912.192	1595.26	1481.07	4868.55	1329.51	1.87251	2.94175e-09	1.67883e-07	DSC3	Desmocollin-3	GO:0005509,GO:0005886,GO:0007156,GO:0016021,GO:0030057	calcium ion binding|plasma membrane|homophilic cell adhesion via plasma membrane adhesion molecules|integral component of membrane|desmosome	-	-
SLC14A1	8211.3	1901.63	4427.89	104.144	1.90593	33.9859	4846.94	46.6787	6.69803	2.65223e-07	8.9322e-06	SLC14A1	Urea transporter 1	GO:0005372,GO:0005730,GO:0005887,GO:0015265,GO:0016323,GO:0042802,GO:0071918	water transmembrane transporter activity|nucleolus|integral component of plasma membrane|urea channel activity|basolateral plasma membrane|identical protein binding|urea transmembrane transport	-	-
COL7A1	3914.27	6529.74	4020.64	9333.92	8551.92	13994.1	4821.55	10626.7	-1.14008	0.0002267	0.00254131	COL7A1	Collagen alpha-1(VII) chain	GO:0000139,GO:0003429,GO:0004867,GO:0005576,GO:0005590,GO:0005604,GO:0005615,GO:0005788,GO:0006888,GO:0007155,GO:0008544,GO:0030020,GO:0030134,GO:0030198,GO:0031012,GO:0033116,GO:0035987,GO:0048208,GO:0062023	Golgi membrane|growth plate cartilage chondrocyte morphogenesis|serine-type endopeptidase inhibitor activity|extracellular region|collagen type VII trimer|basement membrane|extracellular space|endoplasmic reticulum lumen|ER to Golgi vesicle-mediated transport|cell adhesion|epidermis development|extracellular matrix structural constituent conferring tensile strength|COPII-coated ER to Golgi transp…	path:bom04974	Protein digestion and absorption
LOC102283454	7309.76	2507.06	4503.76	6.50901	0.952966	43.8239	4773.53	17.0953	8.12348	2.17681e-10	1.58897e-08	-	Dihydrodiol dehydrogenase 3	GO:0004032,GO:0005737,GO:0006693,GO:0008106,GO:0008202,GO:0016229,GO:0016491,GO:0042448,GO:0044597,GO:0044598,GO:0047023,GO:0047086	alditol:NADP+ 1-oxidoreductase activity|cytoplasm|prostaglandin metabolic process|alcohol dehydrogenase (NADP+) activity|steroid metabolic process|steroid dehydrogenase activity|oxidoreductase activity|progesterone metabolic process|daunorubicin metabolic process|doxorubicin metabolic process|androsterone dehydrogenase activity|ketosteroid monooxygenase activity	-	-
LOC102279338	5947.23	3343.09	4964.91	1009.83	1921.18	1539.2	4751.74	1490.07	1.67304	2.7525e-07	9.21062e-06	MAL	Myelin and lymphocyte protein	GO:0016021,GO:0019911,GO:0042552	integral component of membrane|structural constituent of myelin sheath|myelination	-	-
AQP3	4715.9	5498.67	3976.72	34046.8	8055.42	23599.6	4730.43	21900.6	-2.21093	7.91388e-07	2.30856e-05	AQP3	Aquaporin-3	GO:0002684,GO:0005634,GO:0005737,GO:0005911,GO:0015254,GO:0015840,GO:0016021,GO:0016323,GO:0032526,GO:0042476,GO:0070295,GO:0071456,GO:0090650	positive regulation of immune system process|nucleus|cytoplasm|cell-cell junction|glycerol channel activity|urea transport|integral component of membrane|basolateral plasma membrane|response to retinoic acid|odontogenesis|renal water absorption|cellular response to hypoxia|cellular response to oxygen-glucose deprivation	path:bom04962	Vasopressin-regulated water reabsorption
LOC102282544	5726.96	1282.99	7177.86	48.3527	446.941	299.613	4729.27	264.969	4.15774	4.191e-05	0.000653813	-	-	-	-	-	-
TMEM79	5491.05	4083.62	4139.42	1679.33	2046.97	2236.81	4571.37	1987.7	1.20139	1.94949e-07	6.79894e-06	TMEM79	Transmembrane protein 79	GO:0002070,GO:0005765,GO:0016021,GO:0031069,GO:0032588,GO:0042335,GO:0042802,GO:0045055,GO:0045684,GO:0061436,GO:0070268	epithelial cell maturation|lysosomal membrane|integral component of membrane|hair follicle morphogenesis|trans-Golgi network membrane|cuticle development|identical protein binding|regulated exocytosis|positive regulation of epidermis development|establishment of skin barrier|cornification	-	-
ENPP3	5873.81	4420.88	3167.2	1394.79	693.759	1755.64	4487.3	1281.4	1.80798	2.0113e-06	5.26089e-05	ENPP3	Ectonucleotide pyrophosphatase/phosphodiesterase family member 3	GO:0002276,GO:0003676,GO:0004528,GO:0005044,GO:0005509,GO:0005576,GO:0006220,GO:0008270,GO:0009143,GO:0009897,GO:0016021,GO:0016324,GO:0030247,GO:0033007,GO:0035529,GO:0046034,GO:0047429,GO:0048471,GO:0050728,GO:0070667	basophil activation involved in immune response|nucleic acid binding|phosphodiesterase I activity|scavenger receptor activity|calcium ion binding|extracellular region|pyrimidine nucleotide metabolic process|zinc ion binding|nucleoside triphosphate catabolic process|external side of plasma membrane|integral component of membrane|apical plasma membrane|polysaccharide binding|negative regulation of …	path:bom00230,path:bom00240,path:bom00500,path:bom00740,path:bom00760,path:bom00770	Purine metabolism|Pyrimidine metabolism|Starch and sucrose metabolism|Riboflavin metabolism|Nicotinate and nicotinamide metabolism|Pantothenate and CoA biosynthesis
IDH1	4542.57	4460.5	4391.96	1435.7	1896.4	1723.44	4465.01	1685.18	1.40577	4.97614e-13	6.29802e-11	IDH1	Isocitrate dehydrogenase [NADP] cytoplasmic	GO:0000287,GO:0004450,GO:0005737,GO:0005777,GO:0005829,GO:0006097,GO:0006099,GO:0006102,GO:0006103,GO:0006739,GO:0006979,GO:0042803,GO:0048545,GO:0051287,GO:0060696,GO:0071071	magnesium ion binding|isocitrate dehydrogenase (NADP+) activity|cytoplasm|peroxisome|cytosol|glyoxylate cycle|tricarboxylic acid cycle|isocitrate metabolic process|2-oxoglutarate metabolic process|NADP metabolic process|response to oxidative stress|protein homodimerization activity|response to steroid hormone|NAD binding|regulation of phospholipid catabolic process|regulation of phospholipid bios…	path:bom00020,path:bom00480,path:bom04146	Citrate cycle (TCA cycle)|Glutathione metabolism|Peroxisome
LOC102283463	2377.21	3334.96	7408.44	814.556	861.481	1093.81	4373.54	923.282	2.24401	3.8798e-08	1.65912e-06	HLA-DRA	HLA class II histocompatibility antigen, DR alpha chain	GO:0000139,GO:0002503,GO:0002504,GO:0002506,GO:0005764,GO:0005765,GO:0005886,GO:0005887,GO:0006955,GO:0009986,GO:0012507,GO:0016032,GO:0019886,GO:0023026,GO:0030658,GO:0030666,GO:0030669,GO:0031902,GO:0032395,GO:0032588,GO:0042605,GO:0042613,GO:0050852,GO:0050890,GO:0060333,GO:0070062,GO:0071556	Golgi membrane|peptide antigen assembly with MHC class II protein complex|antigen processing and presentation of peptide or polysaccharide antigen via MHC class II|polysaccharide assembly with MHC class II protein complex|lysosome|lysosomal membrane|plasma membrane|integral component of plasma membrane|immune response|cell surface|ER to Golgi transport vesicle membrane|viral process|antigen proce…	path:bom04145,path:bom04514,path:bom04612,path:bom04640,path:bom04658,path:bom04659,path:bom04672,path:bom04940,path:bom05140,path:bom05145,path:bom05150,path:bom05152,path:bom05164,path:bom05166,path:bom05168,path:bom05169,path:bom05310,path:bom05320,path:bom05321,path:bom05322,path:bom05323,path:bom05330,path:bom05332,path:bom05416	Phagosome|Cell adhesion molecules (CAMs)|Antigen processing and presentation|Hematopoietic cell lineage|Th1 and Th2 cell differentiation|Th17 cell differentiation|Intestinal immune network for IgA production|Type I diabetes mellitus|Leishmaniasis|Toxoplasmosis|Staphylococcus aureus infection|Tuberculosis|Influenza A|Human T-cell leukemia virus 1 infection|Herpes simplex virus 1 infection|Epstein-…
H3F3B	4242.86	5074.06	3776.09	8139.99	10943.9	7632.52	4364.34	8905.45	-1.02891	1.74905e-05	0.000322178	TGas113e22.1	Histone H3.3	GO:0000786,GO:0005634,GO:0006334,GO:0031492,GO:0046982	nucleosome|nucleus|nucleosome assembly|nucleosomal DNA binding|protein heterodimerization activity	path:bom05034,path:bom05202,path:bom05322	Alcoholism|Transcriptional misregulation in cancer|Systemic lupus erythematosus
SORBS2	5347.82	1498.34	6132.77	2147.04	1297.94	1185.93	4326.31	1543.64	1.48679	0.00183345	0.0131984	SORBS2	Sorbin and SH3 domain-containing protein 2	-	-	-	-
ENTPD5	6157.87	3013.96	3720.19	392.4	168.675	419.458	4297.34	326.844	3.71642	3.06473e-20	1.11855e-17	ENTPD5	Ectonucleoside triphosphate diphosphohydrolase 5	GO:0004382,GO:0005576,GO:0005783,GO:0006487,GO:0008283,GO:0014066,GO:0045134,GO:0045821,GO:0046034,GO:0051084	guanosine-diphosphatase activity|extracellular region|endoplasmic reticulum|protein N-linked glycosylation|cell proliferation|regulation of phosphatidylinositol 3-kinase signaling|uridine-diphosphatase activity|positive regulation of glycolytic process|ATP metabolic process|'de novo' posttranslational protein folding	path:bom00230,path:bom00240	Purine metabolism|Pyrimidine metabolism
CCNG1	4857.93	3499.52	4482.79	1630.97	2585.4	1538.31	4280.08	1918.23	1.15788	4.1173e-05	0.000644236	CCNG1	Cyclin-G1	GO:0000079,GO:0000278,GO:0000307,GO:0005634,GO:0005737,GO:0006468,GO:0007088,GO:0008284,GO:0016538,GO:0019901,GO:0045787,GO:0051301	regulation of cyclin-dependent protein serine/threonine kinase activity|mitotic cell cycle|cyclin-dependent protein kinase holoenzyme complex|nucleus|cytoplasm|protein phosphorylation|regulation of mitotic nuclear division|positive regulation of cell proliferation|cyclin-dependent protein serine/threonine kinase regulator activity|protein kinase binding|positive regulation of cell cycle|cell divi…	path:bom04115,path:bom05206	p53 signaling pathway|MicroRNAs in cancer
SLC9A3	4301.84	4873.94	3623.37	359.855	3094.28	956.971	4266.38	1470.37	1.53688	0.00924424	0.0452524	SLC9A3	Sodium/hydrogen exchanger 3	GO:0005886,GO:0005903,GO:0006811,GO:0009986,GO:0015385,GO:0015386,GO:0016021,GO:0016324,GO:0030165,GO:0031526,GO:0051453,GO:0070062,GO:0071805,GO:0098719	plasma membrane|brush border|ion transport|cell surface|sodium:proton antiporter activity|potassium:proton antiporter activity|integral component of membrane|apical plasma membrane|PDZ domain binding|brush border membrane|regulation of intracellular pH|extracellular exosome|potassium ion transmembrane transport|sodium ion import across plasma membrane	path:bom04964,path:bom04974,path:bom04976,path:bom04978	Proximal tubule bicarbonate reclamation|Protein digestion and absorption|Bile secretion|Mineral absorption
PAPSS2	5447.72	2794.54	4421.91	579.302	276.36	125.211	4221.39	326.958	3.69066	6.02769e-14	8.84098e-12	PAPSS2	Bifunctional 3'-phosphoadenosine 5'-phosphosulfate synthase 2	GO:0000103,GO:0001501,GO:0004020,GO:0004781,GO:0005524,GO:0005829,GO:0007596,GO:0016779,GO:0050428,GO:0060348	sulfate assimilation|skeletal system development|adenylylsulfate kinase activity|sulfate adenylyltransferase (ATP) activity|ATP binding|cytosol|blood coagulation|nucleotidyltransferase activity|3'-phosphoadenosine 5'-phosphosulfate biosynthetic process|bone development	path:bom00230,path:bom00450,path:bom00920	Purine metabolism|Selenocompound metabolism|Sulfur metabolism
USP9X	4972.28	2902.22	4550.67	1881.1	2168	1819.14	4141.72	1956.08	1.08221	4.24057e-05	0.000660234	USP9X	Probable ubiquitin carboxyl-terminal hydrolase FAF-X	GO:0000122,GO:0001764,GO:0004197,GO:0004843,GO:0005737,GO:0005829,GO:0006511,GO:0006625,GO:0007049,GO:0007059,GO:0007179,GO:0007292,GO:0008234,GO:0016020,GO:0016579,GO:0030426,GO:0030509,GO:0036459,GO:0044267,GO:0048675,GO:0050821,GO:0051301,GO:0070410,GO:0101005,GO:1901537,GO:1990380	negative regulation of transcription by RNA polymerase II|neuron migration|cysteine-type endopeptidase activity|thiol-dependent ubiquitin-specific protease activity|cytoplasm|cytosol|ubiquitin-dependent protein catabolic process|protein targeting to peroxisome|cell cycle|chromosome segregation|transforming growth factor beta receptor signaling pathway|female gamete generation|cysteine-type peptid…	-	-
PRUNE2	5084.22	2270.37	4767.27	1723.03	2372.88	1072.34	4040.62	1722.75	1.22987	0.00167344	0.0122954	PRUNE2	Protein prune homolog 2	GO:0004309,GO:0005737,GO:0006798,GO:0006915,GO:0046872	exopolyphosphatase activity|cytoplasm|polyphosphate catabolic process|apoptotic process|metal ion binding	-	-
ACAA2	4672.57	3336.99	4009.66	1812.3	1381.8	2052.57	4006.41	1748.89	1.19572	1.45892e-06	3.96816e-05	ACAA2	3-ketoacyl-CoA thiolase, mitochondrial	GO:0003988,GO:0005739,GO:0006635,GO:0071456,GO:1901029,GO:1902109	acetyl-CoA C-acyltransferase activity|mitochondrion|fatty acid beta-oxidation|cellular response to hypoxia|negative regulation of mitochondrial outer membrane permeabilization involved in apoptotic signaling pathway|negative regulation of mitochondrial membrane permeability involved in apoptotic process	path:bom00062,path:bom00071,path:bom00280	Fatty acid elongation|Fatty acid degradation|Valine, leucine and isoleucine degradation
LOC102271568	5569.29	3195.79	3205.13	21.3868	29.5419	72.4436	3990.07	41.1241	6.59767	1.28766e-49	4.04171e-46	PIP	Prolactin-inducible protein homolog	GO:0005576	extracellular region	-	-
BDH1	5838.9	2860.57	3221.1	76.2484	25.7301	154.725	3973.53	85.5679	5.53595	3.30377e-25	2.72891e-22	BDH1	D-beta-hydroxybutyrate dehydrogenase, mitochondrial	GO:0003858,GO:0005654,GO:0005759,GO:0099617	3-hydroxybutyrate dehydrogenase activity|nucleoplasm|mitochondrial matrix|matrix side of mitochondrial inner membrane	path:bom00072,path:bom00650	Synthesis and degradation of ketone bodies|Butanoate metabolism
SLC26A3	6055.56	1091	4623.54	15.8076	8.57669	4.47183	3923.37	9.61871	8.67459	2.95372e-45	7.72596e-42	Slc26a3	Chloride anion exchanger	GO:0005887,GO:0008271,GO:0015106,GO:0015108,GO:0015116,GO:0015301,GO:0016020,GO:0016021,GO:0016324,GO:0019531,GO:0031526,GO:0042391,GO:0048240,GO:0051454,GO:0060081,GO:0071320,GO:0097225	integral component of plasma membrane|secondary active sulfate transmembrane transporter activity|bicarbonate transmembrane transporter activity|chloride transmembrane transporter activity|sulfate transmembrane transporter activity|anion:anion antiporter activity|membrane|integral component of membrane|apical plasma membrane|oxalate transmembrane transporter activity|brush border membrane|regulat…	path:bom04972,path:bom04978	Pancreatic secretion|Mineral absorption
ATP6V0A1	5085.42	3410.13	3145.24	1254.38	1388.47	1492.7	3880.26	1378.52	1.49286	5.59931e-09	2.99917e-07	ATP6V0A1	V-type proton ATPase 116 kDa subunit a isoform 1	GO:0000220,GO:0005886,GO:0007035,GO:0015991,GO:0016021,GO:0016471,GO:0030659,GO:0042470,GO:0046961,GO:0051117	vacuolar proton-transporting V-type ATPase, V0 domain|plasma membrane|vacuolar acidification|ATP hydrolysis coupled proton transport|integral component of membrane|vacuolar proton-transporting V-type ATPase complex|cytoplasmic vesicle membrane|melanosome|proton-transporting ATPase activity, rotational mechanism|ATPase binding	path:bom00190,path:bom04142,path:bom04145,path:bom04721,path:bom04966,path:bom05152,path:bom05165,path:bom05323	Oxidative phosphorylation|Lysosome|Phagosome|Synaptic vesicle cycle|Collecting duct acid secretion|Tuberculosis|Human papillomavirus infection|Rheumatoid arthritis
ALPL	5161.25	2324.21	4146.41	111.583	323.055	114.479	3877.29	183.039	4.40529	1.57736e-21	7.07289e-19	ALPL	Alkaline phosphatase, tissue-nonspecific isozyme	GO:0001958,GO:0003006,GO:0004035,GO:0005886,GO:0016462,GO:0031012,GO:0031214,GO:0031225,GO:0033280,GO:0046677,GO:0046872,GO:0065010,GO:0071407	endochondral ossification|developmental process involved in reproduction|alkaline phosphatase activity|plasma membrane|pyrophosphatase activity|extracellular matrix|biomineral tissue development|anchored component of membrane|response to vitamin D|response to antibiotic|metal ion binding|extracellular membrane-bounded organelle|cellular response to organic cyclic compound	path:bom00730,path:bom00790	Thiamine metabolism|Folate biosynthesis
IL1R2	4514.89	3347.15	3746.14	106.004	510.79	190.5	3869.39	269.098	3.8462	3.52371e-15	6.35646e-13	IL1R2	Interleukin-1 receptor type 2	-	-	path:bom04060,path:bom04640,path:bom05146,path:bom05166,path:bom05202,path:bom05215,path:bom05418	Cytokine-cytokine receptor interaction|Hematopoietic cell lineage|Amoebiasis|Human T-cell leukemia virus 1 infection|Transcriptional misregulation in cancer|Prostate cancer|Fluid shear stress and atherosclerosis
MAL2	5067.36	3460.92	2992.52	2479.93	1357.02	1248.53	3840.27	1695.16	1.1797	0.000622622	0.0057198	MAL2	Protein MAL2	GO:0016021,GO:0016324,GO:0019911,GO:0042552,GO:0045056,GO:0045121	integral component of membrane|apical plasma membrane|structural constituent of myelin sheath|myelination|transcytosis|membrane raft	-	-
BNIPL	5252.73	3498.51	2500.42	1487.77	1507.59	2341.45	3750.55	1778.94	1.07591	0.00141392	0.0107458	BNIPL	Bcl-2/adenovirus E1B 19 kDa-interacting protein 2-like protein	GO:0004309,GO:0005634,GO:0005737,GO:0005829,GO:0006798,GO:0006915,GO:0008285,GO:0040009,GO:0042802	exopolyphosphatase activity|nucleus|cytoplasm|cytosol|polyphosphate catabolic process|apoptotic process|negative regulation of cell proliferation|regulation of growth rate|identical protein binding	-	-
ECHS1	4674.97	3096.24	3427.73	1157.67	1053.98	1557.09	3732.98	1256.25	1.57099	3.88251e-09	2.13797e-07	ECHS1	Enoyl-CoA hydratase, mitochondrial	GO:0004300,GO:0005739,GO:0005759,GO:0006635	enoyl-CoA hydratase activity|mitochondrion|mitochondrial matrix|fatty acid beta-oxidation	path:bom00062,path:bom00071,path:bom00280,path:bom00310,path:bom00380,path:bom00410,path:bom00640,path:bom00650	Fatty acid elongation|Fatty acid degradation|Valine, leucine and isoleucine degradation|Lysine degradation|Tryptophan metabolism|beta-Alanine metabolism|Propanoate metabolism|Butanoate metabolism
HMGCL	4878.39	3265.88	3009.49	1254.38	1063.51	1223.49	3717.92	1180.46	1.65495	1.24705e-10	9.54693e-09	HMGCL	Hydroxymethylglutaryl-CoA lyase, mitochondrial	GO:0000287,GO:0004419,GO:0005102,GO:0005739,GO:0005759,GO:0005777,GO:0006552,GO:0006629,GO:0007005,GO:0030145,GO:0042803,GO:0046872,GO:0046951,GO:0051262	magnesium ion binding|hydroxymethylglutaryl-CoA lyase activity|signaling receptor binding|mitochondrion|mitochondrial matrix|peroxisome|leucine catabolic process|lipid metabolic process|mitochondrion organization|manganese ion binding|protein homodimerization activity|metal ion binding|ketone body biosynthetic process|protein tetramerization	path:bom00072,path:bom00280,path:bom00650,path:bom04146	Synthesis and degradation of ketone bodies|Valine, leucine and isoleucine degradation|Butanoate metabolism|Peroxisome
FMOD	3417.16	3708.78	3907.85	1167.9	1757.27	1571.4	3677.93	1498.86	1.2951	1.5542e-08	7.55159e-07	FMOD	Fibromodulin	GO:0030199,GO:0062023	collagen fibril organization|collagen-containing extracellular matrix	path:bom04350	TGF-beta signaling pathway
MYO1B	3852.88	3652.91	3062.39	1057.25	1814.45	1557.09	3522.73	1476.26	1.25471	2.2207e-06	5.72276e-05	MYO1B	Unconventional myosin-Ib	GO:0000146,GO:0005516,GO:0005524,GO:0005546,GO:0005547,GO:0005737,GO:0005769,GO:0005884,GO:0005886,GO:0005903,GO:0006892,GO:0007015,GO:0010008,GO:0016459,GO:0030048,GO:0030175,GO:0030898,GO:0045177,GO:0045296,GO:0048471,GO:0051015,GO:0051017,GO:0070062,GO:0071944	microfilament motor activity|calmodulin binding|ATP binding|phosphatidylinositol-4,5-bisphosphate binding|phosphatidylinositol-3,4,5-trisphosphate binding|cytoplasm|early endosome|actin filament|plasma membrane|brush border|post-Golgi vesicle-mediated transport|actin filament organization|endosome membrane|myosin complex|actin filament-based movement|filopodium|actin-dependent ATPase activity|api…	-	-
BCAM	3264.3	4091.75	3114.3	9055.9	3378.26	9195.87	3490.12	7210.01	-1.04673	0.00586859	0.0324188	BCAM	Basal cell adhesion molecule	GO:0005055,GO:0005886,GO:0007160,GO:0008022,GO:0009986,GO:0016021,GO:0043236	laminin receptor activity|plasma membrane|cell-matrix adhesion|protein C-terminus binding|cell surface|integral component of membrane|laminin binding	-	-
PAX9	3887.79	3452.8	3110.31	570.004	1041.59	822.816	3483.63	811.471	2.10199	2.36323e-14	3.74632e-12	Pax9	Paired box protein Pax-9	GO:0000977,GO:0001228,GO:0003700,GO:0005634,GO:0005667,GO:0006355,GO:0007492,GO:0009887,GO:0042476,GO:0042481,GO:0045892,GO:0045944,GO:0060325,GO:0071363	RNA polymerase II regulatory region sequence-specific DNA binding|DNA-binding transcription activator activity, RNA polymerase II-specific|DNA-binding transcription factor activity|nucleus|transcription factor complex|regulation of transcription, DNA-templated|endoderm development|animal organ morphogenesis|odontogenesis|regulation of odontogenesis|negative regulation of transcription, DNA-templa…	-	-
HECTD4	4251.29	2600.52	3540.52	1452.44	1561.91	1642.95	3464.11	1552.43	1.1578	2.39205e-06	6.11415e-05	HECTD4	Probable E3 ubiquitin-protein ligase HECTD4	GO:0004842,GO:0006006,GO:0016021,GO:0042593	ubiquitin-protein transferase activity|glucose metabolic process|integral component of membrane|glucose homeostasis	-	-
LOC102278094	4083.98	3558.44	2744.98	954.965	84.814	778.098	3462.47	605.959	2.5144	5.44057e-05	0.000806273	FGFBP1	Fibroblast growth factor-binding protein 1	GO:0005615,GO:0005886,GO:0007267,GO:0019838,GO:0090050,GO:1903589	extracellular space|plasma membrane|cell-cell signaling|growth factor binding|positive regulation of cell migration involved in sprouting angiogenesis|positive regulation of blood vessel endothelial cell proliferation involved in sprouting angiogenesis	-	-
HNRNPDL	2837	4035.88	3423.73	8159.51	10514.1	5550.43	3432.21	8074.67	-1.23418	2.60247e-05	0.00044012	HNRNPDL	Heterogeneous nuclear ribonucleoprotein D-like	GO:0003690,GO:0003697,GO:0003723,GO:0005634,GO:0005654,GO:0005681,GO:0005829,GO:0006396,GO:0008143,GO:0010468,GO:0034046,GO:0035722,GO:0043565,GO:1990837,GO:1990904	double-stranded DNA binding|single-stranded DNA binding|RNA binding|nucleus|nucleoplasm|spliceosomal complex|cytosol|RNA processing|poly(A) binding|regulation of gene expression|poly(G) binding|interleukin-12-mediated signaling pathway|sequence-specific DNA binding|sequence-specific double-stranded DNA binding|ribonucleoprotein complex	-	-
LOC102266920	4109.26	2350.62	3828.99	502.124	236.336	351.486	3429.62	363.315	3.23859	1.0111e-20	3.87029e-18	Cyp26a1	Cytochrome P450 26A1	GO:0001972,GO:0005506,GO:0005789,GO:0006805,GO:0007417,GO:0008401,GO:0009952,GO:0014032,GO:0016125,GO:0016709,GO:0020037,GO:0031090,GO:0034653,GO:0042573,GO:0048384,GO:0055114,GO:0071300	retinoic acid binding|iron ion binding|endoplasmic reticulum membrane|xenobiotic metabolic process|central nervous system development|retinoic acid 4-hydroxylase activity|anterior/posterior pattern specification|neural crest cell development|sterol metabolic process|oxidoreductase activity, acting on paired donors, with incorporation or reduction of molecular oxygen, NAD(P)H as one donor, and inc…	path:bom00830	Retinol metabolism
PCDH1	4467.95	3181.57	2602.24	1598.43	1392.28	1512.37	3417.25	1501.03	1.18669	4.91094e-06	0.000111699	PCDH1	Protocadherin-1	GO:0005509,GO:0005634,GO:0005730,GO:0005886,GO:0005887,GO:0005911,GO:0007155,GO:0007156,GO:0007267,GO:0007399,GO:0030054,GO:0043231	calcium ion binding|nucleus|nucleolus|plasma membrane|integral component of plasma membrane|cell-cell junction|cell adhesion|homophilic cell adhesion via plasma membrane adhesion molecules|cell-cell signaling|nervous system development|cell junction|intracellular membrane-bounded organelle	-	-
MGST3	4136.94	2360.78	3488.61	882.436	445.988	1487.33	3328.78	938.585	1.82625	1.60045e-05	0.000298474	MGST3	Microsomal glutathione S-transferase 3	GO:0004364,GO:0004464,GO:0004602,GO:0005635,GO:0005783,GO:0005789,GO:0006629,GO:0016021,GO:0019370,GO:0031090	glutathione transferase activity|leukotriene-C4 synthase activity|glutathione peroxidase activity|nuclear envelope|endoplasmic reticulum|endoplasmic reticulum membrane|lipid metabolic process|integral component of membrane|leukotriene biosynthetic process|organelle membrane	path:bom00480,path:bom00980,path:bom00982,path:bom00983,path:bom01524,path:bom05200,path:bom05204,path:bom05225,path:bom05418	Glutathione metabolism|Metabolism of xenobiotics by cytochrome P450|Drug metabolism - cytochrome P450|Drug metabolism - other enzymes|Platinum drug resistance|Pathways in cancer|Chemical carcinogenesis|Hepatocellular carcinoma|Fluid shear stress and atherosclerosis
ATP6V1A	4412.58	2739.69	2786.9	1333.42	1301.75	1186.82	3313.05	1274	1.37863	1.11556e-07	4.1389e-06	ATP6V1A	V-type proton ATPase catalytic subunit A	GO:0005524,GO:0005774,GO:0005829,GO:0005886,GO:0005902,GO:0006879,GO:0015991,GO:0016324,GO:0033180,GO:0036295,GO:0043209,GO:0046034,GO:0046961	ATP binding|vacuolar membrane|cytosol|plasma membrane|microvillus|cellular iron ion homeostasis|ATP hydrolysis coupled proton transport|apical plasma membrane|proton-transporting V-type ATPase, V1 domain|cellular response to increased oxygen levels|myelin sheath|ATP metabolic process|proton-transporting ATPase activity, rotational mechanism	path:bom00190,path:bom04145,path:bom04150,path:bom04721,path:bom04966,path:bom05165,path:bom05323	Oxidative phosphorylation|Phagosome|mTOR signaling pathway|Synaptic vesicle cycle|Collecting duct acid secretion|Human papillomavirus infection|Rheumatoid arthritis
FUS	3496.6	3584.85	2794.88	8472.88	7218.72	6474.31	3292.11	7388.63	-1.16635	6.04649e-08	2.45203e-06	FUS	RNA-binding protein FUS	GO:0003677,GO:0003723,GO:0005634,GO:0005737,GO:0006355,GO:0046872	DNA binding|RNA binding|nucleus|cytoplasm|regulation of transcription, DNA-templated|metal ion binding	path:bom05202	Transcriptional misregulation in cancer
UGDH	4183.89	2636.07	2941.62	1127.92	1068.27	882.739	3253.86	1026.31	1.66457	9.31205e-11	7.34388e-09	UGDH	UDP-glucose 6-dehydrogenase	GO:0001702,GO:0003979,GO:0005634,GO:0005654,GO:0005829,GO:0006024,GO:0006065,GO:0051287	gastrulation with mouth forming second|UDP-glucose 6-dehydrogenase activity|nucleus|nucleoplasm|cytosol|glycosaminoglycan biosynthetic process|UDP-glucuronate biosynthetic process|NAD binding	path:bom00040,path:bom00053,path:bom00520	Pentose and glucuronate interconversions|Ascorbate and aldarate metabolism|Amino sugar and nucleotide sugar metabolism
PRDX5	3878.16	2424.78	3387.8	967.983	836.704	1466.76	3230.25	1090.48	1.56648	2.43499e-07	8.30755e-06	PRDX5	Peroxiredoxin-5, mitochondrial	GO:0001016,GO:0005102,GO:0005634,GO:0005737,GO:0005739,GO:0005777,GO:0005782,GO:0005829,GO:0008379,GO:0016480,GO:0031410,GO:0034599,GO:0034614,GO:0042744,GO:0043027,GO:0045454,GO:0046983,GO:0048471	RNA polymerase III regulatory region DNA binding|signaling receptor binding|nucleus|cytoplasm|mitochondrion|peroxisome|peroxisomal matrix|cytosol|thioredoxin peroxidase activity|negative regulation of transcription by RNA polymerase III|cytoplasmic vesicle|cellular response to oxidative stress|cellular response to reactive oxygen species|hydrogen peroxide catabolic process|cysteine-type endopepti…	path:bom04146	Peroxisome
LOC102267155	4201.94	2513.16	2957.59	380.312	153.428	1317.4	3224.23	617.047	2.3853	8.00412e-05	0.00112529	-	Prostaglandin F synthase 1	GO:0001516,GO:0004032,GO:0005737,GO:0006693,GO:0008106,GO:0008202,GO:0016229,GO:0016491,GO:0036131,GO:0042448,GO:0044597,GO:0044598,GO:0047017,GO:0047023,GO:0047086	prostaglandin biosynthetic process|alditol:NADP+ 1-oxidoreductase activity|cytoplasm|prostaglandin metabolic process|alcohol dehydrogenase (NADP+) activity|steroid metabolic process|steroid dehydrogenase activity|oxidoreductase activity|prostaglandin D2 11-ketoreductase activity|progesterone metabolic process|daunorubicin metabolic process|doxorubicin metabolic process|prostaglandin-F synthase ac…	-	-
SUCLG2	4218.79	2417.67	2916.66	1125.13	1103.53	1232.44	3184.37	1153.7	1.46452	3.0238e-08	1.35587e-06	SUCLG2	Succinate--CoA ligase [GDP-forming] subunit beta, mitochondrial	GO:0000287,GO:0004775,GO:0004776,GO:0005524,GO:0005525,GO:0005739,GO:0005886,GO:0006099,GO:0006104	magnesium ion binding|succinate-CoA ligase (ADP-forming) activity|succinate-CoA ligase (GDP-forming) activity|ATP binding|GTP binding|mitochondrion|plasma membrane|tricarboxylic acid cycle|succinyl-CoA metabolic process	path:bom00020,path:bom00640	Citrate cycle (TCA cycle)|Propanoate metabolism
IVD	4041.86	2583.25	2729	1189.29	1351.31	1751.17	3118.04	1430.59	1.12381	4.55047e-05	0.000698095	IVD	Isovaleryl-CoA dehydrogenase, mitochondrial	GO:0005654,GO:0005739,GO:0005759,GO:0006552,GO:0008470,GO:0050660	nucleoplasm|mitochondrion|mitochondrial matrix|leucine catabolic process|isovaleryl-CoA dehydrogenase activity|flavin adenine dinucleotide binding	path:bom00280	Valine, leucine and isoleucine degradation
ACADSB	3377.44	2822.98	3040.43	1125.13	642.299	1219.02	3080.29	995.483	1.62942	1.66345e-08	7.98353e-07	ACADSB	Short/branched chain specific acyl-CoA dehydrogenase, mitochondrial	GO:0003995,GO:0005739,GO:0005759,GO:0006631,GO:0050660	acyl-CoA dehydrogenase activity|mitochondrion|mitochondrial matrix|fatty acid metabolic process|flavin adenine dinucleotide binding	path:bom00071,path:bom00280	Fatty acid degradation|Valine, leucine and isoleucine degradation
BCKDHA	3928.71	2463.38	2741.98	1253.45	1317.95	1908.58	3044.69	1493.33	1.02755	0.000324358	0.00335783	BCKDHA	2-oxoisovalerate dehydrogenase subunit alpha, mitochondrial	GO:0003826,GO:0003863,GO:0005947,GO:0009083,GO:0046872	alpha-ketoacid dehydrogenase activity|3-methyl-2-oxobutanoate dehydrogenase (2-methylpropanoyl-transferring) activity|mitochondrial alpha-ketoglutarate dehydrogenase complex|branched-chain amino acid catabolic process|metal ion binding	path:bom00280,path:bom00640	Valine, leucine and isoleucine degradation|Propanoate metabolism
ZC3HAV1	3393.09	3010.91	2689.08	782.941	1891.64	1127.8	3031.03	1267.46	1.25789	0.000209045	0.00239646	ZC3HAV1	Zinc finger CCCH-type antiviral protein 1	GO:0003723,GO:0005634,GO:0005737,GO:0005829,GO:0009615,GO:0032727,GO:0032728,GO:0043123,GO:0045071,GO:0045087,GO:0045296,GO:0046872,GO:0051607,GO:0061014,GO:1900246	RNA binding|nucleus|cytoplasm|cytosol|response to virus|positive regulation of interferon-alpha production|positive regulation of interferon-beta production|positive regulation of I-kappaB kinase/NF-kappaB signaling|negative regulation of viral genome replication|innate immune response|cadherin binding|metal ion binding|defense response to virus|positive regulation of mRNA catabolic process|posit…	-	-
GRN	3164.39	2792.51	3123.28	1196.73	1481.86	1583.92	3026.73	1420.84	1.09094	8.80299e-08	3.35326e-06	GRN	Granulins	-	-	-	-
TXNRD1	3677.15	1898.58	3375.82	1001.46	777.62	627.845	2983.85	802.308	1.89491	3.85286e-09	2.12911e-07	Txnrd1	Thioredoxin reductase 1, cytoplasmic	GO:0001650,GO:0001707,GO:0004791,GO:0005634,GO:0005654,GO:0005737,GO:0005739,GO:0005829,GO:0006979,GO:0007369,GO:0008283,GO:0009055,GO:0010942,GO:0016174,GO:0016259,GO:0033797,GO:0042537,GO:0042744,GO:0042803,GO:0043025,GO:0045340,GO:0045454,GO:0050660,GO:0051262,GO:0070995	fibrillar center|mesoderm formation|thioredoxin-disulfide reductase activity|nucleus|nucleoplasm|cytoplasm|mitochondrion|cytosol|response to oxidative stress|gastrulation|cell proliferation|electron transfer activity|positive regulation of cell death|NAD(P)H oxidase activity|selenocysteine metabolic process|selenate reductase activity|benzene-containing compound metabolic process|hydrogen peroxid…	path:bom00450,path:bom05200,path:bom05225	Selenocompound metabolism|Pathways in cancer|Hepatocellular carcinoma
GSR	3610.95	2094.64	3244.06	1083.29	968.213	705.655	2983.22	919.051	1.69863	7.01366e-09	3.66908e-07	Gsr	Glutathione reductase, mitochondrial	GO:0004362,GO:0005739,GO:0005829,GO:0006749,GO:0007283,GO:0009055,GO:0009897,GO:0034599,GO:0042803,GO:0043295,GO:0045454,GO:0050660,GO:0050661	glutathione-disulfide reductase activity|mitochondrion|cytosol|glutathione metabolic process|spermatogenesis|electron transfer activity|external side of plasma membrane|cellular response to oxidative stress|protein homodimerization activity|glutathione binding|cell redox homeostasis|flavin adenine dinucleotide binding|NADP binding	path:bom00480,path:bom04918	Glutathione metabolism|Thyroid hormone synthesis
POF1B	3700.02	2715.31	2464.49	1296.22	1224.56	1250.32	2959.94	1257.04	1.23532	7.9209e-08	3.0923e-06	POF1B	Protein POF1B	GO:0003382,GO:0005884,GO:0005912,GO:0005923,GO:0007015,GO:0030036,GO:0030057,GO:0051015,GO:0070830	epithelial cell morphogenesis|actin filament|adherens junction|bicellular tight junction|actin filament organization|actin cytoskeleton organization|desmosome|actin filament binding|bicellular tight junction assembly	-	-
ST6GALNAC2	3462.9	2444.08	2944.61	534.669	456.471	942.661	2950.53	644.6	2.1942	1.45883e-11	1.34676e-09	ST6GALNAC2	Alpha-N-acetylgalactosaminide alpha-2,6-sialyltransferase 2	-	-	-	-
PI16	1437.16	5681.52	1715.86	964.264	1107.35	1236.91	2944.85	1102.84	1.41704	0.00323013	0.0205738	PI16	Peptidase inhibitor 16	GO:0005615,GO:0030414	extracellular space|peptidase inhibitor activity	-	-
DHRS1	3219.76	2452.21	3082.36	1079.57	1190.25	1439.93	2918.11	1236.58	1.23852	3.64919e-08	1.58644e-06	DHRS1	Dehydrogenase/reductase SDR family member 1	GO:0005783,GO:0016491	endoplasmic reticulum|oxidoreductase activity	-	-
EGLN3	3673.54	2633.02	2351.7	332.89	1120.69	314.817	2886.09	589.465	2.29176	1.73859e-06	4.61682e-05	EGLN3	Egl nine homolog 3	GO:0001666,GO:0005506,GO:0005634,GO:0005654,GO:0005737,GO:0005829,GO:0006915,GO:0006919,GO:0006974,GO:0016706,GO:0018126,GO:0018401,GO:0031418,GO:0031545,GO:0042127,GO:0043523,GO:0061418	response to hypoxia|iron ion binding|nucleus|nucleoplasm|cytoplasm|cytosol|apoptotic process|activation of cysteine-type endopeptidase activity involved in apoptotic process|cellular response to DNA damage stimulus|oxidoreductase activity, acting on paired donors, with incorporation or reduction of molecular oxygen, 2-oxoglutarate as one donor, and incorporation of one atom each of oxygen into bo…	path:bom04066,path:bom05200,path:bom05211	HIF-1 signaling pathway|Pathways in cancer|Renal cell carcinoma
TGM5	4217.59	2869.71	1557.15	25.1062	6.67076	9.83802	2881.48	13.8717	7.69818	7.16827e-53	2.81247e-49	TGM5	Protein-glutamine gamma-glutamyltransferase 5	GO:0003810,GO:0005737,GO:0005886,GO:0006464,GO:0008544,GO:0018149,GO:0046872,GO:0070268	protein-glutamine gamma-glutamyltransferase activity|cytoplasm|plasma membrane|cellular protein modification process|epidermis development|peptide cross-linking|metal ion binding|cornification	-	-
ALDH6A1	3004.31	2808.76	2787.9	927.069	1060.65	1016.89	2866.99	1001.54	1.51726	3.8747e-18	1.03067e-15	ALDH6A1	Methylmalonate-semialdehyde dehydrogenase [acylating], mitochondrial	GO:0000062,GO:0004491,GO:0005739,GO:0006210,GO:0006573,GO:0006574,GO:0018478,GO:0019859	fatty-acyl-CoA binding|methylmalonate-semialdehyde dehydrogenase (acylating) activity|mitochondrion|thymine catabolic process|valine metabolic process|valine catabolic process|malonate-semialdehyde dehydrogenase (acetylating) activity|thymine metabolic process	path:bom00280,path:bom00410,path:bom00562,path:bom00640	Valine, leucine and isoleucine degradation|beta-Alanine metabolism|Inositol phosphate metabolism|Propanoate metabolism
TMEM19	3211.34	2615.75	2647.15	1257.17	1202.64	1481.07	2824.75	1313.63	1.10434	6.93546e-08	2.75557e-06	TMEM19	Transmembrane protein 19	GO:0016021	integral component of membrane	-	-
BNIP3	3016.35	2326.24	2889.71	266.87	1684.84	304.979	2744.1	752.231	1.86719	0.00182647	0.013166	BNIP3	BCL2/adenovirus E1B 19 kDa protein-interacting protein 3	GO:0005635,GO:0005739,GO:0005741,GO:0005783,GO:0016021,GO:0035694,GO:0043065,GO:0043068,GO:0097345	nuclear envelope|mitochondrion|mitochondrial outer membrane|endoplasmic reticulum|integral component of membrane|mitochondrial protein catabolic process|positive regulation of apoptotic process|positive regulation of programmed cell death|mitochondrial outer membrane permeabilization	path:bom04068,path:bom04137,path:bom04140,path:bom05134	FoxO signaling pathway|Mitophagy - animal|Autophagy - animal|Legionellosis
DECR1	3324.48	1884.36	2900.69	788.52	426.929	894.366	2703.18	703.272	1.94227	2.3758e-08	1.09342e-06	DECR1	2,4-dienoyl-CoA reductase, mitochondrial	GO:0005634,GO:0005654,GO:0005739,GO:0005759,GO:0005829,GO:0006635,GO:0008670,GO:0016651,GO:0051289,GO:0070402,GO:0120162	nucleus|nucleoplasm|mitochondrion|mitochondrial matrix|cytosol|fatty acid beta-oxidation|2,4-dienoyl-CoA reductase (NADPH) activity|oxidoreductase activity, acting on NAD(P)H|protein homotetramerization|NADPH binding|positive regulation of cold-induced thermogenesis	-	-
RBM47	3376.24	2393.29	2339.72	1040.51	1030.16	931.035	2703.08	1000.57	1.4336	5.70971e-10	3.93018e-08	RBM47	RNA-binding protein 47	GO:0002244,GO:0003723,GO:0005634,GO:0016554	hematopoietic progenitor cell differentiation|RNA binding|nucleus|cytidine to uridine editing	-	-
ITSN2	2743.12	2691.94	2590.26	1238.57	1137.84	1167.15	2675.11	1181.19	1.1793	1.63464e-12	1.80662e-10	ITSN2	Intersectin-2	GO:0005070,GO:0005089,GO:0005509,GO:0005737,GO:0005813,GO:0006897,GO:0016032,GO:0035023,GO:0070062,GO:1903861	SH3/SH2 adaptor activity|Rho guanyl-nucleotide exchange factor activity|calcium ion binding|cytoplasm|centrosome|endocytosis|viral process|regulation of Rho protein signal transduction|extracellular exosome|positive regulation of dendrite extension	-	-
MAOA	4155	1316.51	2528.37	456.561	1758.22	537.514	2666.63	917.432	1.53934	0.00501466	0.0286599	MAOA	Amine oxidase [flavin-containing] A	GO:0005741,GO:0008131,GO:0016021,GO:0042135,GO:0042420	mitochondrial outer membrane|primary amine oxidase activity|integral component of membrane|neurotransmitter catabolic process|dopamine catabolic process	path:bom00260,path:bom00330,path:bom00340,path:bom00350,path:bom00360,path:bom00380,path:bom00982,path:bom04726,path:bom04728,path:bom05030,path:bom05031,path:bom05034	Glycine, serine and threonine metabolism|Arginine and proline metabolism|Histidine metabolism|Tyrosine metabolism|Phenylalanine metabolism|Tryptophan metabolism|Drug metabolism - cytochrome P450|Serotonergic synapse|Dopaminergic synapse|Cocaine addiction|Amphetamine addiction|Alcoholism
MUT	3267.91	2224.66	2414.58	993.089	1383.71	1128.69	2635.72	1168.5	1.17341	3.24775e-06	7.93927e-05	MUT	Methylmalonyl-CoA mutase, mitochondrial	GO:0003924,GO:0004494,GO:0005759,GO:0031419,GO:0042802,GO:0042803,GO:0046872	GTPase activity|methylmalonyl-CoA mutase activity|mitochondrial matrix|cobalamin binding|identical protein binding|protein homodimerization activity|metal ion binding	path:bom00280,path:bom00630,path:bom00640	Valine, leucine and isoleucine degradation|Glyoxylate and dicarboxylate metabolism|Propanoate metabolism
MTHFD1	3680.76	1345.97	2864.76	1123.27	415.493	1478.39	2630.5	1005.72	1.38695	0.00435456	0.0258376	MTHFD1	C-1-tetrahydrofolate synthase, cytoplasmic	GO:0000105,GO:0001780,GO:0001843,GO:0004329,GO:0004477,GO:0004486,GO:0004487,GO:0004488,GO:0005524,GO:0005737,GO:0005739,GO:0005829,GO:0006164,GO:0006555,GO:0006730,GO:0007507,GO:0009069,GO:0009070,GO:0009086,GO:0009113,GO:0009257,GO:0016020,GO:0019346,GO:0035999,GO:0046655,GO:0048702,GO:0048703,GO:0061053,GO:0070062	histidine biosynthetic process|neutrophil homeostasis|neural tube closure|formate-tetrahydrofolate ligase activity|methenyltetrahydrofolate cyclohydrolase activity|methylenetetrahydrofolate dehydrogenase [NAD(P)+] activity|methylenetetrahydrofolate dehydrogenase (NAD+) activity|methylenetetrahydrofolate dehydrogenase (NADP+) activity|ATP binding|cytoplasm|mitochondrion|cytosol|purine nucleotide b…	path:bom00670	One carbon pool by folate
CWH43	2762.38	3378.64	1709.87	359.855	450.753	801.352	2616.96	537.32	2.28382	1.37418e-09	8.69614e-08	CWH43	PGAP2-interacting protein	GO:0006506,GO:0016021	GPI anchor biosynthetic process|integral component of membrane	-	-
CTSA	2815.34	1776.68	3141.25	935.438	460.283	991.852	2577.76	795.857	1.69539	2.33344e-06	5.98383e-05	CTSA	Lysosomal protective protein	GO:0004185,GO:0005654,GO:0005764,GO:0031647,GO:0051603,GO:1904715	serine-type carboxypeptidase activity|nucleoplasm|lysosome|regulation of protein stability|proteolysis involved in cellular protein catabolic process|negative regulation of chaperone-mediated autophagy	path:bom04142,path:bom04614	Lysosome|Renin-angiotensin system
GCNT3	2516.83	3065.77	2131.1	1539.85	834.798	533.936	2571.23	969.527	1.40717	0.000262746	0.00286158	GCNT3	Beta-1,3-galactosyl-O-glycosyl-glycoprotein beta-1,6-N-acetylglucosaminyltransferase 3	GO:0000139,GO:0003829,GO:0006486,GO:0008109,GO:0016021,GO:0047225	Golgi membrane|beta-1,3-galactosyl-O-glycosyl-glycoprotein beta-1,6-N-acetylglucosaminyltransferase activity|protein glycosylation|N-acetyllactosaminide beta-1,6-N-acetylglucosaminyltransferase activity|integral component of membrane|acetylgalactosaminyl-O-glycosyl-glycoprotein beta-1,6-N-acetylglucosaminyltransferase activity	path:bom00512	Mucin type O-glycan biosynthesis
SNN	3582.06	1993.05	2136.09	355.206	219.182	391.732	2570.4	322.04	2.99623	4.33296e-19	1.36003e-16	SNN	Stannin	GO:0005741,GO:0016021,GO:0046872	mitochondrial outer membrane|integral component of membrane|metal ion binding	-	-
SLC9A2	3239.02	2076.35	2235.91	450.982	594.651	550.929	2517.09	532.187	2.24156	1.01645e-17	2.45418e-15	SLC9A2	Sodium/hydrogen exchanger 2	GO:0006885,GO:0015385,GO:0016021	regulation of pH|sodium:proton antiporter activity|integral component of membrane	-	-
MFSD6	3029.59	2232.79	2148.07	1119.55	975.837	1442.61	2470.15	1179.33	1.06634	3.40772e-05	0.000547398	MFSD6	Major facilitator superfamily domain-containing protein 6	GO:0016021	integral component of membrane	-	-
ABHD12	3053.66	2226.69	2120.12	981.001	1363.69	1109.91	2466.82	1151.53	1.09894	1.1578e-05	0.000229137	ABHD12	Monoacylglycerol lipase ABHD12	GO:0002084,GO:0004622,GO:0006660,GO:0007628,GO:0008474,GO:0010996,GO:0016021,GO:0032281,GO:0032839,GO:0046464,GO:0047372,GO:0052651	protein depalmitoylation|lysophospholipase activity|phosphatidylserine catabolic process|adult walking behavior|palmitoyl-(protein) hydrolase activity|response to auditory stimulus|integral component of membrane|AMPA glutamate receptor complex|dendrite cytoplasm|acylglycerol catabolic process|acylglycerol lipase activity|monoacylglycerol catabolic process	-	-
VSIG10L	3247.45	2075.33	2038.27	319.871	421.211	500.845	2453.68	413.976	2.567	2.03139e-18	5.49665e-16	VSIG10L	V-set and immunoglobulin domain-containing protein 10-like	GO:0005634,GO:0005654,GO:0016021	nucleus|nucleoplasm|integral component of membrane	-	-
SLC9A3R1	2870.7	2281.55	2158.05	958.685	623.24	1284.31	2436.77	955.411	1.35052	1.18009e-05	0.000232667	SLC9A3R1	Na(+)/H(+) exchange regulatory cofactor NHE-RF1	GO:0001726,GO:0003096,GO:0005737,GO:0005902,GO:0007097,GO:0007191,GO:0007605,GO:0008013,GO:0008285,GO:0008360,GO:0008361,GO:0010642,GO:0012505,GO:0014067,GO:0016020,GO:0016055,GO:0016324,GO:0017081,GO:0019902,GO:0022612,GO:0030033,GO:0030036,GO:0030165,GO:0030175,GO:0030336,GO:0030643,GO:0031526,GO:0031528,GO:0031698,GO:0032416,GO:0032426,GO:0032782,GO:0032947,GO:0034635,GO:0043621,GO:0044062,GO:…	ruffle|renal sodium ion transport|cytoplasm|microvillus|nuclear migration|adenylate cyclase-activating dopamine receptor signaling pathway|sensory perception of sound|beta-catenin binding|negative regulation of cell proliferation|regulation of cell shape|regulation of cell size|negative regulation of platelet-derived growth factor receptor signaling pathway|endomembrane system|negative regulation…	path:bom04530,path:bom04928,path:bom05165	Tight junction|Parathyroid hormone synthesis, secretion and action|Human papillomavirus infection
SRSF2	2288.14	2662.48	2349.7	6914.43	4557.08	5322.37	2433.44	5597.96	-1.20186	2.30263e-07	7.87308e-06	Srsf2	Serine/arginine-rich splicing factor 2	GO:0000278,GO:0000381,GO:0003723,GO:0005080,GO:0005681,GO:0005737,GO:0016607,GO:0033197,GO:0035061,GO:0036002,GO:0045292	mitotic cell cycle|regulation of alternative mRNA splicing, via spliceosome|RNA binding|protein kinase C binding|spliceosomal complex|cytoplasm|nuclear speck|response to vitamin E|interchromatin granule|pre-mRNA binding|mRNA cis splicing, via spliceosome	path:bom03040,path:bom05168	Spliceosome|Herpes simplex virus 1 infection
EML4	2604.7	2170.82	2522.38	1168.83	968.213	893.471	2432.63	1010.17	1.26788	1.42653e-09	8.95518e-08	EML4	Echinoderm microtubule-associated protein-like 4	-	-	path:bom05200,path:bom05223,path:bom05235	Pathways in cancer|Non-small cell lung cancer|PD-L1 expression and PD-1 checkpoint pathway in cancer
HADHB	2814.13	2023.53	2432.55	1255.31	954.872	1329.92	2423.4	1180.03	1.03797	1.57964e-05	0.000295129	HADHB	Trifunctional enzyme subunit beta, mitochondrial	GO:0003857,GO:0003985,GO:0003988,GO:0004300,GO:0005739,GO:0005741,GO:0005743,GO:0005783,GO:0005829,GO:0006635,GO:0006696,GO:0016509,GO:0042645	3-hydroxyacyl-CoA dehydrogenase activity|acetyl-CoA C-acetyltransferase activity|acetyl-CoA C-acyltransferase activity|enoyl-CoA hydratase activity|mitochondrion|mitochondrial outer membrane|mitochondrial inner membrane|endoplasmic reticulum|cytosol|fatty acid beta-oxidation|ergosterol biosynthetic process|long-chain-3-hydroxyacyl-CoA dehydrogenase activity|mitochondrial nucleoid	path:bom00062,path:bom00071,path:bom00280	Fatty acid elongation|Fatty acid degradation|Valine, leucine and isoleucine degradation
PPARD	2930.89	1978.83	2252.88	1261.82	1236.95	1050.88	2387.53	1183.22	1.01263	1.53606e-05	0.000288361	PPARD	Peroxisome proliferator-activated receptor delta	-	-	path:bom03320,path:bom04310,path:bom05200,path:bom05221	PPAR signaling pathway|Wnt signaling pathway|Pathways in cancer|Acute myeloid leukemia
KRT23	3004.31	1684.24	2469.48	1130.71	314.479	486.535	2386.01	643.907	1.88959	3.09632e-05	0.000507771	KRT23	Keratin, type I cytoskeletal 23	GO:0005198,GO:0005829,GO:0005882,GO:0031424,GO:0070268	structural molecule activity|cytosol|intermediate filament|keratinization|cornification	path:bom04915	Estrogen signaling pathway
ETFA	3125.88	1920.93	2086.18	795.029	690.9	1022.26	2377.66	836.063	1.50753	1.07066e-07	3.99182e-06	ETFA	Electron transfer flavoprotein subunit alpha, mitochondrial	GO:0005739,GO:0005759,GO:0009055,GO:0016491,GO:0033539,GO:0050660	mitochondrion|mitochondrial matrix|electron transfer activity|oxidoreductase activity|fatty acid beta-oxidation using acyl-CoA dehydrogenase|flavin adenine dinucleotide binding	-	-
IQGAP2	2929.68	1997.12	2199.97	1055.39	1184.54	764.683	2375.59	1001.54	1.24601	3.48053e-06	8.40362e-05	IQGAP2	Ras GTPase-activating-like protein IQGAP2	GO:0003779,GO:0005095,GO:0005516,GO:0005547,GO:0005737,GO:0005829,GO:0005874,GO:0005886,GO:0005902,GO:0007165,GO:0009986,GO:0015629,GO:0017048,GO:0030027,GO:0030175,GO:0030667,GO:0034314,GO:0043312,GO:0048365,GO:0051015,GO:0070062,GO:0070493,GO:0071933	actin binding|GTPase inhibitor activity|calmodulin binding|phosphatidylinositol-3,4,5-trisphosphate binding|cytoplasm|cytosol|microtubule|plasma membrane|microvillus|signal transduction|cell surface|actin cytoskeleton|Rho GTPase binding|lamellipodium|filopodium|secretory granule membrane|Arp2/3 complex-mediated actin nucleation|neutrophil degranulation|Rac GTPase binding|actin filament binding|ex…	path:bom04810	Regulation of actin cytoskeleton
IL1RN	2242.4	1812.24	3033.45	423.086	831.939	584.021	2362.69	613.015	1.94658	2.3316e-09	1.38607e-07	IL1RN	Interleukin-1 receptor antagonist protein	GO:0001660,GO:0002439,GO:0005125,GO:0005149,GO:0005150,GO:0005151,GO:0005615,GO:0006629,GO:0007565,GO:0007613,GO:0014050,GO:0014823,GO:0019221,GO:0019233,GO:0019752,GO:0030073,GO:0030336,GO:0030593,GO:0031982,GO:0032755,GO:0034115,GO:0042493,GO:0042594,GO:0043066,GO:0043123,GO:0043507,GO:0045352,GO:0045353,GO:0045837,GO:0046330,GO:0051384,GO:0070555,GO:0070670,GO:0071222,GO:0071874,GO:2000660	fever generation|chronic inflammatory response to antigenic stimulus|cytokine activity|interleukin-1 receptor binding|interleukin-1, type I receptor binding|interleukin-1, type II receptor binding|extracellular space|lipid metabolic process|female pregnancy|memory|negative regulation of glutamate secretion|response to activity|cytokine-mediated signaling pathway|sensory perception of pain|carboxy…	path:bom04060	Cytokine-cytokine receptor interaction
LOC106701225	562.104	5197.99	1278.66	11775.7	20508.8	13036.3	2346.25	15106.9	-2.68674	0.00361476	0.0223434	-	-	-	-	-	-
SFRP1	3034.4	1614.15	2363.67	501.194	601.321	673.457	2337.41	591.991	1.98101	1.05293e-11	1.03279e-09	SFRP1	Secreted frizzled-related protein 1	GO:0001954,GO:0005109,GO:0005615,GO:0005886,GO:0007275,GO:0017147,GO:0030036,GO:0034446,GO:0035567,GO:0043547,GO:0045765,GO:0051496,GO:0051894,GO:0060070,GO:0090090	positive regulation of cell-matrix adhesion|frizzled binding|extracellular space|plasma membrane|multicellular organism development|Wnt-protein binding|actin cytoskeleton organization|substrate adhesion-dependent cell spreading|non-canonical Wnt signaling pathway|positive regulation of GTPase activity|regulation of angiogenesis|positive regulation of stress fiber assembly|positive regulation of f…	path:bom04310	Wnt signaling pathway
FAM135A	2837	1781.76	2369.66	444.473	705.195	425.718	2329.47	525.128	2.14934	8.26691e-13	9.82844e-11	FAM135A	Protein FAM135A	GO:0044255	cellular lipid metabolic process	-	-
NDUFS1	2743.12	2008.29	2224.93	1110.25	692.806	1292.36	2325.44	1031.81	1.17209	6.18485e-05	0.00090315	NDUFS1	NADH-ubiquinone oxidoreductase 75 kDa subunit, mitochondrial	GO:0005739,GO:0005747,GO:0005758,GO:0008137,GO:0008637,GO:0009055,GO:0042773,GO:0043209,GO:0045272,GO:0045333,GO:0046034,GO:0046872,GO:0051537,GO:0051539,GO:0051881,GO:0072593	mitochondrion|mitochondrial respiratory chain complex I|mitochondrial intermembrane space|NADH dehydrogenase (ubiquinone) activity|apoptotic mitochondrial changes|electron transfer activity|ATP synthesis coupled electron transport|myelin sheath|plasma membrane respiratory chain complex I|cellular respiration|ATP metabolic process|metal ion binding|2 iron, 2 sulfur cluster binding|4 iron, 4 sulfur…	path:bom00190,path:bom04714,path:bom04723,path:bom04932,path:bom05010,path:bom05012,path:bom05016	Oxidative phosphorylation|Thermogenesis|Retrograde endocannabinoid signaling|Non-alcoholic fatty liver disease (NAFLD)|Alzheimer disease|Parkinson disease|Huntington disease
LOC102268264	2719.04	829.931	3326.91	265.94	319.244	277.253	2291.96	287.479	2.99506	2.07801e-11	1.85297e-09	Krt42	Keratin, type I cytoskeletal 42	GO:0005198,GO:0005737,GO:0005882	structural molecule activity|cytoplasm|intermediate filament	path:bom04915	Estrogen signaling pathway
LOC102272785	1658.63	3491.4	1600.07	473.298	359.268	136.838	2250.03	323.135	2.80001	2.87361e-09	1.65467e-07	CMAH	Cytidine monophosphate-N-acetylneuraminic acid hydroxylase	GO:0005737,GO:0006054,GO:0030338,GO:0046872,GO:0051537	cytoplasm|N-acetylneuraminate metabolic process|CMP-N-acetylneuraminate monooxygenase activity|metal ion binding|2 iron, 2 sulfur cluster binding	path:bom00520	Amino sugar and nucleotide sugar metabolism
LOC102267107	2889.96	1561.33	2271.84	622.076	954.872	723.542	2241.04	766.83	1.54709	3.55678e-07	1.14385e-05	ARRDC4	Arrestin domain-containing protein 4	GO:0005768,GO:0005769,GO:0005886,GO:0015031,GO:0016567,GO:0051443,GO:0140112,GO:1903561,GO:1990756	endosome|early endosome|plasma membrane|protein transport|protein ubiquitination|positive regulation of ubiquitin-protein transferase activity|extracellular vesicle biogenesis|extracellular vesicle|protein binding, bridging involved in substrate recognition for ubiquitination	-	-
LTBP2	2224.34	2316.09	2171.03	1353.87	891.976	871.112	2237.15	1038.99	1.10651	7.92898e-06	0.00016636	LTBP2	Latent-transforming growth factor beta-binding protein 2	GO:0001527,GO:0005509,GO:0008201,GO:0019838,GO:0050436,GO:0071953	microfibril|calcium ion binding|heparin binding|growth factor binding|microfibril binding|elastic fiber	-	-
LRP4	1511.78	3638.69	1511.23	3579.03	6803.22	4198.15	2220.57	4860.13	-1.12996	0.00599058	0.0329419	LRP4	Low-density lipoprotein receptor-related protein 4	GO:0001822,GO:0001942,GO:0005509,GO:0005886,GO:0006897,GO:0009953,GO:0009954,GO:0009986,GO:0014069,GO:0016021,GO:0016055,GO:0030279,GO:0030425,GO:0030509,GO:0030971,GO:0031594,GO:0034185,GO:0042475,GO:0042733,GO:0042803,GO:0043025,GO:0044853,GO:0048813,GO:0050731,GO:0050771,GO:0050808,GO:0051124,GO:0051290,GO:0060173,GO:0071340,GO:0090090,GO:0097060,GO:0097104,GO:0097105,GO:0097110,GO:1901631,GO:…	kidney development|hair follicle development|calcium ion binding|plasma membrane|endocytosis|dorsal/ventral pattern formation|proximal/distal pattern formation|cell surface|postsynaptic density|integral component of membrane|Wnt signaling pathway|negative regulation of ossification|dendrite|BMP signaling pathway|receptor tyrosine kinase binding|neuromuscular junction|apolipoprotein binding|odonto…	-	-
DAB2IP	2816.54	1814.27	2016.31	733.659	1115.92	976.647	2215.71	942.076	1.23367	7.4416e-06	0.000158036	DAB2IP	Disabled homolog 2-interacting protein	-	-	path:bom04210,path:bom04668	Apoptosis|TNF signaling pathway
UACA	2187.03	2441.03	2009.32	918.701	791.915	1259.27	2212.46	989.961	1.16006	3.30569e-06	8.05582e-05	UACA	Uveal autoantigen with coiled-coil domains and ankyrin repeats protein	GO:0005634,GO:0005737,GO:0005856,GO:0097190,GO:1901222	nucleus|cytoplasm|cytoskeleton|apoptotic signaling pathway|regulation of NIK/NF-kappaB signaling	-	-
LOC102284246	4832.65	455.091	1346.54	9.29859	0	7.15493	2211.43	5.48451	8.65344	1.54357e-09	9.53729e-08	ADH6	Alcohol dehydrogenase 6	GO:0004022,GO:0005737,GO:0008270	alcohol dehydrogenase (NAD) activity|cytoplasm|zinc ion binding	path:bom00010,path:bom00071,path:bom00350,path:bom00830,path:bom00980,path:bom00982,path:bom05204	Glycolysis / Gluconeogenesis|Fatty acid degradation|Tyrosine metabolism|Retinol metabolism|Metabolism of xenobiotics by cytochrome P450|Drug metabolism - cytochrome P450|Chemical carcinogenesis
SH3D21	2342.3	2469.48	1802.7	259.431	271.595	474.014	2204.83	335.013	2.71793	7.4566e-19	2.25046e-16	SH3D21	SH3 domain-containing protein 21	GO:0005634,GO:0005654,GO:0005886	nucleus|nucleoplasm|plasma membrane	-	-
TPMT	2271.29	2430.87	1878.56	969.843	825.268	1166.25	2193.57	987.121	1.1518	6.44237e-07	1.9332e-05	TPMT	Thiopurine S-methyltransferase	GO:0005737,GO:0008119,GO:0017144,GO:1904047	cytoplasm|thiopurine S-methyltransferase activity|drug metabolic process|S-adenosyl-L-methionine binding	path:bom00983	Drug metabolism - other enzymes
COL8A1	1389.01	3617.36	1538.18	1130.71	291.608	1032.1	2181.52	818.138	1.41491	0.00655781	0.0352339	COL8A1	Collagen alpha-1(VIII) chain	GO:0001525,GO:0005201,GO:0005576,GO:0005591,GO:0005615,GO:0005788,GO:0007155,GO:0010811,GO:0030020,GO:0030198,GO:0031012,GO:0035987,GO:0048593,GO:0050673,GO:0062023	angiogenesis|extracellular matrix structural constituent|extracellular region|collagen type VIII trimer|extracellular space|endoplasmic reticulum lumen|cell adhesion|positive regulation of cell-substrate adhesion|extracellular matrix structural constituent conferring tensile strength|extracellular matrix organization|extracellular matrix|endodermal cell differentiation|camera-type eye morphogenes…	-	-
LOC102270864	2308.6	2135.27	2087.18	5.57915	0.952966	10.7324	2177.02	5.75484	8.54377	2.89707e-89	4.54666e-85	UGT1A9	UDP-glucuronosyltransferase 1-9	GO:0001972,GO:0004857,GO:0005783,GO:0005789,GO:0006805,GO:0008194,GO:0015020,GO:0016021,GO:0019216,GO:0019899,GO:0042573,GO:0042803,GO:0043231,GO:0045922,GO:0046982,GO:0051552,GO:0052695,GO:0052696,GO:0052697,GO:1904224,GO:2001030	retinoic acid binding|enzyme inhibitor activity|endoplasmic reticulum|endoplasmic reticulum membrane|xenobiotic metabolic process|UDP-glycosyltransferase activity|glucuronosyltransferase activity|integral component of membrane|regulation of lipid metabolic process|enzyme binding|retinoic acid metabolic process|protein homodimerization activity|intracellular membrane-bounded organelle|negative reg…	-	-
NIPAL2	2845.43	2043.84	1595.08	1139.08	727.113	1336.18	2161.45	1067.46	1.01754	0.00170762	0.0125056	Nipal2	NIPA-like protein 2	GO:0015095,GO:0015693,GO:0016021	magnesium ion transmembrane transporter activity|magnesium ion transport|integral component of membrane	-	-
ME2	2518.03	1516.63	2428.55	757.835	625.146	570.605	2154.41	651.195	1.72605	3.52997e-10	2.50676e-08	ME2	NAD-dependent malic enzyme, mitochondrial	GO:0004470,GO:0004471,GO:0004473,GO:0005739,GO:0005759,GO:0006090,GO:0006099,GO:0006108,GO:0008948,GO:0009055,GO:0046872,GO:0051287,GO:1902031	malic enzyme activity|malate dehydrogenase (decarboxylating) (NAD+) activity|malate dehydrogenase (decarboxylating) (NADP+) activity|mitochondrion|mitochondrial matrix|pyruvate metabolic process|tricarboxylic acid cycle|malate metabolic process|oxaloacetate decarboxylase activity|electron transfer activity|metal ion binding|NAD binding|regulation of NADP metabolic process	path:bom00620	Pyruvate metabolism
VAV3	2419.34	2401.42	1618.04	484.457	1003.47	1032.1	2146.26	840.009	1.35325	8.09286e-05	0.00113503	VAV3	Guanine nucleotide exchange factor VAV3	-	-	path:bom04015,path:bom04024,path:bom04062,path:bom04510,path:bom04650,path:bom04660,path:bom04662,path:bom04664,path:bom04666,path:bom04670,path:bom04810,path:bom05135,path:bom05205	Rap1 signaling pathway|cAMP signaling pathway|Chemokine signaling pathway|Focal adhesion|Natural killer cell mediated cytotoxicity|T cell receptor signaling pathway|B cell receptor signaling pathway|Fc epsilon RI signaling pathway|Fc gamma R-mediated phagocytosis|Leukocyte transendothelial migration|Regulation of actin cytoskeleton|Yersinia infection|Proteoglycans in cancer
ASB2	2752.75	1440.44	2238.9	491.895	276.36	567.922	2144.03	445.393	2.26683	1.68182e-10	1.24502e-08	ASB2	Ankyrin repeat and SOCS box protein 2	GO:0005622,GO:0016567,GO:0035556	intracellular|protein ubiquitination|intracellular signal transduction	-	-
JUNB	2988.66	1859.98	1526.21	7534.65	2047.92	6346.42	2124.95	5309.66	-1.32133	0.00408274	0.0246441	JUNB	Transcription factor jun-B	GO:0000122,GO:0000790,GO:0000978,GO:0000981,GO:0001077,GO:0001570,GO:0001649,GO:0001829,GO:0003713,GO:0005654,GO:0005667,GO:0008134,GO:0009314,GO:0009612,GO:0010033,GO:0030316,GO:0032496,GO:0032870,GO:0033687,GO:0034097,GO:0035976,GO:0042493,GO:0045597,GO:0045944,GO:0046697,GO:0051591,GO:0051726,GO:0060136,GO:0060716,GO:0071277	negative regulation of transcription by RNA polymerase II|nuclear chromatin|RNA polymerase II proximal promoter sequence-specific DNA binding|DNA-binding transcription factor activity, RNA polymerase II-specific|proximal promoter DNA-binding transcription activator activity, RNA polymerase II-specific|vasculogenesis|osteoblast differentiation|trophectodermal cell differentiation|transcription coa…	path:bom04380,path:bom04668	Osteoclast differentiation|TNF signaling pathway
S100A11	1977.6	2388.21	1983.37	6592.7	5037.38	6487.73	2116.39	6039.27	-1.51271	1.19525e-12	1.3593e-10	S100A11	Protein S100-A11	GO:0001726,GO:0005509,GO:0005634,GO:0005737,GO:0042127,GO:0042803,GO:0044548,GO:0048306	ruffle|calcium ion binding|nucleus|cytoplasm|regulation of cell proliferation|protein homodimerization activity|S100 protein binding|calcium-dependent protein binding	-	-
LOC102273665	3836.03	677.557	1712.86	22.3166	38.1186	29.5141	2075.48	29.9831	6.11344	2.94324e-29	3.29937e-26	KRT6C	Keratin, type II cytoskeletal 6C	GO:0005198,GO:0005829,GO:0005882,GO:0031424,GO:0045095,GO:0045104,GO:0070062,GO:0070268	structural molecule activity|cytosol|intermediate filament|keratinization|keratin filament|intermediate filament cytoskeleton organization|extracellular exosome|cornification	-	-
UCHL3	3004.31	1184.45	2015.31	1277.63	529.849	573.288	2068.02	793.588	1.38166	0.00160331	0.0119196	UCHL3	Ubiquitin carboxyl-terminal hydrolase isozyme L3	GO:0004843,GO:0005634,GO:0005737,GO:0005829,GO:0006511,GO:0016579,GO:0043130	thiol-dependent ubiquitin-specific protease activity|nucleus|cytoplasm|cytosol|ubiquitin-dependent protein catabolic process|protein deubiquitination|ubiquitin binding	-	-
LOC106701628	1858.43	2429.86	1823.66	4500.52	8482.35	6163.97	2037.32	6382.28	-1.64733	1.49133e-08	7.26864e-07	Btg1	Protein BTG1	GO:0005634,GO:0005737,GO:0006479,GO:0008285,GO:0019899,GO:0043085,GO:0045603,GO:0045663,GO:0045766,GO:0045930,GO:2000271	nucleus|cytoplasm|protein methylation|negative regulation of cell proliferation|enzyme binding|positive regulation of catalytic activity|positive regulation of endothelial cell differentiation|positive regulation of myoblast differentiation|positive regulation of angiogenesis|negative regulation of mitotic cell cycle|positive regulation of fibroblast apoptotic process	path:bom03018	RNA degradation
CIRBP	1813.9	2312.02	1975.38	3362.37	6031.32	4147.17	2033.77	4513.62	-1.15003	3.28041e-05	0.000531298	CIRBP	Cold-inducible RNA-binding protein	GO:0003723,GO:0003730,GO:0005634,GO:0005654,GO:0005681,GO:0005730,GO:0005737,GO:0008266,GO:0009409,GO:0009411,GO:0010494,GO:0030371,GO:0034063,GO:0045727,GO:0048026,GO:0048255,GO:0070181,GO:1990904	RNA binding|mRNA 3'-UTR binding|nucleus|nucleoplasm|spliceosomal complex|nucleolus|cytoplasm|poly(U) RNA binding|response to cold|response to UV|cytoplasmic stress granule|translation repressor activity|stress granule assembly|positive regulation of translation|positive regulation of mRNA splicing, via spliceosome|mRNA stabilization|small ribosomal subunit rRNA binding|ribonucleoprotein complex	-	-
LOC102268415	930.421	3595.01	1546.17	5684.23	11559.5	4896.65	2023.87	7380.12	-1.86639	0.000181743	0.00215592	-	-	-	-	-	-
ADH5	2479.52	1510.53	2016.31	924.28	771.902	1239.59	2002.12	978.591	1.03246	0.000358672	0.00367428	ADH5	Alcohol dehydrogenase class-3	GO:0001523,GO:0003016,GO:0004022,GO:0005504,GO:0005739,GO:0006069,GO:0008270,GO:0018119,GO:0018467,GO:0032496,GO:0042803,GO:0045777,GO:0046294,GO:0051409,GO:0051775,GO:0051903	retinoid metabolic process|respiratory system process|alcohol dehydrogenase (NAD) activity|fatty acid binding|mitochondrion|ethanol oxidation|zinc ion binding|peptidyl-cysteine S-nitrosylation|formaldehyde dehydrogenase activity|response to lipopolysaccharide|protein homodimerization activity|positive regulation of blood pressure|formaldehyde catabolic process|response to nitrosative stress|respo…	path:bom00010,path:bom00071,path:bom00350,path:bom00830,path:bom00980,path:bom00982,path:bom05204	Glycolysis / Gluconeogenesis|Fatty acid degradation|Tyrosine metabolism|Retinol metabolism|Metabolism of xenobiotics by cytochrome P450|Drug metabolism - cytochrome P450|Chemical carcinogenesis
LOC102272308	2573.4	1514.6	1916.49	139.479	45.7424	304.979	2001.5	163.4	3.61388	2.37658e-11	2.10724e-09	-	Dihydrodiol dehydrogenase 3	GO:0004032,GO:0005737,GO:0006693,GO:0008106,GO:0008202,GO:0016229,GO:0016491,GO:0042448,GO:0044597,GO:0044598,GO:0047023,GO:0047086	alditol:NADP+ 1-oxidoreductase activity|cytoplasm|prostaglandin metabolic process|alcohol dehydrogenase (NADP+) activity|steroid metabolic process|steroid dehydrogenase activity|oxidoreductase activity|progesterone metabolic process|daunorubicin metabolic process|doxorubicin metabolic process|androsterone dehydrogenase activity|ketosteroid monooxygenase activity	-	-
HSD17B4	2342.3	1607.04	2006.33	920.56	901.506	1087.55	1985.22	969.872	1.03315	7.59373e-06	0.000160615	HSD17B4	Peroxisomal multifunctional enzyme type 2	GO:0000038,GO:0001649,GO:0003857,GO:0005102,GO:0005777,GO:0005778,GO:0005782,GO:0005829,GO:0006625,GO:0006635,GO:0006699,GO:0008209,GO:0008210,GO:0016020,GO:0016508,GO:0016853,GO:0033540,GO:0033989,GO:0036109,GO:0036111,GO:0036112,GO:0042803,GO:0044594,GO:0060009	very long-chain fatty acid metabolic process|osteoblast differentiation|3-hydroxyacyl-CoA dehydrogenase activity|signaling receptor binding|peroxisome|peroxisomal membrane|peroxisomal matrix|cytosol|protein targeting to peroxisome|fatty acid beta-oxidation|bile acid biosynthetic process|androgen metabolic process|estrogen metabolic process|membrane|long-chain-enoyl-CoA hydratase activity|isomeras…	path:bom00120,path:bom01040,path:bom04146	Primary bile acid biosynthesis|Biosynthesis of unsaturated fatty acids|Peroxisome
RALGAPA2	2596.27	1444.51	1883.55	225.956	573.685	180.662	1974.78	326.768	2.59559	5.39615e-09	2.91021e-07	RALGAPA2	Ral GTPase-activating protein subunit alpha-2	GO:0005096,GO:0005615,GO:0005634,GO:0005737,GO:0005829,GO:0005886,GO:0046982,GO:0051056,GO:0090630	GTPase activator activity|extracellular space|nucleus|cytoplasm|cytosol|plasma membrane|protein heterodimerization activity|regulation of small GTPase mediated signal transduction|activation of GTPase activity	-	-
TRIM25	2052.22	1755.35	2102.15	592.32	1114.97	497.267	1969.91	734.853	1.42277	2.13997e-05	0.000375668	TRIM25	E3 ubiquitin/ISG15 ligase TRIM25	-	-	path:bom04064,path:bom04622,path:bom05164	NF-kappa B signaling pathway|RIG-I-like receptor signaling pathway|Influenza A
TST	2463.87	1557.26	1888.54	415.647	507.931	743.218	1969.89	555.599	1.82565	2.17459e-09	1.29764e-07	TST	Thiosulfate sulfurtransferase	GO:0004792,GO:0005759,GO:0008097,GO:0030855,GO:0035928,GO:0051029	thiosulfate sulfurtransferase activity|mitochondrial matrix|5S rRNA binding|epithelial cell differentiation|rRNA import into mitochondrion|rRNA transport	path:bom00270,path:bom00920,path:bom04122	Cysteine and methionine metabolism|Sulfur metabolism|Sulfur relay system
LOC102271117	1139.86	1457.71	3311.94	404.489	212.511	629.633	1969.84	415.544	2.24493	3.20382e-06	7.89337e-05	HLA-DRB1	HLA class II histocompatibility antigen, DRB1-4 beta chain	GO:0000139,GO:0001934,GO:0002381,GO:0002437,GO:0002455,GO:0002503,GO:0002862,GO:0005765,GO:0005886,GO:0005887,GO:0006955,GO:0007165,GO:0009897,GO:0012507,GO:0016045,GO:0019886,GO:0030658,GO:0030666,GO:0030669,GO:0031902,GO:0032395,GO:0032588,GO:0032673,GO:0032689,GO:0033674,GO:0035774,GO:0042088,GO:0042130,GO:0042605,GO:0042609,GO:0042613,GO:0043123,GO:0043410,GO:0045657,GO:0045893,GO:0046598,GO:…	Golgi membrane|positive regulation of protein phosphorylation|immunoglobulin production involved in immunoglobulin mediated immune response|inflammatory response to antigenic stimulus|humoral immune response mediated by circulating immunoglobulin|peptide antigen assembly with MHC class II protein complex|negative regulation of inflammatory response to antigenic stimulus|lysosomal membrane|plasma …	path:bom04145,path:bom04514,path:bom04612,path:bom04640,path:bom04658,path:bom04659,path:bom04672,path:bom04940,path:bom05140,path:bom05145,path:bom05150,path:bom05152,path:bom05164,path:bom05166,path:bom05168,path:bom05169,path:bom05310,path:bom05320,path:bom05321,path:bom05322,path:bom05323,path:bom05330,path:bom05332,path:bom05416	Phagosome|Cell adhesion molecules (CAMs)|Antigen processing and presentation|Hematopoietic cell lineage|Th1 and Th2 cell differentiation|Th17 cell differentiation|Intestinal immune network for IgA production|Type I diabetes mellitus|Leishmaniasis|Toxoplasmosis|Staphylococcus aureus infection|Tuberculosis|Influenza A|Human T-cell leukemia virus 1 infection|Herpes simplex virus 1 infection|Epstein-…
LOC102270564	2804.5	1279.94	1802.7	119.022	106.732	248.634	1962.38	158.129	3.63258	1.21171e-18	3.45755e-16	METTL7A	Methyltransferase-like protein 7A	GO:0005576,GO:0005783,GO:0005811,GO:0008168,GO:0016020,GO:0043312,GO:1904724	extracellular region|endoplasmic reticulum|lipid droplet|methyltransferase activity|membrane|neutrophil degranulation|tertiary granule lumen	-	-
PCCA	2589.05	1438.41	1858.6	421.226	194.405	321.972	1962.02	312.534	2.64992	5.85118e-14	8.66306e-12	Pcca	Propionyl-CoA carboxylase alpha chain, mitochondrial	GO:0004658,GO:0005524,GO:0005739,GO:0005759,GO:0019899,GO:0046872	propionyl-CoA carboxylase activity|ATP binding|mitochondrion|mitochondrial matrix|enzyme binding|metal ion binding	path:bom00280,path:bom00630,path:bom00640	Valine, leucine and isoleucine degradation|Glyoxylate and dicarboxylate metabolism|Propanoate metabolism
PLA2G4F	2264.06	1405.9	2200.97	43.7034	235.383	99.2746	1956.98	126.12	3.95627	8.1697e-15	1.40851e-12	PLA2G4F	Cytosolic phospholipase A2 zeta	GO:0001516,GO:0004622,GO:0004623,GO:0005509,GO:0005544,GO:0005737,GO:0005765,GO:0005829,GO:0006644,GO:0008970,GO:0031982,GO:0032587,GO:0036148,GO:0036149,GO:0036150,GO:0036151,GO:0036152,GO:0046475,GO:0047498,GO:0050482,GO:0071236,GO:0071407,GO:0102567,GO:0102568	prostaglandin biosynthetic process|lysophospholipase activity|phospholipase A2 activity|calcium ion binding|calcium-dependent phospholipid binding|cytoplasm|lysosomal membrane|cytosol|phospholipid metabolic process|phospholipase A1 activity|vesicle|ruffle membrane|phosphatidylglycerol acyl-chain remodeling|phosphatidylinositol acyl-chain remodeling|phosphatidylserine acyl-chain remodeling|phospha…	path:bom00564,path:bom00565,path:bom00590,path:bom00591,path:bom00592,path:bom04010,path:bom04014,path:bom04072,path:bom04217,path:bom04270,path:bom04370,path:bom04611,path:bom04664,path:bom04666,path:bom04724,path:bom04726,path:bom04730,path:bom04750,path:bom04912,path:bom04913,path:bom04921,path:bom05231	Glycerophospholipid metabolism|Ether lipid metabolism|Arachidonic acid metabolism|Linoleic acid metabolism|alpha-Linolenic acid metabolism|MAPK signaling pathway|Ras signaling pathway|Phospholipase D signaling pathway|Necroptosis|Vascular smooth muscle contraction|VEGF signaling pathway|Platelet activation|Fc epsilon RI signaling pathway|Fc gamma R-mediated phagocytosis|Glutamatergic synapse|Sero…
PLEKHA1	2105.18	1836.62	1925.48	897.314	958.684	998.112	1955.76	951.37	1.03946	6.89516e-09	3.61915e-07	Plekha1	Pleckstrin homology domain-containing family A member 1	GO:0001553,GO:0005634,GO:0005654,GO:0005737,GO:0005829,GO:0005886,GO:0007283,GO:0008209,GO:0008210,GO:0008585,GO:0009791,GO:0014065,GO:0016020,GO:0030165,GO:0031529,GO:0032587,GO:0033327,GO:0035264,GO:0043325,GO:0045184,GO:0048008,GO:0048705,GO:0050853,GO:0051898,GO:0060021,GO:0060325,GO:0070301	luteinization|nucleus|nucleoplasm|cytoplasm|cytosol|plasma membrane|spermatogenesis|androgen metabolic process|estrogen metabolic process|female gonad development|post-embryonic development|phosphatidylinositol 3-kinase signaling|membrane|PDZ domain binding|ruffle organization|ruffle membrane|Leydig cell differentiation|multicellular organism growth|phosphatidylinositol-3,4-bisphosphate binding|e…	-	-
PROM2	2690.16	1566.41	1565.13	235.254	358.315	571.5	1940.57	388.356	2.32062	1.05628e-09	6.90717e-08	PROM2	Prominin-2	GO:0001934,GO:0005887,GO:0005902,GO:0005929,GO:0009986,GO:0015485,GO:0016323,GO:0016324,GO:0031346,GO:0031410,GO:0031528,GO:0042995,GO:0043087,GO:0044393,GO:0048550,GO:0060170,GO:0070062,GO:0071914,GO:2001287	positive regulation of protein phosphorylation|integral component of plasma membrane|microvillus|cilium|cell surface|cholesterol binding|basolateral plasma membrane|apical plasma membrane|positive regulation of cell projection organization|cytoplasmic vesicle|microvillus membrane|cell projection|regulation of GTPase activity|microspike|negative regulation of pinocytosis|ciliary membrane|extracell…	-	-
SHMT1	2388.04	1719.8	1710.87	582.092	394.528	997.218	1939.57	657.946	1.55936	1.62432e-05	0.00030225	SHMT1	Serine hydroxymethyltransferase, cytosolic	GO:0000900,GO:0004372,GO:0005634,GO:0005829,GO:0006544,GO:0006563,GO:0006565,GO:0006730,GO:0008270,GO:0009113,GO:0016597,GO:0019264,GO:0030170,GO:0035999,GO:0042803,GO:0046653,GO:0046655,GO:0048027,GO:0050897,GO:0051289,GO:0070905,GO:1904482,GO:1990830	translation repressor activity, mRNA regulatory element binding|glycine hydroxymethyltransferase activity|nucleus|cytosol|glycine metabolic process|L-serine metabolic process|L-serine catabolic process|one-carbon metabolic process|zinc ion binding|purine nucleobase biosynthetic process|amino acid binding|glycine biosynthetic process from serine|pyridoxal phosphate binding|tetrahydrofolate interco…	path:bom00260,path:bom00630,path:bom00670,path:bom01523	Glycine, serine and threonine metabolism|Glyoxylate and dicarboxylate metabolism|One carbon pool by folate|Antifolate resistance
TNFRSF1A	1692.33	2192.15	1931.46	4420.55	4326.46	3723.24	1938.65	4156.75	-1.10019	5.35751e-08	2.19532e-06	TNFRSF1A	Tumor necrosis factor receptor superfamily member 1A	GO:0000139,GO:0005031,GO:0005739,GO:0005886,GO:0006693,GO:0006915,GO:0006952,GO:0006954,GO:0007166,GO:0016021,GO:0019221,GO:0043120,GO:0043235,GO:0045121,GO:0045944,GO:0050729	Golgi membrane|tumor necrosis factor-activated receptor activity|mitochondrion|plasma membrane|prostaglandin metabolic process|apoptotic process|defense response|inflammatory response|cell surface receptor signaling pathway|integral component of membrane|cytokine-mediated signaling pathway|tumor necrosis factor binding|receptor complex|membrane raft|positive regulation of transcription by RNA pol…	path:bom04010,path:bom04060,path:bom04061,path:bom04064,path:bom04071,path:bom04150,path:bom04210,path:bom04215,path:bom04217,path:bom04380,path:bom04668,path:bom04920,path:bom04931,path:bom04932,path:bom05010,path:bom05014,path:bom05142,path:bom05145,path:bom05152,path:bom05160,path:bom05163,path:bom05164,path:bom05165,path:bom05166,path:bom05167,path:bom05168,path:bom05170,path:bom05418	MAPK signaling pathway|Cytokine-cytokine receptor interaction|Viral protein interaction with cytokine and cytokine receptor|NF-kappa B signaling pathway|Sphingolipid signaling pathway|mTOR signaling pathway|Apoptosis|Apoptosis - multiple species|Necroptosis|Osteoclast differentiation|TNF signaling pathway|Adipocytokine signaling pathway|Insulin resistance|Non-alcoholic fatty liver disease (NAFLD)…
RAB25	2451.83	1631.42	1713.86	795.029	678.512	1278.05	1932.37	917.197	1.07474	0.000685787	0.00616776	RAB25	Ras-related protein Rab-25	GO:0003382,GO:0003924,GO:0005525,GO:0005768,GO:0006886,GO:0006887,GO:0008284,GO:0010634,GO:0031143,GO:0031260,GO:0031268,GO:0031410,GO:0031489,GO:0032482,GO:0055037,GO:0060627	epithelial cell morphogenesis|GTPase activity|GTP binding|endosome|intracellular protein transport|exocytosis|positive regulation of cell proliferation|positive regulation of epithelial cell migration|pseudopodium|pseudopodium membrane|pseudopodium organization|cytoplasmic vesicle|myosin V binding|Rab protein signal transduction|recycling endosome|regulation of vesicle-mediated transport	-	-
SLC37A3	2266.47	1861	1641	1030.28	859.575	829.971	1922.82	906.61	1.08445	1.43848e-06	3.92617e-05	SLC37A3	Sugar phosphate exchanger 3	GO:0005829,GO:0008643,GO:0022857,GO:0030176	cytosol|carbohydrate transport|transmembrane transporter activity|integral component of endoplasmic reticulum membrane	-	-
IDI1	2534.89	1566.41	1653.97	1087.94	412.634	1130.48	1918.42	877.016	1.129	0.00493224	0.0282815	IDI1	Isopentenyl-diphosphate Delta-isomerase 1	GO:0004452,GO:0005777,GO:0006695,GO:0009240,GO:0016787,GO:0046872,GO:0050992	isopentenyl-diphosphate delta-isomerase activity|peroxisome|cholesterol biosynthetic process|isopentenyl diphosphate biosynthetic process|hydrolase activity|metal ion binding|dimethylallyl diphosphate biosynthetic process	path:bom00900	Terpenoid backbone biosynthesis
LOC102269891	2308.6	1852.87	1584.1	323.591	275.407	1070.56	1915.19	556.518	1.7827	0.000240014	0.00265641	-	Dihydrodiol dehydrogenase 3	GO:0004032,GO:0005737,GO:0006693,GO:0008106,GO:0008202,GO:0016229,GO:0016491,GO:0042448,GO:0044597,GO:0044598,GO:0047023,GO:0047086	alditol:NADP+ 1-oxidoreductase activity|cytoplasm|prostaglandin metabolic process|alcohol dehydrogenase (NADP+) activity|steroid metabolic process|steroid dehydrogenase activity|oxidoreductase activity|progesterone metabolic process|daunorubicin metabolic process|doxorubicin metabolic process|androsterone dehydrogenase activity|ketosteroid monooxygenase activity	-	-
ADAMTSL5	1831.95	1835.6	2052.24	651.831	657.546	832.654	1906.6	714.011	1.41689	5.51082e-12	5.7276e-10	ADAMTSL5	ADAMTS-like protein 5	GO:0001527,GO:0005576,GO:0008201,GO:0031012	microfibril|extracellular region|heparin binding|extracellular matrix	-	-
ATP6V1C2	2662.47	1588.75	1464.32	682.517	1034.92	359.535	1905.18	692.324	1.46041	0.000363713	0.00371138	ATP6V1C2	V-type proton ATPase subunit C 2	GO:0000221,GO:0005765,GO:0005829,GO:0008286,GO:0008553,GO:0015991,GO:0016241,GO:0030177,GO:0033572,GO:0034220,GO:0046961,GO:0046983,GO:0070062	vacuolar proton-transporting V-type ATPase, V1 domain|lysosomal membrane|cytosol|insulin receptor signaling pathway|proton-exporting ATPase activity, phosphorylative mechanism|ATP hydrolysis coupled proton transport|regulation of macroautophagy|positive regulation of Wnt signaling pathway|transferrin transport|ion transmembrane transport|proton-transporting ATPase activity, rotational mechanism|p…	path:bom00190,path:bom04145,path:bom04150,path:bom04721,path:bom04966,path:bom05165,path:bom05323	Oxidative phosphorylation|Phagosome|mTOR signaling pathway|Synaptic vesicle cycle|Collecting duct acid secretion|Human papillomavirus infection|Rheumatoid arthritis
THBS4	2307.4	632.86	2770.93	436.104	474.577	718.176	1903.73	542.952	1.8098	0.000171821	0.00206791	THBS4	Thrombospondin-4	GO:0001938,GO:0001968,GO:0005178,GO:0005509,GO:0005518,GO:0005604,GO:0005615,GO:0005783,GO:0006986,GO:0008083,GO:0008201,GO:0016525,GO:0016529,GO:0031594,GO:0034103,GO:0034976,GO:0043237,GO:0048266,GO:0048771,GO:0048812,GO:0050731,GO:0051260,GO:0051451,GO:0051781,GO:0062023,GO:0071603,GO:0090023	positive regulation of endothelial cell proliferation|fibronectin binding|integrin binding|calcium ion binding|collagen binding|basement membrane|extracellular space|endoplasmic reticulum|response to unfolded protein|growth factor activity|heparin binding|negative regulation of angiogenesis|sarcoplasmic reticulum|neuromuscular junction|regulation of tissue remodeling|response to endoplasmic retic…	path:bom04145,path:bom04151,path:bom04510,path:bom04512,path:bom05144,path:bom05165	Phagosome|PI3K-Akt signaling pathway|Focal adhesion|ECM-receptor interaction|Malaria|Human papillomavirus infection
OCLN	2444.61	1893.5	1360.51	765.274	630.863	685.084	1899.54	693.74	1.45288	1.11901e-07	4.14193e-06	OCLN	Occludin	-	-	path:bom04514,path:bom04530,path:bom04670,path:bom05160	Cell adhesion molecules (CAMs)|Tight junction|Leukocyte transendothelial migration|Hepatitis C
KLHL21	2237.58	1751.29	1695.9	730.869	1129.26	802.246	1894.92	887.46	1.0943	2.48506e-05	0.000424381	KLHL21	Kelch-like protein 21	GO:0005737,GO:0005827,GO:0007049,GO:0016567,GO:0031463,GO:0032465,GO:0035853,GO:0051301	cytoplasm|polar microtubule|cell cycle|protein ubiquitination|Cul3-RING ubiquitin ligase complex|regulation of cytokinesis|chromosome passenger complex localization to spindle midzone|cell division	-	-
PCDH18	1916.21	1506.47	2182.01	603.478	1117.83	568.817	1868.23	763.375	1.29136	7.80994e-05	0.00110276	PCDH18	Protocadherin-18	GO:0005509,GO:0005887,GO:0007155,GO:0007156,GO:0007420	calcium ion binding|integral component of plasma membrane|cell adhesion|homophilic cell adhesion via plasma membrane adhesion molecules|brain development	-	-
SLC5A1	2349.52	1461.78	1768.76	478.877	1379.89	421.246	1860.02	760.006	1.29129	0.00439937	0.0260444	SLC5A1	Sodium/glucose cotransporter 1	GO:0005412,GO:0016021	glucose:sodium symporter activity|integral component of membrane	path:bom04973,path:bom04976,path:bom04978	Carbohydrate digestion and absorption|Bile secretion|Mineral absorption
OTUB2	2389.24	1322.61	1771.76	193.411	229.665	313.028	1827.87	245.368	2.89661	1.33259e-20	4.97945e-18	Otub2	Ubiquitin thioesterase OTUB2	GO:0004843,GO:0005634,GO:0016579,GO:0019784,GO:0035871,GO:0043130,GO:0070536,GO:0071108	thiol-dependent ubiquitin-specific protease activity|nucleus|protein deubiquitination|NEDD8-specific protease activity|protein K11-linked deubiquitination|ubiquitin binding|protein K63-linked deubiquitination|protein K48-linked deubiquitination	-	-
KCNK5	1764.55	1945.31	1739.82	718.781	809.068	793.302	1816.56	773.717	1.23139	9.79479e-12	9.66788e-10	KCNK5	Potassium channel subfamily K member 5	GO:0005249,GO:0005267,GO:0005887,GO:0006813,GO:0007588,GO:0022841,GO:0034765,GO:0071805	voltage-gated potassium channel activity|potassium channel activity|integral component of plasma membrane|potassium ion transport|excretion|potassium ion leak channel activity|regulation of ion transmembrane transport|potassium ion transmembrane transport	path:bom04742,path:bom04974	Taste transduction|Protein digestion and absorption
ADAMTSL4	966.531	2213.49	2256.87	3774.3	5127.91	3114.18	1812.3	4005.46	-1.14388	0.00179017	0.0129769	ADAMTSL4	ADAMTS-like protein 4	GO:0002020,GO:0002064,GO:0005614,GO:0005788,GO:0006915,GO:0008233,GO:0030198,GO:0043065	protease binding|epithelial cell development|interstitial matrix|endoplasmic reticulum lumen|apoptotic process|peptidase activity|extracellular matrix organization|positive regulation of apoptotic process	-	-
TSKU	1981.21	1763.48	1690.9	692.745	514.602	1156.41	1811.86	787.92	1.20109	0.000212335	0.00241709	Tsku	Tsukushin	GO:0005615,GO:0010468,GO:0021540,GO:0021670,GO:0021960,GO:0030178,GO:0031012,GO:0043010,GO:0061073	extracellular space|regulation of gene expression|corpus callosum morphogenesis|lateral ventricle development|anterior commissure morphogenesis|negative regulation of Wnt signaling pathway|extracellular matrix|camera-type eye development|ciliary body morphogenesis	-	-
TRIM2	2253.23	1693.38	1394.45	878.717	1073.04	665.408	1780.35	872.388	1.029	0.000348793	0.00358948	TRIM2	Tripartite motif-containing protein 2	GO:0000209,GO:0004842,GO:0005737,GO:0008270,GO:0043161,GO:0043523,GO:0061630	protein polyubiquitination|ubiquitin-protein transferase activity|cytoplasm|zinc ion binding|proteasome-mediated ubiquitin-dependent protein catabolic process|regulation of neuron apoptotic process|ubiquitin protein ligase activity	-	-
ZFP36	2233.97	1776.68	1263.69	6050.59	2525.36	5919.81	1758.11	4831.92	-1.45873	0.000113347	0.00149618	ZFP36	mRNA decay activator protein ZFP36	GO:0000165,GO:0000932,GO:0003677,GO:0003729,GO:0003730,GO:0005634,GO:0005737,GO:0006402,GO:0007275,GO:0009611,GO:0010494,GO:0010837,GO:0017091,GO:0031072,GO:0031086,GO:0032680,GO:0032897,GO:0035278,GO:0035925,GO:0038066,GO:0042594,GO:0043488,GO:0044344,GO:0045085,GO:0045600,GO:0045616,GO:0045647,GO:0046872,GO:0051028,GO:0060213,GO:0061014,GO:0061158,GO:0070063,GO:0070935,GO:0071222,GO:0071356,GO:…	MAPK cascade|P-body|DNA binding|mRNA binding|mRNA 3'-UTR binding|nucleus|cytoplasm|mRNA catabolic process|multicellular organism development|response to wounding|cytoplasmic stress granule|regulation of keratinocyte proliferation|AU-rich element binding|heat shock protein binding|nuclear-transcribed mRNA catabolic process, deadenylation-independent decay|regulation of tumor necrosis factor produc…	path:bom05166,path:bom05167	Human T-cell leukemia virus 1 infection|Kaposi sarcoma-associated herpesvirus infection
EXPH5	1669.46	2124.09	1479.29	276.168	1065.42	713.704	1757.62	685.096	1.35931	0.00186551	0.0133809	EXPH5	Exophilin-5	GO:0003334,GO:0005768,GO:0006886,GO:0017137,GO:0045921,GO:0050714,GO:0071985	keratinocyte development|endosome|intracellular protein transport|Rab GTPase binding|positive regulation of exocytosis|positive regulation of protein secretion|multivesicular body sorting pathway	-	-
PRDX3	2343.51	1301.27	1622.03	527.23	396.434	475.803	1755.6	466.489	1.91168	2.68282e-11	2.36541e-09	PRDX3	Thioredoxin-dependent peroxide reductase, mitochondrial	GO:0001893,GO:0005759,GO:0005769,GO:0005829,GO:0007005,GO:0008022,GO:0008284,GO:0008379,GO:0018171,GO:0019901,GO:0030099,GO:0032496,GO:0032991,GO:0033673,GO:0034614,GO:0042542,GO:0042744,GO:0042802,GO:0043027,GO:0043209,GO:0045454,GO:0051092,GO:0051881	maternal placenta development|mitochondrial matrix|early endosome|cytosol|mitochondrion organization|protein C-terminus binding|positive regulation of cell proliferation|thioredoxin peroxidase activity|peptidyl-cysteine oxidation|protein kinase binding|myeloid cell differentiation|response to lipopolysaccharide|protein-containing complex|negative regulation of kinase activity|cellular response to…	-	-
VEGFA	1531.04	1976.8	1755.79	3398.63	6125.66	1989.07	1754.54	3837.79	-1.12909	0.00369196	0.0227133	VEGFA	Vascular endothelial growth factor A	GO:0001525,GO:0001666,GO:0001934,GO:0001938,GO:0002040,GO:0005125,GO:0005615,GO:0008083,GO:0008201,GO:0010595,GO:0016020,GO:0031334,GO:0035148,GO:0038084,GO:0042056,GO:0042803,GO:0043183,GO:0043184,GO:0043185,GO:0045766,GO:0048010,GO:0050731,GO:0050930,GO:0051781,GO:0051894,GO:0060754,GO:0071456,GO:0097475	angiogenesis|response to hypoxia|positive regulation of protein phosphorylation|positive regulation of endothelial cell proliferation|sprouting angiogenesis|cytokine activity|extracellular space|growth factor activity|heparin binding|positive regulation of endothelial cell migration|membrane|positive regulation of protein complex assembly|tube formation|vascular endothelial growth factor signalin…	path:bom01521,path:bom04010,path:bom04014,path:bom04015,path:bom04066,path:bom04151,path:bom04370,path:bom04510,path:bom04926,path:bom04933,path:bom05163,path:bom05165,path:bom05167,path:bom05200,path:bom05205,path:bom05206,path:bom05211,path:bom05212,path:bom05219,path:bom05323,path:bom05418	EGFR tyrosine kinase inhibitor resistance|MAPK signaling pathway|Ras signaling pathway|Rap1 signaling pathway|HIF-1 signaling pathway|PI3K-Akt signaling pathway|VEGF signaling pathway|Focal adhesion|Relaxin signaling pathway|AGE-RAGE signaling pathway in diabetic complications|Human cytomegalovirus infection|Human papillomavirus infection|Kaposi sarcoma-associated herpesvirus infection|Pathways i…
KCNMA1	2277.3	1083.89	1844.62	751.326	861.481	554.507	1735.27	722.438	1.26412	0.000130106	0.00166548	Kcnma1	Calcium-activated potassium channel subunit alpha-1	GO:0001666,GO:0005789,GO:0005886,GO:0007568,GO:0008076,GO:0009268,GO:0009897,GO:0015269,GO:0015271,GO:0016021,GO:0030425,GO:0031960,GO:0032991,GO:0034765,GO:0042391,GO:0042803,GO:0043025,GO:0043525,GO:0043627,GO:0044877,GO:0045211,GO:0046872,GO:0048471,GO:0048787,GO:0051289,GO:0051592,GO:0060072,GO:0097746,GO:0097755,GO:0098978,GO:0099059,GO:0099507,GO:1904348	response to hypoxia|endoplasmic reticulum membrane|plasma membrane|aging|voltage-gated potassium channel complex|response to pH|external side of plasma membrane|calcium-activated potassium channel activity|outward rectifier potassium channel activity|integral component of membrane|dendrite|response to corticosteroid|protein-containing complex|regulation of ion transmembrane transport|regulation o…	path:bom04022,path:bom04270,path:bom04911,path:bom04924,path:bom04970,path:bom04972	cGMP-PKG signaling pathway|Vascular smooth muscle contraction|Insulin secretion|Renin secretion|Salivary secretion|Pancreatic secretion
LOC102267172	1611.69	1830.52	1761.77	3049.94	4486.56	4038.96	1734.66	3858.49	-1.15327	2.74481e-07	9.2045e-06	SERPINB6	Serpin B6	GO:0004867,GO:0005615,GO:0005737,GO:0010951	serine-type endopeptidase inhibitor activity|extracellular space|cytoplasm|negative regulation of endopeptidase activity	-	-
PNPLA8	2168.98	1568.44	1452.34	769.923	1136.89	677.035	1729.92	861.282	1.00605	0.000571253	0.0053652	PNPLA8	Calcium-independent phospholipase A2-gamma	GO:0000139,GO:0001516,GO:0004622,GO:0004623,GO:0005524,GO:0005622,GO:0005777,GO:0005778,GO:0005789,GO:0006631,GO:0008219,GO:0016020,GO:0016021,GO:0019369,GO:0034638,GO:0036151,GO:0036152,GO:0043651,GO:0046338,GO:0047499,GO:0048471,GO:0050482	Golgi membrane|prostaglandin biosynthetic process|lysophospholipase activity|phospholipase A2 activity|ATP binding|intracellular|peroxisome|peroxisomal membrane|endoplasmic reticulum membrane|fatty acid metabolic process|cell death|membrane|integral component of membrane|arachidonic acid metabolic process|phosphatidylcholine catabolic process|phosphatidylcholine acyl-chain remodeling|phosphatidyl…	-	-
CYSTM1	2242.4	1451.62	1479.29	528.16	760.467	654.676	1724.44	647.767	1.41232	2.91457e-07	9.67046e-06	CYSTM1	Cysteine-rich and transmembrane domain-containing protein 1	GO:0016021	integral component of membrane	-	-
HMCN2	1269.85	2000.16	1838.63	662.989	405.01	1073.24	1702.88	713.746	1.25445	0.000848891	0.00729201	HMCN2	Hemicentin-2	GO:0005201,GO:0005509,GO:0005604,GO:0005615,GO:0005938,GO:0030054,GO:0031012,GO:0032154,GO:0050896,GO:0062023	extracellular matrix structural constituent|calcium ion binding|basement membrane|extracellular space|cell cortex|cell junction|extracellular matrix|cleavage furrow|response to stimulus|collagen-containing extracellular matrix	-	-
ZYG11B	2020.93	1210.87	1848.62	703.903	832.892	496.373	1693.47	677.723	1.32122	1.30506e-05	0.000254114	ZYG11B	Protein zyg-11 homolog B	GO:0004842,GO:0031462,GO:0051438	ubiquitin-protein transferase activity|Cul2-RING ubiquitin ligase complex|regulation of ubiquitin-protein transferase activity	-	-
GPSM2	1986.02	1386.6	1672.94	672.288	666.123	903.309	1681.85	747.24	1.17005	2.45439e-06	6.24299e-05	Gpsm2	G-protein-signaling modulator 2	GO:0000132,GO:0000166,GO:0001965,GO:0005092,GO:0005737,GO:0005813,GO:0005829,GO:0005938,GO:0007052,GO:0008022,GO:0016328,GO:0019904,GO:0031291,GO:0032991,GO:0042802,GO:0043621,GO:0051301,GO:0051661,GO:0060236,GO:0070840,GO:0097431,GO:0097575,GO:0099738,GO:1904778,GO:1905832	establishment of mitotic spindle orientation|nucleotide binding|G-protein alpha-subunit binding|GDP-dissociation inhibitor activity|cytoplasm|centrosome|cytosol|cell cortex|mitotic spindle organization|protein C-terminus binding|lateral plasma membrane|protein domain specific binding|Ran protein signal transduction|protein-containing complex|identical protein binding|protein self-association|cell…	-	-
CMPK1	1990.84	1573.52	1445.35	905.683	466	949.816	1669.9	773.833	1.10938	0.000568067	0.00534225	CMPK1	UMP-CMP kinase	GO:0004127,GO:0004550,GO:0005524,GO:0005730,GO:0005737,GO:0006165,GO:0006207,GO:0006221,GO:0009041,GO:0009142	cytidylate kinase activity|nucleoside diphosphate kinase activity|ATP binding|nucleolus|cytoplasm|nucleoside diphosphate phosphorylation|'de novo' pyrimidine nucleobase biosynthetic process|pyrimidine nucleotide biosynthetic process|uridylate kinase activity|nucleoside triphosphate biosynthetic process	path:bom00240,path:bom00983	Pyrimidine metabolism|Drug metabolism - other enzymes
CNN3	1342.07	2008.29	1655.97	3837.53	4028.19	2588.29	1668.78	3484.67	-1.062	9.12546e-05	0.00125848	CNN3	Calponin-3	GO:0003779,GO:0005516,GO:0005829,GO:0008017,GO:0015629,GO:0030855,GO:0031032	actin binding|calmodulin binding|cytosol|microtubule binding|actin cytoskeleton|epithelial cell differentiation|actomyosin structure organization	-	-
MYBBP1A	1971.58	1680.18	1329.57	4581.42	2750.26	3293.05	1660.44	3541.58	-1.09303	8.94784e-05	0.00123834	MYBBP1A	Myb-binding protein 1A	-	-	-	-
SLC30A1	2053.43	1488.19	1397.44	565.354	386.904	602.802	1646.35	518.354	1.66681	1.91012e-09	1.15743e-07	SLC30A1	Zinc transporter 1	GO:0005886,GO:0006829,GO:0008324,GO:0016021	plasma membrane|zinc ion transport|cation transmembrane transporter activity|integral component of membrane	path:bom04978	Mineral absorption
S100A14	1591.22	2178.95	1160.87	5557.77	4261.66	4986.98	1643.68	4935.47	-1.58626	2.36995e-08	1.09342e-06	S100A14	Protein S100-A14	GO:0005509,GO:0005829,GO:0005886,GO:0006915,GO:0016604,GO:0030054,GO:0032496,GO:0034142,GO:0042379,GO:0042742,GO:0048471,GO:0071624,GO:0090026	calcium ion binding|cytosol|plasma membrane|apoptotic process|nuclear body|cell junction|response to lipopolysaccharide|toll-like receptor 4 signaling pathway|chemokine receptor binding|defense response to bacterium|perinuclear region of cytoplasm|positive regulation of granulocyte chemotaxis|positive regulation of monocyte chemotaxis	-	-
SLC6A8	2130.46	1218.99	1579.11	750.396	704.242	890.788	1642.85	781.809	1.07092	8.78338e-05	0.00122204	SLC6A8	Sodium- and chloride-dependent creatine transporter 1	GO:0005309,GO:0005328,GO:0005886,GO:0005887,GO:0015220,GO:0015881	creatine:sodium symporter activity|neurotransmitter:sodium symporter activity|plasma membrane|integral component of plasma membrane|choline transmembrane transporter activity|creatine transmembrane transport	-	-
RASSF3	1925.84	1133.66	1851.61	631.374	763.326	445.394	1637.04	613.365	1.41631	5.97579e-06	0.00013177	RASSF3	Ras association domain-containing protein 3	GO:0005829,GO:0005874,GO:0005886,GO:0007165,GO:0042802,GO:0042981	cytosol|microtubule|plasma membrane|signal transduction|identical protein binding|regulation of apoptotic process	-	-
NAV2	1871.68	1480.06	1534.19	549.547	1021.58	671.669	1628.64	747.598	1.12332	0.000109045	0.00145277	NAV2	Neuron navigator 2	GO:0003025,GO:0004386,GO:0005524,GO:0005614,GO:0005654,GO:0007399,GO:0007605,GO:0007608,GO:0007626,GO:0008201,GO:0021554,GO:0021563,GO:0021564,GO:0022008	regulation of systemic arterial blood pressure by baroreceptor feedback|helicase activity|ATP binding|interstitial matrix|nucleoplasm|nervous system development|sensory perception of sound|sensory perception of smell|locomotory behavior|heparin binding|optic nerve development|glossopharyngeal nerve development|vagus nerve development|neurogenesis	-	-
PIK3CB	1804.27	1577.58	1499.26	543.038	448.847	465.965	1627.04	485.95	1.74313	7.9196e-18	2.00468e-15	PIK3CB	Phosphatidylinositol 4,5-bisphosphate 3-kinase catalytic subunit beta isoform	GO:0000187,GO:0001935,GO:0001952,GO:0005524,GO:0005634,GO:0005730,GO:0005737,GO:0005829,GO:0005886,GO:0005942,GO:0006468,GO:0006874,GO:0006914,GO:0006935,GO:0007156,GO:0007165,GO:0007169,GO:0007186,GO:0007411,GO:0010508,GO:0010628,GO:0014065,GO:0016020,GO:0016301,GO:0016303,GO:0016310,GO:0016477,GO:0019221,GO:0030168,GO:0030496,GO:0033031,GO:0035004,GO:0035005,GO:0036092,GO:0038095,GO:0038096,GO:…	activation of MAPK activity|endothelial cell proliferation|regulation of cell-matrix adhesion|ATP binding|nucleus|nucleolus|cytoplasm|cytosol|plasma membrane|phosphatidylinositol 3-kinase complex|protein phosphorylation|cellular calcium ion homeostasis|autophagy|chemotaxis|homophilic cell adhesion via plasma membrane adhesion molecules|signal transduction|transmembrane receptor protein tyrosine k…	path:bom00562,path:bom01521,path:bom01522,path:bom01524,path:bom04012,path:bom04014,path:bom04015,path:bom04024,path:bom04062,path:bom04066,path:bom04068,path:bom04070,path:bom04071,path:bom04072,path:bom04140,path:bom04150,path:bom04151,path:bom04152,path:bom04210,path:bom04211,path:bom04213,path:bom04218,path:bom04360,path:bom04370,path:bom04380,path:bom04510,path:bom04550,path:bom04611,path:bo…	Inositol phosphate metabolism|EGFR tyrosine kinase inhibitor resistance|Endocrine resistance|Platinum drug resistance|ErbB signaling pathway|Ras signaling pathway|Rap1 signaling pathway|cAMP signaling pathway|Chemokine signaling pathway|HIF-1 signaling pathway|FoxO signaling pathway|Phosphatidylinositol signaling system|Sphingolipid signaling pathway|Phospholipase D signaling pathway|Autophagy - …
PPARG	2116.02	1356.13	1398.44	282.677	180.111	505.317	1623.53	322.701	2.3303	3.24595e-09	1.82588e-07	PPARG	Peroxisome proliferator-activated receptor gamma	GO:0000122,GO:0000976,GO:0000977,GO:0000981,GO:0001078,GO:0001103,GO:0001227,GO:0003677,GO:0003682,GO:0003700,GO:0003707,GO:0004879,GO:0005504,GO:0005634,GO:0005737,GO:0006355,GO:0006357,GO:0006631,GO:0006919,GO:0007275,GO:0008022,GO:0008134,GO:0008144,GO:0008217,GO:0008270,GO:0008289,GO:0009755,GO:0010742,GO:0010745,GO:0010871,GO:0010887,GO:0010891,GO:0016525,GO:0019216,GO:0019899,GO:0030154,GO:…	negative regulation of transcription by RNA polymerase II|transcription regulatory region sequence-specific DNA binding|RNA polymerase II regulatory region sequence-specific DNA binding|DNA-binding transcription factor activity, RNA polymerase II-specific|proximal promoter DNA-binding transcription repressor activity, RNA polymerase II-specific|RNA polymerase II repressing transcription factor bi…	path:bom03320,path:bom04152,path:bom04211,path:bom04380,path:bom04714,path:bom05016,path:bom05200,path:bom05202,path:bom05216	PPAR signaling pathway|AMPK signaling pathway|Longevity regulating pathway|Osteoclast differentiation|Thermogenesis|Huntington disease|Pathways in cancer|Transcriptional misregulation in cancer|Thyroid cancer
MKI67	1188	1463.81	2185	268.729	242.053	351.486	1612.27	287.423	2.48782	3.83806e-16	7.77493e-14	MKI67	Proliferation marker protein Ki-67	-	-	-	-
LYPD5	2484.33	850.247	1483.28	27.8958	64.8017	76.9154	1605.95	56.5376	4.82737	3.72362e-25	2.92192e-22	LYPD5	Ly6/PLAUR domain-containing protein 5	GO:0005576,GO:0005886,GO:0007160,GO:0031225,GO:0043236	extracellular region|plasma membrane|cell-matrix adhesion|anchored component of membrane|laminin binding	-	-
ZMYND8	1791.03	1481.08	1543.18	666.709	776.667	821.028	1605.09	754.801	1.08821	8.61614e-08	3.31426e-06	ZMYND8	Protein kinase C-binding protein 1	GO:0003714,GO:0005634,GO:0005737,GO:0030336,GO:0035064,GO:0043197,GO:0043198,GO:0046872,GO:0047485,GO:0051491,GO:0060999,GO:0070491,GO:0070577,GO:0098815,GO:1902897,GO:1902952,GO:1903758	transcription corepressor activity|nucleus|cytoplasm|negative regulation of cell migration|methylated histone binding|dendritic spine|dendritic shaft|metal ion binding|protein N-terminus binding|positive regulation of filopodium assembly|positive regulation of dendritic spine development|repressing transcription factor binding|lysine-acetylated histone binding|modulation of excitatory postsynapti…	-	-
SLC1A5	1754.92	1785.82	1249.71	4988.69	3279.16	3353.87	1596.82	3873.91	-1.27871	2.50808e-06	6.36921e-05	SLC1A5	Neutral amino acid transporter B(0)	GO:0005886,GO:0006868,GO:0015186,GO:0015293,GO:0016021,GO:0042470,GO:0046872,GO:0070207	plasma membrane|glutamine transport|L-glutamine transmembrane transporter activity|symporter activity|integral component of membrane|melanosome|metal ion binding|protein homotrimerization	path:bom04974,path:bom05230	Protein digestion and absorption|Central carbon metabolism in cancer
CROT	2111.2	821.804	1843.63	323.591	300.184	314.817	1592.21	312.864	2.34721	5.2392e-11	4.26031e-09	CROT	Peroxisomal carnitine O-octanoyltransferase	GO:0005777,GO:0006091,GO:0006631,GO:0006635,GO:0008458,GO:0009437,GO:0015936,GO:0051791	peroxisome|generation of precursor metabolites and energy|fatty acid metabolic process|fatty acid beta-oxidation|carnitine O-octanoyltransferase activity|carnitine metabolic process|coenzyme A metabolic process|medium-chain fatty acid metabolic process	path:bom04146	Peroxisome
GATM	1674.28	1577.58	1516.22	476.088	853.857	815.662	1589.36	715.202	1.15196	3.33203e-05	0.000537993	GATM	Glycine amidinotransferase, mitochondrial	GO:0005739,GO:0005743,GO:0005758,GO:0006601,GO:0007275,GO:0007611,GO:0014889,GO:0015067,GO:0015068,GO:0120162	mitochondrion|mitochondrial inner membrane|mitochondrial intermembrane space|creatine biosynthetic process|multicellular organism development|learning or memory|muscle atrophy|amidinotransferase activity|glycine amidinotransferase activity|positive regulation of cold-induced thermogenesis	path:bom00260,path:bom00330	Glycine, serine and threonine metabolism|Arginine and proline metabolism
KLK12	2324.25	418.521	2013.31	20.4569	21.9182	233.429	1585.36	91.9349	4.10767	0.000851549	0.00729578	KLK12	Kallikrein-12	GO:0004252,GO:0005576,GO:0005615,GO:0006508,GO:0008233,GO:0008236,GO:0030141,GO:0070268	serine-type endopeptidase activity|extracellular region|extracellular space|proteolysis|peptidase activity|serine-type peptidase activity|secretory granule|cornification	-	-
SLC12A7	1742.88	1330.73	1553.16	336.609	507.931	410.514	1542.26	418.351	1.88223	2.90565e-14	4.51497e-12	Slc12a7	Solute carrier family 12 member 7	GO:0005887,GO:0006884,GO:0007268,GO:0010107,GO:0015379,GO:0019901,GO:0032991,GO:0055064,GO:0055075,GO:1902476	integral component of plasma membrane|cell volume homeostasis|chemical synaptic transmission|potassium ion import|potassium:chloride symporter activity|protein kinase binding|protein-containing complex|chloride ion homeostasis|potassium ion homeostasis|chloride transmembrane transport	path:bom04966	Collecting duct acid secretion
STAB1	896.719	1967.66	1748.8	620.216	688.994	844.281	1537.72	717.83	1.09934	0.000927002	0.00775087	STAB1	Stabilin-1	GO:0005041,GO:0005044,GO:0005509,GO:0005540,GO:0005886,GO:0005887,GO:0006898,GO:0006954,GO:0007155,GO:0007267,GO:0015035,GO:0016525,GO:0030169,GO:0030666,GO:0042742	low-density lipoprotein particle receptor activity|scavenger receptor activity|calcium ion binding|hyaluronic acid binding|plasma membrane|integral component of plasma membrane|receptor-mediated endocytosis|inflammatory response|cell adhesion|cell-cell signaling|protein disulfide oxidoreductase activity|negative regulation of angiogenesis|low-density lipoprotein particle binding|endocytic vesicle…	-	-
PLK2	1274.66	1701.51	1609.05	4454.02	2151.8	3790.32	1528.41	3465.38	-1.18086	0.000152512	0.00187942	PLK2	Serine/threonine-protein kinase PLK2	GO:0000082,GO:0000785,GO:0004674,GO:0005524,GO:0005622,GO:0005813,GO:0005814,GO:0007052,GO:0007093,GO:0007265,GO:0007613,GO:0010508,GO:0016525,GO:0018105,GO:0030425,GO:0032486,GO:0043008,GO:0043066,GO:0045732,GO:0046599,GO:0048167,GO:0060291,GO:0060292,GO:0071866,GO:0090050,GO:2000773	G1/S transition of mitotic cell cycle|chromatin|protein serine/threonine kinase activity|ATP binding|intracellular|centrosome|centriole|mitotic spindle organization|mitotic cell cycle checkpoint|Ras protein signal transduction|memory|positive regulation of autophagy|negative regulation of angiogenesis|peptidyl-serine phosphorylation|dendrite|Rap protein signal transduction|ATP-dependent protein b…	path:bom04068	FoxO signaling pathway
CNNM4	1930.65	1367.3	1284.65	622.076	445.035	663.619	1527.54	576.91	1.40432	3.09604e-07	1.01651e-05	CNNM4	Metal transporter CNNM4	GO:0007601,GO:0010960,GO:0015081,GO:0015095,GO:0016021,GO:0016323,GO:0030425,GO:0032991,GO:0043025,GO:0050896,GO:0055065,GO:0070166	visual perception|magnesium ion homeostasis|sodium ion transmembrane transporter activity|magnesium ion transmembrane transporter activity|integral component of membrane|basolateral plasma membrane|dendrite|protein-containing complex|neuronal cell body|response to stimulus|metal ion homeostasis|enamel mineralization	-	-
DUSP14	1786.22	1256.58	1537.19	423.086	506.025	553.612	1526.66	494.241	1.62675	7.51258e-12	7.61252e-10	DUSP14	Dual specificity protein phosphatase 14	GO:0004725,GO:0017017	protein tyrosine phosphatase activity|MAP kinase tyrosine/serine/threonine phosphatase activity	-	-
SCPEP1	1434.75	1300.26	1831.65	635.094	644.205	689.556	1522.22	656.285	1.21387	3.57056e-08	1.5609e-06	SCPEP1	Retinoid-inducible serine carboxypeptidase	GO:0004185,GO:0005829,GO:0042573,GO:0045776,GO:0051603,GO:0070062,GO:0097755	serine-type carboxypeptidase activity|cytosol|retinoic acid metabolic process|negative regulation of blood pressure|proteolysis involved in cellular protein catabolic process|extracellular exosome|positive regulation of blood vessel diameter	-	-
RPS6KA3	1781.4	1017.86	1679.92	397.98	588.933	316.605	1493.06	434.506	1.78093	8.7692e-08	3.34851e-06	Rps6ka3	Ribosomal protein S6 kinase alpha-3	GO:0000287,GO:0002224,GO:0004674,GO:0004711,GO:0005524,GO:0005634,GO:0005737,GO:0007049,GO:0019901,GO:0032496,GO:0035556,GO:0043027,GO:0043154,GO:0045944	magnesium ion binding|toll-like receptor signaling pathway|protein serine/threonine kinase activity|ribosomal protein S6 kinase activity|ATP binding|nucleus|cytoplasm|cell cycle|protein kinase binding|response to lipopolysaccharide|intracellular signal transduction|cysteine-type endopeptidase inhibitor activity involved in apoptotic process|negative regulation of cysteine-type endopeptidase activ…	path:bom04010,path:bom04114,path:bom04150,path:bom04714,path:bom04720,path:bom04722,path:bom04914,path:bom04931,path:bom05135	MAPK signaling pathway|Oocyte meiosis|mTOR signaling pathway|Thermogenesis|Long-term potentiation|Neurotrophin signaling pathway|Progesterone-mediated oocyte maturation|Insulin resistance|Yersinia infection
AKR1A1	1718.81	1263.69	1489.27	606.268	607.992	788.831	1490.59	667.697	1.15823	7.46489e-07	2.20629e-05	AKR1A1	Alcohol dehydrogenase [NADP(+)]	GO:0004032,GO:0005829,GO:0008106,GO:0016324,GO:0016491,GO:0019853,GO:0042840,GO:0045202,GO:0046185,GO:0047939	alditol:NADP+ 1-oxidoreductase activity|cytosol|alcohol dehydrogenase (NADP+) activity|apical plasma membrane|oxidoreductase activity|L-ascorbic acid biosynthetic process|D-glucuronate catabolic process|synapse|aldehyde catabolic process|L-glucuronate reductase activity	path:bom00010,path:bom00040,path:bom00561	Glycolysis / Gluconeogenesis|Pentose and glucuronate interconversions|Glycerolipid metabolism
LAPTM5	649.971	1216.96	2597.25	246.413	246.818	305.873	1488.06	266.368	2.48212	3.90832e-08	1.66677e-06	LAPTM5	Lysosomal-associated transmembrane protein 5	GO:0005765,GO:0016020,GO:0016021	lysosomal membrane|membrane|integral component of membrane	path:bom04142	Lysosome
IMPA2	1998.06	1136.71	1299.62	619.286	586.074	629.633	1478.13	611.665	1.27252	3.26617e-06	7.97188e-05	IMPA2	Inositol monophosphatase 2	GO:0005737,GO:0005829,GO:0006021,GO:0006796,GO:0007165,GO:0008934,GO:0042803,GO:0043647,GO:0046854,GO:0046855,GO:0046872,GO:0052832,GO:0052833	cytoplasm|cytosol|inositol biosynthetic process|phosphate-containing compound metabolic process|signal transduction|inositol monophosphate 1-phosphatase activity|protein homodimerization activity|inositol phosphate metabolic process|phosphatidylinositol phosphorylation|inositol phosphate dephosphorylation|metal ion binding|inositol monophosphate 3-phosphatase activity|inositol monophosphate 4-pho…	path:bom00562,path:bom04070	Inositol phosphate metabolism|Phosphatidylinositol signaling system
ARHGEF18	1604.46	1359.18	1384.47	677.867	511.743	982.014	1449.37	723.874	1.00128	0.000526408	0.00502827	ARHGEF18	Rho guanine nucleotide exchange factor 18	GO:0005085,GO:0005089,GO:0005829,GO:0005856,GO:0005886,GO:0007179,GO:0007186,GO:0007264,GO:0008360,GO:0016324,GO:0030036,GO:0030054,GO:0035023,GO:0043065,GO:0045177,GO:0046872,GO:0051056,GO:0070062	guanyl-nucleotide exchange factor activity|Rho guanyl-nucleotide exchange factor activity|cytosol|cytoskeleton|plasma membrane|transforming growth factor beta receptor signaling pathway|G protein-coupled receptor signaling pathway|small GTPase mediated signal transduction|regulation of cell shape|apical plasma membrane|actin cytoskeleton organization|cell junction|regulation of Rho protein signal…	path:bom04530	Tight junction
CRISPLD2	897.923	1977.82	1467.31	4400.09	5019.27	3152.64	1447.68	4190.67	-1.53312	5.20614e-06	0.000117056	CRISPLD2	Cysteine-rich secretory protein LCCL domain-containing 2	GO:0005539,GO:0005615,GO:0008201,GO:0030133,GO:0030198,GO:0031012,GO:0060325	glycosaminoglycan binding|extracellular space|heparin binding|transport vesicle|extracellular matrix organization|extracellular matrix|face morphogenesis	-	-
S100A16	1585.21	1623.29	1104.98	4062.55	2046.02	5086.26	1437.83	3731.61	-1.37603	0.000118944	0.00155948	S100A16	Protein S100-A16	GO:0005509,GO:0005615,GO:0005730,GO:0005829,GO:0005886,GO:0042803,GO:0051592	calcium ion binding|extracellular space|nucleolus|cytosol|plasma membrane|protein homodimerization activity|response to calcium ion	-	-
OVOL1	1805.47	1267.75	1234.74	907.542	185.828	410.514	1435.99	501.295	1.51817	0.00199935	0.0141024	OVOL1	Putative transcription factor Ovo-like 1	GO:0000978,GO:0001078,GO:0001228,GO:0001822,GO:0005634,GO:0007283,GO:0007498,GO:0009913,GO:0043565,GO:0043588,GO:0045892,GO:0046872,GO:0051729,GO:1901994,GO:2000647	RNA polymerase II proximal promoter sequence-specific DNA binding|proximal promoter DNA-binding transcription repressor activity, RNA polymerase II-specific|DNA-binding transcription activator activity, RNA polymerase II-specific|kidney development|nucleus|spermatogenesis|mesoderm development|epidermal cell differentiation|sequence-specific DNA binding|skin development|negative regulation of tran…	-	-
LOC102276661	1760.94	1366.29	1175.85	490.966	307.808	689.556	1434.36	496.11	1.53122	5.84546e-06	0.000129758	Gstt3	Glutathione S-transferase theta-3	GO:0004364,GO:0005737,GO:0006749	glutathione transferase activity|cytoplasm|glutathione metabolic process	path:bom00480,path:bom00980,path:bom00982,path:bom00983,path:bom01524,path:bom05200,path:bom05204,path:bom05225,path:bom05418	Glutathione metabolism|Metabolism of xenobiotics by cytochrome P450|Drug metabolism - cytochrome P450|Drug metabolism - other enzymes|Platinum drug resistance|Pathways in cancer|Chemical carcinogenesis|Hepatocellular carcinoma|Fluid shear stress and atherosclerosis
BCAS1	1573.17	1195.63	1517.22	77.1783	61.9428	177.084	1428.67	105.402	3.75934	2.60369e-21	1.07532e-18	BCAS1	Breast carcinoma-amplified sequence 1	GO:0005737,GO:0042552,GO:0070062	cytoplasm|myelination|extracellular exosome	-	-
LOC102275627	1497.34	1498.34	1270.67	219.447	363.08	419.458	1422.12	333.995	2.08991	6.10573e-13	7.60503e-11	Wnk4	Serine/threonine-protein kinase WNK4	GO:0004674,GO:0005524,GO:0005737,GO:0005829,GO:0005923,GO:0006468,GO:0006811,GO:0006821,GO:0008104,GO:0010766,GO:0016020,GO:0019869,GO:0019870,GO:0032414,GO:0035556,GO:0050794,GO:0050801,GO:0070294,GO:0072156,GO:0090188,GO:1903288,GO:2000651	protein serine/threonine kinase activity|ATP binding|cytoplasm|cytosol|bicellular tight junction|protein phosphorylation|ion transport|chloride transport|protein localization|negative regulation of sodium ion transport|membrane|chloride channel inhibitor activity|potassium channel inhibitor activity|positive regulation of ion transmembrane transporter activity|intracellular signal transduction|re…	-	-
LMTK2	1837.97	1104.2	1316.59	557.915	768.09	476.697	1419.59	600.901	1.24014	3.21943e-05	0.000523583	LMTK2	Serine/threonine-protein kinase LMTK2	-	-	-	-
SOAT1	1990.84	643.019	1612.05	287.326	421.211	220.014	1415.3	309.517	2.19304	3.48188e-07	1.12437e-05	SOAT1	Sterol O-acyltransferase 1	GO:0005789,GO:0008203,GO:0016021,GO:0034435,GO:0034736,GO:0042632	endoplasmic reticulum membrane|cholesterol metabolic process|integral component of membrane|cholesterol esterification|cholesterol O-acyltransferase activity|cholesterol homeostasis	path:bom00100,path:bom04979	Steroid biosynthesis|Cholesterol metabolism
CDC42EP3	1730.85	984.336	1508.24	743.887	324.008	858.591	1407.81	642.162	1.13215	0.00397211	0.0241124	CDC42EP3	Cdc42 effector protein 3	GO:0005519,GO:0005737,GO:0005829,GO:0005886,GO:0007165,GO:0007266,GO:0008360,GO:0012505,GO:0015629,GO:0017049,GO:0030838,GO:0031274	cytoskeletal regulatory protein binding|cytoplasm|cytosol|plasma membrane|signal transduction|Rho protein signal transduction|regulation of cell shape|endomembrane system|actin cytoskeleton|GTP-Rho binding|positive regulation of actin filament polymerization|positive regulation of pseudopodium assembly	-	-
FUT6	1812.7	1232.2	1143.91	6.50901	5.7178	33.0915	1396.27	15.1061	6.52287	7.46238e-33	9.75955e-30	FUT3	Galactoside 3(4)-L-fucosyltransferase	GO:0006486,GO:0016021,GO:0017060,GO:0032580,GO:0036065,GO:0046920	protein glycosylation|integral component of membrane|3-galactosyl-N-acetylglucosaminide 4-alpha-L-fucosyltransferase activity|Golgi cisterna membrane|fucosylation|alpha-(1->3)-fucosyltransferase activity	path:bom00601	Glycosphingolipid biosynthesis - lacto and neolacto series
LOC102279511	763.114	864.469	2556.32	121.812	94.3436	160.986	1394.63	125.714	3.47152	2.13151e-13	2.90886e-11	-	BOLA class I histocompatibility antigen, alpha chain BL3-7	GO:0001916,GO:0002474,GO:0002476,GO:0005102,GO:0005886,GO:0006955,GO:0016021,GO:0042605,GO:0042612	positive regulation of T cell mediated cytotoxicity|antigen processing and presentation of peptide antigen via MHC class I|antigen processing and presentation of endogenous peptide antigen via MHC class Ib|signaling receptor binding|plasma membrane|immune response|integral component of membrane|peptide antigen binding|MHC class I protein complex	path:bom04144,path:bom04145,path:bom04218,path:bom04514,path:bom04612,path:bom04650,path:bom04940,path:bom05163,path:bom05165,path:bom05166,path:bom05167,path:bom05168,path:bom05169,path:bom05170,path:bom05203,path:bom05320,path:bom05330,path:bom05332,path:bom05416	Endocytosis|Phagosome|Cellular senescence|Cell adhesion molecules (CAMs)|Antigen processing and presentation|Natural killer cell mediated cytotoxicity|Type I diabetes mellitus|Human cytomegalovirus infection|Human papillomavirus infection|Human T-cell leukemia virus 1 infection|Kaposi sarcoma-associated herpesvirus infection|Herpes simplex virus 1 infection|Epstein-Barr virus infection|Human immu…
GLRX	1688.72	1083.89	1405.43	391.471	307.808	380.105	1392.68	359.795	1.95217	1.98201e-14	3.17404e-12	GLRX	Glutaredoxin-1	GO:0005737,GO:0009055,GO:0015035,GO:0045454	cytoplasm|electron transfer activity|protein disulfide oxidoreductase activity|cell redox homeostasis	-	-
CHCHD10	1955.93	935.577	1280.66	373.803	285.89	616.218	1390.72	425.304	1.70876	7.19977e-06	0.000153732	CHCHD10	Coiled-coil-helix-coiled-coil-helix domain-containing protein 10, mitochondrial	GO:0005634,GO:0005739,GO:0005758,GO:0006119,GO:0006754,GO:0007005,GO:0032984,GO:0061617,GO:0090144,GO:0090200,GO:1901030,GO:1903852,GO:2000984	nucleus|mitochondrion|mitochondrial intermembrane space|oxidative phosphorylation|ATP biosynthetic process|mitochondrion organization|protein-containing complex disassembly|MICOS complex|mitochondrial nucleoid organization|positive regulation of release of cytochrome c from mitochondria|positive regulation of mitochondrial outer membrane permeabilization involved in apoptotic signaling pathway|po…	-	-
FBP1	1886.12	1199.69	1078.03	149.707	66.7076	123.422	1387.95	113.279	3.61419	4.45767e-23	2.79835e-20	FBP1	Fructose-1,6-bisphosphatase 1	GO:0000122,GO:0005634,GO:0005737,GO:0005829,GO:0005986,GO:0006000,GO:0006002,GO:0006094,GO:0006111,GO:0016208,GO:0016311,GO:0030308,GO:0030388,GO:0035690,GO:0042132,GO:0042802,GO:0045820,GO:0046580,GO:0046872,GO:0048029,GO:0051289,GO:0071286	negative regulation of transcription by RNA polymerase II|nucleus|cytoplasm|cytosol|sucrose biosynthetic process|fructose metabolic process|fructose 6-phosphate metabolic process|gluconeogenesis|regulation of gluconeogenesis|AMP binding|dephosphorylation|negative regulation of cell growth|fructose 1,6-bisphosphate metabolic process|cellular response to drug|fructose 1,6-bisphosphate 1-phosphatase…	path:bom00010,path:bom00030,path:bom00051,path:bom04152,path:bom04910,path:bom04922	Glycolysis / Gluconeogenesis|Pentose phosphate pathway|Fructose and mannose metabolism|AMPK signaling pathway|Insulin signaling pathway|Glucagon signaling pathway
PRMT1	1417.9	1245.4	1492.27	3911.92	2574.91	2814.57	1385.19	3100.47	-1.16243	1.43573e-06	3.92551e-05	PRMT1	Protein arginine N-methyltransferase 1	GO:0001701,GO:0003723,GO:0005634,GO:0005654,GO:0005737,GO:0005829,GO:0006355,GO:0006479,GO:0006977,GO:0007166,GO:0008168,GO:0008170,GO:0008276,GO:0008284,GO:0008327,GO:0008469,GO:0016274,GO:0016571,GO:0018216,GO:0019899,GO:0019919,GO:0031175,GO:0034709,GO:0034969,GO:0035241,GO:0035242,GO:0042054,GO:0042802,GO:0043985,GO:0044020,GO:0045648,GO:0045652,GO:0045653,GO:0046985,GO:0048273,GO:0051260,GO:…	in utero embryonic development|RNA binding|nucleus|nucleoplasm|cytoplasm|cytosol|regulation of transcription, DNA-templated|protein methylation|DNA damage response, signal transduction by p53 class mediator resulting in cell cycle arrest|cell surface receptor signaling pathway|methyltransferase activity|N-methyltransferase activity|protein methyltransferase activity|positive regulation of cell pr…	path:bom04068,path:bom04922	FoxO signaling pathway|Glucagon signaling pathway
MAP1B	1259.02	1572.5	1320.58	4273.63	3116.2	1575.87	1384.03	2988.57	-1.11049	0.00202978	0.0142721	MAP1B	Microtubule-associated protein 1B	GO:0000226,GO:0001578,GO:0001750,GO:0001764,GO:0003779,GO:0005198,GO:0005829,GO:0005874,GO:0005875,GO:0005886,GO:0007409,GO:0008017,GO:0009987,GO:0014069,GO:0015631,GO:0016358,GO:0030054,GO:0030424,GO:0030425,GO:0032387,GO:0036477,GO:0042995,GO:0043025,GO:0043197,GO:0045202,GO:0045773,GO:0047497,GO:0048675,GO:0061162,GO:0097440,GO:0097441,GO:0097457	microtubule cytoskeleton organization|microtubule bundle formation|photoreceptor outer segment|neuron migration|actin binding|structural molecule activity|cytosol|microtubule|microtubule associated complex|plasma membrane|axonogenesis|microtubule binding|cellular process|postsynaptic density|tubulin binding|dendrite development|cell junction|axon|dendrite|negative regulation of intracellular tran…	-	-
BLVRB	1758.53	1105.22	1279.66	395.19	284.937	539.303	1381.14	406.476	1.76406	2.5243e-08	1.155e-06	BLVRB	Flavin reductase (NADPH)	GO:0004074,GO:0005654,GO:0005829,GO:0005886,GO:0042167,GO:0042602	biliverdin reductase activity|nucleoplasm|cytosol|plasma membrane|heme catabolic process|riboflavin reductase (NADPH) activity	path:bom00740,path:bom00860	Riboflavin metabolism|Porphyrin and chlorophyll metabolism
HES2	1730.85	1322.61	1085.01	356.136	447.894	593.859	1379.49	465.963	1.56538	1.04627e-07	3.9189e-06	HES2	Transcription factor HES-2	GO:0000977,GO:0000978,GO:0000981,GO:0001078,GO:0001756,GO:0003714,GO:0005634,GO:0007219,GO:0008134,GO:0030154,GO:0043565,GO:0046983,GO:0050767,GO:1990837	RNA polymerase II regulatory region sequence-specific DNA binding|RNA polymerase II proximal promoter sequence-specific DNA binding|DNA-binding transcription factor activity, RNA polymerase II-specific|proximal promoter DNA-binding transcription repressor activity, RNA polymerase II-specific|somitogenesis|transcription corepressor activity|nucleus|Notch signaling pathway|transcription factor bind…	path:bom05165	Human papillomavirus infection
HOXC6	1529.84	1353.08	1234.74	683.446	371.657	950.711	1372.55	668.605	1.03734	0.00295815	0.0192396	HOXC6	Homeobox protein Hox-C6	GO:0000980,GO:0000981,GO:0001077,GO:0003705,GO:0003714,GO:0005634,GO:0005654,GO:0005829,GO:0006357,GO:0007275,GO:0009952,GO:0048706	RNA polymerase II distal enhancer sequence-specific DNA binding|DNA-binding transcription factor activity, RNA polymerase II-specific|proximal promoter DNA-binding transcription activator activity, RNA polymerase II-specific|transcription factor activity, RNA polymerase II distal enhancer sequence-specific binding|transcription corepressor activity|nucleus|nucleoplasm|cytosol|regulation of transc…	-	-
ILF2	1326.42	1545.07	1230.75	3619.01	2172.76	2904.9	1367.41	2898.89	-1.08404	2.69455e-05	0.000450835	Ilf2	Interleukin enhancer-binding factor 2	GO:0003677,GO:0003725,GO:0005524,GO:0005634,GO:0005730,GO:0005737,GO:0006351,GO:0006955,GO:0016740,GO:0045893,GO:1990904	DNA binding|double-stranded RNA binding|ATP binding|nucleus|nucleolus|cytoplasm|transcription, DNA-templated|immune response|transferase activity|positive regulation of transcription, DNA-templated|ribonucleoprotein complex	-	-
HSPA2	1682.7	1312.45	1101.98	357.996	260.16	709.232	1365.71	442.462	1.62557	2.94254e-05	0.000486107	HSPA2	Heat shock-related 70 kDa protein 2	GO:0005524,GO:0005634,GO:0005737,GO:0005829,GO:0005886,GO:0006986,GO:0007283,GO:0009408,GO:0009409,GO:0016192,GO:0016887,GO:0030154,GO:0031072,GO:0034605,GO:0034620,GO:0036128,GO:0042026,GO:0042623,GO:0044183,GO:0051082,GO:0051085,GO:0051787,GO:0072687	ATP binding|nucleus|cytoplasm|cytosol|plasma membrane|response to unfolded protein|spermatogenesis|response to heat|response to cold|vesicle-mediated transport|ATPase activity|cell differentiation|heat shock protein binding|cellular response to heat|cellular response to unfolded protein|CatSper complex|protein refolding|ATPase activity, coupled|protein binding involved in protein folding|unfolded…	path:bom03040,path:bom04010,path:bom04141,path:bom04144,path:bom04213,path:bom04612,path:bom04915,path:bom05134,path:bom05145,path:bom05162	Spliceosome|MAPK signaling pathway|Protein processing in endoplasmic reticulum|Endocytosis|Longevity regulating pathway - multiple species|Antigen processing and presentation|Estrogen signaling pathway|Legionellosis|Toxoplasmosis|Measles
PDK3	1794.64	1235.25	1046.09	288.256	309.714	408.725	1358.66	335.565	2.01692	4.483e-12	4.7219e-10	PDK3	[Pyruvate dehydrogenase (acetyl-transferring)] kinase isozyme 3, mitochondrial	GO:0004672,GO:0004674,GO:0004740,GO:0005524,GO:0005730,GO:0005739,GO:0005759,GO:0006006,GO:0010510,GO:0010906,GO:0018105,GO:0035357,GO:0071333,GO:0071398,GO:0097411,GO:2000377	protein kinase activity|protein serine/threonine kinase activity|pyruvate dehydrogenase (acetyl-transferring) kinase activity|ATP binding|nucleolus|mitochondrion|mitochondrial matrix|glucose metabolic process|regulation of acetyl-CoA biosynthetic process from pyruvate|regulation of glucose metabolic process|peptidyl-serine phosphorylation|peroxisome proliferator activated receptor signaling pathw…	-	-
ABCD3	1496.14	1069.67	1499.26	749.466	576.544	685.084	1355.02	670.365	1.01508	2.5939e-05	0.000439144	ABCD3	ATP-binding cassette sub-family D member 3	-	-	path:bom02010,path:bom04146	ABC transporters|Peroxisome
IVNS1ABP	1222.91	1570.47	1256.7	3354	2982.78	2123.22	1350.03	2820	-1.06255	2.9962e-05	0.000494452	IVNS1ABP	Influenza virus NS1A-binding protein	GO:0005654,GO:0005667,GO:0005681,GO:0005829,GO:0006383,GO:0008380,GO:0009615,GO:0015629,GO:0016032,GO:0031397,GO:2001243	nucleoplasm|transcription factor complex|spliceosomal complex|cytosol|transcription by RNA polymerase III|RNA splicing|response to virus|actin cytoskeleton|viral process|negative regulation of protein ubiquitination|negative regulation of intrinsic apoptotic signaling pathway	-	-
CTTNBP2NL	1620.11	1129.6	1298.62	583.951	769.043	355.958	1349.44	569.651	1.24427	0.000140217	0.00176046	CTTNBP2NL	CTTNBP2 N-terminal-like protein	GO:0005737,GO:0006470,GO:0015629,GO:0032410,GO:0034763,GO:0051721	cytoplasm|protein dephosphorylation|actin cytoskeleton|negative regulation of transporter activity|negative regulation of transmembrane transport|protein phosphatase 2A binding	-	-
MYZAP	1594.84	1111.31	1312.6	568.144	630.863	314.817	1339.58	504.608	1.40862	9.54754e-06	0.000194596	MYZAP	Myocardial zonula adherens protein	GO:0005622,GO:0030018,GO:0030054,GO:0030864,GO:0031234,GO:0031674,GO:0035556	intracellular|Z disc|cell junction|cortical actin cytoskeleton|extrinsic component of cytoplasmic side of plasma membrane|I band|intracellular signal transduction	-	-
STRN	1505.77	1346.99	1156.88	574.653	721.395	403.359	1336.54	566.469	1.23852	9.35212e-06	0.000191359	STRN	Striatin	-	-	-	-
ATF7IP	1443.18	1222.04	1339.55	386.821	1073.04	435.556	1334.92	631.806	1.07933	0.00662662	0.03547	ATF7IP	Activating transcription factor 7-interacting protein 1	GO:0000122,GO:0003714,GO:0005634,GO:0005654,GO:0005667,GO:0005829,GO:0006306,GO:0016032,GO:0016604,GO:0016887,GO:0045892,GO:0045893,GO:0045898	negative regulation of transcription by RNA polymerase II|transcription corepressor activity|nucleus|nucleoplasm|transcription factor complex|cytosol|DNA methylation|viral process|nuclear body|ATPase activity|negative regulation of transcription, DNA-templated|positive regulation of transcription, DNA-templated|regulation of RNA polymerase II transcriptional preinitiation complex assembly	-	-
ECH1	1585.21	1075.76	1327.57	498.404	384.045	713.704	1329.51	532.051	1.32081	1.25334e-05	0.000244651	ECH1	Delta(3,5)-Delta(2,4)-dienoyl-CoA isomerase, mitochondrial	GO:0005739,GO:0005777,GO:0006635,GO:0016853	mitochondrion|peroxisome|fatty acid beta-oxidation|isomerase activity	path:bom04146	Peroxisome
KLF9	1185.59	1384.57	1414.41	2247.47	4066.31	2236.81	1328.19	2850.19	-1.10143	0.000217621	0.00245758	KLF9	Krueppel-like factor 9	GO:0000981,GO:0003677,GO:0005634,GO:0006357,GO:0010839,GO:0046872,GO:0048511,GO:0071387	DNA-binding transcription factor activity, RNA polymerase II-specific|DNA binding|nucleus|regulation of transcription by RNA polymerase II|negative regulation of keratinocyte proliferation|metal ion binding|rhythmic process|cellular response to cortisol stimulus	-	-
SLC40A1	1061.62	1529.84	1351.53	199.92	286.843	294.246	1314.33	260.336	2.33606	1.56059e-18	4.29682e-16	SLC40A1	Solute carrier family 40 member 1	GO:0002260,GO:0003158,GO:0005381,GO:0005622,GO:0005654,GO:0005737,GO:0005829,GO:0005886,GO:0005887,GO:0006879,GO:0008021,GO:0015093,GO:0016021,GO:0016323,GO:0017046,GO:0034395,GO:0034755,GO:0042802,GO:0043066,GO:0045944,GO:0060345,GO:0060586,GO:0097689,GO:1903988	lymphocyte homeostasis|endothelium development|iron ion transmembrane transporter activity|intracellular|nucleoplasm|cytoplasm|cytosol|plasma membrane|integral component of plasma membrane|cellular iron ion homeostasis|synaptic vesicle|ferrous iron transmembrane transporter activity|integral component of membrane|basolateral plasma membrane|peptide hormone binding|regulation of transcription from…	path:bom04216,path:bom04978	Ferroptosis|Mineral absorption
IDS	1494.93	1197.66	1220.77	577.442	652.782	645.732	1304.45	625.319	1.06042	1.90113e-07	6.6748e-06	IDS	Iduronate 2-sulfatase	GO:0004423,GO:0006027,GO:0008484,GO:0030207,GO:0043202,GO:0046872	iduronate-2-sulfatase activity|glycosaminoglycan catabolic process|sulfuric ester hydrolase activity|chondroitin sulfate catabolic process|lysosomal lumen|metal ion binding	path:bom00531,path:bom04142	Glycosaminoglycan degradation|Lysosome
OSMR	1116.99	1238.29	1556.15	2200.05	6207.62	1408.63	1303.81	3272.1	-1.32738	0.00611694	0.0333678	OSMR	Oncostatin-M-specific receptor subunit beta	GO:0002675,GO:0004896,GO:0005886,GO:0005900,GO:0008284,GO:0009897,GO:0016324,GO:0019221,GO:0019838,GO:0019955,GO:0034097,GO:0038165,GO:0043235	positive regulation of acute inflammatory response|cytokine receptor activity|plasma membrane|oncostatin-M receptor complex|positive regulation of cell proliferation|external side of plasma membrane|apical plasma membrane|cytokine-mediated signaling pathway|growth factor binding|cytokine binding|response to cytokine|oncostatin-M-mediated signaling pathway|receptor complex	path:bom04060,path:bom04151,path:bom04630	Cytokine-cytokine receptor interaction|PI3K-Akt signaling pathway|Jak-STAT signaling pathway
FABP4	2081.11	436.806	1393.45	119.952	322.102	557.19	1303.79	333.081	1.96846	0.000935367	0.00780816	FABP4	Fatty acid-binding protein, adipocyte	GO:0001816,GO:0005324,GO:0005634,GO:0005737,GO:0005829,GO:0006469,GO:0006631,GO:0008284,GO:0010628,GO:0010629,GO:0015909,GO:0036041,GO:0042632,GO:0045892,GO:0050729,GO:0050872,GO:0050873,GO:0071285	cytokine production|long-chain fatty acid transporter activity|nucleus|cytoplasm|cytosol|negative regulation of protein kinase activity|fatty acid metabolic process|positive regulation of cell proliferation|positive regulation of gene expression|negative regulation of gene expression|long-chain fatty acid transport|long-chain fatty acid binding|cholesterol homeostasis|negative regulation of trans…	path:bom03320,path:bom04923	PPAR signaling pathway|Regulation of lipolysis in adipocytes
PIKFYVE	1435.95	1396.76	1050.08	332.89	779.526	331.81	1294.26	481.408	1.42696	0.000159952	0.00195353	PIKFYVE	1-phosphatidylinositol 3-phosphate 5-kinase	GO:0000139,GO:0000285,GO:0005524,GO:0005829,GO:0005911,GO:0006661,GO:0008270,GO:0010008,GO:0012506,GO:0016308,GO:0031901,GO:0031902,GO:0032288,GO:0034504,GO:0035556,GO:0042147,GO:0043813,GO:0045121,GO:0048471,GO:1904562,GO:2000785	Golgi membrane|1-phosphatidylinositol-3-phosphate 5-kinase activity|ATP binding|cytosol|cell-cell junction|phosphatidylinositol biosynthetic process|zinc ion binding|endosome membrane|vesicle membrane|1-phosphatidylinositol-4-phosphate 5-kinase activity|early endosome membrane|late endosome membrane|myelin assembly|protein localization to nucleus|intracellular signal transduction|retrograde trans…	path:bom00562,path:bom04070,path:bom04145,path:bom04810	Inositol phosphate metabolism|Phosphatidylinositol signaling system|Phagosome|Regulation of actin cytoskeleton
FMNL2	1352.9	1117.41	1411.42	464	660.405	383.683	1293.91	502.696	1.3642	6.43469e-07	1.9332e-05	FMNL2	Formin-like protein 2	GO:0003779,GO:0005829,GO:0007010,GO:0017048,GO:0022604,GO:0030866,GO:0045296	actin binding|cytosol|cytoskeleton organization|Rho GTPase binding|regulation of cell morphogenesis|cortical actin cytoskeleton organization|cadherin binding	-	-
CST6	1723.63	717.174	1425.39	220.377	182.969	340.753	1288.73	248.033	2.37678	7.41511e-10	4.91813e-08	CST6	Cystatin-M	-	-	-	-
ITGA5	741.448	1457.71	1666.95	16310.7	10067.1	2711.72	1288.7	9696.5	-2.91139	8.72462e-08	3.33962e-06	ITGA5	Integrin alpha-5	GO:0001525,GO:0001618,GO:0001726,GO:0005154,GO:0005161,GO:0005178,GO:0005783,GO:0005794,GO:0005886,GO:0005925,GO:0007044,GO:0007155,GO:0007157,GO:0007159,GO:0007229,GO:0007565,GO:0007613,GO:0008305,GO:0009897,GO:0009986,GO:0010811,GO:0030198,GO:0030335,GO:0030949,GO:0031410,GO:0031589,GO:0033627,GO:0033631,GO:0034113,GO:0035313,GO:0035987,GO:0043184,GO:0045202,GO:0046872,GO:0050731,GO:0050900,GO:…	angiogenesis|virus receptor activity|ruffle|epidermal growth factor receptor binding|platelet-derived growth factor receptor binding|integrin binding|endoplasmic reticulum|Golgi apparatus|plasma membrane|focal adhesion|cell-substrate junction assembly|cell adhesion|heterophilic cell-cell adhesion via plasma membrane cell adhesion molecules|leukocyte cell-cell adhesion|integrin-mediated signaling …	path:bom04145,path:bom04151,path:bom04510,path:bom04512,path:bom04640,path:bom04810,path:bom05100,path:bom05133,path:bom05135,path:bom05165,path:bom05168,path:bom05205,path:bom05206,path:bom05410,path:bom05412,path:bom05414	Phagosome|PI3K-Akt signaling pathway|Focal adhesion|ECM-receptor interaction|Hematopoietic cell lineage|Regulation of actin cytoskeleton|Bacterial invasion of epithelial cells|Pertussis|Yersinia infection|Human papillomavirus infection|Herpes simplex virus 1 infection|Proteoglycans in cancer|MicroRNAs in cancer|Hypertrophic cardiomyopathy (HCM)|Arrhythmogenic right ventricular cardiomyopathy (ARV…
DTX2	1194.02	1152.96	1502.25	605.338	475.53	737.852	1283.08	606.24	1.08156	2.26309e-05	0.000392887	DTX2	Probable E3 ubiquitin-protein ligase DTX2	GO:0005654,GO:0005737,GO:0007219,GO:0008270,GO:0016567,GO:0016740,GO:0031965	nucleoplasm|cytoplasm|Notch signaling pathway|zinc ion binding|protein ubiquitination|transferase activity|nuclear membrane	path:bom04330	Notch signaling pathway
MYH10	863.017	1685.26	1262.69	4111.84	3667.01	3521.12	1270.32	3766.66	-1.5677	3.69796e-08	1.59878e-06	MYH10	Myosin-10	GO:0000146,GO:0000281,GO:0001701,GO:0001725,GO:0001764,GO:0001778,GO:0003279,GO:0005516,GO:0005524,GO:0005819,GO:0005829,GO:0005844,GO:0005903,GO:0005938,GO:0006887,GO:0006930,GO:0007097,GO:0007155,GO:0007411,GO:0007512,GO:0008283,GO:0008360,GO:0016460,GO:0021592,GO:0021670,GO:0021678,GO:0021680,GO:0030027,GO:0030048,GO:0030426,GO:0030496,GO:0030898,GO:0031594,GO:0032154,GO:0035613,GO:0035904,GO:…	microfilament motor activity|mitotic cytokinesis|in utero embryonic development|stress fiber|neuron migration|plasma membrane repair|cardiac septum development|calmodulin binding|ATP binding|spindle|cytosol|polysome|brush border|cell cortex|exocytosis|substrate-dependent cell migration, cell extension|nuclear migration|cell adhesion|axon guidance|adult heart development|cell proliferation|regulat…	path:bom04530	Tight junction
PDZD2	1454.01	1108.27	1244.72	521.651	453.612	419.458	1269	464.907	1.44846	4.02527e-11	3.37821e-09	PDZD2	PDZ domain-containing protein 2	GO:0005576,GO:0005634,GO:0005737,GO:0005783,GO:0005911,GO:0007155	extracellular region|nucleus|cytoplasm|endoplasmic reticulum|cell-cell junction|cell adhesion	-	-
MYC	1389.01	1217.98	1133.92	6468.1	2706.42	4749.98	1246.97	4641.5	-1.89629	1.04407e-08	5.26868e-07	MYC	Myc proto-oncogene protein	GO:0000165,GO:0000981,GO:0003677,GO:0003700,GO:0005634,GO:0005654,GO:0005730,GO:0005819,GO:0006338,GO:0006355,GO:0006879,GO:0006919,GO:0006974,GO:0008284,GO:0009314,GO:0010332,GO:0016604,GO:0032204,GO:0032873,GO:0042493,GO:0042981,GO:0043066,GO:0043280,GO:0044877,GO:0045656,GO:0045893,GO:0045944,GO:0046983,GO:0048146,GO:0050679,GO:0051276,GO:0051782,GO:0070888,GO:0097193,GO:2000573,GO:2001022	MAPK cascade|DNA-binding transcription factor activity, RNA polymerase II-specific|DNA binding|DNA-binding transcription factor activity|nucleus|nucleoplasm|nucleolus|spindle|chromatin remodeling|regulation of transcription, DNA-templated|cellular iron ion homeostasis|activation of cysteine-type endopeptidase activity involved in apoptotic process|cellular response to DNA damage stimulus|positive…	path:bom04010,path:bom04012,path:bom04110,path:bom04151,path:bom04218,path:bom04310,path:bom04350,path:bom04390,path:bom04550,path:bom04630,path:bom04919,path:bom05160,path:bom05161,path:bom05163,path:bom05166,path:bom05167,path:bom05169,path:bom05200,path:bom05202,path:bom05205,path:bom05206,path:bom05210,path:bom05213,path:bom05216,path:bom05219,path:bom05220,path:bom05221,path:bom05222,path:bo…	MAPK signaling pathway|ErbB signaling pathway|Cell cycle|PI3K-Akt signaling pathway|Cellular senescence|Wnt signaling pathway|TGF-beta signaling pathway|Hippo signaling pathway|Signaling pathways regulating pluripotency of stem cells|Jak-STAT signaling pathway|Thyroid hormone signaling pathway|Hepatitis C|Hepatitis B|Human cytomegalovirus infection|Human T-cell leukemia virus 1 infection|Kaposi s…
VPS13A	1551.5	1078.81	1098.99	449.122	549.861	362.218	1243.1	453.734	1.4539	8.14542e-08	3.17206e-06	VPS13A	Vacuolar protein sorting-associated protein 13A	GO:0005622,GO:0005829,GO:0006623,GO:0006895,GO:0006914,GO:0007399,GO:0007626,GO:0008104,GO:0019898,GO:0031045,GO:0035176,GO:0045053	intracellular|cytosol|protein targeting to vacuole|Golgi to endosome transport|autophagy|nervous system development|locomotory behavior|protein localization|extrinsic component of membrane|dense core granule|social behavior|protein retention in Golgi apparatus	-	-
SERPINB10	1552.71	1208.83	910.334	13.018	5.7178	110.007	1223.96	42.9143	4.83303	2.50545e-05	0.000426469	SERPINB10	Serpin B10	GO:0004867,GO:0005615,GO:0005634,GO:0005737,GO:0010951	serine-type endopeptidase inhibitor activity|extracellular space|nucleus|cytoplasm|negative regulation of endopeptidase activity	-	-
TMEM86A	1559.93	680.604	1426.39	140.409	298.278	204.81	1222.31	214.499	2.5106	2.56791e-10	1.86159e-08	TMEM86A	Lysoplasmalogenase-like protein TMEM86A	GO:0016020,GO:0016021,GO:0046485,GO:0047408,GO:0047409	membrane|integral component of membrane|ether lipid metabolic process|alkenylglycerophosphocholine hydrolase activity|alkenylglycerophosphoethanolamine hydrolase activity	-	-
ATP8B1	1606.87	992.463	1066.05	364.505	607.039	491.901	1221.79	487.815	1.32431	1.27875e-05	0.0002493	ATP8B1	Phospholipid-transporting ATPase IC	GO:0000287,GO:0004012,GO:0005524,GO:0005783,GO:0005794,GO:0005886,GO:0005887,GO:0006855,GO:0007030,GO:0007605,GO:0015721,GO:0016324,GO:0032420,GO:0032534,GO:0034220,GO:0045332,GO:0045892	magnesium ion binding|phospholipid-translocating ATPase activity|ATP binding|endoplasmic reticulum|Golgi apparatus|plasma membrane|integral component of plasma membrane|drug transmembrane transport|Golgi organization|sensory perception of sound|bile acid and bile salt transport|apical plasma membrane|stereocilium|regulation of microvillus assembly|ion transmembrane transport|phospholipid transloc…	-	-
ABHD17C	1510.58	902.054	1241.73	200.85	587.98	353.274	1218.12	380.701	1.67793	2.84395e-05	0.000470811	Abhd17c	Alpha/beta hydrolase domain-containing protein 17C	GO:0002084,GO:0008474,GO:0014069,GO:0018345,GO:0030054,GO:0043197,GO:0045211,GO:0055038,GO:0098978,GO:0099175,GO:1902817,GO:1905668	protein depalmitoylation|palmitoyl-(protein) hydrolase activity|postsynaptic density|protein palmitoylation|cell junction|dendritic spine|postsynaptic membrane|recycling endosome membrane|glutamatergic synapse|regulation of postsynapse organization|negative regulation of protein localization to microtubule|positive regulation of protein localization to endosome	-	-
CSF1R	660.804	1009.73	1917.49	271.519	427.882	371.162	1196.01	356.854	1.74518	1.47223e-05	0.000280743	CSF1R	Macrophage colony-stimulating factor 1 receptor	GO:0004714,GO:0004888,GO:0005011,GO:0005524,GO:0005737,GO:0005887,GO:0006954,GO:0007169,GO:0008284,GO:0008360,GO:0009968,GO:0009986,GO:0018108,GO:0019955,GO:0030154,GO:0030316,GO:0030335,GO:0031529,GO:0036006,GO:0042531,GO:0043066,GO:0043235,GO:0045087,GO:0045124,GO:0046488,GO:0046777,GO:0048015,GO:0070374,GO:0071345,GO:0071902,GO:1990682,GO:2000249	transmembrane receptor protein tyrosine kinase activity|transmembrane signaling receptor activity|macrophage colony-stimulating factor receptor activity|ATP binding|cytoplasm|integral component of plasma membrane|inflammatory response|transmembrane receptor protein tyrosine kinase signaling pathway|positive regulation of cell proliferation|regulation of cell shape|negative regulation of signal tr…	path:bom04010,path:bom04014,path:bom04015,path:bom04060,path:bom04061,path:bom04151,path:bom04380,path:bom04640,path:bom05200,path:bom05202,path:bom05221	MAPK signaling pathway|Ras signaling pathway|Rap1 signaling pathway|Cytokine-cytokine receptor interaction|Viral protein interaction with cytokine and cytokine receptor|PI3K-Akt signaling pathway|Osteoclast differentiation|Hematopoietic cell lineage|Pathways in cancer|Transcriptional misregulation in cancer|Acute myeloid leukemia
SBNO2	1059.21	1237.28	1280.66	2500.39	4245.46	2386.17	1192.38	3044.01	-1.35193	2.5899e-06	6.54523e-05	SBNO2	Protein strawberry notch homolog 2	-	-	-	-
CCBL1	1213.28	1251.5	1082.02	396.12	466.953	466.859	1182.27	443.311	1.41505	1.02017e-12	1.17724e-10	KYAT1	Kynurenine--oxoglutarate transaminase 1	GO:0005654,GO:0005829,GO:0006559,GO:0006569,GO:0006575,GO:0008483,GO:0008652,GO:0016212,GO:0030170,GO:0042803,GO:0047312,GO:0047316,GO:0047804,GO:0047945,GO:0070189,GO:0097053	nucleoplasm|cytosol|L-phenylalanine catabolic process|tryptophan catabolic process|cellular modified amino acid metabolic process|transaminase activity|cellular amino acid biosynthetic process|kynurenine-oxoglutarate transaminase activity|pyridoxal phosphate binding|protein homodimerization activity|L-phenylalanine:pyruvate aminotransferase activity|glutamine-phenylpyruvate transaminase activity|…	path:bom00270,path:bom00380,path:bom00450,path:bom05204	Cysteine and methionine metabolism|Tryptophan metabolism|Selenocompound metabolism|Chemical carcinogenesis
TOP2A	767.928	1188.52	1588.09	244.553	249.677	326.443	1181.51	273.558	2.11091	4.18454e-11	3.47375e-09	TOP2A	DNA topoisomerase 2-alpha	GO:0000287,GO:0000712,GO:0000793,GO:0000819,GO:0002244,GO:0003677,GO:0003682,GO:0003723,GO:0003918,GO:0005080,GO:0005524,GO:0005634,GO:0005654,GO:0005730,GO:0005737,GO:0006265,GO:0006266,GO:0006974,GO:0007059,GO:0007143,GO:0008022,GO:0008094,GO:0008144,GO:0008301,GO:0009330,GO:0019035,GO:0019899,GO:0030263,GO:0032991,GO:0040016,GO:0042752,GO:0042803,GO:0042826,GO:0043065,GO:0043130,GO:0044774,GO:…	magnesium ion binding|resolution of meiotic recombination intermediates|condensed chromosome|sister chromatid segregation|hematopoietic progenitor cell differentiation|DNA binding|chromatin binding|RNA binding|DNA topoisomerase type II (ATP-hydrolyzing) activity|protein kinase C binding|ATP binding|nucleus|nucleoplasm|nucleolus|cytoplasm|DNA topological change|DNA ligation|cellular response to DN…	path:bom01524	Platinum drug resistance
ABHD6	1492.53	971.131	1050.08	279.888	88.6258	463.281	1171.24	277.265	2.0782	3.07098e-05	0.000504142	ABHD6	Monoacylglycerol lipase ABHD6	GO:0004620,GO:0005739,GO:0009395,GO:0016021,GO:0030336,GO:0032281,GO:0046464,GO:0046889,GO:0047372,GO:0060292,GO:0098978,GO:0098982,GO:0099055,GO:0120163,GO:2000124	phospholipase activity|mitochondrion|phospholipid catabolic process|integral component of membrane|negative regulation of cell migration|AMPA glutamate receptor complex|acylglycerol catabolic process|positive regulation of lipid biosynthetic process|acylglycerol lipase activity|long-term synaptic depression|glutamatergic synapse|GABA-ergic synapse|integral component of postsynaptic membrane|negat…	path:bom04723	Retrograde endocannabinoid signaling
SRSF7	1089.3	1337.84	1083.02	3181.05	1778.23	2184.04	1170.05	2381.11	-1.02498	0.000233185	0.00259911	SRSF7	Serine/arginine-rich splicing factor 7	GO:0000381,GO:0000398,GO:0003723,GO:0005634,GO:0005654,GO:0005737,GO:0006397,GO:0006405,GO:0006406,GO:0008270,GO:0008380,GO:0019904,GO:0031124,GO:0045292,GO:0048025,GO:0070062,GO:1990830	regulation of alternative mRNA splicing, via spliceosome|mRNA splicing, via spliceosome|RNA binding|nucleus|nucleoplasm|cytoplasm|mRNA processing|RNA export from nucleus|mRNA export from nucleus|zinc ion binding|RNA splicing|protein domain specific binding|mRNA 3'-end processing|mRNA cis splicing, via spliceosome|negative regulation of mRNA splicing, via spliceosome|extracellular exosome|cellular…	path:bom03040,path:bom05168	Spliceosome|Herpes simplex virus 1 infection
SMARCD2	972.549	1506.47	1028.12	2678.92	2046.02	2626.75	1169.05	2450.56	-1.06756	4.20292e-05	0.000655021	SMARCD2	SWI/SNF-related matrix-associated actin-dependent regulator of chromatin subfamily D member 2	GO:0005654,GO:0006337,GO:0016514,GO:0043044	nucleoplasm|nucleosome disassembly|SWI/SNF complex|ATP-dependent chromatin remodeling	path:bom04714,path:bom05225	Thermogenesis|Hepatocellular carcinoma
CCNL1	1060.42	1233.21	1203.8	2648.24	3387.79	1789.63	1165.81	2608.55	-1.16173	3.49122e-05	0.000557387	CCNL1	Cyclin-L1	GO:0000307,GO:0005634,GO:0006396,GO:0016538,GO:0016607,GO:0045737,GO:0045944,GO:1901409	cyclin-dependent protein kinase holoenzyme complex|nucleus|RNA processing|cyclin-dependent protein serine/threonine kinase regulator activity|nuclear speck|positive regulation of cyclin-dependent protein serine/threonine kinase activity|positive regulation of transcription by RNA polymerase II|positive regulation of phosphorylation of RNA polymerase II C-terminal domain	-	-
PRPF3	1023.1	1375.43	1084.02	2359.05	2936.09	2038.26	1160.85	2444.47	-1.07409	9.42012e-06	0.000192249	PRPF3	U4/U6 small nuclear ribonucleoprotein Prp3	GO:0000244,GO:0000375,GO:0000398,GO:0003723,GO:0005634,GO:0005654,GO:0005681,GO:0005829,GO:0006397,GO:0008380,GO:0015030,GO:0016607,GO:0042802,GO:0046540,GO:0071005	spliceosomal tri-snRNP complex assembly|RNA splicing, via transesterification reactions|mRNA splicing, via spliceosome|RNA binding|nucleus|nucleoplasm|spliceosomal complex|cytosol|mRNA processing|RNA splicing|Cajal body|nuclear speck|identical protein binding|U4/U6 x U5 tri-snRNP complex|U2-type precatalytic spliceosome	path:bom03040	Spliceosome
SUOX	1510.58	793.361	1174.85	290.116	244.912	540.197	1159.6	358.408	1.69339	7.56782e-06	0.000160499	SUOX	Sulfite oxidase, mitochondrial	GO:0005739,GO:0005758,GO:0005759,GO:0006790,GO:0008482,GO:0020037,GO:0030151,GO:0042128,GO:0043546,GO:0070221	mitochondrion|mitochondrial intermembrane space|mitochondrial matrix|sulfur compound metabolic process|sulfite oxidase activity|heme binding|molybdenum ion binding|nitrate assimilation|molybdopterin cofactor binding|sulfide oxidation, using sulfide:quinone oxidoreductase	path:bom00920	Sulfur metabolism
FGFR1	793.205	1292.13	1376.48	2691.94	3586.01	2020.37	1153.94	2766.11	-1.2609	6.93799e-05	0.000999861	FGFR1	Fibroblast growth factor receptor 1	-	-	path:bom04010,path:bom04014,path:bom04015,path:bom04151,path:bom04520,path:bom04550,path:bom04714,path:bom04810,path:bom04928,path:bom05200,path:bom05205,path:bom05215,path:bom05218,path:bom05224,path:bom05230	MAPK signaling pathway|Ras signaling pathway|Rap1 signaling pathway|PI3K-Akt signaling pathway|Adherens junction|Signaling pathways regulating pluripotency of stem cells|Thermogenesis|Regulation of actin cytoskeleton|Parathyroid hormone synthesis, secretion and action|Pathways in cancer|Proteoglycans in cancer|Prostate cancer|Melanoma|Breast cancer|Central carbon metabolism in cancer
GARS	1233.74	1195.63	1017.14	3155.01	2721.67	1555.3	1148.84	2477.33	-1.10867	0.000246445	0.00271609	GARS	Glycine--tRNA ligase	GO:0004081,GO:0004820,GO:0005524,GO:0005737,GO:0006418,GO:0006426,GO:0015966,GO:0030424,GO:0046983,GO:0070062	bis(5'-nucleosyl)-tetraphosphatase (asymmetrical) activity|glycine-tRNA ligase activity|ATP binding|cytoplasm|tRNA aminoacylation for protein translation|glycyl-tRNA aminoacylation|diadenosine tetraphosphate biosynthetic process|axon|protein dimerization activity|extracellular exosome	path:bom00970	Aminoacyl-tRNA biosynthesis
ST3GAL4	1544.28	717.174	1168.86	369.154	415.493	316.605	1143.44	367.084	1.63896	3.70002e-07	1.18506e-05	ST3GAL4	CMP-N-acetylneuraminate-beta-galactosamide-alpha-2,3-sialyltransferase 4	-	-	path:bom00601	Glycosphingolipid biosynthesis - lacto and neolacto series
SEPT6	1482.9	512.993	1431.38	315.222	399.293	350.591	1142.42	355.035	1.68591	2.24855e-05	0.000392097	SEPT6	Septin-6	GO:0000281,GO:0000777,GO:0000921,GO:0003924,GO:0005525,GO:0005819,GO:0005940,GO:0007283,GO:0008021,GO:0015630,GO:0030154,GO:0030496,GO:0031105,GO:0032154,GO:0032160,GO:0032173,GO:0032947,GO:0043679,GO:0060271,GO:0097227	mitotic cytokinesis|condensed chromosome kinetochore|septin ring assembly|GTPase activity|GTP binding|spindle|septin ring|spermatogenesis|synaptic vesicle|microtubule cytoskeleton|cell differentiation|midbody|septin complex|cleavage furrow|septin filament array|septin collar|protein-containing complex scaffold activity|axon terminus|cilium assembly|sperm annulus	path:bom05100	Bacterial invasion of epithelial cells
LCP1	485.071	597.306	2334.73	316.152	405.963	248.634	1139.03	323.583	1.81595	0.000844415	0.00726549	LCP1	Plastin-2	-	-	-	-
QPCT	1136.25	1654.78	618.867	171.094	330.679	252.211	1136.63	251.328	2.17721	6.33276e-08	2.52891e-06	QPCT	Glutaminyl-peptide cyclotransferase	GO:0005576,GO:0008270,GO:0016603,GO:0017186	extracellular region|zinc ion binding|glutaminyl-peptide cyclotransferase activity|peptidyl-pyroglutamic acid biosynthetic process, using glutaminyl-peptide cyclotransferase	-	-
TUBB6	1230.13	698.889	1468.31	3207.08	2411	2741.23	1132.44	2786.44	-1.29906	3.31225e-05	0.00053535	TUBB6	Tubulin beta-6 chain	GO:0000226,GO:0000278,GO:0003924,GO:0005200,GO:0005525,GO:0005737,GO:0005874,GO:0007017	microtubule cytoskeleton organization|mitotic cell cycle|GTPase activity|structural constituent of cytoskeleton|GTP binding|cytoplasm|microtubule|microtubule-based process	path:bom04145,path:bom04540	Phagosome|Gap junction
LOC102287098	546.457	1422.16	1411.42	235.254	131.509	213.753	1126.68	193.506	2.54176	5.68248e-10	3.92867e-08	RNF213	E3 ubiquitin-protein ligase RNF213	-	-	-	-
CTSZ	801.631	1019.89	1520.22	456.561	307.808	609.957	1113.91	458.109	1.28194	0.000252574	0.00277196	CTSZ	Cathepsin Z	GO:0004197,GO:0005615,GO:0005764,GO:0051603	cysteine-type endopeptidase activity|extracellular space|lysosome|proteolysis involved in cellular protein catabolic process	path:bom04142,path:bom04210	Lysosome|Apoptosis
ST8SIA4	1219.3	966.052	1149.9	295.695	622.287	201.232	1111.75	373.071	1.57559	9.60563e-05	0.00131545	ST8SIA4	CMP-N-acetylneuraminate-poly-alpha-2,8-sialyltransferase	GO:0000139,GO:0001574,GO:0003828,GO:0006486,GO:0006491,GO:0009311,GO:0016021	Golgi membrane|ganglioside biosynthetic process|alpha-N-acetylneuraminate alpha-2,8-sialyltransferase activity|protein glycosylation|N-glycan processing|oligosaccharide metabolic process|integral component of membrane	-	-
PCCB	1490.12	927.45	917.321	385.891	162.004	463.281	1111.63	337.059	1.72106	2.29119e-05	0.000396886	PCCB	Propionyl-CoA carboxylase beta chain, mitochondrial	GO:0004658,GO:0005524,GO:0005759	propionyl-CoA carboxylase activity|ATP binding|mitochondrial matrix	path:bom00280,path:bom00630,path:bom00640	Valine, leucine and isoleucine degradation|Glyoxylate and dicarboxylate metabolism|Propanoate metabolism
CTSS	509.144	950.814	1840.63	378.453	506.978	334.493	1100.2	406.641	1.43639	0.00106702	0.00868526	CTSS	Cathepsin S	GO:0001968,GO:0002250,GO:0004197,GO:0005518,GO:0005615,GO:0005764,GO:0010447,GO:0016485,GO:0030574,GO:0034769,GO:0043236,GO:0043394,GO:0048002,GO:0051603,GO:0097067,GO:2001259	fibronectin binding|adaptive immune response|cysteine-type endopeptidase activity|collagen binding|extracellular space|lysosome|response to acidic pH|protein processing|collagen catabolic process|basement membrane disassembly|laminin binding|proteoglycan binding|antigen processing and presentation of peptide antigen|proteolysis involved in cellular protein catabolic process|cellular response to t…	path:bom04142,path:bom04145,path:bom04210,path:bom04612,path:bom05152	Lysosome|Phagosome|Apoptosis|Antigen processing and presentation|Tuberculosis
LOC102285769	380.353	740.538	2179.01	79.9679	58.1309	84.9647	1099.97	74.3545	3.88689	1.27935e-12	1.44447e-10	MPEG1	Macrophage-expressed gene 1 protein	GO:0016021,GO:0042742	integral component of membrane|defense response to bacterium	-	-
LOC102280946	1355.31	694.826	1247.72	380.312	395.481	655.57	1099.28	477.121	1.20373	0.00057997	0.00543406	Bco2	Beta,beta-carotene 9',10'-oxygenase	GO:0003834,GO:0004744,GO:0005622,GO:0005739,GO:0010436,GO:0016116,GO:0016119,GO:0016121,GO:0016122,GO:0016702,GO:0042573,GO:0042574,GO:0046872,GO:0051881,GO:0055114,GO:0102076,GO:2000377	beta-carotene 15,15'-monooxygenase activity|retinal isomerase activity|intracellular|mitochondrion|carotenoid dioxygenase activity|carotenoid metabolic process|carotene metabolic process|carotene catabolic process|xanthophyll metabolic process|oxidoreductase activity, acting on single donors with incorporation of molecular oxygen, incorporation of two atoms of oxygen|retinoic acid metabolic proce…	-	-
LPP	1248.18	767.965	1280.66	401.699	752.843	171.718	1098.94	442.087	1.31389	0.00596067	0.032835	LPP	Lipoma-preferred partner	-	-	-	-
STEFIN-C	1274.66	1153.98	864.418	2376.72	2998.03	3087.35	1097.69	2820.7	-1.36194	1.78451e-08	8.46107e-07	-	Stefin-C	GO:0004869,GO:0005829	cysteine-type endopeptidase inhibitor activity|cytosol	-	-
TOM1	1445.58	953.862	891.368	474.228	442.176	644.838	1096.94	520.414	1.07511	0.000212001	0.00241623	TOM1	Target of Myb protein 1	GO:0005737,GO:0005768,GO:0005769,GO:0005829,GO:0005886,GO:0006886,GO:0006897,GO:0015031,GO:0016020,GO:0016197,GO:0030276,GO:0035577,GO:0035579,GO:0043312,GO:0070062	cytoplasm|endosome|early endosome|cytosol|plasma membrane|intracellular protein transport|endocytosis|protein transport|membrane|endosomal transport|clathrin binding|azurophil granule membrane|specific granule membrane|neutrophil degranulation|extracellular exosome	-	-
LNPEP	1177.17	1082.87	1026.12	156.216	355.456	307.662	1095.39	273.111	2.00385	1.06871e-09	6.9595e-08	LNPEP	Leucyl-cystinyl aminopeptidase	GO:0000209,GO:0002480,GO:0004177,GO:0005576,GO:0005737,GO:0005765,GO:0005829,GO:0005887,GO:0006508,GO:0007267,GO:0007565,GO:0008237,GO:0008270,GO:0016020,GO:0030163,GO:0030659,GO:0031905,GO:0042277,GO:0043171,GO:0048471,GO:0060395,GO:0070006,GO:0120163	protein polyubiquitination|antigen processing and presentation of exogenous peptide antigen via MHC class I, TAP-independent|aminopeptidase activity|extracellular region|cytoplasm|lysosomal membrane|cytosol|integral component of plasma membrane|proteolysis|cell-cell signaling|female pregnancy|metallopeptidase activity|zinc ion binding|membrane|protein catabolic process|cytoplasmic vesicle membran…	path:bom04614	Renin-angiotensin system
LOC102279872	1411.88	907.134	966.231	281.747	207.747	420.352	1095.08	303.282	1.85158	2.74115e-08	1.23976e-06	Cbr3	Carbonyl reductase [NADPH] 3	GO:0000253,GO:0004090,GO:0005654,GO:0005829,GO:0042376,GO:0050890,GO:0070402	3-keto sterol reductase activity|carbonyl reductase (NADPH) activity|nucleoplasm|cytosol|phylloquinone catabolic process|cognition|NADPH binding	path:bom00590,path:bom00980	Arachidonic acid metabolism|Metabolism of xenobiotics by cytochrome P450
PFKL	1007.45	1201.72	1076.03	1775.1	3524.07	1951.51	1095.07	2416.89	-1.14199	0.000234927	0.00261485	PFKL	ATP-dependent 6-phosphofructokinase, liver type	GO:0003872,GO:0005524,GO:0005945,GO:0006002,GO:0006007,GO:0006096,GO:0009749,GO:0016208,GO:0019900,GO:0030388,GO:0042802,GO:0046676,GO:0046872,GO:0048029,GO:0051259,GO:0061621,GO:0070061,GO:0070095	6-phosphofructokinase activity|ATP binding|6-phosphofructokinase complex|fructose 6-phosphate metabolic process|glucose catabolic process|glycolytic process|response to glucose|AMP binding|kinase binding|fructose 1,6-bisphosphate metabolic process|identical protein binding|negative regulation of insulin secretion|metal ion binding|monosaccharide binding|protein complex oligomerization|canonical g…	path:bom00010,path:bom00030,path:bom00051,path:bom00052,path:bom03018,path:bom04066,path:bom04152,path:bom04922,path:bom05230	Glycolysis / Gluconeogenesis|Pentose phosphate pathway|Fructose and mannose metabolism|Galactose metabolism|RNA degradation|HIF-1 signaling pathway|AMPK signaling pathway|Glucagon signaling pathway|Central carbon metabolism in cancer
ISLR2	1184.39	635.908	1460.33	432.384	396.434	607.274	1093.54	478.698	1.19162	0.000738994	0.00655612	ISLR2	Immunoglobulin superfamily containing leucine-rich repeat protein 2	GO:0005886,GO:0009986,GO:0016021,GO:0045773	plasma membrane|cell surface|integral component of membrane|positive regulation of axon extension	-	-
NCOA2	1342.07	950.814	986.195	300.344	597.51	338.07	1093.03	411.975	1.4077	1.89151e-05	0.00034358	NCOA2	Nuclear receptor coactivator 2	GO:0000122,GO:0000978,GO:0000981,GO:0001162,GO:0003682,GO:0003713,GO:0005634,GO:0005654,GO:0005737,GO:0006355,GO:0010906,GO:0015721,GO:0016604,GO:0016922,GO:0017162,GO:0019216,GO:0019904,GO:0030374,GO:0030375,GO:0032570,GO:0032870,GO:0032922,GO:0032991,GO:0035257,GO:0045475,GO:0045944,GO:0046983,GO:1904017	negative regulation of transcription by RNA polymerase II|RNA polymerase II proximal promoter sequence-specific DNA binding|DNA-binding transcription factor activity, RNA polymerase II-specific|RNA polymerase II intronic transcription regulatory region sequence-specific DNA binding|chromatin binding|transcription coactivator activity|nucleus|nucleoplasm|cytoplasm|regulation of transcription, DNA-…	path:bom04915,path:bom04919	Estrogen signaling pathway|Thyroid hormone signaling pathway
ANLN	1051.99	927.45	1292.63	185.972	173.44	180.662	1090.69	180.024	2.59903	1.00352e-29	1.21148e-26	ANLN	Anillin	-	-	-	-
STEAP3	1470.86	813.677	979.207	210.148	520.319	351.486	1087.91	360.651	1.59274	3.06933e-05	0.000504142	STEAP3	Metalloreductase STEAP3	GO:0005737,GO:0005768,GO:0005771,GO:0005886,GO:0006915,GO:0007049,GO:0008823,GO:0009306,GO:0010008,GO:0015677,GO:0016021,GO:0016723,GO:0033572,GO:0042802,GO:0042981,GO:0046872,GO:0052851,GO:0055072,GO:0055114,GO:0098706	cytoplasm|endosome|multivesicular body|plasma membrane|apoptotic process|cell cycle|cupric reductase activity|protein secretion|endosome membrane|copper ion import|integral component of membrane|oxidoreductase activity, oxidizing metal ions, NAD or NADP as acceptor|transferrin transport|identical protein binding|regulation of apoptotic process|metal ion binding|ferric-chelate reductase (NADPH) ac…	path:bom04115,path:bom04216	p53 signaling pathway|Ferroptosis
PES1	1139.86	1104.2	1015.14	3071.32	1828.74	2244.86	1086.4	2381.64	-1.13251	8.958e-06	0.00018474	PES1	Pescadillo homolog	GO:0000463,GO:0000466,GO:0000793,GO:0003723,GO:0005634,GO:0005654,GO:0005730,GO:0005829,GO:0006364,GO:0007000,GO:0008283,GO:0016020,GO:0030687,GO:0033365,GO:0042273,GO:0043021,GO:0051726,GO:0070545	maturation of LSU-rRNA from tricistronic rRNA transcript (SSU-rRNA, 5.8S rRNA, LSU-rRNA)|maturation of 5.8S rRNA from tricistronic rRNA transcript (SSU-rRNA, 5.8S rRNA, LSU-rRNA)|condensed chromosome|RNA binding|nucleus|nucleoplasm|nucleolus|cytosol|rRNA processing|nucleolus organization|cell proliferation|membrane|preribosome, large subunit precursor|protein localization to organelle|ribosomal l…	-	-
TPP1	1083.28	1005.67	1163.87	348.697	465.047	432.873	1084.27	415.539	1.38374	1.44042e-10	1.07137e-08	TPP1	Tripeptidyl-peptidase 1	GO:0004175,GO:0004252,GO:0005764,GO:0006508,GO:0007399,GO:0008240,GO:0042470,GO:0043171,GO:0045453,GO:0046872	endopeptidase activity|serine-type endopeptidase activity|lysosome|proteolysis|nervous system development|tripeptidyl-peptidase activity|melanosome|peptide catabolic process|bone resorption|metal ion binding	path:bom04142	Lysosome
DKC1	1089.3	1127.57	1022.13	2865.83	2385.27	1891.58	1079.67	2380.89	-1.14091	6.68778e-07	1.9954e-05	DKC1	H/ACA ribonucleoprotein complex subunit DKC1	-	-	path:bom03008	Ribosome biogenesis in eukaryotes
HOXC8	1275.87	901.039	1061.06	548.617	268.736	733.38	1079.32	516.911	1.06174	0.00443943	0.0261723	Hoxc8	Homeobox protein Hox-C8	GO:0000122,GO:0003677,GO:0003700,GO:0005634,GO:0005654,GO:0009952,GO:0015630,GO:0030182,GO:0043565,GO:0048705	negative regulation of transcription by RNA polymerase II|DNA binding|DNA-binding transcription factor activity|nucleus|nucleoplasm|anterior/posterior pattern specification|microtubule cytoskeleton|neuron differentiation|sequence-specific DNA binding|skeletal system morphogenesis	-	-
MMP15	1169.95	1045.29	1011.15	438.893	267.783	845.176	1075.46	517.284	1.05558	0.00803167	0.0407794	MMP15	Matrix metalloproteinase-15	-	-	path:bom04928	Parathyroid hormone synthesis, secretion and action
DOCK11	1138.65	822.82	1225.76	198.99	358.315	239.69	1062.41	265.665	1.99989	6.77441e-11	5.42437e-09	DOCK11	Dedicator of cytokinesis protein 11	GO:0001782,GO:0002315,GO:0005085,GO:0005089,GO:0005829,GO:0007264,GO:0007596,GO:0043547,GO:0051491	B cell homeostasis|marginal zone B cell differentiation|guanyl-nucleotide exchange factor activity|Rho guanyl-nucleotide exchange factor activity|cytosol|small GTPase mediated signal transduction|blood coagulation|positive regulation of GTPase activity|positive regulation of filopodium assembly	-	-
ARHGAP32	1139.86	1190.55	855.434	400.769	709.96	356.852	1061.95	489.194	1.11839	0.000603725	0.0055998	ARHGAP32	Rho GTPase-activating protein 32	GO:0000139,GO:0001650,GO:0005096,GO:0005654,GO:0005789,GO:0005794,GO:0005829,GO:0005938,GO:0007264,GO:0010008,GO:0014069,GO:0015629,GO:0030054,GO:0035091,GO:0043197,GO:0045211,GO:0051056	Golgi membrane|fibrillar center|GTPase activator activity|nucleoplasm|endoplasmic reticulum membrane|Golgi apparatus|cytosol|cell cortex|small GTPase mediated signal transduction|endosome membrane|postsynaptic density|actin cytoskeleton|cell junction|phosphatidylinositol binding|dendritic spine|postsynaptic membrane|regulation of small GTPase mediated signal transduction	-	-
ENPP2	654.785	1505.46	1024.13	1659.8	3059.97	2037.37	1061.46	2252.38	-1.08505	0.00306309	0.0197746	ENPP2	Ectonucleotide pyrophosphatase/phosphodiesterase family member 2	GO:0001953,GO:0003676,GO:0004528,GO:0004551,GO:0004622,GO:0005044,GO:0005509,GO:0005615,GO:0005737,GO:0005794,GO:0006955,GO:0008270,GO:0008284,GO:0009395,GO:0010634,GO:0021536,GO:0030247,GO:0030334,GO:0030900,GO:0030901,GO:0034638,GO:0044849,GO:0045765,GO:0047391,GO:0048714,GO:0050731,GO:0051894,GO:0060326,GO:0071276,GO:0071392,GO:1900026,GO:1903165,GO:2000394	negative regulation of cell-matrix adhesion|nucleic acid binding|phosphodiesterase I activity|nucleotide diphosphatase activity|lysophospholipase activity|scavenger receptor activity|calcium ion binding|extracellular space|cytoplasm|Golgi apparatus|immune response|zinc ion binding|positive regulation of cell proliferation|phospholipid catabolic process|positive regulation of epithelial cell migra…	path:bom00565	Ether lipid metabolism
LOC102266537	973.752	986.368	1219.77	2628.71	2487.24	2674.15	1059.96	2596.7	-1.29239	2.79179e-11	2.44773e-09	Rab3d	Ras-related protein Rab-3D	GO:0003924,GO:0005525,GO:0005739,GO:0005768,GO:0005881,GO:0005886,GO:0006886,GO:0006904,GO:0008021,GO:0009306,GO:0017157,GO:0018125,GO:0030133,GO:0030742,GO:0031489,GO:0031982,GO:0032482,GO:0042588,GO:0045453,GO:0072659,GO:0099503,GO:1903307	GTPase activity|GTP binding|mitochondrion|endosome|cytoplasmic microtubule|plasma membrane|intracellular protein transport|vesicle docking involved in exocytosis|synaptic vesicle|protein secretion|regulation of exocytosis|peptidyl-cysteine methylation|transport vesicle|GTP-dependent protein binding|myosin V binding|vesicle|Rab protein signal transduction|zymogen granule|bone resorption|protein lo…	-	-
LOC102281193	408.037	683.652	2070.21	92.056	324.961	174.401	1053.97	197.14	2.41895	5.1154e-05	0.000765311	-	BOLA class I histocompatibility antigen, alpha chain BL3-7	GO:0001916,GO:0002474,GO:0002476,GO:0005102,GO:0005886,GO:0006955,GO:0016021,GO:0042605,GO:0042612	positive regulation of T cell mediated cytotoxicity|antigen processing and presentation of peptide antigen via MHC class I|antigen processing and presentation of endogenous peptide antigen via MHC class Ib|signaling receptor binding|plasma membrane|immune response|integral component of membrane|peptide antigen binding|MHC class I protein complex	path:bom04144,path:bom04145,path:bom04218,path:bom04514,path:bom04612,path:bom04650,path:bom04940,path:bom05163,path:bom05165,path:bom05166,path:bom05167,path:bom05168,path:bom05169,path:bom05170,path:bom05203,path:bom05320,path:bom05330,path:bom05332,path:bom05416	Endocytosis|Phagosome|Cellular senescence|Cell adhesion molecules (CAMs)|Antigen processing and presentation|Natural killer cell mediated cytotoxicity|Type I diabetes mellitus|Human cytomegalovirus infection|Human papillomavirus infection|Human T-cell leukemia virus 1 infection|Kaposi sarcoma-associated herpesvirus infection|Herpes simplex virus 1 infection|Epstein-Barr virus infection|Human immu…
NOP58	1054.4	1096.08	1004.16	3854.27	2431.02	1911.26	1051.55	2732.18	-1.37753	3.67005e-06	8.807e-05	NOP58	Nucleolar protein 58	GO:0001094,GO:0001650,GO:0003723,GO:0005634,GO:0005654,GO:0005730,GO:0005732,GO:0005829,GO:0006364,GO:0015030,GO:0016020,GO:0030515,GO:0031428,GO:0032040,GO:0048254,GO:0051117,GO:0070761	TFIID-class transcription factor complex binding|fibrillar center|RNA binding|nucleus|nucleoplasm|nucleolus|small nucleolar ribonucleoprotein complex|cytosol|rRNA processing|Cajal body|membrane|snoRNA binding|box C/D snoRNP complex|small-subunit processome|snoRNA localization|ATPase binding|pre-snoRNP complex	path:bom03008	Ribosome biogenesis in eukaryotes
TRAK2	1214.48	829.931	1105.98	488.176	339.256	564.345	1050.13	463.926	1.17813	3.4152e-05	0.000548038	TRAK2	Trafficking kinesin-binding protein 2	GO:0005102,GO:0005634,GO:0005737,GO:0005739,GO:0005769,GO:0005886,GO:0006357,GO:0006493,GO:0006605,GO:0008089,GO:0008104,GO:0008333,GO:0017022,GO:0019894,GO:0019899,GO:0022008,GO:0030425,GO:0030911,GO:0031410,GO:0032839,GO:0043025,GO:0044295,GO:0047496,GO:0048311,GO:0048813,GO:0050771,GO:0050811,GO:0098957,GO:0098972,GO:1904115	signaling receptor binding|nucleus|cytoplasm|mitochondrion|early endosome|plasma membrane|regulation of transcription by RNA polymerase II|protein O-linked glycosylation|protein targeting|anterograde axonal transport|protein localization|endosome to lysosome transport|myosin binding|kinesin binding|enzyme binding|neurogenesis|dendrite|TPR domain binding|cytoplasmic vesicle|dendrite cytoplasm|neur…	path:bom04727	GABAergic synapse
PGM1	1173.56	925.418	1025.12	418.437	441.223	575.971	1041.37	478.544	1.12125	1.79031e-06	4.74615e-05	PGM1	Phosphoglucomutase-1	GO:0000287,GO:0004614,GO:0005829,GO:0005978,GO:0006006,GO:0019388	magnesium ion binding|phosphoglucomutase activity|cytosol|glycogen biosynthetic process|glucose metabolic process|galactose catabolic process	path:bom00010,path:bom00030,path:bom00052,path:bom00230,path:bom00500,path:bom00520	Glycolysis / Gluconeogenesis|Pentose phosphate pathway|Galactose metabolism|Purine metabolism|Starch and sucrose metabolism|Amino sugar and nucleotide sugar metabolism
BCHE	823.296	1335.81	964.235	336.609	390.716	291.563	1041.11	339.629	1.61665	2.87832e-09	1.65467e-07	BCHE	Cholinesterase	GO:0003990,GO:0004104,GO:0005576,GO:0005641,GO:0005783,GO:0042802	acetylcholinesterase activity|cholinesterase activity|extracellular region|nuclear envelope lumen|endoplasmic reticulum|identical protein binding	-	-
LIPH	1391.42	787.266	936.286	349.627	217.276	133.26	1038.32	233.388	2.15343	3.85338e-08	1.65232e-06	LIPH	Lipase member H	GO:0005576,GO:0016020,GO:0016042,GO:0052689	extracellular region|membrane|lipid catabolic process|carboxylic ester hydrolase activity	-	-
IFI30	1174.76	878.69	1057.06	423.086	205.841	674.352	1036.84	434.426	1.25462	0.00194132	0.0137925	IFI30	Gamma-interferon-inducible lysosomal thiol reductase	GO:0005576,GO:0005764,GO:0016667,GO:0042590	extracellular region|lysosome|oxidoreductase activity, acting on a sulfur group of donors|antigen processing and presentation of exogenous peptide antigen via MHC class I	path:bom04612	Antigen processing and presentation
DDI2	1080.88	1191.57	836.469	331.03	742.36	336.281	1036.3	469.891	1.14124	0.00191721	0.013667	DDI2	Protein DDI1 homolog 2	GO:0004190,GO:0005654,GO:0005829,GO:0016485,GO:0042802,GO:0043130	aspartic-type endopeptidase activity|nucleoplasm|cytosol|protein processing|identical protein binding|ubiquitin binding	-	-
STON1	1065.23	794.377	1227.75	239.904	485.06	241.479	1029.12	322.147	1.67594	1.85689e-06	4.88959e-05	STON1	Stonin-1	GO:0005737,GO:0006897,GO:0016020,GO:0030100	cytoplasm|endocytosis|membrane|regulation of endocytosis	-	-
EML2	1346.88	730.38	1000.17	248.272	322.102	308.556	1025.81	292.977	1.80746	7.42703e-10	4.91813e-08	EML2	Echinoderm microtubule-associated protein-like 2	GO:0005102,GO:0005737,GO:0005819,GO:0005874,GO:0005875,GO:0007601,GO:0007605,GO:0008017,GO:0008022,GO:0010968,GO:0015630,GO:0015631,GO:0031115	signaling receptor binding|cytoplasm|spindle|microtubule|microtubule associated complex|visual perception|sensory perception of sound|microtubule binding|protein C-terminus binding|regulation of microtubule nucleation|microtubule cytoskeleton|tubulin binding|negative regulation of microtubule polymerization	-	-
NOLC1	1186.8	955.893	927.302	3637.61	2307.13	2002.48	1023.33	2649.07	-1.37244	2.11335e-06	5.4912e-05	NOLC1	Nucleolar and coiled-body phosphoprotein 1	GO:0000278,GO:0001042,GO:0001650,GO:0003677,GO:0003700,GO:0003723,GO:0005524,GO:0005525,GO:0005654,GO:0005730,GO:0005737,GO:0006364,GO:0006417,GO:0006970,GO:0007000,GO:0008134,GO:0008139,GO:0008284,GO:0014029,GO:0014032,GO:0015030,GO:0019904,GO:0031428,GO:0031429,GO:0033979,GO:0034512,GO:0034513,GO:0042306,GO:0045893,GO:0046982,GO:0062064,GO:0062065	mitotic cell cycle|RNA polymerase I core binding|fibrillar center|DNA binding|DNA-binding transcription factor activity|RNA binding|ATP binding|GTP binding|nucleoplasm|nucleolus|cytoplasm|rRNA processing|regulation of translation|response to osmotic stress|nucleolus organization|transcription factor binding|nuclear localization sequence binding|positive regulation of cell proliferation|neural cre…	-	-
KCNC4	1245.78	908.149	913.328	204.569	122.933	379.211	1022.42	235.571	2.11701	1.53395e-07	5.4963e-06	KCNC4	Potassium voltage-gated channel subfamily C member 4	GO:0005249,GO:0005251,GO:0005267,GO:0005886,GO:0006813,GO:0007268,GO:0008076,GO:0016021,GO:0030424,GO:0031594,GO:0032590,GO:0032809,GO:0034765,GO:0043025,GO:0043679,GO:0046928,GO:0051260,GO:0071805	voltage-gated potassium channel activity|delayed rectifier potassium channel activity|potassium channel activity|plasma membrane|potassium ion transport|chemical synaptic transmission|voltage-gated potassium channel complex|integral component of membrane|axon|neuromuscular junction|dendrite membrane|neuronal cell body membrane|regulation of ion transmembrane transport|neuronal cell body|axon term…	-	-
GNL3	895.515	1211.88	923.31	3597.62	2626.37	2201.93	1010.24	2808.64	-1.47498	4.37502e-08	1.83848e-06	GNL3	Guanine nucleotide-binding protein-like 3	GO:0003723,GO:0005525,GO:0005615,GO:0005634,GO:0005730,GO:0008283,GO:0016020,GO:0016604,GO:0017145,GO:0019827,GO:0032206,GO:0033235,GO:0042127,GO:0048027,GO:1902895,GO:1904816	RNA binding|GTP binding|extracellular space|nucleus|nucleolus|cell proliferation|membrane|nuclear body|stem cell division|stem cell population maintenance|positive regulation of telomere maintenance|positive regulation of protein sumoylation|regulation of cell proliferation|mRNA 5'-UTR binding|positive regulation of pri-miRNA transcription by RNA polymerase II|positive regulation of protein local…	path:bom03008	Ribosome biogenesis in eukaryotes
IDE	1302.35	857.358	861.423	459.35	465.047	491.901	1007.04	472.1	1.09232	1.51401e-05	0.000285587	IDE	Insulin-degrading enzyme	GO:0004222,GO:0005102,GO:0005524,GO:0005615,GO:0005634,GO:0005739,GO:0005782,GO:0005829,GO:0005886,GO:0008270,GO:0008340,GO:0009986,GO:0010815,GO:0010992,GO:0032461,GO:0042447,GO:0042803,GO:0043559,GO:0050435,GO:0051260,GO:0051603,GO:0140036,GO:1901143	metalloendopeptidase activity|signaling receptor binding|ATP binding|extracellular space|nucleus|mitochondrion|peroxisomal matrix|cytosol|plasma membrane|zinc ion binding|determination of adult lifespan|cell surface|bradykinin catabolic process|ubiquitin recycling|positive regulation of protein oligomerization|hormone catabolic process|protein homodimerization activity|insulin binding|amyloid-bet…	path:bom05010	Alzheimer disease
NEXN	1001.44	806.567	1204.79	3753.84	2851.27	817.45	1004.27	2474.19	-1.30077	0.00611018	0.0333542	NEXN	Nexilin	GO:0005856,GO:0005886,GO:0005925,GO:0007156,GO:0007411,GO:0008307,GO:0009617,GO:0030018,GO:0030334,GO:0030424,GO:0051015,GO:0051493,GO:0070593,GO:0098632	cytoskeleton|plasma membrane|focal adhesion|homophilic cell adhesion via plasma membrane adhesion molecules|axon guidance|structural constituent of muscle|response to bacterium|Z disc|regulation of cell migration|axon|actin filament binding|regulation of cytoskeleton organization|dendrite self-avoidance|cell-cell adhesion mediator activity	-	-
ADAMTS1	637.934	1139.76	1224.76	1923.88	3431.63	1453.34	1000.82	2269.62	-1.1809	0.00222371	0.0153605	ADAMTS1	A disintegrin and metalloproteinase with thrombospondin motifs 1	-	-	-	-
MYO1D	1168.74	1060.52	772.586	393.33	593.698	464.176	1000.62	483.735	1.04841	0.000127344	0.00164354	MYO1D	Unconventional myosin-Id	GO:0000146,GO:0005516,GO:0005524,GO:0005768,GO:0005790,GO:0005829,GO:0005903,GO:0010923,GO:0016323,GO:0016459,GO:0030424,GO:0030673,GO:0030898,GO:0031410,GO:0043005,GO:0043025,GO:0043209,GO:0048306,GO:0051015,GO:0051641,GO:0061502,GO:0097440	microfilament motor activity|calmodulin binding|ATP binding|endosome|smooth endoplasmic reticulum|cytosol|brush border|negative regulation of phosphatase activity|basolateral plasma membrane|myosin complex|axon|axolemma|actin-dependent ATPase activity|cytoplasmic vesicle|neuron projection|neuronal cell body|myelin sheath|calcium-dependent protein binding|actin filament binding|cellular localizati…	-	-
LOC102270358	814.871	1221.02	956.249	4506.1	1544.76	1078.61	997.381	2376.49	-1.2525	0.00965207	0.046779	DMBT1	Deleted in malignant brain tumors 1 protein	GO:0005044,GO:0007275,GO:0009897,GO:0015031,GO:0016021,GO:0019898,GO:0030154,GO:0030658,GO:0031012,GO:0035375,GO:0042589,GO:0050829,GO:0050830	scavenger receptor activity|multicellular organism development|external side of plasma membrane|protein transport|integral component of membrane|extrinsic component of membrane|cell differentiation|transport vesicle membrane|extracellular matrix|zymogen binding|zymogen granule membrane|defense response to Gram-negative bacterium|defense response to Gram-positive bacterium	path:bom04970	Salivary secretion
MFSD11	1166.34	832.978	981.204	450.982	492.683	503.528	993.506	482.398	1.04182	2.7575e-06	6.90211e-05	MFSD11	UNC93-like protein MFSD11	GO:0016021	integral component of membrane	-	-
CEMIP	1106.15	842.121	1030.11	108.794	398.34	105.535	992.796	204.223	2.28181	3.77798e-06	8.99722e-05	CEMIP	Cell migration-inducing and hyaluronan-binding protein	GO:0004415,GO:0005540,GO:0005576,GO:0005634,GO:0005737,GO:0005783,GO:0005886,GO:0005905,GO:0007605,GO:0010800,GO:0030213,GO:0030214,GO:0030335,GO:0030665,GO:0032050,GO:0045334,GO:0046923,GO:0051281,GO:0090314,GO:1900020	hyalurononglucosaminidase activity|hyaluronic acid binding|extracellular region|nucleus|cytoplasm|endoplasmic reticulum|plasma membrane|clathrin-coated pit|sensory perception of sound|positive regulation of peptidyl-threonine phosphorylation|hyaluronan biosynthetic process|hyaluronan catabolic process|positive regulation of cell migration|clathrin-coated vesicle membrane|clathrin heavy chain bind…	-	-
FBL	1032.73	989.416	945.27	3053.66	1979.31	2134.85	989.139	2389.27	-1.27243	1.44307e-07	5.20635e-06	FBL	rRNA 2'-O-methyltransferase fibrillarin	GO:0000494,GO:0001094,GO:0001649,GO:0001650,GO:0001651,GO:0001652,GO:0003723,GO:0005634,GO:0005654,GO:0005694,GO:0005730,GO:0006364,GO:0008649,GO:0015030,GO:0016020,GO:0031167,GO:0031428,GO:0032040,GO:0048254,GO:0051117,GO:0070062,GO:1990258,GO:1990259	box C/D snoRNA 3'-end processing|TFIID-class transcription factor complex binding|osteoblast differentiation|fibrillar center|dense fibrillar component|granular component|RNA binding|nucleus|nucleoplasm|chromosome|nucleolus|rRNA processing|rRNA methyltransferase activity|Cajal body|membrane|rRNA methylation|box C/D snoRNP complex|small-subunit processome|snoRNA localization|ATPase binding|extrace…	path:bom03008	Ribosome biogenesis in eukaryotes
RSL1D1	1150.69	972.146	819.5	3198.71	1738.21	1794.99	980.778	2243.97	-1.1943	0.000119711	0.00156821	RSL1D1	Ribosomal L1 domain-containing protein 1	GO:0000470,GO:0003723,GO:0003730,GO:0005730,GO:0030686,GO:0032880,GO:0042981,GO:0048027,GO:2000772	maturation of LSU-rRNA|RNA binding|mRNA 3'-UTR binding|nucleolus|90S preribosome|regulation of protein localization|regulation of apoptotic process|mRNA 5'-UTR binding|regulation of cellular senescence	-	-
TCEA3	1243.37	739.522	938.282	139.479	309.714	382.789	973.725	277.327	1.81152	4.23552e-06	9.90646e-05	TCEA3	Transcription elongation factor A protein 3	GO:0003677,GO:0005634,GO:0006351,GO:0006355,GO:0008270	DNA binding|nucleus|transcription, DNA-templated|regulation of transcription, DNA-templated|zinc ion binding	-	-
TOM1L1	1120.6	859.39	932.293	530.02	576.544	347.908	970.76	484.824	1.00164	0.000241895	0.00267345	TOM1L1	TOM1-like protein 1	GO:0005737,GO:0005764,GO:0005768,GO:0005795,GO:0005829,GO:0006886,GO:0007165,GO:0010008,GO:0017124,GO:0019901,GO:0030276,GO:0030295,GO:0031954,GO:0032147,GO:0043130,GO:0043162,GO:0045839,GO:0070062	cytoplasm|lysosome|endosome|Golgi stack|cytosol|intracellular protein transport|signal transduction|endosome membrane|SH3 domain binding|protein kinase binding|clathrin binding|protein kinase activator activity|positive regulation of protein autophosphorylation|activation of protein kinase activity|ubiquitin binding|ubiquitin-dependent protein catabolic process via the multivesicular body sorting…	-	-
CXADR	1090.51	900.023	906.341	274.308	463.141	225.38	965.623	320.943	1.58939	5.54184e-07	1.6987e-05	CXADR	Coxsackievirus and adenovirus receptor homolog	GO:0001669,GO:0005634,GO:0005737,GO:0005886,GO:0005912,GO:0005923,GO:0007005,GO:0007157,GO:0007507,GO:0008013,GO:0008354,GO:0010669,GO:0016021,GO:0016323,GO:0016327,GO:0030165,GO:0030175,GO:0030426,GO:0030593,GO:0031532,GO:0034109,GO:0043005,GO:0044297,GO:0045121,GO:0045216,GO:0046629,GO:0048739,GO:0050839,GO:0071253,GO:0086067	acrosomal vesicle|nucleus|cytoplasm|plasma membrane|adherens junction|bicellular tight junction|mitochondrion organization|heterophilic cell-cell adhesion via plasma membrane cell adhesion molecules|heart development|beta-catenin binding|germ cell migration|epithelial structure maintenance|integral component of membrane|basolateral plasma membrane|apicolateral plasma membrane|PDZ domain binding|f…	path:bom05416	Viral myocarditis
LOC102284305	1171.15	900.023	825.489	378.453	342.115	461.493	965.554	394.02	1.29237	2.25497e-07	7.74386e-06	COX15	Cytochrome c oxidase assembly protein COX15 homolog	GO:0004129,GO:0005634,GO:0005743,GO:0006784,GO:0008535,GO:0016021,GO:0016627,GO:0016653,GO:0070069	cytochrome-c oxidase activity|nucleus|mitochondrial inner membrane|heme a biosynthetic process|respiratory chain complex IV assembly|integral component of membrane|oxidoreductase activity, acting on the CH-CH group of donors|oxidoreductase activity, acting on NAD(P)H, heme protein as acceptor|cytochrome complex	path:bom00190,path:bom00860,path:bom04714	Oxidative phosphorylation|Porphyrin and chlorophyll metabolism|Thermogenesis
LOC102282163	1308.37	1110.3	466.147	164.585	150.569	90.3309	961.604	135.162	2.83084	1.35272e-11	1.27889e-09	NXPE2	NXPE family member 2	GO:0016021	integral component of membrane	-	-
SDCBP2	1030.32	791.329	1052.07	121.812	318.291	98.3802	957.909	179.494	2.41656	2.85755e-08	1.28869e-06	SDCBP2	Syntenin-2	GO:0005546,GO:0005730,GO:0005737,GO:0005886,GO:0007399,GO:0008022,GO:0008283,GO:0016607,GO:0035556,GO:0042802,GO:0042803,GO:0046907,GO:0046982,GO:0070062	phosphatidylinositol-4,5-bisphosphate binding|nucleolus|cytoplasm|plasma membrane|nervous system development|protein C-terminus binding|cell proliferation|nuclear speck|intracellular signal transduction|identical protein binding|protein homodimerization activity|intracellular transport|protein heterodimerization activity|extracellular exosome	-	-
CISD1	1163.93	848.216	858.429	379.382	129.603	523.204	956.858	344.063	1.47517	0.0010664	0.00868503	CISD1	CDGSH iron-sulfur domain-containing protein 1	GO:0005741,GO:0016021,GO:0042802,GO:0043457,GO:0046872,GO:0051537	mitochondrial outer membrane|integral component of membrane|identical protein binding|regulation of cellular respiration|metal ion binding|2 iron, 2 sulfur cluster binding	-	-
DUOXA2	897.923	147.295	1818.67	13.9479	29.5419	6.26056	954.629	16.5835	5.84852	3.33961e-08	1.47224e-06	DUOXA2	Dual oxidase maturation factor 2	GO:0005789,GO:0015031,GO:0016021,GO:0042743,GO:0050727,GO:2000609	endoplasmic reticulum membrane|protein transport|integral component of membrane|hydrogen peroxide metabolic process|regulation of inflammatory response|regulation of thyroid hormone generation	path:bom04918	Thyroid hormone synthesis
CAMK2G	1109.76	649.113	1098.99	316.152	276.36	457.915	952.622	350.142	1.44348	6.66519e-06	0.000143884	Camk2g	Calcium/calmodulin-dependent protein kinase type II subunit gamma	GO:0000082,GO:0001666,GO:0004674,GO:0004683,GO:0005516,GO:0005524,GO:0005737,GO:0006816,GO:0006979,GO:0007399,GO:0014069,GO:0030154,GO:0033017,GO:0042802,GO:0042803,GO:0043005,GO:0046777,GO:0051259,GO:1901897,GO:1903076	G1/S transition of mitotic cell cycle|response to hypoxia|protein serine/threonine kinase activity|calmodulin-dependent protein kinase activity|calmodulin binding|ATP binding|cytoplasm|calcium ion transport|response to oxidative stress|nervous system development|postsynaptic density|cell differentiation|sarcoplasmic reticulum membrane|identical protein binding|protein homodimerization activity|ne…	path:bom04012,path:bom04020,path:bom04024,path:bom04066,path:bom04114,path:bom04217,path:bom04261,path:bom04310,path:bom04360,path:bom04713,path:bom04720,path:bom04722,path:bom04725,path:bom04728,path:bom04740,path:bom04750,path:bom04911,path:bom04912,path:bom04916,path:bom04921,path:bom04922,path:bom04925,path:bom04934,path:bom04971,path:bom05031,path:bom05152,path:bom05200,path:bom05205,path:bo…	ErbB signaling pathway|Calcium signaling pathway|cAMP signaling pathway|HIF-1 signaling pathway|Oocyte meiosis|Necroptosis|Adrenergic signaling in cardiomyocytes|Wnt signaling pathway|Axon guidance|Circadian entrainment|Long-term potentiation|Neurotrophin signaling pathway|Cholinergic synapse|Dopaminergic synapse|Olfactory transduction|Inflammatory mediator regulation of TRP channels|Insulin secr…
ETS2	885.886	1050.37	896.359	3428.39	3161.94	3036.37	944.203	3208.9	-1.76469	3.09359e-21	1.24489e-18	ETS2	Protein C-ets-2	GO:0000981,GO:0005634,GO:0006357,GO:0030154,GO:0043565	DNA-binding transcription factor activity, RNA polymerase II-specific|nucleus|regulation of transcription by RNA polymerase II|cell differentiation|sequence-specific DNA binding	path:bom04014,path:bom05166	Ras signaling pathway|Human T-cell leukemia virus 1 infection
IL36G	1135.04	484.55	1197.81	44.6332	40.0246	99.2746	939.133	61.3108	3.9355	8.41569e-18	2.06368e-15	IL36G	Interleukin-36 gamma	-	-	path:bom04060	Cytokine-cytokine receptor interaction
PLIN4	1356.51	460.17	997.175	341.258	219.182	397.993	937.952	319.478	1.55326	0.000183381	0.00217042	PLIN4	Perilipin-4	GO:0005811,GO:0005829,GO:0005886,GO:0043231	lipid droplet|cytosol|plasma membrane|intracellular membrane-bounded organelle	path:bom03320	PPAR signaling pathway
SLC25A34	920.792	804.535	1077.03	353.346	177.252	472.225	934.118	334.274	1.48222	5.09522e-05	0.000763019	SLC25A34	Solute carrier family 25 member 34	GO:0001835,GO:0005743,GO:0016021	blastocyst hatching|mitochondrial inner membrane|integral component of membrane	-	-
LOC102268170	783.576	403.283	1584.1	66.02	60.9898	85.8591	923.653	70.9563	3.70204	1.91224e-15	3.53066e-13	-	BOLA class I histocompatibility antigen, alpha chain BL3-7	GO:0001916,GO:0002474,GO:0002476,GO:0005102,GO:0005886,GO:0006955,GO:0016021,GO:0042605,GO:0042612	positive regulation of T cell mediated cytotoxicity|antigen processing and presentation of peptide antigen via MHC class I|antigen processing and presentation of endogenous peptide antigen via MHC class Ib|signaling receptor binding|plasma membrane|immune response|integral component of membrane|peptide antigen binding|MHC class I protein complex	path:bom04144,path:bom04145,path:bom04218,path:bom04514,path:bom04612,path:bom04650,path:bom04940,path:bom05163,path:bom05165,path:bom05166,path:bom05167,path:bom05168,path:bom05169,path:bom05170,path:bom05203,path:bom05320,path:bom05330,path:bom05332,path:bom05416	Endocytosis|Phagosome|Cellular senescence|Cell adhesion molecules (CAMs)|Antigen processing and presentation|Natural killer cell mediated cytotoxicity|Type I diabetes mellitus|Human cytomegalovirus infection|Human papillomavirus infection|Human T-cell leukemia virus 1 infection|Kaposi sarcoma-associated herpesvirus infection|Herpes simplex virus 1 infection|Epstein-Barr virus infection|Human immu…
SULT1C4	1067.64	883.77	796.542	128.321	462.188	553.612	915.983	381.374	1.26391	0.0067876	0.0360856	SULT1C4	Sulfotransferase 1C4	-	-	-	-
ATP10B	1138.65	833.994	769.591	153.427	36.2127	168.141	914.079	119.26	2.93735	1.70006e-09	1.04222e-07	ATP10B	Probable phospholipid-transporting ATPase VB	GO:0000287,GO:0004012,GO:0005524,GO:0005783,GO:0005789,GO:0005886,GO:0016021,GO:0030659,GO:0045332	magnesium ion binding|phospholipid-translocating ATPase activity|ATP binding|endoplasmic reticulum|endoplasmic reticulum membrane|plasma membrane|integral component of membrane|cytoplasmic vesicle membrane|phospholipid translocation	-	-
C1QTNF3	754.688	1243.37	734.655	366.364	135.321	221.803	910.905	241.163	1.9173	1.69103e-06	4.50577e-05	C1QTNF3	Complement C1q tumor necrosis factor-related protein 3	GO:0005581,GO:0005623,GO:0010629,GO:0016020,GO:0035356,GO:0045444,GO:0045721,GO:0050715,GO:0050728,GO:0070062,GO:0070165,GO:0070206,GO:0071638,GO:1900165,GO:1901223	collagen trimer|cell|negative regulation of gene expression|membrane|cellular triglyceride homeostasis|fat cell differentiation|negative regulation of gluconeogenesis|positive regulation of cytokine secretion|negative regulation of inflammatory response|extracellular exosome|positive regulation of adiponectin secretion|protein trimerization|negative regulation of monocyte chemotactic protein-1 pr…	-	-
VWA8	1157.91	665.367	900.352	290.116	191.546	301.401	907.876	261.021	1.79762	5.94029e-09	3.17099e-07	VWA8	von Willebrand factor A domain-containing protein 8	GO:0005524,GO:0005739,GO:0016887	ATP binding|mitochondrion|ATPase activity	-	-
CBR4	1067.64	537.373	1089.01	234.324	187.734	260.26	898.005	227.44	1.98079	2.93506e-09	1.67883e-07	CBR4	Carbonyl reductase family member 4	GO:0003955,GO:0005759,GO:0006633,GO:0008753,GO:0044597,GO:0044598,GO:0047025,GO:0048038,GO:0051289,GO:0051290,GO:0055114,GO:0070402,GO:1990204	NAD(P)H dehydrogenase (quinone) activity|mitochondrial matrix|fatty acid biosynthetic process|NADPH dehydrogenase (quinone) activity|daunorubicin metabolic process|doxorubicin metabolic process|3-oxoacyl-[acyl-carrier-protein] reductase (NADH) activity|quinone binding|protein homotetramerization|protein heterotetramerization|oxidation-reduction process|NADPH binding|oxidoreductase complex	path:bom00061	Fatty acid biosynthesis
AIM1L	932.828	1009.73	749.628	2403.69	2047.92	1975.65	897.396	2142.42	-1.25557	7.63945e-09	3.96998e-07	CRYBG2	Beta/gamma crystallin domain-containing protein 2	GO:0030246	carbohydrate binding	-	-
TAB3	1079.67	856.342	752.622	374.733	505.072	308.556	896.213	396.12	1.17781	2.71686e-05	0.000454083	TAB3	TGF-beta-activated kinase 1 and MAP3K7-binding protein 3	GO:0000187,GO:0002223,GO:0002755,GO:0005829,GO:0005886,GO:0007249,GO:0007254,GO:0010008,GO:0010507,GO:0038095,GO:0046872,GO:0051092,GO:0070062,GO:0070423,GO:0070498	activation of MAPK activity|stimulatory C-type lectin receptor signaling pathway|MyD88-dependent toll-like receptor signaling pathway|cytosol|plasma membrane|I-kappaB kinase/NF-kappaB signaling|JNK cascade|endosome membrane|negative regulation of autophagy|Fc-epsilon receptor signaling pathway|metal ion binding|positive regulation of NF-kappaB transcription factor activity|extracellular exosome|n…	path:bom04064,path:bom04621,path:bom04657,path:bom04668	NF-kappa B signaling pathway|NOD-like receptor signaling pathway|IL-17 signaling pathway|TNF signaling pathway
HOMER2	1410.68	350.46	862.421	214.797	452.659	370.267	874.52	345.908	1.33776	0.00558117	0.0311268	Homer2	Homer protein homolog 2	GO:0003779,GO:0005737,GO:0005886,GO:0007216,GO:0007605,GO:0008277,GO:0014069,GO:0019904,GO:0030054,GO:0030160,GO:0030425,GO:0032426,GO:0032703,GO:0035254,GO:0035256,GO:0035584,GO:0042803,GO:0043005,GO:0043025,GO:0045177,GO:0045211,GO:0046982,GO:0048148,GO:0048875,GO:0070885,GO:0098978,GO:2001256	actin binding|cytoplasm|plasma membrane|G protein-coupled glutamate receptor signaling pathway|sensory perception of sound|regulation of G protein-coupled receptor signaling pathway|postsynaptic density|protein domain specific binding|cell junction|GKAP/Homer scaffold activity|dendrite|stereocilium tip|negative regulation of interleukin-2 production|glutamate receptor binding|G protein-coupled gl…	path:bom04068,path:bom04724	FoxO signaling pathway|Glutamatergic synapse
USF3	958.105	835.01	816.505	249.202	573.685	194.077	869.873	338.988	1.35985	0.000767105	0.00675625	USF3	Basic helix-loop-helix domain-containing protein USF3	GO:0000981,GO:0003677,GO:0005634,GO:0010719,GO:0046983	DNA-binding transcription factor activity, RNA polymerase II-specific|DNA binding|nucleus|negative regulation of epithelial to mesenchymal transition|protein dimerization activity	-	-
BARX2	875.053	1175.31	550.991	1512.88	1890.68	1942.56	867.119	1782.04	-1.0393	0.00091929	0.00770397	BARX2	Homeobox protein BarH-like 2	GO:0000122,GO:0000977,GO:0000981,GO:0001228,GO:0001502,GO:0003677,GO:0003682,GO:0005634,GO:0005654,GO:0005667,GO:0005829,GO:0006357,GO:0009888,GO:0014902,GO:0045944,GO:0048513	negative regulation of transcription by RNA polymerase II|RNA polymerase II regulatory region sequence-specific DNA binding|DNA-binding transcription factor activity, RNA polymerase II-specific|DNA-binding transcription activator activity, RNA polymerase II-specific|cartilage condensation|DNA binding|chromatin binding|nucleus|nucleoplasm|transcription factor complex|cytosol|regulation of transcri…	-	-
NOV	1316.79	654.193	629.847	294.765	157.239	298.718	866.944	250.241	1.79184	4.78621e-06	0.000109657	NOV	Protein NOV homolog	GO:0001525,GO:0002062,GO:0005112,GO:0005178,GO:0005520,GO:0005576,GO:0005737,GO:0005921,GO:0007155,GO:0008083,GO:0008201,GO:0010468,GO:0010761,GO:0010832,GO:0014909,GO:0030308,GO:0030424,GO:0030425,GO:0031012,GO:0033627,GO:0035767,GO:0043025,GO:0043231,GO:0044342,GO:0045747,GO:0046676,GO:0048659,GO:0050728,GO:0060326,GO:0060392,GO:0060548,GO:0061484,GO:0062023,GO:0071603,GO:0090027,GO:1901223,GO:…	angiogenesis|chondrocyte differentiation|Notch binding|integrin binding|insulin-like growth factor binding|extracellular region|cytoplasm|gap junction|cell adhesion|growth factor activity|heparin binding|regulation of gene expression|fibroblast migration|negative regulation of myotube differentiation|smooth muscle cell migration|negative regulation of cell growth|axon|dendrite|extracellular matri…	-	-
LIPA	641.545	601.37	1351.53	185.972	212.511	226.275	864.814	208.253	2.05434	1.23928e-08	6.15482e-07	LIPA	Lysosomal acid lipase/cholesteryl ester hydrolase	GO:0004771,GO:0005764,GO:0016042	sterol esterase activity|lysosome|lipid catabolic process	path:bom00100,path:bom04142,path:bom04979	Steroid biosynthesis|Lysosome|Cholesterol metabolism
F13A1	267.21	749.68	1566.13	81.8276	381.186	226.275	861.008	229.763	1.90628	0.00239828	0.0163288	F13A1	Coagulation factor XIII A chain	-	-	path:bom04610	Complement and coagulation cascades
WDR43	865.424	938.624	771.588	2679.85	1625.76	1301.3	858.545	1868.97	-1.12228	0.000300086	0.00314599	WDR43	WD repeat-containing protein 43	GO:0001650,GO:0003723,GO:0005654,GO:0005730,GO:0006364,GO:0045943,GO:2000234	fibrillar center|RNA binding|nucleoplasm|nucleolus|rRNA processing|positive regulation of transcription by RNA polymerase I|positive regulation of rRNA processing	path:bom03008	Ribosome biogenesis in eukaryotes
NR1D1	985.789	789.298	798.538	153.427	266.83	139.521	857.875	186.593	2.20131	2.11913e-12	2.29363e-10	NR1D1	Nuclear receptor subfamily 1 group D member 1	GO:0000122,GO:0000790,GO:0000976,GO:0000977,GO:0000981,GO:0001078,GO:0001222,GO:0003707,GO:0005634,GO:0005737,GO:0005978,GO:0007275,GO:0008134,GO:0008270,GO:0009755,GO:0010498,GO:0010871,GO:0016604,GO:0019216,GO:0020037,GO:0030154,GO:0030374,GO:0030425,GO:0032922,GO:0033993,GO:0034144,GO:0035947,GO:0038023,GO:0042632,GO:0042752,GO:0043197,GO:0044321,GO:0045598,GO:0045892,GO:0045893,GO:0045944,GO:…	negative regulation of transcription by RNA polymerase II|nuclear chromatin|transcription regulatory region sequence-specific DNA binding|RNA polymerase II regulatory region sequence-specific DNA binding|DNA-binding transcription factor activity, RNA polymerase II-specific|proximal promoter DNA-binding transcription repressor activity, RNA polymerase II-specific|transcription corepressor binding|…	path:bom04710	Circadian rhythm
PPRC1	913.57	846.184	809.518	2689.15	1532.37	2027.53	856.424	2083.02	-1.28245	1.21032e-06	3.3619e-05	PPRC1	Peroxisome proliferator-activated receptor gamma coactivator-related protein 1	GO:0003723,GO:0005634,GO:0005654,GO:0007005,GO:0008134,GO:0030374,GO:0045944,GO:0051091	RNA binding|nucleus|nucleoplasm|mitochondrion organization|transcription factor binding|nuclear receptor transcription coactivator activity|positive regulation of transcription by RNA polymerase II|positive regulation of DNA-binding transcription factor activity	-	-
GRIP2	1322.81	405.315	840.461	144.128	304.949	152.937	856.196	200.671	2.09304	6.47064e-06	0.000140651	GRIP2	Glutamate receptor-interacting protein 2	GO:0005829,GO:0005886,GO:0030159	cytosol|plasma membrane|receptor signaling complex scaffold activity	-	-
NOP56	841.351	1008.72	712.695	3295.42	1792.53	2344.13	854.254	2477.36	-1.53608	1.52011e-07	5.45919e-06	Nop56	Nucleolar protein 56	GO:0001650,GO:0005654,GO:0005732,GO:0005737,GO:0030515,GO:0031428,GO:0032040,GO:0042254,GO:0070761,GO:1990226	fibrillar center|nucleoplasm|small nucleolar ribonucleoprotein complex|cytoplasm|snoRNA binding|box C/D snoRNP complex|small-subunit processome|ribosome biogenesis|pre-snoRNP complex|histone methyltransferase binding	path:bom03008	Ribosome biogenesis in eukaryotes
JCHAIN	78.2372	157.453	2301.79	32.5451	17.1534	52.7676	845.826	34.1553	4.62992	0.000633769	0.00579122	JCHAIN	Immunoglobulin J chain	GO:0001895,GO:0002250,GO:0003094,GO:0003823,GO:0005576,GO:0005615,GO:0006898,GO:0006955,GO:0019731,GO:0019862,GO:0030674,GO:0032461,GO:0034987,GO:0042803,GO:0045087,GO:0050900,GO:0060267,GO:0070062,GO:0071748,GO:0071750,GO:0071751,GO:0071752,GO:0071756,GO:0072562	retina homeostasis|adaptive immune response|glomerular filtration|antigen binding|extracellular region|extracellular space|receptor-mediated endocytosis|immune response|antibacterial humoral response|IgA binding|protein binding, bridging|positive regulation of protein oligomerization|immunoglobulin receptor binding|protein homodimerization activity|innate immune response|leukocyte migration|posit…	-	-
CNTNAP2	804.038	720.221	1012.15	285.467	235.383	187.817	845.469	236.222	1.84003	6.01135e-12	6.16615e-10	Cntnap2	Contactin-associated protein-like 2	GO:0002020,GO:0005769,GO:0005794,GO:0005886,GO:0007155,GO:0007612,GO:0008038,GO:0008076,GO:0009986,GO:0016020,GO:0016021,GO:0019899,GO:0021761,GO:0030425,GO:0030534,GO:0030673,GO:0031175,GO:0033010,GO:0033270,GO:0035176,GO:0042297,GO:0043025,GO:0044224,GO:0044325,GO:0045163,GO:0048812,GO:0071205,GO:0071625,GO:0097060	protease binding|early endosome|Golgi apparatus|plasma membrane|cell adhesion|learning|neuron recognition|voltage-gated potassium channel complex|cell surface|membrane|integral component of membrane|enzyme binding|limbic system development|dendrite|adult behavior|axolemma|neuron projection development|paranodal junction|paranode region of axon|social behavior|vocal learning|neuronal cell body|jux…	path:bom04514	Cell adhesion molecules (CAMs)
CRYL1	1092.91	668.414	773.584	329.17	448.847	342.542	844.971	373.52	1.17732	2.83933e-05	0.000470544	CRYL1	Lambda-crystallin homolog	GO:0003857,GO:0005829,GO:0006631,GO:0042803,GO:0050104,GO:0070403	3-hydroxyacyl-CoA dehydrogenase activity|cytosol|fatty acid metabolic process|protein homodimerization activity|L-gulonate 3-dehydrogenase activity|NAD+ binding	path:bom00040	Pentose and glucuronate interconversions
TET3	871.442	975.194	680.754	344.048	522.225	340.753	842.463	402.342	1.06635	0.000142207	0.00177832	TET3	Methylcytosine dioxygenase TET3	GO:0000981,GO:0001939,GO:0001940,GO:0003677,GO:0005506,GO:0005634,GO:0005694,GO:0005737,GO:0006211,GO:0006493,GO:0044727,GO:0045944,GO:0070579,GO:0080111,GO:0080182	DNA-binding transcription factor activity, RNA polymerase II-specific|female pronucleus|male pronucleus|DNA binding|iron ion binding|nucleus|chromosome|cytoplasm|5-methylcytosine catabolic process|protein O-linked glycosylation|DNA demethylation of male pronucleus|positive regulation of transcription by RNA polymerase II|methylcytosine dioxygenase activity|DNA demethylation|histone H3-K4 trimethy…	-	-
SCEL	548.864	1466.85	507.072	2399.97	1842.08	2167.05	840.93	2136.37	-1.34484	0.00117089	0.00933737	SCEL	Sciellin	GO:0001533,GO:0005737,GO:0008544,GO:0009612,GO:0009792,GO:0030216,GO:0046872,GO:0048471,GO:0070062,GO:0090263	cornified envelope|cytoplasm|epidermis development|response to mechanical stimulus|embryo development ending in birth or egg hatching|keratinocyte differentiation|metal ion binding|perinuclear region of cytoplasm|extracellular exosome|positive regulation of canonical Wnt signaling pathway	-	-
LOC102275351	524.791	856.342	1123.94	130.18	541.285	267.415	835.025	312.96	1.41628	0.00401341	0.0243285	SAMD9	Sterile alpha motif domain-containing protein 9	GO:0005737,GO:0005829,GO:0034058,GO:0043231	cytoplasm|cytosol|endosomal vesicle fusion|intracellular membrane-bounded organelle	-	-
UPP1	1084.49	488.613	926.304	54.8617	124.839	128.789	833.135	102.83	3.01789	4.80486e-13	6.18094e-11	Upp1	Uridine phosphorylase 1	GO:0004850,GO:0005634,GO:0005654,GO:0005737,GO:0006218,GO:0006220,GO:0009166,GO:0042149,GO:0044206,GO:0046108	uridine phosphorylase activity|nucleus|nucleoplasm|cytoplasm|uridine catabolic process|pyrimidine nucleotide metabolic process|nucleotide catabolic process|cellular response to glucose starvation|UMP salvage|uridine metabolic process	path:bom00240,path:bom00983	Pyrimidine metabolism|Drug metabolism - other enzymes
MXI1	924.403	755.775	816.505	177.603	390.716	315.711	832.228	294.677	1.49779	3.69853e-06	8.86179e-05	Mxi1	Max-interacting protein 1	GO:0003677,GO:0005634,GO:0005737,GO:0006355,GO:0046983	DNA binding|nucleus|cytoplasm|regulation of transcription, DNA-templated|protein dimerization activity	-	-
SULT1B1	1179.58	506.898	807.522	19.527	229.665	29.5141	831.332	92.902	3.16194	0.00306716	0.0197905	SULT1B1	Sulfotransferase family cytosolic 1B member 1	GO:0004062,GO:0005737,GO:0006068,GO:0006805,GO:0008202,GO:0009812,GO:0030855,GO:0042403,GO:0050427,GO:0051923	aryl sulfotransferase activity|cytoplasm|ethanol catabolic process|xenobiotic metabolic process|steroid metabolic process|flavonoid metabolic process|epithelial cell differentiation|thyroid hormone metabolic process|3'-phosphoadenosine 5'-phosphosulfate metabolic process|sulfation	-	-
SEZ6	834.129	655.208	998.173	100.425	145.804	182.451	829.17	142.893	2.53631	2.15137e-16	4.52396e-14	SEZ6	Seizure protein 6 homolog	GO:0005886,GO:0016021	plasma membrane|integral component of membrane	-	-
VSIG8	1054.4	630.829	801.533	6.50901	1.90593	94.8028	828.919	34.4059	4.58961	0.000842927	0.00725666	VSIG8	V-set and immunoglobulin domain-containing protein 8	GO:0003723,GO:0005622,GO:0016021	RNA binding|intracellular|integral component of membrane	-	-
EPN3	1017.08	752.728	715.69	343.118	298.278	521.415	828.501	387.604	1.09518	0.000267675	0.00289717	EPN3	Epsin-3	GO:0005634,GO:0005654,GO:0005905,GO:0008289,GO:0019897,GO:0030136,GO:0043231,GO:0048471,GO:0070062,GO:1990175	nucleus|nucleoplasm|clathrin-coated pit|lipid binding|extrinsic component of plasma membrane|clathrin-coated vesicle|intracellular membrane-bounded organelle|perinuclear region of cytoplasm|extracellular exosome|EH domain binding	path:bom04144	Endocytosis
DHCR24	1181.98	649.113	648.812	337.539	197.264	531.253	826.637	355.352	1.21729	0.00310492	0.0199871	DHCR24	Delta(24)-sterol reductase	GO:0000139,GO:0000246,GO:0005634,GO:0005737,GO:0005783,GO:0005789,GO:0006695,GO:0006915,GO:0006979,GO:0007050,GO:0008202,GO:0009888,GO:0016020,GO:0016021,GO:0016628,GO:0019899,GO:0033489,GO:0033490,GO:0042605,GO:0043066,GO:0043154,GO:0043588,GO:0050614,GO:0055114,GO:0071949,GO:1901214	Golgi membrane|delta24(24-1) sterol reductase activity|nucleus|cytoplasm|endoplasmic reticulum|endoplasmic reticulum membrane|cholesterol biosynthetic process|apoptotic process|response to oxidative stress|cell cycle arrest|steroid metabolic process|tissue development|membrane|integral component of membrane|oxidoreductase activity, acting on the CH-CH group of donors, NAD or NADP as acceptor|enzy…	path:bom00100	Steroid biosynthesis
EPB41L3	863.017	521.119	1086.01	447.262	417.399	338.07	823.383	400.91	1.03836	0.00115408	0.00923619	EPB41L3	Band 4.1-like protein 3	-	-	-	-
PPFIBP2	935.236	862.437	668.776	283.607	445.035	487.429	822.15	405.357	1.01983	0.000434712	0.0042908	PPFIBP2	Liprin-beta-2	GO:0005615,GO:0005622,GO:0005829,GO:0042802,GO:0098793	extracellular space|intracellular|cytosol|identical protein binding|presynapse	-	-
TRIP10	589.788	994.495	875.398	1586.34	2037.44	1566.03	819.893	1729.94	-1.07658	7.47349e-05	0.00106566	TRIP10	Cdc42-interacting protein 4	GO:0001891,GO:0005764,GO:0005794,GO:0005856,GO:0005938,GO:0006897,GO:0008289,GO:0030036,GO:0042995	phagocytic cup|lysosome|Golgi apparatus|cytoskeleton|cell cortex|endocytosis|lipid binding|actin cytoskeleton organization|cell projection	path:bom04910	Insulin signaling pathway
PAQR6	896.719	823.836	713.694	183.182	248.724	239.69	811.416	223.865	1.85748	5.05371e-15	9.01284e-13	PAQR6	Membrane progestin receptor delta	GO:0005496,GO:0005886,GO:0016021,GO:0038023	steroid binding|plasma membrane|integral component of membrane|signaling receptor activity	-	-
LOC102282831	1107.36	354.524	971.222	35.3346	8.57669	16.9929	811.034	20.3014	5.31915	9.55807e-23	5.3573e-20	UGT2B18	UDP-glucuronosyltransferase 2B18	GO:0005789,GO:0015020,GO:0016021,GO:0031090	endoplasmic reticulum membrane|glucuronosyltransferase activity|integral component of membrane|organelle membrane	path:bom00040,path:bom00053,path:bom00140,path:bom00830,path:bom00860,path:bom00980,path:bom00982,path:bom00983,path:bom05204	Pentose and glucuronate interconversions|Ascorbate and aldarate metabolism|Steroid hormone biosynthesis|Retinol metabolism|Porphyrin and chlorophyll metabolism|Metabolism of xenobiotics by cytochrome P450|Drug metabolism - cytochrome P450|Drug metabolism - other enzymes|Chemical carcinogenesis
AGL	1039.95	582.069	796.542	346.837	405.963	422.141	806.188	391.647	1.04094	0.000212433	0.00241709	AGL	Glycogen debranching enzyme	GO:0004134,GO:0004135,GO:0005737,GO:0005978,GO:0005980,GO:0102500	4-alpha-glucanotransferase activity|amylo-alpha-1,6-glucosidase activity|cytoplasm|glycogen biosynthetic process|glycogen catabolic process|beta-maltose 4-alpha-glucanotransferase activity	path:bom00500	Starch and sucrose metabolism
PTK7	554.882	1075.76	782.567	1445.93	1952.63	2236.81	804.404	1878.46	-1.22309	9.1002e-05	0.0012561	PTK7	Inactive tyrosine-protein kinase 7	-	-	-	-
TNS4	1209.67	643.019	559.975	1917.37	1613.37	1388.95	804.22	1639.9	-1.02865	0.00232747	0.015923	TNS4	Tensin-4	GO:0003779,GO:0005737,GO:0005856,GO:0005925,GO:0006915	actin binding|cytoplasm|cytoskeleton|focal adhesion|apoptotic process	-	-
HSD17B2	924.403	702.952	766.597	193.411	134.368	158.303	797.984	162.027	2.29951	9.36758e-20	3.19597e-17	HSD17B2	Estradiol 17-beta-dehydrogenase 2	-	-	path:bom00140,path:bom04913	Steroid hormone biosynthesis|Ovarian steroidogenesis
PHC2	779.965	753.744	856.432	1846.7	1897.36	1414.89	796.714	1719.65	-1.10981	2.23136e-07	7.6796e-06	PHC2	Polyhomeotic-like protein 2	GO:0000792,GO:0003677,GO:0005634,GO:0005654,GO:0007275,GO:0007283,GO:0008270,GO:0031519,GO:0035102,GO:0042802	heterochromatin|DNA binding|nucleus|nucleoplasm|multicellular organism development|spermatogenesis|zinc ion binding|PcG protein complex|PRC1 complex|identical protein binding	-	-
ARSA	967.734	719.206	696.725	248.272	329.726	480.274	794.555	352.758	1.17082	0.000182185	0.00215953	ARSA	Arylsulfatase A	GO:0004098,GO:0005509,GO:0005764,GO:0005783,GO:0005886,GO:0007339,GO:0016021	cerebroside-sulfatase activity|calcium ion binding|lysosome|endoplasmic reticulum|plasma membrane|binding of sperm to zona pellucida|integral component of membrane	path:bom00600,path:bom04142	Sphingolipid metabolism|Lysosome
HSD17B11	617.472	989.416	775.58	192.481	321.149	275.465	794.156	263.032	1.59467	1.18679e-07	4.37219e-06	HSD17B11	Estradiol 17-beta-dehydrogenase 11	GO:0004303,GO:0005576,GO:0006694	estradiol 17-beta-dehydrogenase activity|extracellular region|steroid biosynthetic process	-	-
DUSP1	718.579	710.063	951.259	1946.19	2236.61	2086.56	793.3	2089.79	-1.39703	1.00218e-10	7.78624e-09	DUSP1	Dual specificity protein phosphatase 1	-	-	path:bom04010,path:bom04726,path:bom05418	MAPK signaling pathway|Serotonergic synapse|Fluid shear stress and atherosclerosis
PLAGL1	589.788	1075.76	702.714	1803	1901.17	1277.15	789.421	1660.44	-1.07224	0.00044672	0.0043955	PLAGL1	Zinc finger protein PLAGL1	GO:0000977,GO:0001228,GO:0005794,GO:0016604,GO:0046872	RNA polymerase II regulatory region sequence-specific DNA binding|DNA-binding transcription activator activity, RNA polymerase II-specific|Golgi apparatus|nuclear body|metal ion binding	-	-
LOC102276950	1032.73	978.241	354.351	211.078	141.992	120.739	788.441	157.936	2.31948	6.97344e-08	2.76367e-06	NXPE2	NXPE family member 2	GO:0016021	integral component of membrane	-	-
NIFK	877.461	766.949	717.686	3095.5	1498.06	1489.12	787.365	2027.56	-1.3648	4.963e-05	0.000748935	NIFK	MKI67 FHA domain-interacting nucleolar phosphoprotein	GO:0000794,GO:0003723,GO:0005654,GO:0005730,GO:0005737	condensed nuclear chromosome|RNA binding|nucleoplasm|nucleolus|cytoplasm	-	-
IGFBP6	412.852	1390.67	546	1562.16	1267.44	3245.65	783.173	2025.09	-1.37034	0.00611495	0.0333678	IGFBP6	Insulin-like growth factor-binding protein 6	GO:0001558,GO:0001968,GO:0005615,GO:0031994,GO:0031995	regulation of cell growth|fibronectin binding|extracellular space|insulin-like growth factor I binding|insulin-like growth factor II binding	-	-
CILP	516.366	909.165	893.365	221.306	563.203	236.113	772.965	340.207	1.18459	0.00484539	0.0279161	CILP	Cartilage intermediate layer protein 1	GO:0005201,GO:0005615,GO:0010629,GO:0016311,GO:0043569,GO:0060392,GO:0062023,GO:0070062,GO:0071560	extracellular matrix structural constituent|extracellular space|negative regulation of gene expression|dephosphorylation|negative regulation of insulin-like growth factor receptor signaling pathway|negative regulation of SMAD protein signal transduction|collagen-containing extracellular matrix|extracellular exosome|cellular response to transforming growth factor beta stimulus	-	-
SPATA20	747.466	587.148	972.22	231.535	391.669	424.824	768.945	349.343	1.13823	0.000465503	0.00455745	SPATA20	Spermatogenesis-associated protein 20	GO:0003824,GO:0005576,GO:0007275,GO:0007283,GO:0030154	catalytic activity|extracellular region|multicellular organism development|spermatogenesis|cell differentiation	-	-
GSTK1	710.153	722.253	868.41	269.659	380.233	441.817	766.939	363.903	1.07559	5.05586e-05	0.000760755	GSTK1	Glutathione S-transferase kappa 1	GO:0004364,GO:0004602,GO:0005102,GO:0005622,GO:0005739,GO:0005759,GO:0005777,GO:0005782,GO:0005829,GO:0006625,GO:0006749,GO:0015035,GO:0016020,GO:0030855,GO:0070062,GO:1901687	glutathione transferase activity|glutathione peroxidase activity|signaling receptor binding|intracellular|mitochondrion|mitochondrial matrix|peroxisome|peroxisomal matrix|cytosol|protein targeting to peroxisome|glutathione metabolic process|protein disulfide oxidoreductase activity|membrane|epithelial cell differentiation|extracellular exosome|glutathione derivative biosynthetic process	path:bom00480,path:bom00980,path:bom00982,path:bom04146,path:bom05204	Glutathione metabolism|Metabolism of xenobiotics by cytochrome P450|Drug metabolism - cytochrome P450|Peroxisome|Chemical carcinogenesis
TNFSF10	563.308	878.69	858.429	254.781	90.5318	238.796	766.809	194.703	1.97745	1.15761e-06	3.23266e-05	TNFSF10	Tumor necrosis factor ligand superfamily member 10	-	-	path:bom04060,path:bom04061,path:bom04068,path:bom04210,path:bom04217,path:bom04650,path:bom05164	Cytokine-cytokine receptor interaction|Viral protein interaction with cytokine and cytokine receptor|FoxO signaling pathway|Apoptosis|Necroptosis|Natural killer cell mediated cytotoxicity|Influenza A
LBH	956.901	548.547	791.551	294.765	306.855	410.514	765.666	337.378	1.18166	5.85686e-05	0.000860652	LBH	Protein LBH	GO:0005634,GO:0005737,GO:0033147,GO:0045893,GO:0060644,GO:1904674,GO:1904677,GO:2000103,GO:2000737	nucleus|cytoplasm|negative regulation of intracellular estrogen receptor signaling pathway|positive regulation of transcription, DNA-templated|mammary gland epithelial cell differentiation|positive regulation of somatic stem cell population maintenance|positive regulation of somatic stem cell division|positive regulation of mammary stem cell proliferation|negative regulation of stem cell differen…	-	-
CENPF	456.183	824.852	1014.14	90.1963	133.415	149.359	765.059	124.324	2.62181	5.85163e-13	7.34684e-11	CENPF	Centromere protein F	-	-	-	-
CIDEA	1077.27	375.856	832.476	100.425	183.922	206.598	761.866	163.649	2.21844	2.94008e-07	9.71404e-06	CIDEA	Cell death activator CIDE-A	GO:0001659,GO:0005634,GO:0005737,GO:0005739,GO:0005740,GO:0005811,GO:0005829,GO:0006629,GO:0006915,GO:0008219,GO:0010890,GO:0019915,GO:0030512,GO:0032720,GO:0034389,GO:0035634,GO:0042803,GO:0050710,GO:0050995,GO:0120163,GO:1900118,GO:1902510	temperature homeostasis|nucleus|cytoplasm|mitochondrion|mitochondrial envelope|lipid droplet|cytosol|lipid metabolic process|apoptotic process|cell death|positive regulation of sequestering of triglyceride|lipid storage|negative regulation of transforming growth factor beta receptor signaling pathway|negative regulation of tumor necrosis factor production|lipid droplet organization|response to st…	-	-
ABLIM3	948.476	804.535	532.026	373.803	380.233	386.366	761.679	380.134	1.00206	0.00027471	0.00295703	ABLIM3	Actin-binding LIM protein 3	GO:0001725,GO:0005737,GO:0006351,GO:0015629,GO:0030027,GO:0030032,GO:0030036,GO:0045944,GO:0046872,GO:0051015,GO:0060271,GO:0098978,GO:1903955	stress fiber|cytoplasm|transcription, DNA-templated|actin cytoskeleton|lamellipodium|lamellipodium assembly|actin cytoskeleton organization|positive regulation of transcription by RNA polymerase II|metal ion binding|actin filament binding|cilium assembly|glutamatergic synapse|positive regulation of protein targeting to mitochondrion	path:bom04360	Axon guidance
CERK	907.552	676.541	688.739	283.607	429.788	422.141	757.611	378.512	1.00062	0.00021414	0.00243177	CERK	Ceramide kinase	GO:0000287,GO:0001729,GO:0003951,GO:0005524,GO:0005737,GO:0005886,GO:0006672,GO:0006687,GO:0016021,GO:0102773	magnesium ion binding|ceramide kinase activity|NAD+ kinase activity|ATP binding|cytoplasm|plasma membrane|ceramide metabolic process|glycosphingolipid metabolic process|integral component of membrane|dihydroceramide kinase activity	path:bom00600	Sphingolipid metabolism
TFDP2	950.883	654.193	666.779	289.186	363.08	356.852	757.285	336.373	1.17009	5.2215e-06	0.000117233	TFDP2	Transcription factor Dp-2	-	-	path:bom04110	Cell cycle
OAT	464.609	1009.73	786.56	2416.7	2951.34	1461.39	753.634	2276.48	-1.59435	1.508e-05	0.000285417	OAT	Ornithine aminotransferase, mitochondrial	GO:0004587,GO:0005737,GO:0005759,GO:0010121,GO:0019544,GO:0030170,GO:0034214,GO:0055129	ornithine-oxo-acid transaminase activity|cytoplasm|mitochondrial matrix|arginine catabolic process to proline via ornithine|arginine catabolic process to glutamate|pyridoxal phosphate binding|protein hexamerization|L-proline biosynthetic process	path:bom00330	Arginine and proline metabolism
RYR2	925.607	401.252	932.293	149.707	324.961	269.204	753.051	247.958	1.60251	0.000106675	0.0014236	RYR2	Ryanodine receptor 2	-	-	path:bom04020,path:bom04024,path:bom04260,path:bom04261,path:bom04371,path:bom04713,path:bom04911,path:bom04921,path:bom04972,path:bom05410,path:bom05412,path:bom05414	Calcium signaling pathway|cAMP signaling pathway|Cardiac muscle contraction|Adrenergic signaling in cardiomyocytes|Apelin signaling pathway|Circadian entrainment|Insulin secretion|Oxytocin signaling pathway|Pancreatic secretion|Hypertrophic cardiomyopathy (HCM)|Arrhythmogenic right ventricular cardiomyopathy (ARVC)|Dilated cardiomyopathy (DCM)
KLK13	1168.74	574.958	509.068	7.43887	9.52966	33.0915	750.923	16.6867	5.48622	1.26228e-23	8.25426e-21	KLK13	Kallikrein-13	GO:0004252,GO:0005576,GO:0005615,GO:0005737,GO:0006508,GO:0016485,GO:0016787,GO:0030141,GO:0070268	serine-type endopeptidase activity|extracellular region|extracellular space|cytoplasm|proteolysis|protein processing|hydrolase activity|secretory granule|cornification	-	-
PAPD5	761.91	785.234	704.71	343.118	307.808	333.598	750.618	328.175	1.19341	7.31333e-10	4.88406e-08	Tent4b	Non-canonical poly(A) RNA polymerase PAPD5	GO:0003677,GO:0003887,GO:0004652,GO:0005730,GO:0005737,GO:0006364,GO:0006378,GO:0007049,GO:0010587,GO:0031499,GO:0032211,GO:0033500,GO:0043629,GO:0043630,GO:0046872,GO:0051301,GO:0071035,GO:0071036,GO:0071037,GO:0071038,GO:0071042,GO:0071044,GO:0071050,GO:0071051	DNA binding|DNA-directed DNA polymerase activity|polynucleotide adenylyltransferase activity|nucleolus|cytoplasm|rRNA processing|mRNA polyadenylation|cell cycle|miRNA catabolic process|TRAMP complex|negative regulation of telomere maintenance via telomerase|carbohydrate homeostasis|ncRNA polyadenylation|ncRNA polyadenylation involved in polyadenylation-dependent ncRNA catabolic process|metal ion …	path:bom03018	RNA degradation
KDM1B	728.208	794.377	727.668	293.835	316.385	421.246	750.084	343.822	1.12513	1.60423e-06	4.30765e-05	KDM1B	Lysine-specific histone demethylase 1B	GO:0000786,GO:0003677,GO:0005634,GO:0005654,GO:0006349,GO:0007275,GO:0008270,GO:0016491,GO:0016579,GO:0032452,GO:0034648,GO:0034649,GO:0034720,GO:0042393,GO:0043046,GO:0044030,GO:0071949	nucleosome|DNA binding|nucleus|nucleoplasm|regulation of gene expression by genetic imprinting|multicellular organism development|zinc ion binding|oxidoreductase activity|protein deubiquitination|histone demethylase activity|histone demethylase activity (H3-dimethyl-K4 specific)|histone demethylase activity (H3-monomethyl-K4 specific)|histone H3-K4 demethylation|histone binding|DNA methylation in…	-	-
SMARCA1	688.488	697.873	861.423	1594.71	2345.25	1115.27	749.261	1685.08	-1.16903	0.000185624	0.00219002	SMARCA1	Probable global transcription activator SNF2L1	GO:0000981,GO:0003677,GO:0004386,GO:0005524,GO:0005634,GO:0005654,GO:0006338,GO:0007420,GO:0008134,GO:0016589,GO:0016887,GO:0030182,GO:0031491,GO:0036310,GO:0043044,GO:0043231,GO:0045893,GO:0045944,GO:0090537	DNA-binding transcription factor activity, RNA polymerase II-specific|DNA binding|helicase activity|ATP binding|nucleus|nucleoplasm|chromatin remodeling|brain development|transcription factor binding|NURF complex|ATPase activity|neuron differentiation|nucleosome binding|annealing helicase activity|ATP-dependent chromatin remodeling|intracellular membrane-bounded organelle|positive regulation of t…	-	-
ATXN3	805.242	798.44	642.823	230.605	507.931	184.239	748.835	307.592	1.28394	0.00111339	0.00895622	ATXN3	Ataxin-3	-	-	path:bom04141	Protein processing in endoplasmic reticulum
SPCS3	693.302	783.203	769.591	1853.21	1408.48	1287.89	748.699	1516.53	-1.01804	8.17612e-06	0.000170633	SPCS3	Signal peptidase complex subunit 3	GO:0005783,GO:0005787,GO:0005789,GO:0006465,GO:0006508,GO:0008233,GO:0016021,GO:0031090,GO:0045047	endoplasmic reticulum|signal peptidase complex|endoplasmic reticulum membrane|signal peptide processing|proteolysis|peptidase activity|integral component of membrane|organelle membrane|protein targeting to ER	path:bom03060	Protein export
PFKM	960.512	373.824	911.332	296.625	401.199	404.253	748.556	367.359	1.0266	0.00693657	0.0366171	PFKM	ATP-dependent 6-phosphofructokinase, muscle type	GO:0003872,GO:0005524,GO:0005634,GO:0005945,GO:0005980,GO:0006002,GO:0006007,GO:0008022,GO:0016208,GO:0016324,GO:0019900,GO:0030388,GO:0032024,GO:0042593,GO:0042802,GO:0042803,GO:0045944,GO:0046716,GO:0046872,GO:0048029,GO:0051259,GO:0061621,GO:0070061,GO:0070095,GO:0093001,GO:0097228	6-phosphofructokinase activity|ATP binding|nucleus|6-phosphofructokinase complex|glycogen catabolic process|fructose 6-phosphate metabolic process|glucose catabolic process|protein C-terminus binding|AMP binding|apical plasma membrane|kinase binding|fructose 1,6-bisphosphate metabolic process|positive regulation of insulin secretion|glucose homeostasis|identical protein binding|protein homodimeri…	path:bom00010,path:bom00030,path:bom00051,path:bom00052,path:bom03018,path:bom04066,path:bom04152,path:bom04922,path:bom05230	Glycolysis / Gluconeogenesis|Pentose phosphate pathway|Fructose and mannose metabolism|Galactose metabolism|RNA degradation|HIF-1 signaling pathway|AMPK signaling pathway|Glucagon signaling pathway|Central carbon metabolism in cancer
MPP7	924.403	693.81	604.893	292.906	411.681	248.634	741.035	317.74	1.22152	3.85056e-05	0.000607955	MPP7	MAGUK p55 subfamily member 7	GO:0005654,GO:0005923,GO:0019904,GO:0031334,GO:0032947,GO:0046982,GO:0070830,GO:0071896,GO:0097025	nucleoplasm|bicellular tight junction|protein domain specific binding|positive regulation of protein complex assembly|protein-containing complex scaffold activity|protein heterodimerization activity|bicellular tight junction assembly|protein localization to adherens junction|MPP7-DLG1-LIN7 complex	-	-
SLITRK6	878.664	540.42	798.538	245.483	379.28	432.873	739.207	352.545	1.06774	0.000717178	0.00640603	SLITRK6	SLIT and NTRK-like protein 6	GO:0001964,GO:0002088,GO:0002093,GO:0005886,GO:0005887,GO:0007409,GO:0007416,GO:0007601,GO:0007605,GO:0008344,GO:0009986,GO:0021562,GO:0031223,GO:0035264,GO:0051965,GO:0060007,GO:0060384,GO:0090102	startle response|lens development in camera-type eye|auditory receptor cell morphogenesis|plasma membrane|integral component of plasma membrane|axonogenesis|synapse assembly|visual perception|sensory perception of sound|adult locomotory behavior|cell surface|vestibulocochlear nerve development|auditory behavior|multicellular organism growth|positive regulation of synapse assembly|linear vestibulo…	-	-
SMPDL3B	1107.36	580.037	528.033	195.27	128.65	284.408	738.476	202.776	1.86364	3.47317e-06	8.39876e-05	SMPDL3B	Acid sphingomyelinase-like phosphodiesterase 3b	GO:0004767,GO:0005615,GO:0005886,GO:0006685,GO:0006954,GO:0008081,GO:0016798,GO:0031225,GO:0034122,GO:0045087,GO:0046466,GO:0046872,GO:0050728,GO:0070062	sphingomyelin phosphodiesterase activity|extracellular space|plasma membrane|sphingomyelin catabolic process|inflammatory response|phosphoric diester hydrolase activity|hydrolase activity, acting on glycosyl bonds|anchored component of membrane|negative regulation of toll-like receptor signaling pathway|innate immune response|membrane lipid catabolic process|metal ion binding|negative regulation …	-	-
MSMO1	1059.21	661.303	474.132	346.837	238.241	423.929	731.549	336.336	1.1202	0.00228418	0.0156678	MSMO1	Methylsterol monooxygenase 1	GO:0000254,GO:0005506,GO:0005783,GO:0005789,GO:0005886,GO:0006631,GO:0006695,GO:0008202,GO:0016021,GO:0016126	C-4 methylsterol oxidase activity|iron ion binding|endoplasmic reticulum|endoplasmic reticulum membrane|plasma membrane|fatty acid metabolic process|cholesterol biosynthetic process|steroid metabolic process|integral component of membrane|sterol biosynthetic process	path:bom00100	Steroid biosynthesis
IL36B	518.773	1139.76	529.032	28.8256	195.358	79.5985	729.187	101.261	2.84889	1.34062e-06	3.70418e-05	Il36b	Interleukin-36 beta	GO:0001819,GO:0005125,GO:0005149,GO:0005615,GO:0006954,GO:0019221,GO:0030593,GO:0032755,GO:0043123,GO:0045087,GO:0045582,GO:0046330,GO:0071222	positive regulation of cytokine production|cytokine activity|interleukin-1 receptor binding|extracellular space|inflammatory response|cytokine-mediated signaling pathway|neutrophil chemotaxis|positive regulation of interleukin-6 production|positive regulation of I-kappaB kinase/NF-kappaB signaling|innate immune response|positive regulation of T cell differentiation|positive regulation of JNK casc…	path:bom04060	Cytokine-cytokine receptor interaction
PRMT5	751.077	701.936	733.657	2047.55	1086.38	1382.69	728.89	1505.54	-1.04659	0.000216947	0.00245476	PRMT5	Protein arginine N-methyltransferase 5	GO:0000387,GO:0003714,GO:0005634,GO:0005794,GO:0005829,GO:0006353,GO:0008327,GO:0008469,GO:0016274,GO:0018216,GO:0032922,GO:0034709,GO:0034969,GO:0035243,GO:0042118,GO:0043985,GO:0044020,GO:0070888,GO:0090161	spliceosomal snRNP assembly|transcription corepressor activity|nucleus|Golgi apparatus|cytosol|DNA-templated transcription, termination|methyl-CpG binding|histone-arginine N-methyltransferase activity|protein-arginine N-methyltransferase activity|peptidyl-arginine methylation|circadian regulation of gene expression|methylosome|histone arginine methylation|protein-arginine omega-N symmetric methyl…	path:bom03013	RNA transport
TEF	925.607	525.183	734.655	235.254	283.031	272.782	728.481	263.689	1.46547	1.93004e-07	6.74611e-06	Tef	Thyrotroph embryonic factor	GO:0000977,GO:0000978,GO:0001077,GO:0005634,GO:0042803,GO:0043565,GO:0045944,GO:0046982,GO:0048511	RNA polymerase II regulatory region sequence-specific DNA binding|RNA polymerase II proximal promoter sequence-specific DNA binding|proximal promoter DNA-binding transcription activator activity, RNA polymerase II-specific|nucleus|protein homodimerization activity|sequence-specific DNA binding|positive regulation of transcription by RNA polymerase II|protein heterodimerization activity|rhythmic p…	-	-
FAM83C	810.056	676.541	687.741	158.076	129.603	463.281	724.779	250.32	1.53315	0.000887403	0.00751182	FAM83C	Protein FAM83C	GO:0019901	protein kinase binding	-	-
LOC102265423	468.22	628.797	1071.04	81.8276	81.9551	133.26	722.685	99.0144	2.86742	6.82432e-14	9.91675e-12	LGALS9	Galectin-9	GO:0002376,GO:0005576,GO:0005634,GO:0005737,GO:0030246	immune system process|extracellular region|nucleus|cytoplasm|carbohydrate binding	-	-
RNASEH2A	729.412	567.847	859.427	251.992	224.9	438.239	718.895	305.044	1.23635	0.000201841	0.0023309	RNASEH2A	Ribonuclease H2 subunit A	GO:0003723,GO:0004523,GO:0005654,GO:0005829,GO:0006298,GO:0006401,GO:0032299,GO:0043137,GO:0046872	RNA binding|RNA-DNA hybrid ribonuclease activity|nucleoplasm|cytosol|mismatch repair|RNA catabolic process|ribonuclease H2 complex|DNA replication, removal of RNA primer|metal ion binding	path:bom03030	DNA replication
SIRT6	979.771	455.091	721.679	198.06	191.546	304.084	718.847	231.23	1.6355	3.8263e-06	9.09284e-05	SIRT6	NAD-dependent protein deacetylase sirtuin-6	GO:0003247,GO:0003682,GO:0003714,GO:0003950,GO:0003956,GO:0005634,GO:0005654,GO:0005724,GO:0005737,GO:0006284,GO:0006471,GO:0008270,GO:0008285,GO:0010569,GO:0017136,GO:0031648,GO:0031667,GO:0031940,GO:0032206,GO:0034979,GO:0042593,GO:0045820,GO:0045892,GO:0046325,GO:0046969,GO:0048146,GO:0070403,GO:0120162,GO:1902732,GO:1905549,GO:1905555,GO:1905564,GO:2000648	post-embryonic cardiac muscle cell growth involved in heart morphogenesis|chromatin binding|transcription corepressor activity|NAD+ ADP-ribosyltransferase activity|NAD(P)+-protein-arginine ADP-ribosyltransferase activity|nucleus|nucleoplasm|nuclear telomeric heterochromatin|cytoplasm|base-excision repair|protein ADP-ribosylation|zinc ion binding|negative regulation of cell proliferation|regulatio…	path:bom00760,path:bom04714,path:bom05230	Nicotinate and nicotinamide metabolism|Thermogenesis|Central carbon metabolism in cancer
HTRA3	404.426	1290.1	458.161	1641.2	1049.22	2822.62	717.563	1837.68	-1.35647	0.00661463	0.0354542	HTRA3	Serine protease HTRA3	-	-	-	-
INSIG1	695.709	672.478	775.58	163.655	130.556	314.817	714.589	203.009	1.81491	3.38859e-07	1.09877e-05	INSIG1	Insulin-induced gene 1 protein	GO:0006641,GO:0006695,GO:0010894,GO:0032933,GO:0032937,GO:0036316,GO:0042472,GO:0042474,GO:0042632,GO:0045599,GO:0045717,GO:0060021,GO:0060363,GO:0070862,GO:1901303	triglyceride metabolic process|cholesterol biosynthetic process|negative regulation of steroid biosynthetic process|SREBP signaling pathway|SREBP-SCAP-Insig complex|SREBP-SCAP complex retention in endoplasmic reticulum|inner ear morphogenesis|middle ear morphogenesis|cholesterol homeostasis|negative regulation of fat cell differentiation|negative regulation of fatty acid biosynthetic process|roof…	-	-
NOP2	792.001	767.965	576.944	2541.3	1897.36	1600.91	712.304	2013.19	-1.49921	1.81308e-08	8.57063e-07	NOP2	Probable 28S rRNA (cytosine(4447)-C(5))-methyltransferase	GO:0000027,GO:0003723,GO:0005654,GO:0005730,GO:0006357,GO:0008284,GO:0009383,GO:0070475,GO:1901796	ribosomal large subunit assembly|RNA binding|nucleoplasm|nucleolus|regulation of transcription by RNA polymerase II|positive regulation of cell proliferation|rRNA (cytosine-C5-)-methyltransferase activity|rRNA base methylation|regulation of signal transduction by p53 class mediator	-	-
CAD	716.171	816.725	591.916	2041.04	1668.64	1614.33	708.271	1774.67	-1.32525	6.21675e-09	3.28504e-07	CAD	CAD protein	-	-	path:bom00240,path:bom00250	Pyrimidine metabolism|Alanine, aspartate and glutamate metabolism
SPTSSB	1090.51	302.716	730.662	43.7034	19.0593	33.9859	707.962	32.2495	4.455	1.48838e-19	4.86638e-17	SPTSSB	Serine palmitoyltransferase small subunit B	GO:0004758,GO:0007029,GO:0016021,GO:0017059,GO:0046513,GO:1904220	serine C-palmitoyltransferase activity|endoplasmic reticulum organization|integral component of membrane|serine C-palmitoyltransferase complex|ceramide biosynthetic process|regulation of serine C-palmitoyltransferase activity	-	-
SFT2D2	921.996	579.021	621.862	135.759	313.526	177.979	707.626	209.088	1.75885	2.05597e-06	5.35986e-05	SFT2D2	Vesicle transport protein SFT2B	GO:0015031,GO:0016021,GO:0016192,GO:0070062	protein transport|integral component of membrane|vesicle-mediated transport|extracellular exosome	-	-
LRRC59	675.247	801.488	644.82	2208.42	1149.28	1684.09	707.185	1680.59	-1.24877	1.81123e-05	0.000331572	LRRC59	Leucine-rich repeat-containing protein 59	GO:0005635,GO:0005789,GO:0016021,GO:0031090,GO:0042645	nuclear envelope|endoplasmic reticulum membrane|integral component of membrane|organelle membrane|mitochondrial nucleoid	-	-
MRGPRF	553.679	611.528	955.251	1789.05	1267.44	1427.41	706.819	1494.63	-1.07987	0.000206248	0.00237655	MRGPRF	Mas-related G-protein coupled receptor member F	GO:0004930,GO:0005886,GO:0007186,GO:0016021,GO:0031965	G protein-coupled receptor activity|plasma membrane|G protein-coupled receptor signaling pathway|integral component of membrane|nuclear membrane	-	-
TRPM6	1195.22	314.906	606.889	83.6873	219.182	110.007	705.673	137.625	2.35815	4.60458e-06	0.000106584	TRPM6	Transient receptor potential cation channel subfamily M member 6	GO:0004674,GO:0005262,GO:0005524,GO:0005886,GO:0009636,GO:0016021,GO:0016324,GO:0031526,GO:0046872,GO:0051262,GO:0070588	protein serine/threonine kinase activity|calcium channel activity|ATP binding|plasma membrane|response to toxic substance|integral component of membrane|apical plasma membrane|brush border membrane|metal ion binding|protein tetramerization|calcium ion transmembrane transport	path:bom04978	Mineral absorption
D2HGDH	854.591	561.752	697.723	236.184	263.019	373.845	704.689	291.016	1.2751	1.08051e-05	0.000215471	D2HGDH	D-2-hydroxyglutarate dehydrogenase, mitochondrial	GO:0004458,GO:0005739,GO:0019516,GO:0022904,GO:0031234,GO:0051990,GO:0071949	D-lactate dehydrogenase (cytochrome) activity|mitochondrion|lactate oxidation|respiratory electron transport chain|extrinsic component of cytoplasmic side of plasma membrane|(R)-2-hydroxyglutarate dehydrogenase activity|FAD binding	-	-
RRN3	708.95	729.364	667.778	2036.39	1676.27	1170.72	702.03	1627.79	-1.21329	3.89764e-06	9.22618e-05	RRN3	RNA polymerase I-specific transcription initiation factor RRN3	GO:0001042,GO:0001164,GO:0001181,GO:0001701,GO:0005634,GO:0005654,GO:0005730,GO:0006361,GO:0007000,GO:0007028,GO:0008283,GO:0010976,GO:0042254,GO:0045893,GO:0048872,GO:1902254,GO:2000142	RNA polymerase I core binding|RNA polymerase I CORE element sequence-specific DNA binding|RNA polymerase I general transcription initiation factor activity|in utero embryonic development|nucleus|nucleoplasm|nucleolus|transcription initiation from RNA polymerase I promoter|nucleolus organization|cytoplasm organization|cell proliferation|positive regulation of neuron projection development|ribosome…	-	-
PRKCB	887.09	305.764	908.337	187.832	185.828	133.26	700.397	168.973	2.05135	1.12745e-06	3.16532e-05	PRKCB	Protein kinase C beta type	GO:0002250,GO:0003682,GO:0004674,GO:0004697,GO:0005080,GO:0005246,GO:0005524,GO:0005634,GO:0005654,GO:0005886,GO:0006357,GO:0006816,GO:0006874,GO:0006915,GO:0008270,GO:0010829,GO:0018105,GO:0030374,GO:0030949,GO:0035403,GO:0035408,GO:0035556,GO:0042113,GO:0042393,GO:0043123,GO:0044305,GO:0045766,GO:0046627,GO:0050681,GO:0050853,GO:0050861,GO:0051092,GO:0071322,GO:0099171,GO:0099523,GO:2000300	adaptive immune response|chromatin binding|protein serine/threonine kinase activity|protein kinase C activity|protein kinase C binding|calcium channel regulator activity|ATP binding|nucleus|nucleoplasm|plasma membrane|regulation of transcription by RNA polymerase II|calcium ion transport|cellular calcium ion homeostasis|apoptotic process|zinc ion binding|negative regulation of glucose transmembra…	path:bom01521,path:bom04010,path:bom04012,path:bom04014,path:bom04015,path:bom04020,path:bom04062,path:bom04064,path:bom04066,path:bom04070,path:bom04071,path:bom04150,path:bom04270,path:bom04310,path:bom04370,path:bom04510,path:bom04540,path:bom04650,path:bom04662,path:bom04666,path:bom04670,path:bom04713,path:bom04720,path:bom04723,path:bom04724,path:bom04725,path:bom04726,path:bom04727,path:bo…	EGFR tyrosine kinase inhibitor resistance|MAPK signaling pathway|ErbB signaling pathway|Ras signaling pathway|Rap1 signaling pathway|Calcium signaling pathway|Chemokine signaling pathway|NF-kappa B signaling pathway|HIF-1 signaling pathway|Phosphatidylinositol signaling system|Sphingolipid signaling pathway|mTOR signaling pathway|Vascular smooth muscle contraction|Wnt signaling pathway|VEGF signa…
RHBDL2	793.205	685.683	618.867	155.286	103.873	175.296	699.252	144.818	2.27043	4.60904e-16	9.15623e-14	RHBDL2	Rhomboid-related protein 2	GO:0004252,GO:0005886,GO:0016021	serine-type endopeptidase activity|plasma membrane|integral component of membrane	-	-
RFK	604.232	895.959	593.913	2105.2	1011.1	1246.75	698.035	1454.35	-1.05882	0.00185232	0.0133045	RFK	Riboflavin kinase	GO:0005524,GO:0005737,GO:0005829,GO:0006771,GO:0006915,GO:0008531,GO:0009231,GO:0009398,GO:0033864,GO:0046872,GO:0072593	ATP binding|cytoplasm|cytosol|riboflavin metabolic process|apoptotic process|riboflavin kinase activity|riboflavin biosynthetic process|FMN biosynthetic process|positive regulation of NAD(P)H oxidase activity|metal ion binding|reactive oxygen species metabolic process	path:bom00740	Riboflavin metabolism
PFKFB3	705.339	825.867	560.973	3375.39	1625.76	613.535	697.393	1871.56	-1.42419	0.00491498	0.0282342	PFKFB3	6-phosphofructo-2-kinase/fructose-2,6-bisphosphatase 3	GO:0003873,GO:0004331,GO:0005524,GO:0006000,GO:0006003	6-phosphofructo-2-kinase activity|fructose-2,6-bisphosphate 2-phosphatase activity|ATP binding|fructose metabolic process|fructose 2,6-bisphosphate metabolic process	path:bom00051,path:bom04066,path:bom04152	Fructose and mannose metabolism|HIF-1 signaling pathway|AMPK signaling pathway
EDN1	947.272	698.889	444.187	177.603	231.571	97.4859	696.783	168.887	2.04478	3.39671e-07	1.09913e-05	EDN1	Endothelin-1	GO:0000122,GO:0001516,GO:0001569,GO:0001666,GO:0001701,GO:0003100,GO:0005125,GO:0005179,GO:0005615,GO:0005737,GO:0006885,GO:0007166,GO:0007193,GO:0007205,GO:0007507,GO:0007585,GO:0007589,GO:0008217,GO:0009953,GO:0010460,GO:0010827,GO:0010870,GO:0014032,GO:0014065,GO:0014824,GO:0014826,GO:0019229,GO:0019722,GO:0030072,GO:0030185,GO:0030335,GO:0031583,GO:0031707,GO:0031708,GO:0032269,GO:0035810,GO:…	negative regulation of transcription by RNA polymerase II|prostaglandin biosynthetic process|branching involved in blood vessel morphogenesis|response to hypoxia|in utero embryonic development|regulation of systemic arterial blood pressure by endothelin|cytokine activity|hormone activity|extracellular space|cytoplasm|regulation of pH|cell surface receptor signaling pathway|adenylate cyclase-inhib…	path:bom04024,path:bom04066,path:bom04080,path:bom04270,path:bom04668,path:bom04916,path:bom04924,path:bom04926,path:bom04933,path:bom05200,path:bom05410,path:bom05418	cAMP signaling pathway|HIF-1 signaling pathway|Neuroactive ligand-receptor interaction|Vascular smooth muscle contraction|TNF signaling pathway|Melanogenesis|Renin secretion|Relaxin signaling pathway|AGE-RAGE signaling pathway in diabetic complications|Pathways in cancer|Hypertrophic cardiomyopathy (HCM)|Fluid shear stress and atherosclerosis
TNRC6B	678.858	696.857	711.697	188.761	515.555	175.296	695.804	293.204	1.24721	0.00316438	0.0202784	TNRC6B	Trinucleotide repeat-containing gene 6B protein	GO:0000932,GO:0003723,GO:0005654,GO:0005829,GO:0007223,GO:0010628,GO:0010629,GO:0031047,GO:0035068,GO:0035194,GO:0035195,GO:0035278,GO:0045652,GO:0060213,GO:1900153	P-body|RNA binding|nucleoplasm|cytosol|Wnt signaling pathway, calcium modulating pathway|positive regulation of gene expression|negative regulation of gene expression|gene silencing by RNA|micro-ribonucleoprotein complex|posttranscriptional gene silencing by RNA|gene silencing by miRNA|miRNA mediated inhibition of translation|regulation of megakaryocyte differentiation|positive regulation of nucl…	-	-
TSR1	723.393	699.905	660.79	1987.11	1592.41	982.908	694.696	1520.81	-1.13041	0.000137211	0.00173801	Tsr1	Pre-rRNA-processing protein TSR1 homolog	GO:0000462,GO:0003924,GO:0005525,GO:0005730,GO:0030688,GO:0034511	maturation of SSU-rRNA from tricistronic rRNA transcript (SSU-rRNA, 5.8S rRNA, LSU-rRNA)|GTPase activity|GTP binding|nucleolus|preribosome, small subunit precursor|U3 snoRNA binding	-	-
LOC102285929	217.861	115.804	1742.81	1.85972	0	0.894366	692.158	0.918028	9.55349	1.83591e-09	1.11677e-07	-	Lysozyme C, tracheal isozyme	GO:0003796,GO:0008152,GO:0019835,GO:0050829,GO:0050830	lysozyme activity|metabolic process|cytolysis|defense response to Gram-negative bacterium|defense response to Gram-positive bacterium	path:bom04970	Salivary secretion
PDPR	740.244	634.892	698.721	255.711	402.152	303.19	691.286	320.351	1.10968	1.24472e-05	0.000243573	PDPR	Pyruvate dehydrogenase phosphatase regulatory subunit, mitochondrial	GO:0005737,GO:0005739,GO:0005759,GO:0016491	cytoplasm|mitochondrion|mitochondrial matrix|oxidoreductase activity	-	-
CREBZF	547.661	798.44	726.67	1476.62	1877.34	1003.48	690.923	1452.48	-1.07141	0.000381872	0.00385161	Crebzf	CREB/ATF bZIP transcription factor	GO:0003700,GO:0005634,GO:0005739,GO:0006351,GO:0009615,GO:0042802,GO:0045814,GO:0045892,GO:0051090	DNA-binding transcription factor activity|nucleus|mitochondrion|transcription, DNA-templated|response to virus|identical protein binding|negative regulation of gene expression, epigenetic|negative regulation of transcription, DNA-templated|regulation of DNA-binding transcription factor activity	-	-
SORD	830.518	462.201	773.584	154.357	93.3907	254.894	688.768	167.547	2.03855	5.49507e-07	1.68766e-05	SORD	Sorbitol dehydrogenase	GO:0003939,GO:0006062,GO:0008270,GO:0030317,GO:0031514,GO:0031966,GO:0042802,GO:0046370,GO:0051160,GO:0051287,GO:0070062	L-iditol 2-dehydrogenase activity|sorbitol catabolic process|zinc ion binding|flagellated sperm motility|motile cilium|mitochondrial membrane|identical protein binding|fructose biosynthetic process|L-xylitol catabolic process|NAD binding|extracellular exosome	path:bom00040,path:bom00051	Pentose and glucuronate interconversions|Fructose and mannose metabolism
CKAP2	499.515	695.842	868.41	246.413	211.558	202.127	687.922	220.033	1.6453	5.45458e-09	2.93165e-07	CKAP2	Cytoskeleton-associated protein 2	GO:0005737,GO:0005874,GO:0006915,GO:0007049	cytoplasm|microtubule|apoptotic process|cell cycle	-	-
VLDLR	772.743	454.075	836.469	174.813	303.996	143.099	687.762	207.303	1.73053	4.03077e-06	9.51261e-05	VLDLR	Very low-density lipoprotein receptor	GO:0000122,GO:0005509,GO:0005905,GO:0006869,GO:0008203,GO:0016021,GO:0021517,GO:0030229,GO:0034185,GO:0034189,GO:0034361,GO:0034437,GO:0034447,GO:0038025,GO:0043235,GO:0045860,GO:0048306,GO:0048813,GO:1900006	negative regulation of transcription by RNA polymerase II|calcium ion binding|clathrin-coated pit|lipid transport|cholesterol metabolic process|integral component of membrane|ventral spinal cord development|very-low-density lipoprotein particle receptor activity|apolipoprotein binding|very-low-density lipoprotein particle binding|very-low-density lipoprotein particle|glycoprotein transporter acti…	-	-
PTGR2	743.855	583.085	735.653	387.751	194.405	347.908	687.531	310.021	1.14864	0.000263996	0.00286922	PTGR2	Prostaglandin reductase 2	GO:0005737,GO:0006693,GO:0036132,GO:0047522	cytoplasm|prostaglandin metabolic process|13-prostaglandin reductase activity|15-oxoprostaglandin 13-oxidase activity	-	-
SGSM2	566.919	856.342	637.832	1181.85	1198.83	1778	687.031	1386.23	-1.01241	0.000307546	0.00321561	SGSM2	Small G protein signaling modulator 2	GO:0005096,GO:0005737,GO:0006886,GO:0017137,GO:0034499,GO:0042470,GO:0043547,GO:0090630	GTPase activator activity|cytoplasm|intracellular protein transport|Rab GTPase binding|late endosome to Golgi transport|melanosome|positive regulation of GTPase activity|activation of GTPase activity	-	-
ATP1B1	558.493	858.374	639.829	2468.78	2718.81	2645.53	685.565	2611.04	-1.92867	2.16195e-16	4.52396e-14	ATP1B1	Sodium/potassium-transporting ATPase subunit beta-1	GO:0001671,GO:0005391,GO:0005524,GO:0005622,GO:0005890,GO:0006874,GO:0006883,GO:0007155,GO:0008022,GO:0010107,GO:0010468,GO:0010882,GO:0014704,GO:0016323,GO:0016324,GO:0019901,GO:0030007,GO:0030955,GO:0031402,GO:0036376,GO:0042383,GO:0043209,GO:0046034,GO:0050821,GO:0051117,GO:0055119,GO:0060048,GO:0072659,GO:0086009,GO:1901018,GO:1903278,GO:1903281,GO:1903288	ATPase activator activity|sodium:potassium-exchanging ATPase activity|ATP binding|intracellular|sodium:potassium-exchanging ATPase complex|cellular calcium ion homeostasis|cellular sodium ion homeostasis|cell adhesion|protein C-terminus binding|potassium ion import|regulation of gene expression|regulation of cardiac muscle contraction by calcium ion signaling|intercalated disc|basolateral plasma …	path:bom04022,path:bom04024,path:bom04260,path:bom04261,path:bom04911,path:bom04918,path:bom04919,path:bom04925,path:bom04960,path:bom04961,path:bom04964,path:bom04970,path:bom04971,path:bom04972,path:bom04973,path:bom04974,path:bom04976,path:bom04978	cGMP-PKG signaling pathway|cAMP signaling pathway|Cardiac muscle contraction|Adrenergic signaling in cardiomyocytes|Insulin secretion|Thyroid hormone synthesis|Thyroid hormone signaling pathway|Aldosterone synthesis and secretion|Aldosterone-regulated sodium reabsorption|Endocrine and other factor-regulated calcium reabsorption|Proximal tubule bicarbonate reclamation|Salivary secretion|Gastric ac…
LOXL2	563.308	760.854	716.688	2594.31	1248.39	1370.17	680.284	1737.62	-1.35261	5.08147e-05	0.000761976	LOXL2	Lysyl oxidase homolog 2	GO:0000122,GO:0000785,GO:0001666,GO:0001837,GO:0001935,GO:0002040,GO:0004720,GO:0005044,GO:0005507,GO:0005509,GO:0005604,GO:0005615,GO:0005634,GO:0005783,GO:0006464,GO:0010718,GO:0016020,GO:0018057,GO:0030199,GO:0032332,GO:0043542,GO:0045892,GO:0046688,GO:0070492,GO:0070828,GO:1902455	negative regulation of transcription by RNA polymerase II|chromatin|response to hypoxia|epithelial to mesenchymal transition|endothelial cell proliferation|sprouting angiogenesis|protein-lysine 6-oxidase activity|scavenger receptor activity|copper ion binding|calcium ion binding|basement membrane|extracellular space|nucleus|endoplasmic reticulum|cellular protein modification process|positive regu…	-	-
DFFA	741.448	628.797	666.779	252.922	211.558	348.803	679.008	271.094	1.32387	6.64972e-07	1.98782e-05	DFFA	DNA fragmentation factor subunit alpha	GO:0000790,GO:0005634,GO:0005654,GO:0005811,GO:0005829,GO:0005886,GO:0006309,GO:0019904,GO:0032076,GO:0043065,GO:0044183,GO:0060703,GO:0061077,GO:0070242,GO:1900118,GO:1902511	nuclear chromatin|nucleus|nucleoplasm|lipid droplet|cytosol|plasma membrane|apoptotic DNA fragmentation|protein domain specific binding|negative regulation of deoxyribonuclease activity|positive regulation of apoptotic process|protein binding involved in protein folding|deoxyribonuclease inhibitor activity|chaperone-mediated protein folding|thymocyte apoptotic process|negative regulation of execu…	path:bom04210	Apoptosis
LOC102267113	913.57	661.303	461.156	399.839	332.585	209.282	678.676	313.902	1.11208	0.00176966	0.0128521	ABCB1	Multidrug resistance protein 1	-	-	path:bom02010,path:bom04976,path:bom05206,path:bom05226	ABC transporters|Bile secretion|MicroRNAs in cancer|Gastric cancer
RNF38	760.707	568.863	705.708	242.693	454.565	238.796	678.426	312.018	1.12073	0.00059554	0.00554354	RNF38	E3 ubiquitin-protein ligase RNF38	GO:0004842,GO:0005634,GO:0005654,GO:0008584,GO:0016567,GO:0036126,GO:0046872	ubiquitin-protein transferase activity|nucleus|nucleoplasm|male gonad development|protein ubiquitination|sperm flagellum|metal ion binding	-	-
DBP	852.184	435.79	717.686	136.689	108.638	279.042	668.553	174.79	1.93448	3.59234e-06	8.64696e-05	DBP	D site-binding protein	GO:0000977,GO:0001077,GO:0005634,GO:0007623	RNA polymerase II regulatory region sequence-specific DNA binding|proximal promoter DNA-binding transcription activator activity, RNA polymerase II-specific|nucleus|circadian rhythm	-	-
LOC102279342	722.19	837.041	446.183	176.673	278.266	160.986	668.471	205.308	1.70332	7.54598e-07	2.22606e-05	NXPE4	NXPE family member 4	GO:0070062	extracellular exosome	-	-
KLHL41	1070.04	226.529	707.704	122.741	360.221	201.232	668.093	228.065	1.5504	0.00476509	0.027575	KLHL41	Kelch-like protein 41	GO:0001726,GO:0005634,GO:0005737,GO:0005789,GO:0005829,GO:0005856,GO:0005886,GO:0006941,GO:0016567,GO:0030239,GO:0031143,GO:0031275,GO:0031430,GO:0031463,GO:0033017,GO:0035914,GO:0043687,GO:0045214,GO:0045661,GO:0048741,GO:2000291,GO:2001014	ruffle|nucleus|cytoplasm|endoplasmic reticulum membrane|cytosol|cytoskeleton|plasma membrane|striated muscle contraction|protein ubiquitination|myofibril assembly|pseudopodium|regulation of lateral pseudopodium assembly|M band|Cul3-RING ubiquitin ligase complex|sarcoplasmic reticulum membrane|skeletal muscle cell differentiation|post-translational protein modification|sarcomere organization|regul…	-	-
RACGAP1	611.454	668.414	716.688	345.908	254.442	387.26	665.519	329.203	1.0154	4.1688e-05	0.000650997	RACGAP1	Rac GTPase-activating protein 1	GO:0000281,GO:0000915,GO:0001669,GO:0005096,GO:0005547,GO:0005634,GO:0005654,GO:0005829,GO:0005874,GO:0006890,GO:0007018,GO:0007283,GO:0007405,GO:0008017,GO:0008272,GO:0019886,GO:0019901,GO:0030496,GO:0031234,GO:0032154,GO:0032467,GO:0035556,GO:0043014,GO:0043015,GO:0045995,GO:0046872,GO:0048487,GO:0051056,GO:0051233,GO:0051256,GO:0051988,GO:0070062,GO:0072686,GO:0090543,GO:0097149	mitotic cytokinesis|actomyosin contractile ring assembly|acrosomal vesicle|GTPase activator activity|phosphatidylinositol-3,4,5-trisphosphate binding|nucleus|nucleoplasm|cytosol|microtubule|retrograde vesicle-mediated transport, Golgi to ER|microtubule-based movement|spermatogenesis|neuroblast proliferation|microtubule binding|sulfate transport|antigen processing and presentation of exogenous pep…	-	-
COL6A5	343.04	568.863	1082.02	148.777	100.061	219.12	664.641	155.986	2.09119	4.98966e-06	0.000113162	COL6A5	Collagen alpha-5(VI) chain	GO:0005576,GO:0005581,GO:0007155,GO:0030020,GO:0062023	extracellular region|collagen trimer|cell adhesion|extracellular matrix structural constituent conferring tensile strength|collagen-containing extracellular matrix	path:bom04151,path:bom04510,path:bom04512,path:bom04974,path:bom05165	PI3K-Akt signaling pathway|Focal adhesion|ECM-receptor interaction|Protein digestion and absorption|Human papillomavirus infection
TAF1D	485.071	757.807	749.628	1413.39	2070.79	1041.04	664.168	1508.41	-1.18283	0.000306595	0.00320995	TAF1D	TATA box-binding protein-associated factor RNA polymerase I subunit D	GO:0003677,GO:0005654,GO:0005668,GO:0005815,GO:0006355	DNA binding|nucleoplasm|RNA polymerase transcription factor SL1 complex|microtubule organizing center|regulation of transcription, DNA-templated	-	-
APBB2	689.691	611.528	687.741	278.028	362.127	189.606	662.987	276.587	1.26168	1.53176e-05	0.000287898	APBB2	Amyloid-beta A4 precursor protein-binding family B member 2	GO:0001540,GO:0001764,GO:0005634,GO:0005737,GO:0006355,GO:0007050,GO:0007411,GO:0008134,GO:0016020,GO:0030027,GO:0030198,GO:0030308,GO:0030426,GO:0035556,GO:0043065,GO:0043066,GO:0045202	amyloid-beta binding|neuron migration|nucleus|cytoplasm|regulation of transcription, DNA-templated|cell cycle arrest|axon guidance|transcription factor binding|membrane|lamellipodium|extracellular matrix organization|negative regulation of cell growth|growth cone|intracellular signal transduction|positive regulation of apoptotic process|negative regulation of apoptotic process|synapse	-	-
SLC31A2	799.223	669.43	513.061	96.7053	333.538	194.972	660.571	208.405	1.66436	0.000110858	0.00147067	SLC31A2	Probable low affinity copper uptake protein 2	GO:0005375,GO:0005770,GO:0005887,GO:0006825,GO:0006878,GO:0055037,GO:1902311	copper ion transmembrane transporter activity|late endosome|integral component of plasma membrane|copper ion transport|cellular copper ion homeostasis|recycling endosome|regulation of copper ion transmembrane transport	-	-
ARHGDIB	355.077	476.423	1148.9	218.517	211.558	327.338	660.132	252.471	1.38696	0.00194551	0.0138095	ARHGDIB	Rho GDP-dissociation inhibitor 2	GO:0003924,GO:0005094,GO:0005096,GO:0005829,GO:0007266,GO:0016020,GO:0035023,GO:0048365,GO:1901164,GO:2000249	GTPase activity|Rho GDP-dissociation inhibitor activity|GTPase activator activity|cytosol|Rho protein signal transduction|membrane|regulation of Rho protein signal transduction|Rac GTPase binding|negative regulation of trophoblast cell migration|regulation of actin cytoskeleton reorganization	path:bom04722,path:bom04962	Neurotrophin signaling pathway|Vasopressin-regulated water reabsorption
AIF1L	524.791	818.757	635.836	3471.16	2013.62	3470.14	659.795	2984.97	-2.17725	7.72075e-13	9.40567e-11	AIF1L	Allograft inflammatory factor 1-like	GO:0005509,GO:0005737,GO:0005925,GO:0015629,GO:0032587,GO:0032991,GO:0042995,GO:0051015,GO:0051017,GO:0070062,GO:0097178	calcium ion binding|cytoplasm|focal adhesion|actin cytoskeleton|ruffle membrane|protein-containing complex|cell projection|actin filament binding|actin filament bundle assembly|extracellular exosome|ruffle assembly	-	-
NBEAL1	705.339	687.715	585.927	201.779	377.374	185.134	659.66	254.763	1.37292	3.11007e-05	0.000509492	NBEAL1	Neurobeachin-like protein 1	-	-	-	-
CCSER2	776.354	526.198	674.765	293.835	448.847	222.697	659.106	321.793	1.03445	0.00153299	0.0114835	CCSER2	Serine-rich coiled-coil domain-containing protein 2	GO:0001578,GO:0005737,GO:0008017,GO:0015630	microtubule bundle formation|cytoplasm|microtubule binding|microtubule cytoskeleton	-	-
ACSS2	890.701	341.318	733.657	155.286	158.192	252.211	655.225	188.563	1.79617	6.72397e-06	0.00014478	ACSS2	Acetyl-coenzyme A synthetase, cytoplasmic	GO:0003987,GO:0005524,GO:0005654,GO:0005737,GO:0005759,GO:0005829,GO:0006069,GO:0008610,GO:0016208,GO:0019413,GO:0019427,GO:0019542,GO:0043231	acetate-CoA ligase activity|ATP binding|nucleoplasm|cytoplasm|mitochondrial matrix|cytosol|ethanol oxidation|lipid biosynthetic process|AMP binding|acetate biosynthetic process|acetyl-CoA biosynthetic process from acetate|propionate biosynthetic process|intracellular membrane-bounded organelle	path:bom00010,path:bom00620,path:bom00630,path:bom00640	Glycolysis / Gluconeogenesis|Pyruvate metabolism|Glyoxylate and dicarboxylate metabolism|Propanoate metabolism
GNL2	675.247	657.24	628.849	2159.13	1371.32	1149.26	653.779	1559.9	-1.25463	1.2489e-05	0.000244088	GNL2	Nucleolar GTP-binding protein 2	GO:0003723,GO:0003924,GO:0005525,GO:0005634,GO:0005730,GO:0016020,GO:0042254	RNA binding|GTPase activity|GTP binding|nucleus|nucleolus|membrane|ribosome biogenesis	path:bom03008	Ribosome biogenesis in eukaryotes
NR3C1	564.512	742.57	646.816	236.184	445.988	228.063	651.299	303.412	1.10267	0.000819907	0.00710134	NR3C1	Glucocorticoid receptor	-	-	path:bom04080	Neuroactive ligand-receptor interaction
MYOC	453.776	842.121	657.796	120.882	296.372	414.986	651.231	277.413	1.23123	0.0056223	0.0313339	MYOC	Myocilin	GO:0001649,GO:0001953,GO:0005741,GO:0005743,GO:0005758,GO:0005783,GO:0005791,GO:0005794,GO:0005929,GO:0014068,GO:0014734,GO:0022011,GO:0030335,GO:0031175,GO:0031410,GO:0033268,GO:0035024,GO:0038031,GO:0038133,GO:0043408,GO:0045162,GO:0046872,GO:0051496,GO:0051497,GO:0051894,GO:0051897,GO:0051901,GO:0060348,GO:0062023,GO:0070062,GO:1900026	osteoblast differentiation|negative regulation of cell-matrix adhesion|mitochondrial outer membrane|mitochondrial inner membrane|mitochondrial intermembrane space|endoplasmic reticulum|rough endoplasmic reticulum|Golgi apparatus|cilium|positive regulation of phosphatidylinositol 3-kinase signaling|skeletal muscle hypertrophy|myelination in peripheral nervous system|positive regulation of cell mig…	-	-
LOC102287915	184.158	602.385	1164.87	266.87	262.066	177.084	650.47	235.34	1.46737	0.00680469	0.0361272	-	Regakine-1	GO:0002548,GO:0005615,GO:0006954,GO:0007186,GO:0008009,GO:0008201,GO:0030593,GO:0043547,GO:0048020,GO:0048247,GO:0050729,GO:0070098,GO:0070374,GO:0071346,GO:0071347,GO:0071356	monocyte chemotaxis|extracellular space|inflammatory response|G protein-coupled receptor signaling pathway|chemokine activity|heparin binding|neutrophil chemotaxis|positive regulation of GTPase activity|CCR chemokine receptor binding|lymphocyte chemotaxis|positive regulation of inflammatory response|chemokine-mediated signaling pathway|positive regulation of ERK1 and ERK2 cascade|cellular respons…	-	-
MACC1	760.707	655.208	535.021	198.99	265.877	83.176	650.312	182.681	1.83223	8.03572e-06	0.00016815	MACC1	Metastasis-associated in colon cancer protein 1	GO:0000977,GO:0001228,GO:0005634,GO:0005737,GO:0005739,GO:0008083,GO:0045944,GO:0051781	RNA polymerase II regulatory region sequence-specific DNA binding|DNA-binding transcription activator activity, RNA polymerase II-specific|nucleus|cytoplasm|mitochondrion|growth factor activity|positive regulation of transcription by RNA polymerase II|positive regulation of cell division	-	-
AK1	778.761	410.394	758.611	203.639	269.689	447.183	649.256	306.837	1.08079	0.004868	0.0280361	AK1	Adenylate kinase isoenzyme 1	GO:0001520,GO:0004017,GO:0004550,GO:0005524,GO:0005829,GO:0005886,GO:0006165,GO:0006172,GO:0007050,GO:0009142,GO:0046033,GO:0046034	outer dense fiber|adenylate kinase activity|nucleoside diphosphate kinase activity|ATP binding|cytosol|plasma membrane|nucleoside diphosphate phosphorylation|ADP biosynthetic process|cell cycle arrest|nucleoside triphosphate biosynthetic process|AMP metabolic process|ATP metabolic process	path:bom00230,path:bom00730	Purine metabolism|Thiamine metabolism
MX1	326.189	844.152	776.578	108.794	88.6258	106.43	648.973	101.283	2.68026	3.26313e-12	3.50764e-10	MX1	Interferon-induced GTP-binding protein Mx1	GO:0000266,GO:0003374,GO:0003924,GO:0005525,GO:0005634,GO:0005737,GO:0005789,GO:0005829,GO:0008017,GO:0009615,GO:0016020,GO:0031965,GO:0031966,GO:0034340,GO:0034342,GO:0042802,GO:0045071,GO:0045087,GO:0048471,GO:0051607,GO:0061025	mitochondrial fission|dynamin family protein polymerization involved in mitochondrial fission|GTPase activity|GTP binding|nucleus|cytoplasm|endoplasmic reticulum membrane|cytosol|microtubule binding|response to virus|membrane|nuclear membrane|mitochondrial membrane|response to type I interferon|response to type III interferon|identical protein binding|negative regulation of viral genome replicati…	path:bom05160,path:bom05162,path:bom05164,path:bom05165	Hepatitis C|Measles|Influenza A|Human papillomavirus infection
PDZD3	812.463	430.711	703.712	39.0541	17.1534	57.2394	648.962	37.8156	4.09818	6.86004e-21	2.69154e-18	PDZD3	Na(+)/H(+) exchange regulatory cofactor NHE-RF4	GO:0005829,GO:0005903,GO:0006811,GO:0006833,GO:0007168,GO:0008022,GO:0008200,GO:0009636,GO:0010754,GO:0030251,GO:0035003,GO:0045177,GO:1990381	cytosol|brush border|ion transport|water transport|receptor guanylyl cyclase signaling pathway|protein C-terminus binding|ion channel inhibitor activity|response to toxic substance|negative regulation of cGMP-mediated signaling|guanylate cyclase inhibitor activity|subapical complex|apical part of cell|ubiquitin-specific protease binding	-	-
MRTO4	678.858	736.475	530.03	2106.13	1115.92	1536.52	648.454	1586.19	-1.29066	1.51223e-05	0.000285587	MRTO4	mRNA turnover protein 4 homolog	GO:0000027,GO:0000956,GO:0005730,GO:0005737,GO:0006364	ribosomal large subunit assembly|nuclear-transcribed mRNA catabolic process|nucleolus|cytoplasm|rRNA processing	-	-
ERLIN1	751.077	657.24	537.017	1775.1	1320.81	1034.78	648.445	1376.9	-1.08674	0.000107784	0.00143717	Erlin1	Erlin-1	GO:0005783,GO:0005789,GO:0008203,GO:0015485,GO:0016021,GO:0030433,GO:0031625,GO:0032933,GO:0032991,GO:0045541,GO:0045717	endoplasmic reticulum|endoplasmic reticulum membrane|cholesterol metabolic process|cholesterol binding|integral component of membrane|ubiquitin-dependent ERAD pathway|ubiquitin protein ligase binding|SREBP signaling pathway|protein-containing complex|negative regulation of cholesterol biosynthetic process|negative regulation of fatty acid biosynthetic process	-	-
MCCC1	781.169	592.227	570.955	253.852	361.174	352.38	648.117	322.469	1.00647	0.000127517	0.00164441	MCCC1	Methylcrotonoyl-CoA carboxylase subunit alpha, mitochondrial	GO:0002169,GO:0004075,GO:0004485,GO:0005524,GO:0005739,GO:0005759,GO:0005829,GO:0006552,GO:0006768,GO:0009374,GO:0046872,GO:0051291,GO:1905202	3-methylcrotonyl-CoA carboxylase complex, mitochondrial|biotin carboxylase activity|methylcrotonoyl-CoA carboxylase activity|ATP binding|mitochondrion|mitochondrial matrix|cytosol|leucine catabolic process|biotin metabolic process|biotin binding|metal ion binding|protein heterooligomerization|methylcrotonoyl-CoA carboxylase complex	path:bom00280	Valine, leucine and isoleucine degradation
CTSH	259.988	611.528	1066.05	163.655	177.252	175.296	645.855	172.068	1.90886	2.66503e-05	0.000447452	CTSH	Pro-cathepsin H	GO:0001656,GO:0001913,GO:0002764,GO:0004175,GO:0004177,GO:0004197,GO:0004252,GO:0005615,GO:0005764,GO:0005829,GO:0006508,GO:0008234,GO:0008284,GO:0008656,GO:0010628,GO:0010634,GO:0010813,GO:0010815,GO:0010952,GO:0030108,GO:0030335,GO:0031638,GO:0031648,GO:0032526,GO:0033619,GO:0036464,GO:0043066,GO:0043129,GO:0045766,GO:0051603,GO:0060448,GO:0070324,GO:0070371,GO:0097067,GO:0097208,GO:2001235	metanephros development|T cell mediated cytotoxicity|immune response-regulating signaling pathway|endopeptidase activity|aminopeptidase activity|cysteine-type endopeptidase activity|serine-type endopeptidase activity|extracellular space|lysosome|cytosol|proteolysis|cysteine-type peptidase activity|positive regulation of cell proliferation|cysteine-type endopeptidase activator activity involved in…	path:bom04142,path:bom04210	Lysosome|Apoptosis
KCTD11	681.266	626.765	626.852	382.172	255.395	296.035	644.961	311.201	1.05108	1.33964e-05	0.000259559	KCTD11	BTB/POZ domain-containing protein KCTD11	GO:0007049,GO:0007275,GO:0016567,GO:0016740,GO:0040008,GO:0051260	cell cycle|multicellular organism development|protein ubiquitination|transferase activity|regulation of growth|protein homooligomerization	-	-
PPP1R15A	714.968	631.844	587.924	1484.98	2262.34	1074.13	644.912	1607.15	-1.31747	2.35667e-05	0.00040599	PPP1R15A	Protein phosphatase 1 regulatory subunit 15A	GO:0000164,GO:0005737,GO:0005741,GO:0005783,GO:0005789,GO:0006417,GO:0006915,GO:0019888,GO:0032516,GO:0034976	protein phosphatase type 1 complex|cytoplasm|mitochondrial outer membrane|endoplasmic reticulum|endoplasmic reticulum membrane|regulation of translation|apoptotic process|protein phosphatase regulator activity|positive regulation of phosphoprotein phosphatase activity|response to endoplasmic reticulum stress	path:bom04141	Protein processing in endoplasmic reticulum
BTC	779.965	426.647	726.67	309.643	236.336	216.436	644.427	254.138	1.3421	1.96012e-05	0.000351166	BTC	Probetacellulin	GO:0005154,GO:0005615,GO:0005886,GO:0007173,GO:0008083,GO:0008284,GO:0016021,GO:0051781	epidermal growth factor receptor binding|extracellular space|plasma membrane|epidermal growth factor receptor signaling pathway|growth factor activity|positive regulation of cell proliferation|integral component of membrane|positive regulation of cell division	path:bom04012	ErbB signaling pathway
BTG2	723.393	670.446	537.017	2609.18	862.434	2288.68	643.619	1920.1	-1.57712	7.38554e-05	0.00105756	Btg2	Protein BTG2	GO:0000122,GO:0001078,GO:0005634,GO:0005737,GO:0006479,GO:0006974,GO:0008285,GO:0008306,GO:0009612,GO:0009952,GO:0014070,GO:0017148,GO:0021542,GO:0021954,GO:0030182,GO:0031175,GO:0035914,GO:0043066,GO:0043434,GO:0043524,GO:0045930,GO:0051602,GO:0060213,GO:2000178	negative regulation of transcription by RNA polymerase II|proximal promoter DNA-binding transcription repressor activity, RNA polymerase II-specific|nucleus|cytoplasm|protein methylation|cellular response to DNA damage stimulus|negative regulation of cell proliferation|associative learning|response to mechanical stimulus|anterior/posterior pattern specification|response to organic cyclic compound…	path:bom03018	RNA degradation
TMEM8A	705.339	395.157	824.491	104.144	114.356	152.042	641.662	123.514	2.37658	5.46605e-12	5.71894e-10	TMEM8A	Post-GPI attachment to proteins factor 6	GO:0004623,GO:0005765,GO:0005886,GO:0005887,GO:0070062,GO:0102567,GO:0102568	phospholipase A2 activity|lysosomal membrane|plasma membrane|integral component of plasma membrane|extracellular exosome|phospholipase A2 activity (consuming 1,2-dipalmitoylphosphatidylcholine)|phospholipase A2 activity consuming 1,2-dioleoylphosphatidylethanolamine)	-	-
PEPD	548.864	568.863	806.524	338.469	204.888	362.218	641.417	301.858	1.08741	0.000487804	0.00472276	PEPD	Xaa-Pro dipeptidase	GO:0004177,GO:0004181,GO:0005634,GO:0005654,GO:0006508,GO:0006520,GO:0030145,GO:0030574,GO:0070062,GO:0102009	aminopeptidase activity|metallocarboxypeptidase activity|nucleus|nucleoplasm|proteolysis|cellular amino acid metabolic process|manganese ion binding|collagen catabolic process|extracellular exosome|proline dipeptidase activity	-	-
CD3D	733.023	654.193	532.026	20.4569	17.1534	40.2465	639.747	25.9522	4.61875	4.3619e-37	9.77938e-34	CD3D	T-cell surface glycoprotein CD3 delta chain	GO:0002250,GO:0003713,GO:0004888,GO:0007166,GO:0009897,GO:0016021,GO:0030217,GO:0042105,GO:0042803,GO:0045059,GO:0045944,GO:0046982,GO:0051260	adaptive immune response|transcription coactivator activity|transmembrane signaling receptor activity|cell surface receptor signaling pathway|external side of plasma membrane|integral component of membrane|T cell differentiation|alpha-beta T cell receptor complex|protein homodimerization activity|positive thymic T cell selection|positive regulation of transcription by RNA polymerase II|protein he…	path:bom04640,path:bom04658,path:bom04659,path:bom04660,path:bom05142,path:bom05162,path:bom05166,path:bom05169,path:bom05170,path:bom05235,path:bom05340	Hematopoietic cell lineage|Th1 and Th2 cell differentiation|Th17 cell differentiation|T cell receptor signaling pathway|Chagas disease (American trypanosomiasis)|Measles|Human T-cell leukemia virus 1 infection|Epstein-Barr virus infection|Human immunodeficiency virus 1 infection|PD-L1 expression and PD-1 checkpoint pathway in cancer|Primary immunodeficiency
RAB19	719.782	653.177	541.01	52.0721	35.2597	85.8591	637.99	57.7303	3.46364	1.23058e-22	6.65956e-20	RAB19	Ras-related protein Rab-19	GO:0000139,GO:0003924,GO:0005525,GO:0005789,GO:0005886,GO:0006886,GO:0006888,GO:0032482	Golgi membrane|GTPase activity|GTP binding|endoplasmic reticulum membrane|plasma membrane|intracellular protein transport|ER to Golgi vesicle-mediated transport|Rab protein signal transduction	-	-
LOC102272594	866.628	399.22	647.814	132.04	69.5665	364.007	637.887	188.538	1.75765	0.0013487	0.0103789	-	Dihydrodiol dehydrogenase 3	GO:0004032,GO:0005737,GO:0006693,GO:0008106,GO:0008202,GO:0016229,GO:0016491,GO:0042448,GO:0044597,GO:0044598,GO:0047023,GO:0047086	alditol:NADP+ 1-oxidoreductase activity|cytoplasm|prostaglandin metabolic process|alcohol dehydrogenase (NADP+) activity|steroid metabolic process|steroid dehydrogenase activity|oxidoreductase activity|progesterone metabolic process|daunorubicin metabolic process|doxorubicin metabolic process|androsterone dehydrogenase activity|ketosteroid monooxygenase activity	-	-
FGD6	643.953	662.319	606.889	212.008	305.902	259.366	637.72	259.092	1.2996	2.63843e-08	1.19675e-06	FGD6	FYVE, RhoGEF and PH domain-containing protein 6	GO:0001726,GO:0005085,GO:0005089,GO:0005737,GO:0005794,GO:0005856,GO:0007010,GO:0008360,GO:0030027,GO:0030036,GO:0031267,GO:0035023,GO:0043087,GO:0046847,GO:0046872	ruffle|guanyl-nucleotide exchange factor activity|Rho guanyl-nucleotide exchange factor activity|cytoplasm|Golgi apparatus|cytoskeleton|cytoskeleton organization|regulation of cell shape|lamellipodium|actin cytoskeleton organization|small GTPase binding|regulation of Rho protein signal transduction|regulation of GTPase activity|filopodium assembly|metal ion binding	-	-
GPX1	572.937	701.936	625.854	1290.64	1332.25	2418.36	633.576	1680.42	-1.40712	4.62563e-06	0.000106757	GPX1	Glutathione peroxidase 1	GO:0004602,GO:0005737,GO:0006749,GO:0006979,GO:0042744,GO:1902905	glutathione peroxidase activity|cytoplasm|glutathione metabolic process|response to oxidative stress|hydrogen peroxide catabolic process|positive regulation of supramolecular fiber organization	path:bom00480,path:bom00590,path:bom04918	Glutathione metabolism|Arachidonic acid metabolism|Thyroid hormone synthesis
ME1	1091.71	351.476	457.163	106.004	62.8957	167.246	633.45	112.049	2.49783	4.54311e-07	1.42031e-05	ME1	NADP-dependent malic enzyme	-	-	path:bom00620,path:bom03320	Pyruvate metabolism|PPAR signaling pathway
ABHD1	471.831	559.721	853.438	139.479	97.2025	338.07	628.33	191.584	1.7132	0.000248398	0.00273569	ABHD1	Protein ABHD1	GO:0016021,GO:0016298,GO:0034338,GO:0044255,GO:0047372,GO:0051792,GO:0051793	integral component of membrane|lipase activity|short-chain carboxylesterase activity|cellular lipid metabolic process|acylglycerol lipase activity|medium-chain fatty acid biosynthetic process|medium-chain fatty acid catabolic process	-	-
IL1RL2	769.132	546.515	567.96	129.25	182.969	220.014	627.869	177.411	1.82249	7.01176e-10	4.72286e-08	IL1RL2	Interleukin-1 receptor-like 2	-	-	path:bom04060	Cytokine-cytokine receptor interaction
TBRG4	674.044	617.623	590.918	1475.69	1231.23	1134.06	627.528	1280.32	-1.02908	7.71236e-07	2.26239e-05	TBRG4	FAST kinase domain-containing protein 4	GO:0004672,GO:0005739,GO:0005759,GO:0016071,GO:0044528,GO:0045333,GO:0090615	protein kinase activity|mitochondrion|mitochondrial matrix|mRNA metabolic process|regulation of mitochondrial mRNA stability|cellular respiration|mitochondrial mRNA processing	-	-
NT5C3B	586.177	587.148	706.706	1737.91	1109.25	1576.77	626.677	1474.64	-1.23439	1.00577e-06	2.84921e-05	NT5C3B	7-methylguanosine phosphate-specific 5'-nucleotidase	GO:0000166,GO:0000287,GO:0005737,GO:0005829,GO:0008253,GO:0009117,GO:0043928	nucleotide binding|magnesium ion binding|cytoplasm|cytosol|5'-nucleotidase activity|nucleotide metabolic process|exonucleolytic nuclear-transcribed mRNA catabolic process involved in deadenylation-dependent decay	path:bom00230,path:bom00240,path:bom00760	Purine metabolism|Pyrimidine metabolism|Nicotinate and nicotinamide metabolism
ATOX1	754.688	496.739	619.865	304.064	247.771	338.07	623.764	296.635	1.07142	5.22208e-05	0.000778303	ATOX1	Copper transport protein ATOX1	GO:0005829,GO:0006825,GO:0006878,GO:0006979,GO:0015680,GO:0016531	cytosol|copper ion transport|cellular copper ion homeostasis|response to oxidative stress|protein maturation by copper ion transfer|copper chaperone activity	path:bom04978	Mineral absorption
TFPI2	352.669	768.981	745.635	1630.04	2474.85	1168.04	622.428	1757.65	-1.49701	0.000114073	0.00150316	TFPI2	Tissue factor pathway inhibitor 2	GO:0004867,GO:0005615,GO:0007596	serine-type endopeptidase inhibitor activity|extracellular space|blood coagulation	-	-
ID1	658.396	773.044	428.216	2021.51	1130.22	1024.05	619.886	1391.93	-1.16714	0.000955681	0.00794831	ID1	DNA-binding protein inhibitor ID-1	-	-	path:bom04015,path:bom04350,path:bom04390,path:bom04550	Rap1 signaling pathway|TGF-beta signaling pathway|Hippo signaling pathway|Signaling pathways regulating pluripotency of stem cells
CARS	616.269	571.911	663.785	1511.02	1830.65	829.077	617.321	1390.25	-1.17113	0.000255898	0.00280255	Cars	Cysteine--tRNA ligase, cytoplasmic	GO:0000049,GO:0004817,GO:0005524,GO:0005737,GO:0005829,GO:0006423,GO:0042803,GO:0046872	tRNA binding|cysteine-tRNA ligase activity|ATP binding|cytoplasm|cytosol|cysteinyl-tRNA aminoacylation|protein homodimerization activity|metal ion binding	path:bom00970	Aminoacyl-tRNA biosynthesis
KANK4	858.202	484.55	469.141	81.8276	256.348	105.535	603.964	147.904	2.02993	1.12588e-05	0.000223949	KANK4	KN motif and ankyrin repeat domain-containing protein 4	GO:0005737,GO:0005829,GO:0015630,GO:0030837	cytoplasm|cytosol|microtubule cytoskeleton|negative regulation of actin filament polymerization	-	-
MCEE	677.655	574.958	557.979	118.092	172.487	355.958	603.53	215.512	1.48497	0.00023621	0.00262356	MCEE	Methylmalonyl-CoA epimerase, mitochondrial	GO:0004493,GO:0005739,GO:0046491,GO:0046872	methylmalonyl-CoA epimerase activity|mitochondrion|L-methylmalonyl-CoA metabolic process|metal ion binding	path:bom00280,path:bom00630,path:bom00640	Valine, leucine and isoleucine degradation|Glyoxylate and dicarboxylate metabolism|Propanoate metabolism
ESYT3	643.953	555.657	610.882	97.6352	383.092	169.035	603.497	216.588	1.47871	0.00110113	0.00887574	ESYT3	Extended synaptotagmin-3	GO:0005509,GO:0005544,GO:0005789,GO:0005887,GO:0006869,GO:0008429,GO:0031210,GO:0031227,GO:0031234,GO:0035091,GO:0044232,GO:0061817	calcium ion binding|calcium-dependent phospholipid binding|endoplasmic reticulum membrane|integral component of plasma membrane|lipid transport|phosphatidylethanolamine binding|phosphatidylcholine binding|intrinsic component of endoplasmic reticulum membrane|extrinsic component of cytoplasmic side of plasma membrane|phosphatidylinositol binding|organelle membrane contact site|endoplasmic reticulu…	-	-
KDM2B	603.028	568.863	637.832	309.643	251.583	264.732	603.241	275.319	1.13162	8.48371e-08	3.27133e-06	KDM2B	Lysine-specific demethylase 2B	GO:0000122,GO:0000978,GO:0003677,GO:0005634,GO:0005654,GO:0005730,GO:0007283,GO:0008270,GO:0019843,GO:0021555,GO:0021592,GO:0021670,GO:0021678,GO:0021993,GO:0030307,GO:0030900,GO:0030901,GO:0030902,GO:0032452,GO:0035518,GO:0043524,GO:0048596,GO:0051864,GO:1902459,GO:2000178	negative regulation of transcription by RNA polymerase II|RNA polymerase II proximal promoter sequence-specific DNA binding|DNA binding|nucleus|nucleoplasm|nucleolus|spermatogenesis|zinc ion binding|rRNA binding|midbrain-hindbrain boundary morphogenesis|fourth ventricle development|lateral ventricle development|third ventricle development|initiation of neural tube closure|positive regulation of c…	-	-
GAL3ST2	1035.14	381.951	391.284	32.5451	57.178	53.6619	602.791	47.795	3.65595	1.6332e-15	3.08813e-13	GAL3ST2	Galactose-3-O-sulfotransferase 2	GO:0001733,GO:0009247,GO:0016021,GO:0032580	galactosylceramide sulfotransferase activity|glycolipid biosynthetic process|integral component of membrane|Golgi cisterna membrane	-	-
AMACR	699.32	561.752	541.01	104.144	69.5665	173.507	600.694	115.739	2.37431	4.6962e-11	3.83865e-09	AMACR	Alpha-methylacyl-CoA racemase	GO:0005102,GO:0005737,GO:0005739,GO:0005777,GO:0005782,GO:0005829,GO:0005886,GO:0006625,GO:0006699,GO:0008111,GO:0008206,GO:0033540,GO:0043231	signaling receptor binding|cytoplasm|mitochondrion|peroxisome|peroxisomal matrix|cytosol|plasma membrane|protein targeting to peroxisome|bile acid biosynthetic process|alpha-methylacyl-CoA racemase activity|bile acid metabolic process|fatty acid beta-oxidation using acyl-CoA oxidase|intracellular membrane-bounded organelle	path:bom00120,path:bom04146	Primary bile acid biosynthesis|Peroxisome
RYR3	704.135	457.122	639.829	172.024	400.246	186.922	600.362	253.064	1.24649	0.00114539	0.00917129	RYR3	Ryanodine receptor 3	-	-	path:bom04020,path:bom04371,path:bom04713,path:bom04921,path:bom04970,path:bom05010	Calcium signaling pathway|Apelin signaling pathway|Circadian entrainment|Oxytocin signaling pathway|Salivary secretion|Alzheimer disease
PPARGC1B	589.788	618.639	577.942	162.725	153.428	205.704	595.456	173.952	1.77469	8.25683e-15	1.40851e-12	PPARGC1B	Peroxisome proliferator-activated receptor gamma coactivator 1-beta	GO:0001503,GO:0003712,GO:0003723,GO:0005634,GO:0005654,GO:0005739,GO:0006355,GO:0006390,GO:0007015,GO:0008134,GO:0010694,GO:0016592,GO:0030331,GO:0030374,GO:0030520,GO:0034614,GO:0042327,GO:0045672,GO:0045780,GO:0045892,GO:0045944,GO:0050682,GO:0051091,GO:0051384,GO:0051591,GO:0060346,GO:0120162	ossification|transcription coregulator activity|RNA binding|nucleus|nucleoplasm|mitochondrion|regulation of transcription, DNA-templated|mitochondrial transcription|actin filament organization|transcription factor binding|positive regulation of alkaline phosphatase activity|mediator complex|estrogen receptor binding|nuclear receptor transcription coactivator activity|intracellular estrogen recept…	path:bom04931	Insulin resistance
PTGS1	556.086	407.347	820.498	220.377	286.843	205.704	594.644	237.641	1.32369	5.08254e-05	0.000761976	PTGS1	Prostaglandin G/H synthase 1	GO:0001750,GO:0004601,GO:0004666,GO:0005789,GO:0005794,GO:0006954,GO:0006979,GO:0008217,GO:0019371,GO:0020037,GO:0031090,GO:0042127,GO:0046872,GO:0051213	photoreceptor outer segment|peroxidase activity|prostaglandin-endoperoxide synthase activity|endoplasmic reticulum membrane|Golgi apparatus|inflammatory response|response to oxidative stress|regulation of blood pressure|cyclooxygenase pathway|heme binding|organelle membrane|regulation of cell proliferation|metal ion binding|dioxygenase activity	path:bom00590,path:bom04611,path:bom04726,path:bom04923	Arachidonic acid metabolism|Platelet activation|Serotonergic synapse|Regulation of lipolysis in adipocytes
FAM195A	722.19	518.072	536.019	150.637	60.0368	267.415	592.093	159.363	1.89258	6.31647e-05	0.000919579	MCRIP2	MAPK regulated corepressor interacting protein 2	GO:0005634,GO:0005737,GO:0010494	nucleus|cytoplasm|cytoplasmic stress granule	-	-
UBN2	560.901	627.781	578.94	122.741	393.575	131.472	589.207	215.929	1.44876	0.00125652	0.00987473	UBN2	Ubinuclein-2	GO:0005634	nucleus	-	-
PKIA	753.485	381.951	625.854	153.427	154.38	126.106	587.097	144.638	2.02082	1.93848e-10	1.42161e-08	PKIA	cAMP-dependent protein kinase inhibitor alpha	GO:0000122,GO:0004862,GO:0005634,GO:0005737,GO:0010389,GO:0034236,GO:0042308,GO:2000480	negative regulation of transcription by RNA polymerase II|cAMP-dependent protein kinase inhibitor activity|nucleus|cytoplasm|regulation of G2/M transition of mitotic cell cycle|protein kinase A catalytic subunit binding|negative regulation of protein import into nucleus|negative regulation of cAMP-dependent protein kinase activity	path:bom05034	Alcoholism
LMO3	704.135	331.16	724.673	213.868	71.4724	186.922	586.656	157.421	1.89732	3.46555e-05	0.000554984	lmo3	LIM domain only protein 3	GO:0046872	metal ion binding	-	-
PSD4	523.588	476.423	749.628	132.04	116.262	262.944	583.213	170.415	1.77445	2.69855e-06	6.78299e-05	PSD4	PH and SEC7 domain-containing protein 4	-	-	path:bom04144	Endocytosis
IPO4	674.044	548.547	525.039	1483.13	1004.43	1031.2	582.543	1172.92	-1.0102	7.71485e-05	0.00109078	IPO4	Importin-4	GO:0000790,GO:0005737,GO:0006335,GO:0006336,GO:0006606,GO:0006607,GO:0006610,GO:0008139,GO:0008536,GO:0016020,GO:0031965,GO:0032991,GO:0034399	nuclear chromatin|cytoplasm|DNA replication-dependent nucleosome assembly|DNA replication-independent nucleosome assembly|protein import into nucleus|NLS-bearing protein import into nucleus|ribosomal protein import into nucleus|nuclear localization sequence binding|Ran GTPase binding|membrane|nuclear membrane|protein-containing complex|nuclear periphery	-	-
B3GNT3	735.43	527.214	482.117	190.621	90.5318	144.887	581.587	142.013	2.03309	2.95996e-09	1.6831e-07	B3GNT3	N-acetyllactosaminide beta-1,3-N-acetylglucosaminyltransferase 3	-	-	path:bom00601	Glycosphingolipid biosynthesis - lacto and neolacto series
SLC35C1	737.837	580.037	425.222	240.833	211.558	345.225	581.032	265.872	1.12686	0.000377101	0.00381328	SLC35C1	GDP-fucose transporter 1	GO:0000139,GO:0005457,GO:0008643,GO:0016021,GO:0030259,GO:0036066,GO:0036085,GO:0045746	Golgi membrane|GDP-fucose transmembrane transporter activity|carbohydrate transport|integral component of membrane|lipid glycosylation|protein O-linked fucosylation|GDP-fucose import into Golgi lumen|negative regulation of Notch signaling pathway	-	-
NOC2L	576.548	584.101	580.937	1800.21	1289.36	1272.68	580.528	1454.08	-1.32463	7.23391e-09	3.77173e-07	NOC2L	Nucleolar complex protein 2 homolog	GO:0000122,GO:0002903,GO:0003714,GO:0005654,GO:0005730,GO:0005829,GO:0006915,GO:0030690,GO:0030691,GO:0031491,GO:0031497,GO:0034644,GO:0035067,GO:0042273,GO:0042393,GO:0070491,GO:2001243	negative regulation of transcription by RNA polymerase II|negative regulation of B cell apoptotic process|transcription corepressor activity|nucleoplasm|nucleolus|cytosol|apoptotic process|Noc1p-Noc2p complex|Noc2p-Noc3p complex|nucleosome binding|chromatin assembly|cellular response to UV|negative regulation of histone acetylation|ribosomal large subunit biogenesis|histone binding|repressing tra…	-	-
BCCIP	724.597	484.55	530.03	1698.85	1036.83	1121.53	579.725	1285.74	-1.1498	8.80453e-05	0.0012223	BCCIP	BRCA2 and CDKN1A-interacting protein	GO:0000055,GO:0000079,GO:0000132,GO:0000226,GO:0005654,GO:0005813,GO:0005814,GO:0005829,GO:0006281,GO:0006974,GO:0007052,GO:0015631,GO:0019207,GO:0019908,GO:0034453,GO:0061101,GO:0090307,GO:0097431	ribosomal large subunit export from nucleus|regulation of cyclin-dependent protein serine/threonine kinase activity|establishment of mitotic spindle orientation|microtubule cytoskeleton organization|nucleoplasm|centrosome|centriole|cytosol|DNA repair|cellular response to DNA damage stimulus|mitotic spindle organization|tubulin binding|kinase regulator activity|nuclear cyclin-dependent protein kin…	-	-
FTSJ3	705.339	547.531	486.11	1916.44	801.444	1215.44	579.66	1311.11	-1.17794	0.000808096	0.00703397	Ftsj3	pre-rRNA processing protein FTSJ3	GO:0000453,GO:0000463,GO:0000466,GO:0005634,GO:0005730,GO:0008650,GO:0016435,GO:0030687,GO:0030688,GO:0031167	enzyme-directed rRNA 2'-O-methylation|maturation of LSU-rRNA from tricistronic rRNA transcript (SSU-rRNA, 5.8S rRNA, LSU-rRNA)|maturation of 5.8S rRNA from tricistronic rRNA transcript (SSU-rRNA, 5.8S rRNA, LSU-rRNA)|nucleus|nucleolus|rRNA (uridine-2'-O-)-methyltransferase activity|rRNA (guanine) methyltransferase activity|preribosome, large subunit precursor|preribosome, small subunit precursor|…	-	-
DOCK8	599.417	415.473	715.69	110.653	104.826	155.62	576.86	123.7	2.22067	1.16805e-12	1.33806e-10	DOCK8	Dedicator of cytokinesis protein 8	GO:0001771,GO:0005085,GO:0005737,GO:0005829,GO:0007264,GO:0007596,GO:0016020,GO:0031256,GO:0031258,GO:0036336,GO:0043547,GO:0061485,GO:0070233,GO:1903905,GO:1990869,GO:2000406	immunological synapse formation|guanyl-nucleotide exchange factor activity|cytoplasm|cytosol|small GTPase mediated signal transduction|blood coagulation|membrane|leading edge membrane|lamellipodium membrane|dendritic cell migration|positive regulation of GTPase activity|memory T cell proliferation|negative regulation of T cell apoptotic process|positive regulation of establishment of T cell polar…	-	-
DEGS2	748.67	591.211	382.3	203.639	261.113	387.26	574.061	284.004	1.01444	0.0044723	0.0263272	DEGS2	Sphingolipid delta(4)-desaturase/C4-monooxygenase DES2	GO:0000170,GO:0005789,GO:0006667,GO:0016021,GO:0042284,GO:0046513	sphingosine hydroxylase activity|endoplasmic reticulum membrane|sphinganine metabolic process|integral component of membrane|sphingolipid delta-4 desaturase activity|ceramide biosynthetic process	path:bom00600,path:bom04071	Sphingolipid metabolism|Sphingolipid signaling pathway
GDPD3	735.43	504.866	477.127	268.729	159.145	317.5	572.474	248.458	1.2032	0.000358317	0.00367305	GDPD3	Lysophospholipase D GDPD3	GO:0005789,GO:0008081,GO:0016021,GO:0034638,GO:0046872,GO:0048471,GO:0070062	endoplasmic reticulum membrane|phosphoric diester hydrolase activity|integral component of membrane|phosphatidylcholine catabolic process|metal ion binding|perinuclear region of cytoplasm|extracellular exosome	path:bom00565	Ether lipid metabolism
NPEPL1	758.299	442.901	515.057	201.779	270.642	343.436	572.086	271.953	1.07194	0.000851093	0.00729578	NPEPL1	Probable aminopeptidase NPEPL1	GO:0004177,GO:0005634,GO:0005737,GO:0008235,GO:0030145	aminopeptidase activity|nucleus|cytoplasm|metalloexopeptidase activity|manganese ion binding	-	-
PCDH7	613.861	471.344	627.851	277.098	236.336	154.725	571.019	222.72	1.35855	5.06301e-06	0.000114494	PCDH7	Protocadherin-7	GO:0002576,GO:0005509,GO:0005886,GO:0005887,GO:0007155,GO:0007156,GO:0031092	platelet degranulation|calcium ion binding|plasma membrane|integral component of plasma membrane|cell adhesion|homophilic cell adhesion via plasma membrane adhesion molecules|platelet alpha granule membrane	-	-
PTPRC	181.751	284.432	1246.72	57.6513	72.4254	56.345	570.967	62.1406	3.20046	1.97446e-07	6.87076e-06	PTPRC	Receptor-type tyrosine-protein phosphatase C	-	-	path:bom04514,path:bom04660,path:bom04666,path:bom05340	Cell adhesion molecules (CAMs)|T cell receptor signaling pathway|Fc gamma R-mediated phagocytosis|Primary immunodeficiency
CASP3	683.673	494.708	527.035	224.096	190.593	253.105	568.472	222.598	1.35154	9.39843e-08	3.56278e-06	CASP3	Caspase-3	GO:0005737,GO:0006915,GO:0030182,GO:0030216,GO:0030218,GO:0097153,GO:0097199	cytoplasm|apoptotic process|neuron differentiation|keratinocyte differentiation|erythrocyte differentiation|cysteine-type endopeptidase activity involved in apoptotic process|cysteine-type endopeptidase activity involved in apoptotic signaling pathway	path:bom01524,path:bom04010,path:bom04115,path:bom04210,path:bom04215,path:bom04650,path:bom04657,path:bom04668,path:bom04726,path:bom04932,path:bom04933,path:bom05010,path:bom05012,path:bom05014,path:bom05016,path:bom05133,path:bom05134,path:bom05145,path:bom05146,path:bom05152,path:bom05160,path:bom05161,path:bom05162,path:bom05163,path:bom05164,path:bom05165,path:bom05167,path:bom05168,path:bo…	Platinum drug resistance|MAPK signaling pathway|p53 signaling pathway|Apoptosis|Apoptosis - multiple species|Natural killer cell mediated cytotoxicity|IL-17 signaling pathway|TNF signaling pathway|Serotonergic synapse|Non-alcoholic fatty liver disease (NAFLD)|AGE-RAGE signaling pathway in diabetic complications|Alzheimer disease|Parkinson disease|Amyotrophic lateral sclerosis (ALS)|Huntington dis…
CREB3L1	273.228	918.308	513.061	1541.71	1301.75	1543.68	568.199	1462.38	-1.36318	0.00075791	0.00668989	CREB3L1	Cyclic AMP-responsive element-binding protein 3-like protein 1	GO:0000790,GO:0000981,GO:0001077,GO:0001227,GO:0001649,GO:0003682,GO:0005634,GO:0005783,GO:0005789,GO:0007275,GO:0010629,GO:0016020,GO:0016021,GO:0030968,GO:0032967,GO:0035497,GO:0040037,GO:0044212,GO:0045892,GO:0046332,GO:0070278,GO:1902236,GO:1903671,GO:1990440	nuclear chromatin|DNA-binding transcription factor activity, RNA polymerase II-specific|proximal promoter DNA-binding transcription activator activity, RNA polymerase II-specific|DNA-binding transcription repressor activity, RNA polymerase II-specific|osteoblast differentiation|chromatin binding|nucleus|endoplasmic reticulum|endoplasmic reticulum membrane|multicellular organism development|negati…	path:bom04022,path:bom04024,path:bom04151,path:bom04152,path:bom04211,path:bom04261,path:bom04668,path:bom04714,path:bom04725,path:bom04728,path:bom04911,path:bom04915,path:bom04916,path:bom04918,path:bom04922,path:bom04925,path:bom04926,path:bom04927,path:bom04928,path:bom04931,path:bom04934,path:bom04962,path:bom05016,path:bom05030,path:bom05031,path:bom05034,path:bom05161,path:bom05163,path:bo…	cGMP-PKG signaling pathway|cAMP signaling pathway|PI3K-Akt signaling pathway|AMPK signaling pathway|Longevity regulating pathway|Adrenergic signaling in cardiomyocytes|TNF signaling pathway|Thermogenesis|Cholinergic synapse|Dopaminergic synapse|Insulin secretion|Estrogen signaling pathway|Melanogenesis|Thyroid hormone synthesis|Glucagon signaling pathway|Aldosterone synthesis and secretion|Relaxi…
GSS	813.667	475.407	411.247	183.182	116.262	186.028	566.774	161.824	1.80713	3.31769e-07	1.08701e-05	GSS	Glutathione synthetase	GO:0000287,GO:0004363,GO:0005524,GO:0005829,GO:0042803,GO:0043295	magnesium ion binding|glutathione synthase activity|ATP binding|cytosol|protein homodimerization activity|glutathione binding	path:bom00270,path:bom00480,path:bom04216	Cysteine and methionine metabolism|Glutathione metabolism|Ferroptosis
MYOM1	855.795	155.422	687.741	140.409	74.3313	175.296	566.319	130.012	2.12226	0.000157579	0.00193206	MYOM1	Myomesin-1	GO:0002074,GO:0005863,GO:0005865,GO:0006936,GO:0008307,GO:0010628,GO:0010737,GO:0019900,GO:0030017,GO:0030018,GO:0030240,GO:0030241,GO:0031430,GO:0042802,GO:0042803,GO:0045214,GO:0048739,GO:0050714,GO:0051015,GO:0051371,GO:0055003,GO:0055008	extraocular skeletal muscle development|striated muscle myosin thick filament|striated muscle thin filament|muscle contraction|structural constituent of muscle|positive regulation of gene expression|protein kinase A signaling|kinase binding|sarcomere|Z disc|skeletal muscle thin filament assembly|skeletal muscle myosin thick filament assembly|M band|identical protein binding|protein homodimerizati…	-	-
GLYCTK	634.323	426.647	628.849	241.763	225.853	149.359	563.273	205.658	1.45372	1.38039e-06	3.78738e-05	GLYCTK	Glycerate kinase	GO:0005524,GO:0005737,GO:0006468,GO:0008887	ATP binding|cytoplasm|protein phosphorylation|glycerate kinase activity	path:bom00030,path:bom00260,path:bom00561,path:bom00630	Pentose phosphate pathway|Glycine, serine and threonine metabolism|Glycerolipid metabolism|Glyoxylate and dicarboxylate metabolism
EIF2AK2	452.572	545.499	682.75	189.691	323.055	160.986	560.274	224.577	1.31985	9.82838e-05	0.00133618	EIF2AK2	Interferon-induced, double-stranded RNA-activated protein kinase	-	-	path:bom04141,path:bom04217,path:bom05160,path:bom05162,path:bom05164,path:bom05165,path:bom05167,path:bom05168,path:bom05169,path:bom05203	Protein processing in endoplasmic reticulum|Necroptosis|Hepatitis C|Measles|Influenza A|Human papillomavirus infection|Kaposi sarcoma-associated herpesvirus infection|Herpes simplex virus 1 infection|Epstein-Barr virus infection|Viral carcinogenesis
SH2D4A	539.235	492.676	640.827	200.85	104.826	157.408	557.579	154.361	1.85262	1.39859e-09	8.81507e-08	SH2D4A	SH2 domain-containing protein 4A	GO:0005737,GO:0005829,GO:0010923,GO:0019902	cytoplasm|cytosol|negative regulation of phosphatase activity|phosphatase binding	-	-
NT5C3A	621.083	388.046	661.789	198.06	213.464	121.634	556.973	177.719	1.64833	8.22359e-07	2.3856e-05	NT5C3A	Cytosolic 5'-nucleotidase 3A	GO:0000166,GO:0000215,GO:0000287,GO:0005737,GO:0005783,GO:0005829,GO:0006213,GO:0008253,GO:0009117,GO:0046085,GO:0046135,GO:0051607	nucleotide binding|tRNA 2'-phosphotransferase activity|magnesium ion binding|cytoplasm|endoplasmic reticulum|cytosol|pyrimidine nucleoside metabolic process|5'-nucleotidase activity|nucleotide metabolic process|adenosine metabolic process|pyrimidine nucleoside catabolic process|defense response to virus	path:bom00230,path:bom00240,path:bom00760	Purine metabolism|Pyrimidine metabolism|Nicotinate and nicotinamide metabolism
GLIPR2	375.539	664.351	629.847	1303.66	1183.58	973.07	556.579	1153.44	-1.05034	0.000281834	0.00300279	GLIPR2	Golgi-associated plant pathogenesis-related protein 1	GO:0000139,GO:0005615,GO:0010634,GO:0010718,GO:0042803,GO:0070062,GO:0070374	Golgi membrane|extracellular space|positive regulation of epithelial cell migration|positive regulation of epithelial to mesenchymal transition|protein homodimerization activity|extracellular exosome|positive regulation of ERK1 and ERK2 cascade	-	-
RAB27B	698.117	509.945	454.169	169.234	199.17	186.922	554.077	185.109	1.58085	2.03709e-09	1.22491e-07	RAB27B	Ras-related protein Rab-27B	GO:0003924,GO:0005525,GO:0005795,GO:0006886,GO:0019003,GO:0019904,GO:0030140,GO:0030141,GO:0031489,GO:0032402,GO:0032482,GO:0032585,GO:0042470,GO:0045921,GO:0071985,GO:0099641,GO:1904115	GTPase activity|GTP binding|Golgi stack|intracellular protein transport|GDP binding|protein domain specific binding|trans-Golgi network transport vesicle|secretory granule|myosin V binding|melanosome transport|Rab protein signal transduction|multivesicular body membrane|melanosome|positive regulation of exocytosis|multivesicular body sorting pathway|anterograde axonal protein transport|axon cytop…	path:bom04972	Pancreatic secretion
LOC102274975	480.256	694.826	487.108	1903.42	1453.27	1748.48	554.063	1701.73	-1.61847	9.05343e-11	7.17598e-09	Ag2	Uncharacterized protein C11orf96 homolog	-	-	-	-
IL27RA	388.779	758.823	503.079	1603.08	2512.02	1659.05	550.227	1924.71	-1.8059	3.13563e-08	1.39166e-06	IL27RA	Interleukin-27 receptor subunit alpha	GO:0002827,GO:0002829,GO:0004888,GO:0004896,GO:0005886,GO:0005887,GO:0006955,GO:0007166,GO:0009897,GO:0019955,GO:0032729,GO:0043235,GO:0045509,GO:0048302,GO:0050830,GO:0070106,GO:0070757	positive regulation of T-helper 1 type immune response|negative regulation of type 2 immune response|transmembrane signaling receptor activity|cytokine receptor activity|plasma membrane|integral component of plasma membrane|immune response|cell surface receptor signaling pathway|external side of plasma membrane|cytokine binding|positive regulation of interferon-gamma production|receptor complex|i…	path:bom04060,path:bom04630,path:bom04659	Cytokine-cytokine receptor interaction|Jak-STAT signaling pathway|Th17 cell differentiation
S1PR5	559.697	581.053	497.09	183.182	144.851	348.803	545.947	225.612	1.27423	0.000383411	0.00386217	S1PR5	Sphingosine 1-phosphate receptor 5	GO:0005886,GO:0016021,GO:0038036	plasma membrane|integral component of membrane|sphingosine-1-phosphate receptor activity	path:bom04071,path:bom04080	Sphingolipid signaling pathway|Neuroactive ligand-receptor interaction
TNFAIP8	542.846	557.689	527.035	252.922	208.7	302.296	542.523	254.639	1.09072	3.72303e-06	8.88589e-05	TNFAIP8	Tumor necrosis factor alpha-induced protein 8	GO:0005654,GO:0005737,GO:0043027,GO:0043065	nucleoplasm|cytoplasm|cysteine-type endopeptidase inhibitor activity involved in apoptotic process|positive regulation of apoptotic process	-	-
ABHD18	629.509	460.17	533.024	117.162	196.311	194.972	540.901	169.482	1.67371	1.69796e-08	8.12432e-07	Abhd18	Protein ABHD18	GO:0005576	extracellular region	-	-
RUVBL1	603.028	486.581	527.035	1442.21	855.763	1045.51	538.882	1114.5	-1.04876	9.48192e-05	0.00130078	Ruvbl1	RuvB-like 1	GO:0000492,GO:0000812,GO:0004003,GO:0005524,GO:0005634,GO:0006281,GO:0006310,GO:0006338,GO:0006357,GO:0007049,GO:0010756,GO:0016363,GO:0016573,GO:0031011,GO:0032991,GO:0035267,GO:0040008,GO:0043140,GO:0043141,GO:0043967,GO:0043968,GO:0051301,GO:0071339,GO:0097255,GO:2000269	box C/D snoRNP assembly|Swr1 complex|ATP-dependent DNA helicase activity|ATP binding|nucleus|DNA repair|DNA recombination|chromatin remodeling|regulation of transcription by RNA polymerase II|cell cycle|positive regulation of plasminogen activation|nuclear matrix|histone acetylation|Ino80 complex|protein-containing complex|NuA4 histone acetyltransferase complex|regulation of growth|ATP-dependent …	path:bom04310	Wnt signaling pathway
DEGS1	448.961	559.721	607.887	1407.81	926.283	935.507	538.856	1089.87	-1.0156	0.000162969	0.00197348	DEGS1	Sphingolipid delta(4)-desaturase DES1	GO:0005739,GO:0005789,GO:0006633,GO:0016021,GO:0042284,GO:0046513	mitochondrion|endoplasmic reticulum membrane|fatty acid biosynthetic process|integral component of membrane|sphingolipid delta-4 desaturase activity|ceramide biosynthetic process	path:bom00600,path:bom04071	Sphingolipid metabolism|Sphingolipid signaling pathway
BLNK	594.603	558.705	463.152	304.994	230.618	228.063	538.82	254.558	1.08142	1.15272e-05	0.000228998	BLNK	B-cell linker protein	-	-	path:bom04064,path:bom04380,path:bom04662,path:bom05169,path:bom05340	NF-kappa B signaling pathway|Osteoclast differentiation|B cell receptor signaling pathway|Epstein-Barr virus infection|Primary immunodeficiency
E2F4	565.715	524.167	525.039	1490.56	830.986	1049.99	538.307	1123.85	-1.06213	0.000109262	0.00145442	E2F4	Transcription factor E2F4	-	-	path:bom04110,path:bom04218,path:bom04350	Cell cycle|Cellular senescence|TGF-beta signaling pathway
KCNF1	540.439	288.495	784.564	122.741	55.272	179.768	537.832	119.26	2.17237	7.61319e-06	0.000160675	KCNF1	Potassium voltage-gated channel subfamily F member 1	GO:0005249,GO:0005267,GO:0005886,GO:0006813,GO:0008076,GO:0016021,GO:0034765,GO:0051260,GO:0071805	voltage-gated potassium channel activity|potassium channel activity|plasma membrane|potassium ion transport|voltage-gated potassium channel complex|integral component of membrane|regulation of ion transmembrane transport|protein homooligomerization|potassium ion transmembrane transport	-	-
VSIG10	751.077	373.824	486.11	57.6513	158.192	109.113	537.004	108.319	2.30945	4.49407e-08	1.87082e-06	VSIG10	V-set and immunoglobulin domain-containing protein 10	GO:0016021	integral component of membrane	-	-
LOC102264698	657.193	455.091	496.092	160.866	100.061	286.197	536.125	182.375	1.55462	9.43675e-05	0.00129685	GSTO1	Glutathione S-transferase omega-1	GO:0004364,GO:0005737,GO:0005829,GO:0010880,GO:0010881,GO:0014810,GO:0016491,GO:0019852,GO:0032259,GO:0035722,GO:0042178,GO:0045174,GO:0050610,GO:0055114,GO:0060315,GO:0060316,GO:0070062,GO:0071243,GO:1901687	glutathione transferase activity|cytoplasm|cytosol|regulation of release of sequestered calcium ion into cytosol by sarcoplasmic reticulum|regulation of cardiac muscle contraction by regulation of the release of sequestered calcium ion|positive regulation of skeletal muscle contraction by regulation of release of sequestered calcium ion|oxidoreductase activity|L-ascorbic acid metabolic process|me…	path:bom00480,path:bom00980,path:bom00982,path:bom00983,path:bom01524,path:bom05200,path:bom05204,path:bom05225,path:bom05418	Glutathione metabolism|Metabolism of xenobiotics by cytochrome P450|Drug metabolism - cytochrome P450|Drug metabolism - other enzymes|Platinum drug resistance|Pathways in cancer|Chemical carcinogenesis|Hepatocellular carcinoma|Fluid shear stress and atherosclerosis
NABP1	550.068	499.787	554.984	359.855	257.301	164.563	534.946	260.573	1.03796	0.0012917	0.0100529	NABP1	SOSS complex subunit B2	GO:0000724,GO:0000784,GO:0003697,GO:0003723,GO:0005654,GO:0005829,GO:0007093,GO:0010212,GO:0070876	double-strand break repair via homologous recombination|nuclear chromosome, telomeric region|single-stranded DNA binding|RNA binding|nucleoplasm|cytosol|mitotic cell cycle checkpoint|response to ionizing radiation|SOSS complex	-	-
LOC102273344	337.022	727.332	535.021	862.909	1433.26	1337.08	533.125	1211.08	-1.18303	0.000633956	0.00579122	Apcdd1	Protein APCDD1	GO:0001942,GO:0005887,GO:0016055,GO:0017147,GO:0030178,GO:0042802,GO:0043615	hair follicle development|integral component of plasma membrane|Wnt signaling pathway|Wnt-protein binding|negative regulation of Wnt signaling pathway|identical protein binding|astrocyte cell migration	-	-
PTGR1	601.825	516.04	475.13	196.2	218.229	211.07	530.998	208.5	1.34799	1.14069e-09	7.36705e-08	PTGR1	Prostaglandin reductase 1	GO:0005737,GO:0032440,GO:0036132,GO:0047522	cytoplasm|2-alkenal reductase [NAD(P)] activity|13-prostaglandin reductase activity|15-oxoprostaglandin 13-oxidase activity	-	-
APOD	339.429	674.509	577.942	1119.55	1615.28	1174.3	530.627	1303.04	-1.29522	4.59704e-05	0.000704232	APOD	Apolipoprotein D	GO:0000302,GO:0005615,GO:0005783,GO:0006006,GO:0006629,GO:0006869,GO:0007420,GO:0007568,GO:0010642,GO:0014012,GO:0015485,GO:0022626,GO:0030425,GO:0042246,GO:0042308,GO:0042493,GO:0043025,GO:0048471,GO:0048662,GO:0048678,GO:0051895,GO:0060588,GO:0071638,GO:1900016,GO:2000098,GO:2000405	response to reactive oxygen species|extracellular space|endoplasmic reticulum|glucose metabolic process|lipid metabolic process|lipid transport|brain development|aging|negative regulation of platelet-derived growth factor receptor signaling pathway|peripheral nervous system axon regeneration|cholesterol binding|cytosolic ribosome|dendrite|tissue regeneration|negative regulation of protein import …	-	-
GNA15	655.989	453.059	481.119	284.537	136.274	245.951	530.056	222.254	1.25309	0.000219223	0.00247162	GNA15	Guanine nucleotide-binding protein subunit alpha-15	GO:0001664,GO:0003924,GO:0005525,GO:0005834,GO:0005886,GO:0007186,GO:0007188,GO:0007202,GO:0007207,GO:0030168,GO:0031683,GO:0046872,GO:0051482,GO:0060158	G protein-coupled receptor binding|GTPase activity|GTP binding|heterotrimeric G-protein complex|plasma membrane|G protein-coupled receptor signaling pathway|adenylate cyclase-modulating G protein-coupled receptor signaling pathway|activation of phospholipase C activity|phospholipase C-activating G protein-coupled acetylcholine receptor signaling pathway|platelet activation|G-protein beta/gamma-su…	path:bom04020,path:bom04926,path:bom05142,path:bom05146	Calcium signaling pathway|Relaxin signaling pathway|Chagas disease (American trypanosomiasis)|Amoebiasis
RHOV	647.563	560.737	378.307	1490.56	897.694	1385.37	528.869	1257.88	-1.25068	5.25623e-05	0.000782649	Rhov	Rho-related GTP-binding protein RhoV	GO:0003924,GO:0005525,GO:0005737,GO:0005886,GO:0005938,GO:0006897,GO:0007015,GO:0007163,GO:0007266,GO:0008360,GO:0010008,GO:0019901,GO:0030031,GO:0030036,GO:0032488,GO:0042995,GO:0046872	GTPase activity|GTP binding|cytoplasm|plasma membrane|cell cortex|endocytosis|actin filament organization|establishment or maintenance of cell polarity|Rho protein signal transduction|regulation of cell shape|endosome membrane|protein kinase binding|cell projection assembly|actin cytoskeleton organization|Cdc42 protein signal transduction|cell projection|metal ion binding	-	-
KCNIP3	605.436	410.394	566.962	36.2645	56.225	61.7112	527.597	51.4002	3.35863	2.14333e-26	1.97867e-23	KCNIP3	Calsenilin	GO:0005244,GO:0005267,GO:0005509,GO:0005634,GO:0005783,GO:0005794,GO:0005829,GO:0006915,GO:0008076,GO:0015459,GO:0072659,GO:1901379	voltage-gated ion channel activity|potassium channel activity|calcium ion binding|nucleus|endoplasmic reticulum|Golgi apparatus|cytosol|apoptotic process|voltage-gated potassium channel complex|potassium channel regulator activity|protein localization to plasma membrane|regulation of potassium ion transmembrane transport	-	-
GBA	589.788	424.616	567.96	207.359	245.865	281.725	527.455	244.983	1.10575	1.69663e-05	0.000313478	GBA	Glucosylceramidase	GO:0004348,GO:0005765,GO:0006680,GO:0016787	glucosylceramidase activity|lysosomal membrane|glucosylceramide catabolic process|hydrolase activity	path:bom00511,path:bom00600,path:bom04142	Other glycan degradation|Sphingolipid metabolism|Lysosome
LOC102279966	86.6628	194.023	1296.63	45.5631	28.589	18.7817	525.771	30.9779	4.08551	0.0002508	0.00275634	LYS	Lysozyme C, non-stomach isozyme	GO:0003796,GO:0008152,GO:0019835,GO:0050829,GO:0050830	lysozyme activity|metabolic process|cytolysis|defense response to Gram-negative bacterium|defense response to Gram-positive bacterium	path:bom04970	Salivary secretion
MDFI	560.901	592.227	423.225	1378.98	1101.63	1544.57	525.451	1341.73	-1.35287	5.18856e-08	2.14288e-06	MDFI	MyoD family inhibitor	GO:0000122,GO:0005634,GO:0005737,GO:0008134,GO:0009950,GO:0030178,GO:0042802,GO:0042994,GO:0043392,GO:0048704,GO:0060707	negative regulation of transcription by RNA polymerase II|nucleus|cytoplasm|transcription factor binding|dorsal/ventral axis specification|negative regulation of Wnt signaling pathway|identical protein binding|cytoplasmic sequestering of transcription factor|negative regulation of DNA binding|embryonic skeletal system morphogenesis|trophoblast giant cell differentiation	-	-
SPTSSA	551.272	463.217	551.99	1310.17	1259.82	1019.58	522.159	1196.52	-1.19646	2.88616e-08	1.29786e-06	SPTSSA	Serine palmitoyltransferase small subunit A	GO:0004758,GO:0005789,GO:0016021,GO:0017059,GO:0030148,GO:0046513	serine C-palmitoyltransferase activity|endoplasmic reticulum membrane|integral component of membrane|serine C-palmitoyltransferase complex|sphingolipid biosynthetic process|ceramide biosynthetic process	-	-
PSMB8	223.879	397.188	943.273	100.425	162.957	102.852	521.447	122.078	2.09563	2.77481e-05	0.000461801	PSMB8	Proteasome subunit beta type-8	GO:0004175,GO:0004298,GO:0005634,GO:0005737,GO:0005839,GO:0010498,GO:0010499,GO:0019774,GO:0019882,GO:0043161,GO:0045444,GO:0052548,GO:1990111	endopeptidase activity|threonine-type endopeptidase activity|nucleus|cytoplasm|proteasome core complex|proteasomal protein catabolic process|proteasomal ubiquitin-independent protein catabolic process|proteasome core complex, beta-subunit complex|antigen processing and presentation|proteasome-mediated ubiquitin-dependent protein catabolic process|fat cell differentiation|regulation of endopeptida…	path:bom03050	Proteasome
FOS	576.548	387.03	593.913	1610.52	1593.36	3669.58	519.164	2291.15	-2.14203	1.98104e-08	9.27317e-07	FOS	Proto-oncogene c-Fos	GO:0000978,GO:0000979,GO:0001077,GO:0001102,GO:0003677,GO:0003682,GO:0003690,GO:0003700,GO:0005634,GO:0005654,GO:0005667,GO:0005783,GO:0005829,GO:0006355,GO:0007179,GO:0007399,GO:0031668,GO:0032993,GO:0034614,GO:0035914,GO:0035976,GO:0035994,GO:0042493,GO:0045672,GO:0046982,GO:0060395,GO:0070412,GO:0071276,GO:0071277	RNA polymerase II proximal promoter sequence-specific DNA binding|RNA polymerase II core promoter sequence-specific DNA binding|proximal promoter DNA-binding transcription activator activity, RNA polymerase II-specific|RNA polymerase II activating transcription factor binding|DNA binding|chromatin binding|double-stranded DNA binding|DNA-binding transcription factor activity|nucleus|nucleoplasm|tr…	path:bom01522,path:bom04010,path:bom04024,path:bom04210,path:bom04380,path:bom04620,path:bom04657,path:bom04658,path:bom04659,path:bom04660,path:bom04662,path:bom04668,path:bom04713,path:bom04725,path:bom04728,path:bom04915,path:bom04917,path:bom04921,path:bom04926,path:bom04928,path:bom05031,path:bom05132,path:bom05133,path:bom05135,path:bom05140,path:bom05142,path:bom05161,path:bom05162,path:bo…	Endocrine resistance|MAPK signaling pathway|cAMP signaling pathway|Apoptosis|Osteoclast differentiation|Toll-like receptor signaling pathway|IL-17 signaling pathway|Th1 and Th2 cell differentiation|Th17 cell differentiation|T cell receptor signaling pathway|B cell receptor signaling pathway|TNF signaling pathway|Circadian entrainment|Cholinergic synapse|Dopaminergic synapse|Estrogen signaling pat…
SLC22A18	604.232	496.739	456.165	101.355	160.098	185.134	519.045	148.862	1.80108	2.75437e-09	1.60696e-07	SLC22A18	Solute carrier family 22 member 18	GO:0005635,GO:0005737,GO:0005886,GO:0007588,GO:0015238,GO:0015293,GO:0015307,GO:0015695,GO:0015893,GO:0016020,GO:0016021,GO:0016324,GO:0031625	nuclear envelope|cytoplasm|plasma membrane|excretion|drug transmembrane transporter activity|symporter activity|drug:proton antiporter activity|organic cation transport|drug transport|membrane|integral component of membrane|apical plasma membrane|ubiquitin protein ligase binding	-	-
GPRC5C	629.509	384.998	539.013	218.517	274.454	200.338	517.84	231.103	1.16365	4.49584e-05	0.000691742	GPRC5C	G-protein coupled receptor family C group 5 member C	GO:0004930,GO:0005886,GO:0016021,GO:0030295,GO:0043235	G protein-coupled receptor activity|plasma membrane|integral component of membrane|protein kinase activator activity|receptor complex	-	-
DHRS9	538.031	624.734	388.289	61.3707	83.861	185.134	517.018	110.122	2.23008	2.14725e-07	7.40637e-06	DHRS9	Dehydrogenase/reductase SDR family member 9	GO:0004022,GO:0004745,GO:0030176,GO:0031090,GO:0042904,GO:0047035	alcohol dehydrogenase (NAD) activity|retinol dehydrogenase activity|integral component of endoplasmic reticulum membrane|organelle membrane|9-cis-retinoic acid biosynthetic process|testosterone dehydrogenase (NAD+) activity	path:bom00830	Retinol metabolism
ABCB6	637.934	391.093	516.055	154.357	223.947	270.098	515.028	216.134	1.25189	7.81361e-05	0.00110276	Abcb6	ATP-binding cassette sub-family B member 6, mitochondrial	GO:0000139,GO:0005524,GO:0005654,GO:0005739,GO:0005740,GO:0005741,GO:0005768,GO:0005783,GO:0005789,GO:0005794,GO:0005829,GO:0005886,GO:0006779,GO:0007420,GO:0010008,GO:0015439,GO:0015562,GO:0015886,GO:0020037,GO:0031307,GO:0043588	Golgi membrane|ATP binding|nucleoplasm|mitochondrion|mitochondrial envelope|mitochondrial outer membrane|endosome|endoplasmic reticulum|endoplasmic reticulum membrane|Golgi apparatus|cytosol|plasma membrane|porphyrin-containing compound biosynthetic process|brain development|endosome membrane|heme-transporting ATPase activity|efflux transmembrane transporter activity|heme transport|heme binding|i…	path:bom02010	ABC transporters
LOC102274865	781.169	366.714	396.275	174.813	179.158	270.993	514.719	208.321	1.30371	0.000499479	0.00482389	GBA3	Cytosolic beta-glucosidase	GO:0004565,GO:0005829,GO:0005975,GO:0008422,GO:0017042,GO:0046477,GO:0102483	beta-galactosidase activity|cytosol|carbohydrate metabolic process|beta-glucosidase activity|glycosylceramidase activity|glycosylceramide catabolic process|scopolin beta-glucosidase activity	path:bom00500	Starch and sucrose metabolism
TMEM229B	534.42	699.905	309.434	2439.95	982.508	1148.37	514.586	1523.61	-1.56611	0.000225578	0.00253243	TMEM229B	Transmembrane protein 229B	GO:0009617,GO:0016021	response to bacterium|integral component of membrane	-	-
LOC102279439	599.417	511.977	431.211	107.864	64.8017	70.6549	514.202	81.1067	2.66392	1.25828e-18	3.52632e-16	HIST1H2BC	Histone H2B type 1-C/E/F/G/I	GO:0000786,GO:0002227,GO:0003677,GO:0005615,GO:0005634,GO:0005654,GO:0005829,GO:0006334,GO:0016567,GO:0019731,GO:0042802,GO:0046982,GO:0050830,GO:0061844,GO:0070062	nucleosome|innate immune response in mucosa|DNA binding|extracellular space|nucleus|nucleoplasm|cytosol|nucleosome assembly|protein ubiquitination|antibacterial humoral response|identical protein binding|protein heterodimerization activity|defense response to Gram-positive bacterium|antimicrobial humoral immune response mediated by antimicrobial peptide|extracellular exosome	path:bom05034,path:bom05203,path:bom05322	Alcoholism|Viral carcinogenesis|Systemic lupus erythematosus
IFRD1	527.199	474.391	532.026	1533.34	1623.85	599.225	511.205	1252.14	-1.29237	0.000590411	0.00550559	IFRD1	Interferon-related developmental regulator 1	GO:0005634,GO:0007275,GO:0030154	nucleus|multicellular organism development|cell differentiation	-	-
SLC7A5	755.892	410.394	367.328	2148.9	694.712	999.901	511.205	1281.17	-1.3261	0.00346593	0.02163	SLC7A5	Large neutral amino acids transporter small subunit 1	GO:0005829,GO:0005886,GO:0006520,GO:0007399,GO:0015171,GO:0015175,GO:0015179,GO:0015804,GO:0016020,GO:0016021,GO:0016324,GO:0030154,GO:0042605,GO:0043231,GO:0050900,GO:0070062	cytosol|plasma membrane|cellular amino acid metabolic process|nervous system development|amino acid transmembrane transporter activity|neutral amino acid transmembrane transporter activity|L-amino acid transmembrane transporter activity|neutral amino acid transport|membrane|integral component of membrane|apical plasma membrane|cell differentiation|peptide antigen binding|intracellular membrane-bo…	path:bom04150,path:bom05230	mTOR signaling pathway|Central carbon metabolism in cancer
TPX2	396.001	497.755	634.838	192.481	114.356	285.303	509.531	197.38	1.36803	0.000280576	0.00299956	TPX2	Targeting protein for Xklp2	GO:0000922,GO:0005634,GO:0005737,GO:0005874,GO:0006915,GO:0032147,GO:0051301,GO:0060236,GO:0061676,GO:0090307	spindle pole|nucleus|cytoplasm|microtubule|apoptotic process|activation of protein kinase activity|cell division|regulation of mitotic spindle organization|importin-alpha family protein binding|mitotic spindle assembly	-	-
CFAP36	517.569	454.075	549.993	1555.65	922.471	1192.19	507.212	1223.44	-1.27036	1.62624e-06	4.35533e-05	CFAP36	Cilia- and flagella-associated protein 36	GO:0005634,GO:0005737,GO:0031514,GO:0035869,GO:0047485,GO:0097546	nucleus|cytoplasm|motile cilium|ciliary transition zone|protein N-terminus binding|ciliary base	-	-
TGFA	649.971	366.714	500.085	230.605	187.734	97.4859	505.59	171.942	1.55601	4.51592e-05	0.000694151	TGFA	Protransforming growth factor alpha	GO:0000187,GO:0005154,GO:0005615,GO:0005886,GO:0007173,GO:0008083,GO:0008284,GO:0016021,GO:0045741,GO:0045840,GO:0050679,GO:0051781	activation of MAPK activity|epidermal growth factor receptor binding|extracellular space|plasma membrane|epidermal growth factor receptor signaling pathway|growth factor activity|positive regulation of cell proliferation|integral component of membrane|positive regulation of epidermal growth factor-activated receptor activity|positive regulation of mitotic nuclear division|positive regulation of e…	path:bom01521,path:bom04010,path:bom04012,path:bom04014,path:bom04151,path:bom04915,path:bom05200,path:bom05210,path:bom05211,path:bom05212,path:bom05214,path:bom05215,path:bom05223,path:bom05225	EGFR tyrosine kinase inhibitor resistance|MAPK signaling pathway|ErbB signaling pathway|Ras signaling pathway|PI3K-Akt signaling pathway|Estrogen signaling pathway|Pathways in cancer|Colorectal cancer|Renal cell carcinoma|Pancreatic cancer|Glioma|Prostate cancer|Non-small cell lung cancer|Hepatocellular carcinoma
BNC2	518.773	474.391	519.05	215.727	231.571	146.676	504.071	197.991	1.34872	2.59992e-07	8.77487e-06	Bnc2	Zinc finger protein basonuclin-2	GO:0003416,GO:0003677,GO:0005634,GO:0005654,GO:0043586,GO:0046872,GO:0060021,GO:0060485	endochondral bone growth|DNA binding|nucleus|nucleoplasm|tongue development|metal ion binding|roof of mouth development|mesenchyme development	-	-
SPIRE2	552.475	428.679	523.043	135.759	92.4377	158.303	501.399	128.833	1.95928	1.18093e-11	1.13703e-09	SPIRE2	Protein spire homolog 2	GO:0003779,GO:0005829,GO:0005856,GO:0005938,GO:0015031,GO:0016192,GO:0030036,GO:0030659,GO:0032154,GO:0036089,GO:0040038,GO:0045010,GO:0046907,GO:0051295,GO:0070649,GO:2000781	actin binding|cytosol|cytoskeleton|cell cortex|protein transport|vesicle-mediated transport|actin cytoskeleton organization|cytoplasmic vesicle membrane|cleavage furrow|cleavage furrow formation|polar body extrusion after meiotic divisions|actin nucleation|intracellular transport|establishment of meiotic spindle localization|formin-nucleated actin cable assembly|positive regulation of double-stra…	-	-
CPED1	488.682	397.188	615.873	218.517	187.734	245.951	500.581	217.401	1.20308	8.3571e-06	0.000174178	CPED1	Cadherin-like and PC-esterase domain-containing protein 1	GO:0005783	endoplasmic reticulum	-	-
BCL3	450.165	488.613	557.979	1598.43	716.63	2011.43	498.919	1442.16	-1.53125	4.29681e-05	0.000665687	BCL3	B-cell lymphoma 3 protein	GO:0000060,GO:0002268,GO:0002315,GO:0002455,GO:0002467,GO:0003677,GO:0003700,GO:0005634,GO:0005654,GO:0005737,GO:0005829,GO:0005886,GO:0006351,GO:0006974,GO:0007249,GO:0008134,GO:0009615,GO:0010225,GO:0019730,GO:0030198,GO:0030330,GO:0030496,GO:0030674,GO:0032729,GO:0032991,GO:0032996,GO:0033257,GO:0042088,GO:0042536,GO:0042742,GO:0042771,GO:0042832,GO:0042981,GO:0043066,GO:0043231,GO:0045064,GO:…	protein import into nucleus, translocation|follicular dendritic cell differentiation|marginal zone B cell differentiation|humoral immune response mediated by circulating immunoglobulin|germinal center formation|DNA binding|DNA-binding transcription factor activity|nucleus|nucleoplasm|cytoplasm|cytosol|plasma membrane|transcription, DNA-templated|cellular response to DNA damage stimulus|I-kappaB k…	path:bom04625,path:bom04668	C-type lectin receptor signaling pathway|TNF signaling pathway
LOC102275700	674.044	361.634	457.163	127.391	163.91	166.352	497.614	152.551	1.70472	5.73276e-08	2.33688e-06	NAT1	Arylamine N-acetyltransferase 1	GO:0004060,GO:0005737	arylamine N-acetyltransferase activity|cytoplasm	path:bom00232,path:bom00983,path:bom05204	Caffeine metabolism|Drug metabolism - other enzymes|Chemical carcinogenesis
LOC102284826	136.012	525.183	825.489	92.056	50.5072	249.528	495.561	130.697	1.92275	0.00359327	0.0222369	-	-	-	-	path:bom04060	Cytokine-cytokine receptor interaction
ALG14	542.846	447.98	487.108	248.272	121.98	241.479	492.645	203.91	1.27188	9.6572e-05	0.00131897	ALG14	UDP-N-acetylglucosamine transferase subunit ALG14 homolog	GO:0004577,GO:0005789,GO:0006488,GO:0016021,GO:0031965	N-acetylglucosaminyldiphosphodolichol N-acetylglucosaminyltransferase activity|endoplasmic reticulum membrane|dolichol-linked oligosaccharide biosynthetic process|integral component of membrane|nuclear membrane	path:bom00510	N-Glycan biosynthesis
DDX58	278.043	550.578	648.812	155.286	129.603	205.704	492.478	163.531	1.59095	2.04272e-05	0.000360686	DDX58	Probable ATP-dependent RNA helicase DDX58	GO:0002230,GO:0002735,GO:0003725,GO:0003727,GO:0004386,GO:0005524,GO:0005737,GO:0005923,GO:0008270,GO:0015629,GO:0030334,GO:0032587,GO:0032727,GO:0032728,GO:0035549,GO:0039529,GO:0043330,GO:0045087,GO:0060760,GO:0071360,GO:1902741,GO:1904469,GO:2000778	positive regulation of defense response to virus by host|positive regulation of myeloid dendritic cell cytokine production|double-stranded RNA binding|single-stranded RNA binding|helicase activity|ATP binding|cytoplasm|bicellular tight junction|zinc ion binding|actin cytoskeleton|regulation of cell migration|ruffle membrane|positive regulation of interferon-alpha production|positive regulation of…	path:bom04064,path:bom04622,path:bom04623,path:bom05160,path:bom05161,path:bom05162,path:bom05164,path:bom05168,path:bom05169	NF-kappa B signaling pathway|RIG-I-like receptor signaling pathway|Cytosolic DNA-sensing pathway|Hepatitis C|Hepatitis B|Measles|Influenza A|Herpes simplex virus 1 infection|Epstein-Barr virus infection
SEPW1	452.572	565.816	455.167	1619.81	1268.4	1761.01	491.185	1549.74	-1.65743	1.30442e-12	1.46225e-10	SELENOW	Selenoprotein W	GO:0005737,GO:0016209	cytoplasm|antioxidant activity	-	-
DTX3L	310.542	524.167	634.838	135.759	318.291	203.021	489.849	219.024	1.16213	0.00356693	0.0220913	DTX3L	E3 ubiquitin-protein ligase DTX3L	GO:0000209,GO:0002230,GO:0004842,GO:0004857,GO:0005634,GO:0005654,GO:0005737,GO:0005764,GO:0005765,GO:0005829,GO:0006302,GO:0006511,GO:0006974,GO:0007219,GO:0008047,GO:0008333,GO:0010390,GO:0015031,GO:0019899,GO:0031901,GO:0032092,GO:0032991,GO:0033522,GO:0033523,GO:0035563,GO:0042393,GO:0044389,GO:0045087,GO:0045893,GO:0046872,GO:0051444,GO:0051607,GO:0051865,GO:0070936,GO:0097677,GO:1900182,GO:…	protein polyubiquitination|positive regulation of defense response to virus by host|ubiquitin-protein transferase activity|enzyme inhibitor activity|nucleus|nucleoplasm|cytoplasm|lysosome|lysosomal membrane|cytosol|double-strand break repair|ubiquitin-dependent protein catabolic process|cellular response to DNA damage stimulus|Notch signaling pathway|enzyme activator activity|endosome to lysosome…	path:bom04330	Notch signaling pathway
DIEXF	544.05	500.803	420.231	1191.15	984.414	802.246	488.361	992.603	-1.02372	3.48757e-05	0.000557372	DIEXF	Digestive organ expansion factor homolog	GO:0000462,GO:0003723,GO:0005654,GO:0005730,GO:0006364,GO:0007275,GO:0019843,GO:0030163,GO:0031648,GO:0032040,GO:0034511,GO:0040019	maturation of SSU-rRNA from tricistronic rRNA transcript (SSU-rRNA, 5.8S rRNA, LSU-rRNA)|RNA binding|nucleoplasm|nucleolus|rRNA processing|multicellular organism development|rRNA binding|protein catabolic process|protein destabilization|small-subunit processome|U3 snoRNA binding|positive regulation of embryonic development	-	-
TAOK1	511.551	467.28	481.119	196.2	304.949	141.31	486.65	214.153	1.18475	0.00025929	0.00283019	Taok1	Serine/threonine-protein kinase TAO1	GO:0000186,GO:0000226,GO:0004672,GO:0004674,GO:0004709,GO:0005524,GO:0005634,GO:0005737,GO:0006281,GO:0006468,GO:0006974,GO:0007026,GO:0007095,GO:0008022,GO:0015630,GO:0016301,GO:0019901,GO:0023014,GO:0030295,GO:0031098,GO:0031489,GO:0032147,GO:0032874,GO:0032956,GO:0043014,GO:0043539,GO:0046330,GO:0046777,GO:0048471,GO:0048487,GO:0051493,GO:0070050,GO:0070507,GO:0097194,GO:1901985	activation of MAPKK activity|microtubule cytoskeleton organization|protein kinase activity|protein serine/threonine kinase activity|MAP kinase kinase kinase activity|ATP binding|nucleus|cytoplasm|DNA repair|protein phosphorylation|cellular response to DNA damage stimulus|negative regulation of microtubule depolymerization|mitotic G2 DNA damage checkpoint|protein C-terminus binding|microtubule cyt…	path:bom04010	MAPK signaling pathway
RB1	524.791	405.315	529.032	249.202	259.207	170.824	486.379	226.411	1.10336	5.32306e-05	0.000791099	RB1	Retinoblastoma-associated protein	-	-	path:bom01522,path:bom04110,path:bom04218,path:bom04934,path:bom05160,path:bom05161,path:bom05163,path:bom05165,path:bom05166,path:bom05167,path:bom05169,path:bom05200,path:bom05203,path:bom05212,path:bom05214,path:bom05215,path:bom05218,path:bom05219,path:bom05220,path:bom05222,path:bom05223,path:bom05224,path:bom05225,path:bom05226	Endocrine resistance|Cell cycle|Cellular senescence|Cushing syndrome|Hepatitis C|Hepatitis B|Human cytomegalovirus infection|Human papillomavirus infection|Human T-cell leukemia virus 1 infection|Kaposi sarcoma-associated herpesvirus infection|Epstein-Barr virus infection|Pathways in cancer|Viral carcinogenesis|Pancreatic cancer|Glioma|Prostate cancer|Melanoma|Bladder cancer|Chronic myeloid leuke…
ROBO2	613.861	276.305	563.968	193.411	131.509	127	484.711	150.64	1.68562	5.56254e-06	0.000124534	ROBO2	Roundabout homolog 2	GO:0001656,GO:0001657,GO:0003148,GO:0003180,GO:0003184,GO:0003272,GO:0005886,GO:0007156,GO:0007411,GO:0007417,GO:0007420,GO:0008046,GO:0009986,GO:0016021,GO:0016199,GO:0021510,GO:0021891,GO:0030673,GO:0031290,GO:0032870,GO:0035385,GO:0035481,GO:0035904,GO:0042802,GO:0050772,GO:0050925,GO:0051964,GO:0060412,GO:0061364,GO:0070062	metanephros development|ureteric bud development|outflow tract septum morphogenesis|aortic valve morphogenesis|pulmonary valve morphogenesis|endocardial cushion formation|plasma membrane|homophilic cell adhesion via plasma membrane adhesion molecules|axon guidance|central nervous system development|brain development|axon guidance receptor activity|cell surface|integral component of membrane|axon …	path:bom04360	Axon guidance
FER	530.809	436.806	484.114	190.621	243.959	208.387	483.91	214.323	1.17471	3.35798e-07	1.09333e-05	Fer	Tyrosine-protein kinase Fer	GO:0000226,GO:0000278,GO:0000790,GO:0001932,GO:0003779,GO:0004672,GO:0004715,GO:0005154,GO:0005524,GO:0005634,GO:0005737,GO:0005829,GO:0005938,GO:0006468,GO:0006935,GO:0007155,GO:0007165,GO:0007260,GO:0008092,GO:0008157,GO:0008283,GO:0008284,GO:0008289,GO:0010591,GO:0010762,GO:0015629,GO:0015630,GO:0017137,GO:0018108,GO:0019221,GO:0019901,GO:0030027,GO:0030054,GO:0030335,GO:0030838,GO:0031234,GO:…	microtubule cytoskeleton organization|mitotic cell cycle|nuclear chromatin|regulation of protein phosphorylation|actin binding|protein kinase activity|non-membrane spanning protein tyrosine kinase activity|epidermal growth factor receptor binding|ATP binding|nucleus|cytoplasm|cytosol|cell cortex|protein phosphorylation|chemotaxis|cell adhesion|signal transduction|tyrosine phosphorylation of STAT …	-	-
KCNJ2	565.715	591.211	294.461	79.9679	173.44	140.415	483.796	131.274	1.88162	1.82866e-06	4.83148e-05	KCNJ2	Inward rectifier potassium channel 2	GO:0005242,GO:0005546,GO:0006813,GO:0008076,GO:0010107,GO:0014861,GO:0015693,GO:0031224,GO:0042802,GO:0051289,GO:0055119,GO:0060306,GO:0086002,GO:0086008,GO:0086091,GO:0090076	inward rectifier potassium channel activity|phosphatidylinositol-4,5-bisphosphate binding|potassium ion transport|voltage-gated potassium channel complex|potassium ion import|regulation of skeletal muscle contraction via regulation of action potential|magnesium ion transport|intrinsic component of membrane|identical protein binding|protein homotetramerization|relaxation of cardiac muscle|regulati…	path:bom04725,path:bom04921,path:bom04924,path:bom04971	Cholinergic synapse|Oxytocin signaling pathway|Renin secretion|Gastric acid secretion
ITGA7	387.575	593.243	465.149	1253.45	970.119	925.668	481.989	1049.75	-1.12222	1.71053e-05	0.000315453	ITGA7	Integrin alpha-7	GO:0005886,GO:0007160,GO:0007229,GO:0007517,GO:0008305,GO:0008360,GO:0009986,GO:0030198,GO:0034113,GO:0035987,GO:0046872	plasma membrane|cell-matrix adhesion|integrin-mediated signaling pathway|muscle organ development|integrin complex|regulation of cell shape|cell surface|extracellular matrix organization|heterotypic cell-cell adhesion|endodermal cell differentiation|metal ion binding	path:bom04151,path:bom04510,path:bom04512,path:bom04810,path:bom05165,path:bom05410,path:bom05412,path:bom05414	PI3K-Akt signaling pathway|Focal adhesion|ECM-receptor interaction|Regulation of actin cytoskeleton|Human papillomavirus infection|Hypertrophic cardiomyopathy (HCM)|Arrhythmogenic right ventricular cardiomyopathy (ARVC)|Dilated cardiomyopathy (DCM)
LOC102287318	37.3131	1339.88	66.8776	35446.2	17308.7	42448.4	481.356	31734.4	-6.04268	5.61488e-06	0.000125527	-	-	-	-	-	-
LOC102277302	546.457	489.629	405.258	166.445	269.689	186.028	480.448	207.387	1.21197	2.21634e-05	0.000387341	PLXDC2	Plexin domain-containing protein 2	GO:0016021	integral component of membrane	-	-
LOC102265481	635.527	339.286	462.154	153.427	101.967	155.62	478.989	137.005	1.8045	5.40605e-08	2.20944e-06	Akr7a2	Aflatoxin B1 aldehyde reductase member 2	GO:0004032,GO:0005739,GO:0005794,GO:0005829,GO:0019119,GO:0044597,GO:0044598	alditol:NADP+ 1-oxidoreductase activity|mitochondrion|Golgi apparatus|cytosol|phenanthrene-9,10-epoxide hydrolase activity|daunorubicin metabolic process|doxorubicin metabolic process	path:bom00980	Metabolism of xenobiotics by cytochrome P450
SLC5A3	603.028	433.758	395.276	92.9859	140.086	43.8239	477.354	92.2986	2.37147	1.75917e-08	8.36617e-07	SLC5A3	Sodium/myo-inositol cotransporter	GO:0005886,GO:0006020,GO:0006814,GO:0015293,GO:0015798,GO:0016021	plasma membrane|inositol metabolic process|sodium ion transport|symporter activity|myo-inositol transport|integral component of membrane	-	-
DARS2	590.992	388.046	452.172	166.445	107.685	289.774	477.07	187.968	1.34263	0.000611606	0.00564288	DARS2	Aspartate--tRNA ligase, mitochondrial	GO:0003676,GO:0004815,GO:0005524,GO:0005759,GO:0070145	nucleic acid binding|aspartate-tRNA ligase activity|ATP binding|mitochondrial matrix|mitochondrial asparaginyl-tRNA aminoacylation	path:bom00970	Aminoacyl-tRNA biosynthesis
DDIT4	510.347	489.629	425.222	1076.78	1512.36	604.591	475.066	1064.57	-1.16413	0.000817957	0.00709213	DDIT4	DNA damage-inducible transcript 4 protein	GO:0001666,GO:0001764,GO:0005737,GO:0005739,GO:0005829,GO:0007420,GO:0008283,GO:0010801,GO:0030182,GO:0032007,GO:0032984,GO:0033137,GO:0042771,GO:0045820,GO:0048011,GO:0051607,GO:0071549,GO:0071889,GO:0072593,GO:1901216,GO:1902532	response to hypoxia|neuron migration|cytoplasm|mitochondrion|cytosol|brain development|cell proliferation|negative regulation of peptidyl-threonine phosphorylation|neuron differentiation|negative regulation of TOR signaling|protein-containing complex disassembly|negative regulation of peptidyl-serine phosphorylation|intrinsic apoptotic signaling pathway in response to DNA damage by p53 class medi…	path:bom04140,path:bom04150,path:bom04151,path:bom05206	Autophagy - animal|mTOR signaling pathway|PI3K-Akt signaling pathway|MicroRNAs in cancer
MPHOSPH9	462.201	394.141	564.966	198.99	165.816	214.648	473.769	193.151	1.29426	5.15441e-07	1.59239e-05	MPHOSPH9	M-phase phosphoprotein 9	GO:0000139,GO:0005794,GO:0005814,GO:0016020	Golgi membrane|Golgi apparatus|centriole|membrane	-	-
PKDCC	381.557	504.866	530.03	1151.17	1154.04	824.605	472.151	1043.27	-1.14288	7.83416e-06	0.000164591	PKDCC	Extracellular tyrosine-protein kinase PKDCC	GO:0001501,GO:0004672,GO:0004715,GO:0005524,GO:0005576,GO:0005794,GO:0015031,GO:0018108,GO:0030154,GO:0030282,GO:0030501,GO:0032332,GO:0035108,GO:0035264,GO:0042997,GO:0048286,GO:0048566,GO:0060021	skeletal system development|protein kinase activity|non-membrane spanning protein tyrosine kinase activity|ATP binding|extracellular region|Golgi apparatus|protein transport|peptidyl-tyrosine phosphorylation|cell differentiation|bone mineralization|positive regulation of bone mineralization|positive regulation of chondrocyte differentiation|limb morphogenesis|multicellular organism growth|negativ…	-	-
SLC46A3	385.168	451.027	577.942	29.7555	111.497	86.7535	471.379	76.002	2.6333	4.08639e-09	2.24237e-07	SLC46A3	Solute carrier family 46 member 3	GO:0016021,GO:0055085	integral component of membrane|transmembrane transport	-	-
DOCK4	497.107	455.091	460.158	152.497	222.041	99.2746	470.785	157.938	1.57642	1.83528e-06	4.84083e-05	DOCK4	Dedicator of cytokinesis protein 4	GO:0005085,GO:0005096,GO:0005730,GO:0005794,GO:0005829,GO:0005886,GO:0007264,GO:0016020,GO:0017124,GO:0030165,GO:0030971,GO:0032420,GO:0032421,GO:0048365,GO:0060326,GO:1904694,GO:1904754	guanyl-nucleotide exchange factor activity|GTPase activator activity|nucleolus|Golgi apparatus|cytosol|plasma membrane|small GTPase mediated signal transduction|membrane|SH3 domain binding|PDZ domain binding|receptor tyrosine kinase binding|stereocilium|stereocilium bundle|Rac GTPase binding|cell chemotaxis|negative regulation of vascular smooth muscle contraction|positive regulation of vascular …	path:bom04015	Rap1 signaling pathway
LOC102276933	442.943	550.578	417.236	977.282	563.203	1371.96	470.253	970.814	-1.0458	0.00272682	0.0180568	GSTT1	Glutathione S-transferase theta-1	GO:0004364,GO:0005737,GO:0006749	glutathione transferase activity|cytoplasm|glutathione metabolic process	path:bom00480,path:bom00980,path:bom00982,path:bom00983,path:bom01524,path:bom05200,path:bom05204,path:bom05225,path:bom05418	Glutathione metabolism|Metabolism of xenobiotics by cytochrome P450|Drug metabolism - cytochrome P450|Drug metabolism - other enzymes|Platinum drug resistance|Pathways in cancer|Chemical carcinogenesis|Hepatocellular carcinoma|Fluid shear stress and atherosclerosis
IGF2BP2	320.171	581.053	507.072	1849.49	2692.13	1549.04	469.432	2030.22	-2.11178	6.1231e-11	4.928e-09	IGF2BP2	Insulin-like growth factor 2 mRNA-binding protein 2	GO:0003723,GO:0003730,GO:0005634,GO:0005737,GO:0005829,GO:0005856,GO:0009653,GO:0017148,GO:0042035,GO:0043488,GO:0045182,GO:0048027,GO:0051028	RNA binding|mRNA 3'-UTR binding|nucleus|cytoplasm|cytosol|cytoskeleton|anatomical structure morphogenesis|negative regulation of translation|regulation of cytokine biosynthetic process|regulation of mRNA stability|translation regulator activity|mRNA 5'-UTR binding|mRNA transport	-	-
FTSJ1	453.776	542.452	409.251	1209.75	814.786	917.619	468.493	980.717	-1.06575	2.653e-05	0.000446261	FTSJ1	Putative tRNA (cytidine(32)/guanosine(34)-2'-O)-methyltransferase	GO:0002128,GO:0002181,GO:0005737,GO:0005829,GO:0006400,GO:0008175,GO:0009020,GO:0030488,GO:0052666	tRNA nucleoside ribose methylation|cytoplasmic translation|cytoplasm|cytosol|tRNA modification|tRNA methyltransferase activity|tRNA (guanosine-2'-O-)-methyltransferase activity|tRNA methylation|tRNA (cytosine-2'-O-)-methyltransferase activity	-	-
TMTC1	438.128	432.742	529.032	105.074	133.415	140.415	466.634	126.302	1.88554	3.93923e-14	6.061e-12	TMTC1	Transmembrane and TPR repeat-containing protein 1	GO:0006396,GO:0016021	RNA processing|integral component of membrane	-	-
PUS1	408.037	554.642	431.211	1280.42	726.16	1014.21	464.63	1006.93	-1.11549	0.000106595	0.0014236	Pus1	tRNA pseudouridine synthase A	GO:0000049,GO:0002153,GO:0005634,GO:0005667,GO:0005730,GO:0005739,GO:0009982,GO:0030374,GO:0031119,GO:0045944,GO:0106029,GO:1990481	tRNA binding|steroid receptor RNA activator RNA binding|nucleus|transcription factor complex|nucleolus|mitochondrion|pseudouridine synthase activity|nuclear receptor transcription coactivator activity|tRNA pseudouridine synthesis|positive regulation of transcription by RNA polymerase II|tRNA pseudouridine synthase activity|mRNA pseudouridine synthesis	-	-
TTC39B	682.469	360.619	348.362	66.02	63.8487	63.5	463.817	64.4562	2.84601	3.86418e-16	7.77493e-14	TTC39B	Tetratricopeptide repeat protein 39B	GO:0006629,GO:0010874,GO:0010887,GO:0042632,GO:0090181	lipid metabolic process|regulation of cholesterol efflux|negative regulation of cholesterol storage|cholesterol homeostasis|regulation of cholesterol metabolic process	-	-
PPP1R16B	344.244	425.632	619.865	172.954	210.605	199.444	463.247	194.334	1.25417	2.64714e-05	0.000445753	PPP1R16B	Protein phosphatase 1 regulatory inhibitor subunit 16B	GO:0005634,GO:0005886,GO:0014066,GO:0016607,GO:0019888,GO:0035307,GO:0042995,GO:0048471,GO:0051489,GO:0061028,GO:1902309,GO:1903589,GO:1903670	nucleus|plasma membrane|regulation of phosphatidylinositol 3-kinase signaling|nuclear speck|protein phosphatase regulator activity|positive regulation of protein dephosphorylation|cell projection|perinuclear region of cytoplasm|regulation of filopodium assembly|establishment of endothelial barrier|negative regulation of peptidyl-serine dephosphorylation|positive regulation of blood vessel endothe…	-	-
LTV1	492.293	488.613	405.258	1662.59	797.632	826.394	462.055	1095.54	-1.24567	0.000238071	0.00263991	LTV1	Protein LTV1 homolog	GO:0000056,GO:0005634,GO:0030688,GO:0031902,GO:0034448,GO:0042274	ribosomal small subunit export from nucleus|nucleus|preribosome, small subunit precursor|late endosome membrane|EGO complex|ribosomal small subunit biogenesis	-	-
LOC102278780	363.502	701.936	314.424	994.949	1531.42	1044.62	459.954	1190.33	-1.37138	0.000158693	0.00194118	Celsr1	Cadherin EGF LAG seven-pass G-type receptor 1	GO:0001702,GO:0001736,GO:0001764,GO:0001843,GO:0001942,GO:0004888,GO:0004930,GO:0005509,GO:0005654,GO:0005886,GO:0005887,GO:0007156,GO:0007165,GO:0007186,GO:0007266,GO:0007267,GO:0007417,GO:0007626,GO:0009952,GO:0016020,GO:0032956,GO:0042060,GO:0042249,GO:0042472,GO:0045176,GO:0046928,GO:0046983,GO:0048105,GO:0060488,GO:0060489,GO:0060490,GO:0090179,GO:0090251	gastrulation with mouth forming second|establishment of planar polarity|neuron migration|neural tube closure|hair follicle development|transmembrane signaling receptor activity|G protein-coupled receptor activity|calcium ion binding|nucleoplasm|plasma membrane|integral component of plasma membrane|homophilic cell adhesion via plasma membrane adhesion molecules|signal transduction|G protein-couple…	-	-
LAPTM4B	374.335	586.132	417.236	842.452	1227.42	753.056	459.234	940.976	-1.03428	0.00054512	0.00516925	LAPTM4B	Lysosomal-associated transmembrane protein 4B	GO:0005764,GO:0005765,GO:0005768,GO:0005769,GO:0005886,GO:0007032,GO:0016020,GO:0016021,GO:0031902,GO:0032509,GO:0032585,GO:0032911,GO:0042995,GO:0097001,GO:0097213,GO:0097487,GO:1902936,GO:1905166,GO:1905671	lysosome|lysosomal membrane|endosome|early endosome|plasma membrane|endosome organization|membrane|integral component of membrane|late endosome membrane|endosome transport via multivesicular body sorting pathway|multivesicular body membrane|negative regulation of transforming growth factor beta1 production|cell projection|ceramide binding|regulation of lysosomal membrane permeability|multivesicul…	path:bom04142	Lysosome
KIAA1161	479.053	446.964	449.178	79.9679	204.888	216.436	458.398	167.097	1.45568	0.000145906	0.00181539	MYORG	Myogenesis-regulating glycosidase	GO:0004553,GO:0005789,GO:0005975,GO:0016021,GO:0016139,GO:0031965,GO:0043568,GO:0048741,GO:0051897	hydrolase activity, hydrolyzing O-glycosyl compounds|endoplasmic reticulum membrane|carbohydrate metabolic process|integral component of membrane|glycoside catabolic process|nuclear membrane|positive regulation of insulin-like growth factor receptor signaling pathway|skeletal muscle fiber development|positive regulation of protein kinase B signaling	-	-
CIRH1A	500.718	439.853	431.211	1276.7	857.669	628.739	457.261	921.035	-1.01045	0.000969565	0.00802127	UTP4	U3 small nucleolar RNA-associated protein 4 homolog	GO:0000462,GO:0001650,GO:0003723,GO:0005654,GO:0005694,GO:0005730,GO:0006355,GO:0006364,GO:0030490,GO:0030686,GO:0032040,GO:0034455	maturation of SSU-rRNA from tricistronic rRNA transcript (SSU-rRNA, 5.8S rRNA, LSU-rRNA)|fibrillar center|RNA binding|nucleoplasm|chromosome|nucleolus|regulation of transcription, DNA-templated|rRNA processing|maturation of SSU-rRNA|90S preribosome|small-subunit processome|t-UTP complex	path:bom03008	Ribosome biogenesis in eukaryotes
LOC102284504	548.864	434.774	385.295	258.501	116.262	281.725	456.311	218.829	1.05931	0.00433614	0.0257673	BCKDHB	2-oxoisovalerate dehydrogenase subunit beta, mitochondrial	GO:0003826,GO:0003863,GO:0005739,GO:0005947,GO:0007584,GO:0009083	alpha-ketoacid dehydrogenase activity|3-methyl-2-oxobutanoate dehydrogenase (2-methylpropanoyl-transferring) activity|mitochondrion|mitochondrial alpha-ketoglutarate dehydrogenase complex|response to nutrient|branched-chain amino acid catabolic process	path:bom00280,path:bom00640	Valine, leucine and isoleucine degradation|Propanoate metabolism
CDA	598.214	359.603	389.287	29.7555	56.225	33.0915	449.035	39.6907	3.5009	1.29624e-21	6.35726e-19	Cda	Cytidine deaminase	GO:0001882,GO:0004126,GO:0005829,GO:0008270,GO:0009972,GO:0030308,GO:0042802,GO:0042803,GO:0045980,GO:0051289	nucleoside binding|cytidine deaminase activity|cytosol|zinc ion binding|cytidine deamination|negative regulation of cell growth|identical protein binding|protein homodimerization activity|negative regulation of nucleotide metabolic process|protein homotetramerization	path:bom00240,path:bom00983	Pyrimidine metabolism|Drug metabolism - other enzymes
NEK6	371.928	529.246	435.203	1281.35	1484.72	1473.02	445.459	1413.03	-1.66456	1.62248e-13	2.24276e-11	NEK6	Serine/threonine-protein kinase Nek6	GO:0000922,GO:0004674,GO:0005524,GO:0005737,GO:0005815,GO:0006468,GO:0006915,GO:0007049,GO:0007059,GO:0016607,GO:0019901,GO:0046777,GO:0046872,GO:0051301	spindle pole|protein serine/threonine kinase activity|ATP binding|cytoplasm|microtubule organizing center|protein phosphorylation|apoptotic process|cell cycle|chromosome segregation|nuclear speck|protein kinase binding|protein autophosphorylation|metal ion binding|cell division	-	-
LOC102288244	243.137	391.093	701.715	115.303	97.2025	180.662	445.315	131.056	1.7649	4.92241e-05	0.000745236	CYBB	Cytochrome b-245 heavy chain	GO:0005244,GO:0005764,GO:0006801,GO:0006954,GO:0009055,GO:0016175,GO:0020037,GO:0034765,GO:0042554,GO:0043020,GO:0045087,GO:0045121,GO:0045335,GO:0045730,GO:0046872,GO:0046982,GO:0050660,GO:0050665	voltage-gated ion channel activity|lysosome|superoxide metabolic process|inflammatory response|electron transfer activity|superoxide-generating NADPH oxidase activity|heme binding|regulation of ion transmembrane transport|superoxide anion generation|NADPH oxidase complex|innate immune response|membrane raft|phagocytic vesicle|respiratory burst|metal ion binding|protein heterodimerization activity…	path:bom04066,path:bom04145,path:bom04216,path:bom04217,path:bom04621,path:bom04670,path:bom04933,path:bom05140	HIF-1 signaling pathway|Phagosome|Ferroptosis|Necroptosis|NOD-like receptor signaling pathway|Leukocyte transendothelial migration|AGE-RAGE signaling pathway in diabetic complications|Leishmaniasis
NOL6	518.773	424.616	390.286	2080.09	647.064	1057.14	444.558	1261.43	-1.50493	0.000244925	0.00270313	NOL6	Nucleolar protein 6	GO:0000794,GO:0003723,GO:0005634,GO:0005654,GO:0005730,GO:0005739,GO:0006364,GO:0006409,GO:0032040,GO:0032545,GO:0034456	condensed nuclear chromosome|RNA binding|nucleus|nucleoplasm|nucleolus|mitochondrion|rRNA processing|tRNA export from nucleus|small-subunit processome|CURI complex|UTP-C complex	path:bom03008	Ribosome biogenesis in eukaryotes
LOC102272326	216.657	505.882	610.882	137.619	224.9	77.8098	444.474	146.776	1.59971	0.000882054	0.00748268	-	BOLA class I histocompatibility antigen, alpha chain BL3-7	GO:0001916,GO:0002474,GO:0002476,GO:0005102,GO:0005886,GO:0006955,GO:0016021,GO:0042605,GO:0042612	positive regulation of T cell mediated cytotoxicity|antigen processing and presentation of peptide antigen via MHC class I|antigen processing and presentation of endogenous peptide antigen via MHC class Ib|signaling receptor binding|plasma membrane|immune response|integral component of membrane|peptide antigen binding|MHC class I protein complex	path:bom04144,path:bom04145,path:bom04218,path:bom04514,path:bom04612,path:bom04650,path:bom04940,path:bom05163,path:bom05165,path:bom05166,path:bom05167,path:bom05168,path:bom05169,path:bom05170,path:bom05203,path:bom05320,path:bom05330,path:bom05332,path:bom05416	Endocytosis|Phagosome|Cellular senescence|Cell adhesion molecules (CAMs)|Antigen processing and presentation|Natural killer cell mediated cytotoxicity|Type I diabetes mellitus|Human cytomegalovirus infection|Human papillomavirus infection|Human T-cell leukemia virus 1 infection|Kaposi sarcoma-associated herpesvirus infection|Herpes simplex virus 1 infection|Epstein-Barr virus infection|Human immu…
BIN1	397.204	533.309	401.265	927.999	1047.31	1185.03	443.926	1053.45	-1.2463	1.08901e-07	4.04997e-06	BIN1	Myc box-dependent-interacting protein 1	-	-	path:bom04144,path:bom04666	Endocytosis|Fc gamma R-mediated phagocytosis
AIFM2	492.293	333.191	506.074	138.549	246.818	204.81	443.853	196.726	1.17377	0.000225586	0.00253243	AIFM2	Apoptosis-inducing factor 2	GO:0003677,GO:0004174,GO:0005737,GO:0005739,GO:0005741,GO:0005811,GO:0005829,GO:0008637,GO:0016021,GO:0043065,GO:0050660	DNA binding|electron-transferring-flavoprotein dehydrogenase activity|cytoplasm|mitochondrion|mitochondrial outer membrane|lipid droplet|cytosol|apoptotic mitochondrial changes|integral component of membrane|positive regulation of apoptotic process|flavin adenine dinucleotide binding	path:bom04115	p53 signaling pathway
GLT8D2	332.207	481.502	515.057	119.022	125.791	208.387	442.922	151.067	1.55188	2.70127e-06	6.78299e-05	GLT8D2	Glycosyltransferase 8 domain-containing protein 2	GO:0005794,GO:0016021,GO:0016757	Golgi apparatus|integral component of membrane|transferase activity, transferring glycosyl groups	-	-
AVL9	475.442	382.967	462.154	154.357	270.642	144.887	440.187	189.962	1.21281	0.000145373	0.0018107	AVL9	Late secretory pathway protein AVL9 homolog	GO:0016021,GO:0016477,GO:0055037	integral component of membrane|cell migration|recycling endosome	-	-
MARCKSL1	198.602	698.889	420.231	3041.57	1939.29	3584.62	439.241	2855.16	-2.6997	6.72238e-10	4.54746e-08	MARCKSL1	MARCKS-related protein	GO:0003779,GO:0005516,GO:0005737,GO:0005856,GO:0005886	actin binding|calmodulin binding|cytoplasm|cytoskeleton|plasma membrane	path:bom04666,path:bom05140	Fc gamma R-mediated phagocytosis|Leishmaniasis
GPSM1	446.554	392.109	473.134	881.506	965.354	877.373	437.266	908.078	-1.05435	9.45068e-08	3.57395e-06	Gpsm1	G-protein-signaling modulator 1	GO:0000139,GO:0001965,GO:0005789,GO:0005829,GO:0005886,GO:0007399,GO:0008277,GO:0030154,GO:0030695	Golgi membrane|G-protein alpha-subunit binding|endoplasmic reticulum membrane|cytosol|plasma membrane|nervous system development|regulation of G protein-coupled receptor signaling pathway|cell differentiation|GTPase regulator activity	path:bom05030	Cocaine addiction
GCLM	512.755	426.647	372.318	130.18	186.781	193.183	437.24	170.048	1.36164	8.60604e-07	2.48306e-05	GCLM	Glutamate--cysteine ligase regulatory subunit	GO:0004357,GO:0006534,GO:0006536,GO:0006750,GO:0006979,GO:0008637,GO:0017109,GO:0030234,GO:0035226,GO:0035229,GO:0042493,GO:0046982,GO:0050880,GO:0051900,GO:1990830,GO:2001237	glutamate-cysteine ligase activity|cysteine metabolic process|glutamate metabolic process|glutathione biosynthetic process|response to oxidative stress|apoptotic mitochondrial changes|glutamate-cysteine ligase complex|enzyme regulator activity|glutamate-cysteine ligase catalytic subunit binding|positive regulation of glutamate-cysteine ligase activity|response to drug|protein heterodimerization a…	path:bom00270,path:bom00480,path:bom04216	Cysteine and methionine metabolism|Glutathione metabolism|Ferroptosis
LOC102267279	675.247	262.083	370.322	10.2284	8.57669	16.0986	435.884	11.6346	5.22248	5.08844e-28	5.32386e-25	Akr7a2	Aflatoxin B1 aldehyde reductase member 2	GO:0004032,GO:0005739,GO:0005794,GO:0005829,GO:0019119,GO:0044597,GO:0044598	alditol:NADP+ 1-oxidoreductase activity|mitochondrion|Golgi apparatus|cytosol|phenanthrene-9,10-epoxide hydrolase activity|daunorubicin metabolic process|doxorubicin metabolic process	path:bom00980	Metabolism of xenobiotics by cytochrome P450
RBM3	353.873	484.55	467.145	1320.4	2314.75	1422.94	435.189	1686.03	-1.95323	5.37619e-11	4.34917e-09	RBM3	RNA-binding protein 3	GO:0003723,GO:0005634,GO:0005654,GO:0005730,GO:0005737,GO:0006417,GO:0009409,GO:0009631,GO:0030425,GO:0043023,GO:0045727,GO:0070417	RNA binding|nucleus|nucleoplasm|nucleolus|cytoplasm|regulation of translation|response to cold|cold acclimation|dendrite|ribosomal large subunit binding|positive regulation of translation|cellular response to cold	-	-
ASNS	469.423	362.65	473.134	2090.32	1198.83	1068.77	435.069	1452.64	-1.73954	4.40474e-08	1.83851e-06	ASNS	Asparagine synthetase [glutamine-hydrolyzing]	GO:0004066,GO:0005524,GO:0005829,GO:0006529,GO:0006541,GO:0042149,GO:0042803,GO:0043066,GO:0045931,GO:0070981	asparagine synthase (glutamine-hydrolyzing) activity|ATP binding|cytosol|asparagine biosynthetic process|glutamine metabolic process|cellular response to glucose starvation|protein homodimerization activity|negative regulation of apoptotic process|positive regulation of mitotic cell cycle|L-asparagine biosynthetic process	path:bom00250	Alanine, aspartate and glutamate metabolism
USP2	576.548	336.239	387.291	148.777	128.65	157.408	433.359	144.945	1.57862	1.07083e-07	3.99182e-06	USP2	Ubiquitin carboxyl-terminal hydrolase 2	GO:0000122,GO:0004843,GO:0005737,GO:0006511,GO:0007049,GO:0007517,GO:0016579,GO:0030332,GO:0031625,GO:0032922,GO:0042802,GO:0043153,GO:0045475,GO:0045931,GO:0046872,GO:0048471,GO:0048512,GO:0050821	negative regulation of transcription by RNA polymerase II|thiol-dependent ubiquitin-specific protease activity|cytoplasm|ubiquitin-dependent protein catabolic process|cell cycle|muscle organ development|protein deubiquitination|cyclin binding|ubiquitin protein ligase binding|circadian regulation of gene expression|identical protein binding|entrainment of circadian clock by photoperiod|locomotor r…	-	-
LOC106701267	409.241	411.41	477.127	106.934	45.7424	214.648	432.592	122.441	1.82005	0.000163579	0.00197782	-	-	-	-	-	-
SGOL2	321.374	439.853	536.019	187.832	244.912	179.768	432.415	204.17	1.08393	0.000215034	0.0024384	SGO2	Shugoshin 2	GO:0000775,GO:0000777,GO:0005654,GO:0005829,GO:0016604,GO:0030892,GO:0051301,GO:0051754	chromosome, centromeric region|condensed chromosome kinetochore|nucleoplasm|cytosol|nuclear body|mitotic cohesin complex|cell division|meiotic sister chromatid cohesion, centromeric	-	-
BRIX1	450.165	429.695	414.242	1282.28	777.62	732.485	431.367	930.794	-1.10968	0.000101821	0.00137221	BRIX1	Ribosome biogenesis protein BRX1 homolog	GO:0000027,GO:0005730	ribosomal large subunit assembly|nucleolus	-	-
NAB2	349.058	543.467	398.271	1287.85	595.604	1037.46	430.266	973.641	-1.17778	0.000589441	0.00549982	NAB2	NGFI-A-binding protein 2	GO:0001958,GO:0003714,GO:0005634,GO:0006355,GO:0007399,GO:0008134,GO:0008283,GO:0014037,GO:0016480,GO:0042552,GO:0042802,GO:0045682,GO:1902949	endochondral ossification|transcription corepressor activity|nucleus|regulation of transcription, DNA-templated|nervous system development|transcription factor binding|cell proliferation|Schwann cell differentiation|negative regulation of transcription by RNA polymerase III|myelination|identical protein binding|regulation of epidermis development|positive regulation of tau-protein kinase activity	-	-
GATSL2	440.536	416.489	433.207	168.304	259.207	178.873	430.077	202.128	1.08972	3.34479e-05	0.000539498	CASTOR2	Cytosolic arginine sensor for mTORC1 subunit 2	GO:0005829,GO:0042802,GO:1902531,GO:1903577,GO:1904262	cytosol|identical protein binding|regulation of intracellular signal transduction|cellular response to L-arginine|negative regulation of TORC1 signaling	path:bom04150	mTOR signaling pathway
NFIL3	327.393	546.515	415.24	846.172	1658.16	763.788	429.716	1089.37	-1.34144	0.000252777	0.00277224	NFIL3	Nuclear factor interleukin-3-regulated protein	GO:0000978,GO:0001078,GO:0005634,GO:0006366,GO:0006955,GO:0007623,GO:0010628,GO:0071353	RNA polymerase II proximal promoter sequence-specific DNA binding|proximal promoter DNA-binding transcription repressor activity, RNA polymerase II-specific|nucleus|transcription by RNA polymerase II|immune response|circadian rhythm|positive regulation of gene expression|cellular response to interleukin-4	-	-
RABGAP1L	421.277	342.334	524.041	241.763	175.346	217.331	429.217	211.48	1.02114	0.000217616	0.00245758	RABGAP1L	Rab GTPase-activating protein 1-like	GO:0005096,GO:0005769,GO:0005794,GO:0006897,GO:0015031	GTPase activator activity|early endosome|Golgi apparatus|endocytosis|protein transport	-	-
SLC43A2	487.478	315.922	472.136	542.108	2866.52	981.119	425.179	1463.25	-1.78312	0.000708467	0.00634628	SLC43A2	Large neutral amino acids transporter small subunit 4	GO:0005886,GO:0015175,GO:0015179,GO:0015804,GO:0016021	plasma membrane|neutral amino acid transmembrane transporter activity|L-amino acid transmembrane transporter activity|neutral amino acid transport|integral component of membrane	-	-
PYCR1	317.763	566.831	389.287	1956.42	1005.38	1004.37	424.627	1322.06	-1.63796	5.75952e-06	0.000128031	PYCR1	Pyrroline-5-carboxylate reductase 1, mitochondrial	GO:0004735,GO:0005739,GO:0006561,GO:0034599,GO:0042802,GO:0051881,GO:0055129,GO:1903206	pyrroline-5-carboxylate reductase activity|mitochondrion|proline biosynthetic process|cellular response to oxidative stress|identical protein binding|regulation of mitochondrial membrane potential|L-proline biosynthetic process|negative regulation of hydrogen peroxide-induced cell death	path:bom00330	Arginine and proline metabolism
SLC35D1	545.253	336.239	391.284	132.97	98.1555	127	424.259	119.375	1.82803	7.24042e-10	4.85603e-08	SLC35D2	UDP-N-acetylglucosamine/UDP-glucose/GDP-mannose transporter	GO:0000139,GO:0005783,GO:0008643,GO:0015165,GO:0016021,GO:0030206,GO:0048706	Golgi membrane|endoplasmic reticulum|carbohydrate transport|pyrimidine nucleotide-sugar transmembrane transporter activity|integral component of membrane|chondroitin sulfate biosynthetic process|embryonic skeletal system development	-	-
RANBP1	481.46	358.587	431.211	1259.96	624.193	1021.37	423.752	968.506	-1.19301	0.000137762	0.00174101	RANBP1	Ran-specific GTPase-activating protein	GO:0005096,GO:0005634,GO:0005643,GO:0005737,GO:0005813,GO:0008536,GO:0046907	GTPase activator activity|nucleus|nuclear pore|cytoplasm|centrosome|Ran GTPase binding|intracellular transport	path:bom05166,path:bom05203	Human T-cell leukemia virus 1 infection|Viral carcinogenesis
SNRPD1	429.703	445.948	394.278	1354.8	749.031	1025.84	423.31	1043.22	-1.3014	2.7275e-06	6.83791e-05	SNRPD1	Small nuclear ribonucleoprotein Sm D1	GO:0000243,GO:0000245,GO:0000387,GO:0000398,GO:0003723,GO:0005634,GO:0005654,GO:0005682,GO:0005685,GO:0005686,GO:0005687,GO:0005689,GO:0005829,GO:0008380,GO:0030532,GO:0034709,GO:0034715,GO:0034719,GO:0046540,GO:0051170,GO:0071005,GO:0071007,GO:0071013,GO:1990446	commitment complex|spliceosomal complex assembly|spliceosomal snRNP assembly|mRNA splicing, via spliceosome|RNA binding|nucleus|nucleoplasm|U5 snRNP|U1 snRNP|U2 snRNP|U4 snRNP|U12-type spliceosomal complex|cytosol|RNA splicing|small nuclear ribonucleoprotein complex|methylosome|pICln-Sm protein complex|SMN-Sm protein complex|U4/U6 x U5 tri-snRNP complex|import into nucleus|U2-type precatalytic sp…	path:bom03040,path:bom05322	Spliceosome|Systemic lupus erythematosus
ANKRD44	399.612	347.413	522.044	171.094	182.969	180.662	423.023	178.242	1.24726	1.28983e-06	3.57011e-05	ANKRD44	Serine/threonine-protein phosphatase 6 regulatory ankyrin repeat subunit B	-	-	-	-
SGPP2	621.083	394.141	253.536	180.393	88.6258	208.387	422.92	159.135	1.40885	0.00112054	0.00899985	SGPP2	Sphingosine-1-phosphate phosphatase 2	GO:0005783,GO:0005789,GO:0006670,GO:0016021,GO:0030148,GO:0042392,GO:0070780	endoplasmic reticulum|endoplasmic reticulum membrane|sphingosine metabolic process|integral component of membrane|sphingolipid biosynthetic process|sphingosine-1-phosphate phosphatase activity|dihydrosphingosine-1-phosphate phosphatase activity	path:bom00600,path:bom04071	Sphingolipid metabolism|Sphingolipid signaling pathway
LOC102284686	622.287	278.337	361.339	20.4569	16.2004	38.4577	420.654	25.0383	4.06634	8.31797e-20	2.90094e-17	CYP3A24	Cytochrome P450 3A24	GO:0004497,GO:0005506,GO:0005789,GO:0020037,GO:0031090,GO:0070330	monooxygenase activity|iron ion binding|endoplasmic reticulum membrane|heme binding|organelle membrane|aromatase activity	path:bom00140,path:bom00591,path:bom00830,path:bom05204	Steroid hormone biosynthesis|Linoleic acid metabolism|Retinol metabolism|Chemical carcinogenesis
NQO1	623.49	313.891	323.408	46.4929	28.589	35.7746	420.263	36.9522	3.50602	2.2953e-19	7.35151e-17	NQO1	NAD(P)H dehydrogenase [quinone] 1	GO:0003955,GO:0005829,GO:0006979,GO:0042802,GO:0043086	NAD(P)H dehydrogenase (quinone) activity|cytosol|response to oxidative stress|identical protein binding|negative regulation of catalytic activity	path:bom00130,path:bom05200,path:bom05225,path:bom05418	Ubiquinone and other terpenoid-quinone biosynthesis|Pathways in cancer|Hepatocellular carcinoma|Fluid shear stress and atherosclerosis
SPON2	324.985	585.116	338.381	642.533	1367.51	980.225	416.161	996.754	-1.2596	0.000588024	0.00548986	Spon2	Spondin-2	GO:0005102,GO:0007155,GO:0031012,GO:0045087,GO:0046872	signaling receptor binding|cell adhesion|extracellular matrix|innate immune response|metal ion binding	-	-
SPON1	314.153	502.834	431.211	840.593	1546.66	905.098	416.066	1097.45	-1.39849	1.88351e-05	0.000342524	SPON1	Spondin-1	GO:0005576,GO:0007155,GO:0010954,GO:0032092,GO:0046872,GO:0050693,GO:1902430,GO:1902993	extracellular region|cell adhesion|positive regulation of protein processing|positive regulation of protein binding|metal ion binding|LBD domain binding|negative regulation of amyloid-beta formation|positive regulation of amyloid precursor protein catabolic process	-	-
LOC102279346	411.648	419.537	414.242	1050.74	672.794	849.647	415.142	857.727	-1.04693	1.82718e-05	0.000333439	RNF126	E3 ubiquitin-protein ligase RNF126	GO:0005154,GO:0005634,GO:0005654,GO:0005737,GO:0005829,GO:0006511,GO:0006513,GO:0016567,GO:0042059,GO:0042127,GO:0042147,GO:0043161,GO:0043162,GO:0046872,GO:0061630,GO:0070534,GO:0070936,GO:0071629	epidermal growth factor receptor binding|nucleus|nucleoplasm|cytoplasm|cytosol|ubiquitin-dependent protein catabolic process|protein monoubiquitination|protein ubiquitination|negative regulation of epidermal growth factor receptor signaling pathway|regulation of cell proliferation|retrograde transport, endosome to Golgi|proteasome-mediated ubiquitin-dependent protein catabolic process|ubiquitin-d…	-	-
RNF223	560.901	367.729	314.424	159.936	63.8487	149.359	414.352	124.381	1.73481	2.15185e-05	0.000377331	Rnf223	RING finger protein 223	GO:0016021,GO:0046872	integral component of membrane|metal ion binding	-	-
LDLRAP1	402.019	437.821	402.264	854.54	881.493	817.45	414.035	851.161	-1.03941	2.30252e-08	1.06595e-06	LDLRAP1	Low density lipoprotein receptor adapter protein 1	GO:0001540,GO:0001784,GO:0005546,GO:0005769,GO:0005829,GO:0005883,GO:0005886,GO:0006898,GO:0008203,GO:0009898,GO:0009925,GO:0030159,GO:0030276,GO:0030301,GO:0030424,GO:0030665,GO:0031623,GO:0034383,GO:0035591,GO:0035612,GO:0035615,GO:0035650,GO:0042632,GO:0042982,GO:0043393,GO:0048260,GO:0050750,GO:0055037,GO:0061024,GO:0071345,GO:0090118,GO:0090205,GO:1903076,GO:1904707,GO:1905581,GO:1905602	amyloid-beta binding|phosphotyrosine residue binding|phosphatidylinositol-4,5-bisphosphate binding|early endosome|cytosol|neurofilament|plasma membrane|receptor-mediated endocytosis|cholesterol metabolic process|cytoplasmic side of plasma membrane|basal plasma membrane|receptor signaling complex scaffold activity|clathrin binding|cholesterol transport|axon|clathrin-coated vesicle membrane|recepto…	path:bom04144,path:bom04979	Endocytosis|Cholesterol metabolism
NT5C	420.074	427.663	391.284	939.158	706.148	1350.49	413.007	998.599	-1.27397	1.15714e-05	0.000229137	NT5C	5'(3')-deoxyribonucleotidase, cytosolic type	GO:0005634,GO:0005737,GO:0005829,GO:0006195,GO:0008252,GO:0008253,GO:0009223,GO:0016311,GO:0019103,GO:0046135,GO:0046872,GO:0070062	nucleus|cytoplasm|cytosol|purine nucleotide catabolic process|nucleotidase activity|5'-nucleotidase activity|pyrimidine deoxyribonucleotide catabolic process|dephosphorylation|pyrimidine nucleotide binding|pyrimidine nucleoside catabolic process|metal ion binding|extracellular exosome	path:bom00230,path:bom00240,path:bom00760	Purine metabolism|Pyrimidine metabolism|Nicotinate and nicotinamide metabolism
DNAJC28	485.071	383.983	368.326	133.9	121.027	163.669	412.46	139.532	1.56217	2.06101e-09	1.23456e-07	DNAJC28	DnaJ homolog subfamily C member 28	GO:0006890,GO:0007030,GO:0017119,GO:0048213	retrograde vesicle-mediated transport, Golgi to ER|Golgi organization|Golgi transport complex|Golgi vesicle prefusion complex stabilization	-	-
IFI6	123.976	348.429	751.624	49.2825	40.9775	89.4366	408.01	59.8989	2.76793	2.23046e-06	5.73849e-05	IFI6	Interferon alpha-inducible protein 6	GO:0001836,GO:0005739,GO:0005743,GO:0006915,GO:0016021,GO:0042058,GO:0043066,GO:0043154,GO:0045087,GO:0051607,GO:0051902,GO:0072593,GO:0097190,GO:0097193,GO:0098586,GO:2001240	release of cytochrome c from mitochondria|mitochondrion|mitochondrial inner membrane|apoptotic process|integral component of membrane|regulation of epidermal growth factor receptor signaling pathway|negative regulation of apoptotic process|negative regulation of cysteine-type endopeptidase activity involved in apoptotic process|innate immune response|defense response to virus|negative regulation …	-	-
LOC102269337	517.569	257.004	449.178	0	0	1.78873	407.917	0.596244	9.37199	8.14335e-18	2.0286e-15	-	Dihydrodiol dehydrogenase 3	GO:0004032,GO:0005737,GO:0006693,GO:0008106,GO:0008202,GO:0016229,GO:0016491,GO:0042448,GO:0044597,GO:0044598,GO:0047023,GO:0047086	alditol:NADP+ 1-oxidoreductase activity|cytoplasm|prostaglandin metabolic process|alcohol dehydrogenase (NADP+) activity|steroid metabolic process|steroid dehydrogenase activity|oxidoreductase activity|progesterone metabolic process|daunorubicin metabolic process|doxorubicin metabolic process|androsterone dehydrogenase activity|ketosteroid monooxygenase activity	path:bom00140,path:bom00590,path:bom00790,path:bom04913	Steroid hormone biosynthesis|Arachidonic acid metabolism|Folate biosynthesis|Ovarian steroidogenesis
FANCM	400.815	419.537	401.265	145.058	198.217	217.331	407.206	186.869	1.12356	8.43125e-06	0.000175491	FANCM	Fanconi anemia group M protein	-	-	path:bom03460	Fanconi anemia pathway
CAPN15	428.499	431.727	360.34	1222.76	803.35	869.323	406.855	965.146	-1.24653	9.72357e-07	2.7759e-05	Capn15	Calpain-15	GO:0004198,GO:0005737,GO:0006508,GO:0046872	calcium-dependent cysteine-type endopeptidase activity|cytoplasm|proteolysis|metal ion binding	-	-
EGR1	669.229	288.495	262.519	2474.35	2088.9	3835.04	406.748	2799.43	-2.78418	1.20025e-11	1.14858e-09	EGR1	Early growth response protein 1	GO:0000981,GO:0001666,GO:0002931,GO:0005634,GO:0005737,GO:0006357,GO:0008270,GO:0010385,GO:0043565,GO:0044729,GO:0044849,GO:0045080,GO:0045944,GO:0046886,GO:0050725,GO:0071504,GO:0071506,GO:0072110,GO:0072303,GO:0098759,GO:1990841,GO:2000182	DNA-binding transcription factor activity, RNA polymerase II-specific|response to hypoxia|response to ischemia|nucleus|cytoplasm|regulation of transcription by RNA polymerase II|zinc ion binding|double-stranded methylated DNA binding|sequence-specific DNA binding|hemi-methylated DNA-binding|estrous cycle|positive regulation of chemokine biosynthetic process|positive regulation of transcription by…	path:bom04371,path:bom04912,path:bom04928,path:bom04933,path:bom05020,path:bom05166	Apelin signaling pathway|GnRH signaling pathway|Parathyroid hormone synthesis, secretion and action|AGE-RAGE signaling pathway in diabetic complications|Prion diseases|Human T-cell leukemia virus 1 infection
CYR61	209.435	465.249	544.004	1396.65	4560.89	619.795	406.229	2192.45	-2.43172	7.55627e-05	0.0010751	CYR61	Protein CYR61	-	-	-	-
CIT	252.766	467.28	498.088	127.391	113.403	115.373	406.045	118.722	1.77523	6.21551e-08	2.50391e-06	CIT	Citron Rho-interacting kinase	GO:0000086,GO:0000278,GO:0000281,GO:0004674,GO:0005524,GO:0005829,GO:0007030,GO:0008064,GO:0016020,GO:0017048,GO:0017124,GO:0030165,GO:0030496,GO:0031985,GO:0032154,GO:0032467,GO:0035556,GO:0043025,GO:0046872,GO:0048699,GO:0051402,GO:0097110	G2/M transition of mitotic cell cycle|mitotic cell cycle|mitotic cytokinesis|protein serine/threonine kinase activity|ATP binding|cytosol|Golgi organization|regulation of actin polymerization or depolymerization|membrane|Rho GTPase binding|SH3 domain binding|PDZ domain binding|midbody|Golgi cisterna|cleavage furrow|positive regulation of cytokinesis|intracellular signal transduction|neuronal cell…	-	-
AMPD2	339.429	441.885	432.209	1162.32	1336.06	686.873	404.508	1061.75	-1.39154	6.02367e-06	0.000132541	AMPD2	AMP deaminase 2	GO:0003876,GO:0005829,GO:0006188,GO:0032264,GO:0043101,GO:0046872,GO:0052652,GO:0097009	AMP deaminase activity|cytosol|IMP biosynthetic process|IMP salvage|purine-containing compound salvage|metal ion binding|cyclic purine nucleotide metabolic process|energy homeostasis	path:bom00230	Purine metabolism
CCNG2	382.761	457.122	373.317	106.004	319.244	150.253	404.4	191.834	1.07648	0.00915069	0.0448644	CCNG2	Cyclin-G2	-	-	path:bom04068,path:bom04115	FoxO signaling pathway|p53 signaling pathway
F3	310.542	531.278	371.32	5539.17	2890.35	3415.58	404.38	3948.37	-3.28686	4.97898e-23	3.00539e-20	F3	Tissue factor	GO:0001938,GO:0002020,GO:0002541,GO:0004252,GO:0005543,GO:0005615,GO:0005886,GO:0006919,GO:0007596,GO:0009986,GO:0010641,GO:0016021,GO:0019221,GO:0031012,GO:0045766,GO:0051897,GO:0062023,GO:1905286	positive regulation of endothelial cell proliferation|protease binding|activation of plasma proteins involved in acute inflammatory response|serine-type endopeptidase activity|phospholipid binding|extracellular space|plasma membrane|activation of cysteine-type endopeptidase activity involved in apoptotic process|blood coagulation|cell surface|positive regulation of platelet-derived growth factor …	path:bom04610,path:bom04933	Complement and coagulation cascades|AGE-RAGE signaling pathway in diabetic complications
LOC102275393	411.648	401.252	399.269	85.547	63.8487	127.894	404.056	92.43	2.12661	1.18001e-11	1.13703e-09	-	Uncharacterized protein C7orf57 homolog	-	-	-	-
LOC102271029	471.831	347.413	385.295	192.481	103.873	216.436	401.513	170.93	1.23091	0.000259323	0.00283019	-	Uncharacterized protein C4orf46 homolog	GO:0005737	cytoplasm	-	-
TNFRSF1B	310.542	367.729	521.046	158.076	159.145	214.648	399.772	177.29	1.17355	0.000104031	0.00139439	TNFRSF1B	Tumor necrosis factor receptor superfamily member 1B	-	-	path:bom04060,path:bom04061,path:bom04668,path:bom04920,path:bom05014,path:bom05170	Cytokine-cytokine receptor interaction|Viral protein interaction with cytokine and cytokine receptor|TNF signaling pathway|Adipocytokine signaling pathway|Amyotrophic lateral sclerosis (ALS)|Human immunodeficiency virus 1 infection
PARP14	213.046	514.008	469.141	191.551	179.158	171.718	398.732	180.809	1.14215	0.00169072	0.0123991	PARP14	Poly [ADP-ribose] polymerase 14	GO:0003950,GO:0005634,GO:0005737,GO:0005829,GO:0006471,GO:0010629,GO:0016020,GO:0019899,GO:0042531,GO:0042532,GO:0045087,GO:0060336,GO:0070212,GO:0070403,GO:1902216	NAD+ ADP-ribosyltransferase activity|nucleus|cytoplasm|cytosol|protein ADP-ribosylation|negative regulation of gene expression|membrane|enzyme binding|positive regulation of tyrosine phosphorylation of STAT protein|negative regulation of tyrosine phosphorylation of STAT protein|innate immune response|negative regulation of interferon-gamma-mediated signaling pathway|protein poly-ADP-ribosylation|…	-	-
IDH3A	400.815	387.03	407.254	1064.69	631.816	759.316	398.367	818.607	-1.03912	8.90773e-05	0.00123387	IDH3A	Isocitrate dehydrogenase [NAD] subunit alpha, mitochondrial	GO:0000287,GO:0004449,GO:0005739,GO:0006099,GO:0051287	magnesium ion binding|isocitrate dehydrogenase (NAD+) activity|mitochondrion|tricarboxylic acid cycle|NAD binding	path:bom00020	Citrate cycle (TCA cycle)
SHROOM2	504.329	337.255	345.368	88.3366	145.804	119.845	395.651	117.995	1.74481	2.54853e-08	1.16269e-06	SHROOM2	Protein Shroom2	GO:0002089,GO:0003779,GO:0005856,GO:0005874,GO:0005886,GO:0005912,GO:0005913,GO:0005923,GO:0007015,GO:0007420,GO:0008013,GO:0008057,GO:0015280,GO:0016324,GO:0016477,GO:0030036,GO:0030864,GO:0032401,GO:0032438,GO:0043010,GO:0043296,GO:0043482,GO:0043583,GO:0045176,GO:0048593,GO:0051015,GO:0070062	lens morphogenesis in camera-type eye|actin binding|cytoskeleton|microtubule|plasma membrane|adherens junction|cell-cell adherens junction|bicellular tight junction|actin filament organization|brain development|beta-catenin binding|eye pigment granule organization|ligand-gated sodium channel activity|apical plasma membrane|cell migration|actin cytoskeleton organization|cortical actin cytoskeleton…	-	-
ALDH5A1	457.387	389.062	333.39	84.6172	105.779	127	393.279	105.799	1.89293	1.49047e-11	1.35997e-09	ALDH5A1	Succinate-semialdehyde dehydrogenase, mitochondrial	GO:0004777,GO:0005739,GO:0007417,GO:0009013,GO:0009450,GO:0051289,GO:0055114	succinate-semialdehyde dehydrogenase (NAD+) activity|mitochondrion|central nervous system development|succinate-semialdehyde dehydrogenase [NAD(P)+] activity|gamma-aminobutyric acid catabolic process|protein homotetramerization|oxidation-reduction process	path:bom00250,path:bom00650	Alanine, aspartate and glutamate metabolism|Butanoate metabolism
MYO6	506.736	374.84	294.461	190.621	233.477	145.782	392.013	189.96	1.04466	0.00101523	0.0083158	MYO6	Unconventional myosin-VI	GO:0001726,GO:0003774,GO:0003779,GO:0005516,GO:0005524,GO:0005634,GO:0005654,GO:0005737,GO:0005765,GO:0005794,GO:0005829,GO:0005884,GO:0005886,GO:0005902,GO:0005905,GO:0005938,GO:0006886,GO:0006897,GO:0007605,GO:0016020,GO:0016461,GO:0016591,GO:0030048,GO:0030139,GO:0030330,GO:0030665,GO:0031410,GO:0031941,GO:0031965,GO:0032587,GO:0042493,GO:0042802,GO:0043531,GO:0045177,GO:0045944,GO:0048471,GO:…	ruffle|motor activity|actin binding|calmodulin binding|ATP binding|nucleus|nucleoplasm|cytoplasm|lysosomal membrane|Golgi apparatus|cytosol|actin filament|plasma membrane|microvillus|clathrin-coated pit|cell cortex|intracellular protein transport|endocytosis|sensory perception of sound|membrane|unconventional myosin complex|RNA polymerase II, holoenzyme|actin filament-based movement|endocytic ves…	-	-
GPX4	426.092	322.017	425.222	716.921	938.671	710.126	391.11	788.573	-1.01198	3.71802e-05	0.000588805	GPX4	Phospholipid hydroperoxide glutathione peroxidase	GO:0004602,GO:0005739,GO:0006979,GO:0007275,GO:0007283,GO:0047066,GO:0110076	glutathione peroxidase activity|mitochondrion|response to oxidative stress|multicellular organism development|spermatogenesis|phospholipid-hydroperoxide glutathione peroxidase activity|negative regulation of ferroptosis	path:bom00480,path:bom04216	Glutathione metabolism|Ferroptosis
VILL	504.329	250.909	410.249	62.3006	35.2597	83.176	388.496	60.2454	2.68691	4.02338e-11	3.37821e-09	VILL	Villin-like protein	GO:0005200,GO:0015629,GO:0051015,GO:0051693	structural constituent of cytoskeleton|actin cytoskeleton|actin filament binding|actin filament capping	-	-
C5AR2	244.341	433.758	485.112	210.148	179.158	126.106	387.737	171.804	1.17567	0.000868942	0.00740449	C5AR2	C5a anaphylatoxin chemotactic receptor 2	GO:0002430,GO:0004878,GO:0004930,GO:0005886,GO:0006935,GO:0006954,GO:0007200,GO:0007204,GO:0009925,GO:0016021,GO:0030449,GO:0032720,GO:0045177,GO:0050679,GO:0070374,GO:0090024,GO:1900165,GO:2000482	complement receptor mediated signaling pathway|complement component C5a receptor activity|G protein-coupled receptor activity|plasma membrane|chemotaxis|inflammatory response|phospholipase C-activating G protein-coupled receptor signaling pathway|positive regulation of cytosolic calcium ion concentration|basal plasma membrane|integral component of membrane|regulation of complement activation|nega…	-	-
POLR3D	386.372	439.853	331.393	1094.44	779.526	719.964	385.873	864.645	-1.16401	9.89589e-06	0.000200395	POLR3D	DNA-directed RNA polymerase III subunit RPC4	GO:0003677,GO:0003899,GO:0005666,GO:0006383,GO:0032728,GO:0045087,GO:0045089,GO:0051607	DNA binding|DNA-directed 5'-3' RNA polymerase activity|RNA polymerase III complex|transcription by RNA polymerase III|positive regulation of interferon-beta production|innate immune response|positive regulation of innate immune response|defense response to virus	path:bom03020,path:bom04623	RNA polymerase|Cytosolic DNA-sensing pathway
SCRN3	400.815	306.78	449.178	71.5991	150.569	104.641	385.591	108.936	1.82403	1.19298e-07	4.38469e-06	SCRN3	Secernin-3	GO:0006887,GO:0016805	exocytosis|dipeptidase activity	-	-
LGALS4	473.034	309.827	372.318	54.8617	40.9775	110.901	385.06	68.9135	2.48003	1.25593e-09	8.01243e-08	LGALS4	Galectin-4	GO:0030246	carbohydrate binding	-	-
ASPM	281.654	415.473	456.165	62.3006	78.1432	94.8028	384.431	78.4155	2.2939	3.51795e-13	4.63956e-11	ASPM	Abnormal spindle-like microcephaly-associated protein homolog (Fragment)	GO:0005516,GO:0005634,GO:0005737,GO:0005819,GO:0007051,GO:0051301	calmodulin binding|nucleus|cytoplasm|spindle|spindle organization|cell division	-	-
ACPP	423.685	141.2	586.926	12.0882	24.7771	12.5211	383.937	16.4621	4.54599	1.40024e-16	3.09512e-14	ACPP	Prostatic acid phosphatase	GO:0003993,GO:0005615,GO:0005622,GO:0005886,GO:0006144,GO:0006772,GO:0008253,GO:0009117,GO:0012506,GO:0016021,GO:0016311,GO:0016791,GO:0030175,GO:0042131,GO:0042803,GO:0046085,GO:0051289,GO:0051930,GO:0052642,GO:0060168	acid phosphatase activity|extracellular space|intracellular|plasma membrane|purine nucleobase metabolic process|thiamine metabolic process|5'-nucleotidase activity|nucleotide metabolic process|vesicle membrane|integral component of membrane|dephosphorylation|phosphatase activity|filopodium|thiamine phosphate phosphatase activity|protein homodimerization activity|adenosine metabolic process|protei…	-	-
[truncated: 1,449 more rows]

## Sheet: G60dvsG0d_T_deg_up
gene_id	S60d_1_T	S60d_2_T	S60d_3_T	S1d_1_T	S1d_2_T	S1d_3_T	G60d	G0d_T	log2FoldChange	FoldChange(FC)	pvalue	padj	gene_name	description	GO_id	GO_term	pathway	pathway_description
[truncated: 1,360 more rows]

## Sheet: G60dvsG0d_T_deg_down
gene_id	S60d_1_T	S60d_2_T	S60d_3_T	S1d_1_T	S1d_2_T	S1d_3_T	G60d	G0d_T	log2FoldChange	FoldChange(FC)	pvalue	padj	gene_name	description	GO_id	GO_term	pathway	pathway_description
[truncated: 803 more rows]
