# Supplementary material for: Microbial Metagenomes and Host Transcriptomes Reveal the Dynamic Changes of Rumen Gene Expression, Microbial Colonization and Co-Regulation of Mineral Element Metabolism in Yaks from Birth to Adulthood
Source: Animals (Basel). 2024 Apr 30;14(9):1365. doi: 10.3390/ani14091365 (PMC11083404; doi:10.3390/ani14091365)
Supplement: Supplementary file 1 [file animals-14-01365-s001.zip › Table S4-The differentially expressed genes in the 15 m vs 1 d group.xls]

## Sheet: G15mvsG0d_T_deg_all
gene_id	S15m_1_T	S15m_2_T	S15m_3_T	S1d_1_T	S1d_2_T	S1d_3_T	G15m	G0d_T	log2FoldChange	pvalue	padj	gene_name	description	GO_id	GO_term	pathway	pathway_description
A2ML1	193219	192881	261160	69747	107840	83979.5	215753	87188.9	1.30717	4.46963e-07	6.72222e-06	A2ML1	Alpha-2-macroglobulin-like protein 1	GO:0004867,GO:0005615,GO:0030414,GO:0052548,GO:0070062	serine-type endopeptidase inhibitor activity|extracellular space|peptidase inhibitor activity|regulation of endopeptidase activity|extracellular exosome	-	-
LOC102283503	110524	108159	160378	791.511	1229.08	834.09	126354	951.561	7.05305	7.69827e-137	1.28053e-132	-	Lysozyme C, milk isozyme	GO:0003796,GO:0008152,GO:0019835,GO:0050829,GO:0050830	lysozyme activity|metabolic process|cytolysis|defense response to Gram-negative bacterium|defense response to Gram-positive bacterium	path:bom04970	Salivary secretion
DSP	103394	111748	136391	50928.8	42392	58892.2	117178	50737.7	1.20756	1.40409e-07	2.39545e-06	DSP	Desmoplakin	-	-	path:bom05412	Arrhythmogenic right ventricular cardiomyopathy (ARVC)
KRT6A	84041.7	85765.1	118461	3045.54	5477.22	9961.32	96089.1	6161.36	3.96304	4.76356e-22	6.39009e-20	KRT6C	Keratin, type II cytoskeletal 6C	GO:0005198,GO:0005829,GO:0005882,GO:0031424,GO:0045095,GO:0045104,GO:0070062,GO:0070268	structural molecule activity|cytosol|intermediate filament|keratinization|keratin filament|intermediate filament cytoskeleton organization|extracellular exosome|cornification	-	-
LOC102266213	79696.1	87355.1	91861.5	5591.7	7580.59	8004.79	86304.2	7059.02	3.61189	2.36659e-59	2.46037e-56	CA1	Carbonic anhydrase 1	GO:0004089,GO:0005737,GO:0008270	carbonate dehydratase activity|cytoplasm|zinc ion binding	path:bom00910	Nitrogen metabolism
LOC102269388	59783.4	51093.3	87016.5	240951	64882.5	312885	65964.4	206240	-1.64456	0.000891982	0.00504153	KRT13	Keratin, type I cytoskeletal 13	-	-	path:bom04915	Estrogen signaling pathway
LOC102268548	53268.2	56824.5	75374.3	3638.03	5763.32	3752.96	61822.4	4384.77	3.81758	6.32921e-43	3.50934e-40	KRT17	Keratin, type I cytoskeletal 17	GO:0005198,GO:0005737,GO:0005882,GO:0031069	structural molecule activity|cytoplasm|intermediate filament|hair follicle morphogenesis	path:bom04915	Estrogen signaling pathway
LOC102271013	46216	67379.9	65298.6	726.693	1192.38	553.701	59631.5	824.257	6.17699	9.042e-77	2.14864e-73	SPLUNC2A	Short palate, lung and nasal epithelium carcinoma-associated protein 2A	GO:0005576,GO:0008289	extracellular region|lipid binding	-	-
LOC102282154	47235.9	49309.2	65991.3	3827.01	5339.82	3898.91	54178.8	4355.24	3.63692	2.01354e-47	1.2882e-44	KRT17	Keratin, type I cytoskeletal 17	GO:0005198,GO:0005737,GO:0005882,GO:0031069	structural molecule activity|cytoplasm|intermediate filament|hair follicle morphogenesis	path:bom04915	Estrogen signaling pathway
PRDX6	58476.7	28503.6	66404.6	4100.89	2277.47	2917.1	51128.3	3098.49	4.04447	1.08205e-27	2.27834e-25	PRDX6	Peroxiredoxin-6	GO:0000302,GO:0004601,GO:0004602,GO:0005634,GO:0005737,GO:0005764,GO:0005829,GO:0006979,GO:0031625,GO:0034599,GO:0042744,GO:0042803,GO:0045454,GO:0046475,GO:0047499,GO:0048026,GO:0048471,GO:0051920,GO:0102567,GO:0102568	response to reactive oxygen species|peroxidase activity|glutathione peroxidase activity|nucleus|cytoplasm|lysosome|cytosol|response to oxidative stress|ubiquitin protein ligase binding|cellular response to oxidative stress|hydrogen peroxide catabolic process|protein homodimerization activity|cell redox homeostasis|glycerophospholipid catabolic process|calcium-independent phospholipase A2 activity…	-	-
GJB2	48372.6	51799.1	52171.1	14615.1	19429.1	9874.63	50780.9	14639.6	1.79442	3.07514e-10	9.05343e-09	GJB2	Gap junction beta-2 protein	GO:0005243,GO:0005922,GO:0007267,GO:0007605,GO:0016021,GO:0016264,GO:0042802	gap junction channel activity|connexin complex|cell-cell signaling|sensory perception of sound|integral component of membrane|gap junction assembly|identical protein binding	-	-
TGM3	60443.8	30194.3	49219.2	7296.14	877.108	1272.81	46619.1	3148.69	3.88809	8.58483e-05	0.000673268	TGM3	Protein-glutamine gamma-glutamyltransferase E	GO:0003810,GO:0005509,GO:0005737,GO:0018149,GO:0031424	protein-glutamine gamma-glutamyltransferase activity|calcium ion binding|cytoplasm|peptide cross-linking|keratinization	-	-
DSG3	42330.5	34419.6	46989.6	14287.4	24033.9	15715.9	41246.6	18012.4	1.19529	1.73767e-05	0.000168343	DSG3	Desmoglein-3	GO:0005509,GO:0005886,GO:0007156,GO:0016021,GO:0030057	calcium ion binding|plasma membrane|homophilic cell adhesion via plasma membrane adhesion molecules|integral component of membrane|desmosome	-	-
LOC102273368	34126.4	36956.2	51904.7	943.058	1599.88	1923.8	40995.8	1488.91	4.78312	3.71172e-49	2.68438e-46	KRT6C	Keratin, type II cytoskeletal 6C	GO:0005198,GO:0005829,GO:0005882,GO:0031424,GO:0045095,GO:0045104,GO:0070062,GO:0070268	structural molecule activity|cytosol|intermediate filament|keratinization|keratin filament|intermediate filament cytoskeleton organization|extracellular exosome|cornification	-	-
COL3A1	15559.4	53059.1	53004.2	151904	293503	169416	40540.9	204941	-2.33776	4.95253e-07	7.36855e-06	COL3A1	Collagen alpha-1(III) chain	-	-	path:bom04611,path:bom04926,path:bom04933,path:bom04974,path:bom05146	Platelet activation|Relaxin signaling pathway|AGE-RAGE signaling pathway in diabetic complications|Protein digestion and absorption|Amoebiasis
MFGE8	34538.9	43605.9	33763.5	1925.37	1348.6	1951.22	37302.8	1741.73	4.42063	5.35313e-73	9.89377e-70	MFGE8	Lactadherin	GO:0001525,GO:0005576,GO:0007155,GO:0007338,GO:0016020	angiogenesis|extracellular region|cell adhesion|single fertilization|membrane	-	-
LOC102266197	33719.3	32735.1	37215.3	6627.88	12441.4	11375.6	34556.6	10148.3	1.76772	4.94306e-10	1.40312e-08	DSC2	Desmocollin-2 (Fragment)	GO:0005509,GO:0005886,GO:0007156,GO:0016021,GO:0030057	calcium ion binding|plasma membrane|homophilic cell adhesion via plasma membrane adhesion molecules|integral component of membrane|desmosome	path:bom05412	Arrhythmogenic right ventricular cardiomyopathy (ARVC)
LOC102288248	35912.7	29420.1	30134.2	188.064	431.025	373.262	31822.3	330.784	6.58809	1.18324e-89	6.5607e-86	IL36A	Interleukin-36 alpha	-	-	path:bom04060	Cytokine-cytokine receptor interaction
COL1A1	9364.68	36781.8	48825.7	226166	365851	234883	31657.4	275633	-3.12214	7.49532e-10	2.05061e-08	COL1A1	Collagen alpha-1(I) chain	GO:0001501,GO:0001503,GO:0001568,GO:0001649,GO:0001957,GO:0001958,GO:0002020,GO:0005201,GO:0005584,GO:0005615,GO:0005737,GO:0007601,GO:0007605,GO:0009612,GO:0010718,GO:0010812,GO:0015031,GO:0030198,GO:0030199,GO:0030335,GO:0031012,GO:0032964,GO:0034504,GO:0034505,GO:0038063,GO:0042802,GO:0043588,GO:0043589,GO:0045893,GO:0046872,GO:0048407,GO:0048706,GO:0060325,GO:0060346,GO:0060351,GO:0070208,GO:…	skeletal system development|ossification|blood vessel development|osteoblast differentiation|intramembranous ossification|endochondral ossification|protease binding|extracellular matrix structural constituent|collagen type I trimer|extracellular space|cytoplasm|visual perception|sensory perception of sound|response to mechanical stimulus|positive regulation of epithelial to mesenchymal transition…	path:bom04151,path:bom04510,path:bom04512,path:bom04611,path:bom04926,path:bom04933,path:bom04974,path:bom05146,path:bom05165	PI3K-Akt signaling pathway|Focal adhesion|ECM-receptor interaction|Platelet activation|Relaxin signaling pathway|AGE-RAGE signaling pathway in diabetic complications|Protein digestion and absorption|Amoebiasis|Human papillomavirus infection
GJA1	28674.3	27093.1	35742.1	9146.65	18864.4	9816.26	30503.2	12609.1	1.2745	0.000114677	0.000864702	GJA1	Gap junction alpha-1 protein	GO:0001649,GO:0001701,GO:0001764,GO:0001947,GO:0002070,GO:0002088,GO:0003294,GO:0005102,GO:0005243,GO:0005737,GO:0005764,GO:0005769,GO:0005770,GO:0005771,GO:0005783,GO:0005794,GO:0005829,GO:0005882,GO:0005886,GO:0005916,GO:0005921,GO:0005922,GO:0007154,GO:0007267,GO:0007507,GO:0007512,GO:0008016,GO:0008285,GO:0009268,GO:0010628,GO:0010629,GO:0010643,GO:0010644,GO:0014704,GO:0015867,GO:0016021,GO:…	osteoblast differentiation|in utero embryonic development|neuron migration|heart looping|epithelial cell maturation|lens development in camera-type eye|atrial ventricular junction remodeling|signaling receptor binding|gap junction channel activity|cytoplasm|lysosome|early endosome|late endosome|multivesicular body|endoplasmic reticulum|Golgi apparatus|cytosol|intermediate filament|plasma membrane…	path:bom04540,path:bom05412	Gap junction|Arrhythmogenic right ventricular cardiomyopathy (ARVC)
BSG	27327.5	30123.7	29816.3	8188.99	6017.41	9420	29089.2	7875.47	1.88503	1.37233e-15	9.05849e-14	BSG	Basigin	GO:0005537,GO:0005887,GO:0042470,GO:0072659	mannose binding|integral component of plasma membrane|melanosome|protein localization to plasma membrane	-	-
FTH1	27757.3	27885	30117.7	7703.31	8916.95	9198.87	28586.7	8606.38	1.73186	5.59913e-22	7.39174e-20	FTH1	Ferritin heavy chain	GO:0004322,GO:0005506,GO:0005737,GO:0006880,GO:0006955,GO:0008198,GO:0008199,GO:0008285,GO:0042802,GO:0044754,GO:0048147,GO:0060547,GO:0097286	ferroxidase activity|iron ion binding|cytoplasm|intracellular sequestering of iron ion|immune response|ferrous iron binding|ferric iron binding|negative regulation of cell proliferation|identical protein binding|autolysosome|negative regulation of fibroblast proliferation|negative regulation of necrotic cell death|iron ion import	path:bom04216,path:bom04217,path:bom04978	Ferroptosis|Necroptosis|Mineral absorption
LOC102270717	26146.4	28525.4	30084.8	5684.82	7592.82	7204.31	28252.2	6827.32	2.04898	3.42085e-23	5.2204e-21	SERPINB4	Serpin B4	GO:0002020,GO:0004867,GO:0005615,GO:0005622,GO:0005737,GO:0010466,GO:0010951,GO:0019899,GO:0030162,GO:0042270	protease binding|serine-type endopeptidase inhibitor activity|extracellular space|intracellular|cytoplasm|negative regulation of peptidase activity|negative regulation of endopeptidase activity|enzyme binding|regulation of proteolysis|protection from natural killer cell mediated cytotoxicity	-	-
LOC102281124	21483.5	22874.1	39653.1	5998.87	1954.67	7703.17	28003.6	5218.9	2.42377	2.71732e-07	4.32534e-06	KRT14	Keratin, type I cytoskeletal 14	-	-	path:bom04915	Estrogen signaling pathway
AHCYL2	21556.1	26664.5	29634.3	8351.49	3859.46	6758.52	25951.6	6323.16	2.03709	2.53277e-10	7.60472e-09	AHCYL2	Putative adenosylhomocysteinase 3	GO:0004013,GO:0005783,GO:0006730	adenosylhomocysteinase activity|endoplasmic reticulum|one-carbon metabolic process	path:bom00270	Cysteine and methionine metabolism
FMO5	20473.5	19701.2	31823.3	2495.95	285.154	1216.2	23999.3	1332.43	4.17082	1.31372e-12	5.67596e-11	FMO5	Dimethylaniline monooxygenase [N-oxide-forming] 5	-	-	path:bom00982	Drug metabolism - cytochrome P450
AQP5	20927.1	29315.2	20236	10286	3712.65	9079.46	23492.8	7692.7	1.61064	3.11068e-05	0.000280147	AQP5	Aquaporin-5	GO:0015267,GO:0016021,GO:0016324	channel activity|integral component of membrane|apical plasma membrane	path:bom04970	Salivary secretion
SPARC	8592.77	27734.5	30540.8	65712.8	97891.7	82310.4	22289.4	81971.6	-1.87877	1.72379e-05	0.000167192	SPARC	SPARC	GO:0001937,GO:0005509,GO:0005518,GO:0005604,GO:0005615,GO:0009986,GO:0010595,GO:0016363,GO:0016525,GO:0022604,GO:0031092,GO:0043473,GO:0050840,GO:0060348,GO:0071363	negative regulation of endothelial cell proliferation|calcium ion binding|collagen binding|basement membrane|extracellular space|cell surface|positive regulation of endothelial cell migration|nuclear matrix|negative regulation of angiogenesis|regulation of cell morphogenesis|platelet alpha granule membrane|pigmentation|extracellular matrix binding|bone development|cellular response to growth fact…	-	-
LOC102281437	23092.3	25175.1	18414.2	1906.2	3196.93	4762.18	22227.2	3288.44	2.75683	3.02371e-15	1.88376e-13	-	Liver carboxylesterase	GO:0004771,GO:0004806,GO:0005615,GO:0005788,GO:0016042,GO:0052689	sterol esterase activity|triglyceride lipase activity|extracellular space|endoplasmic reticulum lumen|lipid catabolic process|carboxylic ester hydrolase activity	path:bom00983	Drug metabolism - other enzymes
HMGCS2	17445.4	23125.2	22298.9	125.984	0.941103	130.907	20956.5	85.9442	7.92958	7.39856e-09	1.67667e-07	HMGCS2	Hydroxymethylglutaryl-CoA synthase, mitochondrial	GO:0004421,GO:0005739,GO:0006084,GO:0006695,GO:0010142	hydroxymethylglutaryl-CoA synthase activity|mitochondrion|acetyl-CoA metabolic process|cholesterol biosynthetic process|farnesyl diphosphate biosynthetic process, mevalonate pathway	path:bom00072,path:bom00280,path:bom00650,path:bom00900,path:bom03320	Synthesis and degradation of ketone bodies|Valine, leucine and isoleucine degradation|Butanoate metabolism|Terpenoid backbone biosynthesis|PPAR signaling pathway
LOC102281207	20147.6	9373.19	32705.7	34.6914	118.579	67.2225	20742.2	73.4976	8.1413	8.73881e-57	8.07563e-54	-	-	-	-	-	-
PI3	14830.8	13268.4	32994	542.281	51.7607	143.29	20364.4	245.777	6.37251	1.23902e-10	3.89602e-09	-	Elafin	GO:0004867,GO:0005576	serine-type endopeptidase inhibitor activity|extracellular region	-	-
CLCA2	20448.6	16856.4	21582	6932.8	6996.16	7396.25	19629	7108.4	1.46538	2.15956e-14	1.21315e-12	CLCA2	Calcium-activated chloride channel regulator 2	GO:0004222,GO:0005229,GO:0005254,GO:0005576,GO:0005634,GO:0005829,GO:0005886,GO:0005887,GO:0007155,GO:0009925,GO:0015276,GO:0030054,GO:0031965,GO:0034220,GO:0046872	metalloendopeptidase activity|intracellular calcium activated chloride channel activity|chloride channel activity|extracellular region|nucleus|cytosol|plasma membrane|integral component of plasma membrane|cell adhesion|basal plasma membrane|ligand-gated ion channel activity|cell junction|nuclear membrane|ion transmembrane transport|metal ion binding	path:bom04924,path:bom04972	Renin secretion|Pancreatic secretion
COL1A2	7004.56	20859.5	26599.1	113428	204064	116999	18154.4	144830	-2.99597	1.02692e-10	3.25369e-09	COL1A2	Collagen alpha-2(I) chain	GO:0001501,GO:0001568,GO:0002020,GO:0005201,GO:0005584,GO:0005615,GO:0005783,GO:0007179,GO:0007266,GO:0008217,GO:0030198,GO:0030199,GO:0030674,GO:0031012,GO:0042802,GO:0043589,GO:0046332,GO:0046872,GO:0048407,GO:0070208,GO:0071230	skeletal system development|blood vessel development|protease binding|extracellular matrix structural constituent|collagen type I trimer|extracellular space|endoplasmic reticulum|transforming growth factor beta receptor signaling pathway|Rho protein signal transduction|regulation of blood pressure|extracellular matrix organization|collagen fibril organization|protein binding, bridging|extracellul…	path:bom04151,path:bom04510,path:bom04512,path:bom04611,path:bom04926,path:bom04933,path:bom04974,path:bom05146,path:bom05165	PI3K-Akt signaling pathway|Focal adhesion|ECM-receptor interaction|Platelet activation|Relaxin signaling pathway|AGE-RAGE signaling pathway in diabetic complications|Protein digestion and absorption|Amoebiasis|Human papillomavirus infection
LOC102277920	15786.8	15830.9	17552.6	4309.03	4380.84	4756.88	16390.1	4482.25	1.87052	1.22082e-27	2.53839e-25	FTH1	Ferritin heavy chain	GO:0004322,GO:0005506,GO:0005737,GO:0006880,GO:0006955,GO:0008198,GO:0008199,GO:0008285,GO:0042802,GO:0044754,GO:0048147,GO:0060547,GO:0097286	ferroxidase activity|iron ion binding|cytoplasm|intracellular sequestering of iron ion|immune response|ferrous iron binding|ferric iron binding|negative regulation of cell proliferation|identical protein binding|autolysosome|negative regulation of fibroblast proliferation|negative regulation of necrotic cell death|iron ion import	path:bom04216,path:bom04217,path:bom04978	Ferroptosis|Necroptosis|Mineral absorption
LOC102274603	14003.7	17079.5	16733.8	41.0819	0.941103	49.5324	15939	30.5185	9.02792	5.29091e-15	3.24756e-13	HSD17B13	17-beta-hydroxysteroid dehydrogenase 13	GO:0005576,GO:0005811,GO:0005829,GO:0016229,GO:0034389,GO:0046889	extracellular region|lipid droplet|cytosol|steroid dehydrogenase activity|lipid droplet organization|positive regulation of lipid biosynthetic process	-	-
ATP5A1	14380.5	14668.5	17441.9	7615.67	6620.66	7889.8	15497	7375.38	1.07118	4.10817e-08	7.80975e-07	ATP5F1A	ATP synthase subunit alpha, mitochondrial	GO:0000275,GO:0005524,GO:0005753,GO:0005886,GO:0006754,GO:0006979,GO:0015986,GO:0022900,GO:0043531,GO:0046034,GO:0046933	mitochondrial proton-transporting ATP synthase complex, catalytic core F(1)|ATP binding|mitochondrial proton-transporting ATP synthase complex|plasma membrane|ATP biosynthetic process|response to oxidative stress|ATP synthesis coupled proton transport|electron transport chain|ADP binding|ATP metabolic process|proton-transporting ATP synthase activity, rotational mechanism	path:bom00190,path:bom04714,path:bom05010,path:bom05012,path:bom05016	Oxidative phosphorylation|Thermogenesis|Alzheimer disease|Parkinson disease|Huntington disease
TGM1	15163.2	13916	17299.4	8671.02	6823.94	5217.71	15459.5	6904.22	1.16295	5.86409e-06	6.48293e-05	TGM1	Protein-glutamine gamma-glutamyltransferase K	-	-	-	-
FABP5	12926.5	14161	17160.2	8371.58	2556.98	6760.29	14749.2	5896.28	1.32275	0.00115951	0.00629689	FABP5	Fatty acid-binding protein 5	GO:0005615,GO:0005634,GO:0005737,GO:0008289,GO:0014069,GO:0030054,GO:0045202,GO:0045211,GO:0099178	extracellular space|nucleus|cytoplasm|lipid binding|postsynaptic density|cell junction|synapse|postsynaptic membrane|regulation of retrograde trans-synaptic signaling by endocanabinoid	path:bom03320	PPAR signaling pathway
CTSD	14421.6	14113.2	15567.5	4417.67	4582.23	7147.7	14700.8	5382.53	1.44951	1.93025e-08	3.9396e-07	CTSD	Cathepsin D	GO:0004190,GO:0005615,GO:0005764,GO:0006508,GO:0030163,GO:0042470	aspartic-type endopeptidase activity|extracellular space|lysosome|proteolysis|protein catabolic process|melanosome	path:bom04071,path:bom04140,path:bom04142,path:bom04210,path:bom04915,path:bom05152	Sphingolipid signaling pathway|Autophagy - animal|Lysosome|Apoptosis|Estrogen signaling pathway|Tuberculosis
ECM1	13876	14091.4	15821.8	4251.52	8227.12	7751.82	14596.4	6743.49	1.11405	0.000158023	0.00113692	ECM1	Extracellular matrix protein 1	-	-	-	-
LOC102283923	16100.7	13335.9	13708.4	4257	8313.71	5047.88	14381.7	5872.86	1.29211	1.64321e-05	0.000160218	SERPINB4	Serpin B4	GO:0002020,GO:0004867,GO:0005615,GO:0005622,GO:0005737,GO:0010466,GO:0010951,GO:0019899,GO:0030162,GO:0042270	protease binding|serine-type endopeptidase inhibitor activity|extracellular space|intracellular|cytoplasm|negative regulation of peptidase activity|negative regulation of endopeptidase activity|enzyme binding|regulation of proteolysis|protection from natural killer cell mediated cytotoxicity	-	-
LOC102282544	13492.7	10433.9	17914.3	47.4724	441.377	296.31	13947	261.72	5.73589	4.42685e-22	5.98669e-20	-	-	-	-	-	-
LOC102274962	13803.4	10806.5	17054.9	2873.91	5529.92	3148.84	13888.3	3850.89	1.85063	1.56442e-08	3.26507e-07	LDHA	L-lactate dehydrogenase A chain	GO:0004459,GO:0005737,GO:0005975,GO:0019752	L-lactate dehydrogenase activity|cytoplasm|carbohydrate metabolic process|carboxylic acid metabolic process	path:bom00010,path:bom00270,path:bom00620,path:bom00640,path:bom04066,path:bom04922,path:bom05230	Glycolysis / Gluconeogenesis|Cysteine and methionine metabolism|Pyruvate metabolism|Propanoate metabolism|HIF-1 signaling pathway|Glucagon signaling pathway|Central carbon metabolism in cancer
ENDOU	15099.3	11563.1	12892.9	6236.23	3616.66	2836.61	13185.1	4229.83	1.64024	5.9527e-07	8.63272e-06	ENDOU	Poly(U)-specific endoribonuclease	GO:0003723,GO:0004521,GO:0005044,GO:0005576,GO:0005737,GO:0006955,GO:0007565,GO:0008236,GO:0030247,GO:0046872	RNA binding|endoribonuclease activity|scavenger receptor activity|extracellular region|cytoplasm|immune response|female pregnancy|serine-type peptidase activity|polysaccharide binding|metal ion binding	-	-
LOC106701036	10660.6	14003.2	14132.6	105.9	495.02	611.194	12932.1	404.038	5.00027	2.17777e-22	3.01875e-20	-	-	-	-	-	-
CKMT1A	11638.2	10839.7	14150.2	1562.02	791.468	1996.33	12209.4	1449.94	3.07383	1.70577e-18	1.50925e-16	CKMT1	Creatine kinase U-type, mitochondrial	GO:0004111,GO:0005524,GO:0005743,GO:0032091,GO:0043066,GO:0043209	creatine kinase activity|ATP binding|mitochondrial inner membrane|negative regulation of protein binding|negative regulation of apoptotic process|myelin sheath	-	-
LOC102271603	13645.4	11416.8	11533.7	4282.56	5645.68	7478.51	12198.6	5802.25	1.07202	5.61349e-05	0.0004651	ANXA8	Annexin A8	GO:0005509,GO:0005544,GO:0005622,GO:0007032,GO:0007596,GO:0016197,GO:1900004,GO:1900138	calcium ion binding|calcium-dependent phospholipid binding|intracellular|endosome organization|blood coagulation|endosomal transport|negative regulation of serine-type endopeptidase activity|negative regulation of phospholipase A2 activity	-	-
NDRG1	15096.1	9619.17	11383.5	5295	7661.52	3968.78	12032.9	5641.77	1.09278	0.000527381	0.00324066	NDRG1	Protein NDRG1	GO:0005634,GO:0005737,GO:0005815,GO:0005829,GO:0005874,GO:0005886,GO:0007165,GO:0032287,GO:0042127,GO:0045576	nucleus|cytoplasm|microtubule organizing center|cytosol|microtubule|plasma membrane|signal transduction|peripheral nervous system myelin maintenance|regulation of cell proliferation|mast cell activation	-	-
S100A8	12035.5	7468.66	16546.3	6105.68	5188.3	5922.66	12016.8	5738.88	1.0662	0.000720727	0.00421539	S100A8	Protein S100-A8	GO:0002523,GO:0002793,GO:0005509,GO:0005615,GO:0005829,GO:0005886,GO:0006914,GO:0006915,GO:0006919,GO:0008017,GO:0008270,GO:0014002,GO:0016209,GO:0018119,GO:0030593,GO:0035662,GO:0045087,GO:0045111,GO:0050544,GO:0050729,GO:0050786,GO:0070488,GO:2001244	leukocyte migration involved in inflammatory response|positive regulation of peptide secretion|calcium ion binding|extracellular space|cytosol|plasma membrane|autophagy|apoptotic process|activation of cysteine-type endopeptidase activity involved in apoptotic process|microtubule binding|zinc ion binding|astrocyte development|antioxidant activity|peptidyl-cysteine S-nitrosylation|neutrophil chemot…	path:bom04657	IL-17 signaling pathway
CMBL	10699.5	8992.29	16212	1575.72	714.297	2113.97	11967.9	1468	3.02718	1.71332e-13	8.48198e-12	CMBL	Carboxymethylenebutenolidase homolog	GO:0005829,GO:0006805,GO:0016787,GO:0070062	cytosol|xenobiotic metabolic process|hydrolase activity|extracellular exosome	-	-
ATP1A1	11233.3	9056.64	15555.4	21065	31682.2	20828.4	11948.4	24525.2	-1.03745	0.000512014	0.00316057	ATP1A1	Sodium/potassium-transporting ATPase subunit alpha-1	GO:0002028,GO:0005391,GO:0005524,GO:0005886,GO:0006883,GO:0010107,GO:0015991,GO:0016021,GO:0030007,GO:0036376,GO:0042383,GO:0046872	regulation of sodium ion transport|sodium:potassium-exchanging ATPase activity|ATP binding|plasma membrane|cellular sodium ion homeostasis|potassium ion import|ATP hydrolysis coupled proton transport|integral component of membrane|cellular potassium ion homeostasis|sodium ion export across plasma membrane|sarcolemma|metal ion binding	path:bom04022,path:bom04024,path:bom04260,path:bom04261,path:bom04911,path:bom04918,path:bom04919,path:bom04925,path:bom04960,path:bom04961,path:bom04964,path:bom04970,path:bom04971,path:bom04972,path:bom04973,path:bom04974,path:bom04976,path:bom04978	cGMP-PKG signaling pathway|cAMP signaling pathway|Cardiac muscle contraction|Adrenergic signaling in cardiomyocytes|Insulin secretion|Thyroid hormone synthesis|Thyroid hormone signaling pathway|Aldosterone synthesis and secretion|Aldosterone-regulated sodium reabsorption|Endocrine and other factor-regulated calcium reabsorption|Proximal tubule bicarbonate reclamation|Salivary secretion|Gastric ac…
LOC102286772	13996.1	8440.13	12987.1	3149.61	2827.07	4983.31	11807.8	3653.33	1.69242	9.48692e-08	1.69866e-06	Wfdc18	WAP four-disulfide core domain protein 18	GO:0005576,GO:0030414	extracellular region|peptidase inhibitor activity	-	-
HADH	11296.1	11154.2	12441.3	2319.76	1371.19	3054.2	11630.5	2248.38	2.37089	4.71235e-14	2.48842e-12	HADH	Hydroxyacyl-coenzyme A dehydrogenase, mitochondrial	GO:0003857,GO:0005654,GO:0005759,GO:0006635,GO:0070403,GO:0120162	3-hydroxyacyl-CoA dehydrogenase activity|nucleoplasm|mitochondrial matrix|fatty acid beta-oxidation|NAD+ binding|positive regulation of cold-induced thermogenesis	path:bom00062,path:bom00071,path:bom00280,path:bom00310,path:bom00380,path:bom00650	Fatty acid elongation|Fatty acid degradation|Valine, leucine and isoleucine degradation|Lysine degradation|Tryptophan metabolism|Butanoate metabolism
FBXO32	14289.5	15903.6	4139.05	1200.5	6311.98	1774.32	11444.1	3095.6	1.88633	0.0024517	0.0118242	FBXO32	F-box only protein 32	GO:0005654,GO:0005737,GO:0005829,GO:0014894,GO:0016567,GO:0019005,GO:0030018,GO:0071549	nucleoplasm|cytoplasm|cytosol|response to denervation involved in regulation of muscle adaptation|protein ubiquitination|SCF ubiquitin ligase complex|Z disc|cellular response to dexamethasone stimulus	path:bom04068	FoxO signaling pathway
DUOX2	11892.6	9793.54	11522.7	436.381	502.549	242.355	11069.6	393.762	4.81347	1.53064e-55	1.27303e-52	DUOX2	Dual oxidase 2	GO:0004601,GO:0005509,GO:0006590,GO:0006979,GO:0016021,GO:0016174,GO:0016324,GO:0019221,GO:0020037,GO:0030054,GO:0042335,GO:0042446,GO:0042744,GO:0050665,GO:0051591,GO:0055114	peroxidase activity|calcium ion binding|thyroid hormone generation|response to oxidative stress|integral component of membrane|NAD(P)H oxidase activity|apical plasma membrane|cytokine-mediated signaling pathway|heme binding|cell junction|cuticle development|hormone biosynthetic process|hydrogen peroxide catabolic process|hydrogen peroxide biosynthetic process|response to cAMP|oxidation-reduction …	-	-
LOC102264665	8525.64	11086.7	12409.5	1121.99	470.552	1325.88	10674	972.806	3.45568	2.47836e-19	2.43935e-17	UGT1A1	UDP-glucuronosyltransferase 1-1	-	-	path:bom00040,path:bom00053,path:bom00140,path:bom00830,path:bom00860,path:bom00980,path:bom00982,path:bom00983,path:bom05204	Pentose and glucuronate interconversions|Ascorbate and aldarate metabolism|Steroid hormone biosynthesis|Retinol metabolism|Porphyrin and chlorophyll metabolism|Metabolism of xenobiotics by cytochrome P450|Drug metabolism - cytochrome P450|Drug metabolism - other enzymes|Chemical carcinogenesis
COL4A1	6335.5	14081.1	9027.86	28347.4	44885.9	27255.2	9814.81	33496.2	-1.77095	6.05098e-07	8.73716e-06	COL4A1	Collagen alpha-1(IV) chain	GO:0001569,GO:0005587,GO:0007420,GO:0007528,GO:0030020,GO:0038063,GO:0048407,GO:0061304,GO:0061333,GO:0071230,GO:0071711	branching involved in blood vessel morphogenesis|collagen type IV trimer|brain development|neuromuscular junction development|extracellular matrix structural constituent conferring tensile strength|collagen-activated tyrosine kinase receptor signaling pathway|platelet-derived growth factor binding|retinal blood vessel morphogenesis|renal tubule morphogenesis|cellular response to amino acid stimul…	path:bom04151,path:bom04510,path:bom04512,path:bom04926,path:bom04933,path:bom04974,path:bom05146,path:bom05165,path:bom05200,path:bom05222	PI3K-Akt signaling pathway|Focal adhesion|ECM-receptor interaction|Relaxin signaling pathway|AGE-RAGE signaling pathway in diabetic complications|Protein digestion and absorption|Amoebiasis|Human papillomavirus infection|Pathways in cancer|Small cell lung cancer
COL17A1	9361.43	8752.53	11228.9	25785.7	32004.1	29506.3	9780.96	29098.7	-1.57292	3.25887e-14	1.76e-12	COL17A1	Collagen alpha-1(XVII) chain	GO:0005201,GO:0005581,GO:0005604,GO:0005615,GO:0016021,GO:0030056,GO:0030198,GO:0031012,GO:0031581	extracellular matrix structural constituent|collagen trimer|basement membrane|extracellular space|integral component of membrane|hemidesmosome|extracellular matrix organization|extracellular matrix|hemidesmosome assembly	path:bom04974	Protein digestion and absorption
CA12	7976.76	8496.17	10030.8	2180.99	1235.67	2971.06	8834.59	2129.24	2.05276	1.06036e-09	2.81757e-08	CA12	Carbonic anhydrase 12	GO:0004089,GO:0005886,GO:0008270,GO:0015701,GO:0016021,GO:0055064	carbonate dehydratase activity|plasma membrane|zinc ion binding|bicarbonate transport|integral component of membrane|chloride ion homeostasis	path:bom00910	Nitrogen metabolism
ETFDH	7895.56	8168.2	9548.53	1255.28	840.405	1522.24	8537.43	1205.97	2.82348	9.64368e-25	1.68856e-22	ETFDH	Electron transfer flavoprotein-ubiquinone oxidoreductase, mitochondrial	GO:0004174,GO:0006979,GO:0009055,GO:0031305,GO:0033539,GO:0043783,GO:0046872,GO:0048039,GO:0051539	electron-transferring-flavoprotein dehydrogenase activity|response to oxidative stress|electron transfer activity|integral component of mitochondrial inner membrane|fatty acid beta-oxidation using acyl-CoA dehydrogenase|oxidoreductase activity, oxidizing metal ions with flavin as acceptor|metal ion binding|ubiquinone binding|4 iron, 4 sulfur cluster binding	-	-
SELENBP1	7856.58	8640.44	9035.54	1955.5	669.124	3690.16	8510.85	2104.93	2.01548	4.88727e-05	0.000412874	SELENBP1	Methanethiol oxidase	GO:0001650,GO:0005829,GO:0008430,GO:0015031,GO:0016020,GO:0018549	fibrillar center|cytosol|selenium binding|protein transport|membrane|methanethiol oxidase activity	path:bom00920	Sulfur metabolism
HECTD1	7776.47	8693.37	9044.31	3514.78	4737.51	3661.86	8504.72	3971.39	1.09865	2.7517e-07	4.37588e-06	HECTD1	E3 ubiquitin-protein ligase HECTD1	GO:0004842,GO:0046872,GO:0070534	ubiquitin-protein transferase activity|metal ion binding|protein K63-linked ubiquitination	-	-
EPAS1	8557.04	8945.58	7964.6	3422.58	4415.66	2928.6	8489.07	3588.95	1.24209	6.4822e-08	1.1923e-06	EPAS1	Endothelial PAS domain-containing protein 1	GO:0000981,GO:0001077,GO:0001525,GO:0001666,GO:0001892,GO:0001974,GO:0002027,GO:0003677,GO:0005634,GO:0005654,GO:0005667,GO:0005829,GO:0006357,GO:0006366,GO:0007005,GO:0007165,GO:0007601,GO:0008134,GO:0016607,GO:0030218,GO:0030324,GO:0035035,GO:0042415,GO:0043129,GO:0043565,GO:0043619,GO:0043687,GO:0045944,GO:0046982,GO:0048469,GO:0048625,GO:0055072,GO:0061418,GO:0071456,GO:0120162	DNA-binding transcription factor activity, RNA polymerase II-specific|proximal promoter DNA-binding transcription activator activity, RNA polymerase II-specific|angiogenesis|response to hypoxia|embryonic placenta development|blood vessel remodeling|regulation of heart rate|DNA binding|nucleus|nucleoplasm|transcription factor complex|cytosol|regulation of transcription by RNA polymerase II|transcr…	path:bom05200,path:bom05211	Pathways in cancer|Renal cell carcinoma
TCHH	6972.08	8625.91	9791.88	3701.93	2632.27	2843.69	8463.29	3059.3	1.46801	1.9935e-09	5.06258e-08	TCHH	Trichohyalin	GO:0005509,GO:0031424,GO:0046914	calcium ion binding|keratinization|transition metal ion binding	-	-
PPL	7545.87	7579.72	9668.01	18090.6	9455.26	22769	8264.53	16771.6	-1.02103	0.00281659	0.013246	PPL	Periplakin	GO:0001533,GO:0005198,GO:0005200,GO:0005634,GO:0005737,GO:0005739,GO:0005829,GO:0005856,GO:0009612,GO:0016020,GO:0030057,GO:0042060,GO:0045104,GO:0045296,GO:0070062,GO:0070268	cornified envelope|structural molecule activity|structural constituent of cytoskeleton|nucleus|cytoplasm|mitochondrion|cytosol|cytoskeleton|response to mechanical stimulus|membrane|desmosome|wound healing|intermediate filament cytoskeleton organization|cadherin binding|extracellular exosome|cornification	-	-
CKB	8073.11	11562.1	4990.76	2076	2872.25	4616.24	8208.66	3188.16	1.36441	0.000551616	0.0033709	CKB	Creatine kinase B-type	GO:0004111,GO:0005524,GO:0005615,GO:0005739,GO:0005829,GO:0007420,GO:0030644,GO:0031625,GO:0043209	creatine kinase activity|ATP binding|extracellular space|mitochondrion|cytosol|brain development|cellular chloride ion homeostasis|ubiquitin protein ligase binding|myelin sheath	-	-
PAPSS2	9281.31	5063.87	10244.6	568.756	272.92	123.831	8196.59	321.836	4.67073	1.07106e-20	1.22869e-18	PAPSS2	Bifunctional 3'-phosphoadenosine 5'-phosphosulfate synthase 2	GO:0000103,GO:0001501,GO:0004020,GO:0004781,GO:0005524,GO:0005829,GO:0007596,GO:0016779,GO:0050428,GO:0060348	sulfate assimilation|skeletal system development|adenylylsulfate kinase activity|sulfate adenylyltransferase (ATP) activity|ATP binding|cytosol|blood coagulation|nucleotidyltransferase activity|3'-phosphoadenosine 5'-phosphosulfate biosynthetic process|bone development	path:bom00230,path:bom00450,path:bom00920	Purine metabolism|Selenocompound metabolism|Sulfur metabolism
PPIF	9530.32	5863.05	9068.42	3204.39	1229.08	1593.88	8153.93	2009.12	2.02091	2.29856e-07	3.72653e-06	PPIF	Peptidyl-prolyl cis-trans isomerase F, mitochondrial	GO:0000413,GO:0002931,GO:0003755,GO:0005739,GO:0005757,GO:0005759,GO:0006457,GO:0006979,GO:0008637,GO:0010849,GO:0010939,GO:0016018,GO:0032780,GO:0043066,GO:0046902,GO:0051082,GO:0070266,GO:0070301,GO:0071243,GO:0071277,GO:0090200,GO:0090201,GO:0090324,GO:1902445,GO:1902686,GO:2000276,GO:2001243	protein peptidyl-prolyl isomerization|response to ischemia|peptidyl-prolyl cis-trans isomerase activity|mitochondrion|mitochondrial permeability transition pore complex|mitochondrial matrix|protein folding|response to oxidative stress|apoptotic mitochondrial changes|regulation of proton-transporting ATPase activity, rotational mechanism|regulation of necrotic cell death|cyclosporin A binding|nega…	path:bom04020,path:bom04022,path:bom05012,path:bom05016,path:bom05145	Calcium signaling pathway|cGMP-PKG signaling pathway|Parkinson disease|Huntington disease|Toxoplasmosis
IL36RN	10064	7063.88	6537.42	358.782	1402.24	355.572	7888.45	705.532	3.4831	1.10973e-11	4.10205e-10	IL36RN	Interleukin-36 receptor antagonist protein	-	-	path:bom04060	Cytokine-cytokine receptor interaction
RPL27A	13486.2	5015.09	5042.27	14608.7	16761	17526.5	7847.86	16298.8	-1.0544	0.00886754	0.0332438	RPL27A	60S ribosomal protein L27a	GO:0003735,GO:0006412,GO:0022625	structural constituent of ribosome|translation|cytosolic large ribosomal subunit	path:bom03010	Ribosome
CD9	7563.19	7098.14	8648.6	2991.67	3662.77	4105.88	7769.98	3586.78	1.1152	2.80186e-07	4.44291e-06	CD9	CD9 antigen	GO:0005178,GO:0005887,GO:0007155,GO:0007166,GO:0007342,GO:0008285,GO:0016020,GO:0030913,GO:0031623,GO:0071404,GO:0090331	integrin binding|integral component of plasma membrane|cell adhesion|cell surface receptor signaling pathway|fusion of sperm to egg plasma membrane involved in single fertilization|negative regulation of cell proliferation|membrane|paranodal junction assembly|receptor internalization|cellular response to low-density lipoprotein particle stimulus|negative regulation of platelet aggregation	path:bom04640	Hematopoietic cell lineage
LOC102287940	7183.19	7661.71	8191.5	3988.59	3574.31	1968.03	7678.8	3176.98	1.27326	2.39985e-05	0.000223012	SLC16A1	Monocarboxylate transporter 1	GO:0005813,GO:0005886,GO:0005887,GO:0006629,GO:0007098,GO:0008028,GO:0015129,GO:0015293,GO:0015718,GO:0030054,GO:0032094,GO:0035879,GO:0042593,GO:0043231,GO:0045202,GO:0050796,GO:0051780	centrosome|plasma membrane|integral component of plasma membrane|lipid metabolic process|centrosome cycle|monocarboxylic acid transmembrane transporter activity|lactate transmembrane transporter activity|symporter activity|monocarboxylic acid transport|cell junction|response to food|plasma membrane lactate transport|glucose homeostasis|intracellular membrane-bounded organelle|synapse|regulation o…	-	-
AK2	8142.4	6531.45	7997.49	3713.8	1718.45	5045.23	7557.11	3492.49	1.11354	0.00330253	0.0150117	AK2	Adenylate kinase 2, mitochondrial	GO:0004017,GO:0005524,GO:0005739,GO:0005743,GO:0005758,GO:0006172,GO:0046033,GO:0046034,GO:0097226	adenylate kinase activity|ATP binding|mitochondrion|mitochondrial inner membrane|mitochondrial intermembrane space|ADP biosynthetic process|AMP metabolic process|ATP metabolic process|sperm mitochondrial sheath	path:bom00230,path:bom00730	Purine metabolism|Thiamine metabolism
MYCBP2	7361.83	7001.61	8248.5	2912.25	5182.66	3156.8	7537.31	3750.57	1.00697	0.000365514	0.00235173	MYCBP2	E3 ubiquitin-protein ligase MYCBP2	GO:0005085,GO:0005634,GO:0005737,GO:0008270,GO:0008536,GO:0015630,GO:0016020,GO:0016567,GO:0021785,GO:0021952,GO:0030424,GO:0032880,GO:0042177,GO:0042803,GO:0043231,GO:0050905,GO:0051493,GO:0061630,GO:1902667	guanyl-nucleotide exchange factor activity|nucleus|cytoplasm|zinc ion binding|Ran GTPase binding|microtubule cytoskeleton|membrane|protein ubiquitination|branchiomotor neuron axon guidance|central nervous system projection neuron axonogenesis|axon|regulation of protein localization|negative regulation of protein catabolic process|protein homodimerization activity|intracellular membrane-bounded or…	-	-
CHP1	6707.92	7455.17	7876.91	3420.75	2492.98	2764.97	7346.67	2892.9	1.34456	3.43942e-10	1.00371e-08	CHP1	Calcineurin B homologous protein 1	GO:0000139,GO:0001578,GO:0001933,GO:0004860,GO:0005215,GO:0005509,GO:0005634,GO:0005737,GO:0005783,GO:0005793,GO:0005886,GO:0006469,GO:0006611,GO:0008017,GO:0010923,GO:0015630,GO:0019900,GO:0022406,GO:0030133,GO:0031122,GO:0031397,GO:0031953,GO:0032088,GO:0032417,GO:0042308,GO:0048306,GO:0050821,GO:0051222,GO:0051453,GO:0060050,GO:0061024,GO:0061025,GO:0070885,GO:0071468,GO:0090314,GO:1901214	Golgi membrane|microtubule bundle formation|negative regulation of protein phosphorylation|protein kinase inhibitor activity|transporter activity|calcium ion binding|nucleus|cytoplasm|endoplasmic reticulum|endoplasmic reticulum-Golgi intermediate compartment|plasma membrane|negative regulation of protein kinase activity|protein export from nucleus|microtubule binding|negative regulation of phosph…	-	-
ALPL	7159.38	7497.72	7297.05	109.552	319.034	113.217	7318.05	180.601	5.34126	4.74229e-38	1.97208e-35	ALPL	Alkaline phosphatase, tissue-nonspecific isozyme	GO:0001958,GO:0003006,GO:0004035,GO:0005886,GO:0016462,GO:0031012,GO:0031214,GO:0031225,GO:0033280,GO:0046677,GO:0046872,GO:0065010,GO:0071407	endochondral ossification|developmental process involved in reproduction|alkaline phosphatase activity|plasma membrane|pyrophosphatase activity|extracellular matrix|biomineral tissue development|anchored component of membrane|response to vitamin D|response to antibiotic|metal ion binding|extracellular membrane-bounded organelle|cellular response to organic cyclic compound	path:bom00730,path:bom00790	Thiamine metabolism|Folate biosynthesis
COL6A2	4965.98	9268.36	7337.61	15878.6	25502	19092.1	7190.65	20157.6	-1.48711	1.6699e-06	2.11716e-05	Col6a2	Collagen alpha-2(VI) chain	GO:0003429,GO:0005576,GO:0005581,GO:0005615,GO:0007155,GO:0009749,GO:0030020,GO:0031012,GO:0032991,GO:0042383,GO:0062023,GO:0070208	growth plate cartilage chondrocyte morphogenesis|extracellular region|collagen trimer|extracellular space|cell adhesion|response to glucose|extracellular matrix structural constituent conferring tensile strength|extracellular matrix|protein-containing complex|sarcolemma|collagen-containing extracellular matrix|protein heterotrimerization	path:bom04151,path:bom04510,path:bom04512,path:bom04974,path:bom05165	PI3K-Akt signaling pathway|Focal adhesion|ECM-receptor interaction|Protein digestion and absorption|Human papillomavirus infection
MGP	4033.85	9896.29	7637.95	16996	14171.1	15953.8	7189.36	15707	-1.12746	0.000870634	0.00493597	MGP	Matrix Gla protein	GO:0001503,GO:0005509,GO:0030154,GO:0030500,GO:0051216,GO:0062023	ossification|calcium ion binding|cell differentiation|regulation of bone mineralization|cartilage development|collagen-containing extracellular matrix	-	-
GNS	5258.29	8309.35	7975.56	1494.47	2467.57	1718.6	7181.07	1893.55	1.92316	8.45895e-11	2.70589e-09	GNS	N-acetylglucosamine-6-sulfatase	GO:0005539,GO:0005764,GO:0008449,GO:0042340,GO:0046872	glycosaminoglycan binding|lysosome|N-acetylglucosamine-6-sulfatase activity|keratan sulfate catabolic process|metal ion binding	path:bom00531,path:bom04142	Glycosaminoglycan degradation|Lysosome
COL6A1	4842.57	9834.02	6735.82	18789	30029.7	21905.7	7137.47	23574.8	-1.72374	1.35234e-07	2.31906e-06	COL6A1	Collagen alpha-1(VI) chain	GO:0001649,GO:0003429,GO:0005576,GO:0005589,GO:0005615,GO:0005765,GO:0005788,GO:0007155,GO:0016020,GO:0030020,GO:0030198,GO:0031012,GO:0032991,GO:0035987,GO:0042383,GO:0048407,GO:0062023,GO:0070062,GO:0070208,GO:0071230	osteoblast differentiation|growth plate cartilage chondrocyte morphogenesis|extracellular region|collagen type VI trimer|extracellular space|lysosomal membrane|endoplasmic reticulum lumen|cell adhesion|membrane|extracellular matrix structural constituent conferring tensile strength|extracellular matrix organization|extracellular matrix|protein-containing complex|endodermal cell differentiation|sa…	path:bom04151,path:bom04510,path:bom04512,path:bom04974,path:bom05165	PI3K-Akt signaling pathway|Focal adhesion|ECM-receptor interaction|Protein digestion and absorption|Human papillomavirus infection
PLD1	5774.7	8349.83	6850.92	630.835	1482.24	495.324	6991.82	869.466	3.00761	3.29277e-13	1.57391e-11	PLD1	Phospholipase D1	-	-	path:bom00564,path:bom00565,path:bom04014,path:bom04024,path:bom04071,path:bom04072,path:bom04144,path:bom04666,path:bom04724,path:bom04912,path:bom04928,path:bom05231	Glycerophospholipid metabolism|Ether lipid metabolism|Ras signaling pathway|cAMP signaling pathway|Sphingolipid signaling pathway|Phospholipase D signaling pathway|Endocytosis|Fc gamma R-mediated phagocytosis|Glutamatergic synapse|GnRH signaling pathway|Parathyroid hormone synthesis, secretion and action|Choline metabolism in cancer
LOC102271568	6280.29	7692.85	6679.92	20.9974	29.1742	71.6451	6884.35	40.6056	7.40286	1.66914e-72	2.77645e-69	PIP	Prolactin-inducible protein homolog	GO:0005576	extracellular region	-	-
ACADS	6529.29	6823.09	7204.97	467.421	298.33	712.028	6852.45	492.593	3.79786	7.62996e-31	2.04704e-28	ACADS	Short-chain specific acyl-CoA dehydrogenase, mitochondrial	GO:0003995,GO:0004085,GO:0005739,GO:0005759,GO:0046359,GO:0050660	acyl-CoA dehydrogenase activity|butyryl-CoA dehydrogenase activity|mitochondrion|mitochondrial matrix|butyrate catabolic process|flavin adenine dinucleotide binding	path:bom00071,path:bom00280,path:bom00410,path:bom00640,path:bom00650	Fatty acid degradation|Valine, leucine and isoleucine degradation|beta-Alanine metabolism|Propanoate metabolism|Butanoate metabolism
TMPRSS11D	6605.07	7148.99	6786.24	2554.38	3198.81	2219.23	6846.77	2657.47	1.36543	3.68108e-10	1.06674e-08	TMPRSS11D	Transmembrane protease serine 11D	GO:0004252,GO:0005576,GO:0005887,GO:0006508,GO:0007585,GO:0008233,GO:0070062	serine-type endopeptidase activity|extracellular region|integral component of plasma membrane|proteolysis|respiratory gaseous exchange|peptidase activity|extracellular exosome	path:bom05164	Influenza A
EMP1	8416.3	5405.34	6689.78	30360.4	27294.8	21767.7	6837.14	26474.3	-1.95314	3.33375e-14	1.79461e-12	EMP1	Epithelial membrane protein 1	GO:0016021	integral component of membrane	-	-
IL1R2	7414.87	4839.68	8165.2	104.074	504.431	188.4	6806.59	265.635	4.67973	2.74799e-20	2.98758e-18	IL1R2	Interleukin-1 receptor type 2	-	-	path:bom04060,path:bom04640,path:bom05146,path:bom05166,path:bom05202,path:bom05215,path:bom05418	Cytokine-cytokine receptor interaction|Hematopoietic cell lineage|Amoebiasis|Human T-cell leukemia virus 1 infection|Transcriptional misregulation in cancer|Prostate cancer|Fluid shear stress and atherosclerosis
CD74	4273.11	6717.23	9269.02	2056.83	1773.98	2890.57	6753.12	2240.46	1.59172	3.24332e-06	3.83708e-05	CD74	HLA class II histocompatibility antigen gamma chain	GO:0000139,GO:0000187,GO:0001516,GO:0001540,GO:0001934,GO:0001961,GO:0002606,GO:0002792,GO:0002830,GO:0002906,GO:0004896,GO:0005622,GO:0005765,GO:0005771,GO:0005773,GO:0005886,GO:0006886,GO:0006952,GO:0007165,GO:0008283,GO:0009897,GO:0009986,GO:0012507,GO:0016020,GO:0016021,GO:0016064,GO:0019883,GO:0019886,GO:0019955,GO:0023026,GO:0030658,GO:0030666,GO:0030669,GO:0030890,GO:0032588,GO:0033674,GO:…	Golgi membrane|activation of MAPK activity|prostaglandin biosynthetic process|amyloid-beta binding|positive regulation of protein phosphorylation|positive regulation of cytokine-mediated signaling pathway|positive regulation of dendritic cell antigen processing and presentation|negative regulation of peptide secretion|positive regulation of type 2 immune response|negative regulation of mature B c…	path:bom04612,path:bom05152,path:bom05168	Antigen processing and presentation|Tuberculosis|Herpes simplex virus 1 infection
EGLN1	6545.53	6408.98	6974.78	2092.44	2007.37	2207.73	6643.1	2102.51	1.6597	8.21955e-23	1.20995e-20	EGLN1	Egl nine homolog 1	-	-	path:bom04066,path:bom05200,path:bom05211	HIF-1 signaling pathway|Pathways in cancer|Renal cell carcinoma
COL4A2	4852.31	10014.6	5055.43	20352	24593.9	18525.1	6640.78	21157	-1.67168	5.51739e-07	8.07889e-06	COL4A2	Collagen alpha-2(IV) chain (Fragment)	GO:0005201,GO:0005581,GO:0005604	extracellular matrix structural constituent|collagen trimer|basement membrane	path:bom04151,path:bom04510,path:bom04512,path:bom04926,path:bom04933,path:bom04974,path:bom05146,path:bom05165,path:bom05200,path:bom05222	PI3K-Akt signaling pathway|Focal adhesion|ECM-receptor interaction|Relaxin signaling pathway|AGE-RAGE signaling pathway in diabetic complications|Protein digestion and absorption|Amoebiasis|Human papillomavirus infection|Pathways in cancer|Small cell lung cancer
CES2	5846.16	6649.77	7275.13	346.001	411.262	903.081	6590.35	553.448	3.57362	2.20904e-21	2.70186e-19	CES2	Cocaine esterase	-	-	path:bom00983	Drug metabolism - other enzymes
BDH1	6074.59	7079.45	6219.54	74.8603	25.4098	153.02	6457.86	84.4299	6.25584	6.11457e-36	2.16404e-33	BDH1	D-beta-hydroxybutyrate dehydrogenase, mitochondrial	GO:0003858,GO:0005654,GO:0005759,GO:0099617	3-hydroxybutyrate dehydrogenase activity|nucleoplasm|mitochondrial matrix|matrix side of mitochondrial inner membrane	path:bom00072,path:bom00650	Synthesis and degradation of ketone bodies|Butanoate metabolism
LOC102265723	5159.77	6808.56	7328.84	895.585	1575.41	1464.74	6432.39	1311.91	2.2937	3.67207e-15	2.27915e-13	DSC3	Desmocollin-3	GO:0005509,GO:0005886,GO:0007156,GO:0016021,GO:0030057	calcium ion binding|plasma membrane|homophilic cell adhesion via plasma membrane adhesion molecules|integral component of membrane|desmosome	-	-
B2M	5582	6310.38	7211.55	1732.74	2172.07	1685.87	6367.97	1863.56	1.77282	5.29856e-16	3.627e-14	B2M	Beta-2-microglobulin	GO:0001916,GO:0002237,GO:0002481,GO:0002726,GO:0005576,GO:0005794,GO:0005829,GO:0006955,GO:0009897,GO:0010977,GO:0019885,GO:0033077,GO:0033216,GO:0042026,GO:0042612,GO:0042802,GO:0045646,GO:0048260,GO:0055072,GO:0071283,GO:1900121,GO:1900390,GO:1904434,GO:1904437,GO:1990712	positive regulation of T cell mediated cytotoxicity|response to molecule of bacterial origin|antigen processing and presentation of exogenous protein antigen via MHC class Ib, TAP-dependent|positive regulation of T cell cytokine production|extracellular region|Golgi apparatus|cytosol|immune response|external side of plasma membrane|negative regulation of neuron projection development|antigen proc…	path:bom04612,path:bom05163,path:bom05166,path:bom05168,path:bom05169,path:bom05170	Antigen processing and presentation|Human cytomegalovirus infection|Human T-cell leukemia virus 1 infection|Herpes simplex virus 1 infection|Epstein-Barr virus infection|Human immunodeficiency virus 1 infection
GSR	6219.66	5206.06	7557.93	1063.56	956.161	697.876	6327.88	905.867	2.80442	1.3117e-26	2.59749e-24	Gsr	Glutathione reductase, mitochondrial	GO:0004362,GO:0005739,GO:0005829,GO:0006749,GO:0007283,GO:0009055,GO:0009897,GO:0034599,GO:0042803,GO:0043295,GO:0045454,GO:0050660,GO:0050661	glutathione-disulfide reductase activity|mitochondrion|cytosol|glutathione metabolic process|spermatogenesis|electron transfer activity|external side of plasma membrane|cellular response to oxidative stress|protein homodimerization activity|glutathione binding|cell redox homeostasis|flavin adenine dinucleotide binding|NADP binding	path:bom00480,path:bom04918	Glutathione metabolism|Thyroid hormone synthesis
DHRS7	6331.17	6215.93	6136.23	2039.49	2458.16	2900.3	6227.78	2465.98	1.33652	2.90724e-10	8.63553e-09	DHRS7	Dehydrogenase/reductase SDR family member 7	GO:0016020,GO:0016491	membrane|oxidoreductase activity	-	-
RMND5A	6072.42	6442.19	5786.56	2290.54	3502.79	2547.38	6100.39	2780.24	1.13374	1.65752e-06	2.10467e-05	RMND5A	E3 ubiquitin-protein transferase RMND5A	GO:0000151,GO:0000209,GO:0004842,GO:0005634,GO:0005654,GO:0005737,GO:0006511,GO:0034657,GO:0043161,GO:0046872	ubiquitin ligase complex|protein polyubiquitination|ubiquitin-protein transferase activity|nucleus|nucleoplasm|cytoplasm|ubiquitin-dependent protein catabolic process|GID complex|proteasome-mediated ubiquitin-dependent protein catabolic process|metal ion binding	-	-
ALDH1A1	5235.56	6394.45	6380.67	857.242	746.295	1202.93	6003.56	935.489	2.68188	1.71651e-25	3.24459e-23	ALDH1A1	Retinal dehydrogenase 1	GO:0001523,GO:0001758,GO:0004029,GO:0005829,GO:0018479,GO:0042572,GO:0051287,GO:0055114	retinoid metabolic process|retinal dehydrogenase activity|aldehyde dehydrogenase (NAD) activity|cytosol|benzaldehyde dehydrogenase (NAD+) activity|retinol metabolic process|NAD binding|oxidation-reduction process	path:bom00830	Retinol metabolism
ITGB1	5763.88	7607.74	4601.62	15497.9	13952.8	7609.41	5991.08	12353.4	-1.044	0.00186817	0.00946258	ITGB1	Integrin beta-1	GO:0001618,GO:0001968,GO:0005178,GO:0005925,GO:0007160,GO:0007229,GO:0008305,GO:0009986,GO:0010710,GO:0016020,GO:0016477,GO:0030027,GO:0031623,GO:0032587,GO:0033627,GO:0038023,GO:0042383,GO:0042470,GO:0046872,GO:0046982,GO:0055037,GO:0071404,GO:0071438,GO:0098639,GO:1903078	virus receptor activity|fibronectin binding|integrin binding|focal adhesion|cell-matrix adhesion|integrin-mediated signaling pathway|integrin complex|cell surface|regulation of collagen catabolic process|membrane|cell migration|lamellipodium|receptor internalization|ruffle membrane|cell adhesion mediated by integrin|signaling receptor activity|sarcolemma|melanosome|metal ion binding|protein heter…	path:bom04015,path:bom04145,path:bom04151,path:bom04360,path:bom04510,path:bom04512,path:bom04514,path:bom04530,path:bom04611,path:bom04670,path:bom04810,path:bom05100,path:bom05133,path:bom05135,path:bom05140,path:bom05145,path:bom05165,path:bom05200,path:bom05205,path:bom05222,path:bom05410,path:bom05412,path:bom05414	Rap1 signaling pathway|Phagosome|PI3K-Akt signaling pathway|Axon guidance|Focal adhesion|ECM-receptor interaction|Cell adhesion molecules (CAMs)|Tight junction|Platelet activation|Leukocyte transendothelial migration|Regulation of actin cytoskeleton|Bacterial invasion of epithelial cells|Pertussis|Yersinia infection|Leishmaniasis|Toxoplasmosis|Human papillomavirus infection|Pathways in cancer|Pro…
ZFP36L1	5704.33	6931.03	5093.79	12016	15377.6	9979.89	5909.72	12457.8	-1.07587	2.17227e-05	0.000205537	Zfp36l1	mRNA decay activator protein ZFP36L1	GO:0000165,GO:0000288,GO:0000932,GO:0001570,GO:0003342,GO:0003677,GO:0003729,GO:0003730,GO:0005634,GO:0005737,GO:0005829,GO:0006397,GO:0006402,GO:0006417,GO:0006915,GO:0007507,GO:0008283,GO:0009611,GO:0010468,GO:0010837,GO:0014065,GO:0017091,GO:0021915,GO:0031086,GO:0031440,GO:0032869,GO:0033077,GO:0035264,GO:0035925,GO:0038066,GO:0043488,GO:0043491,GO:0044344,GO:0045577,GO:0045600,GO:0045616,GO:…	MAPK cascade|nuclear-transcribed mRNA catabolic process, deadenylation-dependent decay|P-body|vasculogenesis|proepicardium development|DNA binding|mRNA binding|mRNA 3'-UTR binding|nucleus|cytoplasm|cytosol|mRNA processing|mRNA catabolic process|regulation of translation|apoptotic process|heart development|cell proliferation|response to wounding|regulation of gene expression|regulation of keratino…	path:bom04218	Cellular senescence
ENTPD5	5283.19	5993.82	6412.46	385.257	166.575	414.834	5896.49	322.222	4.19337	1.06871e-32	3.35414e-30	ENTPD5	Ectonucleoside triphosphate diphosphohydrolase 5	GO:0004382,GO:0005576,GO:0005783,GO:0006487,GO:0008283,GO:0014066,GO:0045134,GO:0045821,GO:0046034,GO:0051084	guanosine-diphosphatase activity|extracellular region|endoplasmic reticulum|protein N-linked glycosylation|cell proliferation|regulation of phosphatidylinositol 3-kinase signaling|uridine-diphosphatase activity|positive regulation of glycolytic process|ATP metabolic process|'de novo' posttranslational protein folding	path:bom00230,path:bom00240	Purine metabolism|Pyrimidine metabolism
IDH1	5593.91	6003.16	5903.85	1409.57	1872.8	1704.44	5833.64	1662.27	1.81127	1.41421e-19	1.4257e-17	IDH1	Isocitrate dehydrogenase [NADP] cytoplasmic	GO:0000287,GO:0004450,GO:0005737,GO:0005777,GO:0005829,GO:0006097,GO:0006099,GO:0006102,GO:0006103,GO:0006739,GO:0006979,GO:0042803,GO:0048545,GO:0051287,GO:0060696,GO:0071071	magnesium ion binding|isocitrate dehydrogenase (NADP+) activity|cytoplasm|peroxisome|cytosol|glyoxylate cycle|tricarboxylic acid cycle|isocitrate metabolic process|2-oxoglutarate metabolic process|NADP metabolic process|response to oxidative stress|protein homodimerization activity|response to steroid hormone|NAD binding|regulation of phospholipid catabolic process|regulation of phospholipid bios…	path:bom00020,path:bom00480,path:bom04146	Citrate cycle (TCA cycle)|Glutathione metabolism|Peroxisome
LOC102279338	5032.02	6457.76	5883.02	991.443	1897.26	1522.24	5790.93	1470.31	1.97772	9.98591e-12	3.74112e-10	MAL	Myelin and lymphocyte protein	GO:0016021,GO:0019911,GO:0042552	integral component of membrane|structural constituent of myelin sheath|myelination	-	-
TMEM79	5489.97	5223.7	6638.26	1648.75	2021.49	2212.15	5783.98	1960.8	1.56059	1.84671e-12	7.71815e-11	TMEM79	Transmembrane protein 79	GO:0002070,GO:0005765,GO:0016021,GO:0031069,GO:0032588,GO:0042335,GO:0042802,GO:0045055,GO:0045684,GO:0061436,GO:0070268	epithelial cell maturation|lysosomal membrane|integral component of membrane|hair follicle morphogenesis|trans-Golgi network membrane|cuticle development|identical protein binding|regulated exocytosis|positive regulation of epidermis development|establishment of skin barrier|cornification	-	-
SLC26A3	5443.42	7046.24	4425.14	15.5198	8.46993	4.42253	5638.27	9.47076	9.22132	1.12513e-111	9.35771e-108	Slc26a3	Chloride anion exchanger	GO:0005887,GO:0008271,GO:0015106,GO:0015108,GO:0015116,GO:0015301,GO:0016020,GO:0016021,GO:0016324,GO:0019531,GO:0031526,GO:0042391,GO:0048240,GO:0051454,GO:0060081,GO:0071320,GO:0097225	integral component of plasma membrane|secondary active sulfate transmembrane transporter activity|bicarbonate transmembrane transporter activity|chloride transmembrane transporter activity|sulfate transmembrane transporter activity|anion:anion antiporter activity|membrane|integral component of membrane|apical plasma membrane|oxalate transmembrane transporter activity|brush border membrane|regulat…	path:bom04972,path:bom04978	Pancreatic secretion|Mineral absorption
LOC102268113	3966.73	7462.43	5334.95	14751.1	22800.1	17469.9	5588.04	18340.4	-1.71459	2.43858e-08	4.90487e-07	COL6A3	Collagen alpha-3(VI) chain	GO:0003429,GO:0004867,GO:0005576,GO:0005589,GO:0005615,GO:0005788,GO:0007155,GO:0007517,GO:0030020,GO:0030198,GO:0031012,GO:0042383,GO:0062023,GO:0070062,GO:1903561	growth plate cartilage chondrocyte morphogenesis|serine-type endopeptidase inhibitor activity|extracellular region|collagen type VI trimer|extracellular space|endoplasmic reticulum lumen|cell adhesion|muscle organ development|extracellular matrix structural constituent conferring tensile strength|extracellular matrix organization|extracellular matrix|sarcolemma|collagen-containing extracellular m…	path:bom04151,path:bom04510,path:bom04512,path:bom04974,path:bom05165	PI3K-Akt signaling pathway|Focal adhesion|ECM-receptor interaction|Protein digestion and absorption|Human papillomavirus infection
PTRF	4807.92	7735.4	4200.43	13988.8	13087.9	14828.8	5581.25	13968.5	-1.32349	2.97675e-06	3.55713e-05	Cavin1	Caveolae-associated protein 1	GO:0005634,GO:0005737,GO:0005739,GO:0005783,GO:0005829,GO:0005886,GO:0005901,GO:0006361,GO:0006363,GO:0009303,GO:0032991,GO:0042134,GO:0042802,GO:0043231,GO:0045121,GO:2000147	nucleus|cytoplasm|mitochondrion|endoplasmic reticulum|cytosol|plasma membrane|caveola|transcription initiation from RNA polymerase I promoter|termination of RNA polymerase I transcription|rRNA transcription|protein-containing complex|rRNA primary transcript binding|identical protein binding|intracellular membrane-bounded organelle|membrane raft|positive regulation of cell motility	-	-
CD44	4834.99	5048.3	6668.96	11478.3	22180.9	16599.5	5517.41	16752.9	-1.60235	1.03621e-07	1.84346e-06	CD44	CD44 antigen	-	-	path:bom04512,path:bom04640,path:bom05169,path:bom05205,path:bom05206	ECM-receptor interaction|Hematopoietic cell lineage|Epstein-Barr virus infection|Proteoglycans in cancer|MicroRNAs in cancer
ACADSB	4623.88	5902.49	5929.06	1104.65	634.304	1205.58	5485.14	981.511	2.48233	9.11289e-17	6.73706e-15	ACADSB	Short/branched chain specific acyl-CoA dehydrogenase, mitochondrial	GO:0003995,GO:0005739,GO:0005759,GO:0006631,GO:0050660	acyl-CoA dehydrogenase activity|mitochondrion|mitochondrial matrix|fatty acid metabolic process|flavin adenine dinucleotide binding	path:bom00071,path:bom00280	Fatty acid degradation|Valine, leucine and isoleucine degradation
APP	4934.59	6944.53	4505.16	13700.4	15471.7	9490.76	5461.43	12887.6	-1.23861	1.57129e-05	0.000154291	APP	Amyloid-beta A4 protein	GO:0001967,GO:0002265,GO:0003677,GO:0004867,GO:0005102,GO:0005615,GO:0005641,GO:0005737,GO:0005769,GO:0005790,GO:0005794,GO:0005886,GO:0005905,GO:0005911,GO:0006378,GO:0006417,GO:0006468,GO:0006878,GO:0006897,GO:0006979,GO:0007155,GO:0007176,GO:0007219,GO:0007409,GO:0007617,GO:0007626,GO:0008088,GO:0008201,GO:0008203,GO:0008285,GO:0008344,GO:0008542,GO:0009986,GO:0010629,GO:0010800,GO:0010971,GO:…	suckling behavior|astrocyte activation involved in immune response|DNA binding|serine-type endopeptidase inhibitor activity|signaling receptor binding|extracellular space|nuclear envelope lumen|cytoplasm|early endosome|smooth endoplasmic reticulum|Golgi apparatus|plasma membrane|clathrin-coated pit|cell-cell junction|mRNA polyadenylation|regulation of translation|protein phosphorylation|cellular …	path:bom04726,path:bom05010	Serotonergic synapse|Alzheimer disease
SQSTM1	5560.34	5802.85	4749.6	2054.09	3122.58	2363.4	5370.93	2513.36	1.09561	5.43601e-06	6.06456e-05	Sqstm1	Sequestosome-1	GO:0000122,GO:0000407,GO:0000423,GO:0000932,GO:0001934,GO:0002376,GO:0002931,GO:0003712,GO:0005080,GO:0005737,GO:0005739,GO:0005770,GO:0005776,GO:0005783,GO:0005829,GO:0006914,GO:0006915,GO:0007005,GO:0007032,GO:0008270,GO:0016234,GO:0016235,GO:0016236,GO:0016605,GO:0019899,GO:0019901,GO:0030017,GO:0030154,GO:0031625,GO:0035255,GO:0035973,GO:0042169,GO:0042802,GO:0042803,GO:0043122,GO:0043130,GO:…	negative regulation of transcription by RNA polymerase II|phagophore assembly site|mitophagy|P-body|positive regulation of protein phosphorylation|immune system process|response to ischemia|transcription coregulator activity|protein kinase C binding|cytoplasm|mitochondrion|late endosome|autophagosome|endoplasmic reticulum|cytosol|autophagy|apoptotic process|mitochondrion organization|endosome org…	path:bom04137,path:bom04217,path:bom04218,path:bom04380,path:bom05418	Mitophagy - animal|Necroptosis|Cellular senescence|Osteoclast differentiation|Fluid shear stress and atherosclerosis
VPS13D	4785.19	5311.93	5943.31	1844.12	2688.73	2347.48	5346.81	2293.44	1.22118	1.28875e-07	2.23256e-06	VPS13D	Vacuolar protein sorting-associated protein 13D	GO:0005622,GO:0006623,GO:0019898,GO:0045053,GO:0070062	intracellular|protein targeting to vacuole|extrinsic component of membrane|protein retention in Golgi apparatus|extracellular exosome	-	-
MAN2B1	4642.28	5448.93	5813.96	2143.56	2627.56	2789.73	5301.72	2520.29	1.07286	4.94986e-07	7.36855e-06	MAN2B1	Lysosomal alpha-mannosidase	GO:0004559,GO:0005764,GO:0005774,GO:0006013,GO:0006517,GO:0007611,GO:0030246,GO:0046872	alpha-mannosidase activity|lysosome|vacuolar membrane|mannose metabolic process|protein deglycosylation|learning or memory|carbohydrate binding|metal ion binding	path:bom00511,path:bom04142	Other glycan degradation|Lysosome
LOC102272205	6336.58	4283.38	5157.37	1759.22	1279.9	3229.33	5259.11	2089.48	1.3316	0.000287238	0.00191961	GSTP1	Glutathione S-transferase P	GO:0004364,GO:0005634,GO:0005739	glutathione transferase activity|nucleus|mitochondrion	path:bom00480,path:bom00980,path:bom00982,path:bom00983,path:bom01524,path:bom05200,path:bom05204,path:bom05225,path:bom05418	Glutathione metabolism|Metabolism of xenobiotics by cytochrome P450|Drug metabolism - cytochrome P450|Drug metabolism - other enzymes|Platinum drug resistance|Pathways in cancer|Chemical carcinogenesis|Hepatocellular carcinoma|Fluid shear stress and atherosclerosis
ERMP1	4794.93	4978.76	5997.02	2768.01	2167.36	2850.77	5256.9	2595.38	1.01822	3.35605e-06	3.95638e-05	ERMP1	Endoplasmic reticulum metallopeptidase 1	GO:0005789,GO:0008237,GO:0016020,GO:0016021,GO:0046872	endoplasmic reticulum membrane|metallopeptidase activity|membrane|integral component of membrane|metal ion binding	-	-
LAMC1	4347.81	7269.39	4078.76	10139	15211.1	7969.41	5231.99	11106.5	-1.08594	0.00153427	0.00800408	Lamc1	Laminin subunit gamma-1	GO:0005201,GO:0005576,GO:0005604,GO:0005606,GO:0005615,GO:0007155,GO:0016477,GO:0022617,GO:0031012,GO:0031175,GO:0031581,GO:0031594,GO:0034446,GO:0043083,GO:0043208,GO:0043259,GO:0062023,GO:0065003	extracellular matrix structural constituent|extracellular region|basement membrane|laminin-1 complex|extracellular space|cell adhesion|cell migration|extracellular matrix disassembly|extracellular matrix|neuron projection development|hemidesmosome assembly|neuromuscular junction|substrate adhesion-dependent cell spreading|synaptic cleft|glycosphingolipid binding|laminin-10 complex|collagen-contai…	path:bom04151,path:bom04510,path:bom04512,path:bom05020,path:bom05145,path:bom05146,path:bom05165,path:bom05200,path:bom05222	PI3K-Akt signaling pathway|Focal adhesion|ECM-receptor interaction|Prion diseases|Toxoplasmosis|Amoebiasis|Human papillomavirus infection|Pathways in cancer|Small cell lung cancer
LOC102278094	5970.66	4036.36	5638.58	937.58	83.7582	769.521	5215.2	596.953	3.12693	6.60814e-07	9.45953e-06	FGFBP1	Fibroblast growth factor-binding protein 1	GO:0005615,GO:0005886,GO:0007267,GO:0019838,GO:0090050,GO:1903589	extracellular space|plasma membrane|cell-cell signaling|growth factor binding|positive regulation of cell migration involved in sprouting angiogenesis|positive regulation of blood vessel endothelial cell proliferation involved in sprouting angiogenesis	-	-
MAL2	5263.71	4667.39	5550.89	2434.79	1340.13	1234.77	5160.66	1669.9	1.6278	1.65357e-07	2.77273e-06	MAL2	Protein MAL2	GO:0016021,GO:0016324,GO:0019911,GO:0042552,GO:0045056,GO:0045121	integral component of membrane|apical plasma membrane|structural constituent of myelin sheath|myelination|transcytosis|membrane raft	-	-
ZNF185	4613.05	4408.96	6408.07	2389.14	1642.23	2268.76	5143.36	2100.04	1.29224	9.53116e-07	1.31243e-05	ZNF185	Zinc finger protein 185	GO:0005737,GO:0005925,GO:0008270,GO:0015629,GO:0051015	cytoplasm|focal adhesion|zinc ion binding|actin cytoskeleton|actin filament binding	-	-
ADGRG1	4783.02	4586.44	5984.96	2023.97	1682.69	2591.6	5118.14	2099.42	1.28555	3.14213e-07	4.90303e-06	ADGRG1	Adhesion G-protein coupled receptor G1	GO:0001525,GO:0004930,GO:0005518,GO:0005576,GO:0005622,GO:0005887,GO:0007155,GO:0007166,GO:0007189,GO:0007266,GO:0007420,GO:0008201,GO:0008285,GO:0010573,GO:0016477,GO:0021801,GO:0021819,GO:0035025,GO:0045121,GO:0045785,GO:0050840,GO:0070528,GO:0097451,GO:2001223	angiogenesis|G protein-coupled receptor activity|collagen binding|extracellular region|intracellular|integral component of plasma membrane|cell adhesion|cell surface receptor signaling pathway|adenylate cyclase-activating G protein-coupled receptor signaling pathway|Rho protein signal transduction|brain development|heparin binding|negative regulation of cell proliferation|vascular endothelial gro…	-	-
LOC102283454	5152.2	5437.51	4672.87	6.39052	0.941103	43.3408	5087.53	16.8908	8.23271	1.36281e-11	4.94957e-10	-	Dihydrodiol dehydrogenase 3	GO:0004032,GO:0005737,GO:0006693,GO:0008106,GO:0008202,GO:0016229,GO:0016491,GO:0042448,GO:0044597,GO:0044598,GO:0047023,GO:0047086	alditol:NADP+ 1-oxidoreductase activity|cytoplasm|prostaglandin metabolic process|alcohol dehydrogenase (NADP+) activity|steroid metabolic process|steroid dehydrogenase activity|oxidoreductase activity|progesterone metabolic process|daunorubicin metabolic process|doxorubicin metabolic process|androsterone dehydrogenase activity|ketosteroid monooxygenase activity	-	-
PKP3	4649.86	4560.49	5993.73	1113.78	1486	3921.9	5068.03	2173.89	1.22109	0.00621237	0.0249064	PKP3	Plakophilin-3	GO:0002159,GO:0005634,GO:0005654,GO:0005737,GO:0005886,GO:0005911,GO:0005913,GO:0007043,GO:0019899,GO:0030057,GO:0045294,GO:0045296,GO:0072659,GO:0098609,GO:1902373,GO:1990124	desmosome assembly|nucleus|nucleoplasm|cytoplasm|plasma membrane|cell-cell junction|cell-cell adherens junction|cell-cell junction assembly|enzyme binding|desmosome|alpha-catenin binding|cadherin binding|protein localization to plasma membrane|cell-cell adhesion|negative regulation of mRNA catabolic process|messenger ribonucleoprotein complex	-	-
ECHS1	4408.43	4740.05	6004.69	1136.6	1040.86	1539.93	5051.06	1239.13	2.02715	1.2878e-15	8.60293e-14	ECHS1	Enoyl-CoA hydratase, mitochondrial	GO:0004300,GO:0005739,GO:0005759,GO:0006635	enoyl-CoA hydratase activity|mitochondrion|mitochondrial matrix|fatty acid beta-oxidation	path:bom00062,path:bom00071,path:bom00280,path:bom00310,path:bom00380,path:bom00410,path:bom00640,path:bom00650	Fatty acid elongation|Fatty acid degradation|Valine, leucine and isoleucine degradation|Lysine degradation|Tryptophan metabolism|beta-Alanine metabolism|Propanoate metabolism|Butanoate metabolism
LOC102270735	5946.84	3425.04	5271.37	570.582	29.1742	133.561	4881.08	244.439	4.31961	4.9791e-05	0.000418929	-	Calcium-activated chloride channel regulator 1	GO:0005229,GO:0005887,GO:0006816,GO:0008237,GO:0016324,GO:0046872	intracellular calcium activated chloride channel activity|integral component of plasma membrane|calcium ion transport|metallopeptidase activity|apical plasma membrane|metal ion binding	path:bom04924,path:bom04972	Renin secretion|Pancreatic secretion
LOC102284481	4198.41	5464.5	4919.51	156.111	106.345	616.501	4860.8	292.986	4.05193	2.83489e-13	1.3708e-11	-	Prostaglandin F synthase 1	GO:0001516,GO:0004032,GO:0005737,GO:0006693,GO:0008106,GO:0008202,GO:0016229,GO:0016491,GO:0036131,GO:0042448,GO:0044597,GO:0044598,GO:0047017,GO:0047023,GO:0047086	prostaglandin biosynthetic process|alditol:NADP+ 1-oxidoreductase activity|cytoplasm|prostaglandin metabolic process|alcohol dehydrogenase (NADP+) activity|steroid metabolic process|steroid dehydrogenase activity|oxidoreductase activity|prostaglandin D2 11-ketoreductase activity|progesterone metabolic process|daunorubicin metabolic process|doxorubicin metabolic process|prostaglandin-F synthase ac…	-	-
SFRP1	4725.64	4424.53	5406.2	492.07	593.836	666.034	4852.12	583.98	3.05453	9.46486e-45	5.6228e-42	SFRP1	Secreted frizzled-related protein 1	GO:0001954,GO:0005109,GO:0005615,GO:0005886,GO:0007275,GO:0017147,GO:0030036,GO:0034446,GO:0035567,GO:0043547,GO:0045765,GO:0051496,GO:0051894,GO:0060070,GO:0090090	positive regulation of cell-matrix adhesion|frizzled binding|extracellular space|plasma membrane|multicellular organism development|Wnt-protein binding|actin cytoskeleton organization|substrate adhesion-dependent cell spreading|non-canonical Wnt signaling pathway|positive regulation of GTPase activity|regulation of angiogenesis|positive regulation of stress fiber assembly|positive regulation of f…	path:bom04310	Wnt signaling pathway
ACAA2	4180	4732.78	5405.1	1779.3	1364.6	2029.94	4772.63	1724.62	1.46843	1.05381e-09	2.80465e-08	ACAA2	3-ketoacyl-CoA thiolase, mitochondrial	GO:0003988,GO:0005739,GO:0006635,GO:0071456,GO:1901029,GO:1902109	acetyl-CoA C-acyltransferase activity|mitochondrion|fatty acid beta-oxidation|cellular response to hypoxia|negative regulation of mitochondrial outer membrane permeabilization involved in apoptotic signaling pathway|negative regulation of mitochondrial membrane permeability involved in apoptotic process	path:bom00062,path:bom00071,path:bom00280	Fatty acid elongation|Fatty acid degradation|Valine, leucine and isoleucine degradation
HMGCL	4763.53	4576.06	4911.83	1231.54	1050.27	1210.01	4750.48	1163.94	2.02898	1.5492e-29	3.78962e-27	HMGCL	Hydroxymethylglutaryl-CoA lyase, mitochondrial	GO:0000287,GO:0004419,GO:0005102,GO:0005739,GO:0005759,GO:0005777,GO:0006552,GO:0006629,GO:0007005,GO:0030145,GO:0042803,GO:0046872,GO:0046951,GO:0051262	magnesium ion binding|hydroxymethylglutaryl-CoA lyase activity|signaling receptor binding|mitochondrion|mitochondrial matrix|peroxisome|leucine catabolic process|lipid metabolic process|mitochondrion organization|manganese ion binding|protein homodimerization activity|metal ion binding|ketone body biosynthetic process|protein tetramerization	path:bom00072,path:bom00280,path:bom00650,path:bom04146	Synthesis and degradation of ketone bodies|Valine, leucine and isoleucine degradation|Butanoate metabolism|Peroxisome
ST6GALNAC2	5023.36	4054	4989.66	524.935	450.788	932.27	4689.01	635.998	2.88196	2.10012e-19	2.09182e-17	ST6GALNAC2	Alpha-N-acetylgalactosaminide alpha-2,6-sialyltransferase 2	-	-	-	-
ATP6V0A1	3926.67	5049.34	5029.12	1231.54	1371.19	1476.24	4668.38	1359.66	1.77966	2.55994e-17	1.98982e-15	ATP6V0A1	V-type proton ATPase 116 kDa subunit a isoform 1	GO:0000220,GO:0005886,GO:0007035,GO:0015991,GO:0016021,GO:0016471,GO:0030659,GO:0042470,GO:0046961,GO:0051117	vacuolar proton-transporting V-type ATPase, V0 domain|plasma membrane|vacuolar acidification|ATP hydrolysis coupled proton transport|integral component of membrane|vacuolar proton-transporting V-type ATPase complex|cytoplasmic vesicle membrane|melanosome|proton-transporting ATPase activity, rotational mechanism|ATPase binding	path:bom00190,path:bom04142,path:bom04145,path:bom04721,path:bom04966,path:bom05152,path:bom05165,path:bom05323	Oxidative phosphorylation|Lysosome|Phagosome|Synaptic vesicle cycle|Collecting duct acid secretion|Tuberculosis|Human papillomavirus infection|Rheumatoid arthritis
IARS2	4394.36	4345.65	5055.43	1997.49	2154.19	2342.17	4598.48	2164.62	1.08701	6.63813e-09	1.52092e-07	IARS2	Isoleucine--tRNA ligase, mitochondrial	GO:0000049,GO:0002161,GO:0004822,GO:0005524,GO:0005739,GO:0005759,GO:0005829,GO:0006418,GO:0006428,GO:0032543	tRNA binding|aminoacyl-tRNA editing activity|isoleucine-tRNA ligase activity|ATP binding|mitochondrion|mitochondrial matrix|cytosol|tRNA aminoacylation for protein translation|isoleucyl-tRNA aminoacylation|mitochondrial translation	path:bom00970	Aminoacyl-tRNA biosynthesis
ENPP3	3228.38	5375.24	5135.45	1369.4	685.123	1736.29	4579.69	1263.6	1.85762	8.60235e-07	1.19342e-05	ENPP3	Ectonucleotide pyrophosphatase/phosphodiesterase family member 3	GO:0002276,GO:0003676,GO:0004528,GO:0005044,GO:0005509,GO:0005576,GO:0006220,GO:0008270,GO:0009143,GO:0009897,GO:0016021,GO:0016324,GO:0030247,GO:0033007,GO:0035529,GO:0046034,GO:0047429,GO:0048471,GO:0050728,GO:0070667	basophil activation involved in immune response|nucleic acid binding|phosphodiesterase I activity|scavenger receptor activity|calcium ion binding|extracellular region|pyrimidine nucleotide metabolic process|zinc ion binding|nucleoside triphosphate catabolic process|external side of plasma membrane|integral component of membrane|apical plasma membrane|polysaccharide binding|negative regulation of …	path:bom00230,path:bom00240,path:bom00500,path:bom00740,path:bom00760,path:bom00770	Purine metabolism|Pyrimidine metabolism|Starch and sucrose metabolism|Riboflavin metabolism|Nicotinate and nicotinamide metabolism|Pantothenate and CoA biosynthesis
PDHA1	4453.9	4070.61	5135.45	2345.32	2036.55	2005.18	4553.32	2129.01	1.09671	4.05058e-08	7.70908e-07	PDHA1	Pyruvate dehydrogenase E1 component subunit alpha, somatic form, mitochondrial	GO:0004738,GO:0004739,GO:0005730,GO:0005739,GO:0005759,GO:0006006,GO:0006086,GO:0006099,GO:0034604,GO:0043209,GO:0045254,GO:0061732	pyruvate dehydrogenase activity|pyruvate dehydrogenase (acetyl-transferring) activity|nucleolus|mitochondrion|mitochondrial matrix|glucose metabolic process|acetyl-CoA biosynthetic process from pyruvate|tricarboxylic acid cycle|pyruvate dehydrogenase (NAD+) activity|myelin sheath|pyruvate dehydrogenase complex|mitochondrial acetyl-CoA biosynthetic process from pyruvate	path:bom00010,path:bom00020,path:bom00620,path:bom04066,path:bom04922,path:bom05230	Glycolysis / Gluconeogenesis|Citrate cycle (TCA cycle)|Pyruvate metabolism|HIF-1 signaling pathway|Glucagon signaling pathway|Central carbon metabolism in cancer
PCDH1	4255.79	4533.51	4777.01	1569.33	1374.95	1495.7	4522.1	1479.99	1.61137	1.21907e-19	1.23646e-17	PCDH1	Protocadherin-1	GO:0005509,GO:0005634,GO:0005730,GO:0005886,GO:0005887,GO:0005911,GO:0007155,GO:0007156,GO:0007267,GO:0007399,GO:0030054,GO:0043231	calcium ion binding|nucleus|nucleolus|plasma membrane|integral component of plasma membrane|cell-cell junction|cell adhesion|homophilic cell adhesion via plasma membrane adhesion molecules|cell-cell signaling|nervous system development|cell junction|intracellular membrane-bounded organelle	-	-
PRDX5	4336.98	4062.3	5018.16	950.361	826.289	1450.59	4472.48	1075.75	2.05559	1.32737e-13	6.65046e-12	PRDX5	Peroxiredoxin-5, mitochondrial	GO:0001016,GO:0005102,GO:0005634,GO:0005737,GO:0005739,GO:0005777,GO:0005782,GO:0005829,GO:0008379,GO:0016480,GO:0031410,GO:0034599,GO:0034614,GO:0042744,GO:0043027,GO:0045454,GO:0046983,GO:0048471	RNA polymerase III regulatory region DNA binding|signaling receptor binding|nucleus|cytoplasm|mitochondrion|peroxisome|peroxisomal matrix|cytosol|thioredoxin peroxidase activity|negative regulation of transcription by RNA polymerase III|cytoplasmic vesicle|cellular response to oxidative stress|cellular response to reactive oxygen species|hydrogen peroxide catabolic process|cysteine-type endopepti…	path:bom04146	Peroxisome
SMC1A	4400.86	4395.47	4562.16	2592.72	1492.59	2341.29	4452.83	2142.2	1.05558	5.98299e-05	0.000491948	SMC1A	Structural maintenance of chromosomes protein 1A	GO:0000776,GO:0003682,GO:0005524,GO:0005634,GO:0006281,GO:0007064,GO:0009314,GO:0030893,GO:0051301,GO:0051321,GO:0072423	kinetochore|chromatin binding|ATP binding|nucleus|DNA repair|mitotic sister chromatid cohesion|response to radiation|meiotic cohesin complex|cell division|meiotic cell cycle|response to DNA damage checkpoint signaling	path:bom04110,path:bom04114	Cell cycle|Oocyte meiosis
LIMK2	4032.77	4059.19	5260.41	1428.74	1322.25	2245.76	4450.79	1665.58	1.41794	5.71804e-07	8.33602e-06	LIMK2	LIM domain kinase 2	GO:0004674,GO:0005524,GO:0005634,GO:0005737,GO:0030036,GO:0046872	protein serine/threonine kinase activity|ATP binding|nucleus|cytoplasm|actin cytoskeleton organization|metal ion binding	path:bom04360,path:bom04666,path:bom04810,path:bom05170	Axon guidance|Fc gamma R-mediated phagocytosis|Regulation of actin cytoskeleton|Human immunodeficiency virus 1 infection
USP9X	4282.85	4647.68	4336.36	1846.86	2141.01	1799.09	4422.29	1928.99	1.19702	5.96669e-11	1.9499e-09	USP9X	Probable ubiquitin carboxyl-terminal hydrolase FAF-X	GO:0000122,GO:0001764,GO:0004197,GO:0004843,GO:0005737,GO:0005829,GO:0006511,GO:0006625,GO:0007049,GO:0007059,GO:0007179,GO:0007292,GO:0008234,GO:0016020,GO:0016579,GO:0030426,GO:0030509,GO:0036459,GO:0044267,GO:0048675,GO:0050821,GO:0051301,GO:0070410,GO:0101005,GO:1901537,GO:1990380	negative regulation of transcription by RNA polymerase II|neuron migration|cysteine-type endopeptidase activity|thiol-dependent ubiquitin-specific protease activity|cytoplasm|cytosol|ubiquitin-dependent protein catabolic process|protein targeting to peroxisome|cell cycle|chromosome segregation|transforming growth factor beta receptor signaling pathway|female gamete generation|cysteine-type peptid…	-	-
COL5A2	3922.34	5391.84	3808.01	12991	18755.2	10958.2	4374.06	14234.8	-1.70235	2.93583e-09	7.19214e-08	COL5A2	Collagen alpha-2(V) chain	GO:0001501,GO:0001503,GO:0005201,GO:0005576,GO:0005581,GO:0005588,GO:0005615,GO:0005788,GO:0030020,GO:0030198,GO:0030199,GO:0030903,GO:0031012,GO:0043588,GO:0046332,GO:0046872,GO:0048592,GO:0062023,GO:0071230,GO:1903225	skeletal system development|ossification|extracellular matrix structural constituent|extracellular region|collagen trimer|collagen type V trimer|extracellular space|endoplasmic reticulum lumen|extracellular matrix structural constituent conferring tensile strength|extracellular matrix organization|collagen fibril organization|notochord development|extracellular matrix|skin development|SMAD bindin…	path:bom04974	Protein digestion and absorption
TXNRD1	4106.38	4276.11	4673.97	983.227	767.94	620.924	4352.15	790.697	2.4606	2.86073e-24	4.85566e-22	Txnrd1	Thioredoxin reductase 1, cytoplasmic	GO:0001650,GO:0001707,GO:0004791,GO:0005634,GO:0005654,GO:0005737,GO:0005739,GO:0005829,GO:0006979,GO:0007369,GO:0008283,GO:0009055,GO:0010942,GO:0016174,GO:0016259,GO:0033797,GO:0042537,GO:0042744,GO:0042803,GO:0043025,GO:0045340,GO:0045454,GO:0050660,GO:0051262,GO:0070995	fibrillar center|mesoderm formation|thioredoxin-disulfide reductase activity|nucleus|nucleoplasm|cytoplasm|mitochondrion|cytosol|response to oxidative stress|gastrulation|cell proliferation|electron transfer activity|positive regulation of cell death|NAD(P)H oxidase activity|selenocysteine metabolic process|selenate reductase activity|benzene-containing compound metabolic process|hydrogen peroxid…	path:bom00450,path:bom05200,path:bom05225	Selenocompound metabolism|Pathways in cancer|Hepatocellular carcinoma
FXYD3	4699.66	3657.53	4696.99	1566.59	1152.85	1903.46	4351.39	1540.97	1.49754	1.40377e-08	2.95332e-07	Fxyd3	FXYD domain-containing ion transport regulator 3	GO:0005216,GO:0005789,GO:0005886,GO:0006813,GO:0006814,GO:0016021,GO:0017080,GO:0050790,GO:0051117,GO:2000649	ion channel activity|endoplasmic reticulum membrane|plasma membrane|potassium ion transport|sodium ion transport|integral component of membrane|sodium channel regulator activity|regulation of catalytic activity|ATPase binding|regulation of sodium ion transmembrane transporter activity	-	-
IL1RN	5067.75	3590.06	4375.82	415.384	821.583	577.583	4344.54	604.85	2.84467	1.98074e-20	2.16761e-18	IL1RN	Interleukin-1 receptor antagonist protein	GO:0001660,GO:0002439,GO:0005125,GO:0005149,GO:0005150,GO:0005151,GO:0005615,GO:0006629,GO:0007565,GO:0007613,GO:0014050,GO:0014823,GO:0019221,GO:0019233,GO:0019752,GO:0030073,GO:0030336,GO:0030593,GO:0031982,GO:0032755,GO:0034115,GO:0042493,GO:0042594,GO:0043066,GO:0043123,GO:0043507,GO:0045352,GO:0045353,GO:0045837,GO:0046330,GO:0051384,GO:0070555,GO:0070670,GO:0071222,GO:0071874,GO:2000660	fever generation|chronic inflammatory response to antigenic stimulus|cytokine activity|interleukin-1 receptor binding|interleukin-1, type I receptor binding|interleukin-1, type II receptor binding|extracellular space|lipid metabolic process|female pregnancy|memory|negative regulation of glutamate secretion|response to activity|cytokine-mediated signaling pathway|sensory perception of pain|carboxy…	path:bom04060	Cytokine-cytokine receptor interaction
LOC102273674	4579.49	3917	4534.76	2247.64	1623.4	2078.59	4343.75	1983.21	1.13104	2.22119e-07	3.62228e-06	NMES1	Normal mucosa of esophagus-specific gene 1 protein	GO:0005634,GO:0005751,GO:0009617,GO:0022900,GO:1902600	nucleus|mitochondrial respiratory chain complex IV|response to bacterium|electron transport chain|proton transmembrane transport	-	-
LOC102272308	4594.65	3107.45	5266.98	136.94	45.173	301.617	4323.03	161.243	4.7441	2.68465e-18	2.32586e-16	-	Dihydrodiol dehydrogenase 3	GO:0004032,GO:0005737,GO:0006693,GO:0008106,GO:0008202,GO:0016229,GO:0016491,GO:0042448,GO:0044597,GO:0044598,GO:0047023,GO:0047086	alditol:NADP+ 1-oxidoreductase activity|cytoplasm|prostaglandin metabolic process|alcohol dehydrogenase (NADP+) activity|steroid metabolic process|steroid dehydrogenase activity|oxidoreductase activity|progesterone metabolic process|daunorubicin metabolic process|doxorubicin metabolic process|androsterone dehydrogenase activity|ketosteroid monooxygenase activity	-	-
CD14	4798.18	4217.99	3943.94	1273.54	2696.26	1007.45	4320.03	1659.08	1.38074	0.000249978	0.00170194	CD14	Monocyte differentiation antigen CD14	GO:0001530,GO:0005576,GO:0005794,GO:0006954,GO:0009617,GO:0009897,GO:0009986,GO:0031362,GO:0031663,GO:0032481,GO:0032729,GO:0032760,GO:0034142,GO:0045087,GO:0045121,GO:0046696,GO:0050715,GO:0071222,GO:0071726,GO:0071727,GO:1901224,GO:2000484	lipopolysaccharide binding|extracellular region|Golgi apparatus|inflammatory response|response to bacterium|external side of plasma membrane|cell surface|anchored component of external side of plasma membrane|lipopolysaccharide-mediated signaling pathway|positive regulation of type I interferon production|positive regulation of interferon-gamma production|positive regulation of tumor necrosis fac…	path:bom04010,path:bom04064,path:bom04145,path:bom04620,path:bom04640,path:bom05132,path:bom05133,path:bom05134,path:bom05146,path:bom05152,path:bom05202,path:bom05221	MAPK signaling pathway|NF-kappa B signaling pathway|Phagosome|Toll-like receptor signaling pathway|Hematopoietic cell lineage|Salmonella infection|Pertussis|Legionellosis|Amoebiasis|Tuberculosis|Transcriptional misregulation in cancer|Acute myeloid leukemia
SORBS2	4999.55	7079.45	836.36	2107.96	1281.78	1172.86	4305.12	1520.87	1.50118	0.01152	0.0410682	SORBS2	Sorbin and SH3 domain-containing protein 2	-	-	-	-
SDHA	4148.61	3721.88	4979.79	2218.42	1782.45	2334.21	4283.43	2111.69	1.02029	6.20773e-06	6.83384e-05	SDHA	Succinate dehydrogenase [ubiquinone] flavoprotein subunit, mitochondrial	GO:0000104,GO:0005739,GO:0005743,GO:0005749,GO:0006099,GO:0006121,GO:0008177,GO:0009055,GO:0009061,GO:0045282,GO:0050660,GO:0055114	succinate dehydrogenase activity|mitochondrion|mitochondrial inner membrane|mitochondrial respiratory chain complex II, succinate dehydrogenase complex (ubiquinone)|tricarboxylic acid cycle|mitochondrial electron transport, succinate to ubiquinone|succinate dehydrogenase (ubiquinone) activity|electron transfer activity|anaerobic respiration|plasma membrane succinate dehydrogenase complex|flavin a…	path:bom00020,path:bom00190,path:bom04714,path:bom04932,path:bom05010,path:bom05012,path:bom05016	Citrate cycle (TCA cycle)|Oxidative phosphorylation|Thermogenesis|Non-alcoholic fatty liver disease (NAFLD)|Alzheimer disease|Parkinson disease|Huntington disease
ELN	2915.5	5673.11	4128.09	31578.3	16267	19766.1	4238.9	22537.1	-2.41052	5.58669e-12	2.19494e-10	-	-	-	-	path:bom04974	Protein digestion and absorption
SLC5A1	5056.93	2967.33	4672.87	470.159	1362.72	416.603	4232.38	749.827	2.49697	6.65401e-08	1.21897e-06	SLC5A1	Sodium/glucose cotransporter 1	GO:0005412,GO:0016021	glucose:sodium symporter activity|integral component of membrane	path:bom04973,path:bom04976,path:bom04978	Carbohydrate digestion and absorption|Bile secretion|Mineral absorption
LOC102266920	4243.88	3516.37	4923.89	492.983	233.394	347.611	4228.05	357.996	3.5618	4.61221e-29	1.09599e-26	Cyp26a1	Cytochrome P450 26A1	GO:0001972,GO:0005506,GO:0005789,GO:0006805,GO:0007417,GO:0008401,GO:0009952,GO:0014032,GO:0016125,GO:0016709,GO:0020037,GO:0031090,GO:0034653,GO:0042573,GO:0048384,GO:0055114,GO:0071300	retinoic acid binding|iron ion binding|endoplasmic reticulum membrane|xenobiotic metabolic process|central nervous system development|retinoic acid 4-hydroxylase activity|anterior/posterior pattern specification|neural crest cell development|sterol metabolic process|oxidoreductase activity, acting on paired donors, with incorporation or reduction of molecular oxygen, NAD(P)H as one donor, and inc…	path:bom00830	Retinol metabolism
BNIP3	4807.92	3231.99	4578.6	262.011	1663.87	301.617	4206.17	742.5	2.50216	4.07342e-05	0.00035475	BNIP3	BCL2/adenovirus E1B 19 kDa protein-interacting protein 3	GO:0005635,GO:0005739,GO:0005741,GO:0005783,GO:0016021,GO:0035694,GO:0043065,GO:0043068,GO:0097345	nuclear envelope|mitochondrion|mitochondrial outer membrane|endoplasmic reticulum|integral component of membrane|mitochondrial protein catabolic process|positive regulation of apoptotic process|positive regulation of programmed cell death|mitochondrial outer membrane permeabilization	path:bom04068,path:bom04137,path:bom04140,path:bom05134	FoxO signaling pathway|Mitophagy - animal|Autophagy - animal|Legionellosis
LOC102269891	4196.24	3679.32	4687.12	317.7	271.979	1058.75	4187.56	549.478	2.92976	1.30583e-09	3.44234e-08	-	Dihydrodiol dehydrogenase 3	GO:0004032,GO:0005737,GO:0006693,GO:0008106,GO:0008202,GO:0016229,GO:0016491,GO:0042448,GO:0044597,GO:0044598,GO:0047023,GO:0047086	alditol:NADP+ 1-oxidoreductase activity|cytoplasm|prostaglandin metabolic process|alcohol dehydrogenase (NADP+) activity|steroid metabolic process|steroid dehydrogenase activity|oxidoreductase activity|progesterone metabolic process|daunorubicin metabolic process|doxorubicin metabolic process|androsterone dehydrogenase activity|ketosteroid monooxygenase activity	-	-
ATP6V1A	4079.32	3967.86	4484.34	1309.14	1285.55	1173.74	4177.17	1256.14	1.73355	2.00485e-22	2.87488e-20	ATP6V1A	V-type proton ATPase catalytic subunit A	GO:0005524,GO:0005774,GO:0005829,GO:0005886,GO:0005902,GO:0006879,GO:0015991,GO:0016324,GO:0033180,GO:0036295,GO:0043209,GO:0046034,GO:0046961	ATP binding|vacuolar membrane|cytosol|plasma membrane|microvillus|cellular iron ion homeostasis|ATP hydrolysis coupled proton transport|apical plasma membrane|proton-transporting V-type ATPase, V1 domain|cellular response to increased oxygen levels|myelin sheath|ATP metabolic process|proton-transporting ATPase activity, rotational mechanism	path:bom00190,path:bom04145,path:bom04150,path:bom04721,path:bom04966,path:bom05165,path:bom05323	Oxidative phosphorylation|Phagosome|mTOR signaling pathway|Synaptic vesicle cycle|Collecting duct acid secretion|Human papillomavirus infection|Rheumatoid arthritis
UGDH	3451.4	3222.65	5800.81	1107.39	1054.98	873.008	4158.29	1011.79	2.03909	4.71252e-12	1.86638e-10	UGDH	UDP-glucose 6-dehydrogenase	GO:0001702,GO:0003979,GO:0005634,GO:0005654,GO:0005829,GO:0006024,GO:0006065,GO:0051287	gastrulation with mouth forming second|UDP-glucose 6-dehydrogenase activity|nucleus|nucleoplasm|cytosol|glycosaminoglycan biosynthetic process|UDP-glucuronate biosynthetic process|NAD binding	path:bom00040,path:bom00053,path:bom00520	Pentose and glucuronate interconversions|Ascorbate and aldarate metabolism|Amino sugar and nucleotide sugar metabolism
TRAM1	4001.37	3765.47	4672.87	2043.14	2364.99	1734.52	4146.57	2047.55	1.01806	3.55151e-06	4.14276e-05	TRAM1	Translocating chain-associated membrane protein 1	GO:0005791,GO:0006616,GO:0030176	rough endoplasmic reticulum|SRP-dependent cotranslational protein targeting to membrane, translocation|integral component of endoplasmic reticulum membrane	path:bom04141	Protein processing in endoplasmic reticulum
AQP3	4150.77	3289.08	4998.43	33427	7955.15	23339.5	4146.09	21573.9	-2.37947	2.02485e-07	3.3246e-06	AQP3	Aquaporin-3	GO:0002684,GO:0005634,GO:0005737,GO:0005911,GO:0015254,GO:0015840,GO:0016021,GO:0016323,GO:0032526,GO:0042476,GO:0070295,GO:0071456,GO:0090650	positive regulation of immune system process|nucleus|cytoplasm|cell-cell junction|glycerol channel activity|urea transport|integral component of membrane|basolateral plasma membrane|response to retinoic acid|odontogenesis|renal water absorption|cellular response to hypoxia|cellular response to oxygen-glucose deprivation	path:bom04962	Vasopressin-regulated water reabsorption
LOC102272636	4007.86	3758.2	4547.91	1886.12	1285.55	2557.11	4104.66	1909.59	1.10391	0.000179461	0.00126974	UQCRC1	Cytochrome b-c1 complex subunit 1, mitochondrial	GO:0004222,GO:0005739,GO:0005743,GO:0005750,GO:0006122,GO:0009060,GO:0046872	metalloendopeptidase activity|mitochondrion|mitochondrial inner membrane|mitochondrial respiratory chain complex III|mitochondrial electron transport, ubiquinol to cytochrome c|aerobic respiration|metal ion binding	path:bom00190,path:bom04260,path:bom04714,path:bom04932,path:bom05010,path:bom05012,path:bom05016	Oxidative phosphorylation|Cardiac muscle contraction|Thermogenesis|Non-alcoholic fatty liver disease (NAFLD)|Alzheimer disease|Parkinson disease|Huntington disease
MGST3	3902.85	3766.51	4643.28	866.371	440.436	1470.93	4104.21	925.914	2.14801	1.10423e-07	1.94368e-06	MGST3	Microsomal glutathione S-transferase 3	GO:0004364,GO:0004464,GO:0004602,GO:0005635,GO:0005783,GO:0005789,GO:0006629,GO:0016021,GO:0019370,GO:0031090	glutathione transferase activity|leukotriene-C4 synthase activity|glutathione peroxidase activity|nuclear envelope|endoplasmic reticulum|endoplasmic reticulum membrane|lipid metabolic process|integral component of membrane|leukotriene biosynthetic process|organelle membrane	path:bom00480,path:bom00980,path:bom00982,path:bom00983,path:bom01524,path:bom05200,path:bom05204,path:bom05225,path:bom05418	Glutathione metabolism|Metabolism of xenobiotics by cytochrome P450|Drug metabolism - cytochrome P450|Drug metabolism - other enzymes|Platinum drug resistance|Pathways in cancer|Chemical carcinogenesis|Hepatocellular carcinoma|Fluid shear stress and atherosclerosis
SORT1	4076.07	4064.38	4044.78	1214.2	1992.32	1817.66	4061.74	1674.73	1.27819	3.05936e-07	4.78734e-06	SORT1	Sortilin	GO:0001503,GO:0005765,GO:0005769,GO:0005789,GO:0005794,GO:0005829,GO:0005886,GO:0005905,GO:0006895,GO:0006897,GO:0007186,GO:0007218,GO:0007275,GO:0008333,GO:0008625,GO:0009986,GO:0010008,GO:0010465,GO:0010468,GO:0014902,GO:0016021,GO:0016050,GO:0019899,GO:0030136,GO:0030140,GO:0030379,GO:0030425,GO:0030659,GO:0031410,GO:0031965,GO:0032509,GO:0032580,GO:0032868,GO:0043025,GO:0045599,GO:0046323,GO:…	ossification|lysosomal membrane|early endosome|endoplasmic reticulum membrane|Golgi apparatus|cytosol|plasma membrane|clathrin-coated pit|Golgi to endosome transport|endocytosis|G protein-coupled receptor signaling pathway|neuropeptide signaling pathway|multicellular organism development|endosome to lysosome transport|extrinsic apoptotic signaling pathway via death domain receptors|cell surface|e…	path:bom04142,path:bom04722,path:bom04979	Lysosome|Neurotrophin signaling pathway|Cholesterol metabolism
LOC102268264	3812.99	2883.26	5313.02	261.098	315.27	274.197	4003.09	283.522	3.81966	7.75752e-41	3.79525e-38	Krt42	Keratin, type I cytoskeletal 42	GO:0005198,GO:0005737,GO:0005882	structural molecule activity|cytoplasm|intermediate filament	path:bom04915	Estrogen signaling pathway
CCNG1	5000.63	4378.86	2609.93	1601.28	2553.21	1521.35	3996.47	1891.95	1.07891	0.00128493	0.00685706	CCNG1	Cyclin-G1	GO:0000079,GO:0000278,GO:0000307,GO:0005634,GO:0005737,GO:0006468,GO:0007088,GO:0008284,GO:0016538,GO:0019901,GO:0045787,GO:0051301	regulation of cyclin-dependent protein serine/threonine kinase activity|mitotic cell cycle|cyclin-dependent protein kinase holoenzyme complex|nucleus|cytoplasm|protein phosphorylation|regulation of mitotic nuclear division|positive regulation of cell proliferation|cyclin-dependent protein serine/threonine kinase regulator activity|protein kinase binding|positive regulation of cell cycle|cell divi…	path:bom04115,path:bom05206	p53 signaling pathway|MicroRNAs in cancer
BNIPL	3396.18	3319.17	5234.1	1460.69	1488.83	2315.64	3983.15	1755.05	1.18232	0.000100211	0.000768873	BNIPL	Bcl-2/adenovirus E1B 19 kDa-interacting protein 2-like protein	GO:0004309,GO:0005634,GO:0005737,GO:0005829,GO:0006798,GO:0006915,GO:0008285,GO:0040009,GO:0042802	exopolyphosphatase activity|nucleus|cytoplasm|cytosol|polyphosphate catabolic process|apoptotic process|negative regulation of cell proliferation|regulation of growth rate|identical protein binding	-	-
MTHFD1	3610.54	3449.95	4826.33	1102.82	410.321	1462.09	3962.28	991.744	1.99817	2.83941e-06	3.41757e-05	MTHFD1	C-1-tetrahydrofolate synthase, cytoplasmic	GO:0000105,GO:0001780,GO:0001843,GO:0004329,GO:0004477,GO:0004486,GO:0004487,GO:0004488,GO:0005524,GO:0005737,GO:0005739,GO:0005829,GO:0006164,GO:0006555,GO:0006730,GO:0007507,GO:0009069,GO:0009070,GO:0009086,GO:0009113,GO:0009257,GO:0016020,GO:0019346,GO:0035999,GO:0046655,GO:0048702,GO:0048703,GO:0061053,GO:0070062	histidine biosynthetic process|neutrophil homeostasis|neural tube closure|formate-tetrahydrofolate ligase activity|methenyltetrahydrofolate cyclohydrolase activity|methylenetetrahydrofolate dehydrogenase [NAD(P)+] activity|methylenetetrahydrofolate dehydrogenase (NAD+) activity|methylenetetrahydrofolate dehydrogenase (NADP+) activity|ATP binding|cytoplasm|mitochondrion|cytosol|purine nucleotide b…	path:bom00670	One carbon pool by folate
TNXB	1950.88	5383.54	4413.09	8993.28	7909.97	11607.4	3915.84	9503.55	-1.27913	0.000760316	0.0044128	TNXB	Tenascin-X	GO:0005178,GO:0005201,GO:0005576,GO:0005615,GO:0005622,GO:0007155,GO:0008201,GO:0030036,GO:0030199,GO:0031012,GO:0032963,GO:0048251,GO:0062023,GO:0070062,GO:0098633	integrin binding|extracellular matrix structural constituent|extracellular region|extracellular space|intracellular|cell adhesion|heparin binding|actin cytoskeleton organization|collagen fibril organization|extracellular matrix|collagen metabolic process|elastic fiber assembly|collagen-containing extracellular matrix|extracellular exosome|collagen fibril binding	path:bom04151,path:bom04510,path:bom04512,path:bom05165,path:bom05206	PI3K-Akt signaling pathway|Focal adhesion|ECM-receptor interaction|Human papillomavirus infection|MicroRNAs in cancer
MAPK6	3300.91	3448.91	4900.87	1825.86	1420.12	1516.04	3883.57	1587.34	1.29073	2.51666e-07	4.02908e-06	MAPK6	Mitogen-activated protein kinase 6	-	-	path:bom04657	IL-17 signaling pathway
SUCLG2	4032.77	3434.38	4085.34	1104.65	1089.8	1218.85	3850.83	1137.76	1.75889	9.87361e-21	1.14054e-18	SUCLG2	Succinate--CoA ligase [GDP-forming] subunit beta, mitochondrial	GO:0000287,GO:0004775,GO:0004776,GO:0005524,GO:0005525,GO:0005739,GO:0005886,GO:0006099,GO:0006104	magnesium ion binding|succinate-CoA ligase (ADP-forming) activity|succinate-CoA ligase (GDP-forming) activity|ATP binding|GTP binding|mitochondrion|plasma membrane|tricarboxylic acid cycle|succinyl-CoA metabolic process	path:bom00020,path:bom00640	Citrate cycle (TCA cycle)|Propanoate metabolism
RBM47	3795.67	3168.68	4091.92	1021.57	1017.33	920.772	3685.42	986.558	1.90136	2.67681e-21	3.22653e-19	RBM47	RNA-binding protein 47	GO:0002244,GO:0003723,GO:0005634,GO:0016554	hematopoietic progenitor cell differentiation|RNA binding|nucleus|cytidine to uridine editing	-	-
HNRNPDL	3978.63	3815.29	3231.44	8010.97	10383.2	5489.25	3675.12	7961.14	-1.11516	8.98191e-05	0.000699462	HNRNPDL	Heterogeneous nuclear ribonucleoprotein D-like	GO:0003690,GO:0003697,GO:0003723,GO:0005634,GO:0005654,GO:0005681,GO:0005829,GO:0006396,GO:0008143,GO:0010468,GO:0034046,GO:0035722,GO:0043565,GO:1990837,GO:1990904	double-stranded DNA binding|single-stranded DNA binding|RNA binding|nucleus|nucleoplasm|spliceosomal complex|cytosol|RNA processing|poly(A) binding|regulation of gene expression|poly(G) binding|interleukin-12-mediated signaling pathway|sequence-specific DNA binding|sequence-specific double-stranded DNA binding|ribonucleoprotein complex	-	-
BCKDHA	3251.11	3342.01	4240.99	1230.63	1301.55	1887.54	3611.37	1473.24	1.29346	6.92843e-07	9.89249e-06	BCKDHA	2-oxoisovalerate dehydrogenase subunit alpha, mitochondrial	GO:0003826,GO:0003863,GO:0005947,GO:0009083,GO:0046872	alpha-ketoacid dehydrogenase activity|3-methyl-2-oxobutanoate dehydrogenase (2-methylpropanoyl-transferring) activity|mitochondrial alpha-ketoglutarate dehydrogenase complex|branched-chain amino acid catabolic process|metal ion binding	path:bom00280,path:bom00640	Valine, leucine and isoleucine degradation|Propanoate metabolism
PLA2G4F	3270.6	3400.13	4163.17	42.9078	232.452	98.1803	3611.3	124.514	4.85878	2.10883e-22	2.97274e-20	PLA2G4F	Cytosolic phospholipase A2 zeta	GO:0001516,GO:0004622,GO:0004623,GO:0005509,GO:0005544,GO:0005737,GO:0005765,GO:0005829,GO:0006644,GO:0008970,GO:0031982,GO:0032587,GO:0036148,GO:0036149,GO:0036150,GO:0036151,GO:0036152,GO:0046475,GO:0047498,GO:0050482,GO:0071236,GO:0071407,GO:0102567,GO:0102568	prostaglandin biosynthetic process|lysophospholipase activity|phospholipase A2 activity|calcium ion binding|calcium-dependent phospholipid binding|cytoplasm|lysosomal membrane|cytosol|phospholipid metabolic process|phospholipase A1 activity|vesicle|ruffle membrane|phosphatidylglycerol acyl-chain remodeling|phosphatidylinositol acyl-chain remodeling|phosphatidylserine acyl-chain remodeling|phospha…	path:bom00564,path:bom00565,path:bom00590,path:bom00591,path:bom00592,path:bom04010,path:bom04014,path:bom04072,path:bom04217,path:bom04270,path:bom04370,path:bom04611,path:bom04664,path:bom04666,path:bom04724,path:bom04726,path:bom04730,path:bom04750,path:bom04912,path:bom04913,path:bom04921,path:bom05231	Glycerophospholipid metabolism|Ether lipid metabolism|Arachidonic acid metabolism|Linoleic acid metabolism|alpha-Linolenic acid metabolism|MAPK signaling pathway|Ras signaling pathway|Phospholipase D signaling pathway|Necroptosis|Vascular smooth muscle contraction|VEGF signaling pathway|Platelet activation|Fc epsilon RI signaling pathway|Fc gamma R-mediated phagocytosis|Glutamatergic synapse|Sero…
COL7A1	3428.66	3119.9	4213.59	9164	8445.46	13839.9	3587.38	10483.1	-1.5471	1.59301e-08	3.31642e-07	COL7A1	Collagen alpha-1(VII) chain	GO:0000139,GO:0003429,GO:0004867,GO:0005576,GO:0005590,GO:0005604,GO:0005615,GO:0005788,GO:0006888,GO:0007155,GO:0008544,GO:0030020,GO:0030134,GO:0030198,GO:0031012,GO:0033116,GO:0035987,GO:0048208,GO:0062023	Golgi membrane|growth plate cartilage chondrocyte morphogenesis|serine-type endopeptidase inhibitor activity|extracellular region|collagen type VII trimer|basement membrane|extracellular space|endoplasmic reticulum lumen|ER to Golgi vesicle-mediated transport|cell adhesion|epidermis development|extracellular matrix structural constituent conferring tensile strength|COPII-coated ER to Golgi transp…	path:bom04974	Protein digestion and absorption
THBS4	2827.81	5858.89	2001.56	428.165	468.669	710.259	3562.75	535.698	2.73345	5.41622e-11	1.79112e-09	THBS4	Thrombospondin-4	GO:0001938,GO:0001968,GO:0005178,GO:0005509,GO:0005518,GO:0005604,GO:0005615,GO:0005783,GO:0006986,GO:0008083,GO:0008201,GO:0016525,GO:0016529,GO:0031594,GO:0034103,GO:0034976,GO:0043237,GO:0048266,GO:0048771,GO:0048812,GO:0050731,GO:0051260,GO:0051451,GO:0051781,GO:0062023,GO:0071603,GO:0090023	positive regulation of endothelial cell proliferation|fibronectin binding|integrin binding|calcium ion binding|collagen binding|basement membrane|extracellular space|endoplasmic reticulum|response to unfolded protein|growth factor activity|heparin binding|negative regulation of angiogenesis|sarcoplasmic reticulum|neuromuscular junction|regulation of tissue remodeling|response to endoplasmic retic…	path:bom04145,path:bom04151,path:bom04510,path:bom04512,path:bom05144,path:bom05165	Phagosome|PI3K-Akt signaling pathway|Focal adhesion|ECM-receptor interaction|Malaria|Human papillomavirus infection
NFKBIZ	3631.11	2778.43	4262.91	1644.19	2287.82	1102.98	3557.49	1678.33	1.08388	0.000854701	0.00486206	NFKBIZ	NF-kappa-B inhibitor zeta	GO:0005634,GO:0006954,GO:0016607,GO:0036464,GO:0050729,GO:0050852,GO:2000321	nucleus|inflammatory response|nuclear speck|cytoplasmic ribonucleoprotein granule|positive regulation of inflammatory response|T cell receptor signaling pathway|positive regulation of T-helper 17 cell differentiation	path:bom05202	Transcriptional misregulation in cancer
LOC102283463	2206.38	3472.78	4960.06	799.727	850.757	1081.75	3546.41	910.746	1.96118	3.33462e-09	8.09754e-08	HLA-DRA	HLA class II histocompatibility antigen, DR alpha chain	GO:0000139,GO:0002503,GO:0002504,GO:0002506,GO:0005764,GO:0005765,GO:0005886,GO:0005887,GO:0006955,GO:0009986,GO:0012507,GO:0016032,GO:0019886,GO:0023026,GO:0030658,GO:0030666,GO:0030669,GO:0031902,GO:0032395,GO:0032588,GO:0042605,GO:0042613,GO:0050852,GO:0050890,GO:0060333,GO:0070062,GO:0071556	Golgi membrane|peptide antigen assembly with MHC class II protein complex|antigen processing and presentation of peptide or polysaccharide antigen via MHC class II|polysaccharide assembly with MHC class II protein complex|lysosome|lysosomal membrane|plasma membrane|integral component of plasma membrane|immune response|cell surface|ER to Golgi transport vesicle membrane|viral process|antigen proce…	path:bom04145,path:bom04514,path:bom04612,path:bom04640,path:bom04658,path:bom04659,path:bom04672,path:bom04940,path:bom05140,path:bom05145,path:bom05150,path:bom05152,path:bom05164,path:bom05166,path:bom05168,path:bom05169,path:bom05310,path:bom05320,path:bom05321,path:bom05322,path:bom05323,path:bom05330,path:bom05332,path:bom05416	Phagosome|Cell adhesion molecules (CAMs)|Antigen processing and presentation|Hematopoietic cell lineage|Th1 and Th2 cell differentiation|Th17 cell differentiation|Intestinal immune network for IgA production|Type I diabetes mellitus|Leishmaniasis|Toxoplasmosis|Staphylococcus aureus infection|Tuberculosis|Influenza A|Human T-cell leukemia virus 1 infection|Herpes simplex virus 1 infection|Epstein-…
MAOA	3003.19	3511.18	4124.8	448.249	1736.34	531.589	3546.39	905.391	1.96985	4.6409e-05	0.000396083	MAOA	Amine oxidase [flavin-containing] A	GO:0005741,GO:0008131,GO:0016021,GO:0042135,GO:0042420	mitochondrial outer membrane|primary amine oxidase activity|integral component of membrane|neurotransmitter catabolic process|dopamine catabolic process	path:bom00260,path:bom00330,path:bom00340,path:bom00350,path:bom00360,path:bom00380,path:bom00982,path:bom04726,path:bom04728,path:bom05030,path:bom05031,path:bom05034	Glycine, serine and threonine metabolism|Arginine and proline metabolism|Histidine metabolism|Tyrosine metabolism|Phenylalanine metabolism|Tryptophan metabolism|Drug metabolism - cytochrome P450|Serotonergic synapse|Dopaminergic synapse|Cocaine addiction|Amphetamine addiction|Alcoholism
SNN	3465.47	3352.39	3793.76	348.74	216.454	387.414	3537.21	317.536	3.47719	3.18237e-37	1.26037e-34	SNN	Stannin	GO:0005741,GO:0016021,GO:0046872	mitochondrial outer membrane|integral component of membrane|metal ion binding	-	-
EGLN3	3720.97	3498.73	3367.36	326.829	1106.74	311.346	3529.02	581.638	2.60127	3.06032e-08	6.003e-07	EGLN3	Egl nine homolog 3	GO:0001666,GO:0005506,GO:0005634,GO:0005654,GO:0005737,GO:0005829,GO:0006915,GO:0006919,GO:0006974,GO:0016706,GO:0018126,GO:0018401,GO:0031418,GO:0031545,GO:0042127,GO:0043523,GO:0061418	response to hypoxia|iron ion binding|nucleus|nucleoplasm|cytoplasm|cytosol|apoptotic process|activation of cysteine-type endopeptidase activity involved in apoptotic process|cellular response to DNA damage stimulus|oxidoreductase activity, acting on paired donors, with incorporation or reduction of molecular oxygen, 2-oxoglutarate as one donor, and incorporation of one atom each of oxygen into bo…	path:bom04066,path:bom05200,path:bom05211	HIF-1 signaling pathway|Pathways in cancer|Renal cell carcinoma
SDHC	3274.93	3400.13	3894.61	1313.71	1115.21	1532.85	3523.22	1320.59	1.41561	6.91923e-11	2.23484e-09	SDHC	Succinate dehydrogenase cytochrome b560 subunit, mitochondrial	GO:0000104,GO:0005743,GO:0005749,GO:0006099,GO:0006121,GO:0006979,GO:0009055,GO:0016021,GO:0020037,GO:0046872,GO:0048039	succinate dehydrogenase activity|mitochondrial inner membrane|mitochondrial respiratory chain complex II, succinate dehydrogenase complex (ubiquinone)|tricarboxylic acid cycle|mitochondrial electron transport, succinate to ubiquinone|response to oxidative stress|electron transfer activity|integral component of membrane|heme binding|metal ion binding|ubiquinone binding	path:bom00020,path:bom00190,path:bom04714,path:bom04932,path:bom05010,path:bom05012,path:bom05016	Citrate cycle (TCA cycle)|Oxidative phosphorylation|Thermogenesis|Non-alcoholic fatty liver disease (NAFLD)|Alzheimer disease|Parkinson disease|Huntington disease
RPL37A	6193.68	2040.49	2242.72	11308.5	8345.7	9297.05	3492.3	9650.41	-1.46643	0.000627603	0.00375929	Rpl37a-ps1	Putative 60S ribosomal protein L37a	GO:0003735,GO:0005840,GO:0006412,GO:0046872	structural constituent of ribosome|ribosome|translation|metal ion binding	path:bom03010	Ribosome
PAX9	3097.38	3532.98	3817.88	559.627	1028.63	813.746	3482.75	800.666	2.12103	3.2071e-14	1.73768e-12	Pax9	Paired box protein Pax-9	GO:0000977,GO:0001228,GO:0003700,GO:0005634,GO:0005667,GO:0006355,GO:0007492,GO:0009887,GO:0042476,GO:0042481,GO:0045892,GO:0045944,GO:0060325,GO:0071363	RNA polymerase II regulatory region sequence-specific DNA binding|DNA-binding transcription activator activity, RNA polymerase II-specific|DNA-binding transcription factor activity|nucleus|transcription factor complex|regulation of transcription, DNA-templated|endoderm development|animal organ morphogenesis|odontogenesis|regulation of odontogenesis|negative regulation of transcription, DNA-templa…	-	-
FSTL1	2565.81	4815.81	2977.13	12393.9	15103.8	10282.4	3452.92	12593.4	-1.86673	1.37975e-09	3.61998e-08	FSTL1	Follistatin-related protein 1	GO:0005509,GO:0005576,GO:0008201,GO:0042594	calcium ion binding|extracellular region|heparin binding|response to starvation	-	-
IGFBP4	3434.08	4658.05	2251.49	9204.17	14820.5	8335.59	3447.87	10786.8	-1.64544	2.53555e-06	3.08532e-05	IGFBP4	Insulin-like growth factor-binding protein 4	GO:0001558,GO:0005615,GO:0010906,GO:0031994,GO:0031995,GO:0043410,GO:0043568,GO:0044342	regulation of cell growth|extracellular space|regulation of glucose metabolic process|insulin-like growth factor I binding|insulin-like growth factor II binding|positive regulation of MAPK cascade|positive regulation of insulin-like growth factor receptor signaling pathway|type B pancreatic cell proliferation	-	-
HMOX2	3566.16	2944.5	3786.09	1722.7	1380.6	2021.98	3432.25	1708.43	1.00638	2.3685e-05	0.000220468	HMOX2	Heme oxygenase 2	-	-	path:bom00860,path:bom04978	Porphyrin and chlorophyll metabolism|Mineral absorption
ANKRD13A	3222.96	3487.31	3548.23	1078.17	1259.2	1485.09	3419.5	1274.15	1.42419	1.26079e-11	4.61939e-10	ANKRD13A	Ankyrin repeat domain-containing protein 13A	GO:0005770,GO:0005886	late endosome|plasma membrane	-	-
CTSA	2590.71	4055.04	3570.15	918.408	454.553	980.918	3405.3	784.626	2.11758	9.18822e-10	2.46909e-08	CTSA	Lysosomal protective protein	GO:0004185,GO:0005654,GO:0005764,GO:0031647,GO:0051603,GO:1904715	serine-type carboxypeptidase activity|nucleoplasm|lysosome|regulation of protein stability|proteolysis involved in cellular protein catabolic process|negative regulation of chaperone-mediated autophagy	path:bom04142,path:bom04614	Lysosome|Renin-angiotensin system
ITSN2	3113.62	3194.63	3877.07	1216.02	1123.68	1154.28	3395.11	1164.66	1.54351	1.91073e-15	1.2319e-13	ITSN2	Intersectin-2	GO:0005070,GO:0005089,GO:0005509,GO:0005737,GO:0005813,GO:0006897,GO:0016032,GO:0035023,GO:0070062,GO:1903861	SH3/SH2 adaptor activity|Rho guanyl-nucleotide exchange factor activity|calcium ion binding|cytoplasm|centrosome|endocytosis|viral process|regulation of Rho protein signal transduction|extracellular exosome|positive regulation of dendrite extension	-	-
GRN	2923.08	3526.75	3706.07	1174.94	1463.42	1566.46	3385.3	1401.61	1.27218	9.38917e-09	2.0741e-07	GRN	Granulins	-	-	-	-
ACO1	3112.54	3327.48	3632.63	1730	1306.25	1998.1	3357.55	1678.12	1.00047	2.32888e-05	0.000217266	ACO1	Cytoplasmic aconitate hydratase	GO:0003994,GO:0005737,GO:0005739,GO:0005829,GO:0006099,GO:0006101,GO:0006879,GO:0008198,GO:0010040,GO:0030350,GO:0051538,GO:0051539	aconitate hydratase activity|cytoplasm|mitochondrion|cytosol|tricarboxylic acid cycle|citrate metabolic process|cellular iron ion homeostasis|ferrous iron binding|response to iron(II) ion|iron-responsive element binding|3 iron, 4 sulfur cluster binding|4 iron, 4 sulfur cluster binding	path:bom00020,path:bom00630	Citrate cycle (TCA cycle)|Glyoxylate and dicarboxylate metabolism
LOC102281629	3338.8	2915.44	3740.05	1371.22	1152.85	1577.08	3331.43	1367.05	1.28496	1.04947e-08	2.29093e-07	UQCRC2	Cytochrome b-c1 complex subunit 2, mitochondrial	GO:0004222,GO:0005654,GO:0005743,GO:0005750,GO:0005751,GO:0006627,GO:0043209,GO:0046872,GO:0055114	metalloendopeptidase activity|nucleoplasm|mitochondrial inner membrane|mitochondrial respiratory chain complex III|mitochondrial respiratory chain complex IV|protein processing involved in protein targeting to mitochondrion|myelin sheath|metal ion binding|oxidation-reduction process	path:bom00190,path:bom04260,path:bom04714,path:bom04932,path:bom05010,path:bom05012,path:bom05016	Oxidative phosphorylation|Cardiac muscle contraction|Thermogenesis|Non-alcoholic fatty liver disease (NAFLD)|Alzheimer disease|Parkinson disease|Huntington disease
NDUFS1	3148.26	2843.82	3973.53	1090.04	684.182	1278.11	3321.87	1017.44	1.7069	1.03014e-08	2.25763e-07	NDUFS1	NADH-ubiquinone oxidoreductase 75 kDa subunit, mitochondrial	GO:0005739,GO:0005747,GO:0005758,GO:0008137,GO:0008637,GO:0009055,GO:0042773,GO:0043209,GO:0045272,GO:0045333,GO:0046034,GO:0046872,GO:0051537,GO:0051539,GO:0051881,GO:0072593	mitochondrion|mitochondrial respiratory chain complex I|mitochondrial intermembrane space|NADH dehydrogenase (ubiquinone) activity|apoptotic mitochondrial changes|electron transfer activity|ATP synthesis coupled electron transport|myelin sheath|plasma membrane respiratory chain complex I|cellular respiration|ATP metabolic process|metal ion binding|2 iron, 2 sulfur cluster binding|4 iron, 4 sulfur…	path:bom00190,path:bom04714,path:bom04723,path:bom04932,path:bom05010,path:bom05012,path:bom05016	Oxidative phosphorylation|Thermogenesis|Retrograde endocannabinoid signaling|Non-alcoholic fatty liver disease (NAFLD)|Alzheimer disease|Parkinson disease|Huntington disease
TMEM19	2991.28	2962.14	3902.28	1234.28	1187.67	1464.74	3285.24	1295.57	1.34232	1.62629e-09	4.22683e-08	TMEM19	Transmembrane protein 19	GO:0016021	integral component of membrane	-	-
LAMB1	2957.72	4291.68	2590.19	5412.77	12543	5406.11	3279.87	7787.3	-1.24745	0.00139946	0.00739684	Lamb1	Laminin subunit beta-1	GO:0005178,GO:0005201,GO:0005576,GO:0005604,GO:0005606,GO:0005607,GO:0005615,GO:0005634,GO:0007162,GO:0007566,GO:0007611,GO:0016477,GO:0019899,GO:0021812,GO:0030335,GO:0031012,GO:0031175,GO:0034446,GO:0042476,GO:0043208,GO:0043256,GO:0043257,GO:0043259,GO:0048471,GO:0062023	integrin binding|extracellular matrix structural constituent|extracellular region|basement membrane|laminin-1 complex|laminin-2 complex|extracellular space|nucleus|negative regulation of cell adhesion|embryo implantation|learning or memory|cell migration|enzyme binding|neuronal-glial interaction involved in cerebral cortex radial glia guided migration|positive regulation of cell migration|extrace…	path:bom04151,path:bom04510,path:bom04512,path:bom05145,path:bom05146,path:bom05165,path:bom05200,path:bom05222	PI3K-Akt signaling pathway|Focal adhesion|ECM-receptor interaction|Toxoplasmosis|Amoebiasis|Human papillomavirus infection|Pathways in cancer|Small cell lung cancer
ZC3HAV1	2898.18	2980.82	3912.15	768.688	1868.09	1115.36	3263.72	1250.71	1.38383	8.2579e-05	0.000651232	ZC3HAV1	Zinc finger CCCH-type antiviral protein 1	GO:0003723,GO:0005634,GO:0005737,GO:0005829,GO:0009615,GO:0032727,GO:0032728,GO:0043123,GO:0045071,GO:0045087,GO:0045296,GO:0046872,GO:0051607,GO:0061014,GO:1900246	RNA binding|nucleus|cytoplasm|cytosol|response to virus|positive regulation of interferon-alpha production|positive regulation of interferon-beta production|positive regulation of I-kappaB kinase/NF-kappaB signaling|negative regulation of viral genome replication|innate immune response|cadherin binding|metal ion binding|defense response to virus|positive regulation of mRNA catabolic process|posit…	-	-
DUOXA2	4335.9	2703.71	2734.89	13.694	29.1742	6.19155	3258.16	16.3532	7.64496	2.75821e-63	3.52924e-60	DUOXA2	Dual oxidase maturation factor 2	GO:0005789,GO:0015031,GO:0016021,GO:0042743,GO:0050727,GO:2000609	endoplasmic reticulum membrane|protein transport|integral component of membrane|hydrogen peroxide metabolic process|regulation of inflammatory response|regulation of thyroid hormone generation	path:bom04918	Thyroid hormone synthesis
KRT23	1413.9	4283.38	4073.28	1110.12	310.564	481.172	3256.85	633.953	2.36101	6.71471e-06	7.30539e-05	KRT23	Keratin, type I cytoskeletal 23	GO:0005198,GO:0005829,GO:0005882,GO:0031424,GO:0070268	structural molecule activity|cytosol|intermediate filament|keratinization|cornification	path:bom04915	Estrogen signaling pathway
FAM83B	3227.29	2988.09	3538.36	1183.16	1244.14	913.696	3251.25	1113.66	1.54576	1.21327e-12	5.28313e-11	FAM83B	Protein FAM83B	GO:0005154,GO:0005737,GO:0007173,GO:0008283,GO:0016020,GO:0019901,GO:0036312,GO:0036313	epidermal growth factor receptor binding|cytoplasm|epidermal growth factor receptor signaling pathway|cell proliferation|membrane|protein kinase binding|phosphatidylinositol 3-kinase regulatory subunit binding|phosphatidylinositol 3-kinase catalytic subunit binding	-	-
LOC102284246	3070.31	3869.26	2798.46	9.12931	0	7.07605	3246.01	5.40179	9.2177	1.07541e-86	4.47209e-83	ADH6	Alcohol dehydrogenase 6	GO:0004022,GO:0005737,GO:0008270	alcohol dehydrogenase (NAD) activity|cytoplasm|zinc ion binding	path:bom00010,path:bom00071,path:bom00350,path:bom00830,path:bom00980,path:bom00982,path:bom05204	Glycolysis / Gluconeogenesis|Fatty acid degradation|Tyrosine metabolism|Retinol metabolism|Metabolism of xenobiotics by cytochrome P450|Drug metabolism - cytochrome P450|Chemical carcinogenesis
POF1B	2435.9	3261.05	4036.01	1272.63	1209.32	1236.54	3244.32	1239.49	1.38815	2.59643e-08	5.17234e-07	POF1B	Protein POF1B	GO:0003382,GO:0005884,GO:0005912,GO:0005923,GO:0007015,GO:0030036,GO:0030057,GO:0051015,GO:0070830	epithelial cell morphogenesis|actin filament|adherens junction|bicellular tight junction|actin filament organization|actin cytoskeleton organization|desmosome|actin filament binding|bicellular tight junction assembly	-	-
EXPH5	2496.53	3561	3584.4	271.14	1052.15	705.836	3213.98	676.377	2.24853	3.80931e-07	5.81855e-06	EXPH5	Exophilin-5	GO:0003334,GO:0005768,GO:0006886,GO:0017137,GO:0045921,GO:0050714,GO:0071985	keratinocyte development|endosome|intracellular protein transport|Rab GTPase binding|positive regulation of exocytosis|positive regulation of protein secretion|multivesicular body sorting pathway	-	-
LOC102275249	2821.31	2461.88	4322.11	510.328	1739.16	722.642	3201.76	990.71	1.69241	0.000194677	0.00136348	GPRL15	Protein GPR15L	GO:0001664,GO:0005615,GO:0007186,GO:0008009,GO:0048247,GO:0050830,GO:0050832,GO:0051782,GO:1902807,GO:2000404	G protein-coupled receptor binding|extracellular space|G protein-coupled receptor signaling pathway|chemokine activity|lymphocyte chemotaxis|defense response to Gram-positive bacterium|defense response to fungus|negative regulation of cell division|negative regulation of cell cycle G1/S phase transition|regulation of T cell migration	-	-
FAM135A	3071.4	3330.59	3162.38	436.381	696.416	421.025	3188.12	517.941	2.62212	6.18497e-23	9.35279e-21	FAM135A	Protein FAM135A	GO:0044255	cellular lipid metabolic process	-	-
MYO1B	2868.95	3072.16	3597.55	1038	1791.86	1539.93	3179.55	1456.6	1.12624	3.02684e-05	0.000273484	MYO1B	Unconventional myosin-Ib	GO:0000146,GO:0005516,GO:0005524,GO:0005546,GO:0005547,GO:0005737,GO:0005769,GO:0005884,GO:0005886,GO:0005903,GO:0006892,GO:0007015,GO:0010008,GO:0016459,GO:0030048,GO:0030175,GO:0030898,GO:0045177,GO:0045296,GO:0048471,GO:0051015,GO:0051017,GO:0070062,GO:0071944	microfilament motor activity|calmodulin binding|ATP binding|phosphatidylinositol-4,5-bisphosphate binding|phosphatidylinositol-3,4,5-trisphosphate binding|cytoplasm|early endosome|actin filament|plasma membrane|brush border|post-Golgi vesicle-mediated transport|actin filament organization|endosome membrane|myosin complex|actin filament-based movement|filopodium|actin-dependent ATPase activity|api…	-	-
IVD	2875.44	3294.27	3362.98	1167.64	1334.48	1731.86	3177.56	1411.33	1.1708	5.16571e-07	7.65832e-06	IVD	Isovaleryl-CoA dehydrogenase, mitochondrial	GO:0005654,GO:0005739,GO:0005759,GO:0006552,GO:0008470,GO:0050660	nucleoplasm|mitochondrion|mitochondrial matrix|leucine catabolic process|isovaleryl-CoA dehydrogenase activity|flavin adenine dinucleotide binding	path:bom00280	Valine, leucine and isoleucine degradation
DHRS1	2099.2	3166.6	4226.74	1059.91	1175.44	1424.06	3164.18	1219.8	1.37514	7.50618e-06	8.02428e-05	DHRS1	Dehydrogenase/reductase SDR family member 1	GO:0005783,GO:0016491	endoplasmic reticulum|oxidoreductase activity	-	-
RALGAPA2	3206.72	2668.42	3497.8	221.842	566.544	178.67	3124.32	322.352	3.2772	1.35013e-14	7.82512e-13	RALGAPA2	Ral GTPase-activating protein subunit alpha-2	GO:0005096,GO:0005615,GO:0005634,GO:0005737,GO:0005829,GO:0005886,GO:0046982,GO:0051056,GO:0090630	GTPase activator activity|extracellular space|nucleus|cytoplasm|cytosol|plasma membrane|protein heterodimerization activity|regulation of small GTPase mediated signal transduction|activation of GTPase activity	-	-
SQLE	3861.71	2139.09	3305.98	1252.54	488.433	826.129	3102.26	855.701	1.85806	1.3727e-06	1.79733e-05	SQLE	Squalene monooxygenase	GO:0004506,GO:0005783,GO:0005789,GO:0006695,GO:0006725,GO:0008203,GO:0010033,GO:0016021,GO:0016126,GO:0031090,GO:0045540,GO:0050660	squalene monooxygenase activity|endoplasmic reticulum|endoplasmic reticulum membrane|cholesterol biosynthetic process|cellular aromatic compound metabolic process|cholesterol metabolic process|response to organic substance|integral component of membrane|sterol biosynthetic process|organelle membrane|regulation of cholesterol biosynthetic process|flavin adenine dinucleotide binding	path:bom00100	Steroid biosynthesis
FUS	3420	2989.13	2894.92	8318.63	7128.86	6402.94	3101.35	7283.48	-1.23173	1.67992e-09	4.3391e-08	FUS	RNA-binding protein FUS	GO:0003677,GO:0003723,GO:0005634,GO:0005737,GO:0006355,GO:0046872	DNA binding|RNA binding|nucleus|cytoplasm|regulation of transcription, DNA-templated|metal ion binding	path:bom05202	Transcriptional misregulation in cancer
MUT	3238.12	2722.39	3142.65	975.01	1366.48	1116.25	3034.39	1152.58	1.39659	3.27798e-10	9.61655e-09	MUT	Methylmalonyl-CoA mutase, mitochondrial	GO:0003924,GO:0004494,GO:0005759,GO:0031419,GO:0042802,GO:0042803,GO:0046872	GTPase activity|methylmalonyl-CoA mutase activity|mitochondrial matrix|cobalamin binding|identical protein binding|protein homodimerization activity|metal ion binding	path:bom00280,path:bom00630,path:bom00640	Valine, leucine and isoleucine degradation|Glyoxylate and dicarboxylate metabolism|Propanoate metabolism
ANXA7	2744.45	3041.02	3312.56	974.097	2149.48	949.076	3032.67	1357.55	1.15968	0.00114978	0.0062604	ANXA7	Annexin A7	GO:0005178,GO:0005509,GO:0005544,GO:0005635,GO:0005789,GO:0005829,GO:0005886,GO:0006874,GO:0006914,GO:0007599,GO:0008283,GO:0008360,GO:0009651,GO:0009992,GO:0010629,GO:0030855,GO:0035176,GO:0042584,GO:0042802,GO:0048306	integrin binding|calcium ion binding|calcium-dependent phospholipid binding|nuclear envelope|endoplasmic reticulum membrane|cytosol|plasma membrane|cellular calcium ion homeostasis|autophagy|hemostasis|cell proliferation|regulation of cell shape|response to salt stress|cellular water homeostasis|negative regulation of gene expression|epithelial cell differentiation|social behavior|chromaffin gran…	-	-
VDAC1	2746.61	3009.88	3301.59	1292.71	1330.72	1585.92	3019.36	1403.12	1.10554	3.6224e-08	6.98204e-07	VDAC1	Voltage-dependent anion-selective channel protein 1	GO:0000166,GO:0005739,GO:0005741,GO:0005757,GO:0005886,GO:0006820,GO:0006915,GO:0008308,GO:0015288,GO:0016020,GO:0045121	nucleotide binding|mitochondrion|mitochondrial outer membrane|mitochondrial permeability transition pore complex|plasma membrane|anion transport|apoptotic process|voltage-gated anion channel activity|porin activity|membrane|membrane raft	path:bom04020,path:bom04022,path:bom04217,path:bom04218,path:bom04621,path:bom04979,path:bom05012,path:bom05016,path:bom05164,path:bom05166	Calcium signaling pathway|cGMP-PKG signaling pathway|Necroptosis|Cellular senescence|NOD-like receptor signaling pathway|Cholesterol metabolism|Parkinson disease|Huntington disease|Influenza A|Human T-cell leukemia virus 1 infection
TMPRSS11A	3215.39	1940.86	3823.36	1155.77	1807.86	622.693	2993.2	1195.44	1.32421	0.00148022	0.00775983	TMPRSS11A	Transmembrane protease serine 11A	GO:0004252,GO:0005576,GO:0005887,GO:0007049	serine-type endopeptidase activity|extracellular region|integral component of plasma membrane|cell cycle	-	-
SLC9A2	2922	3088.76	2968.37	442.771	587.248	544.856	2993.04	524.959	2.51141	5.70282e-35	1.89721e-32	SLC9A2	Sodium/hydrogen exchanger 2	GO:0006885,GO:0015385,GO:0016021	regulation of pH|sodium:proton antiporter activity|integral component of membrane	-	-
TGM5	2411	2287.51	4264.01	24.6491	6.58772	9.72957	2987.51	13.6555	7.77214	5.99361e-63	6.64652e-60	TGM5	Protein-glutamine gamma-glutamyltransferase 5	GO:0003810,GO:0005737,GO:0005886,GO:0006464,GO:0008544,GO:0018149,GO:0046872,GO:0070268	protein-glutamine gamma-glutamyltransferase activity|cytoplasm|plasma membrane|cellular protein modification process|epidermis development|peptide cross-linking|metal ion binding|cornification	-	-
SLC9A3R1	2477.04	3257.94	3218.29	941.232	615.482	1270.15	2984.42	942.288	1.66307	9.52264e-08	1.70322e-06	SLC9A3R1	Na(+)/H(+) exchange regulatory cofactor NHE-RF1	GO:0001726,GO:0003096,GO:0005737,GO:0005902,GO:0007097,GO:0007191,GO:0007605,GO:0008013,GO:0008285,GO:0008360,GO:0008361,GO:0010642,GO:0012505,GO:0014067,GO:0016020,GO:0016055,GO:0016324,GO:0017081,GO:0019902,GO:0022612,GO:0030033,GO:0030036,GO:0030165,GO:0030175,GO:0030336,GO:0030643,GO:0031526,GO:0031528,GO:0031698,GO:0032416,GO:0032426,GO:0032782,GO:0032947,GO:0034635,GO:0043621,GO:0044062,GO:…	ruffle|renal sodium ion transport|cytoplasm|microvillus|nuclear migration|adenylate cyclase-activating dopamine receptor signaling pathway|sensory perception of sound|beta-catenin binding|negative regulation of cell proliferation|regulation of cell shape|regulation of cell size|negative regulation of platelet-derived growth factor receptor signaling pathway|endomembrane system|negative regulation…	path:bom04530,path:bom04928,path:bom05165	Tight junction|Parathyroid hormone synthesis, secretion and action|Human papillomavirus infection
MFSD6	2667.58	3019.22	3259.94	1099.17	963.69	1426.71	2982.25	1163.19	1.3582	9.21199e-09	2.0431e-07	MFSD6	Major facilitator superfamily domain-containing protein 6	GO:0016021	integral component of membrane	-	-
UCHL3	2768.26	2876	3228.15	1254.37	523.253	566.969	2957.47	781.53	1.91998	1.34592e-07	2.31043e-06	UCHL3	Ubiquitin carboxyl-terminal hydrolase isozyme L3	GO:0004843,GO:0005634,GO:0005737,GO:0005829,GO:0006511,GO:0016579,GO:0043130	thiol-dependent ubiquitin-specific protease activity|nucleus|cytoplasm|cytosol|ubiquitin-dependent protein catabolic process|protein deubiquitination|ubiquitin binding	-	-
KCNK5	2809.4	2686.06	3334.48	705.696	798.997	784.558	2943.31	763.083	1.94751	8.3658e-23	1.22067e-20	KCNK5	Potassium channel subfamily K member 5	GO:0005249,GO:0005267,GO:0005887,GO:0006813,GO:0007588,GO:0022841,GO:0034765,GO:0071805	voltage-gated potassium channel activity|potassium channel activity|integral component of plasma membrane|potassium ion transport|excretion|potassium ion leak channel activity|regulation of ion transmembrane transport|potassium ion transmembrane transport	path:bom04742,path:bom04974	Taste transduction|Protein digestion and absorption
VSIG10L	2651.34	2282.32	3800.34	314.048	415.968	495.324	2911.33	408.447	2.83332	9.78481e-22	1.24245e-19	VSIG10L	V-set and immunoglobulin domain-containing protein 10-like	GO:0005634,GO:0005654,GO:0016021	nucleus|nucleoplasm|integral component of membrane	-	-
IDH3B	2776.92	2591.61	3365.17	1366.66	1113.33	1709.75	2911.24	1396.58	1.05962	2.18385e-05	0.000206281	IDH3B	Isocitrate dehydrogenase [NAD] subunit beta, mitochondrial	GO:0000287,GO:0004449,GO:0005739,GO:0006099,GO:0051287	magnesium ion binding|isocitrate dehydrogenase (NAD+) activity|mitochondrion|tricarboxylic acid cycle|NAD binding	path:bom00020	Citrate cycle (TCA cycle)
BICD2	2714.13	2899.87	3108.67	1166.73	1280.84	1092.37	2907.56	1179.98	1.30111	2.34095e-12	9.57206e-11	Bicd2	Protein bicaudal D homolog 2	GO:0005635,GO:0005642,GO:0005643,GO:0005737,GO:0005794,GO:0005813,GO:0005829,GO:0005886,GO:0006890,GO:0007018,GO:0008093,GO:0015031,GO:0017137,GO:0031410,GO:0034067,GO:0034452,GO:0051028,GO:0051642,GO:0051959,GO:0070507,GO:0070840,GO:0072385,GO:0072393	nuclear envelope|annulate lamellae|nuclear pore|cytoplasm|Golgi apparatus|centrosome|cytosol|plasma membrane|retrograde vesicle-mediated transport, Golgi to ER|microtubule-based movement|cytoskeletal adaptor activity|protein transport|Rab GTPase binding|cytoplasmic vesicle|protein localization to Golgi apparatus|dynactin binding|mRNA transport|centrosome localization|dynein light intermediate cha…	-	-
SLC37A3	3151.51	2618.6	2946.44	1011.53	848.875	820.822	2905.52	893.742	1.70086	4.95586e-17	3.78146e-15	SLC37A3	Sugar phosphate exchanger 3	GO:0005829,GO:0008643,GO:0022857,GO:0030176	cytosol|carbohydrate transport|transmembrane transporter activity|integral component of endoplasmic reticulum membrane	-	-
CROT	2923.08	2825.14	2950.83	317.7	296.448	311.346	2899.68	308.498	3.23246	4.4706e-75	9.29549e-72	CROT	Peroxisomal carnitine O-octanoyltransferase	GO:0005777,GO:0006091,GO:0006631,GO:0006635,GO:0008458,GO:0009437,GO:0015936,GO:0051791	peroxisome|generation of precursor metabolites and energy|fatty acid metabolic process|fatty acid beta-oxidation|carnitine O-octanoyltransferase activity|carnitine metabolic process|coenzyme A metabolic process|medium-chain fatty acid metabolic process	path:bom04146	Peroxisome
LOC102283287	2864.62	2587.46	3189.79	1519.12	1058.74	1259.54	2880.62	1279.13	1.17114	3.11802e-07	4.87455e-06	UQCRFS1	Cytochrome b-c1 complex subunit Rieske, mitochondrial	GO:0005739,GO:0005743,GO:0005750,GO:0006122,GO:0008121,GO:0016021,GO:0046872,GO:0051537	mitochondrion|mitochondrial inner membrane|mitochondrial respiratory chain complex III|mitochondrial electron transport, ubiquinol to cytochrome c|ubiquinol-cytochrome-c reductase activity|integral component of membrane|metal ion binding|2 iron, 2 sulfur cluster binding	path:bom00190,path:bom04260,path:bom04714,path:bom04932,path:bom05010,path:bom05012,path:bom05016	Oxidative phosphorylation|Cardiac muscle contraction|Thermogenesis|Non-alcoholic fatty liver disease (NAFLD)|Alzheimer disease|Parkinson disease|Huntington disease
WARS	2182.56	3271.43	3162.38	1584.85	967.454	1700.91	2872.13	1417.74	1.01847	0.000767282	0.00444703	WARS	Tryptophan--tRNA ligase, cytoplasmic	GO:0004830,GO:0005524,GO:0005634,GO:0005829,GO:0006436,GO:0006469,GO:0010628,GO:0010835,GO:0019210,GO:0019901,GO:0019904,GO:0031334,GO:0032991,GO:0042803,GO:0045765	tryptophan-tRNA ligase activity|ATP binding|nucleus|cytosol|tryptophanyl-tRNA aminoacylation|negative regulation of protein kinase activity|positive regulation of gene expression|regulation of protein ADP-ribosylation|kinase inhibitor activity|protein kinase binding|protein domain specific binding|positive regulation of protein complex assembly|protein-containing complex|protein homodimerization …	path:bom00970	Aminoacyl-tRNA biosynthesis
PPARD	2816.98	2661.15	3124.02	1238.85	1221.55	1039.3	2867.38	1166.56	1.29751	2.18258e-11	7.74095e-10	PPARD	Peroxisome proliferator-activated receptor delta	-	-	path:bom03320,path:bom04310,path:bom05200,path:bom05221	PPAR signaling pathway|Wnt signaling pathway|Pathways in cancer|Acute myeloid leukemia
HMGCR	3595.39	2120.41	2851.08	1706.27	978.747	1149.86	2855.62	1278.29	1.15954	0.000210403	0.00145948	HMGCR	3-hydroxy-3-methylglutaryl-coenzyme A reductase	GO:0004420,GO:0005778,GO:0005789,GO:0006695,GO:0008299,GO:0008542,GO:0015936,GO:0016021,GO:0016126,GO:0042282,GO:0043407,GO:0051262,GO:0070402	hydroxymethylglutaryl-CoA reductase (NADPH) activity|peroxisomal membrane|endoplasmic reticulum membrane|cholesterol biosynthetic process|isoprenoid biosynthetic process|visual learning|coenzyme A metabolic process|integral component of membrane|sterol biosynthetic process|hydroxymethylglutaryl-CoA reductase activity|negative regulation of MAP kinase activity|protein tetramerization|NADPH binding	path:bom00900,path:bom04152,path:bom04976	Terpenoid backbone biosynthesis|AMPK signaling pathway|Bile secretion
TPMT	2206.38	2913.36	3377.23	952.187	814.995	1153.4	2832.32	973.526	1.54059	3.26057e-09	7.9409e-08	TPMT	Thiopurine S-methyltransferase	GO:0005737,GO:0008119,GO:0017144,GO:1904047	cytoplasm|thiopurine S-methyltransferase activity|drug metabolic process|S-adenosyl-L-methionine binding	path:bom00983	Drug metabolism - other enzymes
ALDH6A1	2634.02	3055.55	2769.96	910.192	1047.45	1005.68	2819.84	987.775	1.51341	4.1887e-16	2.87913e-14	ALDH6A1	Methylmalonate-semialdehyde dehydrogenase [acylating], mitochondrial	GO:0000062,GO:0004491,GO:0005739,GO:0006210,GO:0006573,GO:0006574,GO:0018478,GO:0019859	fatty-acyl-CoA binding|methylmalonate-semialdehyde dehydrogenase (acylating) activity|mitochondrion|thymine catabolic process|valine metabolic process|valine catabolic process|malonate-semialdehyde dehydrogenase (acetylating) activity|thymine metabolic process	path:bom00280,path:bom00410,path:bom00562,path:bom00640	Valine, leucine and isoleucine degradation|beta-Alanine metabolism|Inositol phosphate metabolism|Propanoate metabolism
LRRC8A	3007.52	2379.88	3049.48	1710.83	1136.85	1046.37	2812.3	1298.02	1.11542	3.97109e-05	0.000346382	LRRC8A	Volume-regulated anion channel subunit LRRC8A	-	-	-	-
BCAM	2393.68	2205.52	3834.32	8891.03	3336.21	9094.5	2811.17	7107.25	-1.33815	0.00114619	0.00624489	BCAM	Basal cell adhesion molecule	GO:0005055,GO:0005886,GO:0007160,GO:0008022,GO:0009986,GO:0016021,GO:0043236	laminin receptor activity|plasma membrane|cell-matrix adhesion|protein C-terminus binding|cell surface|integral component of membrane|laminin binding	-	-
HMGCS1	3848.72	1820.46	2748.04	1465.25	646.538	1712.41	2805.74	1274.73	1.13809	0.00598348	0.024234	HMGCS1	Hydroxymethylglutaryl-CoA synthase, cytoplasmic	GO:0001889,GO:0004421,GO:0005737,GO:0005829,GO:0006084,GO:0006629,GO:0006695,GO:0007420,GO:0008144,GO:0008584,GO:0009645,GO:0010142,GO:0014074,GO:0016853,GO:0019216,GO:0033197,GO:0042493,GO:0042803,GO:0043177,GO:0045540,GO:0046690,GO:0071372,GO:0071397,GO:0071404	liver development|hydroxymethylglutaryl-CoA synthase activity|cytoplasm|cytosol|acetyl-CoA metabolic process|lipid metabolic process|cholesterol biosynthetic process|brain development|drug binding|male gonad development|response to low light intensity stimulus|farnesyl diphosphate biosynthetic process, mevalonate pathway|response to purine-containing compound|isomerase activity|regulation of lipi…	path:bom00072,path:bom00280,path:bom00650,path:bom00900,path:bom03320	Synthesis and degradation of ketone bodies|Valine, leucine and isoleucine degradation|Butanoate metabolism|Terpenoid backbone biosynthesis|PPAR signaling pathway
LOC102273665	1430.14	2028.04	4887.72	21.9103	37.6441	29.1887	2781.97	29.5811	6.55599	2.83114e-43	1.6239e-40	KRT6C	Keratin, type II cytoskeletal 6C	GO:0005198,GO:0005829,GO:0005882,GO:0031424,GO:0045095,GO:0045104,GO:0070062,GO:0070268	structural molecule activity|cytosol|intermediate filament|keratinization|keratin filament|intermediate filament cytoskeleton organization|extracellular exosome|cornification	-	-
SLC14A1	2585.3	2613.41	3141.56	102.248	1.88221	33.6113	2780.09	45.9139	5.91984	7.63145e-07	1.08035e-05	SLC14A1	Urea transporter 1	GO:0005372,GO:0005730,GO:0005887,GO:0015265,GO:0016323,GO:0042802,GO:0071918	water transmembrane transporter activity|nucleolus|integral component of plasma membrane|urea channel activity|basolateral plasma membrane|identical protein binding|urea transmembrane transport	-	-
OTUB2	2774.76	2463.95	3084.56	189.89	226.806	309.577	2774.42	242.091	3.51816	1.16462e-41	6.05385e-39	Otub2	Ubiquitin thioesterase OTUB2	GO:0004843,GO:0005634,GO:0016579,GO:0019784,GO:0035871,GO:0043130,GO:0070536,GO:0071108	thiol-dependent ubiquitin-specific protease activity|nucleus|protein deubiquitination|NEDD8-specific protease activity|protein K11-linked deubiquitination|ubiquitin binding|protein K63-linked deubiquitination|protein K48-linked deubiquitination	-	-
TRIM25	2672.99	2901.94	2671.31	581.537	1101.09	491.786	2748.75	724.805	1.92331	8.58428e-09	1.91666e-07	TRIM25	E3 ubiquitin/ISG15 ligase TRIM25	-	-	path:bom04064,path:bom04622,path:bom05164	NF-kappa B signaling pathway|RIG-I-like receptor signaling pathway|Influenza A
ETFA	2793.16	2702.67	2710.77	780.556	682.3	1010.99	2735.53	824.616	1.72985	2.22682e-14	1.23883e-12	ETFA	Electron transfer flavoprotein subunit alpha, mitochondrial	GO:0005739,GO:0005759,GO:0009055,GO:0016491,GO:0033539,GO:0050660	mitochondrion|mitochondrial matrix|electron transfer activity|oxidoreductase activity|fatty acid beta-oxidation using acyl-CoA dehydrogenase|flavin adenine dinucleotide binding	-	-
SHMT1	2532.25	2407.91	3248.98	571.495	389.617	986.225	2729.71	649.112	2.07199	8.73351e-09	1.94475e-07	SHMT1	Serine hydroxymethyltransferase, cytosolic	GO:0000900,GO:0004372,GO:0005634,GO:0005829,GO:0006544,GO:0006563,GO:0006565,GO:0006730,GO:0008270,GO:0009113,GO:0016597,GO:0019264,GO:0030170,GO:0035999,GO:0042803,GO:0046653,GO:0046655,GO:0048027,GO:0050897,GO:0051289,GO:0070905,GO:1904482,GO:1990830	translation repressor activity, mRNA regulatory element binding|glycine hydroxymethyltransferase activity|nucleus|cytosol|glycine metabolic process|L-serine metabolic process|L-serine catabolic process|one-carbon metabolic process|zinc ion binding|purine nucleobase biosynthetic process|amino acid binding|glycine biosynthetic process from serine|pyridoxal phosphate binding|tetrahydrofolate interco…	path:bom00260,path:bom00630,path:bom00670,path:bom01523	Glycine, serine and threonine metabolism|Glyoxylate and dicarboxylate metabolism|One carbon pool by folate|Antifolate resistance
PLCD3	2774.76	3268.32	2018.01	6661.66	5085.72	5675	2687.03	5807.46	-1.11185	1.69156e-05	0.000164546	Plcd3	1-phosphatidylinositol 4,5-bisphosphate phosphodiesterase delta-3	GO:0001525,GO:0004435,GO:0005829,GO:0016020,GO:0016042,GO:0032154,GO:0035556,GO:0042127,GO:0046872,GO:0060716	angiogenesis|phosphatidylinositol phospholipase C activity|cytosol|membrane|lipid catabolic process|cleavage furrow|intracellular signal transduction|regulation of cell proliferation|metal ion binding|labyrinthine layer blood vessel development	path:bom00562,path:bom04020,path:bom04070,path:bom04919,path:bom04933	Inositol phosphate metabolism|Calcium signaling pathway|Phosphatidylinositol signaling system|Thyroid hormone signaling pathway|AGE-RAGE signaling pathway in diabetic complications
MAPK13	2624.27	2538.68	2847.79	604.36	1321.31	1449.71	2670.25	1125.13	1.24686	0.000280991	0.00188316	MAPK13	Mitogen-activated protein kinase 13	GO:0004707,GO:0005524,GO:0005634,GO:0005737,GO:0007049,GO:0010468,GO:0035556,GO:0071310	MAP kinase activity|ATP binding|nucleus|cytoplasm|cell cycle|regulation of gene expression|intracellular signal transduction|cellular response to organic substance	path:bom01522,path:bom04010,path:bom04015,path:bom04068,path:bom04071,path:bom04114,path:bom04218,path:bom04261,path:bom04370,path:bom04380,path:bom04550,path:bom04611,path:bom04620,path:bom04621,path:bom04622,path:bom04625,path:bom04657,path:bom04658,path:bom04659,path:bom04660,path:bom04664,path:bom04668,path:bom04670,path:bom04714,path:bom04722,path:bom04723,path:bom04728,path:bom04750,path:bo…	Endocrine resistance|MAPK signaling pathway|Rap1 signaling pathway|FoxO signaling pathway|Sphingolipid signaling pathway|Oocyte meiosis|Cellular senescence|Adrenergic signaling in cardiomyocytes|VEGF signaling pathway|Osteoclast differentiation|Signaling pathways regulating pluripotency of stem cells|Platelet activation|Toll-like receptor signaling pathway|NOD-like receptor signaling pathway|RIG-…
PROM2	2537.66	2596.8	2778.73	230.972	353.855	565.2	2637.73	383.342	2.78235	1.78729e-16	1.287e-14	PROM2	Prominin-2	GO:0001934,GO:0005887,GO:0005902,GO:0005929,GO:0009986,GO:0015485,GO:0016323,GO:0016324,GO:0031346,GO:0031410,GO:0031528,GO:0042995,GO:0043087,GO:0044393,GO:0048550,GO:0060170,GO:0070062,GO:0071914,GO:2001287	positive regulation of protein phosphorylation|integral component of plasma membrane|microvillus|cilium|cell surface|cholesterol binding|basolateral plasma membrane|apical plasma membrane|positive regulation of cell projection organization|cytoplasmic vesicle|microvillus membrane|cell projection|regulation of GTPase activity|microspike|negative regulation of pinocytosis|ciliary membrane|extracell…	-	-
LOC102267155	2587.47	2815.8	2509.08	373.389	151.518	1302.88	2637.45	609.262	2.11385	0.000427916	0.00269619	-	Prostaglandin F synthase 1	GO:0001516,GO:0004032,GO:0005737,GO:0006693,GO:0008106,GO:0008202,GO:0016229,GO:0016491,GO:0036131,GO:0042448,GO:0044597,GO:0044598,GO:0047017,GO:0047023,GO:0047086	prostaglandin biosynthetic process|alditol:NADP+ 1-oxidoreductase activity|cytoplasm|prostaglandin metabolic process|alcohol dehydrogenase (NADP+) activity|steroid metabolic process|steroid dehydrogenase activity|oxidoreductase activity|prostaglandin D2 11-ketoreductase activity|progesterone metabolic process|daunorubicin metabolic process|doxorubicin metabolic process|prostaglandin-F synthase ac…	-	-
COL5A1	1707.29	3658.57	2514.56	11561.4	15233.6	12054.1	2626.81	12949.7	-2.30149	4.18297e-13	1.95998e-11	COL5A1	Collagen alpha-1(V) chain	GO:0001568,GO:0003007,GO:0005178,GO:0005201,GO:0005576,GO:0005588,GO:0005604,GO:0005615,GO:0005788,GO:0007155,GO:0008201,GO:0016477,GO:0030020,GO:0030198,GO:0030199,GO:0031012,GO:0032964,GO:0035313,GO:0035989,GO:0043394,GO:0043588,GO:0045112,GO:0046872,GO:0048407,GO:0048592,GO:0051128,GO:0062023,GO:0097435,GO:1903225	blood vessel development|heart morphogenesis|integrin binding|extracellular matrix structural constituent|extracellular region|collagen type V trimer|basement membrane|extracellular space|endoplasmic reticulum lumen|cell adhesion|heparin binding|cell migration|extracellular matrix structural constituent conferring tensile strength|extracellular matrix organization|collagen fibril organization|ext…	path:bom04974	Protein digestion and absorption
PRDX3	2832.14	2435.93	2551.83	517.632	391.499	470.558	2606.63	459.896	2.50264	1.35303e-32	4.09206e-30	PRDX3	Thioredoxin-dependent peroxide reductase, mitochondrial	GO:0001893,GO:0005759,GO:0005769,GO:0005829,GO:0007005,GO:0008022,GO:0008284,GO:0008379,GO:0018171,GO:0019901,GO:0030099,GO:0032496,GO:0032991,GO:0033673,GO:0034614,GO:0042542,GO:0042744,GO:0042802,GO:0043027,GO:0043209,GO:0045454,GO:0051092,GO:0051881	maternal placenta development|mitochondrial matrix|early endosome|cytosol|mitochondrion organization|protein C-terminus binding|positive regulation of cell proliferation|thioredoxin peroxidase activity|peptidyl-cysteine oxidation|protein kinase binding|myeloid cell differentiation|response to lipopolysaccharide|protein-containing complex|negative regulation of kinase activity|cellular response to…	-	-
MAPRE2	2788.83	2901.94	2112.27	1123.82	1497.3	1125.09	2601.02	1248.74	1.05872	1.3388e-05	0.000133671	MAPRE2	Microtubule-associated protein RP/EB family member 2	GO:0005815,GO:0005874,GO:0005881,GO:0005925,GO:0008017,GO:0019901,GO:0031110,GO:0032014,GO:0035371,GO:0035372,GO:0042802,GO:0043547,GO:0051010,GO:0051225,GO:0051233,GO:0051301,GO:0051549,GO:1903393,GO:1904825	microtubule organizing center|microtubule|cytoplasmic microtubule|focal adhesion|microtubule binding|protein kinase binding|regulation of microtubule polymerization or depolymerization|positive regulation of ARF protein signal transduction|microtubule plus-end|protein localization to microtubule|identical protein binding|positive regulation of GTPase activity|microtubule plus-end binding|spindle …	-	-
GLRX	2459.72	2097.58	3242.4	384.344	303.976	375.915	2599.9	354.745	2.87339	2.07188e-29	4.99473e-27	GLRX	Glutaredoxin-1	GO:0005737,GO:0009055,GO:0015035,GO:0045454	cytoplasm|electron transfer activity|protein disulfide oxidoreductase activity|cell redox homeostasis	-	-
IQGAP2	2156.58	2283.36	3333.38	1036.18	1169.79	756.253	2591.11	987.407	1.39192	9.70466e-07	1.33081e-05	IQGAP2	Ras GTPase-activating-like protein IQGAP2	GO:0003779,GO:0005095,GO:0005516,GO:0005547,GO:0005737,GO:0005829,GO:0005874,GO:0005886,GO:0005902,GO:0007165,GO:0009986,GO:0015629,GO:0017048,GO:0030027,GO:0030175,GO:0030667,GO:0034314,GO:0043312,GO:0048365,GO:0051015,GO:0070062,GO:0070493,GO:0071933	actin binding|GTPase inhibitor activity|calmodulin binding|phosphatidylinositol-3,4,5-trisphosphate binding|cytoplasm|cytosol|microtubule|plasma membrane|microvillus|signal transduction|cell surface|actin cytoskeleton|Rho GTPase binding|lamellipodium|filopodium|secretory granule membrane|Arp2/3 complex-mediated actin nucleation|neutrophil degranulation|Rac GTPase binding|actin filament binding|ex…	path:bom04810	Regulation of actin cytoskeleton
HADHB	2497.61	2535.57	2728.31	1232.46	942.985	1315.26	2587.16	1163.57	1.1527	9.93876e-08	1.77193e-06	HADHB	Trifunctional enzyme subunit beta, mitochondrial	GO:0003857,GO:0003985,GO:0003988,GO:0004300,GO:0005739,GO:0005741,GO:0005743,GO:0005783,GO:0005829,GO:0006635,GO:0006696,GO:0016509,GO:0042645	3-hydroxyacyl-CoA dehydrogenase activity|acetyl-CoA C-acetyltransferase activity|acetyl-CoA C-acyltransferase activity|enoyl-CoA hydratase activity|mitochondrion|mitochondrial outer membrane|mitochondrial inner membrane|endoplasmic reticulum|cytosol|fatty acid beta-oxidation|ergosterol biosynthetic process|long-chain-3-hydroxyacyl-CoA dehydrogenase activity|mitochondrial nucleoid	path:bom00062,path:bom00071,path:bom00280	Fatty acid elongation|Fatty acid degradation|Valine, leucine and isoleucine degradation
CMPK1	2547.41	2253.26	2950.83	889.195	460.199	939.346	2583.83	762.913	1.75975	3.18762e-08	6.23799e-07	CMPK1	UMP-CMP kinase	GO:0004127,GO:0004550,GO:0005524,GO:0005730,GO:0005737,GO:0006165,GO:0006207,GO:0006221,GO:0009041,GO:0009142	cytidylate kinase activity|nucleoside diphosphate kinase activity|ATP binding|nucleolus|cytoplasm|nucleoside diphosphate phosphorylation|'de novo' pyrimidine nucleobase biosynthetic process|pyrimidine nucleotide biosynthetic process|uridylate kinase activity|nucleoside triphosphate biosynthetic process	path:bom00240,path:bom00983	Pyrimidine metabolism|Drug metabolism - other enzymes
ADAMTSL5	2405.59	2472.26	2776.54	639.965	649.361	823.476	2551.46	704.267	1.85696	1.02036e-18	9.37716e-17	ADAMTSL5	ADAMTS-like protein 5	GO:0001527,GO:0005576,GO:0008201,GO:0031012	microfibril|extracellular region|heparin binding|extracellular matrix	-	-
PRDM1	2299.49	2440.08	2901.5	1673.4	1115.21	708.49	2547.02	1165.7	1.12766	0.000790595	0.0045548	PRDM1	PR domain zinc finger protein 1	-	-	-	-
TMEM171	2942.57	2031.15	2582.52	832.593	739.707	1021.61	2518.75	864.635	1.54239	5.28761e-10	1.49582e-08	TMEM171	Transmembrane protein 171	GO:0016021	integral component of membrane	-	-
NAB1	2206.38	2584.35	2756.81	1338.36	952.396	1309.07	2515.85	1199.94	1.06799	4.92572e-06	5.55619e-05	NAB1	NGFI-A-binding protein 1	GO:0001958,GO:0005634,GO:0006355,GO:0008134,GO:0014037,GO:0042552,GO:0045682,GO:0045892	endochondral ossification|nucleus|regulation of transcription, DNA-templated|transcription factor binding|Schwann cell differentiation|myelination|regulation of epidermis development|negative regulation of transcription, DNA-templated	-	-
CWH43	2621.03	2506.51	2377.54	353.304	445.142	792.518	2501.69	530.321	2.23775	1.02765e-11	3.83271e-10	CWH43	PGAP2-interacting protein	GO:0006506,GO:0016021	GPI anchor biosynthetic process|integral component of membrane	-	-
PNPLA8	2593.96	2170.23	2732.69	755.907	1122.74	669.572	2498.96	849.405	1.55694	9.62765e-09	2.12323e-07	PNPLA8	Calcium-independent phospholipase A2-gamma	GO:0000139,GO:0001516,GO:0004622,GO:0004623,GO:0005524,GO:0005622,GO:0005777,GO:0005778,GO:0005789,GO:0006631,GO:0008219,GO:0016020,GO:0016021,GO:0019369,GO:0034638,GO:0036151,GO:0036152,GO:0043651,GO:0046338,GO:0047499,GO:0048471,GO:0050482	Golgi membrane|prostaglandin biosynthetic process|lysophospholipase activity|phospholipase A2 activity|ATP binding|intracellular|peroxisome|peroxisomal membrane|endoplasmic reticulum membrane|fatty acid metabolic process|cell death|membrane|integral component of membrane|arachidonic acid metabolic process|phosphatidylcholine catabolic process|phosphatidylcholine acyl-chain remodeling|phosphatidyl…	-	-
RAB25	2433.73	2172.31	2879.58	780.556	670.066	1263.96	2495.21	904.861	1.46322	1.24953e-06	1.66277e-05	RAB25	Ras-related protein Rab-25	GO:0003382,GO:0003924,GO:0005525,GO:0005768,GO:0006886,GO:0006887,GO:0008284,GO:0010634,GO:0031143,GO:0031260,GO:0031268,GO:0031410,GO:0031489,GO:0032482,GO:0055037,GO:0060627	epithelial cell morphogenesis|GTPase activity|GTP binding|endosome|intracellular protein transport|exocytosis|positive regulation of cell proliferation|positive regulation of epithelial cell migration|pseudopodium|pseudopodium membrane|pseudopodium organization|cytoplasmic vesicle|myosin V binding|Rab protein signal transduction|recycling endosome|regulation of vesicle-mediated transport	-	-
LOC102267682	2406.67	2563.59	2507.98	889.195	1125.56	1032.22	2492.75	1015.66	1.29538	1.89294e-11	6.75689e-10	SERPINB3	Serpin B3	GO:0001618,GO:0002020,GO:0004867,GO:0004869,GO:0005576,GO:0005615,GO:0005634,GO:0005737,GO:0008284,GO:0010466,GO:0010718,GO:0010950,GO:0010951,GO:0030335,GO:0031410,GO:0031982,GO:0035425,GO:0035578,GO:0038001,GO:0043086,GO:0043312,GO:0043508,GO:0045861,GO:0070062	virus receptor activity|protease binding|serine-type endopeptidase inhibitor activity|cysteine-type endopeptidase inhibitor activity|extracellular region|extracellular space|nucleus|cytoplasm|positive regulation of cell proliferation|negative regulation of peptidase activity|positive regulation of epithelial to mesenchymal transition|positive regulation of endopeptidase activity|negative regulati…	-	-
PIK3CB	2586.38	2228.35	2557.31	533.152	443.26	460.828	2457.35	479.08	2.3587	1.27395e-32	3.92423e-30	PIK3CB	Phosphatidylinositol 4,5-bisphosphate 3-kinase catalytic subunit beta isoform	GO:0000187,GO:0001935,GO:0001952,GO:0005524,GO:0005634,GO:0005730,GO:0005737,GO:0005829,GO:0005886,GO:0005942,GO:0006468,GO:0006874,GO:0006914,GO:0006935,GO:0007156,GO:0007165,GO:0007169,GO:0007186,GO:0007411,GO:0010508,GO:0010628,GO:0014065,GO:0016020,GO:0016301,GO:0016303,GO:0016310,GO:0016477,GO:0019221,GO:0030168,GO:0030496,GO:0033031,GO:0035004,GO:0035005,GO:0036092,GO:0038095,GO:0038096,GO:…	activation of MAPK activity|endothelial cell proliferation|regulation of cell-matrix adhesion|ATP binding|nucleus|nucleolus|cytoplasm|cytosol|plasma membrane|phosphatidylinositol 3-kinase complex|protein phosphorylation|cellular calcium ion homeostasis|autophagy|chemotaxis|homophilic cell adhesion via plasma membrane adhesion molecules|signal transduction|transmembrane receptor protein tyrosine k…	path:bom00562,path:bom01521,path:bom01522,path:bom01524,path:bom04012,path:bom04014,path:bom04015,path:bom04024,path:bom04062,path:bom04066,path:bom04068,path:bom04070,path:bom04071,path:bom04072,path:bom04140,path:bom04150,path:bom04151,path:bom04152,path:bom04210,path:bom04211,path:bom04213,path:bom04218,path:bom04360,path:bom04370,path:bom04380,path:bom04510,path:bom04550,path:bom04611,path:bo…	Inositol phosphate metabolism|EGFR tyrosine kinase inhibitor resistance|Endocrine resistance|Platinum drug resistance|ErbB signaling pathway|Ras signaling pathway|Rap1 signaling pathway|cAMP signaling pathway|Chemokine signaling pathway|HIF-1 signaling pathway|FoxO signaling pathway|Phosphatidylinositol signaling system|Sphingolipid signaling pathway|Phospholipase D signaling pathway|Autophagy - …
IDI1	2357.95	2157.78	2854.37	1068.13	407.498	1118.02	2456.7	864.548	1.50657	9.05098e-05	0.000703636	IDI1	Isopentenyl-diphosphate Delta-isomerase 1	GO:0004452,GO:0005777,GO:0006695,GO:0009240,GO:0016787,GO:0046872,GO:0050992	isopentenyl-diphosphate delta-isomerase activity|peroxisome|cholesterol biosynthetic process|isopentenyl diphosphate biosynthetic process|hydrolase activity|metal ion binding|dimethylallyl diphosphate biosynthetic process	path:bom00900	Terpenoid backbone biosynthesis
DECR1	2677.32	1952.27	2723.92	774.165	421.614	884.507	2451.17	693.429	1.82146	2.5371e-08	5.07238e-07	DECR1	2,4-dienoyl-CoA reductase, mitochondrial	GO:0005634,GO:0005654,GO:0005739,GO:0005759,GO:0005829,GO:0006635,GO:0008670,GO:0016651,GO:0051289,GO:0070402,GO:0120162	nucleus|nucleoplasm|mitochondrion|mitochondrial matrix|cytosol|fatty acid beta-oxidation|2,4-dienoyl-CoA reductase (NADPH) activity|oxidoreductase activity, acting on NAD(P)H|protein homotetramerization|NADPH binding|positive regulation of cold-induced thermogenesis	-	-
PLEKHA1	2679.49	2027	2588	880.978	946.75	987.11	2431.5	938.279	1.37368	5.50782e-11	1.8142e-09	Plekha1	Pleckstrin homology domain-containing family A member 1	GO:0001553,GO:0005634,GO:0005654,GO:0005737,GO:0005829,GO:0005886,GO:0007283,GO:0008209,GO:0008210,GO:0008585,GO:0009791,GO:0014065,GO:0016020,GO:0030165,GO:0031529,GO:0032587,GO:0033327,GO:0035264,GO:0043325,GO:0045184,GO:0048008,GO:0048705,GO:0050853,GO:0051898,GO:0060021,GO:0060325,GO:0070301	luteinization|nucleus|nucleoplasm|cytoplasm|cytosol|plasma membrane|spermatogenesis|androgen metabolic process|estrogen metabolic process|female gonad development|post-embryonic development|phosphatidylinositol 3-kinase signaling|membrane|PDZ domain binding|ruffle organization|ruffle membrane|Leydig cell differentiation|multicellular organism growth|phosphatidylinositol-3,4-bisphosphate binding|e…	-	-
LOC102270564	2102.45	2686.06	2435.64	116.855	105.404	245.893	2408.05	156.051	3.94696	1.88938e-28	4.24701e-26	METTL7A	Methyltransferase-like protein 7A	GO:0005576,GO:0005783,GO:0005811,GO:0008168,GO:0016020,GO:0043312,GO:1904724	extracellular region|endoplasmic reticulum|lipid droplet|methyltransferase activity|membrane|neutrophil degranulation|tertiary granule lumen	-	-
TGFBI	2282.17	3162.45	1743.97	7457.73	3787	7380.32	2396.2	6208.35	-1.37344	8.68461e-05	0.000679172	TGFBI	Transforming growth factor-beta-induced protein ig-h3	GO:0005178,GO:0005518,GO:0005615,GO:0007155,GO:0008283,GO:0030198,GO:0031012,GO:0050839,GO:0050840	integrin binding|collagen binding|extracellular space|cell adhesion|cell proliferation|extracellular matrix organization|extracellular matrix|cell adhesion molecule binding|extracellular matrix binding	-	-
LTBP2	2763.93	2225.24	2178.04	1329.23	880.873	861.51	2389.07	1023.87	1.22241	3.51483e-06	4.10337e-05	LTBP2	Latent-transforming growth factor beta-binding protein 2	GO:0001527,GO:0005509,GO:0008201,GO:0019838,GO:0050436,GO:0071953	microfibril|calcium ion binding|heparin binding|growth factor binding|microfibril binding|elastic fiber	-	-
LOC102267568	2411	1916.98	2831.35	309.484	1246.02	642.152	2386.44	732.552	1.70394	0.000169592	0.00120762	SERPINB13	Serpin B13	GO:0002020,GO:0004867,GO:0004869,GO:0005615,GO:0005654,GO:0005737,GO:0005829,GO:0009411,GO:0010951,GO:0016607,GO:0030162,GO:0043202,GO:0045616,GO:0070062,GO:1902173	protease binding|serine-type endopeptidase inhibitor activity|cysteine-type endopeptidase inhibitor activity|extracellular space|nucleoplasm|cytoplasm|cytosol|response to UV|negative regulation of endopeptidase activity|nuclear speck|regulation of proteolysis|lysosomal lumen|regulation of keratinocyte differentiation|extracellular exosome|negative regulation of keratinocyte apoptotic process	-	-
DNAJC3	2494.36	2037.38	2582.52	990.53	1337.31	765.983	2371.42	1031.27	1.20143	1.18996e-05	0.0001204	DNAJC3	DnaJ homolog subfamily C member 3	GO:0004860,GO:0005783,GO:0005829,GO:0006469,GO:0006986,GO:0019901,GO:0034975,GO:0036494,GO:0051082,GO:0051087,GO:0051787,GO:0070417,GO:1903912	protein kinase inhibitor activity|endoplasmic reticulum|cytosol|negative regulation of protein kinase activity|response to unfolded protein|protein kinase binding|protein folding in endoplasmic reticulum|positive regulation of translation initiation in response to endoplasmic reticulum stress|unfolded protein binding|chaperone binding|misfolded protein binding|cellular response to cold|negative r…	path:bom04141,path:bom05164	Protein processing in endoplasmic reticulum|Influenza A
LOC102272785	1719.2	2679.83	2697.62	464.682	354.796	135.33	2365.55	318.269	2.89408	1.76871e-11	6.35436e-10	CMAH	Cytidine monophosphate-N-acetylneuraminic acid hydroxylase	GO:0005737,GO:0006054,GO:0030338,GO:0046872,GO:0051537	cytoplasm|N-acetylneuraminate metabolic process|CMP-N-acetylneuraminate monooxygenase activity|metal ion binding|2 iron, 2 sulfur cluster binding	path:bom00520	Amino sugar and nucleotide sugar metabolism
SERPINB10	2562.57	2428.66	2061.85	12.781	5.64662	108.794	2351.03	42.4073	5.79198	3.02521e-07	4.73861e-06	SERPINB10	Serpin B10	GO:0004867,GO:0005615,GO:0005634,GO:0005737,GO:0010951	serine-type endopeptidase inhibitor activity|extracellular space|nucleus|cytoplasm|negative regulation of endopeptidase activity	-	-
MTCH2	2340.63	2106.92	2540.87	993.269	734.061	1084.41	2329.47	937.245	1.31334	2.5641e-08	5.1202e-07	MTCH2	Mitochondrial carrier homolog 2	GO:0005739,GO:0005743,GO:0016021,GO:0043065	mitochondrion|mitochondrial inner membrane|integral component of membrane|positive regulation of apoptotic process	-	-
RPS6KA3	2426.15	2122.49	2422.48	390.734	581.602	313.115	2323.71	428.484	2.43944	7.7138e-18	6.32075e-16	Rps6ka3	Ribosomal protein S6 kinase alpha-3	GO:0000287,GO:0002224,GO:0004674,GO:0004711,GO:0005524,GO:0005634,GO:0005737,GO:0007049,GO:0019901,GO:0032496,GO:0035556,GO:0043027,GO:0043154,GO:0045944	magnesium ion binding|toll-like receptor signaling pathway|protein serine/threonine kinase activity|ribosomal protein S6 kinase activity|ATP binding|nucleus|cytoplasm|cell cycle|protein kinase binding|response to lipopolysaccharide|intracellular signal transduction|cysteine-type endopeptidase inhibitor activity involved in apoptotic process|negative regulation of cysteine-type endopeptidase activ…	path:bom04010,path:bom04114,path:bom04150,path:bom04714,path:bom04720,path:bom04722,path:bom04914,path:bom04931,path:bom05135	MAPK signaling pathway|Oocyte meiosis|mTOR signaling pathway|Thermogenesis|Long-term potentiation|Neurotrophin signaling pathway|Progesterone-mediated oocyte maturation|Insulin resistance|Yersinia infection
HSPA4L	2147.92	1970.95	2813.81	1085.47	606.07	1046.37	2310.89	912.639	1.3402	9.22751e-06	9.60516e-05	HSPA4L	Heat shock 70 kDa protein 4L	GO:0005524,GO:0005634,GO:0005737,GO:0005829,GO:0006457,GO:0006986	ATP binding|nucleus|cytoplasm|cytosol|protein folding|response to unfolded protein	path:bom04141	Protein processing in endoplasmic reticulum
PSORS1C2	908.319	2280.25	3725.8	61.1664	159.988	597.042	2304.79	272.732	3.07896	0.00225532	0.0110566	Psors1c2	Psoriasis susceptibility 1 candidate gene 2 protein homolog	GO:0005576	extracellular region	-	-
GCNT3	1563.31	2415.17	2928.9	1511.81	824.406	528.051	2302.46	954.757	1.27	0.00213064	0.0105511	GCNT3	Beta-1,3-galactosyl-O-glycosyl-glycoprotein beta-1,6-N-acetylglucosaminyltransferase 3	GO:0000139,GO:0003829,GO:0006486,GO:0008109,GO:0016021,GO:0047225	Golgi membrane|beta-1,3-galactosyl-O-glycosyl-glycoprotein beta-1,6-N-acetylglucosaminyltransferase activity|protein glycosylation|N-acetyllactosaminide beta-1,6-N-acetylglucosaminyltransferase activity|integral component of membrane|acetylgalactosaminyl-O-glycosyl-glycoprotein beta-1,6-N-acetylglucosaminyltransferase activity	path:bom00512	Mucin type O-glycan biosynthesis
DAB2IP	2232.37	2507.54	2160.51	720.302	1102.03	965.881	2300.14	929.405	1.30742	4.39252e-08	8.3123e-07	DAB2IP	Disabled homolog 2-interacting protein	-	-	path:bom04210,path:bom04668	Apoptosis|TNF signaling pathway
WIPI2	2608.04	2166.08	2080.49	881.891	1373.07	985.341	2284.87	1080.1	1.08104	2.20099e-05	0.000207312	WIPI2	WD repeat domain phosphoinositide-interacting protein 2	GO:0000045,GO:0000407,GO:0000422,GO:0005654,GO:0005829,GO:0006497,GO:0010314,GO:0016236,GO:0019898,GO:0032266,GO:0032991,GO:0034045,GO:0034497,GO:0061739,GO:0080025,GO:0098792	autophagosome assembly|phagophore assembly site|autophagy of mitochondrion|nucleoplasm|cytosol|protein lipidation|phosphatidylinositol-5-phosphate binding|macroautophagy|extrinsic component of membrane|phosphatidylinositol-3-phosphate binding|protein-containing complex|phagophore assembly site membrane|protein localization to phagophore assembly site|protein lipidation involved in autophagosome a…	path:bom04136,path:bom04140	Autophagy - other|Autophagy - animal
FHL1	2534.42	3105.37	1206.86	11948.4	19596.6	10538	2282.21	14027.7	-2.61972	3.29686e-11	1.12608e-09	FHL1	Four and a half LIM domains protein 1	GO:0003254,GO:0005634,GO:0005737,GO:0005829,GO:0005886,GO:0005925,GO:0007517,GO:0009887,GO:0010972,GO:0030154,GO:0030308,GO:0043268,GO:0044325,GO:0046872,GO:1901016,GO:2000134	regulation of membrane depolarization|nucleus|cytoplasm|cytosol|plasma membrane|focal adhesion|muscle organ development|animal organ morphogenesis|negative regulation of G2/M transition of mitotic cell cycle|cell differentiation|negative regulation of cell growth|positive regulation of potassium ion transport|ion channel binding|metal ion binding|regulation of potassium ion transmembrane transpor…	path:bom04630	Jak-STAT signaling pathway
OCLN	2273.51	2074.74	2472.91	751.342	623.01	677.532	2273.72	683.962	1.73297	1.61498e-18	1.43655e-16	OCLN	Occludin	-	-	path:bom04514,path:bom04530,path:bom04670,path:bom05160	Cell adhesion molecules (CAMs)|Tight junction|Leukocyte transendothelial migration|Hepatitis C
MKRN1	2416.41	2155.7	2233.95	922.973	991.923	972.073	2268.69	962.323	1.23726	1.92696e-12	8.01327e-11	MKRN1	E3 ubiquitin-protein ligase makorin-1	GO:0000209,GO:0003723,GO:0004842,GO:0005829,GO:0046872,GO:0061630	protein polyubiquitination|RNA binding|ubiquitin-protein transferase activity|cytosol|metal ion binding|ubiquitin protein ligase activity	-	-
EML4	2481.37	1813.2	2498.12	1147.55	956.161	883.622	2264.23	995.779	1.18509	6.20545e-07	8.93692e-06	EML4	Echinoderm microtubule-associated protein-like 4	-	-	path:bom05200,path:bom05223,path:bom05235	Pathways in cancer|Non-small cell lung cancer|PD-L1 expression and PD-1 checkpoint pathway in cancer
ECHDC1	2590.71	2017.66	2122.14	914.757	281.39	790.749	2243.5	662.299	1.76006	1.85717e-05	0.000178465	ECHDC1	Ethylmalonyl-CoA decarboxylase	GO:0004300,GO:0004492,GO:0005829,GO:0006635,GO:0016831	enoyl-CoA hydratase activity|methylmalonyl-CoA decarboxylase activity|cytosol|fatty acid beta-oxidation|carboxy-lyase activity	path:bom00640	Propanoate metabolism
CS	2173.9	2074.74	2459.75	1221.5	888.401	951.729	2236.13	1020.54	1.13162	3.55714e-07	5.46853e-06	CS	Citrate synthase, mitochondrial	GO:0004108,GO:0005759,GO:0005975,GO:0006099	citrate (Si)-synthase activity|mitochondrial matrix|carbohydrate metabolic process|tricarboxylic acid cycle	path:bom00020,path:bom00630	Citrate cycle (TCA cycle)|Glyoxylate and dicarboxylate metabolism
DLD	2211.8	2110.03	2355.62	963.142	1025.8	842.935	2225.82	943.96	1.23762	8.10302e-11	2.60707e-09	DLD	Dihydrolipoyl dehydrogenase, mitochondrial	GO:0004148,GO:0005634,GO:0005654,GO:0005739,GO:0005759,GO:0006103,GO:0006120,GO:0006508,GO:0007369,GO:0007568,GO:0009055,GO:0009106,GO:0031514,GO:0042391,GO:0043159,GO:0043209,GO:0043544,GO:0045252,GO:0045254,GO:0045454,GO:0048240,GO:0050660,GO:0051068,GO:0051287,GO:0061732,GO:0106077	dihydrolipoyl dehydrogenase activity|nucleus|nucleoplasm|mitochondrion|mitochondrial matrix|2-oxoglutarate metabolic process|mitochondrial electron transport, NADH to ubiquinone|proteolysis|gastrulation|aging|electron transfer activity|lipoate metabolic process|motile cilium|regulation of membrane potential|acrosomal matrix|myelin sheath|lipoamide binding|oxoglutarate dehydrogenase complex|pyruva…	path:bom00010,path:bom00020,path:bom00260,path:bom00280,path:bom00310,path:bom00380,path:bom00620,path:bom00630,path:bom00640	Glycolysis / Gluconeogenesis|Citrate cycle (TCA cycle)|Glycine, serine and threonine metabolism|Valine, leucine and isoleucine degradation|Lysine degradation|Tryptophan metabolism|Pyruvate metabolism|Glyoxylate and dicarboxylate metabolism|Propanoate metabolism
NIPAL2	1996.35	2069.55	2556.21	1118.34	718.062	1321.45	2207.37	1052.62	1.06821	0.000207284	0.00143965	Nipal2	NIPA-like protein 2	GO:0015095,GO:0015693,GO:0016021	magnesium ion transmembrane transporter activity|magnesium ion transport|integral component of membrane	-	-
LOC106701628	2095.96	1699.03	2789.69	4418.59	8376.76	6096.02	2194.89	6297.12	-1.52057	1.66566e-06	2.11339e-05	Btg1	Protein BTG1	GO:0005634,GO:0005737,GO:0006479,GO:0008285,GO:0019899,GO:0043085,GO:0045603,GO:0045663,GO:0045766,GO:0045930,GO:2000271	nucleus|cytoplasm|protein methylation|negative regulation of cell proliferation|enzyme binding|positive regulation of catalytic activity|positive regulation of endothelial cell differentiation|positive regulation of myoblast differentiation|positive regulation of angiogenesis|negative regulation of mitotic cell cycle|positive regulation of fibroblast apoptotic process	path:bom03018	RNA degradation
ZFP36	2533.33	1855.75	2176.95	5940.44	2493.92	5854.55	2188.68	4762.97	-1.12184	0.00174161	0.00890285	ZFP36	mRNA decay activator protein ZFP36	GO:0000165,GO:0000932,GO:0003677,GO:0003729,GO:0003730,GO:0005634,GO:0005737,GO:0006402,GO:0007275,GO:0009611,GO:0010494,GO:0010837,GO:0017091,GO:0031072,GO:0031086,GO:0032680,GO:0032897,GO:0035278,GO:0035925,GO:0038066,GO:0042594,GO:0043488,GO:0044344,GO:0045085,GO:0045600,GO:0045616,GO:0045647,GO:0046872,GO:0051028,GO:0060213,GO:0061014,GO:0061158,GO:0070063,GO:0070935,GO:0071222,GO:0071356,GO:…	MAPK cascade|P-body|DNA binding|mRNA binding|mRNA 3'-UTR binding|nucleus|cytoplasm|mRNA catabolic process|multicellular organism development|response to wounding|cytoplasmic stress granule|regulation of keratinocyte proliferation|AU-rich element binding|heat shock protein binding|nuclear-transcribed mRNA catabolic process, deadenylation-independent decay|regulation of tumor necrosis factor produc…	path:bom05166,path:bom05167	Human T-cell leukemia virus 1 infection|Kaposi sarcoma-associated herpesvirus infection
PCCA	2359.03	1859.9	2311.77	413.558	191.985	318.422	2176.9	307.988	2.82106	6.77109e-19	6.3633e-17	Pcca	Propionyl-CoA carboxylase alpha chain, mitochondrial	GO:0004658,GO:0005524,GO:0005739,GO:0005759,GO:0019899,GO:0046872	propionyl-CoA carboxylase activity|ATP binding|mitochondrion|mitochondrial matrix|enzyme binding|metal ion binding	path:bom00280,path:bom00630,path:bom00640	Valine, leucine and isoleucine degradation|Glyoxylate and dicarboxylate metabolism|Propanoate metabolism
MPZL3	2195.56	1886.89	2386.31	1338.36	971.219	894.236	2156.25	1067.94	1.01368	4.13774e-05	0.000360163	MPZL3	Myelin protein zero-like protein 3	GO:0007155,GO:0016021	cell adhesion|integral component of membrane	-	-
SOAT1	1817.72	2332.14	2278.89	282.096	415.968	217.589	2142.92	305.217	2.81212	3.31631e-21	3.9686e-19	SOAT1	Sterol O-acyltransferase 1	GO:0005789,GO:0008203,GO:0016021,GO:0034435,GO:0034736,GO:0042632	endoplasmic reticulum membrane|cholesterol metabolic process|integral component of membrane|cholesterol esterification|cholesterol O-acyltransferase activity|cholesterol homeostasis	path:bom00100,path:bom04979	Steroid biosynthesis|Cholesterol metabolism
IGF2	2046.15	2482.63	1888.66	46711.9	61619.7	43318.7	2139.15	50550.1	-4.56255	8.61991e-82	2.86767e-78	IGF2	Insulin-like growth factor II	GO:0000122,GO:0001649,GO:0001701,GO:0001892,GO:0005158,GO:0005159,GO:0005178,GO:0005179,GO:0005615,GO:0006006,GO:0008083,GO:0008284,GO:0009887,GO:0031017,GO:0031056,GO:0032868,GO:0038028,GO:0040018,GO:0042104,GO:0043410,GO:0043539,GO:0045725,GO:0045840,GO:0045944,GO:0046628,GO:0050731,GO:0051146,GO:0051147,GO:0051781,GO:0051897,GO:0060669,GO:2000467	negative regulation of transcription by RNA polymerase II|osteoblast differentiation|in utero embryonic development|embryonic placenta development|insulin receptor binding|insulin-like growth factor receptor binding|integrin binding|hormone activity|extracellular space|glucose metabolic process|growth factor activity|positive regulation of cell proliferation|animal organ morphogenesis|exocrine pa…	path:bom04010,path:bom04014,path:bom04151,path:bom05200,path:bom05205,path:bom05225	MAPK signaling pathway|Ras signaling pathway|PI3K-Akt signaling pathway|Pathways in cancer|Proteoglycans in cancer|Hepatocellular carcinoma
MYO1E	2179.32	2171.27	2055.27	862.72	1332.6	655.42	2135.29	950.247	1.16822	9.89562e-05	0.000759592	MYO1E	Unconventional myosin-Ie	GO:0000146,GO:0001570,GO:0001701,GO:0003094,GO:0003774,GO:0005516,GO:0005524,GO:0005737,GO:0005856,GO:0005903,GO:0005911,GO:0005912,GO:0006807,GO:0006897,GO:0015629,GO:0016459,GO:0030048,GO:0030136,GO:0032836,GO:0035091,GO:0035166,GO:0042623,GO:0048008,GO:0051015,GO:0070062,GO:0072015	microfilament motor activity|vasculogenesis|in utero embryonic development|glomerular filtration|motor activity|calmodulin binding|ATP binding|cytoplasm|cytoskeleton|brush border|cell-cell junction|adherens junction|nitrogen compound metabolic process|endocytosis|actin cytoskeleton|myosin complex|actin filament-based movement|clathrin-coated vesicle|glomerular basement membrane development|phosph…	-	-
ACAT1	1958.46	1793.48	2649.39	820.725	1081.33	1017.18	2133.77	973.078	1.13275	6.08039e-06	6.70697e-05	ACAT1	Acetyl-CoA acetyltransferase, mitochondrial	GO:0003985,GO:0003988,GO:0005739,GO:0006085,GO:0006550,GO:0006635,GO:0015937,GO:0016830,GO:0016885,GO:0046356,GO:0046872,GO:0046952,GO:1902860	acetyl-CoA C-acetyltransferase activity|acetyl-CoA C-acyltransferase activity|mitochondrion|acetyl-CoA biosynthetic process|isoleucine catabolic process|fatty acid beta-oxidation|coenzyme A biosynthetic process|carbon-carbon lyase activity|ligase activity, forming carbon-carbon bonds|acetyl-CoA catabolic process|metal ion binding|ketone body catabolic process|propionyl-CoA biosynthetic process	path:bom00071,path:bom00072,path:bom00280,path:bom00310,path:bom00380,path:bom00620,path:bom00630,path:bom00640,path:bom00650,path:bom00900	Fatty acid degradation|Synthesis and degradation of ketone bodies|Valine, leucine and isoleucine degradation|Lysine degradation|Tryptophan metabolism|Pyruvate metabolism|Glyoxylate and dicarboxylate metabolism|Propanoate metabolism|Butanoate metabolism|Terpenoid backbone biosynthesis
ERO1A	2342.79	1620.15	2421.39	154.285	958.043	192.822	2128.11	435.05	2.29052	0.000128706	0.000953206	ERO1A	ERO1-like protein alpha	GO:0003756,GO:0005789,GO:0015035,GO:0016671,GO:0019471,GO:0022417,GO:0030198,GO:0030968,GO:0034975,GO:0034976,GO:0045454,GO:0050873,GO:0051085,GO:0051209,GO:0070059	protein disulfide isomerase activity|endoplasmic reticulum membrane|protein disulfide oxidoreductase activity|oxidoreductase activity, acting on a sulfur group of donors, disulfide as acceptor|4-hydroxyproline metabolic process|protein maturation by protein folding|extracellular matrix organization|endoplasmic reticulum unfolded protein response|protein folding in endoplasmic reticulum|response t…	path:bom04141	Protein processing in endoplasmic reticulum
SLC6A8	2166.33	2097.58	2093.64	736.735	695.475	880.969	2119.18	771.06	1.45844	9.02579e-14	4.60537e-12	SLC6A8	Sodium- and chloride-dependent creatine transporter 1	GO:0005309,GO:0005328,GO:0005886,GO:0005887,GO:0015220,GO:0015881	creatine:sodium symporter activity|neurotransmitter:sodium symporter activity|plasma membrane|integral component of plasma membrane|choline transmembrane transporter activity|creatine transmembrane transport	-	-
TST	2032.08	2205.52	2091.45	408.08	501.608	735.025	2109.68	548.238	1.94397	1.33257e-12	5.74247e-11	TST	Thiosulfate sulfurtransferase	GO:0004792,GO:0005759,GO:0008097,GO:0030855,GO:0035928,GO:0051029	thiosulfate sulfurtransferase activity|mitochondrial matrix|5S rRNA binding|epithelial cell differentiation|rRNA import into mitochondrion|rRNA transport	path:bom00270,path:bom00920,path:bom04122	Cysteine and methionine metabolism|Sulfur metabolism|Sulfur relay system
ATP6V0B	2032.08	1981.33	2304.1	911.105	1036.15	1193.2	2105.84	1046.82	1.00829	1.23711e-06	1.64889e-05	ATP6V0B	V-type proton ATPase 21 kDa proteolipid subunit	GO:0005768,GO:0005774,GO:0015991,GO:0016021,GO:0033179,GO:0046961	endosome|vacuolar membrane|ATP hydrolysis coupled proton transport|integral component of membrane|proton-transporting V-type ATPase, V0 domain|proton-transporting ATPase activity, rotational mechanism	path:bom00190,path:bom04142,path:bom04145,path:bom04721,path:bom05152,path:bom05165,path:bom05323	Oxidative phosphorylation|Lysosome|Phagosome|Synaptic vesicle cycle|Tuberculosis|Human papillomavirus infection|Rheumatoid arthritis
IL20RB	1678.06	1945.01	2675.69	689.263	726.532	1587.69	2099.59	1001.16	1.0683	0.00499857	0.02097	IL20RB	Interleukin-20 receptor subunit beta	GO:0001808,GO:0002437,GO:0002765,GO:0005886,GO:0016021,GO:0019221,GO:0032689,GO:0032703,GO:0032733,GO:0032753,GO:0042015,GO:0042130,GO:0048873	negative regulation of type IV hypersensitivity|inflammatory response to antigenic stimulus|immune response-inhibiting signal transduction|plasma membrane|integral component of membrane|cytokine-mediated signaling pathway|negative regulation of interferon-gamma production|negative regulation of interleukin-2 production|positive regulation of interleukin-10 production|positive regulation of interl…	path:bom04060,path:bom04061,path:bom04630	Cytokine-cytokine receptor interaction|Viral protein interaction with cytokine and cytokine receptor|Jak-STAT signaling pathway
KLHL21	2072.14	2141.17	2038.83	717.564	1115.21	793.403	2084.05	875.391	1.25153	2.48475e-07	3.98566e-06	KLHL21	Kelch-like protein 21	GO:0005737,GO:0005827,GO:0007049,GO:0016567,GO:0031463,GO:0032465,GO:0035853,GO:0051301	cytoplasm|polar microtubule|cell cycle|protein ubiquitination|Cul3-RING ubiquitin ligase complex|regulation of cytokinesis|chromosome passenger complex localization to spindle midzone|cell division	-	-
ZC3H12A	2139.26	1743.66	2338.08	639.052	1152.85	482.941	2073.67	758.281	1.45153	3.67315e-05	0.00032379	ZC3H12A	Ribonuclease ZC3H12A	GO:0000294,GO:0000932,GO:0001525,GO:0001933,GO:0002230,GO:0002757,GO:0003677,GO:0003682,GO:0003729,GO:0003730,GO:0004518,GO:0004521,GO:0004532,GO:0004843,GO:0005634,GO:0005654,GO:0005737,GO:0005791,GO:0005856,GO:0006915,GO:0006974,GO:0010508,GO:0010595,GO:0010656,GO:0010884,GO:0010942,GO:0016579,GO:0030154,GO:0030867,GO:0032088,GO:0034599,GO:0035198,GO:0035613,GO:0035925,GO:0042149,GO:0042307,GO:…	nuclear-transcribed mRNA catabolic process, endonucleolytic cleavage-dependent decay|P-body|angiogenesis|negative regulation of protein phosphorylation|positive regulation of defense response to virus by host|immune response-activating signal transduction|DNA binding|chromatin binding|mRNA binding|mRNA 3'-UTR binding|nuclease activity|endoribonuclease activity|exoribonuclease activity|thiol-depen…	-	-
HSD17B4	1917.32	2124.56	2173.66	903.802	890.284	1075.56	2071.85	956.548	1.11491	1.09172e-08	2.36454e-07	HSD17B4	Peroxisomal multifunctional enzyme type 2	GO:0000038,GO:0001649,GO:0003857,GO:0005102,GO:0005777,GO:0005778,GO:0005782,GO:0005829,GO:0006625,GO:0006635,GO:0006699,GO:0008209,GO:0008210,GO:0016020,GO:0016508,GO:0016853,GO:0033540,GO:0033989,GO:0036109,GO:0036111,GO:0036112,GO:0042803,GO:0044594,GO:0060009	very long-chain fatty acid metabolic process|osteoblast differentiation|3-hydroxyacyl-CoA dehydrogenase activity|signaling receptor binding|peroxisome|peroxisomal membrane|peroxisomal matrix|cytosol|protein targeting to peroxisome|fatty acid beta-oxidation|bile acid biosynthetic process|androgen metabolic process|estrogen metabolic process|membrane|long-chain-enoyl-CoA hydratase activity|isomeras…	path:bom00120,path:bom01040,path:bom04146	Primary bile acid biosynthesis|Biosynthesis of unsaturated fatty acids|Peroxisome
DUSP14	1653.16	2375.73	2156.12	415.384	499.726	547.51	2061.67	487.54	2.08019	1.27666e-17	1.01607e-15	DUSP14	Dual specificity protein phosphatase 14	GO:0004725,GO:0017017	protein tyrosine phosphatase activity|MAP kinase tyrosine/serine/threonine phosphatase activity	-	-
FAM213A	2992.37	1960.58	1199.18	556.888	577.837	964.112	2050.71	699.613	1.5514	5.91581e-05	0.000487196	PRXL2A	Peroxiredoxin-like 2A	GO:0005576,GO:0005737,GO:0016209,GO:0045670,GO:0055114	extracellular region|cytoplasm|antioxidant activity|regulation of osteoclast differentiation|oxidation-reduction process	-	-
CFB	2821.31	447.331	2863.14	346.914	985.335	600.58	2043.93	644.276	1.6656	0.0057036	0.0233392	CFB	Complement factor B	GO:0004252,GO:0005576,GO:0006957	serine-type endopeptidase activity|extracellular region|complement activation, alternative pathway	path:bom04610,path:bom05150	Complement and coagulation cascades|Staphylococcus aureus infection
LONP2	1940.06	2030.11	2136.39	797.902	794.291	1156.05	2035.52	916.081	1.1517	1.26089e-06	1.67655e-05	LONP2	Lon protease homolog 2, peroxisomal	GO:0002020,GO:0004176,GO:0004252,GO:0005102,GO:0005524,GO:0005634,GO:0005782,GO:0006515,GO:0006625,GO:0016485,GO:0016558,GO:0031998	protease binding|ATP-dependent peptidase activity|serine-type endopeptidase activity|signaling receptor binding|ATP binding|nucleus|peroxisomal matrix|protein quality control for misfolded or incompletely synthesized proteins|protein targeting to peroxisome|protein processing|protein import into peroxisome matrix|regulation of fatty acid beta-oxidation	-	-
FAM46B	2097.04	2020.77	1970.87	546.846	667.242	573.16	2029.56	595.749	1.76853	1.8561e-20	2.05829e-18	TENT5B	Terminal nucleotidyltransferase 5B	GO:1990817	RNA adenylyltransferase activity	-	-
MECOM	1578.46	2020.77	2468.52	736.735	968.395	1165.78	2022.59	956.97	1.07959	0.000123288	0.000918395	MECOM	MDS1 and EVI1 complex locus protein	-	-	path:bom04010,path:bom05200,path:bom05220	MAPK signaling pathway|Pathways in cancer|Chronic myeloid leukemia
UACA	1879.43	2448.38	1694.64	901.976	782.057	1245.39	2007.49	976.473	1.03967	0.000165501	0.00118254	UACA	Uveal autoantigen with coiled-coil domains and ankyrin repeats protein	GO:0005634,GO:0005737,GO:0005856,GO:0097190,GO:1901222	nucleus|cytoplasm|cytoskeleton|apoptotic signaling pathway|regulation of NIK/NF-kappaB signaling	-	-
AOX1	2372.02	2341.48	1285.78	592.492	1477.53	806.67	1999.76	958.898	1.06049	0.00775831	0.0299077	AOX1	Aldehyde oxidase 1	GO:0004031,GO:0004854,GO:0005506,GO:0005829,GO:0009055,GO:0009115,GO:0017144,GO:0042803,GO:0043546,GO:0050250,GO:0050660,GO:0051287,GO:0051537,GO:0055114,GO:0071949,GO:0102797,GO:0102798	aldehyde oxidase activity|xanthine dehydrogenase activity|iron ion binding|cytosol|electron transfer activity|xanthine catabolic process|drug metabolic process|protein homodimerization activity|molybdopterin cofactor binding|retinal oxidase activity|flavin adenine dinucleotide binding|NAD binding|2 iron, 2 sulfur cluster binding|oxidation-reduction process|FAD binding|geranial:oxygen oxidoreducta…	path:bom00280,path:bom00350,path:bom00380,path:bom00750,path:bom00760,path:bom00830,path:bom00982,path:bom04630	Valine, leucine and isoleucine degradation|Tyrosine metabolism|Tryptophan metabolism|Vitamin B6 metabolism|Nicotinate and nicotinamide metabolism|Retinol metabolism|Drug metabolism - cytochrome P450|Jak-STAT signaling pathway
ATP8B1	2181.48	1761.3	2041.03	357.869	599.483	486.479	1994.6	481.277	2.05127	6.20614e-15	3.76762e-13	ATP8B1	Phospholipid-transporting ATPase IC	GO:0000287,GO:0004012,GO:0005524,GO:0005783,GO:0005794,GO:0005886,GO:0005887,GO:0006855,GO:0007030,GO:0007605,GO:0015721,GO:0016324,GO:0032420,GO:0032534,GO:0034220,GO:0045332,GO:0045892	magnesium ion binding|phospholipid-translocating ATPase activity|ATP binding|endoplasmic reticulum|Golgi apparatus|plasma membrane|integral component of plasma membrane|drug transmembrane transport|Golgi organization|sensory perception of sound|bile acid and bile salt transport|apical plasma membrane|stereocilium|regulation of microvillus assembly|ion transmembrane transport|phospholipid transloc…	-	-
ECH1	2025.58	1878.58	2078.29	489.331	379.265	705.836	1994.15	524.811	1.92561	6.75487e-12	2.61303e-10	ECH1	Delta(3,5)-Delta(2,4)-dienoyl-CoA isomerase, mitochondrial	GO:0005739,GO:0005777,GO:0006635,GO:0016853	mitochondrion|peroxisome|fatty acid beta-oxidation|isomerase activity	path:bom04146	Peroxisome
S100A11	2053.73	1526.74	2398.37	6472.68	4974.67	6416.21	1992.95	5954.52	-1.57916	6.13896e-10	1.71623e-08	S100A11	Protein S100-A11	GO:0001726,GO:0005509,GO:0005634,GO:0005737,GO:0042127,GO:0042803,GO:0044548,GO:0048306	ruffle|calcium ion binding|nucleus|cytoplasm|regulation of cell proliferation|protein homodimerization activity|S100 protein binding|calcium-dependent protein binding	-	-
PPARG	1619.6	1873.39	2466.33	277.531	177.869	499.746	1986.44	318.382	2.64095	1.30075e-11	4.7449e-10	PPARG	Peroxisome proliferator-activated receptor gamma	GO:0000122,GO:0000976,GO:0000977,GO:0000981,GO:0001078,GO:0001103,GO:0001227,GO:0003677,GO:0003682,GO:0003700,GO:0003707,GO:0004879,GO:0005504,GO:0005634,GO:0005737,GO:0006355,GO:0006357,GO:0006631,GO:0006919,GO:0007275,GO:0008022,GO:0008134,GO:0008144,GO:0008217,GO:0008270,GO:0008289,GO:0009755,GO:0010742,GO:0010745,GO:0010871,GO:0010887,GO:0010891,GO:0016525,GO:0019216,GO:0019899,GO:0030154,GO:…	negative regulation of transcription by RNA polymerase II|transcription regulatory region sequence-specific DNA binding|RNA polymerase II regulatory region sequence-specific DNA binding|DNA-binding transcription factor activity, RNA polymerase II-specific|proximal promoter DNA-binding transcription repressor activity, RNA polymerase II-specific|RNA polymerase II repressing transcription factor bi…	path:bom03320,path:bom04152,path:bom04211,path:bom04380,path:bom04714,path:bom05016,path:bom05200,path:bom05202,path:bom05216	PPAR signaling pathway|AMPK signaling pathway|Longevity regulating pathway|Osteoclast differentiation|Thermogenesis|Huntington disease|Pathways in cancer|Transcriptional misregulation in cancer|Thyroid cancer
ASB2	1966.04	2271.94	1691.35	482.94	272.92	561.662	1976.45	439.174	2.16979	6.35063e-12	2.47392e-10	ASB2	Ankyrin repeat and SOCS box protein 2	GO:0005622,GO:0016567,GO:0035556	intracellular|protein ubiquitination|intracellular signal transduction	-	-
BCAS1	1396.58	2247.03	2281.08	75.7733	61.1717	175.132	1974.9	104.026	4.24568	4.92191e-24	8.10604e-22	BCAS1	Breast carcinoma-amplified sequence 1	GO:0005737,GO:0042552,GO:0070062	cytoplasm|myelination|extracellular exosome	-	-
EHD2	1766.84	2637.28	1505.01	4810.23	4842.92	4679.04	1969.71	4777.4	-1.27815	1.59054e-06	2.03829e-05	EHD2	EH domain-containing protein 2	GO:0003676,GO:0005509,GO:0005524,GO:0005525,GO:0005634,GO:0005829,GO:0005886,GO:0005901,GO:0006897,GO:0007596,GO:0010008,GO:0015630,GO:0016787,GO:0019898,GO:0019904,GO:0030866,GO:0032456,GO:0042802,GO:0045171,GO:0048471,GO:0055038,GO:0070062,GO:0072659,GO:0097320,GO:1901741,GO:2001137	nucleic acid binding|calcium ion binding|ATP binding|GTP binding|nucleus|cytosol|plasma membrane|caveola|endocytosis|blood coagulation|endosome membrane|microtubule cytoskeleton|hydrolase activity|extrinsic component of membrane|protein domain specific binding|cortical actin cytoskeleton organization|endocytic recycling|identical protein binding|intercellular bridge|perinuclear region of cytoplas…	path:bom04144	Endocytosis
ADH5	1702.96	2034.27	2165.99	907.453	762.294	1225.93	1967.74	965.224	1.02746	7.41984e-05	0.00059423	ADH5	Alcohol dehydrogenase class-3	GO:0001523,GO:0003016,GO:0004022,GO:0005504,GO:0005739,GO:0006069,GO:0008270,GO:0018119,GO:0018467,GO:0032496,GO:0042803,GO:0045777,GO:0046294,GO:0051409,GO:0051775,GO:0051903	retinoid metabolic process|respiratory system process|alcohol dehydrogenase (NAD) activity|fatty acid binding|mitochondrion|ethanol oxidation|zinc ion binding|peptidyl-cysteine S-nitrosylation|formaldehyde dehydrogenase activity|response to lipopolysaccharide|protein homodimerization activity|positive regulation of blood pressure|formaldehyde catabolic process|response to nitrosative stress|respo…	path:bom00010,path:bom00071,path:bom00350,path:bom00830,path:bom00980,path:bom00982,path:bom05204	Glycolysis / Gluconeogenesis|Fatty acid degradation|Tyrosine metabolism|Retinol metabolism|Metabolism of xenobiotics by cytochrome P450|Drug metabolism - cytochrome P450|Chemical carcinogenesis
AKR1A1	1829.63	1868.2	2203.25	595.231	600.424	780.135	1967.03	658.597	1.57837	1.16385e-12	5.09459e-11	AKR1A1	Alcohol dehydrogenase [NADP(+)]	GO:0004032,GO:0005829,GO:0008106,GO:0016324,GO:0016491,GO:0019853,GO:0042840,GO:0045202,GO:0046185,GO:0047939	alditol:NADP+ 1-oxidoreductase activity|cytosol|alcohol dehydrogenase (NADP+) activity|apical plasma membrane|oxidoreductase activity|L-ascorbic acid biosynthetic process|D-glucuronate catabolic process|synapse|aldehyde catabolic process|L-glucuronate reductase activity	path:bom00010,path:bom00040,path:bom00561	Glycolysis / Gluconeogenesis|Pentose and glucuronate interconversions|Glycerolipid metabolism
LOC102270133	2374.19	1715.63	1781.24	1154.86	743.472	547.51	1957.02	815.28	1.26333	0.000108015	0.000822675	SERPINB2	Plasminogen activator inhibitor 2	GO:0004867,GO:0005576,GO:0005615,GO:0005737,GO:0005886,GO:0010951,GO:0035722,GO:0042060,GO:0042730,GO:0043066	serine-type endopeptidase inhibitor activity|extracellular region|extracellular space|cytoplasm|plasma membrane|negative regulation of endopeptidase activity|interleukin-12-mediated signaling pathway|wound healing|fibrinolysis|negative regulation of apoptotic process	path:bom04610	Complement and coagulation cascades
SLC30A1	1835.04	1749.88	2240.52	555.062	382.088	596.158	1941.82	511.102	1.92546	9.57647e-14	4.87141e-12	SLC30A1	Zinc transporter 1	GO:0005886,GO:0006829,GO:0008324,GO:0016021	plasma membrane|zinc ion transport|cation transmembrane transporter activity|integral component of membrane	path:bom04978	Mineral absorption
GATM	1973.62	1817.35	2013.62	467.421	843.229	806.67	1934.86	705.773	1.45496	2.45395e-07	3.94005e-06	GATM	Glycine amidinotransferase, mitochondrial	GO:0005739,GO:0005743,GO:0005758,GO:0006601,GO:0007275,GO:0007611,GO:0014889,GO:0015067,GO:0015068,GO:0120162	mitochondrion|mitochondrial inner membrane|mitochondrial intermembrane space|creatine biosynthetic process|multicellular organism development|learning or memory|muscle atrophy|amidinotransferase activity|glycine amidinotransferase activity|positive regulation of cold-induced thermogenesis	path:bom00260,path:bom00330	Glycine, serine and threonine metabolism|Arginine and proline metabolism
SH3D21	1433.39	2252.22	2100.22	254.708	268.214	468.789	1928.61	330.57	2.54424	1.00645e-14	5.91565e-13	SH3D21	SH3 domain-containing protein 21	GO:0005634,GO:0005654,GO:0005886	nucleus|nucleoplasm|plasma membrane	-	-
IMPA2	1596.87	1750.92	2432.35	608.012	578.778	622.693	1926.71	603.161	1.67544	4.28212e-12	1.7098e-10	IMPA2	Inositol monophosphatase 2	GO:0005737,GO:0005829,GO:0006021,GO:0006796,GO:0007165,GO:0008934,GO:0042803,GO:0043647,GO:0046854,GO:0046855,GO:0046872,GO:0052832,GO:0052833	cytoplasm|cytosol|inositol biosynthetic process|phosphate-containing compound metabolic process|signal transduction|inositol monophosphate 1-phosphatase activity|protein homodimerization activity|inositol phosphate metabolic process|phosphatidylinositol phosphorylation|inositol phosphate dephosphorylation|metal ion binding|inositol monophosphate 3-phosphatase activity|inositol monophosphate 4-pho…	path:bom00562,path:bom04070	Inositol phosphate metabolism|Phosphatidylinositol signaling system
MAGI1	1881.6	2129.75	1768.08	974.097	821.583	873.008	1926.48	889.563	1.11482	1.57371e-08	3.28033e-07	MAGI1	Membrane-associated guanylate kinase, WW and PDZ domain-containing protein 1	GO:0005524,GO:0005654,GO:0005737,GO:0005886,GO:0005911,GO:0005912,GO:0005923,GO:0007155,GO:0007166,GO:0008022,GO:0030054,GO:0032947,GO:0042995,GO:0051393,GO:0065003	ATP binding|nucleoplasm|cytoplasm|plasma membrane|cell-cell junction|adherens junction|bicellular tight junction|cell adhesion|cell surface receptor signaling pathway|protein C-terminus binding|cell junction|protein-containing complex scaffold activity|cell projection|alpha-actinin binding|protein-containing complex assembly	path:bom04015,path:bom04151,path:bom04530,path:bom05165	Rap1 signaling pathway|PI3K-Akt signaling pathway|Tight junction|Human papillomavirus infection
PTPRK	1857.78	1870.28	2041.03	772.34	669.124	637.729	1923.03	693.064	1.47233	1.78559e-14	1.01717e-12	Ptprk	Receptor-type tyrosine-protein phosphatase kappa	GO:0001750,GO:0004725,GO:0005886,GO:0005911,GO:0006470,GO:0007155,GO:0007165,GO:0007179,GO:0008013,GO:0008285,GO:0009986,GO:0010839,GO:0016021,GO:0016477,GO:0019901,GO:0030054,GO:0030336,GO:0030424,GO:0030425,GO:0031175,GO:0031256,GO:0034394,GO:0034614,GO:0034644,GO:0043025,GO:0043231,GO:0045295,GO:0045786,GO:0045892,GO:0048041	photoreceptor outer segment|protein tyrosine phosphatase activity|plasma membrane|cell-cell junction|protein dephosphorylation|cell adhesion|signal transduction|transforming growth factor beta receptor signaling pathway|beta-catenin binding|negative regulation of cell proliferation|cell surface|negative regulation of keratinocyte proliferation|integral component of membrane|cell migration|protein…	-	-
ATP6V1C2	2021.25	1683.46	2058.56	670.091	1022.04	355.572	1921.09	682.567	1.49306	7.01989e-05	0.000566564	ATP6V1C2	V-type proton ATPase subunit C 2	GO:0000221,GO:0005765,GO:0005829,GO:0008286,GO:0008553,GO:0015991,GO:0016241,GO:0030177,GO:0033572,GO:0034220,GO:0046961,GO:0046983,GO:0070062	vacuolar proton-transporting V-type ATPase, V1 domain|lysosomal membrane|cytosol|insulin receptor signaling pathway|proton-exporting ATPase activity, phosphorylative mechanism|ATP hydrolysis coupled proton transport|regulation of macroautophagy|positive regulation of Wnt signaling pathway|transferrin transport|ion transmembrane transport|proton-transporting ATPase activity, rotational mechanism|p…	path:bom00190,path:bom04145,path:bom04150,path:bom04721,path:bom04966,path:bom05165,path:bom05323	Oxidative phosphorylation|Phagosome|mTOR signaling pathway|Synaptic vesicle cycle|Collecting duct acid secretion|Human papillomavirus infection|Rheumatoid arthritis
NUCB2	2090.54	1828.76	1836.05	943.058	477.139	900.428	1918.45	773.542	1.31024	1.77138e-05	0.000170912	NUCB2	Nucleobindin-2	GO:0003677,GO:0005509,GO:0005615,GO:0005640,GO:0005783,GO:0005793,GO:0005794,GO:0005829,GO:0005886,GO:0070062	DNA binding|calcium ion binding|extracellular space|nuclear outer membrane|endoplasmic reticulum|endoplasmic reticulum-Golgi intermediate compartment|Golgi apparatus|cytosol|plasma membrane|extracellular exosome	-	-
HSD17B12	1766.84	1614.96	2368.77	920.234	455.494	906.619	1916.86	760.783	1.33302	6.40835e-05	0.000522532	HSD17B12	Very-long-chain 3-oxoacyl-CoA reductase	GO:0001968,GO:0004303,GO:0005518,GO:0005789,GO:0006633,GO:0006703,GO:0008201,GO:0010811,GO:0016021,GO:0016509,GO:0030198,GO:0031012,GO:0035338,GO:0102339,GO:0102340,GO:0102341,GO:0102342	fibronectin binding|estradiol 17-beta-dehydrogenase activity|collagen binding|endoplasmic reticulum membrane|fatty acid biosynthetic process|estrogen biosynthetic process|heparin binding|positive regulation of cell-substrate adhesion|integral component of membrane|long-chain-3-hydroxyacyl-CoA dehydrogenase activity|extracellular matrix organization|extracellular matrix|long-chain fatty-acyl-CoA b…	path:bom00062,path:bom00140,path:bom01040	Fatty acid elongation|Steroid hormone biosynthesis|Biosynthesis of unsaturated fatty acids
SDR16C5	2042.91	2019.74	1658.47	1316.45	357.619	712.028	1907.04	795.365	1.2616	0.00321199	0.014669	SDR16C5	Epidermal retinol dehydrogenase 2	GO:0000122,GO:0003700,GO:0004745,GO:0005634,GO:0005783,GO:0005789,GO:0005811,GO:0008134,GO:0016021,GO:0017053,GO:0031065,GO:0033613,GO:0035067,GO:0042572,GO:0042574,GO:0043616	negative regulation of transcription by RNA polymerase II|DNA-binding transcription factor activity|retinol dehydrogenase activity|nucleus|endoplasmic reticulum|endoplasmic reticulum membrane|lipid droplet|transcription factor binding|integral component of membrane|transcriptional repressor complex|positive regulation of histone deacetylation|activating transcription factor binding|negative regul…	path:bom00830	Retinol metabolism
COL16A1	2012.59	1958.5	1718.76	4800.19	7343.43	4886.02	1896.62	5676.54	-1.58155	2.95292e-10	8.72449e-09	COL16A1	Collagen alpha-1(XVI) chain	-	-	-	-
TMEM86A	1492.94	2190.99	2003.76	137.853	294.565	202.552	1895.89	211.657	3.16345	9.24104e-22	1.19159e-19	TMEM86A	Lysoplasmalogenase-like protein TMEM86A	GO:0016020,GO:0016021,GO:0046485,GO:0047408,GO:0047409	membrane|integral component of membrane|ether lipid metabolic process|alkenylglycerophosphocholine hydrolase activity|alkenylglycerophosphoethanolamine hydrolase activity	-	-
ARFGEF2	1817.72	1769.6	2056.37	856.329	1138.73	792.518	1881.23	929.194	1.01774	1.07114e-05	0.000109443	ARFGEF2	Brefeldin A-inhibited guanine nucleotide-exchange protein 2	GO:0000139,GO:0001881,GO:0005085,GO:0005086,GO:0005802,GO:0005815,GO:0005829,GO:0005879,GO:0006887,GO:0006893,GO:0007032,GO:0010256,GO:0015031,GO:0016020,GO:0016192,GO:0017022,GO:0030054,GO:0031410,GO:0032012,GO:0032279,GO:0032280,GO:0032760,GO:0034237,GO:0035556,GO:0043197,GO:0048471,GO:0050811,GO:0055037	Golgi membrane|receptor recycling|guanyl-nucleotide exchange factor activity|ARF guanyl-nucleotide exchange factor activity|trans-Golgi network|microtubule organizing center|cytosol|axonemal microtubule|exocytosis|Golgi to plasma membrane transport|endosome organization|endomembrane system organization|protein transport|membrane|vesicle-mediated transport|myosin binding|cell junction|cytoplasmic …	path:bom04144	Endocytosis
TMEM40	1998.52	1847.45	1759.32	675.569	903.459	719.989	1868.43	766.339	1.2859	1.63382e-09	4.23976e-08	TMEM40	Transmembrane protein 40	GO:0016021	integral component of membrane	-	-
ZMYND8	2067.81	1657.51	1878.8	654.571	766.999	811.977	1868.04	744.516	1.32707	2.25925e-10	6.8204e-09	ZMYND8	Protein kinase C-binding protein 1	GO:0003714,GO:0005634,GO:0005737,GO:0030336,GO:0035064,GO:0043197,GO:0043198,GO:0046872,GO:0047485,GO:0051491,GO:0060999,GO:0070491,GO:0070577,GO:0098815,GO:1902897,GO:1902952,GO:1903758	transcription corepressor activity|nucleus|cytoplasm|negative regulation of cell migration|methylated histone binding|dendritic spine|dendritic shaft|metal ion binding|protein N-terminus binding|positive regulation of filopodium assembly|positive regulation of dendritic spine development|repressing transcription factor binding|lysine-acetylated histone binding|modulation of excitatory postsynapti…	-	-
ALDH4A1	1577.38	1621.19	2329.31	372.476	892.166	519.205	1842.63	594.616	1.63186	6.63744e-06	7.24948e-05	ALDH4A1	Delta-1-pyrroline-5-carboxylate dehydrogenase, mitochondrial	GO:0003842,GO:0004029,GO:0005759,GO:0010133,GO:0042802	1-pyrroline-5-carboxylate dehydrogenase activity|aldehyde dehydrogenase (NAD) activity|mitochondrial matrix|proline catabolic process to glutamate|identical protein binding	path:bom00250,path:bom00330	Alanine, aspartate and glutamate metabolism|Arginine and proline metabolism
VSIG8	1436.64	2172.31	1879.89	6.39052	1.88221	93.7577	1829.61	34.0101	5.74862	2.77965e-05	0.000254047	VSIG8	V-set and immunoglobulin domain-containing protein 8	GO:0003723,GO:0005622,GO:0016021	RNA binding|intracellular|integral component of membrane	-	-
ME2	1856.7	1558.91	2027.87	744.039	617.364	564.315	1814.49	641.906	1.49912	3.34579e-11	1.14045e-09	ME2	NAD-dependent malic enzyme, mitochondrial	GO:0004470,GO:0004471,GO:0004473,GO:0005739,GO:0005759,GO:0006090,GO:0006099,GO:0006108,GO:0008948,GO:0009055,GO:0046872,GO:0051287,GO:1902031	malic enzyme activity|malate dehydrogenase (decarboxylating) (NAD+) activity|malate dehydrogenase (decarboxylating) (NADP+) activity|mitochondrion|mitochondrial matrix|pyruvate metabolic process|tricarboxylic acid cycle|malate metabolic process|oxaloacetate decarboxylase activity|electron transfer activity|metal ion binding|NAD binding|regulation of NADP metabolic process	path:bom00620	Pyruvate metabolism
MYZAP	1778.75	2153.62	1509.39	557.801	623.01	311.346	1813.92	497.386	1.86695	4.71681e-09	1.11617e-07	MYZAP	Myocardial zonula adherens protein	GO:0005622,GO:0030018,GO:0030054,GO:0030864,GO:0031234,GO:0031674,GO:0035556	intracellular|Z disc|cell junction|cortical actin cytoskeleton|extrinsic component of cytoplasmic side of plasma membrane|I band|intracellular signal transduction	-	-
VAV3	1748.43	1460.31	2220.79	475.637	990.982	1020.72	1809.85	829.113	1.12618	0.0011535	0.00627449	VAV3	Guanine nucleotide exchange factor VAV3	-	-	path:bom04015,path:bom04024,path:bom04062,path:bom04510,path:bom04650,path:bom04660,path:bom04662,path:bom04664,path:bom04666,path:bom04670,path:bom04810,path:bom05135,path:bom05205	Rap1 signaling pathway|cAMP signaling pathway|Chemokine signaling pathway|Focal adhesion|Natural killer cell mediated cytotoxicity|T cell receptor signaling pathway|B cell receptor signaling pathway|Fc epsilon RI signaling pathway|Fc gamma R-mediated phagocytosis|Leukocyte transendothelial migration|Regulation of actin cytoskeleton|Yersinia infection|Proteoglycans in cancer
ACTA2	1357.61	2701.63	1365.8	43558.7	13230	25533.1	1808.35	27440.6	-3.92353	4.03826e-18	3.42716e-16	ACTA2	Actin, aortic smooth muscle	GO:0005524,GO:0005615,GO:0005737,GO:0005829,GO:0006936,GO:0008217,GO:0009615,GO:0010628,GO:0014829,GO:0015629,GO:0019901,GO:0030027,GO:0030175,GO:0030485,GO:0032991,GO:0044297,GO:0045893,GO:0070062,GO:0072144,GO:0090131	ATP binding|extracellular space|cytoplasm|cytosol|muscle contraction|regulation of blood pressure|response to virus|positive regulation of gene expression|vascular smooth muscle contraction|actin cytoskeleton|protein kinase binding|lamellipodium|filopodium|smooth muscle contractile fiber|protein-containing complex|cell body|positive regulation of transcription, DNA-templated|extracellular exosome…	path:bom04270,path:bom04371,path:bom04926	Vascular smooth muscle contraction|Apelin signaling pathway|Relaxin signaling pathway
LOC102285924	1592.54	1449.93	2367.68	3371.45	4713.05	4470.3	1803.38	4184.93	-1.21456	1.28342e-05	0.000128605	COL18A1	Collagen alpha-1(XVIII) chain	GO:0001525,GO:0001886,GO:0005201,GO:0005576,GO:0005581,GO:0005604,GO:0005615,GO:0005788,GO:0007155,GO:0007601,GO:0008284,GO:0008285,GO:0009887,GO:0030020,GO:0030198,GO:0030335,GO:0031012,GO:0042493,GO:0042802,GO:0046872,GO:0051599,GO:0062023,GO:0070062,GO:2000353	angiogenesis|endothelial cell morphogenesis|extracellular matrix structural constituent|extracellular region|collagen trimer|basement membrane|extracellular space|endoplasmic reticulum lumen|cell adhesion|visual perception|positive regulation of cell proliferation|negative regulation of cell proliferation|animal organ morphogenesis|extracellular matrix structural constituent conferring tensile st…	path:bom04974	Protein digestion and absorption
TMPRSS13	1556.81	1736.39	2107.89	704.783	888.401	903.081	1800.36	832.089	1.11344	1.36696e-06	1.7918e-05	TMPRSS13	Transmembrane protease serine 13	GO:0004252,GO:0005044,GO:0016021,GO:0072562	serine-type endopeptidase activity|scavenger receptor activity|integral component of membrane|blood microparticle	-	-
TRIM2	1508.09	1736.39	2102.41	862.72	1059.68	658.073	1782.3	860.158	1.05119	8.94693e-05	0.000697064	TRIM2	Tripartite motif-containing protein 2	GO:0000209,GO:0004842,GO:0005737,GO:0008270,GO:0043161,GO:0043523,GO:0061630	protein polyubiquitination|ubiquitin-protein transferase activity|cytoplasm|zinc ion binding|proteasome-mediated ubiquitin-dependent protein catabolic process|regulation of neuron apoptotic process|ubiquitin protein ligase activity	-	-
CST6	2107.86	1812.16	1409.64	216.365	180.692	336.997	1776.56	244.685	2.85961	5.17259e-20	5.41138e-18	CST6	Cystatin-M	-	-	-	-
PLVAP	1367.35	1772.72	2185.72	794.25	669.124	1028.68	1775.26	830.685	1.09552	0.00010214	0.000781511	PLVAP	Plasmalemma vesicle-associated protein	GO:0000165,GO:0002693,GO:0005901,GO:0009986,GO:0016021,GO:0033209,GO:0042803,GO:0048471,GO:0070062	MAPK cascade|positive regulation of cellular extravasation|caveola|cell surface|integral component of membrane|tumor necrosis factor-mediated signaling pathway|protein homodimerization activity|perinuclear region of cytoplasm|extracellular exosome	-	-
SERPINH1	1569.8	1792.44	1898.53	8826.22	6795.71	7028.29	1753.59	7550.07	-2.10618	2.25027e-23	3.51354e-21	SERPINH1	Serpin H1	GO:0003433,GO:0004867,GO:0005518,GO:0005615,GO:0005783,GO:0005788,GO:0005793,GO:0010951,GO:0030199,GO:0032964,GO:0045121,GO:0051082,GO:0051604	chondrocyte development involved in endochondral bone morphogenesis|serine-type endopeptidase inhibitor activity|collagen binding|extracellular space|endoplasmic reticulum|endoplasmic reticulum lumen|endoplasmic reticulum-Golgi intermediate compartment|negative regulation of endopeptidase activity|collagen fibril organization|collagen biosynthetic process|membrane raft|unfolded protein binding|pr…	-	-
OVOL1	1738.69	1490.41	2014.72	891.021	183.515	405.989	1747.94	493.508	1.82442	0.000181736	0.00128419	OVOL1	Putative transcription factor Ovo-like 1	GO:0000978,GO:0001078,GO:0001228,GO:0001822,GO:0005634,GO:0007283,GO:0007498,GO:0009913,GO:0043565,GO:0043588,GO:0045892,GO:0046872,GO:0051729,GO:1901994,GO:2000647	RNA polymerase II proximal promoter sequence-specific DNA binding|proximal promoter DNA-binding transcription repressor activity, RNA polymerase II-specific|DNA-binding transcription activator activity, RNA polymerase II-specific|kidney development|nucleus|spermatogenesis|mesoderm development|epidermal cell differentiation|sequence-specific DNA binding|skin development|negative regulation of tran…	-	-
CHMP5	1658.58	1603.54	1921.55	700.218	844.17	847.358	1727.89	797.248	1.11586	4.86476e-08	9.10241e-07	Chmp5	Charged multivesicular body protein 5	GO:0000920,GO:0001919,GO:0005634,GO:0005829,GO:0006997,GO:0007040,GO:0007080,GO:0008333,GO:0010008,GO:0010824,GO:0015031,GO:0046755,GO:0061763,GO:0061952,GO:0071222,GO:0071225,GO:0071985,GO:1901673	septum digestion after cytokinesis|regulation of receptor recycling|nucleus|cytosol|nucleus organization|lysosome organization|mitotic metaphase plate congression|endosome to lysosome transport|endosome membrane|regulation of centrosome duplication|protein transport|viral budding|multivesicular body-lysosome fusion|midbody abscission|cellular response to lipopolysaccharide|cellular response to mu…	path:bom04144,path:bom04217	Endocytosis|Necroptosis
MKI67	1603.36	1285.95	2287.66	263.837	239.04	347.611	1725.66	283.496	2.6054	4.99719e-18	4.19814e-16	MKI67	Proliferation marker protein Ki-67	-	-	-	-
LOC102267107	1501.6	2076.82	1598.18	610.751	942.985	715.566	1725.53	756.434	1.18992	7.10785e-06	7.66179e-05	ARRDC4	Arrestin domain-containing protein 4	GO:0005768,GO:0005769,GO:0005886,GO:0015031,GO:0016567,GO:0051443,GO:0140112,GO:1903561,GO:1990756	endosome|early endosome|plasma membrane|protein transport|protein ubiquitination|positive regulation of ubiquitin-protein transferase activity|extracellular vesicle biogenesis|extracellular vesicle|protein binding, bridging involved in substrate recognition for ubiquitination	-	-
TIMP3	1536.24	2365.35	1266.05	3404.32	4506.94	3835.22	1722.55	3915.49	-1.18455	5.77731e-05	0.000476686	TIMP3	Metalloproteinase inhibitor 3	GO:0002020,GO:0005615,GO:0008191,GO:0008270,GO:0009725,GO:0010033,GO:0010951,GO:0031012,GO:0034097,GO:0051045	protease binding|extracellular space|metalloendopeptidase inhibitor activity|zinc ion binding|response to hormone|response to organic substance|negative regulation of endopeptidase activity|extracellular matrix|response to cytokine|negative regulation of membrane protein ectodomain proteolysis	path:bom05205,path:bom05206	Proteoglycans in cancer|MicroRNAs in cancer
CBR4	1766.84	1373.13	2025.68	230.059	185.397	257.391	1721.88	224.282	2.94014	4.72269e-30	1.20857e-27	CBR4	Carbonyl reductase family member 4	GO:0003955,GO:0005759,GO:0006633,GO:0008753,GO:0044597,GO:0044598,GO:0047025,GO:0048038,GO:0051289,GO:0051290,GO:0055114,GO:0070402,GO:1990204	NAD(P)H dehydrogenase (quinone) activity|mitochondrial matrix|fatty acid biosynthetic process|NADPH dehydrogenase (quinone) activity|daunorubicin metabolic process|doxorubicin metabolic process|3-oxoacyl-[acyl-carrier-protein] reductase (NADH) activity|quinone binding|protein homotetramerization|protein heterotetramerization|oxidation-reduction process|NADPH binding|oxidoreductase complex	path:bom00061	Fatty acid biosynthesis
SLC12A7	1786.33	1742.62	1635.45	330.481	501.608	405.989	1721.46	412.693	2.06069	1.50713e-18	1.34783e-16	Slc12a7	Solute carrier family 12 member 7	GO:0005887,GO:0006884,GO:0007268,GO:0010107,GO:0015379,GO:0019901,GO:0032991,GO:0055064,GO:0055075,GO:1902476	integral component of plasma membrane|cell volume homeostasis|chemical synaptic transmission|potassium ion import|potassium:chloride symporter activity|protein kinase binding|protein-containing complex|chloride ion homeostasis|potassium ion homeostasis|chloride transmembrane transport	path:bom04966	Collecting duct acid secretion
LOC102267172	1737.61	1657.51	1752.74	2994.41	4430.71	3994.43	1715.95	3806.52	-1.14947	3.47767e-07	5.37617e-06	SERPINB6	Serpin B6	GO:0004867,GO:0005615,GO:0005737,GO:0010951	serine-type endopeptidase inhibitor activity|extracellular space|cytoplasm|negative regulation of endopeptidase activity	-	-
FAM214A	1746.27	2073.71	1293.45	552.323	1231.9	735.91	1704.48	840.046	1.02094	0.00373109	0.0165855	FAM214A	Protein FAM214A	-	-	-	-
RANBP10	1688.89	1658.55	1740.68	643.616	853.581	758.022	1696.04	751.74	1.17393	8.14079e-09	1.82253e-07	RANBP10	Ran-binding protein 10	GO:0005634,GO:0005829	nucleus|cytosol	-	-
DHCR7	1856.7	1152.06	2056.37	543.194	305.859	823.476	1688.38	557.509	1.59832	5.3968e-05	0.000449752	DHCR7	7-dehydrocholesterol reductase	GO:0006695,GO:0009918,GO:0016126,GO:0016132,GO:0030176,GO:0047598,GO:0050661	cholesterol biosynthetic process|sterol delta7 reductase activity|sterol biosynthetic process|brassinosteroid biosynthetic process|integral component of endoplasmic reticulum membrane|7-dehydrocholesterol reductase activity|NADP binding	path:bom00100	Steroid biosynthesis
BCKDHB	1539.49	1529.85	1978.54	866.371	373.618	1105.63	1682.63	781.874	1.10554	0.00449917	0.0192636	BCKDHB	2-oxoisovalerate dehydrogenase subunit beta, mitochondrial	GO:0003826,GO:0003863,GO:0005739,GO:0005947,GO:0007584,GO:0009083	alpha-ketoacid dehydrogenase activity|3-methyl-2-oxobutanoate dehydrogenase (2-methylpropanoyl-transferring) activity|mitochondrion|mitochondrial alpha-ketoglutarate dehydrogenase complex|response to nutrient|branched-chain amino acid catabolic process	path:bom00280,path:bom00640	Valine, leucine and isoleucine degradation|Propanoate metabolism
NPC2	1549.23	1554.76	1941.28	779.643	764.176	874.777	1681.76	806.199	1.06064	2.97931e-07	4.68853e-06	NPC2	NPC intracellular cholesterol transporter 2	GO:0005615,GO:0005764,GO:0005783,GO:0008203,GO:0009615,GO:0015485,GO:0017127,GO:0019899,GO:0030301,GO:0032367,GO:0033344,GO:0042632	extracellular space|lysosome|endoplasmic reticulum|cholesterol metabolic process|response to virus|cholesterol binding|cholesterol transporter activity|enzyme binding|cholesterol transport|intracellular cholesterol transport|cholesterol efflux|cholesterol homeostasis	path:bom04142,path:bom04979	Lysosome|Cholesterol metabolism
SLC1A5	1758.18	1418.8	1840.43	4897.87	3238.34	3316.9	1672.47	3817.7	-1.19078	4.00413e-06	4.60575e-05	SLC1A5	Neutral amino acid transporter B(0)	GO:0005886,GO:0006868,GO:0015186,GO:0015293,GO:0016021,GO:0042470,GO:0046872,GO:0070207	plasma membrane|glutamine transport|L-glutamine transmembrane transporter activity|symporter activity|integral component of membrane|melanosome|metal ion binding|protein homotrimerization	path:bom04974,path:bom05230	Protein digestion and absorption|Central carbon metabolism in cancer
AIFM1	1514.59	1452.01	2030.06	735.822	368.912	693.453	1665.55	599.396	1.47422	5.26058e-06	5.89614e-05	AIFM1	Apoptosis-inducing factor 1, mitochondrial	-	-	path:bom04210,path:bom04217	Apoptosis|Necroptosis
BLVRB	1589.29	1428.14	1962.1	387.996	281.39	533.358	1659.84	400.914	2.04932	8.56707e-12	3.25353e-10	BLVRB	Flavin reductase (NADPH)	GO:0004074,GO:0005654,GO:0005829,GO:0005886,GO:0042167,GO:0042602	biliverdin reductase activity|nucleoplasm|cytosol|plasma membrane|heme catabolic process|riboflavin reductase (NADPH) activity	path:bom00740,path:bom00860	Riboflavin metabolism|Porphyrin and chlorophyll metabolism
LOC102284686	2346.04	1548.53	1084.09	20.0845	15.9988	38.0338	1659.55	24.7057	6.0664	9.34098e-48	6.47408e-45	CYP3A24	Cytochrome P450 3A24	GO:0004497,GO:0005506,GO:0005789,GO:0020037,GO:0031090,GO:0070330	monooxygenase activity|iron ion binding|endoplasmic reticulum membrane|heme binding|organelle membrane|aromatase activity	path:bom00140,path:bom00591,path:bom00830,path:bom05204	Steroid hormone biosynthesis|Linoleic acid metabolism|Retinol metabolism|Chemical carcinogenesis
PLPP3	1563.31	1934.63	1474.32	3333.11	3338.09	3938.71	1657.42	3536.64	-1.09338	2.70682e-07	4.3169e-06	PLPP3	Phospholipid phosphatase 3	GO:0001568,GO:0001702,GO:0001933,GO:0005178,GO:0005789,GO:0005887,GO:0006644,GO:0008195,GO:0016791,GO:0030111,GO:0042392,GO:0042577,GO:0046839,GO:0050731,GO:0050821,GO:0051091,GO:0060020,GO:0060070,GO:0098609,GO:1902068	blood vessel development|gastrulation with mouth forming second|negative regulation of protein phosphorylation|integrin binding|endoplasmic reticulum membrane|integral component of plasma membrane|phospholipid metabolic process|phosphatidate phosphatase activity|phosphatase activity|regulation of Wnt signaling pathway|sphingosine-1-phosphate phosphatase activity|lipid phosphatase activity|phospho…	path:bom00561,path:bom00564,path:bom00565,path:bom00600,path:bom04072,path:bom04666,path:bom04975,path:bom05231	Glycerolipid metabolism|Glycerophospholipid metabolism|Ether lipid metabolism|Sphingolipid metabolism|Phospholipase D signaling pathway|Fc gamma R-mediated phagocytosis|Fat digestion and absorption|Choline metabolism in cancer
UGGT1	1606.61	1452.01	1906.2	580.624	815.937	537.78	1654.94	644.78	1.36004	1.27492e-07	2.21367e-06	UGGT1	UDP-glucose:glycoprotein glucosyltransferase 1	GO:0003980,GO:0005783,GO:0005788,GO:0005793,GO:0018279,GO:0032991,GO:0044322,GO:0051082,GO:0051084,GO:0070062,GO:0071712,GO:1904380	UDP-glucose:glycoprotein glucosyltransferase activity|endoplasmic reticulum|endoplasmic reticulum lumen|endoplasmic reticulum-Golgi intermediate compartment|protein N-linked glycosylation via asparagine|protein-containing complex|endoplasmic reticulum quality control compartment|unfolded protein binding|'de novo' posttranslational protein folding|extracellular exosome|ER-associated misfolded prot…	path:bom04141	Protein processing in endoplasmic reticulum
ZYG11B	1748.43	2048.8	1159.72	691.089	822.524	490.901	1652.32	668.171	1.3064	3.04974e-05	0.000275254	ZYG11B	Protein zyg-11 homolog B	GO:0004842,GO:0031462,GO:0051438	ubiquitin-protein transferase activity|Cul2-RING ubiquitin ligase complex|regulation of ubiquitin-protein transferase activity	-	-
MATK	1536.24	1745.73	1640.93	416.296	1060.62	880.969	1640.97	785.963	1.06207	0.00256872	0.0122641	MATK	Megakaryocyte-associated tyrosine-protein kinase	GO:0004713,GO:0004715,GO:0005524,GO:0005829,GO:0006468,GO:0007498,GO:0008283,GO:0008284,GO:0031234,GO:0038128,GO:0042127	protein tyrosine kinase activity|non-membrane spanning protein tyrosine kinase activity|ATP binding|cytosol|protein phosphorylation|mesoderm development|cell proliferation|positive regulation of cell proliferation|extrinsic component of cytoplasmic side of plasma membrane|ERBB2 signaling pathway|regulation of cell proliferation	path:bom04722	Neurotrophin signaling pathway
ACAT2	1807.98	1225.75	1888.66	812.508	461.141	959.69	1640.8	744.446	1.13996	0.000686311	0.00404539	ACAT2	Acetyl-CoA acetyltransferase, cytosolic	GO:0003857,GO:0003985,GO:0003988,GO:0004300,GO:0005634,GO:0005730,GO:0005737,GO:0005739,GO:0005829,GO:0006629,GO:0006635,GO:0006695,GO:0006696,GO:0070062	3-hydroxyacyl-CoA dehydrogenase activity|acetyl-CoA C-acetyltransferase activity|acetyl-CoA C-acyltransferase activity|enoyl-CoA hydratase activity|nucleus|nucleolus|cytoplasm|mitochondrion|cytosol|lipid metabolic process|fatty acid beta-oxidation|cholesterol biosynthetic process|ergosterol biosynthetic process|extracellular exosome	path:bom00071,path:bom00072,path:bom00280,path:bom00310,path:bom00380,path:bom00620,path:bom00630,path:bom00640,path:bom00650,path:bom00900	Fatty acid degradation|Synthesis and degradation of ketone bodies|Valine, leucine and isoleucine degradation|Lysine degradation|Tryptophan metabolism|Pyruvate metabolism|Glyoxylate and dicarboxylate metabolism|Propanoate metabolism|Butanoate metabolism|Terpenoid backbone biosynthesis
IDS	1498.35	1600.43	1813.03	566.93	644.656	638.614	1637.27	616.733	1.40855	7.80664e-13	3.51912e-11	IDS	Iduronate 2-sulfatase	GO:0004423,GO:0006027,GO:0008484,GO:0030207,GO:0043202,GO:0046872	iduronate-2-sulfatase activity|glycosaminoglycan catabolic process|sulfuric ester hydrolase activity|chondroitin sulfate catabolic process|lysosomal lumen|metal ion binding	path:bom00531,path:bom04142	Glycosaminoglycan degradation|Lysosome
MYO1D	1894.59	1504.94	1507.2	386.17	586.307	459.059	1635.58	477.179	1.77735	1.58392e-12	6.73835e-11	MYO1D	Unconventional myosin-Id	GO:0000146,GO:0005516,GO:0005524,GO:0005768,GO:0005790,GO:0005829,GO:0005903,GO:0010923,GO:0016323,GO:0016459,GO:0030424,GO:0030673,GO:0030898,GO:0031410,GO:0043005,GO:0043025,GO:0043209,GO:0048306,GO:0051015,GO:0051641,GO:0061502,GO:0097440	microfilament motor activity|calmodulin binding|ATP binding|endosome|smooth endoplasmic reticulum|cytosol|brush border|negative regulation of phosphatase activity|basolateral plasma membrane|myosin complex|axon|axolemma|actin-dependent ATPase activity|cytoplasmic vesicle|neuron projection|neuronal cell body|myelin sheath|calcium-dependent protein binding|actin filament binding|cellular localizati…	-	-
IL36G	1802.56	1594.2	1503.91	43.8207	39.5263	98.1803	1633.56	60.5091	4.75263	1.99938e-38	8.98858e-36	IL36G	Interleukin-36 gamma	-	-	path:bom04060	Cytokine-cytokine receptor interaction
ARHGEF18	1740.86	1629.49	1519.26	665.527	505.372	971.188	1629.87	714.029	1.1905	3.94835e-05	0.00034458	ARHGEF18	Rho guanine nucleotide exchange factor 18	GO:0005085,GO:0005089,GO:0005829,GO:0005856,GO:0005886,GO:0007179,GO:0007186,GO:0007264,GO:0008360,GO:0016324,GO:0030036,GO:0030054,GO:0035023,GO:0043065,GO:0045177,GO:0046872,GO:0051056,GO:0070062	guanyl-nucleotide exchange factor activity|Rho guanyl-nucleotide exchange factor activity|cytosol|cytoskeleton|plasma membrane|transforming growth factor beta receptor signaling pathway|G protein-coupled receptor signaling pathway|small GTPase mediated signal transduction|regulation of cell shape|apical plasma membrane|actin cytoskeleton organization|cell junction|regulation of Rho protein signal…	path:bom04530	Tight junction
CTTNBP2NL	1456.13	1766.49	1665.05	573.321	759.47	352.034	1629.22	561.608	1.5368	1.1093e-06	1.4953e-05	CTTNBP2NL	CTTNBP2 N-terminal-like protein	GO:0005737,GO:0006470,GO:0015629,GO:0032410,GO:0034763,GO:0051721	cytoplasm|protein dephosphorylation|actin cytoskeleton|negative regulation of transporter activity|negative regulation of transmembrane transport|protein phosphatase 2A binding	-	-
LAMA4	1621.77	2184.76	1061.07	4146.53	5337	3187.76	1622.53	4223.76	-1.38019	3.57524e-05	0.00031667	LAMA4	Laminin subunit alpha-4	GO:0005102,GO:0005201,GO:0005576,GO:0005604,GO:0007155,GO:0030155,GO:0030198,GO:0030334,GO:0045995,GO:0062023,GO:0070062,GO:0120163	signaling receptor binding|extracellular matrix structural constituent|extracellular region|basement membrane|cell adhesion|regulation of cell adhesion|extracellular matrix organization|regulation of cell migration|regulation of embryonic development|collagen-containing extracellular matrix|extracellular exosome|negative regulation of cold-induced thermogenesis	path:bom04151,path:bom04510,path:bom04512,path:bom05143,path:bom05145,path:bom05146,path:bom05165,path:bom05200,path:bom05222	PI3K-Akt signaling pathway|Focal adhesion|ECM-receptor interaction|African trypanosomiasis|Toxoplasmosis|Amoebiasis|Human papillomavirus infection|Pathways in cancer|Small cell lung cancer
CCBL1	1025.24	2306.19	1515.97	388.909	461.141	461.713	1615.8	437.254	1.88578	9.87673e-09	2.17314e-07	KYAT1	Kynurenine--oxoglutarate transaminase 1	GO:0005654,GO:0005829,GO:0006559,GO:0006569,GO:0006575,GO:0008483,GO:0008652,GO:0016212,GO:0030170,GO:0042803,GO:0047312,GO:0047316,GO:0047804,GO:0047945,GO:0070189,GO:0097053	nucleoplasm|cytosol|L-phenylalanine catabolic process|tryptophan catabolic process|cellular modified amino acid metabolic process|transaminase activity|cellular amino acid biosynthetic process|kynurenine-oxoglutarate transaminase activity|pyridoxal phosphate binding|protein homodimerization activity|L-phenylalanine:pyruvate aminotransferase activity|glutamine-phenylpyruvate transaminase activity|…	path:bom00270,path:bom00380,path:bom00450,path:bom05204	Cysteine and methionine metabolism|Tryptophan metabolism|Selenocompound metabolism|Chemical carcinogenesis
LYPD5	1543.82	1684.5	1616.82	27.3879	63.995	76.0676	1615.04	55.8168	4.85419	1.99508e-42	1.07052e-39	LYPD5	Ly6/PLAUR domain-containing protein 5	GO:0005576,GO:0005886,GO:0007160,GO:0031225,GO:0043236	extracellular region|plasma membrane|cell-matrix adhesion|anchored component of membrane|laminin binding	-	-
S100A16	1498.35	1320.2	2025.68	3988.59	2020.55	5030.19	1614.74	3679.78	-1.18838	0.00110234	0.00603965	S100A16	Protein S100-A16	GO:0005509,GO:0005615,GO:0005730,GO:0005829,GO:0005886,GO:0042803,GO:0051592	calcium ion binding|extracellular space|nucleolus|cytosol|plasma membrane|protein homodimerization activity|response to calcium ion	-	-
CTSZ	1094.53	1614.96	2122.14	448.249	303.976	603.234	1610.54	451.82	1.83349	2.02625e-07	3.3246e-06	CTSZ	Cathepsin Z	GO:0004197,GO:0005615,GO:0005764,GO:0051603	cysteine-type endopeptidase activity|extracellular space|lysosome|proteolysis involved in cellular protein catabolic process	path:bom04142,path:bom04210	Lysosome|Apoptosis
KLK12	1096.7	1258.96	2475.1	20.0845	21.6454	230.856	1610.25	90.862	4.14707	0.000218821	0.00150844	KLK12	Kallikrein-12	GO:0004252,GO:0005576,GO:0005615,GO:0006508,GO:0008233,GO:0008236,GO:0030141,GO:0070268	serine-type endopeptidase activity|extracellular region|extracellular space|proteolysis|peptidase activity|serine-type peptidase activity|secretory granule|cornification	-	-
ZFYVE26	1520	1540.23	1735.2	641.79	976.865	763.329	1598.48	793.995	1.00959	2.35653e-05	0.0002196	ZFYVE26	Zinc finger FYVE domain-containing protein 26	GO:0000281,GO:0000724,GO:0005737,GO:0005813,GO:0030496,GO:0032266,GO:0032465,GO:0046872	mitotic cytokinesis|double-strand break repair via homologous recombination|cytoplasm|centrosome|midbody|phosphatidylinositol-3-phosphate binding|regulation of cytokinesis|metal ion binding	-	-
CHCHD10	1583.88	1551.65	1658.47	366.998	282.331	609.425	1598	419.585	1.92888	1.28245e-09	3.38608e-08	CHCHD10	Coiled-coil-helix-coiled-coil-helix domain-containing protein 10, mitochondrial	GO:0005634,GO:0005739,GO:0005758,GO:0006119,GO:0006754,GO:0007005,GO:0032984,GO:0061617,GO:0090144,GO:0090200,GO:1901030,GO:1903852,GO:2000984	nucleus|mitochondrion|mitochondrial intermembrane space|oxidative phosphorylation|ATP biosynthetic process|mitochondrion organization|protein-containing complex disassembly|MICOS complex|mitochondrial nucleoid organization|positive regulation of release of cytochrome c from mitochondria|positive regulation of mitochondrial outer membrane permeabilization involved in apoptotic signaling pathway|po…	-	-
RHOB	1510.26	1894.15	1387.72	2986.2	2565.45	4758.65	1597.38	3436.76	-1.10534	0.000241027	0.00164786	RHOB	Rho-related GTP-binding protein RhoB	GO:0000281,GO:0001525,GO:0003924,GO:0005525,GO:0005634,GO:0005737,GO:0005769,GO:0005938,GO:0006886,GO:0006915,GO:0007015,GO:0007155,GO:0007266,GO:0008333,GO:0008360,GO:0010595,GO:0016477,GO:0019003,GO:0019901,GO:0030154,GO:0030334,GO:0030336,GO:0030950,GO:0031902,GO:0032153,GO:0032154,GO:0032956,GO:0043065,GO:0043231,GO:0045766,GO:0045786,GO:0051017,GO:0061154,GO:0070301,GO:0071479	mitotic cytokinesis|angiogenesis|GTPase activity|GTP binding|nucleus|cytoplasm|early endosome|cell cortex|intracellular protein transport|apoptotic process|actin filament organization|cell adhesion|Rho protein signal transduction|endosome to lysosome transport|regulation of cell shape|positive regulation of endothelial cell migration|cell migration|GDP binding|protein kinase binding|cell differen…	-	-
TGFBR3	1497.27	2088.24	1198.09	2561.68	6798.53	2087.44	1594.53	3815.88	-1.25882	0.0055156	0.0227156	TGFBR3	Transforming growth factor beta receptor type 3	-	-	-	-
LMTK2	1661.82	1589.01	1529.12	547.759	758.529	471.442	1593.32	592.577	1.42721	1.20971e-08	2.58642e-07	LMTK2	Serine/threonine-protein kinase LMTK2	-	-	-	-
FMNL2	1714.87	1591.09	1452.39	455.552	652.185	379.453	1586.12	495.73	1.67817	4.71957e-10	1.34427e-08	FMNL2	Formin-like protein 2	GO:0003779,GO:0005829,GO:0007010,GO:0017048,GO:0022604,GO:0030866,GO:0045296	actin binding|cytosol|cytoskeleton organization|Rho GTPase binding|regulation of cell morphogenesis|cortical actin cytoskeleton organization|cadherin binding	-	-
LOC102280731	1409.57	1705.25	1642.03	4333.68	9676.42	7362.63	1585.62	7124.25	-2.16767	1.31458e-11	4.78484e-10	CYP2C18	Cytochrome P450 2C18	GO:0004497,GO:0005506,GO:0005737,GO:0005789,GO:0006082,GO:0006805,GO:0008392,GO:0008395,GO:0016712,GO:0019373,GO:0019825,GO:0020037,GO:0031090,GO:0042738,GO:0043231,GO:0055114,GO:0070330	monooxygenase activity|iron ion binding|cytoplasm|endoplasmic reticulum membrane|organic acid metabolic process|xenobiotic metabolic process|arachidonic acid epoxygenase activity|steroid hydroxylase activity|oxidoreductase activity, acting on paired donors, with incorporation or reduction of molecular oxygen, reduced flavin or flavoprotein as one donor, and incorporation of one atom of oxygen|epo…	path:bom00830,path:bom04726,path:bom05204	Retinol metabolism|Serotonergic synapse|Chemical carcinogenesis
SLC6A9	1302.39	1258.96	2136.39	427.252	535.488	313.115	1565.92	425.285	1.88067	5.59191e-09	1.3064e-07	SLC6A9	Sodium- and chloride-dependent glycine transporter 1	GO:0005283,GO:0005328,GO:0005886,GO:0005887,GO:0015187,GO:0061537,GO:0098793	amino acid:sodium symporter activity|neurotransmitter:sodium symporter activity|plasma membrane|integral component of plasma membrane|glycine transmembrane transporter activity|glycine secretion, neurotransmission|presynapse	path:bom04721	Synaptic vesicle cycle
PDZD2	1422.56	1786.21	1472.12	512.154	447.965	414.834	1560.3	458.318	1.76753	2.40408e-16	1.69447e-14	PDZD2	PDZ domain-containing protein 2	GO:0005576,GO:0005634,GO:0005737,GO:0005783,GO:0005911,GO:0007155	extracellular region|nucleus|cytoplasm|endoplasmic reticulum|cell-cell junction|cell adhesion	-	-
LOC102282163	1170.31	2126.64	1354.84	161.589	148.694	89.3352	1550.6	133.206	3.54168	6.03554e-25	1.08514e-22	NXPE2	NXPE family member 2	GO:0016021	integral component of membrane	-	-
GPX3	1451.8	871.828	2321.64	89.4672	253.157	47.7634	1548.42	130.129	3.57345	2.7708e-10	8.26786e-09	GPX3	Glutathione peroxidase 3	GO:0004602,GO:0005615,GO:0006979,GO:0008430,GO:0051289	glutathione peroxidase activity|extracellular space|response to oxidative stress|selenium binding|protein homotetramerization	path:bom00480,path:bom00590,path:bom04918	Glutathione metabolism|Arachidonic acid metabolism|Thyroid hormone synthesis
TGFBR2	1266.67	1609.77	1743.97	2573.55	5132.78	2151.12	1540.14	3285.82	-1.09315	0.00249873	0.0120092	TGFBR2	TGF-beta receptor type-2	-	-	path:bom04010,path:bom04060,path:bom04068,path:bom04144,path:bom04218,path:bom04350,path:bom04380,path:bom04390,path:bom04520,path:bom04659,path:bom04926,path:bom04933,path:bom05142,path:bom05161,path:bom05166,path:bom05200,path:bom05202,path:bom05210,path:bom05212,path:bom05220,path:bom05225,path:bom05226	MAPK signaling pathway|Cytokine-cytokine receptor interaction|FoxO signaling pathway|Endocytosis|Cellular senescence|TGF-beta signaling pathway|Osteoclast differentiation|Hippo signaling pathway|Adherens junction|Th17 cell differentiation|Relaxin signaling pathway|AGE-RAGE signaling pathway in diabetic complications|Chagas disease (American trypanosomiasis)|Hepatitis B|Human T-cell leukemia virus…
PLK2	1578.46	1358.6	1678.2	4372.94	2125.01	3748.54	1538.42	3415.5	-1.1507	0.000192349	0.00134944	PLK2	Serine/threonine-protein kinase PLK2	GO:0000082,GO:0000785,GO:0004674,GO:0005524,GO:0005622,GO:0005813,GO:0005814,GO:0007052,GO:0007093,GO:0007265,GO:0007613,GO:0010508,GO:0016525,GO:0018105,GO:0030425,GO:0032486,GO:0043008,GO:0043066,GO:0045732,GO:0046599,GO:0048167,GO:0060291,GO:0060292,GO:0071866,GO:0090050,GO:2000773	G1/S transition of mitotic cell cycle|chromatin|protein serine/threonine kinase activity|ATP binding|intracellular|centrosome|centriole|mitotic spindle organization|mitotic cell cycle checkpoint|Ras protein signal transduction|memory|positive regulation of autophagy|negative regulation of angiogenesis|peptidyl-serine phosphorylation|dendrite|Rap protein signal transduction|ATP-dependent protein b…	path:bom04068	FoxO signaling pathway
YWHAQ	1516.75	1400.11	1695.74	4003.2	2372.52	3797.19	1537.54	3390.97	-1.14114	2.17774e-05	0.000205821	YWHAQ	14-3-3 protein theta	GO:0005737,GO:0005739,GO:0005829,GO:0005925,GO:0008022,GO:0016020,GO:0019904,GO:0021762,GO:0032991,GO:0034766,GO:0042802,GO:0044325,GO:0045202,GO:0045892,GO:0047485,GO:0061024,GO:0070062,GO:0071889,GO:1900740	cytoplasm|mitochondrion|cytosol|focal adhesion|protein C-terminus binding|membrane|protein domain specific binding|substantia nigra development|protein-containing complex|negative regulation of ion transmembrane transport|identical protein binding|ion channel binding|synapse|negative regulation of transcription, DNA-templated|protein N-terminus binding|membrane organization|extracellular exosome|…	path:bom04110,path:bom04114,path:bom04151,path:bom04390,path:bom05160,path:bom05161,path:bom05203	Cell cycle|Oocyte meiosis|PI3K-Akt signaling pathway|Hippo signaling pathway|Hepatitis C|Hepatitis B|Viral carcinogenesis
CIRBP	2031	1744.69	834.168	3301.16	5956.24	4101.46	1536.62	4452.95	-1.53495	5.43546e-05	0.000452068	CIRBP	Cold-inducible RNA-binding protein	GO:0003723,GO:0003730,GO:0005634,GO:0005654,GO:0005681,GO:0005730,GO:0005737,GO:0008266,GO:0009409,GO:0009411,GO:0010494,GO:0030371,GO:0034063,GO:0045727,GO:0048026,GO:0048255,GO:0070181,GO:1990904	RNA binding|mRNA 3'-UTR binding|nucleus|nucleoplasm|spliceosomal complex|nucleolus|cytoplasm|poly(U) RNA binding|response to cold|response to UV|cytoplasmic stress granule|translation repressor activity|stress granule assembly|positive regulation of translation|positive regulation of mRNA splicing, via spliceosome|mRNA stabilization|small ribosomal subunit rRNA binding|ribonucleoprotein complex	-	-
STXBP5	1380.34	1485.22	1738.49	502.112	664.419	415.718	1534.68	527.416	1.54116	2.43437e-09	6.04379e-08	STXBP5	Syntaxin-binding protein 5	GO:0005096,GO:0005737,GO:0005829,GO:0005886,GO:0005892,GO:0006887,GO:0008021,GO:0015031,GO:0017075,GO:0017137,GO:0017157,GO:0019905,GO:0030054,GO:0030659,GO:0031201,GO:0031594,GO:0045921,GO:0098685,GO:0098888,GO:0099504,GO:0099523	GTPase activator activity|cytoplasm|cytosol|plasma membrane|acetylcholine-gated channel complex|exocytosis|synaptic vesicle|protein transport|syntaxin-1 binding|Rab GTPase binding|regulation of exocytosis|syntaxin binding|cell junction|cytoplasmic vesicle membrane|SNARE complex|neuromuscular junction|positive regulation of exocytosis|Schaffer collateral - CA1 synapse|extrinsic component of presyn…	-	-
SCD	2300.57	562.537	1735.2	414.471	378.324	497.093	1532.77	429.962	1.83374	5.58666e-05	0.000463484	SCD	Acyl-CoA desaturase	GO:0004768,GO:0005506,GO:0005623,GO:0005789,GO:0006636,GO:0016021,GO:0016491,GO:0070542,GO:1903966	stearoyl-CoA 9-desaturase activity|iron ion binding|cell|endoplasmic reticulum membrane|unsaturated fatty acid biosynthetic process|integral component of membrane|oxidoreductase activity|response to fatty acid|monounsaturated fatty acid biosynthetic process	path:bom01040,path:bom03320,path:bom04152	Biosynthesis of unsaturated fatty acids|PPAR signaling pathway|AMPK signaling pathway
PREP	1416.07	1477.96	1646.41	706.608	639.009	641.267	1513.48	662.295	1.19229	2.43016e-10	7.32305e-09	PREP	Prolyl endopeptidase	GO:0004175,GO:0004252,GO:0005737,GO:0005829,GO:0070008,GO:0070012	endopeptidase activity|serine-type endopeptidase activity|cytoplasm|cytosol|serine-type exopeptidase activity|oligopeptidase activity	path:bom04614	Renin-angiotensin system
ACP5	1112.93	1702.14	1699.03	425.426	432.907	719.989	1504.7	526.107	1.51587	1.46882e-06	1.90579e-05	ACP5	Tartrate-resistant acid phosphatase type 5	GO:0001503,GO:0003993,GO:0005576,GO:0005764,GO:0006811,GO:0008198,GO:0008199,GO:0032496,GO:0032691,GO:0032695,GO:0032720,GO:0032929,GO:0034097,GO:0045019,GO:0045453,GO:0050728,GO:0050830,GO:0055072,GO:0060349	ossification|acid phosphatase activity|extracellular region|lysosome|ion transport|ferrous iron binding|ferric iron binding|response to lipopolysaccharide|negative regulation of interleukin-1 beta production|negative regulation of interleukin-12 production|negative regulation of tumor necrosis factor production|negative regulation of superoxide anion generation|response to cytokine|negative regul…	path:bom00740,path:bom04142,path:bom04380,path:bom05323	Riboflavin metabolism|Lysosome|Osteoclast differentiation|Rheumatoid arthritis
CNNM4	1483.19	1547.5	1477.61	610.751	439.495	656.304	1502.76	568.85	1.40128	1.97031e-09	5.019e-08	CNNM4	Metal transporter CNNM4	GO:0007601,GO:0010960,GO:0015081,GO:0015095,GO:0016021,GO:0016323,GO:0030425,GO:0032991,GO:0043025,GO:0050896,GO:0055065,GO:0070166	visual perception|magnesium ion homeostasis|sodium ion transmembrane transporter activity|magnesium ion transmembrane transporter activity|integral component of membrane|basolateral plasma membrane|dendrite|protein-containing complex|neuronal cell body|response to stimulus|metal ion homeostasis|enamel mineralization	-	-
ABHD6	1450.71	1300.48	1735.2	274.792	87.5226	458.175	1495.46	273.496	2.4506	6.6214e-07	9.47036e-06	ABHD6	Monoacylglycerol lipase ABHD6	GO:0004620,GO:0005739,GO:0009395,GO:0016021,GO:0030336,GO:0032281,GO:0046464,GO:0046889,GO:0047372,GO:0060292,GO:0098978,GO:0098982,GO:0099055,GO:0120163,GO:2000124	phospholipase activity|mitochondrion|phospholipid catabolic process|integral component of membrane|negative regulation of cell migration|AMPA glutamate receptor complex|acylglycerol catabolic process|positive regulation of lipid biosynthetic process|acylglycerol lipase activity|long-term synaptic depression|glutamatergic synapse|GABA-ergic synapse|integral component of postsynaptic membrane|negat…	path:bom04723	Retrograde endocannabinoid signaling
STRN	1430.14	1345.11	1705.6	564.191	712.415	398.913	1493.62	558.506	1.41937	4.09275e-07	6.20797e-06	STRN	Striatin	-	-	-	-
GPSM2	1600.11	1308.78	1570.78	660.049	657.831	893.352	1493.22	737.077	1.01834	1.23577e-05	0.000124129	Gpsm2	G-protein-signaling modulator 2	GO:0000132,GO:0000166,GO:0001965,GO:0005092,GO:0005737,GO:0005813,GO:0005829,GO:0005938,GO:0007052,GO:0008022,GO:0016328,GO:0019904,GO:0031291,GO:0032991,GO:0042802,GO:0043621,GO:0051301,GO:0051661,GO:0060236,GO:0070840,GO:0097431,GO:0097575,GO:0099738,GO:1904778,GO:1905832	establishment of mitotic spindle orientation|nucleotide binding|G-protein alpha-subunit binding|GDP-dissociation inhibitor activity|cytoplasm|centrosome|cytosol|cell cortex|mitotic spindle organization|protein C-terminus binding|lateral plasma membrane|protein domain specific binding|Ran protein signal transduction|protein-containing complex|identical protein binding|protein self-association|cell…	-	-
FAM160A1	1404.16	1327.46	1741.78	552.323	797.114	682.839	1491.13	677.426	1.1383	3.06814e-06	3.65182e-05	FAM160A1	Protein FAM160A1	-	-	-	-
FABP4	1392.25	692.273	2360	117.768	318.093	551.048	1481.51	328.97	2.17086	0.000102121	0.000781511	FABP4	Fatty acid-binding protein, adipocyte	GO:0001816,GO:0005324,GO:0005634,GO:0005737,GO:0005829,GO:0006469,GO:0006631,GO:0008284,GO:0010628,GO:0010629,GO:0015909,GO:0036041,GO:0042632,GO:0045892,GO:0050729,GO:0050872,GO:0050873,GO:0071285	cytokine production|long-chain fatty acid transporter activity|nucleus|cytoplasm|cytosol|negative regulation of protein kinase activity|fatty acid metabolic process|positive regulation of cell proliferation|positive regulation of gene expression|negative regulation of gene expression|long-chain fatty acid transport|long-chain fatty acid binding|cholesterol homeostasis|negative regulation of trans…	path:bom03320,path:bom04923	PPAR signaling pathway|Regulation of lipolysis in adipocytes
DHCR24	1374.93	1431.25	1634.35	331.394	194.808	525.397	1480.18	350.533	2.07776	1.01055e-08	2.2176e-07	DHCR24	Delta(24)-sterol reductase	GO:0000139,GO:0000246,GO:0005634,GO:0005737,GO:0005783,GO:0005789,GO:0006695,GO:0006915,GO:0006979,GO:0007050,GO:0008202,GO:0009888,GO:0016020,GO:0016021,GO:0016628,GO:0019899,GO:0033489,GO:0033490,GO:0042605,GO:0043066,GO:0043154,GO:0043588,GO:0050614,GO:0055114,GO:0071949,GO:1901214	Golgi membrane|delta24(24-1) sterol reductase activity|nucleus|cytoplasm|endoplasmic reticulum|endoplasmic reticulum membrane|cholesterol biosynthetic process|apoptotic process|response to oxidative stress|cell cycle arrest|steroid metabolic process|tissue development|membrane|integral component of membrane|oxidoreductase activity, acting on the CH-CH group of donors, NAD or NADP as acceptor|enzy…	path:bom00100	Steroid biosynthesis
LOC102285929	1201.71	1092.9	2139.68	1.82586	0	0.884507	1478.1	0.903456	10.6631	7.08082e-32	1.96304e-29	-	Lysozyme C, tracheal isozyme	GO:0003796,GO:0008152,GO:0019835,GO:0050829,GO:0050830	lysozyme activity|metabolic process|cytolysis|defense response to Gram-negative bacterium|defense response to Gram-positive bacterium	path:bom04970	Salivary secretion
ABHD17C	1439.89	1291.14	1679.3	197.193	580.661	349.38	1470.11	375.745	1.96828	3.25124e-07	5.0496e-06	Abhd17c	Alpha/beta hydrolase domain-containing protein 17C	GO:0002084,GO:0008474,GO:0014069,GO:0018345,GO:0030054,GO:0043197,GO:0045211,GO:0055038,GO:0098978,GO:0099175,GO:1902817,GO:1905668	protein depalmitoylation|palmitoyl-(protein) hydrolase activity|postsynaptic density|protein palmitoylation|cell junction|dendritic spine|postsynaptic membrane|recycling endosome membrane|glutamatergic synapse|regulation of postsynapse organization|negative regulation of protein localization to microtubule|positive regulation of protein localization to endosome	-	-
SULT2B1	1698.63	927.874	1781.24	917.496	527.959	719.104	1469.25	721.519	1.02583	0.00254556	0.0121815	SULT2B1	Sulfotransferase family cytosolic 2B member 1	GO:0000103,GO:0003676,GO:0004027,GO:0005634,GO:0005737,GO:0005783,GO:0005829,GO:0008202,GO:0008203,GO:0008285,GO:0015485,GO:0043231,GO:0045606,GO:0050294,GO:0050427,GO:0070062,GO:1990239	sulfate assimilation|nucleic acid binding|alcohol sulfotransferase activity|nucleus|cytoplasm|endoplasmic reticulum|cytosol|steroid metabolic process|cholesterol metabolic process|negative regulation of cell proliferation|cholesterol binding|intracellular membrane-bounded organelle|positive regulation of epidermal cell differentiation|steroid sulfotransferase activity|3'-phosphoadenosine 5'-phosp…	path:bom00140	Steroid hormone biosynthesis
FDFT1	1723.53	1325.39	1343.88	596.144	473.375	781.904	1464.27	617.141	1.24628	4.20248e-06	4.80771e-05	FDFT1	Squalene synthase	GO:0004310,GO:0005789,GO:0006695,GO:0006696,GO:0008299,GO:0016021,GO:0045338,GO:0051996	farnesyl-diphosphate farnesyltransferase activity|endoplasmic reticulum membrane|cholesterol biosynthetic process|ergosterol biosynthetic process|isoprenoid biosynthetic process|integral component of membrane|farnesyl diphosphate metabolic process|squalene synthase activity	path:bom00100	Steroid biosynthesis
DLAT	1411.74	1319.16	1659.57	754.994	687.005	724.411	1463.49	722.137	1.01896	3.21201e-07	4.998e-06	DLAT	Dihydrolipoyllysine-residue acetyltransferase component of pyruvate dehydrogenase complex, mitochondrial	GO:0004742,GO:0005739,GO:0005759,GO:0005967,GO:0006006,GO:0006086,GO:0006099,GO:0030431,GO:0042802,GO:0043209,GO:0045254	dihydrolipoyllysine-residue acetyltransferase activity|mitochondrion|mitochondrial matrix|mitochondrial pyruvate dehydrogenase complex|glucose metabolic process|acetyl-CoA biosynthetic process from pyruvate|tricarboxylic acid cycle|sleep|identical protein binding|myelin sheath|pyruvate dehydrogenase complex	path:bom00010,path:bom00020,path:bom00620	Glycolysis / Gluconeogenesis|Citrate cycle (TCA cycle)|Pyruvate metabolism
ST5	1587.12	1740.54	1050.11	3595.12	3824.64	2154.66	1459.26	3191.47	-1.1289	0.000376132	0.00241194	ST5	Suppression of tumorigenicity 5 protein	GO:0017112,GO:0070374	Rab guanyl-nucleotide exchange factor activity|positive regulation of ERK1 and ERK2 cascade	-	-
ABCD3	1338.12	1313.97	1713.28	735.822	569.367	677.532	1455.12	660.907	1.13847	6.58058e-07	9.42819e-06	ABCD3	ATP-binding cassette sub-family D member 3	-	-	path:bom02010,path:bom04146	ABC transporters|Peroxisome
NSF	1309.97	1460.31	1591.6	582.45	579.72	616.501	1453.96	592.89	1.29409	1.44641e-11	5.23035e-10	NSF	Vesicle-fusing ATPase	GO:0000139,GO:0000149,GO:0001921,GO:0005524,GO:0005765,GO:0005795,GO:0005829,GO:0005886,GO:0006813,GO:0006886,GO:0006887,GO:0006888,GO:0006890,GO:0014069,GO:0016192,GO:0016887,GO:0017075,GO:0017137,GO:0017157,GO:0019901,GO:0030165,GO:0035255,GO:0035494,GO:0042623,GO:0043001,GO:0043198,GO:0043209,GO:0044877,GO:0045026,GO:0045732,GO:0046872,GO:0048208,GO:0048211	Golgi membrane|SNARE binding|positive regulation of receptor recycling|ATP binding|lysosomal membrane|Golgi stack|cytosol|plasma membrane|potassium ion transport|intracellular protein transport|exocytosis|ER to Golgi vesicle-mediated transport|retrograde vesicle-mediated transport, Golgi to ER|postsynaptic density|vesicle-mediated transport|ATPase activity|syntaxin-1 binding|Rab GTPase binding|re…	path:bom04721,path:bom04727,path:bom04962	Synaptic vesicle cycle|GABAergic synapse|Vasopressin-regulated water reabsorption
CC2D1B	1499.43	1400.11	1445.82	576.059	808.408	696.107	1448.45	693.525	1.06257	9.53952e-07	1.31249e-05	CC2D1B	Coiled-coil and C2 domain-containing protein 1B	GO:0000122,GO:0000978,GO:0001078,GO:0005634,GO:0005654,GO:0043231	negative regulation of transcription by RNA polymerase II|RNA polymerase II proximal promoter sequence-specific DNA binding|proximal promoter DNA-binding transcription repressor activity, RNA polymerase II-specific|nucleus|nucleoplasm|intracellular membrane-bounded organelle	-	-
PER1	1373.85	1764.41	1206.86	3737.54	5004.79	2129.89	1448.37	3624.07	-1.3231	0.000130987	0.000968805	Per1	Period circadian protein homolog 1	GO:0000122,GO:0000976,GO:0001222,GO:0002028,GO:0005634,GO:0005737,GO:0007623,GO:0008134,GO:0009416,GO:0010608,GO:0031490,GO:0032922,GO:0042634,GO:0042752,GO:0043124,GO:0043153,GO:0045892,GO:0045944,GO:0046329,GO:0070932,GO:0097167,GO:1900015,GO:1900744,GO:2000323	negative regulation of transcription by RNA polymerase II|transcription regulatory region sequence-specific DNA binding|transcription corepressor binding|regulation of sodium ion transport|nucleus|cytoplasm|circadian rhythm|transcription factor binding|response to light stimulus|posttranscriptional regulation of gene expression|chromatin DNA binding|circadian regulation of gene expression|regulat…	path:bom04710,path:bom04713	Circadian rhythm|Circadian entrainment
RNF39	1439.89	1363.79	1532.41	784.208	503.49	447.56	1445.36	578.419	1.32126	1.88963e-06	2.36332e-05	RNF39	RING finger protein 39	GO:0005737,GO:0046872	cytoplasm|metal ion binding	-	-
IL36B	1592.54	1345.11	1394.3	28.3009	192.926	78.7211	1443.98	99.9827	3.85295	8.34978e-13	3.73361e-11	Il36b	Interleukin-36 beta	GO:0001819,GO:0005125,GO:0005149,GO:0005615,GO:0006954,GO:0019221,GO:0030593,GO:0032755,GO:0043123,GO:0045087,GO:0045582,GO:0046330,GO:0071222	positive regulation of cytokine production|cytokine activity|interleukin-1 receptor binding|extracellular space|inflammatory response|cytokine-mediated signaling pathway|neutrophil chemotaxis|positive regulation of interleukin-6 production|positive regulation of I-kappaB kinase/NF-kappaB signaling|innate immune response|positive regulation of T cell differentiation|positive regulation of JNK casc…	path:bom04060	Cytokine-cytokine receptor interaction
PISD	1687.81	1171.78	1420.61	661.875	493.138	613.848	1426.73	589.62	1.27469	2.28678e-07	3.71105e-06	PISD	Phosphatidylserine decarboxylase proenzyme, mitochondrial	GO:0004609,GO:0005634,GO:0005739,GO:0006646,GO:0016540,GO:0031305	phosphatidylserine decarboxylase activity|nucleus|mitochondrion|phosphatidylethanolamine biosynthetic process|protein autoprocessing|integral component of mitochondrial inner membrane	path:bom00564	Glycerophospholipid metabolism
TOM1L1	1601.2	1054.5	1581.74	520.371	569.367	344.073	1412.48	477.937	1.56347	1.52332e-07	2.57523e-06	TOM1L1	TOM1-like protein 1	GO:0005737,GO:0005764,GO:0005768,GO:0005795,GO:0005829,GO:0006886,GO:0007165,GO:0010008,GO:0017124,GO:0019901,GO:0030276,GO:0030295,GO:0031954,GO:0032147,GO:0043130,GO:0043162,GO:0045839,GO:0070062	cytoplasm|lysosome|endosome|Golgi stack|cytosol|intracellular protein transport|signal transduction|endosome membrane|SH3 domain binding|protein kinase binding|clathrin binding|protein kinase activator activity|positive regulation of protein autophosphorylation|activation of protein kinase activity|ubiquitin binding|ubiquitin-dependent protein catabolic process via the multivesicular body sorting…	-	-
MYADM	1322.96	1986.52	921.859	3508.39	4288.61	4432.26	1410.45	4076.42	-1.53104	1.36132e-06	1.78723e-05	MYADM	Myeloid-associated differentiation marker	GO:0001726,GO:0001933,GO:0005886,GO:0005911,GO:0010629,GO:0016021,GO:0030335,GO:0030837,GO:0030864,GO:0031579,GO:0034115,GO:0045121,GO:0061028,GO:0072659,GO:0090038,GO:1900026	ruffle|negative regulation of protein phosphorylation|plasma membrane|cell-cell junction|negative regulation of gene expression|integral component of membrane|positive regulation of cell migration|negative regulation of actin filament polymerization|cortical actin cytoskeleton|membrane raft organization|negative regulation of heterotypic cell-cell adhesion|membrane raft|establishment of endotheli…	-	-
TLR4	1485.36	1010.91	1726.43	414.471	949.573	391.837	1407.56	585.293	1.26611	0.00156471	0.00813866	TLR4	Toll-like receptor 4	GO:0001530,GO:0001875,GO:0002224,GO:0002755,GO:0004888,GO:0005769,GO:0005887,GO:0006954,GO:0032497,GO:0034142,GO:0042116,GO:0045087,GO:0046696,GO:0050702,GO:0050707,GO:0050829,GO:1900227	lipopolysaccharide binding|lipopolysaccharide receptor activity|toll-like receptor signaling pathway|MyD88-dependent toll-like receptor signaling pathway|transmembrane signaling receptor activity|early endosome|integral component of plasma membrane|inflammatory response|detection of lipopolysaccharide|toll-like receptor 4 signaling pathway|macrophage activation|innate immune response|lipopolysacc…	path:bom04064,path:bom04066,path:bom04145,path:bom04151,path:bom04217,path:bom04620,path:bom04621,path:bom05132,path:bom05133,path:bom05134,path:bom05135,path:bom05140,path:bom05142,path:bom05144,path:bom05145,path:bom05146,path:bom05152,path:bom05161,path:bom05162,path:bom05164,path:bom05170,path:bom05205,path:bom05235,path:bom05321,path:bom05323	NF-kappa B signaling pathway|HIF-1 signaling pathway|Phagosome|PI3K-Akt signaling pathway|Necroptosis|Toll-like receptor signaling pathway|NOD-like receptor signaling pathway|Salmonella infection|Pertussis|Legionellosis|Yersinia infection|Leishmaniasis|Chagas disease (American trypanosomiasis)|Malaria|Toxoplasmosis|Amoebiasis|Tuberculosis|Hepatitis B|Measles|Influenza A|Human immunodeficiency vir…
ANLN	1308.89	1184.23	1726.43	182.586	171.281	178.67	1406.52	177.512	2.98598	2.99789e-35	1.01949e-32	ANLN	Anillin	-	-	-	-
S100A14	1378.18	981.845	1852.49	5456.59	4208.61	4932.01	1404.17	4865.74	-1.79305	4.99315e-10	1.41492e-08	S100A14	Protein S100-A14	GO:0005509,GO:0005829,GO:0005886,GO:0006915,GO:0016604,GO:0030054,GO:0032496,GO:0034142,GO:0042379,GO:0042742,GO:0048471,GO:0071624,GO:0090026	calcium ion binding|cytosol|plasma membrane|apoptotic process|nuclear body|cell junction|response to lipopolysaccharide|toll-like receptor 4 signaling pathway|chemokine receptor binding|defense response to bacterium|perinuclear region of cytoplasm|positive regulation of granulocyte chemotaxis|positive regulation of monocyte chemotaxis	-	-
HES2	1294.82	1315.01	1585.03	349.653	442.319	587.313	1398.28	459.761	1.60449	1.97927e-09	5.03414e-08	HES2	Transcription factor HES-2	GO:0000977,GO:0000978,GO:0000981,GO:0001078,GO:0001756,GO:0003714,GO:0005634,GO:0007219,GO:0008134,GO:0030154,GO:0043565,GO:0046983,GO:0050767,GO:1990837	RNA polymerase II regulatory region sequence-specific DNA binding|RNA polymerase II proximal promoter sequence-specific DNA binding|DNA-binding transcription factor activity, RNA polymerase II-specific|proximal promoter DNA-binding transcription repressor activity, RNA polymerase II-specific|somitogenesis|transcription corepressor activity|nucleus|Notch signaling pathway|transcription factor bind…	path:bom05165	Human papillomavirus infection
LOC102267002	1335.95	1597.31	1234.26	3469.14	3642.07	3207.22	1389.18	3439.48	-1.30785	8.56024e-11	2.73303e-09	PCDHGC5	Protocadherin gamma-C5	GO:0005509,GO:0005887,GO:0007155,GO:0007156,GO:0050808	calcium ion binding|integral component of plasma membrane|cell adhesion|homophilic cell adhesion via plasma membrane adhesion molecules|synapse organization	-	-
LOC102270864	1226.61	1376.24	1555.43	5.47759	0.941103	10.6141	1386.1	5.67759	7.91362	1.24469e-69	1.8822e-66	UGT1A9	UDP-glucuronosyltransferase 1-9	GO:0001972,GO:0004857,GO:0005783,GO:0005789,GO:0006805,GO:0008194,GO:0015020,GO:0016021,GO:0019216,GO:0019899,GO:0042573,GO:0042803,GO:0043231,GO:0045922,GO:0046982,GO:0051552,GO:0052695,GO:0052696,GO:0052697,GO:1904224,GO:2001030	retinoic acid binding|enzyme inhibitor activity|endoplasmic reticulum|endoplasmic reticulum membrane|xenobiotic metabolic process|UDP-glycosyltransferase activity|glucuronosyltransferase activity|integral component of membrane|regulation of lipid metabolic process|enzyme binding|retinoic acid metabolic process|protein homodimerization activity|intracellular membrane-bounded organelle|negative reg…	-	-
DTX2	1213.62	1375.21	1568.59	594.318	469.611	729.718	1385.8	597.882	1.21256	1.77064e-06	2.23128e-05	DTX2	Probable E3 ubiquitin-protein ligase DTX2	GO:0005654,GO:0005737,GO:0007219,GO:0008270,GO:0016567,GO:0016740,GO:0031965	nucleoplasm|cytoplasm|Notch signaling pathway|zinc ion binding|protein ubiquitination|transferase activity|nuclear membrane	path:bom04330	Notch signaling pathway
EMILIN1	1542.74	2105.88	498.747	3283.81	3502.79	3634.44	1382.45	3473.68	-1.32916	0.00307392	0.0141443	EMILIN1	EMILIN-1	GO:0003180,GO:0005576,GO:0005581,GO:0005615,GO:0007155,GO:0007160,GO:0010628,GO:0010629,GO:0010811,GO:0016477,GO:0016525,GO:0030023,GO:0030512,GO:0030948,GO:0031012,GO:0032966,GO:0034668,GO:0042802,GO:0048251,GO:0050866,GO:0060394,GO:0062023,GO:0070062,GO:0070207,GO:0070373,GO:0098640,GO:1901203,GO:1904027,GO:1905522,GO:1990971	aortic valve morphogenesis|extracellular region|collagen trimer|extracellular space|cell adhesion|cell-matrix adhesion|positive regulation of gene expression|negative regulation of gene expression|positive regulation of cell-substrate adhesion|cell migration|negative regulation of angiogenesis|extracellular matrix constituent conferring elasticity|negative regulation of transforming growth factor…	-	-
SUOX	1158.41	1392.85	1574.07	284.834	241.864	534.242	1375.11	353.647	1.95879	1.4044e-08	2.95332e-07	SUOX	Sulfite oxidase, mitochondrial	GO:0005739,GO:0005758,GO:0005759,GO:0006790,GO:0008482,GO:0020037,GO:0030151,GO:0042128,GO:0043546,GO:0070221	mitochondrion|mitochondrial intermembrane space|mitochondrial matrix|sulfur compound metabolic process|sulfite oxidase activity|heme binding|molybdenum ion binding|nitrate assimilation|molybdopterin cofactor binding|sulfide oxidation, using sulfide:quinone oxidoreductase	path:bom00920	Sulfur metabolism
ARRB1	1384.67	1503.9	1226.59	380.692	670.066	363.532	1371.72	471.43	1.54118	3.91473e-07	5.9577e-06	ARRB1	Beta-arrestin-1	GO:0000785,GO:0000822,GO:0001934,GO:0002029,GO:0002031,GO:0002092,GO:0005096,GO:0005159,GO:0005547,GO:0005737,GO:0005829,GO:0005886,GO:0006366,GO:0006511,GO:0007602,GO:0008134,GO:0015031,GO:0016567,GO:0016604,GO:0030132,GO:0030276,GO:0031143,GO:0031397,GO:0031410,GO:0031434,GO:0031623,GO:0031625,GO:0031701,GO:0032050,GO:0032088,GO:0032092,GO:0032715,GO:0032717,GO:0033130,GO:0033138,GO:0035025,GO:…	chromatin|inositol hexakisphosphate binding|positive regulation of protein phosphorylation|desensitization of G protein-coupled receptor signaling pathway|G protein-coupled receptor internalization|positive regulation of receptor internalization|GTPase activator activity|insulin-like growth factor receptor binding|phosphatidylinositol-3,4,5-trisphosphate binding|cytoplasm|cytosol|plasma membrane|…	path:bom04010,path:bom04062,path:bom04144,path:bom04340,path:bom04740,path:bom04926,path:bom04928,path:bom05032	MAPK signaling pathway|Chemokine signaling pathway|Endocytosis|Hedgehog signaling pathway|Olfactory transduction|Relaxin signaling pathway|Parathyroid hormone synthesis, secretion and action|Morphine addiction
DPT	1037.15	1510.13	1559.82	7558.15	3294.8	6273.81	1369.03	5708.92	-2.06006	3.61477e-09	8.68903e-08	DPT	Dermatopontin	GO:0005576,GO:0007155,GO:0008285,GO:0030199	extracellular region|cell adhesion|negative regulation of cell proliferation|collagen fibril organization	-	-
PRMT1	1635.84	1238.2	1230.97	3840.7	2542.86	2783.54	1368.34	3055.7	-1.15911	7.89341e-06	8.39508e-05	PRMT1	Protein arginine N-methyltransferase 1	GO:0001701,GO:0003723,GO:0005634,GO:0005654,GO:0005737,GO:0005829,GO:0006355,GO:0006479,GO:0006977,GO:0007166,GO:0008168,GO:0008170,GO:0008276,GO:0008284,GO:0008327,GO:0008469,GO:0016274,GO:0016571,GO:0018216,GO:0019899,GO:0019919,GO:0031175,GO:0034709,GO:0034969,GO:0035241,GO:0035242,GO:0042054,GO:0042802,GO:0043985,GO:0044020,GO:0045648,GO:0045652,GO:0045653,GO:0046985,GO:0048273,GO:0051260,GO:…	in utero embryonic development|RNA binding|nucleus|nucleoplasm|cytoplasm|cytosol|regulation of transcription, DNA-templated|protein methylation|DNA damage response, signal transduction by p53 class mediator resulting in cell cycle arrest|cell surface receptor signaling pathway|methyltransferase activity|N-methyltransferase activity|protein methyltransferase activity|positive regulation of cell pr…	path:bom04068,path:bom04922	FoxO signaling pathway|Glucagon signaling pathway
SLC29A1	1248.26	1567.22	1286.88	2764.35	3318.33	2642.02	1367.45	2908.24	-1.08854	3.55489e-07	5.46853e-06	SLC29A1	Equilibrative nucleoside transporter 1	GO:0005337,GO:0005886,GO:0005887,GO:0006139,GO:0007595,GO:0015858,GO:0015862,GO:0016020,GO:0016323,GO:0016324,GO:0030431,GO:0060079,GO:0071333,GO:0071456,GO:0098793,GO:0098794,GO:0098810	nucleoside transmembrane transporter activity|plasma membrane|integral component of plasma membrane|nucleobase-containing compound metabolic process|lactation|nucleoside transport|uridine transport|membrane|basolateral plasma membrane|apical plasma membrane|sleep|excitatory postsynaptic potential|cellular response to glucose stimulus|cellular response to hypoxia|presynapse|postsynapse|neurotransm…	-	-
HSPA2	1289.4	1408.42	1395.39	351.478	256.921	701.414	1364.4	436.604	1.64357	1.23217e-05	0.000123923	HSPA2	Heat shock-related 70 kDa protein 2	GO:0005524,GO:0005634,GO:0005737,GO:0005829,GO:0005886,GO:0006986,GO:0007283,GO:0009408,GO:0009409,GO:0016192,GO:0016887,GO:0030154,GO:0031072,GO:0034605,GO:0034620,GO:0036128,GO:0042026,GO:0042623,GO:0044183,GO:0051082,GO:0051085,GO:0051787,GO:0072687	ATP binding|nucleus|cytoplasm|cytosol|plasma membrane|response to unfolded protein|spermatogenesis|response to heat|response to cold|vesicle-mediated transport|ATPase activity|cell differentiation|heat shock protein binding|cellular response to heat|cellular response to unfolded protein|CatSper complex|protein refolding|ATPase activity, coupled|protein binding involved in protein folding|unfolded…	path:bom03040,path:bom04010,path:bom04141,path:bom04144,path:bom04213,path:bom04612,path:bom04915,path:bom05134,path:bom05145,path:bom05162	Spliceosome|MAPK signaling pathway|Protein processing in endoplasmic reticulum|Endocytosis|Longevity regulating pathway - multiple species|Antigen processing and presentation|Estrogen signaling pathway|Legionellosis|Toxoplasmosis|Measles
RASSF3	1492.94	1713.56	885.687	619.88	753.824	440.484	1364.06	604.729	1.17376	0.000447859	0.00280696	RASSF3	Ras association domain-containing protein 3	GO:0005829,GO:0005874,GO:0005886,GO:0007165,GO:0042802,GO:0042981	cytosol|microtubule|plasma membrane|signal transduction|identical protein binding|regulation of apoptotic process	-	-
TRAF3IP2	1580.63	1110.54	1385.53	587.927	798.056	559.008	1358.9	648.33	1.06773	3.57197e-05	0.000316548	TRAF3IP2	Adapter protein CIKS	GO:0001783,GO:0002230,GO:0005102,GO:0005622,GO:0006959,GO:0035556,GO:0043123,GO:0048305	B cell apoptotic process|positive regulation of defense response to virus by host|signaling receptor binding|intracellular|humoral immune response|intracellular signal transduction|positive regulation of I-kappaB kinase/NF-kappaB signaling|immunoglobulin secretion	path:bom04218,path:bom04657	Cellular senescence|IL-17 signaling pathway
VPS13A	1213.62	1440.59	1421.7	440.946	543.017	358.225	1358.64	447.396	1.60285	4.07091e-11	1.37076e-09	VPS13A	Vacuolar protein sorting-associated protein 13A	GO:0005622,GO:0005829,GO:0006623,GO:0006895,GO:0006914,GO:0007399,GO:0007626,GO:0008104,GO:0019898,GO:0031045,GO:0035176,GO:0045053	intracellular|cytosol|protein targeting to vacuole|Golgi to endosome transport|autophagy|nervous system development|locomotory behavior|protein localization|extrinsic component of membrane|dense core granule|social behavior|protein retention in Golgi apparatus	-	-
ETS2	1421.48	1066.95	1555.43	3365.98	3122.58	3002.9	1347.96	3163.82	-1.231	4.73198e-08	8.88394e-07	ETS2	Protein C-ets-2	GO:0000981,GO:0005634,GO:0006357,GO:0030154,GO:0043565	DNA-binding transcription factor activity, RNA polymerase II-specific|nucleus|regulation of transcription by RNA polymerase II|cell differentiation|sequence-specific DNA binding	path:bom04014,path:bom05166	Ras signaling pathway|Human T-cell leukemia virus 1 infection
ATG9B	1339.2	1547.5	1152.05	453.727	259.744	570.507	1346.25	427.993	1.65303	4.79099e-07	7.16022e-06	ATG9B	Autophagy-related protein 9B	GO:0000045,GO:0000407,GO:0000421,GO:0000422,GO:0005776,GO:0016021,GO:0031410,GO:0034497,GO:0044805	autophagosome assembly|phagophore assembly site|autophagosome membrane|autophagy of mitochondrion|autophagosome|integral component of membrane|cytoplasmic vesicle|protein localization to phagophore assembly site|late nucleophagy	path:bom04136,path:bom04137,path:bom04140	Autophagy - other|Mitophagy - animal|Autophagy - animal
DDI2	1254.76	1165.55	1608.05	325.003	733.119	332.575	1342.79	463.566	1.53461	3.18406e-05	0.00028596	DDI2	Protein DDI1 homolog 2	GO:0004190,GO:0005654,GO:0005829,GO:0016485,GO:0042802,GO:0043130	aspartic-type endopeptidase activity|nucleoplasm|cytosol|protein processing|identical protein binding|ubiquitin binding	-	-
PRSS36	1222.28	1432.29	1371.28	479.289	764.176	650.997	1341.95	631.487	1.08761	1.40673e-05	0.000139615	PRSS36	Polyserase-2	GO:0004252,GO:0005576,GO:0005737	serine-type endopeptidase activity|extracellular region|cytoplasm	-	-
RNF44	1133.5	1374.17	1515.97	542.281	636.186	633.307	1341.21	603.925	1.1511	1.39248e-07	2.38053e-06	RNF44	RING finger protein 44	GO:0046872	metal ion binding	-	-
STEAP3	1397.66	1194.61	1411.84	206.322	513.842	347.611	1334.7	355.925	1.90705	3.57338e-08	6.90356e-07	STEAP3	Metalloreductase STEAP3	GO:0005737,GO:0005768,GO:0005771,GO:0005886,GO:0006915,GO:0007049,GO:0008823,GO:0009306,GO:0010008,GO:0015677,GO:0016021,GO:0016723,GO:0033572,GO:0042802,GO:0042981,GO:0046872,GO:0052851,GO:0055072,GO:0055114,GO:0098706	cytoplasm|endosome|multivesicular body|plasma membrane|apoptotic process|cell cycle|cupric reductase activity|protein secretion|endosome membrane|copper ion import|integral component of membrane|oxidoreductase activity, oxidizing metal ions, NAD or NADP as acceptor|transferrin transport|identical protein binding|regulation of apoptotic process|metal ion binding|ferric-chelate reductase (NADPH) ac…	path:bom04115,path:bom04216	p53 signaling pathway|Ferroptosis
ST8SIA4	1197.38	1301.52	1505.01	290.312	614.54	199.014	1334.63	367.955	1.85918	4.78038e-06	5.41299e-05	ST8SIA4	CMP-N-acetylneuraminate-poly-alpha-2,8-sialyltransferase	GO:0000139,GO:0001574,GO:0003828,GO:0006486,GO:0006491,GO:0009311,GO:0016021	Golgi membrane|ganglioside biosynthetic process|alpha-N-acetylneuraminate alpha-2,8-sialyltransferase activity|protein glycosylation|N-glycan processing|oligosaccharide metabolic process|integral component of membrane	-	-
SCPEP1	996.012	1272.45	1724.24	623.532	636.186	681.955	1330.9	647.224	1.03999	9.377e-05	0.000725812	SCPEP1	Retinoid-inducible serine carboxypeptidase	GO:0004185,GO:0005829,GO:0042573,GO:0045776,GO:0051603,GO:0070062,GO:0097755	serine-type carboxypeptidase activity|cytosol|retinoic acid metabolic process|negative regulation of blood pressure|proteolysis involved in cellular protein catabolic process|extracellular exosome|positive regulation of blood vessel diameter	-	-
PDK3	987.351	1374.17	1631.07	283.009	305.859	404.22	1330.86	331.029	2.00711	1.75225e-12	7.37898e-11	PDK3	[Pyruvate dehydrogenase (acetyl-transferring)] kinase isozyme 3, mitochondrial	GO:0004672,GO:0004674,GO:0004740,GO:0005524,GO:0005730,GO:0005739,GO:0005759,GO:0006006,GO:0010510,GO:0010906,GO:0018105,GO:0035357,GO:0071333,GO:0071398,GO:0097411,GO:2000377	protein kinase activity|protein serine/threonine kinase activity|pyruvate dehydrogenase (acetyl-transferring) kinase activity|ATP binding|nucleolus|mitochondrion|mitochondrial matrix|glucose metabolic process|regulation of acetyl-CoA biosynthetic process from pyruvate|regulation of glucose metabolic process|peptidyl-serine phosphorylation|peroxisome proliferator activated receptor signaling pathw…	-	-
PCCB	1294.82	1111.58	1555.43	378.866	159.988	458.175	1320.61	332.343	1.99009	3.00371e-07	4.72247e-06	PCCB	Propionyl-CoA carboxylase beta chain, mitochondrial	GO:0004658,GO:0005524,GO:0005759	propionyl-CoA carboxylase activity|ATP binding|mitochondrial matrix	path:bom00280,path:bom00630,path:bom00640	Valine, leucine and isoleucine degradation|Glyoxylate and dicarboxylate metabolism|Propanoate metabolism
LOC102280800	192.707	484.695	3254.46	1.82586	1.88221	2.65352	1310.62	2.12053	9.26988	3.90913e-13	1.84007e-11	IGLL5	Immunoglobulin lambda-like polypeptide 5	GO:0003823,GO:0006910,GO:0006911,GO:0006958,GO:0009897,GO:0034987,GO:0042571,GO:0042742,GO:0045087,GO:0050853,GO:0050871,GO:0070062	antigen binding|phagocytosis, recognition|phagocytosis, engulfment|complement activation, classical pathway|external side of plasma membrane|immunoglobulin receptor binding|immunoglobulin complex, circulating|defense response to bacterium|innate immune response|B cell receptor signaling pathway|positive regulation of B cell activation|extracellular exosome	-	-
LOC102275627	890.998	1658.55	1378.95	215.452	358.56	414.834	1309.5	329.615	1.99013	9.93114e-09	2.18223e-07	Wnk4	Serine/threonine-protein kinase WNK4	GO:0004674,GO:0005524,GO:0005737,GO:0005829,GO:0005923,GO:0006468,GO:0006811,GO:0006821,GO:0008104,GO:0010766,GO:0016020,GO:0019869,GO:0019870,GO:0032414,GO:0035556,GO:0050794,GO:0050801,GO:0070294,GO:0072156,GO:0090188,GO:1903288,GO:2000651	protein serine/threonine kinase activity|ATP binding|cytoplasm|cytosol|bicellular tight junction|protein phosphorylation|ion transport|chloride transport|protein localization|negative regulation of sodium ion transport|membrane|chloride channel inhibitor activity|potassium channel inhibitor activity|positive regulation of ion transmembrane transporter activity|intracellular signal transduction|re…	-	-
SLC25A10	1190.88	1136.49	1591.6	476.55	489.374	566.084	1306.33	510.669	1.35487	8.15393e-09	1.82302e-07	SLC25A10	Mitochondrial dicarboxylate carrier	GO:0005310,GO:0005634,GO:0005654,GO:0005739,GO:0005743,GO:0006094,GO:0006811,GO:0006835,GO:0006839,GO:0008272,GO:0015116,GO:0015117,GO:0015131,GO:0015140,GO:0015141,GO:0015297,GO:0015709,GO:0015729,GO:0016021,GO:0035435,GO:0070221,GO:0071422,GO:0071423	dicarboxylic acid transmembrane transporter activity|nucleus|nucleoplasm|mitochondrion|mitochondrial inner membrane|gluconeogenesis|ion transport|dicarboxylic acid transport|mitochondrial transport|sulfate transport|sulfate transmembrane transporter activity|thiosulfate transmembrane transporter activity|oxaloacetate transmembrane transporter activity|malate transmembrane transporter activity|suc…	path:bom04964	Proximal tubule bicarbonate reclamation
LOC102276950	933.22	1801.78	1178.36	207.235	140.224	119.408	1304.45	155.623	3.06753	6.01609e-19	5.71838e-17	NXPE2	NXPE family member 2	GO:0016021	integral component of membrane	-	-
UPP1	1610.94	1181.12	1116.97	53.8629	123.285	127.369	1303.01	101.505	3.68215	3.4611e-24	5.75719e-22	Upp1	Uridine phosphorylase 1	GO:0004850,GO:0005634,GO:0005654,GO:0005737,GO:0006218,GO:0006220,GO:0009166,GO:0042149,GO:0044206,GO:0046108	uridine phosphorylase activity|nucleus|nucleoplasm|cytoplasm|uridine catabolic process|pyrimidine nucleotide metabolic process|nucleotide catabolic process|cellular response to glucose starvation|UMP salvage|uridine metabolic process	path:bom00240,path:bom00983	Pyrimidine metabolism|Drug metabolism - other enzymes
RAB19	1418.23	1211.22	1270.43	51.1241	34.8208	84.9127	1299.96	56.9525	4.51021	9.56433e-41	4.54552e-38	RAB19	Ras-related protein Rab-19	GO:0000139,GO:0003924,GO:0005525,GO:0005789,GO:0005886,GO:0006886,GO:0006888,GO:0032482	Golgi membrane|GTPase activity|GTP binding|endoplasmic reticulum membrane|plasma membrane|intracellular protein transport|ER to Golgi vesicle-mediated transport|Rab protein signal transduction	-	-
SEZ6	1329.46	1103.28	1451.3	98.5965	143.989	180.439	1294.68	141.008	3.19829	3.20877e-28	7.02299e-26	SEZ6	Seizure protein 6 homolog	GO:0005886,GO:0016021	plasma membrane|integral component of membrane	-	-
GNL3	1668.32	970.428	1232.07	3532.13	2593.68	2177.66	1290.27	2767.82	-1.10112	0.00026715	0.00180129	GNL3	Guanine nucleotide-binding protein-like 3	GO:0003723,GO:0005525,GO:0005615,GO:0005634,GO:0005730,GO:0008283,GO:0016020,GO:0016604,GO:0017145,GO:0019827,GO:0032206,GO:0033235,GO:0042127,GO:0048027,GO:1902895,GO:1904816	RNA binding|GTP binding|extracellular space|nucleus|nucleolus|cell proliferation|membrane|nuclear body|stem cell division|stem cell population maintenance|positive regulation of telomere maintenance|positive regulation of protein sumoylation|regulation of cell proliferation|mRNA 5'-UTR binding|positive regulation of pri-miRNA transcription by RNA polymerase II|positive regulation of protein local…	path:bom03008	Ribosome biogenesis in eukaryotes
GAS6	1442.05	1347.18	1073.13	2799.96	4193.56	3719.35	1287.45	3570.96	-1.47174	4.00833e-09	9.56594e-08	GAS6	Growth arrest-specific protein 6	-	-	path:bom01521	EGFR tyrosine kinase inhibitor resistance
COLEC12	992.764	1592.12	1266.05	2254.94	3578.07	2218.34	1283.65	2683.79	-1.06392	0.00040151	0.00255205	COLEC12	Collectin-12	GO:0004888,GO:0005581,GO:0006910,GO:0006955,GO:0008329,GO:0016021,GO:0030169,GO:0030246,GO:0034138,GO:0046872,GO:0060355,GO:0071360	transmembrane signaling receptor activity|collagen trimer|phagocytosis, recognition|immune response|signaling pattern recognition receptor activity|integral component of membrane|low-density lipoprotein particle binding|carbohydrate binding|toll-like receptor 3 signaling pathway|metal ion binding|positive regulation of cell adhesion molecule production|cellular response to exogenous dsRNA	path:bom04145	Phagosome
MYC	1654.25	937.215	1246.32	6350.35	2672.73	4697.62	1279.26	4573.57	-1.83807	5.46266e-07	8.0058e-06	MYC	Myc proto-oncogene protein	GO:0000165,GO:0000981,GO:0003677,GO:0003700,GO:0005634,GO:0005654,GO:0005730,GO:0005819,GO:0006338,GO:0006355,GO:0006879,GO:0006919,GO:0006974,GO:0008284,GO:0009314,GO:0010332,GO:0016604,GO:0032204,GO:0032873,GO:0042493,GO:0042981,GO:0043066,GO:0043280,GO:0044877,GO:0045656,GO:0045893,GO:0045944,GO:0046983,GO:0048146,GO:0050679,GO:0051276,GO:0051782,GO:0070888,GO:0097193,GO:2000573,GO:2001022	MAPK cascade|DNA-binding transcription factor activity, RNA polymerase II-specific|DNA binding|DNA-binding transcription factor activity|nucleus|nucleoplasm|nucleolus|spindle|chromatin remodeling|regulation of transcription, DNA-templated|cellular iron ion homeostasis|activation of cysteine-type endopeptidase activity involved in apoptotic process|cellular response to DNA damage stimulus|positive…	path:bom04010,path:bom04012,path:bom04110,path:bom04151,path:bom04218,path:bom04310,path:bom04350,path:bom04390,path:bom04550,path:bom04630,path:bom04919,path:bom05160,path:bom05161,path:bom05163,path:bom05166,path:bom05167,path:bom05169,path:bom05200,path:bom05202,path:bom05205,path:bom05206,path:bom05210,path:bom05213,path:bom05216,path:bom05219,path:bom05220,path:bom05221,path:bom05222,path:bo…	MAPK signaling pathway|ErbB signaling pathway|Cell cycle|PI3K-Akt signaling pathway|Cellular senescence|Wnt signaling pathway|TGF-beta signaling pathway|Hippo signaling pathway|Signaling pathways regulating pluripotency of stem cells|Jak-STAT signaling pathway|Thyroid hormone signaling pathway|Hepatitis C|Hepatitis B|Human cytomegalovirus infection|Human T-cell leukemia virus 1 infection|Kaposi s…
ATF7IP	1107.52	1499.75	1218.92	379.779	1059.68	430.755	1275.4	623.405	1.03291	0.0116386	0.0414109	ATF7IP	Activating transcription factor 7-interacting protein 1	GO:0000122,GO:0003714,GO:0005634,GO:0005654,GO:0005667,GO:0005829,GO:0006306,GO:0016032,GO:0016604,GO:0016887,GO:0045892,GO:0045893,GO:0045898	negative regulation of transcription by RNA polymerase II|transcription corepressor activity|nucleus|nucleoplasm|transcription factor complex|cytosol|DNA methylation|viral process|nuclear body|ATPase activity|negative regulation of transcription, DNA-templated|positive regulation of transcription, DNA-templated|regulation of RNA polymerase II transcriptional preinitiation complex assembly	-	-
MFSD11	1363.02	1501.83	954.744	442.771	486.55	497.977	1273.2	475.766	1.42021	1.49919e-08	3.14074e-07	MFSD11	UNC93-like protein MFSD11	GO:0016021	integral component of membrane	-	-
LAPTM5	702.621	1149.98	1965.39	241.927	243.746	302.501	1272.67	262.725	2.27608	2.58627e-09	6.39227e-08	LAPTM5	Lysosomal-associated transmembrane protein 5	GO:0005765,GO:0016020,GO:0016021	lysosomal membrane|membrane|integral component of membrane	path:bom04142	Lysosome
NOV	1397.66	1646.09	766.207	289.399	155.282	295.425	1269.99	246.702	2.36374	4.00431e-10	1.15438e-08	NOV	Protein NOV homolog	GO:0001525,GO:0002062,GO:0005112,GO:0005178,GO:0005520,GO:0005576,GO:0005737,GO:0005921,GO:0007155,GO:0008083,GO:0008201,GO:0010468,GO:0010761,GO:0010832,GO:0014909,GO:0030308,GO:0030424,GO:0030425,GO:0031012,GO:0033627,GO:0035767,GO:0043025,GO:0043231,GO:0044342,GO:0045747,GO:0046676,GO:0048659,GO:0050728,GO:0060326,GO:0060392,GO:0060548,GO:0061484,GO:0062023,GO:0071603,GO:0090027,GO:1901223,GO:…	angiogenesis|chondrocyte differentiation|Notch binding|integrin binding|insulin-like growth factor binding|extracellular region|cytoplasm|gap junction|cell adhesion|growth factor activity|heparin binding|regulation of gene expression|fibroblast migration|negative regulation of myotube differentiation|smooth muscle cell migration|negative regulation of cell growth|axon|dendrite|extracellular matri…	-	-
COL14A1	1138.92	1541.27	1093.95	3313.03	5429.22	3587.56	1258.05	4109.94	-1.70783	1.99735e-09	5.06462e-08	COL14A1	Collagen alpha-1(XIV) chain	GO:0003429,GO:0003723,GO:0005201,GO:0005518,GO:0005576,GO:0005581,GO:0005596,GO:0005615,GO:0005788,GO:0030020,GO:0030198,GO:0030199,GO:0030674,GO:0031012,GO:0062023,GO:0098609	growth plate cartilage chondrocyte morphogenesis|RNA binding|extracellular matrix structural constituent|collagen binding|extracellular region|collagen trimer|collagen type XIV trimer|extracellular space|endoplasmic reticulum lumen|extracellular matrix structural constituent conferring tensile strength|extracellular matrix organization|collagen fibril organization|protein binding, bridging|extrac…	path:bom04974	Protein digestion and absorption
LIPH	1110.77	1466.54	1173.97	343.262	214.572	131.792	1250.43	229.875	2.44376	1.79563e-11	6.43718e-10	LIPH	Lipase member H	GO:0005576,GO:0016020,GO:0016042,GO:0052689	extracellular region|membrane|lipid catabolic process|carboxylic ester hydrolase activity	-	-
IFT57	1340.29	1206.03	1195.9	454.64	491.256	505.053	1247.4	483.65	1.36685	3.28155e-13	1.57306e-11	IFT57	Intraflagellar transport protein 57 homolog	GO:0001843,GO:0001947,GO:0003677,GO:0005794,GO:0005813,GO:0005929,GO:0005930,GO:0006915,GO:0006919,GO:0007224,GO:0030992,GO:0032391,GO:0036064,GO:0042981,GO:0044292,GO:0044458,GO:0050680,GO:0060972,GO:1905515	neural tube closure|heart looping|DNA binding|Golgi apparatus|centrosome|cilium|axoneme|apoptotic process|activation of cysteine-type endopeptidase activity involved in apoptotic process|smoothened signaling pathway|intraciliary transport particle B|photoreceptor connecting cilium|ciliary basal body|regulation of apoptotic process|dendrite terminus|motile cilium assembly|negative regulation of ep…	path:bom05016	Huntington disease
SPTLC2	1241.77	1090.82	1407.45	509.415	781.116	427.217	1246.68	572.583	1.12273	0.000127975	0.000948213	Sptlc2	Serine palmitoyltransferase 2	GO:0004758,GO:0005739,GO:0006686,GO:0016021,GO:0017059,GO:0030148,GO:0030170,GO:0046511,GO:0046512,GO:0046513,GO:1904504	serine C-palmitoyltransferase activity|mitochondrion|sphingomyelin biosynthetic process|integral component of membrane|serine C-palmitoyltransferase complex|sphingolipid biosynthetic process|pyridoxal phosphate binding|sphinganine biosynthetic process|sphingosine biosynthetic process|ceramide biosynthetic process|positive regulation of lipophagy	path:bom00600,path:bom04071	Sphingolipid metabolism|Sphingolipid signaling pathway
MTUS1	1135.67	1403.23	1190.42	407.167	744.413	545.741	1243.1	565.774	1.13584	6.56479e-05	0.000533979	MTUS1	Microtubule-associated tumor suppressor 1	-	-	-	-
HOMER2	1187.64	1143.76	1391.01	210.887	447.024	366.186	1240.8	341.366	1.86198	3.82895e-09	9.16413e-08	Homer2	Homer protein homolog 2	GO:0003779,GO:0005737,GO:0005886,GO:0007216,GO:0007605,GO:0008277,GO:0014069,GO:0019904,GO:0030054,GO:0030160,GO:0030425,GO:0032426,GO:0032703,GO:0035254,GO:0035256,GO:0035584,GO:0042803,GO:0043005,GO:0043025,GO:0045177,GO:0045211,GO:0046982,GO:0048148,GO:0048875,GO:0070885,GO:0098978,GO:2001256	actin binding|cytoplasm|plasma membrane|G protein-coupled glutamate receptor signaling pathway|sensory perception of sound|regulation of G protein-coupled receptor signaling pathway|postsynaptic density|protein domain specific binding|cell junction|GKAP/Homer scaffold activity|dendrite|stereocilium tip|negative regulation of interleukin-2 production|glutamate receptor binding|G protein-coupled gl…	path:bom04068,path:bom04724	FoxO signaling pathway|Glutamatergic synapse
LOC102287098	350.769	2792.96	573.285	230.972	129.872	211.397	1239.01	190.747	2.69943	2.72334e-05	0.000249725	RNF213	E3 ubiquitin-protein ligase RNF213	-	-	-	-
PMVK	1339.2	973.542	1397.59	364.259	686.064	443.138	1236.78	497.821	1.31301	2.66225e-05	0.000244798	PMVK	Phosphomevalonate kinase	GO:0004631,GO:0005524,GO:0005777,GO:0005829,GO:0006695,GO:0019287	phosphomevalonate kinase activity|ATP binding|peroxisome|cytosol|cholesterol biosynthetic process|isopentenyl diphosphate biosynthetic process, mevalonate pathway	path:bom00900,path:bom04146	Terpenoid backbone biosynthesis|Peroxisome
LRP4	1230.94	1522.59	953.648	3513.87	6718.54	4151.87	1235.72	4794.76	-1.95601	1.35948e-09	3.57811e-08	LRP4	Low-density lipoprotein receptor-related protein 4	GO:0001822,GO:0001942,GO:0005509,GO:0005886,GO:0006897,GO:0009953,GO:0009954,GO:0009986,GO:0014069,GO:0016021,GO:0016055,GO:0030279,GO:0030425,GO:0030509,GO:0030971,GO:0031594,GO:0034185,GO:0042475,GO:0042733,GO:0042803,GO:0043025,GO:0044853,GO:0048813,GO:0050731,GO:0050771,GO:0050808,GO:0051124,GO:0051290,GO:0060173,GO:0071340,GO:0090090,GO:0097060,GO:0097104,GO:0097105,GO:0097110,GO:1901631,GO:…	kidney development|hair follicle development|calcium ion binding|plasma membrane|endocytosis|dorsal/ventral pattern formation|proximal/distal pattern formation|cell surface|postsynaptic density|integral component of membrane|Wnt signaling pathway|negative regulation of ossification|dendrite|BMP signaling pathway|receptor tyrosine kinase binding|neuromuscular junction|apolipoprotein binding|odonto…	-	-
GSDMC	987.351	638.303	2080.49	195.367	236.217	317.538	1235.38	249.707	2.30643	1.27367e-07	2.21367e-06	GSDMC	Gasdermin-C	GO:0001786,GO:0005546,GO:0005737,GO:0005739,GO:0005815,GO:0005829,GO:0005886,GO:0070269,GO:0070273	phosphatidylserine binding|phosphatidylinositol-4,5-bisphosphate binding|cytoplasm|mitochondrion|microtubule organizing center|cytosol|plasma membrane|pyroptosis|phosphatidylinositol-4-phosphate binding	-	-
LCP1	908.319	1076.29	1720.95	310.396	400.91	245.893	1235.19	319.066	1.953	3.57069e-09	8.5955e-08	LCP1	Plastin-2	-	-	-	-
GRAMD3	1227.69	1178.01	1297.84	472.898	519.489	529.82	1234.51	507.402	1.28267	4.6403e-12	1.84217e-10	GRAMD2B	GRAM domain-containing protein 2B	GO:0005881,GO:0042802	cytoplasmic microtubule|identical protein binding	-	-
NOP58	1460.46	899.851	1339.49	3784.1	2400.75	1890.19	1233.27	2691.68	-1.12608	0.000747205	0.00435342	NOP58	Nucleolar protein 58	GO:0001094,GO:0001650,GO:0003723,GO:0005634,GO:0005654,GO:0005730,GO:0005732,GO:0005829,GO:0006364,GO:0015030,GO:0016020,GO:0030515,GO:0031428,GO:0032040,GO:0048254,GO:0051117,GO:0070761	TFIID-class transcription factor complex binding|fibrillar center|RNA binding|nucleus|nucleoplasm|nucleolus|small nucleolar ribonucleoprotein complex|cytosol|rRNA processing|Cajal body|membrane|snoRNA binding|box C/D snoRNP complex|small-subunit processome|snoRNA localization|ATPase binding|pre-snoRNP complex	path:bom03008	Ribosome biogenesis in eukaryotes
LOC102279872	1097.78	1196.69	1388.82	276.618	205.161	415.718	1227.76	299.166	2.03654	4.89916e-11	1.62985e-09	Cbr3	Carbonyl reductase [NADPH] 3	GO:0000253,GO:0004090,GO:0005654,GO:0005829,GO:0042376,GO:0050890,GO:0070402	3-keto sterol reductase activity|carbonyl reductase (NADPH) activity|nucleoplasm|cytosol|phylloquinone catabolic process|cognition|NADPH binding	path:bom00590,path:bom00980	Arachidonic acid metabolism|Metabolism of xenobiotics by cytochrome P450
LOC102278151	963.533	1728.09	985.436	2560.77	2990.83	2202.42	1225.69	2584.67	-1.07625	0.000404459	0.00256883	IFITM3	Interferon-induced transmembrane protein 3	GO:0005765,GO:0005886,GO:0006955,GO:0009615,GO:0016021,GO:0031902,GO:0032897,GO:0032991,GO:0034341,GO:0035455,GO:0035456,GO:0045071,GO:0046597,GO:0051607,GO:0060337	lysosomal membrane|plasma membrane|immune response|response to virus|integral component of membrane|late endosome membrane|negative regulation of viral transcription|protein-containing complex|response to interferon-gamma|response to interferon-alpha|response to interferon-beta|negative regulation of viral genome replication|negative regulation of viral entry into host cell|defense response to vi…	-	-
ME1	1006.84	1450.97	1191.51	104.074	62.1128	165.403	1216.44	110.53	3.45907	1.07848e-20	1.22873e-18	ME1	NADP-dependent malic enzyme	-	-	path:bom00620,path:bom03320	Pyruvate metabolism|PPAR signaling pathway
NSDHL	1237.44	1012.98	1374.57	450.075	201.396	603.234	1208.33	418.235	1.53031	9.57826e-05	0.000739669	NSDHL	Sterol-4-alpha-carboxylate 3-dehydrogenase, decarboxylating	GO:0001942,GO:0003854,GO:0005783,GO:0005789,GO:0005811,GO:0006695,GO:0007224,GO:0008203,GO:0016021,GO:0016491,GO:0016616,GO:0047012,GO:0060716,GO:0103066,GO:0103067	hair follicle development|3-beta-hydroxy-delta5-steroid dehydrogenase activity|endoplasmic reticulum|endoplasmic reticulum membrane|lipid droplet|cholesterol biosynthetic process|smoothened signaling pathway|cholesterol metabolic process|integral component of membrane|oxidoreductase activity|oxidoreductase activity, acting on the CH-OH group of donors, NAD or NADP as acceptor|sterol-4-alpha-carbo…	path:bom00100	Steroid biosynthesis
PLEKHN1	1420.4	1093.94	1109.3	268.402	421.614	537.78	1207.88	409.265	1.56121	4.74543e-07	7.1113e-06	PLEKHN1	Pleckstrin homology domain-containing family N member 1	GO:0001666,GO:0001786,GO:0005739,GO:0005856,GO:0005886,GO:0031966,GO:0043065,GO:0061158,GO:0070300,GO:1901612,GO:1901981	response to hypoxia|phosphatidylserine binding|mitochondrion|cytoskeleton|plasma membrane|mitochondrial membrane|positive regulation of apoptotic process|3'-UTR-mediated mRNA destabilization|phosphatidic acid binding|cardiolipin binding|phosphatidylinositol phosphate binding	-	-
NCOA2	1081.54	1350.3	1178.36	294.877	590.072	334.344	1203.4	406.431	1.56635	8.85807e-07	1.22685e-05	NCOA2	Nuclear receptor coactivator 2	GO:0000122,GO:0000978,GO:0000981,GO:0001162,GO:0003682,GO:0003713,GO:0005634,GO:0005654,GO:0005737,GO:0006355,GO:0010906,GO:0015721,GO:0016604,GO:0016922,GO:0017162,GO:0019216,GO:0019904,GO:0030374,GO:0030375,GO:0032570,GO:0032870,GO:0032922,GO:0032991,GO:0035257,GO:0045475,GO:0045944,GO:0046983,GO:1904017	negative regulation of transcription by RNA polymerase II|RNA polymerase II proximal promoter sequence-specific DNA binding|DNA-binding transcription factor activity, RNA polymerase II-specific|RNA polymerase II intronic transcription regulatory region sequence-specific DNA binding|chromatin binding|transcription coactivator activity|nucleus|nucleoplasm|cytoplasm|regulation of transcription, DNA-…	path:bom04915,path:bom04919	Estrogen signaling pathway|Thyroid hormone signaling pathway
CPT2	1088.03	1207.07	1308.8	450.075	505.372	497.977	1201.3	484.475	1.3101	2.92385e-11	1.01747e-09	CPT2	Carnitine O-palmitoyltransferase 2, mitochondrial	GO:0004095,GO:0005739,GO:0005743,GO:0006635	carnitine O-palmitoyltransferase activity|mitochondrion|mitochondrial inner membrane|fatty acid beta-oxidation	path:bom00071,path:bom03320,path:bom04714	Fatty acid degradation|PPAR signaling pathway|Thermogenesis
KLF9	997.094	1605.62	997.493	2206.55	4015.69	2212.15	1200.07	2811.46	-1.22809	0.000316358	0.00208022	KLF9	Krueppel-like factor 9	GO:0000981,GO:0003677,GO:0005634,GO:0006357,GO:0010839,GO:0046872,GO:0048511,GO:0071387	DNA-binding transcription factor activity, RNA polymerase II-specific|DNA binding|nucleus|regulation of transcription by RNA polymerase II|negative regulation of keratinocyte proliferation|metal ion binding|rhythmic process|cellular response to cortisol stimulus	-	-
NR1D2	1163.82	1387.66	1046.82	361.521	891.225	228.203	1199.43	493.649	1.28106	0.00540375	0.0223764	NR1D2	Nuclear receptor subfamily 1 group D member 2	GO:0000122,GO:0000976,GO:0000977,GO:0000978,GO:0000980,GO:0000981,GO:0001078,GO:0001206,GO:0003707,GO:0004879,GO:0005634,GO:0005654,GO:0006355,GO:0006367,GO:0007275,GO:0008134,GO:0008270,GO:0009755,GO:0019216,GO:0030154,GO:0030374,GO:0033993,GO:0038023,GO:0042752,GO:0045892,GO:0045893,GO:0045944,GO:0048511,GO:0050727,GO:0055088,GO:0090575,GO:0097009,GO:2001014	negative regulation of transcription by RNA polymerase II|transcription regulatory region sequence-specific DNA binding|RNA polymerase II regulatory region sequence-specific DNA binding|RNA polymerase II proximal promoter sequence-specific DNA binding|RNA polymerase II distal enhancer sequence-specific DNA binding|DNA-binding transcription factor activity, RNA polymerase II-specific|proximal prom…	-	-
SLC25A34	1326.21	1210.18	1054.49	346.914	175.045	467.02	1196.96	329.66	1.85996	3.14554e-07	4.90375e-06	SLC25A34	Solute carrier family 25 member 34	GO:0001835,GO:0005743,GO:0016021	blastocyst hatching|mitochondrial inner membrane|integral component of membrane	-	-
CISD1	1111.85	1060.72	1417.32	372.476	127.99	517.436	1196.63	339.301	1.81801	5.4773e-05	0.000455319	CISD1	CDGSH iron-sulfur domain-containing protein 1	GO:0005741,GO:0016021,GO:0042802,GO:0043457,GO:0046872,GO:0051537	mitochondrial outer membrane|integral component of membrane|identical protein binding|regulation of cellular respiration|metal ion binding|2 iron, 2 sulfur cluster binding	-	-
LOC102275351	789.231	1438.52	1342.78	127.81	534.547	264.468	1190.18	308.941	1.94601	5.6083e-05	0.000465047	SAMD9	Sterile alpha motif domain-containing protein 9	GO:0005737,GO:0005829,GO:0034058,GO:0043231	cytoplasm|cytosol|endosomal vesicle fusion|intracellular membrane-bounded organelle	-	-
UBALD2	1261.25	1000.53	1300.03	419.035	784.88	542.203	1187.27	582.039	1.02856	0.000526106	0.00323402	UBALD2	UBA-like domain-containing protein 2	-	-	-	-
ATXN10	1140	1260	1145.47	2778.05	1574.47	2938.33	1181.82	2430.28	-1.04014	0.000322836	0.00211586	ATXN10	Ataxin-10	GO:0048471	perinuclear region of cytoplasm	-	-
ASXL2	1135.67	1165.55	1240.84	450.988	769.822	461.713	1180.69	560.841	1.07418	0.00013274	0.000979591	ASXL2	Putative Polycomb group protein ASXL2	GO:0003677,GO:0003682,GO:0005654,GO:0006351,GO:0009887,GO:0016579,GO:0035360,GO:0035517,GO:0042975,GO:0045600,GO:0045944,GO:0046872	DNA binding|chromatin binding|nucleoplasm|transcription, DNA-templated|animal organ morphogenesis|protein deubiquitination|positive regulation of peroxisome proliferator activated receptor signaling pathway|PR-DUB complex|peroxisome proliferator activated receptor binding|positive regulation of fat cell differentiation|positive regulation of transcription by RNA polymerase II|metal ion binding	-	-
OGN	1198.46	1513.24	827.591	4332.77	3644.89	3961.71	1179.77	3979.79	-1.75407	1.8375e-10	5.62891e-09	OGN	Mimecan	GO:0005576,GO:0008083	extracellular region|growth factor activity	-	-
SLC31A1	1246.1	1231.98	1044.63	402.603	894.989	245.008	1174.23	514.2	1.19157	0.00653482	0.0259242	SLC31A1	High affinity copper uptake protein 1	GO:0005375,GO:0005770,GO:0005886,GO:0005887,GO:0006825,GO:0006855,GO:0006878,GO:0042802,GO:0043025,GO:0055037,GO:0072719,GO:0098705	copper ion transmembrane transporter activity|late endosome|plasma membrane|integral component of plasma membrane|copper ion transport|drug transmembrane transport|cellular copper ion homeostasis|identical protein binding|neuronal cell body|recycling endosome|cellular response to cisplatin|copper ion import across plasma membrane	path:bom01524,path:bom04978	Platinum drug resistance|Mineral absorption
FBXL19	1159.49	1064.88	1275.91	576.972	288.919	526.282	1166.76	464.058	1.32988	1.55082e-05	0.000152551	FBXL19	F-box/LRR-repeat protein 19	GO:0000209,GO:0003677,GO:0004842,GO:0005829,GO:0008270,GO:0019005,GO:0043161,GO:0043687	protein polyubiquitination|DNA binding|ubiquitin-protein transferase activity|cytosol|zinc ion binding|SCF ubiquitin ligase complex|proteasome-mediated ubiquitin-dependent protein catabolic process|post-translational protein modification	-	-
CXADR	1151.91	1007.79	1339.49	269.315	457.376	222.896	1166.4	316.529	1.88202	6.31209e-09	1.45222e-07	CXADR	Coxsackievirus and adenovirus receptor homolog	GO:0001669,GO:0005634,GO:0005737,GO:0005886,GO:0005912,GO:0005923,GO:0007005,GO:0007157,GO:0007507,GO:0008013,GO:0008354,GO:0010669,GO:0016021,GO:0016323,GO:0016327,GO:0030165,GO:0030175,GO:0030426,GO:0030593,GO:0031532,GO:0034109,GO:0043005,GO:0044297,GO:0045121,GO:0045216,GO:0046629,GO:0048739,GO:0050839,GO:0071253,GO:0086067	acrosomal vesicle|nucleus|cytoplasm|plasma membrane|adherens junction|bicellular tight junction|mitochondrion organization|heterophilic cell-cell adhesion via plasma membrane cell adhesion molecules|heart development|beta-catenin binding|germ cell migration|epithelial structure maintenance|integral component of membrane|basolateral plasma membrane|apicolateral plasma membrane|PDZ domain binding|f…	path:bom05416	Viral myocarditis
PRPF3	1291.57	1109.51	1090.67	2316.11	2899.54	2015.79	1163.91	2410.48	-1.0503	4.74378e-06	5.37521e-05	PRPF3	U4/U6 small nuclear ribonucleoprotein Prp3	GO:0000244,GO:0000375,GO:0000398,GO:0003723,GO:0005634,GO:0005654,GO:0005681,GO:0005829,GO:0006397,GO:0008380,GO:0015030,GO:0016607,GO:0042802,GO:0046540,GO:0071005	spliceosomal tri-snRNP complex assembly|RNA splicing, via transesterification reactions|mRNA splicing, via spliceosome|RNA binding|nucleus|nucleoplasm|spliceosomal complex|cytosol|mRNA processing|RNA splicing|Cajal body|nuclear speck|identical protein binding|U4/U6 x U5 tri-snRNP complex|U2-type precatalytic spliceosome	path:bom03040	Spliceosome
ADA	1338.12	1556.84	595.208	3111.27	4218.02	1853.93	1163.39	3061.07	-1.39561	0.000930237	0.00522932	ADA	Adenosine deaminase	-	-	path:bom00230,path:bom05340	Purine metabolism|Primary immunodeficiency
LIPA	769.744	1235.09	1479.8	182.586	209.866	223.78	1161.54	205.411	2.49939	1.5864e-16	1.14731e-14	LIPA	Lysosomal acid lipase/cholesteryl ester hydrolase	GO:0004771,GO:0005764,GO:0016042	sterol esterase activity|lysosome|lipid catabolic process	path:bom00100,path:bom04142,path:bom04979	Steroid biosynthesis|Lysosome|Cholesterol metabolism
KRT4	2787.75	339.39	355.152	336358	92130.2	453750	1160.76	294079	-7.98499	2.27302e-12	9.33565e-11	KRT4	Keratin, type II cytoskeletal 4	-	-	-	-
PIKFYVE	898.576	1270.38	1312.09	326.829	769.822	328.152	1160.35	474.935	1.28901	0.000910881	0.00513265	PIKFYVE	1-phosphatidylinositol 3-phosphate 5-kinase	GO:0000139,GO:0000285,GO:0005524,GO:0005829,GO:0005911,GO:0006661,GO:0008270,GO:0010008,GO:0012506,GO:0016308,GO:0031901,GO:0031902,GO:0032288,GO:0034504,GO:0035556,GO:0042147,GO:0043813,GO:0045121,GO:0048471,GO:1904562,GO:2000785	Golgi membrane|1-phosphatidylinositol-3-phosphate 5-kinase activity|ATP binding|cytosol|cell-cell junction|phosphatidylinositol biosynthetic process|zinc ion binding|endosome membrane|vesicle membrane|1-phosphatidylinositol-4-phosphate 5-kinase activity|early endosome membrane|late endosome membrane|myelin assembly|protein localization to nucleus|intracellular signal transduction|retrograde trans…	path:bom00562,path:bom04070,path:bom04145,path:bom04810	Inositol phosphate metabolism|Phosphatidylinositol signaling system|Phagosome|Regulation of actin cytoskeleton
PPFIBP2	1151.91	1064.88	1251.8	278.444	439.495	482.056	1156.19	399.998	1.53121	2.32119e-08	4.69717e-07	PPFIBP2	Liprin-beta-2	GO:0005615,GO:0005622,GO:0005829,GO:0042802,GO:0098793	extracellular space|intracellular|cytosol|identical protein binding|presynapse	-	-
GSTM3	1383.59	842.767	1235.36	610.751	494.079	573.16	1153.9	559.33	1.04458	8.45776e-05	0.000664555	Gstm5	Glutathione S-transferase Mu 5	GO:0004364,GO:0005737,GO:0006749,GO:0042803	glutathione transferase activity|cytoplasm|glutathione metabolic process|protein homodimerization activity	path:bom00480,path:bom00980,path:bom00982,path:bom00983,path:bom01524,path:bom05200,path:bom05204,path:bom05225,path:bom05418	Glutathione metabolism|Metabolism of xenobiotics by cytochrome P450|Drug metabolism - cytochrome P450|Drug metabolism - other enzymes|Platinum drug resistance|Pathways in cancer|Chemical carcinogenesis|Hepatocellular carcinoma|Fluid shear stress and atherosclerosis
NPC1	1121.6	1072.14	1263.86	412.645	641.832	369.724	1152.53	474.734	1.27987	4.92613e-06	5.55619e-05	NPC1	NPC intracellular cholesterol transporter 1	GO:0005319,GO:0005576,GO:0005635,GO:0005764,GO:0005783,GO:0005887,GO:0006486,GO:0007041,GO:0008203,GO:0008206,GO:0015485,GO:0030301,GO:0031902,GO:0032367,GO:0042632,GO:0048471,GO:1905103	lipid transporter activity|extracellular region|nuclear envelope|lysosome|endoplasmic reticulum|integral component of plasma membrane|protein glycosylation|lysosomal transport|cholesterol metabolic process|bile acid metabolic process|cholesterol binding|cholesterol transport|late endosome membrane|intracellular cholesterol transport|cholesterol homeostasis|perinuclear region of cytoplasm|integral…	path:bom04142,path:bom04979	Lysosome|Cholesterol metabolism
COL4A5	915.898	1334.73	1206.86	4283.47	5268.3	5231.86	1152.49	4927.88	-2.09614	4.59382e-19	4.44266e-17	COL4A5	Collagen alpha-5(IV) chain	-	-	path:bom04151,path:bom04510,path:bom04512,path:bom04926,path:bom04933,path:bom04974,path:bom05146,path:bom05165,path:bom05200,path:bom05222	PI3K-Akt signaling pathway|Focal adhesion|ECM-receptor interaction|Relaxin signaling pathway|AGE-RAGE signaling pathway in diabetic complications|Protein digestion and absorption|Amoebiasis|Human papillomavirus infection|Pathways in cancer|Small cell lung cancer
TRAK2	1161.65	1280.76	1013.94	479.289	335.033	558.124	1152.12	457.482	1.33228	6.56787e-07	9.4181e-06	TRAK2	Trafficking kinesin-binding protein 2	GO:0005102,GO:0005634,GO:0005737,GO:0005739,GO:0005769,GO:0005886,GO:0006357,GO:0006493,GO:0006605,GO:0008089,GO:0008104,GO:0008333,GO:0017022,GO:0019894,GO:0019899,GO:0022008,GO:0030425,GO:0030911,GO:0031410,GO:0032839,GO:0043025,GO:0044295,GO:0047496,GO:0048311,GO:0048813,GO:0050771,GO:0050811,GO:0098957,GO:0098972,GO:1904115	signaling receptor binding|nucleus|cytoplasm|mitochondrion|early endosome|plasma membrane|regulation of transcription by RNA polymerase II|protein O-linked glycosylation|protein targeting|anterograde axonal transport|protein localization|endosome to lysosome transport|myosin binding|kinesin binding|enzyme binding|neurogenesis|dendrite|TPR domain binding|cytoplasmic vesicle|dendrite cytoplasm|neur…	path:bom04727	GABAergic synapse
TOM1	1047.98	1193.57	1212.34	465.595	436.672	637.729	1151.3	513.332	1.16506	1.23416e-06	1.64656e-05	TOM1	Target of Myb protein 1	GO:0005737,GO:0005768,GO:0005769,GO:0005829,GO:0005886,GO:0006886,GO:0006897,GO:0015031,GO:0016020,GO:0016197,GO:0030276,GO:0035577,GO:0035579,GO:0043312,GO:0070062	cytoplasm|endosome|early endosome|cytosol|plasma membrane|intracellular protein transport|endocytosis|protein transport|membrane|endosomal transport|clathrin binding|azurophil granule membrane|specific granule membrane|neutrophil degranulation|extracellular exosome	-	-
ADAMTSL4	1069.63	1513.24	865.956	3705.59	5064.08	3079.85	1149.61	3949.84	-1.78052	6.95133e-09	1.58395e-07	ADAMTSL4	ADAMTS-like protein 4	GO:0002020,GO:0002064,GO:0005614,GO:0005788,GO:0006915,GO:0008233,GO:0030198,GO:0043065	protease binding|epithelial cell development|interstitial matrix|endoplasmic reticulum lumen|apoptotic process|peptidase activity|extracellular matrix organization|positive regulation of apoptotic process	-	-
CEMIP	1078.29	1035.82	1329.63	106.813	393.381	104.372	1147.91	201.522	2.51052	4.34331e-07	6.55e-06	CEMIP	Cell migration-inducing and hyaluronan-binding protein	GO:0004415,GO:0005540,GO:0005576,GO:0005634,GO:0005737,GO:0005783,GO:0005886,GO:0005905,GO:0007605,GO:0010800,GO:0030213,GO:0030214,GO:0030335,GO:0030665,GO:0032050,GO:0045334,GO:0046923,GO:0051281,GO:0090314,GO:1900020	hyalurononglucosaminidase activity|hyaluronic acid binding|extracellular region|nucleus|cytoplasm|endoplasmic reticulum|plasma membrane|clathrin-coated pit|sensory perception of sound|positive regulation of peptidyl-threonine phosphorylation|hyaluronan biosynthetic process|hyaluronan catabolic process|positive regulation of cell migration|clathrin-coated vesicle membrane|clathrin heavy chain bind…	-	-
PCOLCE	892.08	1320.2	1214.53	3135	3477.38	3254.1	1142.27	3288.83	-1.5256	2.54915e-11	8.94568e-10	Pcolce	Procollagen C-endopeptidase enhancer 1	GO:0005518,GO:0005615,GO:0008201,GO:0016504	collagen binding|extracellular space|heparin binding|peptidase activator activity	-	-
NOP56	1379.26	930.988	1110.4	3235.43	1770.22	2318.29	1140.21	2441.31	-1.09842	0.00025056	0.00170462	Nop56	Nucleolar protein 56	GO:0001650,GO:0005654,GO:0005732,GO:0005737,GO:0030515,GO:0031428,GO:0032040,GO:0042254,GO:0070761,GO:1990226	fibrillar center|nucleoplasm|small nucleolar ribonucleoprotein complex|cytoplasm|snoRNA binding|box C/D snoRNP complex|small-subunit processome|ribosome biogenesis|pre-snoRNP complex|histone methyltransferase binding	path:bom03008	Ribosome biogenesis in eukaryotes
RAB11FIP1	1130.26	1135.45	1154.24	416.296	721.826	299.848	1139.98	479.323	1.25023	0.000263092	0.00177609	Rab11fip1	Rab11 family-interacting protein 1	GO:0015031,GO:0017137,GO:0030670,GO:0043231,GO:0045055,GO:0055037	protein transport|Rab GTPase binding|phagocytic vesicle membrane|intracellular membrane-bounded organelle|regulated exocytosis|recycling endosome	path:bom04144	Endocytosis
LOC102279511	1330.54	1611.84	465.862	119.594	93.1692	159.211	1136.08	123.991	3.19544	1.36201e-12	5.85418e-11	-	BOLA class I histocompatibility antigen, alpha chain BL3-7	GO:0001916,GO:0002474,GO:0002476,GO:0005102,GO:0005886,GO:0006955,GO:0016021,GO:0042605,GO:0042612	positive regulation of T cell mediated cytotoxicity|antigen processing and presentation of peptide antigen via MHC class I|antigen processing and presentation of endogenous peptide antigen via MHC class Ib|signaling receptor binding|plasma membrane|immune response|integral component of membrane|peptide antigen binding|MHC class I protein complex	path:bom04144,path:bom04145,path:bom04218,path:bom04514,path:bom04612,path:bom04650,path:bom04940,path:bom05163,path:bom05165,path:bom05166,path:bom05167,path:bom05168,path:bom05169,path:bom05170,path:bom05203,path:bom05320,path:bom05330,path:bom05332,path:bom05416	Endocytosis|Phagosome|Cellular senescence|Cell adhesion molecules (CAMs)|Antigen processing and presentation|Natural killer cell mediated cytotoxicity|Type I diabetes mellitus|Human cytomegalovirus infection|Human papillomavirus infection|Human T-cell leukemia virus 1 infection|Kaposi sarcoma-associated herpesvirus infection|Herpes simplex virus 1 infection|Epstein-Barr virus infection|Human immu…
HEXB	926.724	1071.1	1398.68	534.977	473.375	627.115	1132.17	545.156	1.05415	3.73634e-05	0.00032849	HEXB	Beta-hexosaminidase subunit beta	GO:0004563,GO:0005764,GO:0005975,GO:0102148	beta-N-acetylhexosaminidase activity|lysosome|carbohydrate metabolic process|N-acetyl-beta-D-galactosaminidase activity	path:bom00511,path:bom00520,path:bom00531,path:bom00603,path:bom00604,path:bom04142	Other glycan degradation|Amino sugar and nucleotide sugar metabolism|Glycosaminoglycan degradation|Glycosphingolipid biosynthesis - globo and isoglobo series|Glycosphingolipid biosynthesis - ganglio series|Lysosome
ZBTB7A	1092.37	1123	1180.55	513.067	646.538	497.093	1131.97	552.233	1.03568	8.52703e-07	1.18793e-05	ZBTB7A	Zinc finger and BTB domain-containing protein 7A	-	-	-	-
LOC102271117	1079.37	1212.26	1103.82	397.125	209.866	622.693	1131.82	409.895	1.46501	0.000122506	0.000913795	HLA-DRB1	HLA class II histocompatibility antigen, DRB1-4 beta chain	GO:0000139,GO:0001934,GO:0002381,GO:0002437,GO:0002455,GO:0002503,GO:0002862,GO:0005765,GO:0005886,GO:0005887,GO:0006955,GO:0007165,GO:0009897,GO:0012507,GO:0016045,GO:0019886,GO:0030658,GO:0030666,GO:0030669,GO:0031902,GO:0032395,GO:0032588,GO:0032673,GO:0032689,GO:0033674,GO:0035774,GO:0042088,GO:0042130,GO:0042605,GO:0042609,GO:0042613,GO:0043123,GO:0043410,GO:0045657,GO:0045893,GO:0046598,GO:…	Golgi membrane|positive regulation of protein phosphorylation|immunoglobulin production involved in immunoglobulin mediated immune response|inflammatory response to antigenic stimulus|humoral immune response mediated by circulating immunoglobulin|peptide antigen assembly with MHC class II protein complex|negative regulation of inflammatory response to antigenic stimulus|lysosomal membrane|plasma …	path:bom04145,path:bom04514,path:bom04612,path:bom04640,path:bom04658,path:bom04659,path:bom04672,path:bom04940,path:bom05140,path:bom05145,path:bom05150,path:bom05152,path:bom05164,path:bom05166,path:bom05168,path:bom05169,path:bom05310,path:bom05320,path:bom05321,path:bom05322,path:bom05323,path:bom05330,path:bom05332,path:bom05416	Phagosome|Cell adhesion molecules (CAMs)|Antigen processing and presentation|Hematopoietic cell lineage|Th1 and Th2 cell differentiation|Th17 cell differentiation|Intestinal immune network for IgA production|Type I diabetes mellitus|Leishmaniasis|Toxoplasmosis|Staphylococcus aureus infection|Tuberculosis|Influenza A|Human T-cell leukemia virus 1 infection|Herpes simplex virus 1 infection|Epstein-…
RBP2	942.963	1194.61	1255.09	356.956	408.439	856.203	1130.89	540.532	1.0648	0.00398045	0.0174102	RBP2	Retinol-binding protein 2	GO:0005737,GO:0016918,GO:0019841	cytoplasm|retinal binding|retinol binding	path:bom04977	Vitamin digestion and absorption
DYSF	1331.62	1594.2	458.189	495.721	384.911	398.028	1128	426.22	1.40418	0.00107555	0.00592212	DYSF	Dysferlin	GO:0005509,GO:0005543,GO:0005886,GO:0006906,GO:0016021,GO:0030659,GO:0042383	calcium ion binding|phospholipid binding|plasma membrane|vesicle fusion|integral component of membrane|cytoplasmic vesicle membrane|sarcolemma	-	-
HIGD1A	1326.21	788.797	1261.66	449.162	255.039	214.935	1125.56	306.379	1.87724	1.82197e-07	3.03066e-06	Higd1a	HIG1 domain family member 1A, mitochondrial	GO:0005634,GO:0005654,GO:0005739,GO:0005743,GO:0016020,GO:0016021,GO:0032991,GO:0042149,GO:0043066,GO:0055114,GO:0070469,GO:0071456,GO:0071902,GO:0090201	nucleus|nucleoplasm|mitochondrion|mitochondrial inner membrane|membrane|integral component of membrane|protein-containing complex|cellular response to glucose starvation|negative regulation of apoptotic process|oxidation-reduction process|respiratory chain|cellular response to hypoxia|positive regulation of protein serine/threonine kinase activity|negative regulation of release of cytochrome c fr…	-	-
LOC102280946	848.775	1332.65	1193.7	373.389	390.558	648.343	1125.04	470.763	1.25673	7.4274e-05	0.000594478	Bco2	Beta,beta-carotene 9',10'-oxygenase	GO:0003834,GO:0004744,GO:0005622,GO:0005739,GO:0010436,GO:0016116,GO:0016119,GO:0016121,GO:0016122,GO:0016702,GO:0042573,GO:0042574,GO:0046872,GO:0051881,GO:0055114,GO:0102076,GO:2000377	beta-carotene 15,15'-monooxygenase activity|retinal isomerase activity|intracellular|mitochondrion|carotenoid dioxygenase activity|carotenoid metabolic process|carotene metabolic process|carotene catabolic process|xanthophyll metabolic process|oxidoreductase activity, acting on single donors with incorporation of molecular oxygen, incorporation of two atoms of oxygen|retinoic acid metabolic proce…	-	-
C1QA	680.969	1171.78	1518.16	481.115	492.197	363.532	1123.64	445.615	1.3344	7.47599e-05	0.000596895	C1QA	Complement C1q subcomponent subunit A	GO:0005576,GO:0005581,GO:0006958,GO:0045087	extracellular region|collagen trimer|complement activation, classical pathway|innate immune response	path:bom04610,path:bom05020,path:bom05133,path:bom05142,path:bom05150,path:bom05322	Complement and coagulation cascades|Prion diseases|Pertussis|Chagas disease (American trypanosomiasis)|Staphylococcus aureus infection|Systemic lupus erythematosus
TPP1	1030.66	1108.47	1228.78	342.349	459.258	428.101	1122.63	409.903	1.45358	5.98702e-11	1.95271e-09	TPP1	Tripeptidyl-peptidase 1	GO:0004175,GO:0004252,GO:0005764,GO:0006508,GO:0007399,GO:0008240,GO:0042470,GO:0043171,GO:0045453,GO:0046872	endopeptidase activity|serine-type endopeptidase activity|lysosome|proteolysis|nervous system development|tripeptidyl-peptidase activity|melanosome|peptide catabolic process|bone resorption|metal ion binding	path:bom04142	Lysosome
DOCK11	847.693	1188.38	1331.82	195.367	353.855	237.048	1122.63	262.09	2.09907	3.03207e-11	1.04855e-09	DOCK11	Dedicator of cytokinesis protein 11	GO:0001782,GO:0002315,GO:0005085,GO:0005089,GO:0005829,GO:0007264,GO:0007596,GO:0043547,GO:0051491	B cell homeostasis|marginal zone B cell differentiation|guanyl-nucleotide exchange factor activity|Rho guanyl-nucleotide exchange factor activity|cytosol|small GTPase mediated signal transduction|blood coagulation|positive regulation of GTPase activity|positive regulation of filopodium assembly	-	-
FBL	1366.27	783.608	1214.53	2998.06	1954.67	2111.32	1121.47	2354.68	-1.07025	0.000403698	0.00256498	FBL	rRNA 2'-O-methyltransferase fibrillarin	GO:0000494,GO:0001094,GO:0001649,GO:0001650,GO:0001651,GO:0001652,GO:0003723,GO:0005634,GO:0005654,GO:0005694,GO:0005730,GO:0006364,GO:0008649,GO:0015030,GO:0016020,GO:0031167,GO:0031428,GO:0032040,GO:0048254,GO:0051117,GO:0070062,GO:1990258,GO:1990259	box C/D snoRNA 3'-end processing|TFIID-class transcription factor complex binding|osteoblast differentiation|fibrillar center|dense fibrillar component|granular component|RNA binding|nucleus|nucleoplasm|chromosome|nucleolus|rRNA processing|rRNA methyltransferase activity|Cajal body|membrane|rRNA methylation|box C/D snoRNP complex|small-subunit processome|snoRNA localization|ATPase binding|extrace…	path:bom03008	Ribosome biogenesis in eukaryotes
ZDHHC13	1208.21	924.761	1224.4	715.738	418.791	489.132	1119.12	541.22	1.04796	0.00023691	0.00162438	ZDHHC13	Palmitoyltransferase ZDHHC13	GO:0000139,GO:0005794,GO:0015095,GO:0016021,GO:0016409,GO:0019706,GO:0030659,GO:0030660	Golgi membrane|Golgi apparatus|magnesium ion transmembrane transporter activity|integral component of membrane|palmitoyltransferase activity|protein-cysteine S-palmitoyltransferase activity|cytoplasmic vesicle membrane|Golgi-associated vesicle membrane	-	-
LOC102283655	1786.33	485.733	1084.09	256.534	290.801	189.284	1118.72	245.54	2.1879	8.41998e-07	1.17696e-05	GSTM1	Glutathione S-transferase Mu 1	-	-	path:bom00480,path:bom00980,path:bom00982,path:bom00983,path:bom01524,path:bom05200,path:bom05204,path:bom05225,path:bom05418	Glutathione metabolism|Metabolism of xenobiotics by cytochrome P450|Drug metabolism - cytochrome P450|Drug metabolism - other enzymes|Platinum drug resistance|Pathways in cancer|Chemical carcinogenesis|Hepatocellular carcinoma|Fluid shear stress and atherosclerosis
ATP10B	1162.74	1152.06	1031.47	150.634	35.7619	166.287	1115.42	117.561	3.24535	1.01946e-11	3.81073e-10	ATP10B	Probable phospholipid-transporting ATPase VB	GO:0000287,GO:0004012,GO:0005524,GO:0005783,GO:0005789,GO:0005886,GO:0016021,GO:0030659,GO:0045332	magnesium ion binding|phospholipid-translocating ATPase activity|ATP binding|endoplasmic reticulum|endoplasmic reticulum membrane|plasma membrane|integral component of membrane|cytoplasmic vesicle membrane|phospholipid translocation	-	-
IDE	945.129	1058.65	1339.49	450.988	459.258	486.479	1114.42	465.575	1.25911	2.73088e-08	5.41424e-07	IDE	Insulin-degrading enzyme	GO:0004222,GO:0005102,GO:0005524,GO:0005615,GO:0005634,GO:0005739,GO:0005782,GO:0005829,GO:0005886,GO:0008270,GO:0008340,GO:0009986,GO:0010815,GO:0010992,GO:0032461,GO:0042447,GO:0042803,GO:0043559,GO:0050435,GO:0051260,GO:0051603,GO:0140036,GO:1901143	metalloendopeptidase activity|signaling receptor binding|ATP binding|extracellular space|nucleus|mitochondrion|peroxisomal matrix|cytosol|plasma membrane|zinc ion binding|determination of adult lifespan|cell surface|bradykinin catabolic process|ubiquitin recycling|positive regulation of protein oligomerization|hormone catabolic process|protein homodimerization activity|insulin binding|amyloid-bet…	path:bom05010	Alzheimer disease
PIK3CA	1037.15	1081.48	1215.63	416.296	835.7	346.727	1111.42	532.908	1.06069	0.00311221	0.0142849	PIK3CA	Phosphatidylinositol 4,5-bisphosphate 3-kinase catalytic subunit alpha isoform	GO:0001525,GO:0001889,GO:0004674,GO:0005524,GO:0005737,GO:0005886,GO:0005942,GO:0005943,GO:0006006,GO:0006468,GO:0006909,GO:0010468,GO:0014065,GO:0016020,GO:0016303,GO:0016477,GO:0030027,GO:0030168,GO:0030295,GO:0033138,GO:0035004,GO:0035005,GO:0036092,GO:0040014,GO:0043457,GO:0043491,GO:0043524,GO:0043560,GO:0044029,GO:0046854,GO:0046934,GO:0048015,GO:0060612,GO:0071333,GO:0097009,GO:2000270,GO:…	angiogenesis|liver development|protein serine/threonine kinase activity|ATP binding|cytoplasm|plasma membrane|phosphatidylinositol 3-kinase complex|phosphatidylinositol 3-kinase complex, class IA|glucose metabolic process|protein phosphorylation|phagocytosis|regulation of gene expression|phosphatidylinositol 3-kinase signaling|membrane|1-phosphatidylinositol-3-kinase activity|cell migration|lamel…	path:bom00562,path:bom01521,path:bom01522,path:bom01524,path:bom04012,path:bom04014,path:bom04015,path:bom04024,path:bom04062,path:bom04066,path:bom04068,path:bom04070,path:bom04071,path:bom04072,path:bom04140,path:bom04150,path:bom04151,path:bom04152,path:bom04210,path:bom04211,path:bom04213,path:bom04218,path:bom04360,path:bom04370,path:bom04380,path:bom04510,path:bom04550,path:bom04611,path:bo…	Inositol phosphate metabolism|EGFR tyrosine kinase inhibitor resistance|Endocrine resistance|Platinum drug resistance|ErbB signaling pathway|Ras signaling pathway|Rap1 signaling pathway|cAMP signaling pathway|Chemokine signaling pathway|HIF-1 signaling pathway|FoxO signaling pathway|Phosphatidylinositol signaling system|Sphingolipid signaling pathway|Phospholipase D signaling pathway|Autophagy - …
CRYL1	1177.89	1038.93	1097.24	323.178	443.26	338.766	1104.69	368.401	1.58454	2.34209e-12	9.57206e-11	CRYL1	Lambda-crystallin homolog	GO:0003857,GO:0005829,GO:0006631,GO:0042803,GO:0050104,GO:0070403	3-hydroxyacyl-CoA dehydrogenase activity|cytosol|fatty acid metabolic process|protein homodimerization activity|L-gulonate 3-dehydrogenase activity|NAD+ binding	path:bom00040	Pentose and glucuronate interconversions
CNN3	1076.13	1053.46	1166.3	3767.67	3978.04	2559.76	1098.63	3435.16	-1.64466	1.7121e-11	6.16429e-10	CNN3	Calponin-3	GO:0003779,GO:0005516,GO:0005829,GO:0008017,GO:0015629,GO:0030855,GO:0031032	actin binding|calmodulin binding|cytosol|microtubule binding|actin cytoskeleton|epithelial cell differentiation|actomyosin structure organization	-	-
SPTSSB	1015.5	1272.45	1005.17	42.9078	18.8221	33.6113	1097.71	31.7804	5.10811	6.23582e-55	4.93937e-52	SPTSSB	Serine palmitoyltransferase small subunit B	GO:0004758,GO:0007029,GO:0016021,GO:0017059,GO:0046513,GO:1904220	serine C-palmitoyltransferase activity|endoplasmic reticulum organization|integral component of membrane|serine C-palmitoyltransferase complex|ceramide biosynthetic process|regulation of serine C-palmitoyltransferase activity	-	-
FCHSD1	1121.6	1127.15	1042.44	420.861	655.949	533.358	1097.06	536.723	1.03155	2.04325e-05	0.000195106	FCHSD1	F-BAR and double SH3 domains protein 1	GO:0007274,GO:0030833,GO:0031594,GO:0055037	neuromuscular synaptic transmission|regulation of actin filament polymerization|neuromuscular junction|recycling endosome	-	-
SLC35A3	1133.5	1022.32	1112.59	440.946	368.912	339.651	1089.47	383.17	1.50762	8.17749e-13	3.67634e-11	SLC35A3	UDP-N-acetylglucosamine transporter	GO:0005794,GO:0008643,GO:0015165,GO:0030173,GO:1990569	Golgi apparatus|carbohydrate transport|pyrimidine nucleotide-sugar transmembrane transporter activity|integral component of Golgi membrane|UDP-N-acetylglucosamine transmembrane transport	-	-
HOXC8	1014.42	1562.03	686.188	538.629	265.391	725.296	1087.54	509.772	1.09305	0.0109742	0.0395292	Hoxc8	Homeobox protein Hox-C8	GO:0000122,GO:0003677,GO:0003700,GO:0005634,GO:0005654,GO:0009952,GO:0015630,GO:0030182,GO:0043565,GO:0048705	negative regulation of transcription by RNA polymerase II|DNA binding|DNA-binding transcription factor activity|nucleus|nucleoplasm|anterior/posterior pattern specification|microtubule cytoskeleton|neuron differentiation|sequence-specific DNA binding|skeletal system morphogenesis	-	-
EML2	1119.43	1113.66	1027.09	243.753	318.093	305.155	1086.73	289	1.91093	3.62419e-19	3.53393e-17	EML2	Echinoderm microtubule-associated protein-like 2	GO:0005102,GO:0005737,GO:0005819,GO:0005874,GO:0005875,GO:0007601,GO:0007605,GO:0008017,GO:0008022,GO:0010968,GO:0015630,GO:0015631,GO:0031115	signaling receptor binding|cytoplasm|spindle|microtubule|microtubule associated complex|visual perception|sensory perception of sound|microtubule binding|protein C-terminus binding|regulation of microtubule nucleation|microtubule cytoskeleton|tubulin binding|negative regulation of microtubule polymerization	-	-
CREBL2	1101.03	980.807	1169.59	481.115	407.498	408.642	1083.81	432.418	1.32553	1.05271e-10	3.32904e-09	CREBL2	cAMP-responsive element-binding protein-like 2	GO:0003677,GO:0003700,GO:0005634,GO:0016032,GO:0016604,GO:0030154,GO:0033138,GO:0045600,GO:0045893,GO:0046326,GO:0046889,GO:0050821	DNA binding|DNA-binding transcription factor activity|nucleus|viral process|nuclear body|cell differentiation|positive regulation of peptidyl-serine phosphorylation|positive regulation of fat cell differentiation|positive regulation of transcription, DNA-templated|positive regulation of glucose import|positive regulation of lipid biosynthetic process|protein stabilization	-	-
MSMO1	1224.44	905.041	1108.2	340.523	235.276	419.256	1079.23	331.685	1.70169	3.77047e-09	9.03719e-08	MSMO1	Methylsterol monooxygenase 1	GO:0000254,GO:0005506,GO:0005783,GO:0005789,GO:0005886,GO:0006631,GO:0006695,GO:0008202,GO:0016021,GO:0016126	C-4 methylsterol oxidase activity|iron ion binding|endoplasmic reticulum|endoplasmic reticulum membrane|plasma membrane|fatty acid metabolic process|cholesterol biosynthetic process|steroid metabolic process|integral component of membrane|sterol biosynthetic process	path:bom00100	Steroid biosynthesis
MCU	1023.08	1168.67	1045.72	588.84	571.25	418.372	1079.16	526.154	1.03659	7.23223e-06	7.77138e-05	MCU	Calcium uniporter protein, mitochondrial	GO:0005262,GO:0005739,GO:0005743,GO:0006851,GO:0015292,GO:0019722,GO:0031305,GO:0032024,GO:0034704,GO:0036444,GO:0042593,GO:0042802,GO:0051259,GO:0051560,GO:0051561,GO:1990246	calcium channel activity|mitochondrion|mitochondrial inner membrane|mitochondrial calcium ion transmembrane transport|uniporter activity|calcium-mediated signaling|integral component of mitochondrial inner membrane|positive regulation of insulin secretion|calcium channel complex|calcium import into the mitochondrion|glucose homeostasis|identical protein binding|protein complex oligomerization|mit…	path:bom04020,path:bom04218,path:bom04621	Calcium signaling pathway|Cellular senescence|NOD-like receptor signaling pathway
SULT1B1	1011.17	1053.46	1165.2	19.1715	226.806	29.1887	1076.61	91.7221	3.55349	0.00053525	0.00328537	SULT1B1	Sulfotransferase family cytosolic 1B member 1	GO:0004062,GO:0005737,GO:0006068,GO:0006805,GO:0008202,GO:0009812,GO:0030855,GO:0042403,GO:0050427,GO:0051923	aryl sulfotransferase activity|cytoplasm|ethanol catabolic process|xenobiotic metabolic process|steroid metabolic process|flavonoid metabolic process|epithelial cell differentiation|thyroid hormone metabolic process|3'-phosphoadenosine 5'-phosphosulfate metabolic process|sulfation	-	-
FUT6	793.562	1201.88	1234.26	6.39052	5.64662	32.7268	1076.57	14.9213	6.16639	1.3026e-28	3.00937e-26	FUT3	Galactoside 3(4)-L-fucosyltransferase	GO:0006486,GO:0016021,GO:0017060,GO:0032580,GO:0036065,GO:0046920	protein glycosylation|integral component of membrane|3-galactosyl-N-acetylglucosaminide 4-alpha-L-fucosyltransferase activity|Golgi cisterna membrane|fucosylation|alpha-(1->3)-fucosyltransferase activity	path:bom00601	Glycosphingolipid biosynthesis - lacto and neolacto series
LOC102279342	781.653	1301.52	1143.28	173.457	274.802	159.211	1075.48	202.49	2.40961	8.98996e-14	4.6012e-12	NXPE4	NXPE family member 4	GO:0070062	extracellular exosome	-	-
HEATR5B	1047.98	1090.82	1087.38	432.729	330.327	597.927	1075.39	453.661	1.24486	6.0759e-06	6.70647e-05	HEATR5B	HEAT repeat-containing protein 5B	GO:0005829,GO:0006897,GO:0008104,GO:0016020,GO:0030139,GO:0042147	cytosol|endocytosis|protein localization|membrane|endocytic vesicle|retrograde transport, endosome to Golgi	-	-
DLG2	1097.78	974.579	1133.42	355.13	614.54	299.848	1068.59	423.173	1.33669	2.57615e-05	0.000238065	DLG2	Disks large homolog 2	GO:0004385,GO:0005829,GO:0005886,GO:0007268,GO:0010923,GO:0014069,GO:0016020,GO:0016323,GO:0019233,GO:0019900,GO:0030054,GO:0031594,GO:0035255,GO:0035865,GO:0043005,GO:0043113,GO:0044224,GO:0045197,GO:0097120,GO:0098609,GO:0098839,GO:0098919,GO:0098978,GO:0099641,GO:0099642,GO:0099645,GO:1904115	guanylate kinase activity|cytosol|plasma membrane|chemical synaptic transmission|negative regulation of phosphatase activity|postsynaptic density|membrane|basolateral plasma membrane|sensory perception of pain|kinase binding|cell junction|neuromuscular junction|ionotropic glutamate receptor binding|cellular response to potassium ion|neuron projection|receptor clustering|juxtaparanode region of ax…	path:bom04390,path:bom04530,path:bom05165	Hippo signaling pathway|Tight junction|Human papillomavirus infection
SIRT6	1052.31	1096.01	1056.69	194.454	189.162	300.732	1068.34	228.116	2.22697	2.24005e-17	1.74935e-15	SIRT6	NAD-dependent protein deacetylase sirtuin-6	GO:0003247,GO:0003682,GO:0003714,GO:0003950,GO:0003956,GO:0005634,GO:0005654,GO:0005724,GO:0005737,GO:0006284,GO:0006471,GO:0008270,GO:0008285,GO:0010569,GO:0017136,GO:0031648,GO:0031667,GO:0031940,GO:0032206,GO:0034979,GO:0042593,GO:0045820,GO:0045892,GO:0046325,GO:0046969,GO:0048146,GO:0070403,GO:0120162,GO:1902732,GO:1905549,GO:1905555,GO:1905564,GO:2000648	post-embryonic cardiac muscle cell growth involved in heart morphogenesis|chromatin binding|transcription corepressor activity|NAD+ ADP-ribosyltransferase activity|NAD(P)+-protein-arginine ADP-ribosyltransferase activity|nucleus|nucleoplasm|nuclear telomeric heterochromatin|cytoplasm|base-excision repair|protein ADP-ribosylation|zinc ion binding|negative regulation of cell proliferation|regulatio…	path:bom00760,path:bom04714,path:bom05230	Nicotinate and nicotinamide metabolism|Thermogenesis|Central carbon metabolism in cancer
CTSS	790.314	969.39	1435.95	371.563	500.667	330.806	1065.22	401.012	1.40958	6.44203e-06	7.05907e-05	CTSS	Cathepsin S	GO:0001968,GO:0002250,GO:0004197,GO:0005518,GO:0005615,GO:0005764,GO:0010447,GO:0016485,GO:0030574,GO:0034769,GO:0043236,GO:0043394,GO:0048002,GO:0051603,GO:0097067,GO:2001259	fibronectin binding|adaptive immune response|cysteine-type endopeptidase activity|collagen binding|extracellular space|lysosome|response to acidic pH|protein processing|collagen catabolic process|basement membrane disassembly|laminin binding|proteoglycan binding|antigen processing and presentation of peptide antigen|proteolysis involved in cellular protein catabolic process|cellular response to t…	path:bom04142,path:bom04145,path:bom04210,path:bom04612,path:bom05152	Lysosome|Phagosome|Apoptosis|Antigen processing and presentation|Tuberculosis
KDM1B	939.715	967.314	1286.88	288.486	312.446	416.603	1064.64	339.178	1.64993	3.13159e-10	9.20333e-09	KDM1B	Lysine-specific histone demethylase 1B	GO:0000786,GO:0003677,GO:0005634,GO:0005654,GO:0006349,GO:0007275,GO:0008270,GO:0016491,GO:0016579,GO:0032452,GO:0034648,GO:0034649,GO:0034720,GO:0042393,GO:0043046,GO:0044030,GO:0071949	nucleosome|DNA binding|nucleus|nucleoplasm|regulation of gene expression by genetic imprinting|multicellular organism development|zinc ion binding|oxidoreductase activity|protein deubiquitination|histone demethylase activity|histone demethylase activity (H3-dimethyl-K4 specific)|histone demethylase activity (H3-monomethyl-K4 specific)|histone H3-K4 demethylation|histone binding|DNA methylation in…	-	-
C1QB	658.234	1096.01	1434.86	414.471	507.255	313.115	1063.03	411.614	1.36898	8.34083e-05	0.000656608	C1QB	Complement C1q subcomponent subunit B	GO:0005576,GO:0005581,GO:0006958,GO:0042803,GO:0045087,GO:0048839	extracellular region|collagen trimer|complement activation, classical pathway|protein homodimerization activity|innate immune response|inner ear development	path:bom04610,path:bom05020,path:bom05133,path:bom05142,path:bom05150,path:bom05322	Complement and coagulation cascades|Prion diseases|Pertussis|Chagas disease (American trypanosomiasis)|Staphylococcus aureus infection|Systemic lupus erythematosus
LSS	1300.23	770.115	1118.07	379.779	109.168	467.904	1062.8	318.95	1.73615	0.000306063	0.00202508	LSS	Lanosterol synthase	GO:0000250,GO:0005789,GO:0005811,GO:0006694,GO:0006695	lanosterol synthase activity|endoplasmic reticulum membrane|lipid droplet|steroid biosynthetic process|cholesterol biosynthetic process	path:bom00100	Steroid biosynthesis
VWA8	968.946	913.344	1294.55	284.834	189.162	298.079	1058.95	257.358	2.04033	5.28358e-13	2.46182e-11	VWA8	von Willebrand factor A domain-containing protein 8	GO:0005524,GO:0005739,GO:0016887	ATP binding|mitochondrion|ATPase activity	-	-
NT5C3A	942.963	1085.63	1147.67	194.454	210.807	120.293	1058.75	175.185	2.59609	3.45804e-20	3.68725e-18	NT5C3A	Cytosolic 5'-nucleotidase 3A	GO:0000166,GO:0000215,GO:0000287,GO:0005737,GO:0005783,GO:0005829,GO:0006213,GO:0008253,GO:0009117,GO:0046085,GO:0046135,GO:0051607	nucleotide binding|tRNA 2'-phosphotransferase activity|magnesium ion binding|cytoplasm|endoplasmic reticulum|cytosol|pyrimidine nucleoside metabolic process|5'-nucleotidase activity|nucleotide metabolic process|adenosine metabolic process|pyrimidine nucleoside catabolic process|defense response to virus	path:bom00230,path:bom00240,path:bom00760	Purine metabolism|Pyrimidine metabolism|Nicotinate and nicotinamide metabolism
PTGR2	1068.55	898.813	1189.32	380.692	191.985	344.073	1052.23	305.583	1.78344	1.29406e-08	2.74559e-07	PTGR2	Prostaglandin reductase 2	GO:0005737,GO:0006693,GO:0036132,GO:0047522	cytoplasm|prostaglandin metabolic process|13-prostaglandin reductase activity|15-oxoprostaglandin 13-oxidase activity	-	-
LOC102287915	717.778	835.502	1601.47	262.011	258.803	175.132	1051.58	231.982	2.18061	2.98184e-09	7.2834e-08	-	Regakine-1	GO:0002548,GO:0005615,GO:0006954,GO:0007186,GO:0008009,GO:0008201,GO:0030593,GO:0043547,GO:0048020,GO:0048247,GO:0050729,GO:0070098,GO:0070374,GO:0071346,GO:0071347,GO:0071356	monocyte chemotaxis|extracellular space|inflammatory response|G protein-coupled receptor signaling pathway|chemokine activity|heparin binding|neutrophil chemotaxis|positive regulation of GTPase activity|CCR chemokine receptor binding|lymphocyte chemotaxis|positive regulation of inflammatory response|chemokine-mediated signaling pathway|positive regulation of ERK1 and ERK2 cascade|cellular respons…	-	-
ARHGAP32	986.268	985.996	1170.68	393.473	701.122	352.918	1047.65	482.504	1.11879	0.00043001	0.00270836	ARHGAP32	Rho GTPase-activating protein 32	GO:0000139,GO:0001650,GO:0005096,GO:0005654,GO:0005789,GO:0005794,GO:0005829,GO:0005938,GO:0007264,GO:0010008,GO:0014069,GO:0015629,GO:0030054,GO:0035091,GO:0043197,GO:0045211,GO:0051056	Golgi membrane|fibrillar center|GTPase activator activity|nucleoplasm|endoplasmic reticulum membrane|Golgi apparatus|cytosol|cell cortex|small GTPase mediated signal transduction|endosome membrane|postsynaptic density|actin cytoskeleton|cell junction|phosphatidylinositol binding|dendritic spine|postsynaptic membrane|regulation of small GTPase mediated signal transduction	-	-
PGM1	967.864	979.769	1180.55	410.819	435.731	569.622	1042.73	472.057	1.14308	1.35964e-06	1.78644e-05	PGM1	Phosphoglucomutase-1	GO:0000287,GO:0004614,GO:0005829,GO:0005978,GO:0006006,GO:0019388	magnesium ion binding|phosphoglucomutase activity|cytosol|glycogen biosynthetic process|glucose metabolic process|galactose catabolic process	path:bom00010,path:bom00030,path:bom00052,path:bom00230,path:bom00500,path:bom00520	Glycolysis / Gluconeogenesis|Pentose phosphate pathway|Galactose metabolism|Purine metabolism|Starch and sucrose metabolism|Amino sugar and nucleotide sugar metabolism
SDCBP2	1237.44	921.647	947.071	119.594	314.328	97.2957	1035.38	177.073	2.5484	6.97311e-09	1.58674e-07	SDCBP2	Syntenin-2	GO:0005546,GO:0005730,GO:0005737,GO:0005886,GO:0007399,GO:0008022,GO:0008283,GO:0016607,GO:0035556,GO:0042802,GO:0042803,GO:0046907,GO:0046982,GO:0070062	phosphatidylinositol-4,5-bisphosphate binding|nucleolus|cytoplasm|plasma membrane|nervous system development|protein C-terminus binding|cell proliferation|nuclear speck|intracellular signal transduction|identical protein binding|protein homodimerization activity|intracellular transport|protein heterodimerization activity|extracellular exosome	-	-
MX1	355.1	2387.15	359.536	106.813	87.5226	105.256	1033.93	99.8639	3.37205	1.90781e-07	3.16081e-06	MX1	Interferon-induced GTP-binding protein Mx1	GO:0000266,GO:0003374,GO:0003924,GO:0005525,GO:0005634,GO:0005737,GO:0005789,GO:0005829,GO:0008017,GO:0009615,GO:0016020,GO:0031965,GO:0031966,GO:0034340,GO:0034342,GO:0042802,GO:0045071,GO:0045087,GO:0048471,GO:0051607,GO:0061025	mitochondrial fission|dynamin family protein polymerization involved in mitochondrial fission|GTPase activity|GTP binding|nucleus|cytoplasm|endoplasmic reticulum membrane|cytosol|microtubule binding|response to virus|membrane|nuclear membrane|mitochondrial membrane|response to type I interferon|response to type III interferon|identical protein binding|negative regulation of viral genome replicati…	path:bom05160,path:bom05162,path:bom05164,path:bom05165	Hepatitis C|Measles|Influenza A|Human papillomavirus infection
LOC102265001	966.781	1015.06	1102.72	482.027	503.49	512.129	1028.19	499.216	1.04232	2.22673e-08	4.52252e-07	GATD3A	Glutamine amidotransferase-like class 1 domain-containing protein 3A, mitochondrial	GO:0005739	mitochondrion	-	-
RC3H1	920.228	1038.93	1112.59	247.404	814.054	198.13	1023.92	419.863	1.28637	0.00922897	0.0343309	RC3H1	Roquin-1	GO:0000209,GO:0000288,GO:0000932,GO:0000956,GO:0001782,GO:0002634,GO:0002635,GO:0003723,GO:0003725,GO:0003730,GO:0004842,GO:0008270,GO:0010494,GO:0010608,GO:0030889,GO:0033962,GO:0035198,GO:0035613,GO:0042098,GO:0043029,GO:0043488,GO:0045623,GO:0046007,GO:0048535,GO:0048536,GO:0050852,GO:0050856,GO:0061014,GO:0061158,GO:0061470,GO:0061630,GO:0071347,GO:1901224,GO:2000320,GO:2000628	protein polyubiquitination|nuclear-transcribed mRNA catabolic process, deadenylation-dependent decay|P-body|nuclear-transcribed mRNA catabolic process|B cell homeostasis|regulation of germinal center formation|negative regulation of germinal center formation|RNA binding|double-stranded RNA binding|mRNA 3'-UTR binding|ubiquitin-protein transferase activity|zinc ion binding|cytoplasmic stress granu…	-	-
LOC102268626	990.599	875.98	1198.09	494.809	488.433	441.369	1021.56	474.87	1.10512	5.82301e-07	8.45939e-06	ZNF19	Zinc finger protein 19	GO:0003677,GO:0005634,GO:0006355,GO:0046872	DNA binding|nucleus|regulation of transcription, DNA-templated|metal ion binding	path:bom05168	Herpes simplex virus 1 infection
LOC102281193	801.14	824.085	1429.38	90.3802	320.916	172.479	1018.2	194.592	2.3878	1.85161e-07	3.07075e-06	-	BOLA class I histocompatibility antigen, alpha chain BL3-7	GO:0001916,GO:0002474,GO:0002476,GO:0005102,GO:0005886,GO:0006955,GO:0016021,GO:0042605,GO:0042612	positive regulation of T cell mediated cytotoxicity|antigen processing and presentation of peptide antigen via MHC class I|antigen processing and presentation of endogenous peptide antigen via MHC class Ib|signaling receptor binding|plasma membrane|immune response|integral component of membrane|peptide antigen binding|MHC class I protein complex	path:bom04144,path:bom04145,path:bom04218,path:bom04514,path:bom04612,path:bom04650,path:bom04940,path:bom05163,path:bom05165,path:bom05166,path:bom05167,path:bom05168,path:bom05169,path:bom05170,path:bom05203,path:bom05320,path:bom05330,path:bom05332,path:bom05416	Endocytosis|Phagosome|Cellular senescence|Cell adhesion molecules (CAMs)|Antigen processing and presentation|Natural killer cell mediated cytotoxicity|Type I diabetes mellitus|Human cytomegalovirus infection|Human papillomavirus infection|Human T-cell leukemia virus 1 infection|Kaposi sarcoma-associated herpesvirus infection|Herpes simplex virus 1 infection|Epstein-Barr virus infection|Human immu…
HSDL2	962.451	973.542	1118.07	487.505	383.97	604.118	1018.02	491.864	1.04913	2.71526e-05	0.000249382	HSDL2	Hydroxysteroid dehydrogenase-like protein 2	GO:0005739,GO:0005777,GO:0016491	mitochondrion|peroxisome|oxidoreductase activity	-	-
AIM1L	1097.78	773.229	1179.45	2359.93	2022.43	1953.88	1016.82	2112.08	-1.05473	1.7594e-05	0.000170249	CRYBG2	Beta/gamma crystallin domain-containing protein 2	GO:0030246	carbohydrate binding	-	-
TAB3	927.807	980.807	1136.7	367.911	498.785	305.155	1015.11	390.617	1.37811	1.8425e-07	3.06176e-06	TAB3	TGF-beta-activated kinase 1 and MAP3K7-binding protein 3	GO:0000187,GO:0002223,GO:0002755,GO:0005829,GO:0005886,GO:0007249,GO:0007254,GO:0010008,GO:0010507,GO:0038095,GO:0046872,GO:0051092,GO:0070062,GO:0070423,GO:0070498	activation of MAPK activity|stimulatory C-type lectin receptor signaling pathway|MyD88-dependent toll-like receptor signaling pathway|cytosol|plasma membrane|I-kappaB kinase/NF-kappaB signaling|JNK cascade|endosome membrane|negative regulation of autophagy|Fc-epsilon receptor signaling pathway|metal ion binding|positive regulation of NF-kappaB transcription factor activity|extracellular exosome|n…	path:bom04064,path:bom04621,path:bom04657,path:bom04668	NF-kappa B signaling pathway|NOD-like receptor signaling pathway|IL-17 signaling pathway|TNF signaling pathway
ADD3	808.718	1031.66	1202.47	1983.8	2607.8	1782.28	1014.28	2124.63	-1.06671	5.07119e-05	0.000425172	ADD3	Gamma-adducin	-	-	-	-
LOC102283568	1023.08	737.94	1281.4	395.299	236.217	524.513	1014.14	385.343	1.39567	0.000100409	0.000770036	DBI	Acyl-CoA-binding protein	GO:0005783,GO:0005794,GO:0008289,GO:0036042,GO:0036151,GO:0046983	endoplasmic reticulum|Golgi apparatus|lipid binding|long-chain fatty acyl-CoA binding|phosphatidylcholine acyl-chain remodeling|protein dimerization activity	path:bom03320	PPAR signaling pathway
KCNC4	940.798	973.542	1122.45	200.845	121.402	375.031	1012.26	232.426	2.12218	9.59402e-08	1.71415e-06	KCNC4	Potassium voltage-gated channel subfamily C member 4	GO:0005249,GO:0005251,GO:0005267,GO:0005886,GO:0006813,GO:0007268,GO:0008076,GO:0016021,GO:0030424,GO:0031594,GO:0032590,GO:0032809,GO:0034765,GO:0043025,GO:0043679,GO:0046928,GO:0051260,GO:0071805	voltage-gated potassium channel activity|delayed rectifier potassium channel activity|potassium channel activity|plasma membrane|potassium ion transport|chemical synaptic transmission|voltage-gated potassium channel complex|integral component of membrane|axon|neuromuscular junction|dendrite membrane|neuronal cell body membrane|regulation of ion transmembrane transport|neuronal cell body|axon term…	-	-
LOC102272594	846.61	1181.12	1000.78	129.636	68.7005	359.994	1009.5	186.11	2.43885	2.55341e-06	3.10251e-05	-	Dihydrodiol dehydrogenase 3	GO:0004032,GO:0005737,GO:0006693,GO:0008106,GO:0008202,GO:0016229,GO:0016491,GO:0042448,GO:0044597,GO:0044598,GO:0047023,GO:0047086	alditol:NADP+ 1-oxidoreductase activity|cytoplasm|prostaglandin metabolic process|alcohol dehydrogenase (NADP+) activity|steroid metabolic process|steroid dehydrogenase activity|oxidoreductase activity|progesterone metabolic process|daunorubicin metabolic process|doxorubicin metabolic process|androsterone dehydrogenase activity|ketosteroid monooxygenase activity	-	-
THAP5	1057.72	843.805	1120.26	437.294	533.606	438.715	1007.26	469.872	1.10014	1.40735e-06	1.83176e-05	THAP5	THAP domain-containing protein 5	GO:0003677,GO:0005634,GO:0007049,GO:0045786,GO:0046872	DNA binding|nucleus|cell cycle|negative regulation of cell cycle|metal ion binding	-	-
PACS1	925.641	1061.76	1032.57	1707.18	2669.91	1819.43	1006.66	2065.51	-1.03684	4.21152e-05	0.00036582	PACS1	Phosphofurin acidic cluster sorting protein 1	GO:0005794,GO:0005829,GO:0030137,GO:0034067,GO:0044325,GO:0050690,GO:0072659	Golgi apparatus|cytosol|COPI-coated vesicle|protein localization to Golgi apparatus|ion channel binding|regulation of defense response to virus by virus|protein localization to plasma membrane	-	-
CHI3L2	839.032	1493.52	682.899	1.82586	19.7632	2.65352	1005.15	8.08085	6.96868	7.24695e-27	1.45236e-24	CHI3L2	Chitinase-3-like protein 2	GO:0005576,GO:0005615,GO:0005975,GO:0008061,GO:0016787,GO:0030246	extracellular region|extracellular space|carbohydrate metabolic process|chitin binding|hydrolase activity|carbohydrate binding	-	-
LOC102284305	958.12	1031.66	1016.13	371.563	337.856	456.406	1001.97	388.608	1.36616	2.91472e-10	8.64232e-09	COX15	Cytochrome c oxidase assembly protein COX15 homolog	GO:0004129,GO:0005634,GO:0005743,GO:0006784,GO:0008535,GO:0016021,GO:0016627,GO:0016653,GO:0070069	cytochrome-c oxidase activity|nucleus|mitochondrial inner membrane|heme a biosynthetic process|respiratory chain complex IV assembly|integral component of membrane|oxidoreductase activity, acting on the CH-CH group of donors|oxidoreductase activity, acting on NAD(P)H, heme protein as acceptor|cytochrome complex	path:bom00190,path:bom00860,path:bom04714	Oxidative phosphorylation|Porphyrin and chlorophyll metabolism|Thermogenesis
MPP7	875.841	1021.28	1102.72	287.573	406.557	245.893	999.95	313.341	1.67453	6.78119e-10	1.88311e-08	MPP7	MAGUK p55 subfamily member 7	GO:0005654,GO:0005923,GO:0019904,GO:0031334,GO:0032947,GO:0046982,GO:0070830,GO:0071896,GO:0097025	nucleoplasm|bicellular tight junction|protein domain specific binding|positive regulation of protein complex assembly|protein-containing complex scaffold activity|protein heterodimerization activity|bicellular tight junction assembly|protein localization to adherens junction|MPP7-DLG1-LIN7 complex	-	-
OAT	913.733	683.97	1385.53	2372.71	2914.6	1445.28	994.411	2244.2	-1.17434	0.00121945	0.00656664	OAT	Ornithine aminotransferase, mitochondrial	GO:0004587,GO:0005737,GO:0005759,GO:0010121,GO:0019544,GO:0030170,GO:0034214,GO:0055129	ornithine-oxo-acid transaminase activity|cytoplasm|mitochondrial matrix|arginine catabolic process to proline via ornithine|arginine catabolic process to glutamate|pyridoxal phosphate binding|protein hexamerization|L-proline biosynthetic process	path:bom00330	Arginine and proline metabolism
PLOD1	1003.59	1093.94	876.917	1511.81	3163.99	1275.46	991.481	1983.75	-1.00048	0.00655149	0.0259841	PLOD1	Procollagen-lysine,2-oxoglutarate 5-dioxygenase 1	GO:0005506,GO:0008475,GO:0017185,GO:0030199,GO:0030867,GO:0031418,GO:0032963,GO:0046947	iron ion binding|procollagen-lysine 5-dioxygenase activity|peptidyl-lysine hydroxylation|collagen fibril organization|rough endoplasmic reticulum membrane|L-ascorbic acid binding|collagen metabolic process|hydroxylysine biosynthetic process	path:bom00310	Lysine degradation
TSC22D1	959.203	972.504	1035.86	3252.77	2399.81	2718.97	989.188	2790.52	-1.49626	7.52287e-13	3.40452e-11	TSC22D1	TSC22 domain family protein 1	GO:0003700,GO:0005634,GO:0005737	DNA-binding transcription factor activity|nucleus|cytoplasm	-	-
VCAN	909.402	1216.41	838.552	1975.58	4777.98	1912.3	988.121	2888.62	-1.54753	9.12222e-05	0.000708068	VCAN	Versican core protein	GO:0005509,GO:0005540,GO:0007155,GO:0007417,GO:0030246,GO:0031012	calcium ion binding|hyaluronic acid binding|cell adhesion|central nervous system development|carbohydrate binding|extracellular matrix	path:bom04514	Cell adhesion molecules (CAMs)
RCN1	789.231	1211.22	958.032	4778.28	4085.33	3513.26	986.161	4125.62	-2.0646	4.14407e-16	2.86027e-14	RCN1	Reticulocalbin-1	GO:0001701,GO:0005509,GO:0005783,GO:0005788,GO:0043010,GO:0043687,GO:0044267	in utero embryonic development|calcium ion binding|endoplasmic reticulum|endoplasmic reticulum lumen|camera-type eye development|post-translational protein modification|cellular protein metabolic process	-	-
FAM65A	935.385	1158.29	856.091	2420.18	2411.11	2574.8	983.254	2468.7	-1.32798	1.98747e-10	6.05487e-09	RIPOR1	Rho family-interacting cell polarization regulator 1	GO:0005737,GO:0005794,GO:0007266,GO:0009267,GO:0009611,GO:0012506,GO:0016020,GO:0030335,GO:0031252,GO:0034067,GO:0035024,GO:0051683,GO:0070062,GO:0071889,GO:0090316,GO:1990869,GO:2001107	cytoplasm|Golgi apparatus|Rho protein signal transduction|cellular response to starvation|response to wounding|vesicle membrane|membrane|positive regulation of cell migration|cell leading edge|protein localization to Golgi apparatus|negative regulation of Rho protein signal transduction|establishment of Golgi localization|extracellular exosome|14-3-3 protein binding|positive regulation of intrace…	-	-
LBH	862.849	781.532	1304.41	289.399	303.035	405.989	982.932	332.808	1.5621	1.21032e-07	2.11698e-06	LBH	Protein LBH	GO:0005634,GO:0005737,GO:0033147,GO:0045893,GO:0060644,GO:1904674,GO:1904677,GO:2000103,GO:2000737	nucleus|cytoplasm|negative regulation of intracellular estrogen receptor signaling pathway|positive regulation of transcription, DNA-templated|mammary gland epithelial cell differentiation|positive regulation of somatic stem cell population maintenance|positive regulation of somatic stem cell division|positive regulation of mammary stem cell proliferation|negative regulation of stem cell differen…	-	-
LOC102282831	903.989	1146.87	894.456	34.6914	8.46993	16.8056	981.771	19.989	5.61631	2.25875e-40	1.04367e-37	UGT2B18	UDP-glucuronosyltransferase 2B18	GO:0005789,GO:0015020,GO:0016021,GO:0031090	endoplasmic reticulum membrane|glucuronosyltransferase activity|integral component of membrane|organelle membrane	path:bom00040,path:bom00053,path:bom00140,path:bom00830,path:bom00860,path:bom00980,path:bom00982,path:bom00983,path:bom05204	Pentose and glucuronate interconversions|Ascorbate and aldarate metabolism|Steroid hormone biosynthesis|Retinol metabolism|Porphyrin and chlorophyll metabolism|Metabolism of xenobiotics by cytochrome P450|Drug metabolism - cytochrome P450|Drug metabolism - other enzymes|Chemical carcinogenesis
SFT2D2	941.881	1137.53	816.629	133.288	309.623	176.017	965.346	206.309	2.22676	2.77351e-10	8.26786e-09	SFT2D2	Vesicle transport protein SFT2B	GO:0015031,GO:0016021,GO:0016192,GO:0070062	protein transport|integral component of membrane|vesicle-mediated transport|extracellular exosome	-	-
SAR1B	870.428	941.367	1067.65	348.74	509.137	247.662	959.814	368.513	1.38139	8.85066e-06	9.25923e-05	SAR1B	GTP-binding protein SAR1b	GO:0003400,GO:0003924,GO:0005525,GO:0005783,GO:0005789,GO:0006886,GO:0006888,GO:0016050,GO:0030127,GO:0032580,GO:0046872,GO:0061024,GO:0070863,GO:0070971	regulation of COPII vesicle coating|GTPase activity|GTP binding|endoplasmic reticulum|endoplasmic reticulum membrane|intracellular protein transport|ER to Golgi vesicle-mediated transport|vesicle organization|COPII vesicle coat|Golgi cisterna membrane|metal ion binding|membrane organization|positive regulation of protein exit from endoplasmic reticulum|endoplasmic reticulum exit site	path:bom04141,path:bom05134	Protein processing in endoplasmic reticulum|Legionellosis
ACPP	837.949	1056.57	984.34	11.8681	24.4687	12.3831	959.621	16.24	5.89045	1.4285e-66	1.98013e-63	ACPP	Prostatic acid phosphatase	GO:0003993,GO:0005615,GO:0005622,GO:0005886,GO:0006144,GO:0006772,GO:0008253,GO:0009117,GO:0012506,GO:0016021,GO:0016311,GO:0016791,GO:0030175,GO:0042131,GO:0042803,GO:0046085,GO:0051289,GO:0051930,GO:0052642,GO:0060168	acid phosphatase activity|extracellular space|intracellular|plasma membrane|purine nucleobase metabolic process|thiamine metabolic process|5'-nucleotidase activity|nucleotide metabolic process|vesicle membrane|integral component of membrane|dephosphorylation|phosphatase activity|filopodium|thiamine phosphate phosphatase activity|protein homodimerization activity|adenosine metabolic process|protei…	-	-
SORD	839.032	825.123	1203.57	151.547	92.2281	252.084	955.908	165.286	2.53113	6.00026e-11	1.95319e-09	SORD	Sorbitol dehydrogenase	GO:0003939,GO:0006062,GO:0008270,GO:0030317,GO:0031514,GO:0031966,GO:0042802,GO:0046370,GO:0051160,GO:0051287,GO:0070062	L-iditol 2-dehydrogenase activity|sorbitol catabolic process|zinc ion binding|flagellated sperm motility|motile cilium|mitochondrial membrane|identical protein binding|fructose biosynthetic process|L-xylitol catabolic process|NAD binding|extracellular exosome	path:bom00040,path:bom00051	Pentose and glucuronate interconversions|Fructose and mannose metabolism
DOCK1	935.385	895.7	1033.67	455.552	402.792	514.783	954.917	457.709	1.06066	4.46604e-07	6.72222e-06	DOCK1	Dedicator of cytokinesis protein 1	GO:0005089,GO:0005096,GO:0005634,GO:0005737,GO:0005829,GO:0006911,GO:0006915,GO:0007010,GO:0007165,GO:0007229,GO:0007264,GO:0007596,GO:0010634,GO:0016020,GO:0016477,GO:0016607,GO:0017124,GO:0032045,GO:0038096,GO:0048010,GO:1900026	Rho guanyl-nucleotide exchange factor activity|GTPase activator activity|nucleus|cytoplasm|cytosol|phagocytosis, engulfment|apoptotic process|cytoskeleton organization|signal transduction|integrin-mediated signaling pathway|small GTPase mediated signal transduction|blood coagulation|positive regulation of epithelial cell migration|membrane|cell migration|nuclear speck|SH3 domain binding|guanyl-nu…	path:bom04510,path:bom04810,path:bom05100,path:bom05135	Focal adhesion|Regulation of actin cytoskeleton|Bacterial invasion of epithelial cells|Yersinia infection
EDEM2	842.28	928.912	1092.86	434.555	398.087	547.51	954.683	460.05	1.05296	1.04067e-05	0.000106987	EDEM2	ER degradation-enhancing alpha-mannosidase-like protein 2	GO:0004571,GO:0005509,GO:0005783,GO:0005788,GO:0006986,GO:0016020,GO:0036509,GO:0036510,GO:0036511,GO:0036512,GO:0044322,GO:0097466,GO:1904154,GO:1904382	mannosyl-oligosaccharide 1,2-alpha-mannosidase activity|calcium ion binding|endoplasmic reticulum|endoplasmic reticulum lumen|response to unfolded protein|membrane|trimming of terminal mannose on B branch|trimming of terminal mannose on C branch|trimming of first mannose on A branch|trimming of second mannose on A branch|endoplasmic reticulum quality control compartment|ubiquitin-dependent glycop…	path:bom04141	Protein processing in endoplasmic reticulum
ABHD11	1069.63	838.616	942.686	392.56	237.158	443.138	950.311	357.619	1.40959	2.05264e-06	2.54234e-05	ABHD11	Protein ABHD11	GO:0005739,GO:0016787	mitochondrion|hydrolase activity	-	-
USP38	907.237	898.813	1043.53	322.265	399.028	283.927	949.861	335.073	1.50354	8.26962e-11	2.65042e-09	USP38	Ubiquitin carboxyl-terminal hydrolase 38	GO:0004197,GO:0004843,GO:0006511,GO:0016579	cysteine-type endopeptidase activity|thiol-dependent ubiquitin-specific protease activity|ubiquitin-dependent protein catabolic process|protein deubiquitination	-	-
GMDS	898.576	928.912	1015.03	319.526	495.961	494.439	947.507	436.642	1.11767	1.30925e-05	0.000131114	GMDS	GDP-mannose 4,6 dehydratase	GO:0005737,GO:0005829,GO:0007219,GO:0008446,GO:0019673,GO:0042351,GO:0042802,GO:0070062,GO:0070401	cytoplasm|cytosol|Notch signaling pathway|GDP-mannose 4,6-dehydratase activity|GDP-mannose metabolic process|'de novo' GDP-L-fucose biosynthetic process|identical protein binding|extracellular exosome|NADP+ binding	path:bom00051,path:bom00520	Fructose and mannose metabolism|Amino sugar and nucleotide sugar metabolism
PKIA	880.171	764.926	1196.99	150.634	152.459	124.715	947.363	142.603	2.73213	3.37776e-24	5.67531e-22	PKIA	cAMP-dependent protein kinase inhibitor alpha	GO:0000122,GO:0004862,GO:0005634,GO:0005737,GO:0010389,GO:0034236,GO:0042308,GO:2000480	negative regulation of transcription by RNA polymerase II|cAMP-dependent protein kinase inhibitor activity|nucleus|cytoplasm|regulation of G2/M transition of mitotic cell cycle|protein kinase A catalytic subunit binding|negative regulation of protein import into nucleus|negative regulation of cAMP-dependent protein kinase activity	path:bom05034	Alcoholism
GSTK1	976.525	854.184	1008.45	264.75	375.5	436.946	946.388	359.066	1.398	1.05225e-07	1.86601e-06	GSTK1	Glutathione S-transferase kappa 1	GO:0004364,GO:0004602,GO:0005102,GO:0005622,GO:0005739,GO:0005759,GO:0005777,GO:0005782,GO:0005829,GO:0006625,GO:0006749,GO:0015035,GO:0016020,GO:0030855,GO:0070062,GO:1901687	glutathione transferase activity|glutathione peroxidase activity|signaling receptor binding|intracellular|mitochondrion|mitochondrial matrix|peroxisome|peroxisomal matrix|cytosol|protein targeting to peroxisome|glutathione metabolic process|protein disulfide oxidoreductase activity|membrane|epithelial cell differentiation|extracellular exosome|glutathione derivative biosynthetic process	path:bom00480,path:bom00980,path:bom00982,path:bom04146,path:bom05204	Glutathione metabolism|Metabolism of xenobiotics by cytochrome P450|Drug metabolism - cytochrome P450|Peroxisome|Chemical carcinogenesis
NIFK	1131.34	778.418	916.379	3039.15	1479.41	1472.7	942.045	1997.09	-1.08407	0.00196193	0.0098684	NIFK	MKI67 FHA domain-interacting nucleolar phosphoprotein	GO:0000794,GO:0003723,GO:0005654,GO:0005730,GO:0005737	condensed nuclear chromosome|RNA binding|nucleoplasm|nucleolus|cytoplasm	-	-
TGFA	1007.92	853.146	961.321	226.407	185.397	96.4112	940.796	169.405	2.47388	2.44505e-13	1.20328e-11	TGFA	Protransforming growth factor alpha	GO:0000187,GO:0005154,GO:0005615,GO:0005886,GO:0007173,GO:0008083,GO:0008284,GO:0016021,GO:0045741,GO:0045840,GO:0050679,GO:0051781	activation of MAPK activity|epidermal growth factor receptor binding|extracellular space|plasma membrane|epidermal growth factor receptor signaling pathway|growth factor activity|positive regulation of cell proliferation|integral component of membrane|positive regulation of epidermal growth factor-activated receptor activity|positive regulation of mitotic nuclear division|positive regulation of e…	path:bom01521,path:bom04010,path:bom04012,path:bom04014,path:bom04151,path:bom04915,path:bom05200,path:bom05210,path:bom05211,path:bom05212,path:bom05214,path:bom05215,path:bom05223,path:bom05225	EGFR tyrosine kinase inhibitor resistance|MAPK signaling pathway|ErbB signaling pathway|Ras signaling pathway|PI3K-Akt signaling pathway|Estrogen signaling pathway|Pathways in cancer|Colorectal cancer|Renal cell carcinoma|Pancreatic cancer|Glioma|Prostate cancer|Non-small cell lung cancer|Hepatocellular carcinoma
NABP1	834.701	887.397	1092.86	353.304	254.098	162.749	938.319	256.717	1.87011	1.08169e-08	2.34586e-07	NABP1	SOSS complex subunit B2	GO:0000724,GO:0000784,GO:0003697,GO:0003723,GO:0005654,GO:0005829,GO:0007093,GO:0010212,GO:0070876	double-strand break repair via homologous recombination|nuclear chromosome, telomeric region|single-stranded DNA binding|RNA binding|nucleoplasm|cytosol|mitotic cell cycle checkpoint|response to ionizing radiation|SOSS complex	-	-
LNPEP	766.496	1028.55	1019.42	153.372	351.032	304.27	938.154	269.558	1.79935	2.08795e-07	3.41504e-06	LNPEP	Leucyl-cystinyl aminopeptidase	GO:0000209,GO:0002480,GO:0004177,GO:0005576,GO:0005737,GO:0005765,GO:0005829,GO:0005887,GO:0006508,GO:0007267,GO:0007565,GO:0008237,GO:0008270,GO:0016020,GO:0030163,GO:0030659,GO:0031905,GO:0042277,GO:0043171,GO:0048471,GO:0060395,GO:0070006,GO:0120163	protein polyubiquitination|antigen processing and presentation of exogenous peptide antigen via MHC class I, TAP-independent|aminopeptidase activity|extracellular region|cytoplasm|lysosomal membrane|cytosol|integral component of plasma membrane|proteolysis|cell-cell signaling|female pregnancy|metallopeptidase activity|zinc ion binding|membrane|protein catabolic process|cytoplasmic vesicle membran…	path:bom04614	Renin-angiotensin system
KLK10	709.117	706.804	1397.59	243.753	38.5852	490.901	937.836	257.746	1.86306	0.00515526	0.0215188	KLK10	Kallikrein-10	-	-	-	-
TBC1D4	691.795	906.079	1212.34	381.605	623.01	356.456	936.737	453.691	1.04612	0.0016266	0.00841843	TBC1D4	TBC1 domain family member 4	GO:0005096,GO:0005829,GO:0006886,GO:0016192,GO:0017137,GO:0031339,GO:0031982,GO:0032869,GO:0090630	GTPase activator activity|cytosol|intracellular protein transport|vesicle-mediated transport|Rab GTPase binding|negative regulation of vesicle fusion|vesicle|cellular response to insulin stimulus|activation of GTPase activity	path:bom04919,path:bom04931	Thyroid hormone signaling pathway|Insulin resistance
SMARCD2	752.422	1000.53	1054.49	2630.15	2020.55	2597.8	935.814	2416.17	-1.36844	1.21797e-08	2.59739e-07	SMARCD2	SWI/SNF-related matrix-associated actin-dependent regulator of chromatin subfamily D member 2	GO:0005654,GO:0006337,GO:0016514,GO:0043044	nucleoplasm|nucleosome disassembly|SWI/SNF complex|ATP-dependent chromatin remodeling	path:bom04714,path:bom05225	Thermogenesis|Hepatocellular carcinoma
CSF1R	542.393	1039.97	1214.53	266.576	422.555	367.07	932.297	352.067	1.40501	8.22291e-05	0.000648861	CSF1R	Macrophage colony-stimulating factor 1 receptor	GO:0004714,GO:0004888,GO:0005011,GO:0005524,GO:0005737,GO:0005887,GO:0006954,GO:0007169,GO:0008284,GO:0008360,GO:0009968,GO:0009986,GO:0018108,GO:0019955,GO:0030154,GO:0030316,GO:0030335,GO:0031529,GO:0036006,GO:0042531,GO:0043066,GO:0043235,GO:0045087,GO:0045124,GO:0046488,GO:0046777,GO:0048015,GO:0070374,GO:0071345,GO:0071902,GO:1990682,GO:2000249	transmembrane receptor protein tyrosine kinase activity|transmembrane signaling receptor activity|macrophage colony-stimulating factor receptor activity|ATP binding|cytoplasm|integral component of plasma membrane|inflammatory response|transmembrane receptor protein tyrosine kinase signaling pathway|positive regulation of cell proliferation|regulation of cell shape|negative regulation of signal tr…	path:bom04010,path:bom04014,path:bom04015,path:bom04060,path:bom04061,path:bom04151,path:bom04380,path:bom04640,path:bom05200,path:bom05202,path:bom05221	MAPK signaling pathway|Ras signaling pathway|Rap1 signaling pathway|Cytokine-cytokine receptor interaction|Viral protein interaction with cytokine and cytokine receptor|PI3K-Akt signaling pathway|Osteoclast differentiation|Hematopoietic cell lineage|Pathways in cancer|Transcriptional misregulation in cancer|Acute myeloid leukemia
LOC102283375	1070.71	650.758	1062.17	501.199	259.744	245.893	927.879	335.612	1.46708	6.01304e-05	0.00049393	Higd1a	HIG1 domain family member 1A, mitochondrial	GO:0005634,GO:0005654,GO:0005739,GO:0005743,GO:0016020,GO:0016021,GO:0032991,GO:0042149,GO:0043066,GO:0055114,GO:0070469,GO:0071456,GO:0071902,GO:0090201	nucleus|nucleoplasm|mitochondrion|mitochondrial inner membrane|membrane|integral component of membrane|protein-containing complex|cellular response to glucose starvation|negative regulation of apoptotic process|oxidation-reduction process|respiratory chain|cellular response to hypoxia|positive regulation of protein serine/threonine kinase activity|negative regulation of release of cytochrome c fr…	-	-
HSD17B2	1092.37	955.897	728.938	189.89	132.696	156.558	925.733	159.714	2.53492	1.121e-20	1.26849e-18	HSD17B2	Estradiol 17-beta-dehydrogenase 2	-	-	path:bom00140,path:bom04913	Steroid hormone biosynthesis|Ovarian steroidogenesis
TCEA3	1000.34	1032.7	730.034	136.94	305.859	378.569	921.026	273.789	1.75009	5.73612e-06	6.35251e-05	TCEA3	Transcription elongation factor A protein 3	GO:0003677,GO:0005634,GO:0006351,GO:0006355,GO:0008270	DNA binding|nucleus|transcription, DNA-templated|regulation of transcription, DNA-templated|zinc ion binding	-	-
C2CD2L	949.459	886.359	918.571	356.043	317.152	316.653	918.13	329.949	1.47642	1.29083e-14	7.5076e-13	C2CD2L	Phospholipid transfer protein C2CD2L	GO:0005548,GO:0005789,GO:0005886,GO:0008526,GO:0016021,GO:0032541,GO:0035091,GO:0035774,GO:0043559	phospholipid transporter activity|endoplasmic reticulum membrane|plasma membrane|phosphatidylinositol transporter activity|integral component of membrane|cortical endoplasmic reticulum|phosphatidylinositol binding|positive regulation of insulin secretion involved in cellular response to glucose stimulus|insulin binding	-	-
ST3GAL4	607.351	1174.89	959.128	362.434	410.321	313.115	913.79	361.957	1.33629	1.23524e-05	0.000124129	ST3GAL4	CMP-N-acetylneuraminate-beta-galactosamide-alpha-2,3-sialyltransferase 4	-	-	path:bom00601	Glycosphingolipid biosynthesis - lacto and neolacto series
GSS	900.741	802.29	1019.42	179.847	114.815	183.977	907.482	159.546	2.50716	4.49369e-20	4.73089e-18	GSS	Glutathione synthetase	GO:0000287,GO:0004363,GO:0005524,GO:0005829,GO:0042803,GO:0043295	magnesium ion binding|glutathione synthase activity|ATP binding|cytosol|protein homodimerization activity|glutathione binding	path:bom00270,path:bom00480,path:bom04216	Cysteine and methionine metabolism|Glutathione metabolism|Ferroptosis
TUBB6	867.18	1065.91	772.783	3148.7	2380.99	2711.01	901.959	2746.9	-1.60655	5.51052e-12	2.17724e-10	TUBB6	Tubulin beta-6 chain	GO:0000226,GO:0000278,GO:0003924,GO:0005200,GO:0005525,GO:0005737,GO:0005874,GO:0007017	microtubule cytoskeleton organization|mitotic cell cycle|GTPase activity|structural constituent of cytoskeleton|GTP binding|cytoplasm|microtubule|microtubule-based process	path:bom04145,path:bom04540	Phagosome|Gap junction
EPB41L3	979.772	781.532	943.782	439.12	412.203	334.344	901.696	395.222	1.19006	1.91629e-07	3.1717e-06	EPB41L3	Band 4.1-like protein 3	-	-	-	-
EDEM1	903.989	762.85	1038.05	402.603	462.082	402.451	901.63	422.378	1.09399	1.0451e-06	1.42028e-05	EDEM1	ER degradation-enhancing alpha-mannosidase-like protein 1	GO:0004571,GO:0005509,GO:0005783,GO:0016235,GO:0030176,GO:0030433,GO:0036498,GO:0036510,GO:0044322,GO:0051787,GO:0097466,GO:1904154,GO:1904382	mannosyl-oligosaccharide 1,2-alpha-mannosidase activity|calcium ion binding|endoplasmic reticulum|aggresome|integral component of endoplasmic reticulum membrane|ubiquitin-dependent ERAD pathway|IRE1-mediated unfolded protein response|trimming of terminal mannose on C branch|endoplasmic reticulum quality control compartment|misfolded protein binding|ubiquitin-dependent glycoprotein ERAD pathway|po…	path:bom04141	Protein processing in endoplasmic reticulum
KLHL41	1293.73	1187.35	199.499	120.507	355.737	199.014	893.526	225.086	1.98924	0.00115111	0.00626415	KLHL41	Kelch-like protein 41	GO:0001726,GO:0005634,GO:0005737,GO:0005789,GO:0005829,GO:0005856,GO:0005886,GO:0006941,GO:0016567,GO:0030239,GO:0031143,GO:0031275,GO:0031430,GO:0031463,GO:0033017,GO:0035914,GO:0043687,GO:0045214,GO:0045661,GO:0048741,GO:2000291,GO:2001014	ruffle|nucleus|cytoplasm|endoplasmic reticulum membrane|cytosol|cytoskeleton|plasma membrane|striated muscle contraction|protein ubiquitination|myofibril assembly|pseudopodium|regulation of lateral pseudopodium assembly|M band|Cul3-RING ubiquitin ligase complex|sarcoplasmic reticulum membrane|skeletal muscle cell differentiation|post-translational protein modification|sarcomere organization|regul…	-	-
PAQR6	948.376	928.912	796.899	179.847	245.628	237.048	891.396	220.841	2.01316	8.98557e-18	7.32676e-16	PAQR6	Membrane progestin receptor delta	GO:0005496,GO:0005886,GO:0016021,GO:0038023	steroid binding|plasma membrane|integral component of membrane|signaling receptor activity	-	-
CASP3	1052.31	718.22	902.129	220.016	188.221	250.315	890.886	219.517	2.02044	2.99201e-15	1.87102e-13	CASP3	Caspase-3	GO:0005737,GO:0006915,GO:0030182,GO:0030216,GO:0030218,GO:0097153,GO:0097199	cytoplasm|apoptotic process|neuron differentiation|keratinocyte differentiation|erythrocyte differentiation|cysteine-type endopeptidase activity involved in apoptotic process|cysteine-type endopeptidase activity involved in apoptotic signaling pathway	path:bom01524,path:bom04010,path:bom04115,path:bom04210,path:bom04215,path:bom04650,path:bom04657,path:bom04668,path:bom04726,path:bom04932,path:bom04933,path:bom05010,path:bom05012,path:bom05014,path:bom05016,path:bom05133,path:bom05134,path:bom05145,path:bom05146,path:bom05152,path:bom05160,path:bom05161,path:bom05162,path:bom05163,path:bom05164,path:bom05165,path:bom05167,path:bom05168,path:bo…	Platinum drug resistance|MAPK signaling pathway|p53 signaling pathway|Apoptosis|Apoptosis - multiple species|Natural killer cell mediated cytotoxicity|IL-17 signaling pathway|TNF signaling pathway|Serotonergic synapse|Non-alcoholic fatty liver disease (NAFLD)|AGE-RAGE signaling pathway in diabetic complications|Alzheimer disease|Parkinson disease|Amyotrophic lateral sclerosis (ALS)|Huntington dis…
CIDEA	878.006	858.336	933.917	98.5965	181.633	204.321	890.086	161.517	2.46208	2.97009e-15	1.86432e-13	CIDEA	Cell death activator CIDE-A	GO:0001659,GO:0005634,GO:0005737,GO:0005739,GO:0005740,GO:0005811,GO:0005829,GO:0006629,GO:0006915,GO:0008219,GO:0010890,GO:0019915,GO:0030512,GO:0032720,GO:0034389,GO:0035634,GO:0042803,GO:0050710,GO:0050995,GO:0120163,GO:1900118,GO:1902510	temperature homeostasis|nucleus|cytoplasm|mitochondrion|mitochondrial envelope|lipid droplet|cytosol|lipid metabolic process|apoptotic process|cell death|positive regulation of sequestering of triglyceride|lipid storage|negative regulation of transforming growth factor beta receptor signaling pathway|negative regulation of tumor necrosis factor production|lipid droplet organization|response to st…	-	-
NOP2	1063.13	761.812	842.937	2495.04	1873.74	1583.27	889.294	1984.01	-1.15773	1.54514e-05	0.000152082	NOP2	Probable 28S rRNA (cytosine(4447)-C(5))-methyltransferase	GO:0000027,GO:0003723,GO:0005654,GO:0005730,GO:0006357,GO:0008284,GO:0009383,GO:0070475,GO:1901796	ribosomal large subunit assembly|RNA binding|nucleoplasm|nucleolus|regulation of transcription by RNA polymerase II|positive regulation of cell proliferation|rRNA (cytosine-C5-)-methyltransferase activity|rRNA base methylation|regulation of signal transduction by p53 class mediator	-	-
PLXNA3	889.915	852.108	919.667	1939.98	1943.38	2159.97	887.23	2014.44	-1.18308	3.05723e-11	1.05288e-09	PLXNA3	Plexin-A3	GO:0002116,GO:0004888,GO:0005634,GO:0005886,GO:0005887,GO:0007162,GO:0007275,GO:0008360,GO:0016020,GO:0017154,GO:0021612,GO:0021637,GO:0021766,GO:0021785,GO:0021860,GO:0030054,GO:0030334,GO:0043087,GO:0043231,GO:0048843,GO:0050772,GO:0050919,GO:0051495,GO:0071526,GO:1902287,GO:1990138	semaphorin receptor complex|transmembrane signaling receptor activity|nucleus|plasma membrane|integral component of plasma membrane|negative regulation of cell adhesion|multicellular organism development|regulation of cell shape|membrane|semaphorin receptor activity|facial nerve structural organization|trigeminal nerve structural organization|hippocampus development|branchiomotor neuron axon guid…	path:bom04360	Axon guidance
LOC102285769	531.567	889.472	1232.07	78.5121	57.4073	84.0281	884.369	73.3158	3.59176	8.11011e-23	1.2045e-20	MPEG1	Macrophage-expressed gene 1 protein	GO:0016021,GO:0042742	integral component of membrane|defense response to bacterium	-	-
SNX13	906.154	837.578	904.321	317.7	558.074	280.389	882.684	385.388	1.19592	0.000135075	0.000995057	Snx13	Sorting nexin-13	GO:0005769,GO:0006886,GO:0009968,GO:0031901,GO:0032266,GO:0035091,GO:0043547	early endosome|intracellular protein transport|negative regulation of signal transduction|early endosome membrane|phosphatidylinositol-3-phosphate binding|phosphatidylinositol binding|positive regulation of GTPase activity	-	-
IFI30	670.143	913.344	1057.78	415.384	203.278	666.918	880.423	428.527	1.03854	0.013825	0.0473665	IFI30	Gamma-interferon-inducible lysosomal thiol reductase	GO:0005576,GO:0005764,GO:0016667,GO:0042590	extracellular region|lysosome|oxidoreductase activity, acting on a sulfur group of donors|antigen processing and presentation of exogenous peptide antigen via MHC class I	path:bom04612	Antigen processing and presentation
GLYCTK	848.775	982.883	808.956	237.362	223.041	147.713	880.205	202.705	2.119	2.12791e-15	1.36137e-13	GLYCTK	Glycerate kinase	GO:0005524,GO:0005737,GO:0006468,GO:0008887	ATP binding|cytoplasm|protein phosphorylation|glycerate kinase activity	path:bom00030,path:bom00260,path:bom00561,path:bom00630	Pentose phosphate pathway|Glycine, serine and threonine metabolism|Glycerolipid metabolism|Glyoxylate and dicarboxylate metabolism
ESYT3	1041.48	841.729	753.053	95.8577	378.324	167.172	878.755	213.784	2.03971	9.28291e-06	9.65075e-05	ESYT3	Extended synaptotagmin-3	GO:0005509,GO:0005544,GO:0005789,GO:0005887,GO:0006869,GO:0008429,GO:0031210,GO:0031227,GO:0031234,GO:0035091,GO:0044232,GO:0061817	calcium ion binding|calcium-dependent phospholipid binding|endoplasmic reticulum membrane|integral component of plasma membrane|lipid transport|phosphatidylethanolamine binding|phosphatidylcholine binding|intrinsic component of endoplasmic reticulum membrane|extrinsic component of cytoplasmic side of plasma membrane|phosphatidylinositol binding|organelle membrane contact site|endoplasmic reticulu…	-	-
SPRY1	879.089	825.123	929.532	1334.7	2987.06	1055.22	877.915	1792.33	-1.02963	0.00877368	0.0329588	SPRY1	Protein sprouty homolog 1	GO:0001759,GO:0005829,GO:0007275,GO:0008285,GO:0016020,GO:0040037,GO:0043407,GO:0046580,GO:0070373	organ induction|cytosol|multicellular organism development|negative regulation of cell proliferation|membrane|negative regulation of fibroblast growth factor receptor signaling pathway|negative regulation of MAP kinase activity|negative regulation of Ras protein signal transduction|negative regulation of ERK1 and ERK2 cascade	-	-
INSIG1	1116.18	683.97	831.975	160.676	128.931	311.346	877.376	200.318	2.13028	2.73517e-08	5.41629e-07	INSIG1	Insulin-induced gene 1 protein	GO:0006641,GO:0006695,GO:0010894,GO:0032933,GO:0032937,GO:0036316,GO:0042472,GO:0042474,GO:0042632,GO:0045599,GO:0045717,GO:0060021,GO:0060363,GO:0070862,GO:1901303	triglyceride metabolic process|cholesterol biosynthetic process|negative regulation of steroid biosynthetic process|SREBP signaling pathway|SREBP-SCAP-Insig complex|SREBP-SCAP complex retention in endoplasmic reticulum|inner ear morphogenesis|middle ear morphogenesis|cholesterol homeostasis|negative regulation of fat cell differentiation|negative regulation of fatty acid biosynthetic process|roof…	-	-
DPAGT1	823.875	819.934	984.34	448.249	386.793	437.831	876.049	424.291	1.04575	4.6848e-07	7.02677e-06	DPAGT1	UDP-N-acetylglucosamine--dolichyl-phosphate N-acetylglucosaminephosphotransferase	GO:0003975,GO:0003976,GO:0005789,GO:0006487,GO:0006488,GO:0006489,GO:0008963,GO:0016020,GO:0016021,GO:0016757,GO:0019408,GO:0051259	UDP-N-acetylglucosamine-dolichyl-phosphate N-acetylglucosaminephosphotransferase activity|UDP-N-acetylglucosamine-lysosomal-enzyme N-acetylglucosaminephosphotransferase activity|endoplasmic reticulum membrane|protein N-linked glycosylation|dolichol-linked oligosaccharide biosynthetic process|dolichyl diphosphate biosynthetic process|phospho-N-acetylmuramoyl-pentapeptide-transferase activity|membr…	path:bom00510	N-Glycan biosynthesis
CCND3	889.915	879.094	847.321	1739.13	2084.54	1432.9	872.11	1752.19	-1.00649	6.79594e-06	7.38365e-05	CCND3	G1/S-specific cyclin-D3	GO:0000079,GO:0000278,GO:0000307,GO:0005634,GO:0005737,GO:0006468,GO:0007088,GO:0008284,GO:0016020,GO:0016538,GO:0019901,GO:0045787,GO:0051301,GO:1900087	regulation of cyclin-dependent protein serine/threonine kinase activity|mitotic cell cycle|cyclin-dependent protein kinase holoenzyme complex|nucleus|cytoplasm|protein phosphorylation|regulation of mitotic nuclear division|positive regulation of cell proliferation|membrane|cyclin-dependent protein serine/threonine kinase regulator activity|protein kinase binding|positive regulation of cell cycle|…	path:bom04110,path:bom04115,path:bom04151,path:bom04218,path:bom04310,path:bom04390,path:bom04510,path:bom04630,path:bom05162,path:bom05164,path:bom05165,path:bom05166,path:bom05169,path:bom05200,path:bom05203	Cell cycle|p53 signaling pathway|PI3K-Akt signaling pathway|Cellular senescence|Wnt signaling pathway|Hippo signaling pathway|Focal adhesion|Jak-STAT signaling pathway|Measles|Influenza A|Human papillomavirus infection|Human T-cell leukemia virus 1 infection|Epstein-Barr virus infection|Pathways in cancer|Viral carcinogenesis
ATP10D	832.536	745.206	1036.95	465.595	366.089	411.296	871.565	414.327	1.07263	6.9529e-06	7.51491e-05	ATP10D	Probable phospholipid-transporting ATPase VD	GO:0000287,GO:0004012,GO:0005524,GO:0005654,GO:0005783,GO:0005789,GO:0005886,GO:0006812,GO:0016021,GO:0034220,GO:0045332	magnesium ion binding|phospholipid-translocating ATPase activity|ATP binding|nucleoplasm|endoplasmic reticulum|endoplasmic reticulum membrane|plasma membrane|cation transport|integral component of membrane|ion transmembrane transport|phospholipid translocation	-	-
TOP2A	739.43	671.515	1199.18	240.101	246.569	322.845	870.043	269.838	1.68866	4.53809e-08	8.54888e-07	TOP2A	DNA topoisomerase 2-alpha	GO:0000287,GO:0000712,GO:0000793,GO:0000819,GO:0002244,GO:0003677,GO:0003682,GO:0003723,GO:0003918,GO:0005080,GO:0005524,GO:0005634,GO:0005654,GO:0005730,GO:0005737,GO:0006265,GO:0006266,GO:0006974,GO:0007059,GO:0007143,GO:0008022,GO:0008094,GO:0008144,GO:0008301,GO:0009330,GO:0019035,GO:0019899,GO:0030263,GO:0032991,GO:0040016,GO:0042752,GO:0042803,GO:0042826,GO:0043065,GO:0043130,GO:0044774,GO:…	magnesium ion binding|resolution of meiotic recombination intermediates|condensed chromosome|sister chromatid segregation|hematopoietic progenitor cell differentiation|DNA binding|chromatin binding|RNA binding|DNA topoisomerase type II (ATP-hydrolyzing) activity|protein kinase C binding|ATP binding|nucleus|nucleoplasm|nucleolus|cytoplasm|DNA topological change|DNA ligation|cellular response to DN…	path:bom01524	Platinum drug resistance
TWSG1	756.752	1036.85	807.86	1509.07	4087.21	1473.59	867.155	2356.62	-1.44227	0.000593874	0.00358566	TWSG1	Twisted gastrulation protein homolog 1	GO:0001503,GO:0001707,GO:0001818,GO:0005615,GO:0007179,GO:0007435,GO:0010862,GO:0030097,GO:0030154,GO:0030509,GO:0030513,GO:0030514,GO:0030900,GO:0043010,GO:0045668,GO:0050431,GO:2000515,GO:2000562	ossification|mesoderm formation|negative regulation of cytokine production|extracellular space|transforming growth factor beta receptor signaling pathway|salivary gland morphogenesis|positive regulation of pathway-restricted SMAD protein phosphorylation|hemopoiesis|cell differentiation|BMP signaling pathway|positive regulation of BMP signaling pathway|negative regulation of BMP signaling pathway|…	-	-
PLA2G4E	1296.98	448.369	849.514	341.436	326.563	330.806	864.954	332.935	1.37726	0.000292582	0.00195062	PLA2G4E	Cytosolic phospholipase A2 epsilon	GO:0004622,GO:0004623,GO:0005509,GO:0005544,GO:0005737,GO:0005765,GO:0005829,GO:0006644,GO:0008970,GO:0036149,GO:0036150,GO:0036151,GO:0036152,GO:0046475,GO:0047498,GO:0102567,GO:0102568	lysophospholipase activity|phospholipase A2 activity|calcium ion binding|calcium-dependent phospholipid binding|cytoplasm|lysosomal membrane|cytosol|phospholipid metabolic process|phospholipase A1 activity|phosphatidylinositol acyl-chain remodeling|phosphatidylserine acyl-chain remodeling|phosphatidylcholine acyl-chain remodeling|phosphatidylethanolamine acyl-chain remodeling|glycerophospholipid …	path:bom00564,path:bom00565,path:bom00590,path:bom00591,path:bom00592,path:bom04010,path:bom04014,path:bom04072,path:bom04217,path:bom04270,path:bom04370,path:bom04611,path:bom04664,path:bom04666,path:bom04724,path:bom04726,path:bom04730,path:bom04750,path:bom04912,path:bom04913,path:bom04921,path:bom05231	Glycerophospholipid metabolism|Ether lipid metabolism|Arachidonic acid metabolism|Linoleic acid metabolism|alpha-Linolenic acid metabolism|MAPK signaling pathway|Ras signaling pathway|Phospholipase D signaling pathway|Necroptosis|Vascular smooth muscle contraction|VEGF signaling pathway|Platelet activation|Fc epsilon RI signaling pathway|Fc gamma R-mediated phagocytosis|Glutamatergic synapse|Sero…
HIBCH	908.319	755.585	920.763	419.948	322.798	365.301	861.556	369.349	1.22174	4.67635e-08	8.78943e-07	HIBCH	3-hydroxyisobutyryl-CoA hydrolase, mitochondrial	GO:0003860,GO:0005739,GO:0006574,GO:0006635	3-hydroxyisobutyryl-CoA hydrolase activity|mitochondrion|valine catabolic process|fatty acid beta-oxidation	path:bom00280,path:bom00410,path:bom00640	Valine, leucine and isoleucine degradation|beta-Alanine metabolism|Propanoate metabolism
GRIP2	677.721	1130.26	768.399	141.504	301.153	151.251	858.794	197.969	2.11763	1.54289e-08	3.22824e-07	GRIP2	Glutamate receptor-interacting protein 2	GO:0005829,GO:0005886,GO:0030159	cytosol|plasma membrane|receptor signaling complex scaffold activity	-	-
MPZL1	807.636	880.131	881.302	1478.95	2049.72	1824.74	856.356	1784.47	-1.05917	9.43643e-07	1.30154e-05	MPZL1	Myelin protein zero-like protein 1	GO:0005887,GO:0007165	integral component of plasma membrane|signal transduction	path:bom04514	Cell adhesion molecules (CAMs)
DMKN	570.542	691.235	1297.84	2194.69	1181.08	3668.05	853.205	2347.94	-1.46053	0.00132038	0.00702146	DMKN	Dermokine	GO:0005615,GO:1903575	extracellular space|cornified envelope assembly	-	-
SULT1C4	676.638	943.443	938.302	125.984	456.435	547.51	852.794	376.643	1.17896	0.0134149	0.0462473	SULT1C4	Sulfotransferase 1C4	-	-	-	-
CRISPLD2	552.137	829.275	1176.17	4319.99	4956.79	3117.89	852.526	4131.56	-2.2769	1.03928e-11	3.86743e-10	CRISPLD2	Cysteine-rich secretory protein LCCL domain-containing 2	GO:0005539,GO:0005615,GO:0008201,GO:0030133,GO:0030198,GO:0031012,GO:0060325	glycosaminoglycan binding|extracellular space|heparin binding|transport vesicle|extracellular matrix organization|extracellular matrix|face morphogenesis	-	-
MXI1	837.949	825.123	892.263	174.37	385.852	312.231	851.779	290.818	1.5505	1.5355e-06	1.97537e-05	Mxi1	Max-interacting protein 1	GO:0003677,GO:0005634,GO:0005737,GO:0006355,GO:0046983	DNA binding|nucleus|cytoplasm|regulation of transcription, DNA-templated|protein dimerization activity	-	-
DUSP16	824.958	850.033	879.11	390.734	433.849	254.738	851.367	359.774	1.24305	3.41739e-06	4.00881e-05	DUSP16	Dual specificity protein phosphatase 16	GO:0000188,GO:0004721,GO:0004725,GO:0005634,GO:0005654,GO:0005737,GO:0005829,GO:0006470,GO:0008138,GO:0016311,GO:0016791,GO:0017017,GO:0031410,GO:0045204,GO:0045209	inactivation of MAPK activity|phosphoprotein phosphatase activity|protein tyrosine phosphatase activity|nucleus|nucleoplasm|cytoplasm|cytosol|protein dephosphorylation|protein tyrosine/serine/threonine phosphatase activity|dephosphorylation|phosphatase activity|MAP kinase tyrosine/serine/threonine phosphatase activity|cytoplasmic vesicle|MAPK export from nucleus|MAPK phosphatase export from nucle…	path:bom04010	MAPK signaling pathway
LOC102268082	743.761	906.079	894.456	2066.88	1620.58	2327.14	848.098	2004.86	-1.24123	1.06196e-07	1.87921e-06	MAGED1	Melanoma-associated antigen D1	GO:0000785,GO:0005634,GO:0005737,GO:0005886,GO:0032922,GO:0042981	chromatin|nucleus|cytoplasm|plasma membrane|circadian regulation of gene expression|regulation of apoptotic process	path:bom04722	Neurotrophin signaling pathway
USF3	753.505	1045.16	740.995	244.665	566.544	191.938	846.552	334.383	1.34051	0.00141864	0.00747947	USF3	Basic helix-loop-helix domain-containing protein USF3	GO:0000981,GO:0003677,GO:0005634,GO:0010719,GO:0046983	DNA-binding transcription factor activity, RNA polymerase II-specific|DNA binding|nucleus|negative regulation of epithelial to mesenchymal transition|protein dimerization activity	-	-
LOC102277620	872.593	725.486	940.494	546.846	220.218	340.535	846.191	369.2	1.1964	0.000763667	0.00442916	CYCS	Cytochrome c	-	-	path:bom01524,path:bom04115,path:bom04210,path:bom04215,path:bom04932,path:bom05010,path:bom05012,path:bom05014,path:bom05016,path:bom05134,path:bom05145,path:bom05152,path:bom05160,path:bom05161,path:bom05162,path:bom05163,path:bom05164,path:bom05167,path:bom05168,path:bom05169,path:bom05170,path:bom05200,path:bom05210,path:bom05222,path:bom05416	Platinum drug resistance|p53 signaling pathway|Apoptosis|Apoptosis - multiple species|Non-alcoholic fatty liver disease (NAFLD)|Alzheimer disease|Parkinson disease|Amyotrophic lateral sclerosis (ALS)|Huntington disease|Legionellosis|Toxoplasmosis|Tuberculosis|Hepatitis C|Hepatitis B|Measles|Human cytomegalovirus infection|Influenza A|Kaposi sarcoma-associated herpesvirus infection|Herpes simplex …
CKAP4	818.462	761.812	924.052	1815.82	1837.97	1970.68	834.775	1874.83	-1.16743	7.16112e-10	1.97543e-08	CKAP4	Cytoskeleton-associated protein 4	GO:0003723,GO:0005783,GO:0005788,GO:0005789,GO:0005791,GO:0005811,GO:0005829,GO:0005856,GO:0005886,GO:0016020,GO:0016021,GO:0016607,GO:0035577,GO:0035579,GO:0036464,GO:0042599,GO:0043312,GO:0043687,GO:0044267,GO:0048471,GO:0070062	RNA binding|endoplasmic reticulum|endoplasmic reticulum lumen|endoplasmic reticulum membrane|rough endoplasmic reticulum|lipid droplet|cytosol|cytoskeleton|plasma membrane|membrane|integral component of membrane|nuclear speck|azurophil granule membrane|specific granule membrane|cytoplasmic ribonucleoprotein granule|lamellar body|neutrophil degranulation|post-translational protein modification|cel…	path:bom04141	Protein processing in endoplasmic reticulum
ADGRF4	862.849	729.637	908.706	349.653	355.737	461.713	833.731	389.034	1.09934	2.43581e-06	2.97702e-05	ADGRF4	Adhesion G protein-coupled receptor F4	GO:0004930,GO:0007166,GO:0007186,GO:0016021	G protein-coupled receptor activity|cell surface receptor signaling pathway|G protein-coupled receptor signaling pathway|integral component of membrane	-	-
POLD4	961.368	713.031	826.495	269.315	418.791	351.149	833.631	346.418	1.26697	1.65554e-06	2.10377e-05	POLD4	DNA polymerase delta subunit 4	GO:0001938,GO:0003887,GO:0006260,GO:0006261,GO:0006281,GO:0043625	positive regulation of endothelial cell proliferation|DNA-directed DNA polymerase activity|DNA replication|DNA-dependent DNA replication|DNA repair|delta DNA polymerase complex	path:bom03030,path:bom03410,path:bom03420,path:bom03430,path:bom03440	DNA replication|Base excision repair|Nucleotide excision repair|Mismatch repair|Homologous recombination
SLC40A1	433.049	1028.55	1031.47	196.28	283.272	291.003	831.024	256.852	1.69398	8.50583e-06	8.97185e-05	SLC40A1	Solute carrier family 40 member 1	GO:0002260,GO:0003158,GO:0005381,GO:0005622,GO:0005654,GO:0005737,GO:0005829,GO:0005886,GO:0005887,GO:0006879,GO:0008021,GO:0015093,GO:0016021,GO:0016323,GO:0017046,GO:0034395,GO:0034755,GO:0042802,GO:0043066,GO:0045944,GO:0060345,GO:0060586,GO:0097689,GO:1903988	lymphocyte homeostasis|endothelium development|iron ion transmembrane transporter activity|intracellular|nucleoplasm|cytoplasm|cytosol|plasma membrane|integral component of plasma membrane|cellular iron ion homeostasis|synaptic vesicle|ferrous iron transmembrane transporter activity|integral component of membrane|basolateral plasma membrane|peptide hormone binding|regulation of transcription from…	path:bom04216,path:bom04978	Ferroptosis|Mineral absorption
ITGA5	588.946	967.314	932.821	16013.7	9941.81	2681.82	829.694	9545.79	-3.52419	2.3384e-11	8.22347e-10	ITGA5	Integrin alpha-5	GO:0001525,GO:0001618,GO:0001726,GO:0005154,GO:0005161,GO:0005178,GO:0005783,GO:0005794,GO:0005886,GO:0005925,GO:0007044,GO:0007155,GO:0007157,GO:0007159,GO:0007229,GO:0007565,GO:0007613,GO:0008305,GO:0009897,GO:0009986,GO:0010811,GO:0030198,GO:0030335,GO:0030949,GO:0031410,GO:0031589,GO:0033627,GO:0033631,GO:0034113,GO:0035313,GO:0035987,GO:0043184,GO:0045202,GO:0046872,GO:0050731,GO:0050900,GO:…	angiogenesis|virus receptor activity|ruffle|epidermal growth factor receptor binding|platelet-derived growth factor receptor binding|integrin binding|endoplasmic reticulum|Golgi apparatus|plasma membrane|focal adhesion|cell-substrate junction assembly|cell adhesion|heterophilic cell-cell adhesion via plasma membrane cell adhesion molecules|leukocyte cell-cell adhesion|integrin-mediated signaling …	path:bom04145,path:bom04151,path:bom04510,path:bom04512,path:bom04640,path:bom04810,path:bom05100,path:bom05133,path:bom05135,path:bom05165,path:bom05168,path:bom05205,path:bom05206,path:bom05410,path:bom05412,path:bom05414	Phagosome|PI3K-Akt signaling pathway|Focal adhesion|ECM-receptor interaction|Hematopoietic cell lineage|Regulation of actin cytoskeleton|Bacterial invasion of epithelial cells|Pertussis|Yersinia infection|Human papillomavirus infection|Herpes simplex virus 1 infection|Proteoglycans in cancer|MicroRNAs in cancer|Hypertrophic cardiomyopathy (HCM)|Arrhythmogenic right ventricular cardiomyopathy (ARV…
CERK	705.869	820.972	954.744	278.444	424.438	417.487	827.195	373.456	1.14727	2.00267e-05	0.000191561	CERK	Ceramide kinase	GO:0000287,GO:0001729,GO:0003951,GO:0005524,GO:0005737,GO:0005886,GO:0006672,GO:0006687,GO:0016021,GO:0102773	magnesium ion binding|ceramide kinase activity|NAD+ kinase activity|ATP binding|cytoplasm|plasma membrane|ceramide metabolic process|glycosphingolipid metabolic process|integral component of membrane|dihydroceramide kinase activity	path:bom00600	Sphingolipid metabolism
LOC102281707	766.496	518.945	1176.17	197.193	321.857	180.439	820.536	233.163	1.81543	1.79324e-06	2.25633e-05	LBP	Lipopolysaccharide-binding protein	GO:0001530,GO:0002281,GO:0005615,GO:0006869,GO:0006953,GO:0016020,GO:0032760,GO:0045087,GO:0050829,GO:0071222	lipopolysaccharide binding|macrophage activation involved in immune response|extracellular space|lipid transport|acute-phase response|membrane|positive regulation of tumor necrosis factor production|innate immune response|defense response to Gram-negative bacterium|cellular response to lipopolysaccharide	path:bom04064,path:bom04620,path:bom05132,path:bom05152	NF-kappa B signaling pathway|Toll-like receptor signaling pathway|Salmonella infection|Tuberculosis
CAMK2G	768.661	1283.87	406.67	310.396	272.92	452.867	819.734	345.395	1.2469	0.00335793	0.0152113	Camk2g	Calcium/calmodulin-dependent protein kinase type II subunit gamma	GO:0000082,GO:0001666,GO:0004674,GO:0004683,GO:0005516,GO:0005524,GO:0005737,GO:0006816,GO:0006979,GO:0007399,GO:0014069,GO:0030154,GO:0033017,GO:0042802,GO:0042803,GO:0043005,GO:0046777,GO:0051259,GO:1901897,GO:1903076	G1/S transition of mitotic cell cycle|response to hypoxia|protein serine/threonine kinase activity|calmodulin-dependent protein kinase activity|calmodulin binding|ATP binding|cytoplasm|calcium ion transport|response to oxidative stress|nervous system development|postsynaptic density|cell differentiation|sarcoplasmic reticulum membrane|identical protein binding|protein homodimerization activity|ne…	path:bom04012,path:bom04020,path:bom04024,path:bom04066,path:bom04114,path:bom04217,path:bom04261,path:bom04310,path:bom04360,path:bom04713,path:bom04720,path:bom04722,path:bom04725,path:bom04728,path:bom04740,path:bom04750,path:bom04911,path:bom04912,path:bom04916,path:bom04921,path:bom04922,path:bom04925,path:bom04934,path:bom04971,path:bom05031,path:bom05152,path:bom05200,path:bom05205,path:bo…	ErbB signaling pathway|Calcium signaling pathway|cAMP signaling pathway|HIF-1 signaling pathway|Oocyte meiosis|Necroptosis|Adrenergic signaling in cardiomyocytes|Wnt signaling pathway|Axon guidance|Circadian entrainment|Long-term potentiation|Neurotrophin signaling pathway|Cholinergic synapse|Dopaminergic synapse|Olfactory transduction|Inflammatory mediator regulation of TRP channels|Insulin secr…
IL1RL2	669.06	858.336	928.436	126.897	180.692	217.589	818.611	175.059	2.22507	1.66131e-14	9.52905e-13	IL1RL2	Interleukin-1 receptor-like 2	-	-	path:bom04060	Cytokine-cytokine receptor interaction
FAM83C	565.128	846.919	1040.24	155.198	127.99	458.175	817.43	247.121	1.72545	0.000419415	0.00265369	FAM83C	Protein FAM83C	GO:0019901	protein kinase binding	-	-
STARD5	796.809	735.865	915.282	235.536	317.152	464.366	815.985	339.018	1.26687	3.37442e-05	0.000300644	STARD5	StAR-related lipid transfer protein 5	GO:0015485,GO:0017127,GO:0032052,GO:0070508	cholesterol binding|cholesterol transporter activity|bile acid binding|cholesterol import	-	-
GDPD3	753.505	742.092	945.975	263.837	157.164	314	813.857	245	1.73144	3.17553e-08	6.22165e-07	GDPD3	Lysophospholipase D GDPD3	GO:0005789,GO:0008081,GO:0016021,GO:0034638,GO:0046872,GO:0048471,GO:0070062	endoplasmic reticulum membrane|phosphoric diester hydrolase activity|integral component of membrane|phosphatidylcholine catabolic process|metal ion binding|perinuclear region of cytoplasm|extracellular exosome	path:bom00565	Ether lipid metabolism
VLDLR	844.445	694.349	883.494	171.631	300.212	141.521	807.429	204.455	1.98213	2.65864e-09	6.54198e-08	VLDLR	Very low-density lipoprotein receptor	GO:0000122,GO:0005509,GO:0005905,GO:0006869,GO:0008203,GO:0016021,GO:0021517,GO:0030229,GO:0034185,GO:0034189,GO:0034361,GO:0034437,GO:0034447,GO:0038025,GO:0043235,GO:0045860,GO:0048306,GO:0048813,GO:1900006	negative regulation of transcription by RNA polymerase II|calcium ion binding|clathrin-coated pit|lipid transport|cholesterol metabolic process|integral component of membrane|ventral spinal cord development|very-low-density lipoprotein particle receptor activity|apolipoprotein binding|very-low-density lipoprotein particle binding|very-low-density lipoprotein particle|glycoprotein transporter acti…	-	-
EIF2AK2	622.507	1313.97	480.112	186.238	319.034	159.211	805.53	221.494	1.86313	2.25259e-05	0.000211692	EIF2AK2	Interferon-induced, double-stranded RNA-activated protein kinase	-	-	path:bom04141,path:bom04217,path:bom05160,path:bom05162,path:bom05164,path:bom05165,path:bom05167,path:bom05168,path:bom05169,path:bom05203	Protein processing in endoplasmic reticulum|Necroptosis|Hepatitis C|Measles|Influenza A|Human papillomavirus infection|Kaposi sarcoma-associated herpesvirus infection|Herpes simplex virus 1 infection|Epstein-Barr virus infection|Viral carcinogenesis
TRPM6	592.194	759.736	1064.36	82.1638	216.454	108.794	805.429	135.804	2.56884	3.54726e-10	1.03156e-08	TRPM6	Transient receptor potential cation channel subfamily M member 6	GO:0004674,GO:0005262,GO:0005524,GO:0005886,GO:0009636,GO:0016021,GO:0016324,GO:0031526,GO:0046872,GO:0051262,GO:0070588	protein serine/threonine kinase activity|calcium channel activity|ATP binding|plasma membrane|response to toxic substance|integral component of membrane|apical plasma membrane|brush border membrane|metal ion binding|protein tetramerization|calcium ion transmembrane transport	path:bom04978	Mineral absorption
FBP1	574.872	1087.71	733.322	146.982	65.8772	122.062	798.635	111.64	2.83821	8.17042e-14	4.22071e-12	FBP1	Fructose-1,6-bisphosphatase 1	GO:0000122,GO:0005634,GO:0005737,GO:0005829,GO:0005986,GO:0006000,GO:0006002,GO:0006094,GO:0006111,GO:0016208,GO:0016311,GO:0030308,GO:0030388,GO:0035690,GO:0042132,GO:0042802,GO:0045820,GO:0046580,GO:0046872,GO:0048029,GO:0051289,GO:0071286	negative regulation of transcription by RNA polymerase II|nucleus|cytoplasm|cytosol|sucrose biosynthetic process|fructose metabolic process|fructose 6-phosphate metabolic process|gluconeogenesis|regulation of gluconeogenesis|AMP binding|dephosphorylation|negative regulation of cell growth|fructose 1,6-bisphosphate metabolic process|cellular response to drug|fructose 1,6-bisphosphate 1-phosphatase…	path:bom00010,path:bom00030,path:bom00051,path:bom04152,path:bom04910,path:bom04922	Glycolysis / Gluconeogenesis|Pentose phosphate pathway|Fructose and mannose metabolism|AMPK signaling pathway|Insulin signaling pathway|Glucagon signaling pathway
APBB2	788.148	947.594	659.88	272.966	357.619	187.515	798.541	272.7	1.55058	6.02718e-07	8.71035e-06	APBB2	Amyloid-beta A4 precursor protein-binding family B member 2	GO:0001540,GO:0001764,GO:0005634,GO:0005737,GO:0006355,GO:0007050,GO:0007411,GO:0008134,GO:0016020,GO:0030027,GO:0030198,GO:0030308,GO:0030426,GO:0035556,GO:0043065,GO:0043066,GO:0045202	amyloid-beta binding|neuron migration|nucleus|cytoplasm|regulation of transcription, DNA-templated|cell cycle arrest|axon guidance|transcription factor binding|membrane|lamellipodium|extracellular matrix organization|negative regulation of cell growth|growth cone|intracellular signal transduction|positive regulation of apoptotic process|negative regulation of apoptotic process|synapse	-	-
ANKRD22	787.066	772.191	827.591	491.157	283.272	214.051	795.616	329.493	1.27191	0.000164993	0.00117992	ANKRD22	Ankyrin repeat domain-containing protein 22	-	-	-	-
TRPV3	845.527	702.652	837.456	311.309	205.161	82.2591	795.212	199.576	1.99468	4.41073e-06	5.03556e-05	Trpv3	Transient receptor potential cation channel subfamily V member 3	GO:0005216,GO:0005261,GO:0005262,GO:0005887,GO:0009266,GO:0009408,GO:0016020,GO:0042636,GO:0043235,GO:0090280	ion channel activity|cation channel activity|calcium channel activity|integral component of plasma membrane|response to temperature stimulus|response to heat|membrane|negative regulation of hair cycle|receptor complex|positive regulation of calcium ion import	path:bom04750	Inflammatory mediator regulation of TRP channels
EPN3	612.764	944.481	827.591	336.871	294.565	515.667	794.945	382.368	1.05567	0.000685795	0.00404378	EPN3	Epsin-3	GO:0005634,GO:0005654,GO:0005905,GO:0008289,GO:0019897,GO:0030136,GO:0043231,GO:0048471,GO:0070062,GO:1990175	nucleus|nucleoplasm|clathrin-coated pit|lipid binding|extrinsic component of plasma membrane|clathrin-coated vesicle|intracellular membrane-bounded organelle|perinuclear region of cytoplasm|extracellular exosome|EH domain binding	path:bom04144	Endocytosis
GAL3ST2	669.06	736.902	975.571	31.9526	56.4662	53.0704	793.844	47.1631	4.07331	4.61712e-38	1.96926e-35	GAL3ST2	Galactose-3-O-sulfotransferase 2	GO:0001733,GO:0009247,GO:0016021,GO:0032580	galactosylceramide sulfotransferase activity|glycolipid biosynthetic process|integral component of membrane|Golgi cisterna membrane	-	-
CAD	1050.14	566.688	762.918	2003.88	1647.87	1596.53	793.25	1749.43	-1.14116	7.12061e-05	0.000572471	CAD	CAD protein	-	-	path:bom00240,path:bom00250	Pyrimidine metabolism|Alanine, aspartate and glutamate metabolism
PAPD5	638.747	759.736	981.051	336.871	303.976	329.921	793.178	323.59	1.29333	1.99963e-07	3.29651e-06	Tent4b	Non-canonical poly(A) RNA polymerase PAPD5	GO:0003677,GO:0003887,GO:0004652,GO:0005730,GO:0005737,GO:0006364,GO:0006378,GO:0007049,GO:0010587,GO:0031499,GO:0032211,GO:0033500,GO:0043629,GO:0043630,GO:0046872,GO:0051301,GO:0071035,GO:0071036,GO:0071037,GO:0071038,GO:0071042,GO:0071044,GO:0071050,GO:0071051	DNA binding|DNA-directed DNA polymerase activity|polynucleotide adenylyltransferase activity|nucleolus|cytoplasm|rRNA processing|mRNA polyadenylation|cell cycle|miRNA catabolic process|TRAMP complex|negative regulation of telomere maintenance via telomerase|carbohydrate homeostasis|ncRNA polyadenylation|ncRNA polyadenylation involved in polyadenylation-dependent ncRNA catabolic process|metal ion …	path:bom03018	RNA degradation
ANXA6	722.109	978.731	674.13	2346.23	1465.3	2789.73	791.657	2200.42	-1.47478	2.02922e-06	2.51708e-05	ANXA6	Annexin A6	GO:0001725,GO:0001755,GO:0001786,GO:0003418,GO:0005262,GO:0005509,GO:0005525,GO:0005544,GO:0005737,GO:0005765,GO:0005829,GO:0005886,GO:0005925,GO:0006816,GO:0006937,GO:0008201,GO:0015276,GO:0015485,GO:0016020,GO:0016021,GO:0019899,GO:0030061,GO:0031214,GO:0031902,GO:0031982,GO:0035374,GO:0038023,GO:0042470,GO:0042584,GO:0042802,GO:0042803,GO:0044877,GO:0048306,GO:0048471,GO:0051015,GO:0051260,GO:…	stress fiber|neural crest cell migration|phosphatidylserine binding|growth plate cartilage chondrocyte differentiation|calcium channel activity|calcium ion binding|GTP binding|calcium-dependent phospholipid binding|cytoplasm|lysosomal membrane|cytosol|plasma membrane|focal adhesion|calcium ion transport|regulation of muscle contraction|heparin binding|ligand-gated ion channel activity|cholesterol…	-	-
SLC35C1	735.1	747.281	886.783	236.449	208.925	341.42	789.721	262.265	1.58979	4.88161e-09	1.15015e-07	SLC35C1	GDP-fucose transporter 1	GO:0000139,GO:0005457,GO:0008643,GO:0016021,GO:0030259,GO:0036066,GO:0036085,GO:0045746	Golgi membrane|GDP-fucose transmembrane transporter activity|carbohydrate transport|integral component of membrane|lipid glycosylation|protein O-linked fucosylation|GDP-fucose import into Golgi lumen|negative regulation of Notch signaling pathway	-	-
DFFA	623.59	796.062	943.782	248.317	208.925	344.958	787.812	267.4	1.55842	1.27168e-07	2.21267e-06	DFFA	DNA fragmentation factor subunit alpha	GO:0000790,GO:0005634,GO:0005654,GO:0005811,GO:0005829,GO:0005886,GO:0006309,GO:0019904,GO:0032076,GO:0043065,GO:0044183,GO:0060703,GO:0061077,GO:0070242,GO:1900118,GO:1902511	nuclear chromatin|nucleus|nucleoplasm|lipid droplet|cytosol|plasma membrane|apoptotic DNA fragmentation|protein domain specific binding|negative regulation of deoxyribonuclease activity|positive regulation of apoptotic process|protein binding involved in protein folding|deoxyribonuclease inhibitor activity|chaperone-mediated protein folding|thymocyte apoptotic process|negative regulation of execu…	path:bom04210	Apoptosis
LTBP1	665.812	763.888	931.725	1523.68	2682.14	1367.45	787.142	1857.76	-1.23883	0.000125485	0.000932672	LTBP1	Latent-transforming growth factor beta-binding protein 1	GO:0001527,GO:0003281,GO:0005024,GO:0005201,GO:0005509,GO:0005576,GO:0005788,GO:0031012,GO:0032991,GO:0035583,GO:0035904,GO:0043687,GO:0044267,GO:0050431,GO:0050436,GO:0060976,GO:0062023,GO:1901388	microfibril|ventricular septum development|transforming growth factor beta-activated receptor activity|extracellular matrix structural constituent|calcium ion binding|extracellular region|endoplasmic reticulum lumen|extracellular matrix|protein-containing complex|sequestering of TGFbeta in extracellular matrix|aorta development|post-translational protein modification|cellular protein metabolic pr…	path:bom04350	TGF-beta signaling pathway
CNTNAP2	947.294	554.234	858.283	280.27	232.452	185.746	786.603	232.823	1.75644	7.30474e-09	1.65767e-07	Cntnap2	Contactin-associated protein-like 2	GO:0002020,GO:0005769,GO:0005794,GO:0005886,GO:0007155,GO:0007612,GO:0008038,GO:0008076,GO:0009986,GO:0016020,GO:0016021,GO:0019899,GO:0021761,GO:0030425,GO:0030534,GO:0030673,GO:0031175,GO:0033010,GO:0033270,GO:0035176,GO:0042297,GO:0043025,GO:0044224,GO:0044325,GO:0045163,GO:0048812,GO:0071205,GO:0071625,GO:0097060	protease binding|early endosome|Golgi apparatus|plasma membrane|cell adhesion|learning|neuron recognition|voltage-gated potassium channel complex|cell surface|membrane|integral component of membrane|enzyme binding|limbic system development|dendrite|adult behavior|axolemma|neuron projection development|paranodal junction|paranode region of axon|social behavior|vocal learning|neuronal cell body|jux…	path:bom04514	Cell adhesion molecules (CAMs)
FDPS	1045.81	389.209	911.994	398.951	131.754	427.217	782.338	319.307	1.29254	0.00923388	0.0343309	FDPS	Farnesyl pyrophosphate synthase	GO:0003723,GO:0004161,GO:0004337,GO:0005654,GO:0005737,GO:0005829,GO:0006695,GO:0016032,GO:0033384,GO:0045337,GO:0045540,GO:0046872	RNA binding|dimethylallyltranstransferase activity|geranyltranstransferase activity|nucleoplasm|cytoplasm|cytosol|cholesterol biosynthetic process|viral process|geranyl diphosphate biosynthetic process|farnesyl diphosphate biosynthetic process|regulation of cholesterol biosynthetic process|metal ion binding	path:bom00900,path:bom05164,path:bom05166	Terpenoid backbone biosynthesis|Influenza A|Human T-cell leukemia virus 1 infection
SEPT6	894.245	1102.24	348.575	309.484	394.322	346.727	781.687	350.177	1.15868	0.00465343	0.0197815	SEPT6	Septin-6	GO:0000281,GO:0000777,GO:0000921,GO:0003924,GO:0005525,GO:0005819,GO:0005940,GO:0007283,GO:0008021,GO:0015630,GO:0030154,GO:0030496,GO:0031105,GO:0032154,GO:0032160,GO:0032173,GO:0032947,GO:0043679,GO:0060271,GO:0097227	mitotic cytokinesis|condensed chromosome kinetochore|septin ring assembly|GTPase activity|GTP binding|spindle|septin ring|spermatogenesis|synaptic vesicle|microtubule cytoskeleton|cell differentiation|midbody|septin complex|cleavage furrow|septin filament array|septin collar|protein-containing complex scaffold activity|axon terminus|cilium assembly|sperm annulus	path:bom05100	Bacterial invasion of epithelial cells
ATOX1	782.735	745.206	815.533	298.528	244.687	334.344	781.158	292.52	1.41664	1.80443e-10	5.5378e-09	ATOX1	Copper transport protein ATOX1	GO:0005829,GO:0006825,GO:0006878,GO:0006979,GO:0015680,GO:0016531	cytosol|copper ion transport|cellular copper ion homeostasis|response to oxidative stress|protein maturation by copper ion transfer|copper chaperone activity	path:bom04978	Mineral absorption
STAP2	751.339	863.525	726.745	366.085	262.568	541.318	780.537	389.99	1.00072	0.00134592	0.00713903	STAP2	Signal-transducing adaptor protein 2	GO:0005829,GO:0005886,GO:0035591,GO:0042531	cytosol|plasma membrane|signaling adaptor activity|positive regulation of tyrosine phosphorylation of STAT protein	-	-
ENPP2	591.111	880.131	870.34	1629.58	3021.88	2014.91	780.528	2222.12	-1.50934	1.37858e-06	1.79997e-05	ENPP2	Ectonucleotide pyrophosphatase/phosphodiesterase family member 2	GO:0001953,GO:0003676,GO:0004528,GO:0004551,GO:0004622,GO:0005044,GO:0005509,GO:0005615,GO:0005737,GO:0005794,GO:0006955,GO:0008270,GO:0008284,GO:0009395,GO:0010634,GO:0021536,GO:0030247,GO:0030334,GO:0030900,GO:0030901,GO:0034638,GO:0044849,GO:0045765,GO:0047391,GO:0048714,GO:0050731,GO:0051894,GO:0060326,GO:0071276,GO:0071392,GO:1900026,GO:1903165,GO:2000394	negative regulation of cell-matrix adhesion|nucleic acid binding|phosphodiesterase I activity|nucleotide diphosphatase activity|lysophospholipase activity|scavenger receptor activity|calcium ion binding|extracellular space|cytoplasm|Golgi apparatus|immune response|zinc ion binding|positive regulation of cell proliferation|phospholipid catabolic process|positive regulation of epithelial cell migra…	path:bom00565	Ether lipid metabolism
MACC1	822.792	641.417	873.629	195.367	262.568	82.2591	779.279	180.065	2.11419	2.33089e-07	3.7716e-06	MACC1	Metastasis-associated in colon cancer protein 1	GO:0000977,GO:0001228,GO:0005634,GO:0005737,GO:0005739,GO:0008083,GO:0045944,GO:0051781	RNA polymerase II regulatory region sequence-specific DNA binding|DNA-binding transcription activator activity, RNA polymerase II-specific|nucleus|cytoplasm|mitochondrion|growth factor activity|positive regulation of transcription by RNA polymerase II|positive regulation of cell division	-	-
ANGPTL2	514.245	949.67	873.629	3019.06	3548.9	3553.95	779.181	3373.97	-2.11433	1.37455e-13	6.84558e-12	ANGPTL2	Angiopoietin-related protein 2	GO:0005102,GO:0005615,GO:0007275,GO:0062023,GO:0070062	signaling receptor binding|extracellular space|multicellular organism development|collagen-containing extracellular matrix|extracellular exosome	-	-
PFKFB4	797.892	695.387	844.033	142.417	409.38	145.944	779.104	232.58	1.74455	4.64576e-05	0.000396295	PFKFB4	6-phosphofructo-2-kinase/fructose-2,6-bisphosphatase 4	GO:0003873,GO:0004331,GO:0005524,GO:0005829,GO:0006000,GO:0006003,GO:0045821	6-phosphofructo-2-kinase activity|fructose-2,6-bisphosphate 2-phosphatase activity|ATP binding|cytosol|fructose metabolic process|fructose 2,6-bisphosphate metabolic process|positive regulation of glycolytic process	path:bom00051,path:bom04152	Fructose and mannose metabolism|AMPK signaling pathway
FGL2	702.621	865.601	765.11	1598.54	2858.13	1753.98	777.778	2070.22	-1.41224	1.14285e-06	1.53432e-05	FGL2	Fibroleukin	GO:0005576,GO:0008233,GO:0009986,GO:0016504	extracellular region|peptidase activity|cell surface|peptidase activator activity	-	-
RHBDL2	726.439	726.524	879.11	152.459	102.58	173.363	777.357	142.801	2.4437	1.18904e-18	1.08079e-16	RHBDL2	Rhomboid-related protein 2	GO:0004252,GO:0005886,GO:0016021	serine-type endopeptidase activity|plasma membrane|integral component of membrane	-	-
LOC102268452	784.901	774.267	767.303	379.779	452.671	228.203	775.49	353.551	1.13357	0.000151812	0.00109984	TOR1AIP2	Torsin-1A-interacting protein 2	GO:0001671,GO:0005783,GO:0005789,GO:0007029,GO:0016021,GO:0031965,GO:0032781,GO:0051117,GO:0090435	ATPase activator activity|endoplasmic reticulum|endoplasmic reticulum membrane|endoplasmic reticulum organization|integral component of membrane|nuclear membrane|positive regulation of ATPase activity|ATPase binding|protein localization to nuclear envelope	-	-
ECHDC2	845.527	779.456	697.149	354.217	223.983	551.048	774.044	376.416	1.03974	0.00291669	0.0136167	ECHDC2	Enoyl-CoA hydratase domain-containing protein 2, mitochondrial	GO:0004300,GO:0005739,GO:0006635	enoyl-CoA hydratase activity|mitochondrion|fatty acid beta-oxidation	-	-
NID2	716.695	991.186	612.746	2385.49	4146.5	1975.99	773.542	2835.99	-1.87415	6.87077e-08	1.2573e-06	NID2	Nidogen-2	GO:0005201,GO:0005509,GO:0005518,GO:0005576,GO:0005604,GO:0005886,GO:0007155,GO:0007160,GO:0030198,GO:0062023,GO:0070062,GO:0071711	extracellular matrix structural constituent|calcium ion binding|collagen binding|extracellular region|basement membrane|plasma membrane|cell adhesion|cell-matrix adhesion|extracellular matrix organization|collagen-containing extracellular matrix|extracellular exosome|basement membrane organization	-	-
LOC102276607	816.297	608.204	892.263	99.5095	52.7018	146.828	772.255	99.6798	2.95247	1.71429e-14	9.79914e-13	ICA	Inhibitor of carbonic anhydrase	GO:0004857,GO:0005615	enzyme inhibitor activity|extracellular space	path:bom04066,path:bom04216,path:bom04978	HIF-1 signaling pathway|Ferroptosis|Mineral absorption
SEPN1	698.291	1001.56	608.361	2022.14	1847.39	2301.49	769.406	2057	-1.41856	8.3069e-08	1.50029e-06	Selenon	Selenoprotein N	GO:0003016,GO:0005509,GO:0005789,GO:0007005,GO:0014816,GO:0014834,GO:0014858,GO:0014873,GO:0016491,GO:0033555,GO:0034599,GO:0043403,GO:0048286,GO:0048741,GO:0055074,GO:0060314,GO:0071313,GO:1902884	respiratory system process|calcium ion binding|endoplasmic reticulum membrane|mitochondrion organization|skeletal muscle satellite cell differentiation|skeletal muscle satellite cell maintenance involved in skeletal muscle regeneration|positive regulation of skeletal muscle cell proliferation|response to muscle activity involved in regulation of muscle adaptation|oxidoreductase activity|multicell…	-	-
AMIGO1	734.017	842.767	730.034	298.528	423.496	344.073	768.939	355.366	1.11386	1.94528e-06	2.42744e-05	AMIGO1	Amphoterin-induced protein 1	GO:0007156,GO:0007157,GO:0007409,GO:0007413,GO:0008076,GO:0015459,GO:0016021,GO:0030424,GO:0030425,GO:0032809,GO:0042552,GO:0043204,GO:0050772,GO:0051965,GO:1901381	homophilic cell adhesion via plasma membrane adhesion molecules|heterophilic cell-cell adhesion via plasma membrane cell adhesion molecules|axonogenesis|axonal fasciculation|voltage-gated potassium channel complex|potassium channel regulator activity|integral component of membrane|axon|dendrite|neuronal cell body membrane|myelination|perikaryon|positive regulation of axonogenesis|positive regulat…	-	-
IKBKE	793.562	565.65	944.878	164.328	197.632	513.014	768.03	291.658	1.39648	0.00190899	0.00964584	IKBKE	Inhibitor of nuclear factor kappa-B kinase subunit epsilon	-	-	path:bom04620,path:bom04621,path:bom04622,path:bom04623,path:bom04625,path:bom04657,path:bom05160,path:bom05161,path:bom05162,path:bom05164,path:bom05165,path:bom05167,path:bom05168,path:bom05169	Toll-like receptor signaling pathway|NOD-like receptor signaling pathway|RIG-I-like receptor signaling pathway|Cytosolic DNA-sensing pathway|C-type lectin receptor signaling pathway|IL-17 signaling pathway|Hepatitis C|Hepatitis B|Measles|Influenza A|Human papillomavirus infection|Kaposi sarcoma-associated herpesvirus infection|Herpes simplex virus 1 infection|Epstein-Barr virus infection
PEX1	815.214	693.311	793.61	329.568	292.683	361.763	767.378	328.005	1.22586	8.04872e-09	1.80678e-07	PEX1	Peroxisome biogenesis factor 1	-	-	path:bom04146	Peroxisome
NR1D1	695.043	1130.26	475.728	150.634	263.509	137.983	767.011	184.042	2.05978	3.02537e-07	4.73861e-06	NR1D1	Nuclear receptor subfamily 1 group D member 1	GO:0000122,GO:0000790,GO:0000976,GO:0000977,GO:0000981,GO:0001078,GO:0001222,GO:0003707,GO:0005634,GO:0005737,GO:0005978,GO:0007275,GO:0008134,GO:0008270,GO:0009755,GO:0010498,GO:0010871,GO:0016604,GO:0019216,GO:0020037,GO:0030154,GO:0030374,GO:0030425,GO:0032922,GO:0033993,GO:0034144,GO:0035947,GO:0038023,GO:0042632,GO:0042752,GO:0043197,GO:0044321,GO:0045598,GO:0045892,GO:0045893,GO:0045944,GO:…	negative regulation of transcription by RNA polymerase II|nuclear chromatin|transcription regulatory region sequence-specific DNA binding|RNA polymerase II regulatory region sequence-specific DNA binding|DNA-binding transcription factor activity, RNA polymerase II-specific|proximal promoter DNA-binding transcription repressor activity, RNA polymerase II-specific|transcription corepressor binding|…	path:bom04710	Circadian rhythm
SMPDL3B	700.456	721.334	879.11	191.715	127.049	281.273	766.967	200.013	1.93838	4.71726e-09	1.11617e-07	SMPDL3B	Acid sphingomyelinase-like phosphodiesterase 3b	GO:0004767,GO:0005615,GO:0005886,GO:0006685,GO:0006954,GO:0008081,GO:0016798,GO:0031225,GO:0034122,GO:0045087,GO:0046466,GO:0046872,GO:0050728,GO:0070062	sphingomyelin phosphodiesterase activity|extracellular space|plasma membrane|sphingomyelin catabolic process|inflammatory response|phosphoric diester hydrolase activity|hydrolase activity, acting on glycosyl bonds|anchored component of membrane|negative regulation of toll-like receptor signaling pathway|innate immune response|membrane lipid catabolic process|metal ion binding|negative regulation …	-	-
ZNF532	783.818	1015.06	499.843	1646.93	1416.36	1691.18	766.239	1584.82	-1.04829	0.000515888	0.00317825	ZNF532	Zinc finger protein 532	GO:0000981,GO:0003677,GO:0005634,GO:0046872	DNA-binding transcription factor activity, RNA polymerase II-specific|DNA binding|nucleus|metal ion binding	-	-
LTB4R	856.354	730.675	709.207	209.061	268.214	405.104	765.412	294.127	1.37947	5.51689e-06	6.13604e-05	LTB4R	Leukotriene B4 receptor 1	GO:0001632,GO:0004966,GO:0005887,GO:0006954,GO:0007218,GO:0008528	leukotriene B4 receptor activity|galanin receptor activity|integral component of plasma membrane|inflammatory response|neuropeptide signaling pathway|G protein-coupled peptide receptor activity	path:bom04080	Neuroactive ligand-receptor interaction
LOX	475.271	993.262	824.302	3221.73	5073.49	2178.54	764.278	3491.25	-2.19148	1.8779e-08	3.84691e-07	LOX	Protein-lysine 6-oxidase	GO:0004720,GO:0005507,GO:0005576,GO:0005615,GO:0018057,GO:0048514	protein-lysine 6-oxidase activity|copper ion binding|extracellular region|extracellular space|peptidyl-lysine oxidation|blood vessel morphogenesis	-	-
AXL	641.995	976.655	670.842	1992.02	1965.96	2058.25	763.164	2005.41	-1.39363	9.63713e-09	2.12323e-07	AXL	Tyrosine-protein kinase receptor UFO	-	-	path:bom01521	EGFR tyrosine kinase inhibitor resistance
LOC102279439	650.656	721.334	917.475	105.9	63.995	69.876	763.155	79.9237	3.25505	1.64535e-27	3.33766e-25	HIST1H2BC	Histone H2B type 1-C/E/F/G/I	GO:0000786,GO:0002227,GO:0003677,GO:0005615,GO:0005634,GO:0005654,GO:0005829,GO:0006334,GO:0016567,GO:0019731,GO:0042802,GO:0046982,GO:0050830,GO:0061844,GO:0070062	nucleosome|innate immune response in mucosa|DNA binding|extracellular space|nucleus|nucleoplasm|cytosol|nucleosome assembly|protein ubiquitination|antibacterial humoral response|identical protein binding|protein heterodimerization activity|defense response to Gram-positive bacterium|antimicrobial humoral immune response mediated by antimicrobial peptide|extracellular exosome	path:bom05034,path:bom05203,path:bom05322	Alcoholism|Viral carcinogenesis|Systemic lupus erythematosus
BMP2K	696.126	700.576	884.59	363.346	354.796	266.237	760.431	328.126	1.21273	7.7709e-07	1.09807e-05	BMP2K	BMP-2-inducible protein kinase	GO:0004674,GO:0005524,GO:0005634,GO:0006468,GO:0016607,GO:0019208,GO:0030100,GO:0030500	protein serine/threonine kinase activity|ATP binding|nucleus|protein phosphorylation|nuclear speck|phosphatase regulator activity|regulation of endocytosis|regulation of bone mineralization	path:bom05202	Transcriptional misregulation in cancer
ATXN3	696.126	764.926	812.245	226.407	501.608	182.208	757.765	303.408	1.32091	0.000784025	0.00452201	ATXN3	Ataxin-3	-	-	path:bom04141	Protein processing in endoplasmic reticulum
TMEM8A	608.433	817.858	846.225	102.248	112.932	150.366	757.505	121.849	2.63559	8.56582e-22	1.11529e-19	TMEM8A	Post-GPI attachment to proteins factor 6	GO:0004623,GO:0005765,GO:0005886,GO:0005887,GO:0070062,GO:0102567,GO:0102568	phospholipase A2 activity|lysosomal membrane|plasma membrane|integral component of plasma membrane|extracellular exosome|phospholipase A2 activity (consuming 1,2-dipalmitoylphosphatidylcholine)|phospholipase A2 activity consuming 1,2-dioleoylphosphatidylethanolamine)	-	-
CNN2	647.408	744.168	880.206	1934.5	1641.28	1662.87	757.26	1746.22	-1.20543	3.66867e-08	7.06304e-07	CNN2	Calponin-2	GO:0003779,GO:0005516,GO:0005856,GO:0031032	actin binding|calmodulin binding|cytoskeleton|actomyosin structure organization	-	-
MCEE	361.596	917.495	992.013	115.942	170.34	352.034	757.035	212.772	1.83076	0.00020157	0.00140348	MCEE	Methylmalonyl-CoA epimerase, mitochondrial	GO:0004493,GO:0005739,GO:0046491,GO:0046872	methylmalonyl-CoA epimerase activity|mitochondrion|L-methylmalonyl-CoA metabolic process|metal ion binding	path:bom00280,path:bom00630,path:bom00640	Valine, leucine and isoleucine degradation|Glyoxylate and dicarboxylate metabolism|Propanoate metabolism
[truncated: 2,768 more rows]

## Sheet: G15mvsG0d_T_deg_up
gene_id	S15m_1_T	S15m_2_T	S15m_3_T	S1d_1_T	S1d_2_T	S1d_3_T	G15m	G0d_T	log2FoldChange	pvalue	padj	gene_name	description	GO_id	GO_term	pathway	pathway_description
[truncated: 1,772 more rows]

## Sheet: G15mvsG0d_T_deg_down
gene_id	S15m_1_T	S15m_2_T	S15m_3_T	S1d_1_T	S1d_2_T	S1d_3_T	G15m	G0d_T	log2FoldChange	pvalue	padj	gene_name	description	GO_id	GO_term	pathway	pathway_description
[truncated: 1,688 more rows]
