# Supplementary material for: Microbial Metagenomes and Host Transcriptomes Reveal the Dynamic Changes of Rumen Gene Expression, Microbial Colonization and Co-Regulation of Mineral Element Metabolism in Yaks from Birth to Adulthood
Source: Animals (Basel). 2024 Apr 30;14(9):1365. doi: 10.3390/ani14091365 (PMC11083404; doi:10.3390/ani14091365)
Supplement: Supplementary file 1 [file animals-14-01365-s001.zip › Table S5-The differentially expressed genes in the 3 y vs 1 d group.xls]

## Sheet: G3yvsG0d_T_deg_all
gene_id	S3y_1_T	S3y_2_T	S3y_3_T	S1d_1_T	S1d_2_T	S1d_3_T	G3y	G0d_T	log2FoldChange	pvalue	padj	gene_name	description	GO_id	GO_term	pathway	pathway_description
LOC102264614	199006	351068	33937.7	77925.1	41926.2	50982	194671	56944.4	1.7734	0.00757896	0.0378244	MYH11	Myosin-11	-	-	path:bom04530	Tight junction
KRT6A	74650.1	59183.2	145082	2964.82	5308.61	9725.41	92971.7	5999.61	3.95384	5.14735e-15	5.08376e-13	KRT6C	Keratin, type II cytoskeletal 6C	GO:0005198,GO:0005829,GO:0005882,GO:0031424,GO:0045095,GO:0045104,GO:0070062,GO:0070268	structural molecule activity|cytosol|intermediate filament|keratinization|keratin filament|intermediate filament cytoskeleton organization|extracellular exosome|cornification	-	-
LOC102266213	91057.1	62346.3	118398	5443.5	7347.23	7815.22	90600.6	6868.65	3.72142	7.49593e-31	3.28617e-28	CA1	Carbonic anhydrase 1	GO:0004089,GO:0005737,GO:0008270	carbonate dehydratase activity|cytoplasm|zinc ion binding	path:bom00910	Nitrogen metabolism
LOC102283503	42862.6	27046.5	137745	770.533	1191.24	814.337	69217.9	925.372	6.22499	4.29698e-28	1.55616e-25	-	Lysozyme C, milk isozyme	GO:0003796,GO:0008152,GO:0019835,GO:0050829,GO:0050830	lysozyme activity|metabolic process|cytolysis|defense response to Gram-negative bacterium|defense response to Gram-positive bacterium	path:bom04970	Salivary secretion
LOC102268548	64761.3	32370.4	104107	3541.61	5585.9	3664.08	67079.5	4263.86	3.97564	4.54988e-19	7.21871e-17	KRT17	Keratin, type I cytoskeletal 17	GO:0005198,GO:0005737,GO:0005882,GO:0031069	structural molecule activity|cytoplasm|intermediate filament|hair follicle morphogenesis	path:bom04915	Estrogen signaling pathway
LOC102282154	62094.7	31647.6	96016.3	3725.58	5175.44	3806.57	63252.9	4235.86	3.90041	1.8765e-20	3.55235e-18	KRT17	Keratin, type I cytoskeletal 17	GO:0005198,GO:0005737,GO:0005882,GO:0031069	structural molecule activity|cytoplasm|intermediate filament|hair follicle morphogenesis	path:bom04915	Estrogen signaling pathway
SYNM	52481.6	105105	15821	17394.3	10879.9	5634.73	57802.4	11303	2.35442	0.000214142	0.00211715	SYNM	Synemin	GO:0005200,GO:0005882,GO:0005912,GO:0008307,GO:0017166,GO:0019215,GO:0031443,GO:0042383,GO:0043034,GO:0045104,GO:0060053	structural constituent of cytoskeleton|intermediate filament|adherens junction|structural constituent of muscle|vinculin binding|intermediate filament binding|fast-twitch skeletal muscle fiber contraction|sarcolemma|costamere|intermediate filament cytoskeleton organization|neurofilament cytoskeleton	-	-
LOC102271013	80386.3	31811.4	48408.2	707.433	1155.67	540.589	53535.3	801.231	6.0622	6.82827e-44	8.12515e-41	SPLUNC2A	Short palate, lung and nasal epithelium carcinoma-associated protein 2A	GO:0005576,GO:0008289	extracellular region|lipid binding	-	-
GJB2	43459.1	27722.3	74727.6	14227.8	18831	9640.78	48636.4	14233.2	1.77278	3.98421e-05	0.000519351	GJB2	Gap junction beta-2 protein	GO:0005243,GO:0005922,GO:0007267,GO:0007605,GO:0016021,GO:0016264,GO:0042802	gap junction channel activity|connexin complex|cell-cell signaling|sensory perception of sound|integral component of membrane|gap junction assembly|identical protein binding	-	-
MYL9	49768.7	81871	7738.29	17155.2	6146.86	12521.6	46459.3	11941.2	1.96001	0.0048944	0.0268652	-	Myosin regulatory light chain 2, smooth muscle major isoform	GO:0001725,GO:0005509,GO:0005859,GO:0008307,GO:0030018,GO:0030239,GO:0032036,GO:0045159,GO:0046982	stress fiber|calcium ion binding|muscle myosin complex|structural constituent of muscle|Z disc|myofibril assembly|myosin heavy chain binding|myosin II binding|protein heterodimerization activity	path:bom04022,path:bom04024,path:bom04270,path:bom04360,path:bom04510,path:bom04530,path:bom04670,path:bom04810,path:bom04921	cGMP-PKG signaling pathway|cAMP signaling pathway|Vascular smooth muscle contraction|Axon guidance|Focal adhesion|Tight junction|Leukocyte transendothelial migration|Regulation of actin cytoskeleton|Oxytocin signaling pathway
LOC102280045	45282.4	85260.1	8478.44	13633.2	9057.47	8790.18	46340.3	10493.6	2.14275	0.00101053	0.00765896	MYH11	Myosin-11	-	-	path:bom04530	Tight junction
LOC102273368	38124.9	29970.5	63541.4	918.063	1550.63	1878.24	43878.9	1448.98	4.9204	9.31343e-35	5.74639e-32	KRT6C	Keratin, type II cytoskeletal 6C	GO:0005198,GO:0005829,GO:0005882,GO:0031424,GO:0045095,GO:0045104,GO:0070062,GO:0070268	structural molecule activity|cytosol|intermediate filament|keratinization|keratin filament|intermediate filament cytoskeleton organization|extracellular exosome|cornification	-	-
GJA1	38385.5	30002.1	44508	8904.23	18283.7	9583.79	37631.9	12257.2	1.61833	8.03653e-06	0.000131643	GJA1	Gap junction alpha-1 protein	GO:0001649,GO:0001701,GO:0001764,GO:0001947,GO:0002070,GO:0002088,GO:0003294,GO:0005102,GO:0005243,GO:0005737,GO:0005764,GO:0005769,GO:0005770,GO:0005771,GO:0005783,GO:0005794,GO:0005829,GO:0005882,GO:0005886,GO:0005916,GO:0005921,GO:0005922,GO:0007154,GO:0007267,GO:0007507,GO:0007512,GO:0008016,GO:0008285,GO:0009268,GO:0010628,GO:0010629,GO:0010643,GO:0010644,GO:0014704,GO:0015867,GO:0016021,GO:…	osteoblast differentiation|in utero embryonic development|neuron migration|heart looping|epithelial cell maturation|lens development in camera-type eye|atrial ventricular junction remodeling|signaling receptor binding|gap junction channel activity|cytoplasm|lysosome|early endosome|late endosome|multivesicular body|endoplasmic reticulum|Golgi apparatus|cytosol|intermediate filament|plasma membrane…	path:bom04540,path:bom05412	Gap junction|Arrhythmogenic right ventricular cardiomyopathy (ARVC)
DSG3	30384.8	26847.8	54318.5	13908.7	23294	15343.7	37183.7	17515.5	1.08604	0.00368652	0.0215562	DSG3	Desmoglein-3	GO:0005509,GO:0005886,GO:0007156,GO:0016021,GO:0030057	calcium ion binding|plasma membrane|homophilic cell adhesion via plasma membrane adhesion molecules|integral component of membrane|desmosome	-	-
PRDX6	41670.6	13099.1	50648.3	3992.2	2207.36	2848.02	35139.3	3015.86	3.54244	9.64484e-13	7.01631e-11	PRDX6	Peroxiredoxin-6	GO:0000302,GO:0004601,GO:0004602,GO:0005634,GO:0005737,GO:0005764,GO:0005829,GO:0006979,GO:0031625,GO:0034599,GO:0042744,GO:0042803,GO:0045454,GO:0046475,GO:0047499,GO:0048026,GO:0048471,GO:0051920,GO:0102567,GO:0102568	response to reactive oxygen species|peroxidase activity|glutathione peroxidase activity|nucleus|cytoplasm|lysosome|cytosol|response to oxidative stress|ubiquitin protein ligase binding|cellular response to oxidative stress|hydrogen peroxide catabolic process|protein homodimerization activity|cell redox homeostasis|glycerophospholipid catabolic process|calcium-independent phospholipase A2 activity…	-	-
LOC102269388	31116.9	42089	32065	234565	62885.1	305476	35090.3	200975	-2.51787	1.23702e-06	2.6185e-05	KRT13	Keratin, type I cytoskeletal 13	-	-	path:bom04915	Estrogen signaling pathway
TNS1	27713.6	58501.9	11069.5	10778.6	10686.5	9165.83	32428.3	10210.3	1.66723	0.00162126	0.0111513	TNS1	Tensin-1	GO:0003779,GO:0005737,GO:0005856,GO:0005925,GO:0009986	actin binding|cytoplasm|cytoskeleton|focal adhesion|cell surface	-	-
TGM3	27281.6	9439.13	57358.7	7102.77	850.107	1242.66	31359.8	3065.18	3.35486	0.00349189	0.0206648	TGM3	Protein-glutamine gamma-glutamyltransferase E	GO:0003810,GO:0005509,GO:0005737,GO:0018149,GO:0031424	protein-glutamine gamma-glutamyltransferase activity|calcium ion binding|cytoplasm|peptide cross-linking|keratinization	-	-
LOC102266197	26649.1	19938.5	46374.2	6452.21	12058.4	11106.2	30987.2	9872.28	1.65022	5.00611e-05	0.000625164	DSC2	Desmocollin-2 (Fragment)	GO:0005509,GO:0005886,GO:0007156,GO:0016021,GO:0030057	calcium ion binding|plasma membrane|homophilic cell adhesion via plasma membrane adhesion molecules|integral component of membrane|desmosome	path:bom05412	Arrhythmogenic right ventricular cardiomyopathy (ARVC)
LOC102281437	30558.5	27850.1	30208.7	1855.68	3098.51	4649.41	29539.1	3201.2	3.20592	1.23677e-18	1.83958e-16	-	Liver carboxylesterase	GO:0004771,GO:0004806,GO:0005615,GO:0005788,GO:0016042,GO:0052689	sterol esterase activity|triglyceride lipase activity|extracellular space|endoplasmic reticulum lumen|lipid catabolic process|carboxylic ester hydrolase activity	path:bom00983	Drug metabolism - other enzymes
FTH1	31086.8	23278.5	30816.9	7499.14	8642.45	8981.02	28394	8374.21	1.76156	2.20718e-14	2.03146e-12	FTH1	Ferritin heavy chain	GO:0004322,GO:0005506,GO:0005737,GO:0006880,GO:0006955,GO:0008198,GO:0008199,GO:0008285,GO:0042802,GO:0044754,GO:0048147,GO:0060547,GO:0097286	ferroxidase activity|iron ion binding|cytoplasm|intracellular sequestering of iron ion|immune response|ferrous iron binding|ferric iron binding|negative regulation of cell proliferation|identical protein binding|autolysosome|negative regulation of fibroblast proliferation|negative regulation of necrotic cell death|iron ion import	path:bom04216,path:bom04217,path:bom04978	Ferroptosis|Necroptosis|Mineral absorption
BSG	36827.6	22953.1	24903.4	7971.95	5832.17	9196.91	28228	7667.01	1.88038	1.24432e-09	5.41232e-08	BSG	Basigin	GO:0005537,GO:0005887,GO:0042470,GO:0072659	mannose binding|integral component of plasma membrane|melanosome|protein localization to plasma membrane	-	-
HMGCS2	33637.5	27116.4	22531.4	122.645	0.912132	127.807	27761.7	83.7881	8.37195	1.17499e-09	5.15421e-08	HMGCS2	Hydroxymethylglutaryl-CoA synthase, mitochondrial	GO:0004421,GO:0005739,GO:0006084,GO:0006695,GO:0010142	hydroxymethylglutaryl-CoA synthase activity|mitochondrion|acetyl-CoA metabolic process|cholesterol biosynthetic process|farnesyl diphosphate biosynthetic process, mevalonate pathway	path:bom00072,path:bom00280,path:bom00650,path:bom00900,path:bom03320	Synthesis and degradation of ketone bodies|Valine, leucine and isoleucine degradation|Butanoate metabolism|Terpenoid backbone biosynthesis|PPAR signaling pathway
AHCYL2	31715.7	24125.7	24796.6	8130.14	3740.66	6598.46	26879.3	6156.42	2.12632	7.44279e-10	3.37846e-08	AHCYL2	Putative adenosylhomocysteinase 3	GO:0004013,GO:0005783,GO:0006730	adenosylhomocysteinase activity|endoplasmic reticulum|one-carbon metabolic process	path:bom00270	Cysteine and methionine metabolism
MFGE8	23376.8	20861.1	29765	1874.34	1307.09	1905.01	24667.6	1695.48	3.86281	1.78011e-44	2.28115e-41	MFGE8	Lactadherin	GO:0001525,GO:0005576,GO:0007155,GO:0007338,GO:0016020	angiogenesis|extracellular region|cell adhesion|single fertilization|membrane	-	-
AQP5	32108.4	21050	17819.1	10013.4	3598.36	8864.44	23659.2	7492.06	1.65895	0.00014908	0.00156887	AQP5	Aquaporin-5	GO:0015267,GO:0016021,GO:0016324	channel activity|integral component of membrane|apical plasma membrane	path:bom04970	Salivary secretion
FMO5	23748.6	18725.4	26695.4	2429.8	276.376	1187.39	23056.5	1297.86	4.15094	2.74925e-11	1.58477e-09	FMO5	Dimethylaniline monooxygenase [N-oxide-forming] 5	-	-	path:bom00982	Drug metabolism - cytochrome P450
LOC102274603	24984.5	22876.7	20293.5	39.9931	0.912132	48.3594	22718.2	29.7549	9.57585	1.18099e-16	1.42566e-14	HSD17B13	17-beta-hydroxysteroid dehydrogenase 13	GO:0005576,GO:0005811,GO:0005829,GO:0016229,GO:0034389,GO:0046889	extracellular region|lipid droplet|cytosol|steroid dehydrogenase activity|lipid droplet organization|positive regulation of lipid biosynthetic process	-	-
LOC102281124	14372.9	19149	32404	5839.88	1894.5	7520.74	21975.3	5085.04	2.11154	5.52534e-05	0.000683853	KRT14	Keratin, type I cytoskeletal 14	-	-	path:bom04915	Estrogen signaling pathway
SYNPO2	16541.3	43384	5995.3	5446.17	9655.83	2781.53	21973.5	5961.18	1.8821	0.00504879	0.0275763	Synpo2	Synaptopodin-2	GO:0000045,GO:0001725,GO:0003779,GO:0005634,GO:0005829,GO:0005925,GO:0015629,GO:0030018,GO:0031005,GO:0032233,GO:0051371,GO:0071889	autophagosome assembly|stress fiber|actin binding|nucleus|cytosol|focal adhesion|actin cytoskeleton|Z disc|filamin binding|positive regulation of actin filament bundle assembly|muscle alpha-actinin binding|14-3-3 protein binding	-	-
LOC102270717	21962.4	18676.3	24385.6	5534.15	7359.08	7033.7	21674.8	6642.31	1.70626	7.34984e-13	5.54032e-11	SERPINB4	Serpin B4	GO:0002020,GO:0004867,GO:0005615,GO:0005622,GO:0005737,GO:0010466,GO:0010951,GO:0019899,GO:0030162,GO:0042270	protease binding|serine-type endopeptidase inhibitor activity|extracellular space|intracellular|cytoplasm|negative regulation of peptidase activity|negative regulation of endopeptidase activity|enzyme binding|regulation of proteolysis|protection from natural killer cell mediated cytotoxicity	-	-
LOC102288248	20297.8	9123.59	35125.9	183.079	417.757	364.422	21515.8	321.753	6.06332	9.1055e-32	4.59662e-29	IL36A	Interleukin-36 alpha	-	-	path:bom04060	Cytokine-cytokine receptor interaction
SORBS1	15067.9	40164.1	5542.93	8414.54	7558.84	4306.57	20258.3	6759.98	1.58342	0.0108476	0.0499003	SORBS1	Sorbin and SH3 domain-containing protein 1	GO:0001725,GO:0003779,GO:0005070,GO:0005158,GO:0005634,GO:0005813,GO:0005829,GO:0005886,GO:0005913,GO:0005915,GO:0005924,GO:0005925,GO:0006936,GO:0007160,GO:0008092,GO:0008286,GO:0016363,GO:0032869,GO:0043149,GO:0045121,GO:0045725,GO:0046326,GO:0046628,GO:0046889,GO:0048041,GO:1903078	stress fiber|actin binding|SH3/SH2 adaptor activity|insulin receptor binding|nucleus|centrosome|cytosol|plasma membrane|cell-cell adherens junction|zonula adherens|cell-substrate adherens junction|focal adhesion|muscle contraction|cell-matrix adhesion|cytoskeletal protein binding|insulin receptor signaling pathway|nuclear matrix|cellular response to insulin stimulus|stress fiber assembly|membrane…	path:bom03320,path:bom04520,path:bom04910	PPAR signaling pathway|Adherens junction|Insulin signaling pathway
SMTN	16044.4	29830.7	5050.22	7332.06	5109.77	6516.42	16975.1	6319.42	1.42555	0.00994194	0.0466018	SMTN	Smoothelin	GO:0003779,GO:0005737,GO:0005815,GO:0005856,GO:0006939,GO:0007517,GO:0008307,GO:0015629,GO:0030036,GO:0031941	actin binding|cytoplasm|microtubule organizing center|cytoskeleton|smooth muscle contraction|muscle organ development|structural constituent of muscle|actin cytoskeleton|actin cytoskeleton organization|filamentous actin	-	-
PI3	9342.13	4185.1	36551.7	527.908	50.1673	139.897	16693	239.324	6.1241	7.51471e-07	1.66473e-05	-	Elafin	GO:0004867,GO:0005576	serine-type endopeptidase inhibitor activity|extracellular region	-	-
ATP5A1	16624.7	14255.3	18397.9	7413.82	6416.85	7702.95	16426	7177.88	1.19434	3.91678e-08	1.24999e-06	ATP5F1A	ATP synthase subunit alpha, mitochondrial	GO:0000275,GO:0005524,GO:0005753,GO:0005886,GO:0006754,GO:0006979,GO:0015986,GO:0022900,GO:0043531,GO:0046034,GO:0046933	mitochondrial proton-transporting ATP synthase complex, catalytic core F(1)|ATP binding|mitochondrial proton-transporting ATP synthase complex|plasma membrane|ATP biosynthetic process|response to oxidative stress|ATP synthesis coupled proton transport|electron transport chain|ADP binding|ATP metabolic process|proton-transporting ATP synthase activity, rotational mechanism	path:bom00190,path:bom04714,path:bom05010,path:bom05012,path:bom05016	Oxidative phosphorylation|Thermogenesis|Alzheimer disease|Parkinson disease|Huntington disease
SORBS2	15093.4	30959.7	2873.38	2052.09	1242.32	1145.08	16308.8	1479.83	3.46215	2.63682e-07	6.69616e-06	SORBS2	Sorbin and SH3 domain-containing protein 2	-	-	-	-
LOC102277920	15980.7	13396	16984.1	4194.83	4245.98	4644.23	15453.6	4361.68	1.82498	7.25191e-19	1.11861e-16	FTH1	Ferritin heavy chain	GO:0004322,GO:0005506,GO:0005737,GO:0006880,GO:0006955,GO:0008198,GO:0008199,GO:0008285,GO:0042802,GO:0044754,GO:0048147,GO:0060547,GO:0097286	ferroxidase activity|iron ion binding|cytoplasm|intracellular sequestering of iron ion|immune response|ferrous iron binding|ferric iron binding|negative regulation of cell proliferation|identical protein binding|autolysosome|negative regulation of fibroblast proliferation|negative regulation of necrotic cell death|iron ion import	path:bom04216,path:bom04217,path:bom04978	Ferroptosis|Necroptosis|Mineral absorption
TCHH	12883.2	27310.7	5824.16	3603.82	2551.23	2776.35	15339.4	2977.13	2.36524	4.32382e-06	7.75355e-05	TCHH	Trichohyalin	GO:0005509,GO:0031424,GO:0046914	calcium ion binding|keratinization|transition metal ion binding	-	-
CKB	13588.7	24969.8	7275.02	2020.98	2783.83	4506.92	15277.8	3103.91	2.29927	3.31665e-06	6.16652e-05	CKB	Creatine kinase B-type	GO:0004111,GO:0005524,GO:0005615,GO:0005739,GO:0005829,GO:0007420,GO:0030644,GO:0031625,GO:0043209	creatine kinase activity|ATP binding|extracellular space|mitochondrion|cytosol|brain development|cellular chloride ion homeostasis|ubiquitin protein ligase binding|myelin sheath	-	-
FABP5	18048.3	9848.58	17333	8149.7	2478.26	6600.19	15076.6	5742.72	1.39249	0.00301405	0.0184184	FABP5	Fatty acid-binding protein 5	GO:0005615,GO:0005634,GO:0005737,GO:0008289,GO:0014069,GO:0030054,GO:0045202,GO:0045211,GO:0099178	extracellular space|nucleus|cytoplasm|lipid binding|postsynaptic density|cell junction|synapse|postsynaptic membrane|regulation of retrograde trans-synaptic signaling by endocanabinoid	path:bom03320	PPAR signaling pathway
CLCA2	18658.8	12252.9	14189.2	6749.05	6780.79	7221.09	15033.6	6916.98	1.11996	5.53296e-06	9.52206e-05	CLCA2	Calcium-activated chloride channel regulator 2	GO:0004222,GO:0005229,GO:0005254,GO:0005576,GO:0005634,GO:0005829,GO:0005886,GO:0005887,GO:0007155,GO:0009925,GO:0015276,GO:0030054,GO:0031965,GO:0034220,GO:0046872	metalloendopeptidase activity|intracellular calcium activated chloride channel activity|chloride channel activity|extracellular region|nucleus|cytosol|plasma membrane|integral component of plasma membrane|cell adhesion|basal plasma membrane|ligand-gated ion channel activity|cell junction|nuclear membrane|ion transmembrane transport|metal ion binding	path:bom04924,path:bom04972	Renin secretion|Pancreatic secretion
SELENBP1	17494.6	10111.7	14888	1903.67	648.526	3602.77	14164.8	2051.66	2.7874	4.68714e-07	1.10529e-05	SELENBP1	Methanethiol oxidase	GO:0001650,GO:0005829,GO:0008430,GO:0015031,GO:0016020,GO:0018549	fibrillar center|cytosol|selenium binding|protein transport|membrane|methanethiol oxidase activity	path:bom00920	Sulfur metabolism
LOC102264665	15720	11228.7	14893.4	1092.25	456.066	1294.48	13947.4	947.599	3.87948	4.72213e-21	9.95771e-19	UGT1A1	UDP-glucuronosyltransferase 1-1	-	-	path:bom00040,path:bom00053,path:bom00140,path:bom00830,path:bom00860,path:bom00980,path:bom00982,path:bom00983,path:bom05204	Pentose and glucuronate interconversions|Ascorbate and aldarate metabolism|Steroid hormone biosynthesis|Retinol metabolism|Porphyrin and chlorophyll metabolism|Metabolism of xenobiotics by cytochrome P450|Drug metabolism - cytochrome P450|Drug metabolism - other enzymes|Chemical carcinogenesis
CTSD	10995.1	11856.5	15768.7	4300.59	4441.17	6978.43	12873.4	5240.06	1.29673	2.26755e-05	0.000319586	CTSD	Cathepsin D	GO:0004190,GO:0005615,GO:0005764,GO:0006508,GO:0030163,GO:0042470	aspartic-type endopeptidase activity|extracellular space|lysosome|proteolysis|protein catabolic process|melanosome	path:bom04071,path:bom04140,path:bom04142,path:bom04210,path:bom04915,path:bom05152	Sphingolipid signaling pathway|Autophagy - animal|Lysosome|Apoptosis|Estrogen signaling pathway|Tuberculosis
HADH	15621.6	10614	10575.7	2258.27	1328.98	2981.87	12270.4	2189.71	2.48632	1.22298e-11	7.51793e-10	HADH	Hydroxyacyl-coenzyme A dehydrogenase, mitochondrial	GO:0003857,GO:0005654,GO:0005759,GO:0006635,GO:0070403,GO:0120162	3-hydroxyacyl-CoA dehydrogenase activity|nucleoplasm|mitochondrial matrix|fatty acid beta-oxidation|NAD+ binding|positive regulation of cold-induced thermogenesis	path:bom00062,path:bom00071,path:bom00280,path:bom00310,path:bom00380,path:bom00650	Fatty acid elongation|Fatty acid degradation|Valine, leucine and isoleucine degradation|Lysine degradation|Tryptophan metabolism|Butanoate metabolism
LOC102286772	6628.1	6595.93	22729.8	3066.13	2740.05	4865.3	11984.6	3557.16	1.75238	0.000911752	0.00706459	Wfdc18	WAP four-disulfide core domain protein 18	GO:0005576,GO:0030414	extracellular region|peptidase inhibitor activity	-	-
LOC102274962	12339.9	6070.74	17173.8	2797.74	5359.69	3074.27	11861.5	3743.9	1.66368	0.000187767	0.00190153	LDHA	L-lactate dehydrogenase A chain	GO:0004459,GO:0005737,GO:0005975,GO:0019752	L-lactate dehydrogenase activity|cytoplasm|carbohydrate metabolic process|carboxylic acid metabolic process	path:bom00010,path:bom00270,path:bom00620,path:bom00640,path:bom04066,path:bom04922,path:bom05230	Glycolysis / Gluconeogenesis|Cysteine and methionine metabolism|Pyruvate metabolism|Propanoate metabolism|HIF-1 signaling pathway|Glucagon signaling pathway|Central carbon metabolism in cancer
COL3A1	15738.6	14949.8	4712.3	147878	284468	165404	11800.2	199250	-4.0777	9.01266e-17	1.10398e-14	COL3A1	Collagen alpha-1(III) chain	-	-	path:bom04611,path:bom04926,path:bom04933,path:bom04974,path:bom05146	Platelet activation|Relaxin signaling pathway|AGE-RAGE signaling pathway in diabetic complications|Protein digestion and absorption|Amoebiasis
LOC102271603	11722.5	8670.46	14277.5	4169.05	5471.88	7301.4	11556.8	5647.45	1.03307	0.00145579	0.0102372	ANXA8	Annexin A8	GO:0005509,GO:0005544,GO:0005622,GO:0007032,GO:0007596,GO:0016197,GO:1900004,GO:1900138	calcium ion binding|calcium-dependent phospholipid binding|intracellular|endosome organization|blood coagulation|endosomal transport|negative regulation of serine-type endopeptidase activity|negative regulation of phospholipase A2 activity	-	-
LOC102287940	13969.8	8978.37	9376.65	3882.88	3464.28	1921.42	10774.9	3089.53	1.80223	4.48606e-07	1.06458e-05	SLC16A1	Monocarboxylate transporter 1	GO:0005813,GO:0005886,GO:0005887,GO:0006629,GO:0007098,GO:0008028,GO:0015129,GO:0015293,GO:0015718,GO:0030054,GO:0032094,GO:0035879,GO:0042593,GO:0043231,GO:0045202,GO:0050796,GO:0051780	centrosome|plasma membrane|integral component of plasma membrane|lipid metabolic process|centrosome cycle|monocarboxylic acid transmembrane transporter activity|lactate transmembrane transporter activity|symporter activity|monocarboxylic acid transport|cell junction|response to food|plasma membrane lactate transport|glucose homeostasis|intracellular membrane-bounded organelle|synapse|regulation o…	-	-
FBXO32	6894.53	16253.4	6811.75	1168.69	6117.67	1732.3	9986.57	3006.22	1.73206	0.00573816	0.0305601	FBXO32	F-box only protein 32	GO:0005654,GO:0005737,GO:0005829,GO:0014894,GO:0016567,GO:0019005,GO:0030018,GO:0071549	nucleoplasm|cytoplasm|cytosol|response to denervation involved in regulation of muscle adaptation|protein ubiquitination|SCF ubiquitin ligase complex|Z disc|cellular response to dexamethasone stimulus	path:bom04068	FoxO signaling pathway
CKMT1A	10609.4	5620.9	13268.1	1520.63	767.103	1949.05	9832.8	1412.26	2.79954	4.37126e-10	2.06291e-08	CKMT1	Creatine kinase U-type, mitochondrial	GO:0004111,GO:0005524,GO:0005743,GO:0032091,GO:0043066,GO:0043209	creatine kinase activity|ATP binding|mitochondrial inner membrane|negative regulation of protein binding|negative regulation of apoptotic process|myelin sheath	-	-
CMBL	10541	9494.82	8868.68	1533.96	692.309	2063.91	9634.84	1430.06	2.75212	1.35651e-11	8.22307e-10	CMBL	Carboxymethylenebutenolidase homolog	GO:0005829,GO:0006805,GO:0016787,GO:0070062	cytosol|xenobiotic metabolic process|hydrolase activity|extracellular exosome	-	-
COL17A1	9793.89	6426.69	12622.8	25102.3	31018.9	28807.5	9614.47	28309.6	-1.55801	6.31222e-07	1.43459e-05	COL17A1	Collagen alpha-1(XVII) chain	GO:0005201,GO:0005581,GO:0005604,GO:0005615,GO:0016021,GO:0030056,GO:0030198,GO:0031012,GO:0031581	extracellular matrix structural constituent|collagen trimer|basement membrane|extracellular space|integral component of membrane|hemidesmosome|extracellular matrix organization|extracellular matrix|hemidesmosome assembly	path:bom04974	Protein digestion and absorption
SPARC	10601.3	14104.7	3876.23	63971.1	94878.2	80361.2	9527.38	79736.8	-3.0651	3.40907e-11	1.93169e-09	SPARC	SPARC	GO:0001937,GO:0005509,GO:0005518,GO:0005604,GO:0005615,GO:0009986,GO:0010595,GO:0016363,GO:0016525,GO:0022604,GO:0031092,GO:0043473,GO:0050840,GO:0060348,GO:0071363	negative regulation of endothelial cell proliferation|calcium ion binding|collagen binding|basement membrane|extracellular space|cell surface|positive regulation of endothelial cell migration|nuclear matrix|negative regulation of angiogenesis|regulation of cell morphogenesis|platelet alpha granule membrane|pigmentation|extracellular matrix binding|bone development|cellular response to growth fact…	-	-
LRP1	9130.15	10760.3	7315.35	15437.3	32511.1	15365.3	9068.6	21104.6	-1.2186	0.00128491	0.00927042	LRP1	Prolow-density lipoprotein receptor-related protein 1	GO:0001523,GO:0002020,GO:0002265,GO:0003723,GO:0005041,GO:0005044,GO:0005509,GO:0005634,GO:0005765,GO:0005769,GO:0005886,GO:0005887,GO:0005905,GO:0005925,GO:0006629,GO:0006898,GO:0006909,GO:0007205,GO:0007568,GO:0008283,GO:0010715,GO:0010875,GO:0010942,GO:0010977,GO:0014912,GO:0016020,GO:0016323,GO:0016964,GO:0021987,GO:0030136,GO:0030178,GO:0030226,GO:0030425,GO:0030666,GO:0031623,GO:0032050,GO:…	retinoid metabolic process|protease binding|astrocyte activation involved in immune response|RNA binding|low-density lipoprotein particle receptor activity|scavenger receptor activity|calcium ion binding|nucleus|lysosomal membrane|early endosome|plasma membrane|integral component of plasma membrane|clathrin-coated pit|focal adhesion|lipid metabolic process|receptor-mediated endocytosis|phagocytos…	path:bom04979,path:bom05010,path:bom05144	Cholesterol metabolism|Alzheimer disease|Malaria
ALDH1A1	7555.95	10168.5	8439.2	834.522	723.321	1174.44	8721.21	910.761	3.25928	3.0354e-30	1.26417e-27	ALDH1A1	Retinal dehydrogenase 1	GO:0001523,GO:0001758,GO:0004029,GO:0005829,GO:0018479,GO:0042572,GO:0051287,GO:0055114	retinoid metabolic process|retinal dehydrogenase activity|aldehyde dehydrogenase (NAD) activity|cytosol|benzaldehyde dehydrogenase (NAD+) activity|retinol metabolic process|NAD binding|oxidation-reduction process	path:bom00830	Retinol metabolism
CA12	9409.31	8484.85	8164.51	2123.19	1197.63	2900.7	8686.22	2073.84	2.06637	7.87253e-09	2.90721e-07	CA12	Carbonic anhydrase 12	GO:0004089,GO:0005886,GO:0008270,GO:0015701,GO:0016021,GO:0055064	carbonate dehydratase activity|plasma membrane|zinc ion binding|bicarbonate transport|integral component of membrane|chloride ion homeostasis	path:bom00910	Nitrogen metabolism
ETHE1	10693.9	7313.28	7636.92	3254.55	2231.08	3611.41	8548.04	3032.34	1.49512	6.67175e-07	1.49993e-05	ETHE1	Persulfide dioxygenase ETHE1, mitochondrial	GO:0005506,GO:0005654,GO:0005739,GO:0005759,GO:0006749,GO:0016788,GO:0050313,GO:0070813	iron ion binding|nucleoplasm|mitochondrion|mitochondrial matrix|glutathione metabolic process|hydrolase activity, acting on ester bonds|sulfur dioxygenase activity|hydrogen sulfide metabolic process	path:bom00920	Sulfur metabolism
ETFDH	8392.28	7213.92	9318.87	1222.01	814.534	1486.19	8308.36	1174.24	2.82274	7.15025e-21	1.45263e-18	ETFDH	Electron transfer flavoprotein-ubiquinone oxidoreductase, mitochondrial	GO:0004174,GO:0006979,GO:0009055,GO:0031305,GO:0033539,GO:0043783,GO:0046872,GO:0048039,GO:0051539	electron-transferring-flavoprotein dehydrogenase activity|response to oxidative stress|electron transfer activity|integral component of mitochondrial inner membrane|fatty acid beta-oxidation using acyl-CoA dehydrogenase|oxidoreductase activity, oxidizing metal ions with flavin as acceptor|metal ion binding|ubiquinone binding|4 iron, 4 sulfur cluster binding	-	-
LOC102282544	6692.97	1986.09	16101.2	46.2142	427.79	289.293	8260.09	254.432	5.02085	2.74347e-10	1.34872e-08	-	-	-	-	-	-
DUOX2	6513.43	3617.33	13576.6	424.815	487.079	236.615	7902.46	382.836	4.36761	7.82812e-18	1.06023e-15	DUOX2	Dual oxidase 2	GO:0004601,GO:0005509,GO:0006590,GO:0006979,GO:0016021,GO:0016174,GO:0016324,GO:0019221,GO:0020037,GO:0030054,GO:0042335,GO:0042446,GO:0042744,GO:0050665,GO:0051591,GO:0055114	peroxidase activity|calcium ion binding|thyroid hormone generation|response to oxidative stress|integral component of membrane|NAD(P)H oxidase activity|apical plasma membrane|cytokine-mediated signaling pathway|heme binding|cell junction|cuticle development|hormone biosynthetic process|hydrogen peroxide catabolic process|hydrogen peroxide biosynthetic process|response to cAMP|oxidation-reduction …	-	-
COL1A1	12117.5	8549.27	2789.45	220172	354589	229321	7818.75	268027	-5.09931	8.26016e-24	2.11702e-21	COL1A1	Collagen alpha-1(I) chain	GO:0001501,GO:0001503,GO:0001568,GO:0001649,GO:0001957,GO:0001958,GO:0002020,GO:0005201,GO:0005584,GO:0005615,GO:0005737,GO:0007601,GO:0007605,GO:0009612,GO:0010718,GO:0010812,GO:0015031,GO:0030198,GO:0030199,GO:0030335,GO:0031012,GO:0032964,GO:0034504,GO:0034505,GO:0038063,GO:0042802,GO:0043588,GO:0043589,GO:0045893,GO:0046872,GO:0048407,GO:0048706,GO:0060325,GO:0060346,GO:0060351,GO:0070208,GO:…	skeletal system development|ossification|blood vessel development|osteoblast differentiation|intramembranous ossification|endochondral ossification|protease binding|extracellular matrix structural constituent|collagen type I trimer|extracellular space|cytoplasm|visual perception|sensory perception of sound|response to mechanical stimulus|positive regulation of epithelial to mesenchymal transition…	path:bom04151,path:bom04510,path:bom04512,path:bom04611,path:bom04926,path:bom04933,path:bom04974,path:bom05146,path:bom05165	PI3K-Akt signaling pathway|Focal adhesion|ECM-receptor interaction|Platelet activation|Relaxin signaling pathway|AGE-RAGE signaling pathway in diabetic complications|Protein digestion and absorption|Amoebiasis|Human papillomavirus infection
CD9	8922.8	6098.04	8309.48	2912.38	3550.02	4008.65	7776.78	3490.35	1.15578	1.33638e-05	0.000202572	CD9	CD9 antigen	GO:0005178,GO:0005887,GO:0007155,GO:0007166,GO:0007342,GO:0008285,GO:0016020,GO:0030913,GO:0031623,GO:0071404,GO:0090331	integrin binding|integral component of plasma membrane|cell adhesion|cell surface receptor signaling pathway|fusion of sperm to egg plasma membrane involved in single fertilization|negative regulation of cell proliferation|membrane|paranodal junction assembly|receptor internalization|cellular response to low-density lipoprotein particle stimulus|negative regulation of platelet aggregation	path:bom04640	Hematopoietic cell lineage
ACADS	9181.12	6682.19	7313.17	455.032	289.146	695.166	7725.49	479.781	4.00896	1.50509e-27	5.33476e-25	ACADS	Short-chain specific acyl-CoA dehydrogenase, mitochondrial	GO:0003995,GO:0004085,GO:0005739,GO:0005759,GO:0046359,GO:0050660	acyl-CoA dehydrogenase activity|butyryl-CoA dehydrogenase activity|mitochondrion|mitochondrial matrix|butyrate catabolic process|flavin adenine dinucleotide binding	path:bom00071,path:bom00280,path:bom00410,path:bom00640,path:bom00650	Fatty acid degradation|Valine, leucine and isoleucine degradation|beta-Alanine metabolism|Propanoate metabolism|Butanoate metabolism
LOC102284246	11707.5	5035.66	6333.21	8.88735	0	6.90848	7692.12	5.26528	10.5049	9.56834e-64	1.99249e-60	ADH6	Alcohol dehydrogenase 6	GO:0004022,GO:0005737,GO:0008270	alcohol dehydrogenase (NAD) activity|cytoplasm|zinc ion binding	path:bom00010,path:bom00071,path:bom00350,path:bom00830,path:bom00980,path:bom00982,path:bom05204	Glycolysis / Gluconeogenesis|Fatty acid degradation|Tyrosine metabolism|Retinol metabolism|Metabolism of xenobiotics by cytochrome P450|Drug metabolism - cytochrome P450|Chemical carcinogenesis
EPAS1	7525.83	5922.25	9013.66	3331.87	4279.73	2859.25	7487.25	3490.28	1.10112	0.000108278	0.00121012	EPAS1	Endothelial PAS domain-containing protein 1	GO:0000981,GO:0001077,GO:0001525,GO:0001666,GO:0001892,GO:0001974,GO:0002027,GO:0003677,GO:0005634,GO:0005654,GO:0005667,GO:0005829,GO:0006357,GO:0006366,GO:0007005,GO:0007165,GO:0007601,GO:0008134,GO:0016607,GO:0030218,GO:0030324,GO:0035035,GO:0042415,GO:0043129,GO:0043565,GO:0043619,GO:0043687,GO:0045944,GO:0046982,GO:0048469,GO:0048625,GO:0055072,GO:0061418,GO:0071456,GO:0120162	DNA-binding transcription factor activity, RNA polymerase II-specific|proximal promoter DNA-binding transcription activator activity, RNA polymerase II-specific|angiogenesis|response to hypoxia|embryonic placenta development|blood vessel remodeling|regulation of heart rate|DNA binding|nucleus|nucleoplasm|transcription factor complex|cytosol|regulation of transcription by RNA polymerase II|transcr…	path:bom05200,path:bom05211	Pathways in cancer|Renal cell carcinoma
COL4A1	7488.76	11437.2	3205.85	27596.1	43504.2	26609.7	7377.28	32570	-2.14238	5.03625e-06	8.80367e-05	COL4A1	Collagen alpha-1(IV) chain	GO:0001569,GO:0005587,GO:0007420,GO:0007528,GO:0030020,GO:0038063,GO:0048407,GO:0061304,GO:0061333,GO:0071230,GO:0071711	branching involved in blood vessel morphogenesis|collagen type IV trimer|brain development|neuromuscular junction development|extracellular matrix structural constituent conferring tensile strength|collagen-activated tyrosine kinase receptor signaling pathway|platelet-derived growth factor binding|retinal blood vessel morphogenesis|renal tubule morphogenesis|cellular response to amino acid stimul…	path:bom04151,path:bom04510,path:bom04512,path:bom04926,path:bom04933,path:bom04974,path:bom05146,path:bom05165,path:bom05200,path:bom05222	PI3K-Akt signaling pathway|Focal adhesion|ECM-receptor interaction|Relaxin signaling pathway|AGE-RAGE signaling pathway in diabetic complications|Protein digestion and absorption|Amoebiasis|Human papillomavirus infection|Pathways in cancer|Small cell lung cancer
COL1A2	10150.7	7703.08	2803.62	110422	197782	114228	6885.78	140811	-4.35401	3.73612e-19	5.98462e-17	COL1A2	Collagen alpha-2(I) chain	GO:0001501,GO:0001568,GO:0002020,GO:0005201,GO:0005584,GO:0005615,GO:0005783,GO:0007179,GO:0007266,GO:0008217,GO:0030198,GO:0030199,GO:0030674,GO:0031012,GO:0042802,GO:0043589,GO:0046332,GO:0046872,GO:0048407,GO:0070208,GO:0071230	skeletal system development|blood vessel development|protease binding|extracellular matrix structural constituent|collagen type I trimer|extracellular space|endoplasmic reticulum|transforming growth factor beta receptor signaling pathway|Rho protein signal transduction|regulation of blood pressure|extracellular matrix organization|collagen fibril organization|protein binding, bridging|extracellul…	path:bom04151,path:bom04510,path:bom04512,path:bom04611,path:bom04926,path:bom04933,path:bom04974,path:bom05146,path:bom05165	PI3K-Akt signaling pathway|Focal adhesion|ECM-receptor interaction|Platelet activation|Relaxin signaling pathway|AGE-RAGE signaling pathway in diabetic complications|Protein digestion and absorption|Amoebiasis|Human papillomavirus infection
PAPSS2	5856.64	1515.5	13273.6	553.682	264.518	120.898	6881.91	313.033	4.45847	8.01042e-10	3.60664e-08	PAPSS2	Bifunctional 3'-phosphoadenosine 5'-phosphosulfate synthase 2	GO:0000103,GO:0001501,GO:0004020,GO:0004781,GO:0005524,GO:0005829,GO:0007596,GO:0016779,GO:0050428,GO:0060348	sulfate assimilation|skeletal system development|adenylylsulfate kinase activity|sulfate adenylyltransferase (ATP) activity|ATP binding|cytosol|blood coagulation|nucleotidyltransferase activity|3'-phosphoadenosine 5'-phosphosulfate biosynthetic process|bone development	path:bom00230,path:bom00450,path:bom00920	Purine metabolism|Selenocompound metabolism|Sulfur metabolism
ACADSB	8497.69	5621.99	6242.74	1075.37	614.777	1177.03	6787.47	955.726	2.8281	7.79884e-17	9.76848e-15	ACADSB	Short/branched chain specific acyl-CoA dehydrogenase, mitochondrial	GO:0003995,GO:0005739,GO:0005759,GO:0006631,GO:0050660	acyl-CoA dehydrogenase activity|mitochondrion|mitochondrial matrix|fatty acid metabolic process|flavin adenine dinucleotide binding	path:bom00071,path:bom00280	Fatty acid degradation|Valine, leucine and isoleucine degradation
BDH1	8612.36	5572.86	5790.37	72.8762	24.6276	149.396	6658.53	82.2999	6.33722	4.90145e-30	1.99154e-27	BDH1	D-beta-hydroxybutyrate dehydrogenase, mitochondrial	GO:0003858,GO:0005654,GO:0005759,GO:0099617	3-hydroxybutyrate dehydrogenase activity|nucleoplasm|mitochondrial matrix|matrix side of mitochondrial inner membrane	path:bom00072,path:bom00650	Synthesis and degradation of ketone bodies|Butanoate metabolism
LOC102284481	6807.65	7556.77	5541.84	151.974	103.071	601.901	6635.42	285.649	4.53759	3.41263e-14	3.08973e-12	-	Prostaglandin F synthase 1	GO:0001516,GO:0004032,GO:0005737,GO:0006693,GO:0008106,GO:0008202,GO:0016229,GO:0016491,GO:0036131,GO:0042448,GO:0044597,GO:0044598,GO:0047017,GO:0047023,GO:0047086	prostaglandin biosynthetic process|alditol:NADP+ 1-oxidoreductase activity|cytoplasm|prostaglandin metabolic process|alcohol dehydrogenase (NADP+) activity|steroid metabolic process|steroid dehydrogenase activity|oxidoreductase activity|prostaglandin D2 11-ketoreductase activity|progesterone metabolic process|daunorubicin metabolic process|doxorubicin metabolic process|prostaglandin-F synthase ac…	-	-
COL4A2	6449.72	10829.1	2581.25	19812.6	23836.8	18086.4	6620.01	20578.6	-1.63624	0.000689905	0.00557919	COL4A2	Collagen alpha-2(IV) chain (Fragment)	GO:0005201,GO:0005581,GO:0005604	extracellular matrix structural constituent|collagen trimer|basement membrane	path:bom04151,path:bom04510,path:bom04512,path:bom04926,path:bom04933,path:bom04974,path:bom05146,path:bom05165,path:bom05200,path:bom05222	PI3K-Akt signaling pathway|Focal adhesion|ECM-receptor interaction|Relaxin signaling pathway|AGE-RAGE signaling pathway in diabetic complications|Protein digestion and absorption|Amoebiasis|Human papillomavirus infection|Pathways in cancer|Small cell lung cancer
CES2	6664.01	7079.62	5883.02	336.83	398.602	881.695	6542.22	539.042	3.60114	4.89532e-19	7.69351e-17	CES2	Cocaine esterase	-	-	path:bom00983	Drug metabolism - other enzymes
EGLN1	6696.45	6600.3	6087.95	2036.98	1945.58	2155.45	6461.57	2046	1.65904	7.81243e-20	1.38455e-17	EGLN1	Egl nine homolog 1	-	-	path:bom04066,path:bom05200,path:bom05211	HIF-1 signaling pathway|Pathways in cancer|Renal cell carcinoma
PRUNE2	5335.38	11869.6	1880.34	1646.83	2271.21	1035.41	6361.78	1651.15	1.94598	0.00116029	0.00856416	PRUNE2	Protein prune homolog 2	GO:0004309,GO:0005737,GO:0006798,GO:0006915,GO:0046872	exopolyphosphatase activity|cytoplasm|polyphosphate catabolic process|apoptotic process|metal ion binding	-	-
MDH2	6835.45	5655.84	6440.04	3420.74	1852.54	3545.78	6310.44	2939.69	1.10204	0.000564327	0.00475284	MDH2	Malate dehydrogenase, mitochondrial	GO:0005759,GO:0005975,GO:0006099,GO:0006108,GO:0006475,GO:0009060,GO:0030060,GO:0042803	mitochondrial matrix|carbohydrate metabolic process|tricarboxylic acid cycle|malate metabolic process|internal protein amino acid acetylation|aerobic respiration|L-malate dehydrogenase activity|protein homodimerization activity	path:bom00020,path:bom00270,path:bom00620,path:bom00630	Citrate cycle (TCA cycle)|Cysteine and methionine metabolism|Pyruvate metabolism|Glyoxylate and dicarboxylate metabolism
PPL	3403.25	3942.71	10628	17611.2	9164.19	22229.8	5991.33	16335	-1.44701	0.00506604	0.0276434	PPL	Periplakin	GO:0001533,GO:0005198,GO:0005200,GO:0005634,GO:0005737,GO:0005739,GO:0005829,GO:0005856,GO:0009612,GO:0016020,GO:0030057,GO:0042060,GO:0045104,GO:0045296,GO:0070062,GO:0070268	cornified envelope|structural molecule activity|structural constituent of cytoskeleton|nucleus|cytoplasm|mitochondrion|cytosol|cytoskeleton|response to mechanical stimulus|membrane|desmosome|wound healing|intermediate filament cytoskeleton organization|cadherin binding|extracellular exosome|cornification	-	-
ECHS1	7455.17	4382.73	6009.47	1106.47	1008.82	1503.46	5949.12	1206.25	2.30207	8.15868e-14	6.93446e-12	ECHS1	Enoyl-CoA hydratase, mitochondrial	GO:0004300,GO:0005739,GO:0005759,GO:0006635	enoyl-CoA hydratase activity|mitochondrion|mitochondrial matrix|fatty acid beta-oxidation	path:bom00062,path:bom00071,path:bom00280,path:bom00310,path:bom00380,path:bom00410,path:bom00640,path:bom00650	Fatty acid elongation|Fatty acid degradation|Valine, leucine and isoleucine degradation|Lysine degradation|Tryptophan metabolism|beta-Alanine metabolism|Propanoate metabolism|Butanoate metabolism
TFRC	7362.5	5545.56	4871.45	3053.69	1767.71	2618.31	5926.5	2479.91	1.25685	5.80766e-05	0.000713494	TFRC	Transferrin receptor protein 1	GO:0004998,GO:0005886,GO:0006879,GO:0016021,GO:0030890,GO:0031623,GO:0033570,GO:0033572,GO:0042102,GO:0042470,GO:0045830	transferrin receptor activity|plasma membrane|cellular iron ion homeostasis|integral component of membrane|positive regulation of B cell proliferation|receptor internalization|transferrin transmembrane transporter activity|transferrin transport|positive regulation of T cell proliferation|melanosome|positive regulation of isotype switching	path:bom04066,path:bom04144,path:bom04145,path:bom04216,path:bom04640	HIF-1 signaling pathway|Endocytosis|Phagosome|Ferroptosis|Hematopoietic cell lineage
IDH1	6917.69	4883.89	5819.8	1372.21	1815.14	1664.08	5873.79	1617.14	1.86084	1.23146e-13	1.02064e-11	IDH1	Isocitrate dehydrogenase [NADP] cytoplasmic	GO:0000287,GO:0004450,GO:0005737,GO:0005777,GO:0005829,GO:0006097,GO:0006099,GO:0006102,GO:0006103,GO:0006739,GO:0006979,GO:0042803,GO:0048545,GO:0051287,GO:0060696,GO:0071071	magnesium ion binding|isocitrate dehydrogenase (NADP+) activity|cytoplasm|peroxisome|cytosol|glyoxylate cycle|tricarboxylic acid cycle|isocitrate metabolic process|2-oxoglutarate metabolic process|NADP metabolic process|response to oxidative stress|protein homodimerization activity|response to steroid hormone|NAD binding|regulation of phospholipid catabolic process|regulation of phospholipid bios…	path:bom00020,path:bom00480,path:bom04146	Citrate cycle (TCA cycle)|Glutathione metabolism|Peroxisome
DHRS7	6170.55	4684.08	6600.28	1985.43	2382.49	2831.61	5818.3	2399.85	1.27763	1.32852e-06	2.78038e-05	DHRS7	Dehydrogenase/reductase SDR family member 7	GO:0016020,GO:0016491	membrane|oxidoreductase activity	-	-
DCN	7237.4	6548.98	3355.19	10135.1	13672	11288.5	5713.85	11698.5	-1.0338	0.00320568	0.019335	DCN	Decorin	GO:0005518,GO:0005539,GO:0010596,GO:0014068,GO:0016239,GO:0016525,GO:0019800,GO:0042803,GO:0045944,GO:0050840,GO:0051901,GO:0062023,GO:0090141,GO:0098633,GO:1900747,GO:1904027	collagen binding|glycosaminoglycan binding|negative regulation of endothelial cell migration|positive regulation of phosphatidylinositol 3-kinase signaling|positive regulation of macroautophagy|negative regulation of angiogenesis|peptide cross-linking via chondroitin 4-sulfate glycosaminoglycan|protein homodimerization activity|positive regulation of transcription by RNA polymerase II|extracellul…	path:bom04350,path:bom05205	TGF-beta signaling pathway|Proteoglycans in cancer
LOC102268113	5835.79	8735.98	2444.99	14360.2	22098.2	17056.2	5672.25	17838.2	-1.65298	0.000319343	0.00297869	COL6A3	Collagen alpha-3(VI) chain	GO:0003429,GO:0004867,GO:0005576,GO:0005589,GO:0005615,GO:0005788,GO:0007155,GO:0007517,GO:0030020,GO:0030198,GO:0031012,GO:0042383,GO:0062023,GO:0070062,GO:1903561	growth plate cartilage chondrocyte morphogenesis|serine-type endopeptidase inhibitor activity|extracellular region|collagen type VI trimer|extracellular space|endoplasmic reticulum lumen|cell adhesion|muscle organ development|extracellular matrix structural constituent conferring tensile strength|extracellular matrix organization|extracellular matrix|sarcolemma|collagen-containing extracellular m…	path:bom04151,path:bom04510,path:bom04512,path:bom04974,path:bom05165	PI3K-Akt signaling pathway|Focal adhesion|ECM-receptor interaction|Protein digestion and absorption|Human papillomavirus infection
SH3D19	4663.53	7445.4	4555.34	2773.74	2807.54	2299.66	5554.76	2626.98	1.08035	0.000201732	0.00201841	SH3D19	SH3 domain-containing protein 19	GO:0005654,GO:0005829,GO:0005886,GO:0007010,GO:0022604,GO:0051044,GO:0070064	nucleoplasm|cytosol|plasma membrane|cytoskeleton organization|regulation of cell morphogenesis|positive regulation of membrane protein ectodomain proteolysis|proline-rich region binding	-	-
LOC102265723	5574	3750.54	7182.37	871.849	1526.91	1430.06	5502.3	1276.27	2.10811	3.58736e-09	1.40948e-07	DSC3	Desmocollin-3	GO:0005509,GO:0005886,GO:0007156,GO:0016021,GO:0030057	calcium ion binding|plasma membrane|homophilic cell adhesion via plasma membrane adhesion molecules|integral component of membrane|desmosome	-	-
ZNF185	4928.8	4396.92	7035.21	2325.82	1591.67	2215.03	5453.64	2044.17	1.41568	2.18725e-06	4.31313e-05	ZNF185	Zinc finger protein 185	GO:0005737,GO:0005925,GO:0008270,GO:0015629,GO:0051015	cytoplasm|focal adhesion|zinc ion binding|actin cytoskeleton|actin filament binding	-	-
COL6A1	6964.03	6832.86	2438.45	18291	29105.2	21386.9	5411.78	22927.7	-2.08293	1.86293e-06	3.73461e-05	COL6A1	Collagen alpha-1(VI) chain	GO:0001649,GO:0003429,GO:0005576,GO:0005589,GO:0005615,GO:0005765,GO:0005788,GO:0007155,GO:0016020,GO:0030020,GO:0030198,GO:0031012,GO:0032991,GO:0035987,GO:0042383,GO:0048407,GO:0062023,GO:0070062,GO:0070208,GO:0071230	osteoblast differentiation|growth plate cartilage chondrocyte morphogenesis|extracellular region|collagen type VI trimer|extracellular space|lysosomal membrane|endoplasmic reticulum lumen|cell adhesion|membrane|extracellular matrix structural constituent conferring tensile strength|extracellular matrix organization|extracellular matrix|protein-containing complex|endodermal cell differentiation|sa…	path:bom04151,path:bom04510,path:bom04512,path:bom04974,path:bom05165	PI3K-Akt signaling pathway|Focal adhesion|ECM-receptor interaction|Protein digestion and absorption|Human papillomavirus infection
COL6A2	7017.31	6254.18	2713.14	15457.8	24717	18639.9	5328.21	19604.9	-1.87951	3.83908e-06	6.98202e-05	Col6a2	Collagen alpha-2(VI) chain	GO:0003429,GO:0005576,GO:0005581,GO:0005615,GO:0007155,GO:0009749,GO:0030020,GO:0031012,GO:0032991,GO:0042383,GO:0062023,GO:0070208	growth plate cartilage chondrocyte morphogenesis|extracellular region|collagen trimer|extracellular space|cell adhesion|response to glucose|extracellular matrix structural constituent conferring tensile strength|extracellular matrix|protein-containing complex|sarcolemma|collagen-containing extracellular matrix|protein heterotrimerization	path:bom04151,path:bom04510,path:bom04512,path:bom04974,path:bom05165	PI3K-Akt signaling pathway|Focal adhesion|ECM-receptor interaction|Protein digestion and absorption|Human papillomavirus infection
HMGCL	5657.4	4027.87	6262.36	1198.9	1017.94	1181.35	5315.88	1132.73	2.23047	1.48886e-17	1.96849e-15	HMGCL	Hydroxymethylglutaryl-CoA lyase, mitochondrial	GO:0000287,GO:0004419,GO:0005102,GO:0005739,GO:0005759,GO:0005777,GO:0006552,GO:0006629,GO:0007005,GO:0030145,GO:0042803,GO:0046872,GO:0046951,GO:0051262	magnesium ion binding|hydroxymethylglutaryl-CoA lyase activity|signaling receptor binding|mitochondrion|mitochondrial matrix|peroxisome|leucine catabolic process|lipid metabolic process|mitochondrion organization|manganese ion binding|protein homodimerization activity|metal ion binding|ketone body biosynthetic process|protein tetramerization	path:bom00072,path:bom00280,path:bom00650,path:bom04146	Synthesis and degradation of ketone bodies|Valine, leucine and isoleucine degradation|Butanoate metabolism|Peroxisome
MAL2	5182.48	3381.49	7327.34	2370.26	1298.88	1205.53	5297.1	1624.89	1.70487	2.70269e-05	0.000371793	MAL2	Protein MAL2	GO:0016021,GO:0016324,GO:0019911,GO:0042552,GO:0045056,GO:0045121	integral component of membrane|apical plasma membrane|structural constituent of myelin sheath|myelination|transcytosis|membrane raft	-	-
PPIF	5305.26	2361.69	8154.7	3119.46	1191.24	1556.14	5273.88	1955.61	1.43124	0.0060571	0.0318213	PPIF	Peptidyl-prolyl cis-trans isomerase F, mitochondrial	GO:0000413,GO:0002931,GO:0003755,GO:0005739,GO:0005757,GO:0005759,GO:0006457,GO:0006979,GO:0008637,GO:0010849,GO:0010939,GO:0016018,GO:0032780,GO:0043066,GO:0046902,GO:0051082,GO:0070266,GO:0070301,GO:0071243,GO:0071277,GO:0090200,GO:0090201,GO:0090324,GO:1902445,GO:1902686,GO:2000276,GO:2001243	protein peptidyl-prolyl isomerization|response to ischemia|peptidyl-prolyl cis-trans isomerase activity|mitochondrion|mitochondrial permeability transition pore complex|mitochondrial matrix|protein folding|response to oxidative stress|apoptotic mitochondrial changes|regulation of proton-transporting ATPase activity, rotational mechanism|regulation of necrotic cell death|cyclosporin A binding|nega…	path:bom04020,path:bom04022,path:bom05012,path:bom05016,path:bom05145	Calcium signaling pathway|cGMP-PKG signaling pathway|Parkinson disease|Huntington disease|Toxoplasmosis
ENTPD5	5911.08	4434.05	5419.75	375.046	161.447	405.01	5254.96	313.834	4.06533	6.38123e-26	1.96861e-23	ENTPD5	Ectonucleoside triphosphate diphosphohydrolase 5	GO:0004382,GO:0005576,GO:0005783,GO:0006487,GO:0008283,GO:0014066,GO:0045134,GO:0045821,GO:0046034,GO:0051084	guanosine-diphosphatase activity|extracellular region|endoplasmic reticulum|protein N-linked glycosylation|cell proliferation|regulation of phosphatidylinositol 3-kinase signaling|uridine-diphosphatase activity|positive regulation of glycolytic process|ATP metabolic process|'de novo' posttranslational protein folding	path:bom00230,path:bom00240	Purine metabolism|Pyrimidine metabolism
LOC102278094	7445.9	3157.66	5098.18	912.731	81.1798	751.297	5233.92	581.736	3.16938	6.27748e-06	0.00010574	FGFBP1	Fibroblast growth factor-binding protein 1	GO:0005615,GO:0005886,GO:0007267,GO:0019838,GO:0090050,GO:1903589	extracellular space|plasma membrane|cell-cell signaling|growth factor binding|positive regulation of cell migration involved in sprouting angiogenesis|positive regulation of blood vessel endothelial cell proliferation involved in sprouting angiogenesis	-	-
GSR	4734.19	4366.35	6533.78	1035.38	926.727	681.349	5211.44	881.15	2.56429	1.3276e-18	1.94005e-16	Gsr	Glutathione reductase, mitochondrial	GO:0004362,GO:0005739,GO:0005829,GO:0006749,GO:0007283,GO:0009055,GO:0009897,GO:0034599,GO:0042803,GO:0043295,GO:0045454,GO:0050660,GO:0050661	glutathione-disulfide reductase activity|mitochondrion|cytosol|glutathione metabolic process|spermatogenesis|electron transfer activity|external side of plasma membrane|cellular response to oxidative stress|protein homodimerization activity|glutathione binding|cell redox homeostasis|flavin adenine dinucleotide binding|NADP binding	path:bom00480,path:bom04918	Glutathione metabolism|Thyroid hormone synthesis
ERMP1	4803.7	3569.29	7154.03	2694.64	2100.64	2783.25	5175.67	2526.18	1.03478	0.001668	0.011421	ERMP1	Endoplasmic reticulum metallopeptidase 1	GO:0005789,GO:0008237,GO:0016020,GO:0016021,GO:0046872	endoplasmic reticulum membrane|metallopeptidase activity|membrane|integral component of membrane|metal ion binding	-	-
LOC102271568	5591.38	3293.05	6640.61	20.4409	28.2761	69.9484	5175.01	39.5551	7.02986	7.15241e-46	1.0832e-42	PIP	Prolactin-inducible protein homolog	GO:0005576	extracellular region	-	-
EMP1	4939.22	2919.63	7641.28	29555.8	26454.6	21252.2	5166.71	25754.2	-2.31748	2.06143e-09	8.60007e-08	EMP1	Epithelial membrane protein 1	GO:0016021	integral component of membrane	-	-
LOC102283454	6982.56	4044.25	4450.69	6.22114	0.912132	42.3144	5159.17	16.4826	8.28845	2.2832e-11	1.34179e-09	-	Dihydrodiol dehydrogenase 3	GO:0004032,GO:0005737,GO:0006693,GO:0008106,GO:0008202,GO:0016229,GO:0016491,GO:0042448,GO:0044597,GO:0044598,GO:0047023,GO:0047086	alditol:NADP+ 1-oxidoreductase activity|cytoplasm|prostaglandin metabolic process|alcohol dehydrogenase (NADP+) activity|steroid metabolic process|steroid dehydrogenase activity|oxidoreductase activity|progesterone metabolic process|daunorubicin metabolic process|doxorubicin metabolic process|androsterone dehydrogenase activity|ketosteroid monooxygenase activity	-	-
TMEM79	4592.88	3996.21	6519.61	1605.05	1959.26	2159.76	5036.23	1908.03	1.40026	1.07295e-06	2.29747e-05	TMEM79	Transmembrane protein 79	GO:0002070,GO:0005765,GO:0016021,GO:0031069,GO:0032588,GO:0042335,GO:0042802,GO:0045055,GO:0045684,GO:0061436,GO:0070268	epithelial cell maturation|lysosomal membrane|integral component of membrane|hair follicle morphogenesis|trans-Golgi network membrane|cuticle development|identical protein binding|regulated exocytosis|positive regulation of epidermis development|establishment of skin barrier|cornification	-	-
LOC102272205	5488.28	3556.19	5960.42	1712.59	1240.5	3152.86	5001.63	2035.32	1.29709	0.00160687	0.0110798	GSTP1	Glutathione S-transferase P	GO:0004364,GO:0005634,GO:0005739	glutathione transferase activity|nucleus|mitochondrion	path:bom00480,path:bom00980,path:bom00982,path:bom00983,path:bom01524,path:bom05200,path:bom05204,path:bom05225,path:bom05418	Glutathione metabolism|Metabolism of xenobiotics by cytochrome P450|Drug metabolism - cytochrome P450|Drug metabolism - other enzymes|Platinum drug resistance|Pathways in cancer|Chemical carcinogenesis|Hepatocellular carcinoma|Fluid shear stress and atherosclerosis
CD74	5678.25	4098.84	5102.54	2002.32	1719.37	2822.11	4959.88	2181.27	1.18508	4.68048e-05	0.000592493	CD74	HLA class II histocompatibility antigen gamma chain	GO:0000139,GO:0000187,GO:0001516,GO:0001540,GO:0001934,GO:0001961,GO:0002606,GO:0002792,GO:0002830,GO:0002906,GO:0004896,GO:0005622,GO:0005765,GO:0005771,GO:0005773,GO:0005886,GO:0006886,GO:0006952,GO:0007165,GO:0008283,GO:0009897,GO:0009986,GO:0012507,GO:0016020,GO:0016021,GO:0016064,GO:0019883,GO:0019886,GO:0019955,GO:0023026,GO:0030658,GO:0030666,GO:0030669,GO:0030890,GO:0032588,GO:0033674,GO:…	Golgi membrane|activation of MAPK activity|prostaglandin biosynthetic process|amyloid-beta binding|positive regulation of protein phosphorylation|positive regulation of cytokine-mediated signaling pathway|positive regulation of dendritic cell antigen processing and presentation|negative regulation of peptide secretion|positive regulation of type 2 immune response|negative regulation of mature B c…	path:bom04612,path:bom05152,path:bom05168	Antigen processing and presentation|Tuberculosis|Herpes simplex virus 1 infection
GNS	4668.17	4716.84	5477.52	1454.86	2391.61	1677.9	4954.18	1841.46	1.42785	2.26413e-07	5.86595e-06	GNS	N-acetylglucosamine-6-sulfatase	GO:0005539,GO:0005764,GO:0008449,GO:0042340,GO:0046872	glycosaminoglycan binding|lysosome|N-acetylglucosamine-6-sulfatase activity|keratan sulfate catabolic process|metal ion binding	path:bom00531,path:bom04142	Glycosaminoglycan degradation|Lysosome
PDHA1	5031.89	4144.7	5685.72	2283.16	1973.85	1957.69	4954.11	2071.57	1.2579	4.28292e-08	1.34621e-06	PDHA1	Pyruvate dehydrogenase E1 component subunit alpha, somatic form, mitochondrial	GO:0004738,GO:0004739,GO:0005730,GO:0005739,GO:0005759,GO:0006006,GO:0006086,GO:0006099,GO:0034604,GO:0043209,GO:0045254,GO:0061732	pyruvate dehydrogenase activity|pyruvate dehydrogenase (acetyl-transferring) activity|nucleolus|mitochondrion|mitochondrial matrix|glucose metabolic process|acetyl-CoA biosynthetic process from pyruvate|tricarboxylic acid cycle|pyruvate dehydrogenase (NAD+) activity|myelin sheath|pyruvate dehydrogenase complex|mitochondrial acetyl-CoA biosynthetic process from pyruvate	path:bom00010,path:bom00020,path:bom00620,path:bom04066,path:bom04922,path:bom05230	Glycolysis / Gluconeogenesis|Citrate cycle (TCA cycle)|Pyruvate metabolism|HIF-1 signaling pathway|Glucagon signaling pathway|Central carbon metabolism in cancer
CLUH	4713.34	4325.95	5477.52	2899.94	1816.97	2360.11	4838.94	2359.01	1.03649	0.000119287	0.00130909	CLUH	Clustered mitochondria protein homolog	GO:0003729,GO:0005737,GO:0007005,GO:0048312	mRNA binding|cytoplasm|mitochondrion organization|intracellular distribution of mitochondria	-	-
LOC102268264	4801.38	2505.82	7161.66	254.178	305.564	267.704	4822.95	275.815	4.12819	1.00046e-24	2.77776e-22	Krt42	Keratin, type I cytoskeletal 42	GO:0005198,GO:0005737,GO:0005882	structural molecule activity|cytoplasm|intermediate filament	path:bom04915	Estrogen signaling pathway
VPS13D	4560.44	5068.42	4799.51	1795.24	2605.96	2291.89	4809.46	2231.03	1.10819	2.65116e-06	5.07651e-05	VPS13D	Vacuolar protein sorting-associated protein 13D	GO:0005622,GO:0006623,GO:0019898,GO:0045053,GO:0070062	intracellular|protein targeting to vacuole|extrinsic component of membrane|protein retention in Golgi apparatus|extracellular exosome	-	-
MGST3	5545.04	3422.98	5449.18	843.409	426.878	1436.1	4805.74	902.129	2.41325	1.33899e-07	3.75525e-06	MGST3	Microsomal glutathione S-transferase 3	GO:0004364,GO:0004464,GO:0004602,GO:0005635,GO:0005783,GO:0005789,GO:0006629,GO:0016021,GO:0019370,GO:0031090	glutathione transferase activity|leukotriene-C4 synthase activity|glutathione peroxidase activity|nuclear envelope|endoplasmic reticulum|endoplasmic reticulum membrane|lipid metabolic process|integral component of membrane|leukotriene biosynthetic process|organelle membrane	path:bom00480,path:bom00980,path:bom00982,path:bom00983,path:bom01524,path:bom05200,path:bom05204,path:bom05225,path:bom05418	Glutathione metabolism|Metabolism of xenobiotics by cytochrome P450|Drug metabolism - cytochrome P450|Drug metabolism - other enzymes|Platinum drug resistance|Pathways in cancer|Chemical carcinogenesis|Hepatocellular carcinoma|Fluid shear stress and atherosclerosis
EZR	4648.48	3460.11	6263.45	7928.4	12312	8703.82	4790.68	9648.06	-1.01	0.00198544	0.0131513	EZR	Ezrin	GO:0000122,GO:0001650,GO:0001772,GO:0001931,GO:0001951,GO:0003376,GO:0005768,GO:0005829,GO:0005884,GO:0005902,GO:0005903,GO:0005925,GO:0005938,GO:0007159,GO:0008017,GO:0008022,GO:0008360,GO:0010628,GO:0010737,GO:0015629,GO:0016323,GO:0016324,GO:0019898,GO:0022614,GO:0030033,GO:0030175,GO:0030953,GO:0031528,GO:0031532,GO:0031623,GO:0032532,GO:0032587,GO:0032991,GO:0034236,GO:0034237,GO:0034629,GO:…	negative regulation of transcription by RNA polymerase II|fibrillar center|immunological synapse|uropod|intestinal D-glucose absorption|sphingosine-1-phosphate receptor signaling pathway|endosome|cytosol|actin filament|microvillus|brush border|focal adhesion|cell cortex|leukocyte cell-cell adhesion|microtubule binding|protein C-terminus binding|regulation of cell shape|positive regulation of gene…	path:bom04530,path:bom04670,path:bom04810,path:bom04971,path:bom05205,path:bom05206	Tight junction|Leukocyte transendothelial migration|Regulation of actin cytoskeleton|Gastric acid secretion|Proteoglycans in cancer|MicroRNAs in cancer
LAMC1	4572.02	7277.25	2426.46	9870.29	14742.8	7780.68	4758.58	10797.9	-1.18215	0.00820685	0.0402486	Lamc1	Laminin subunit gamma-1	GO:0005201,GO:0005576,GO:0005604,GO:0005606,GO:0005615,GO:0007155,GO:0016477,GO:0022617,GO:0031012,GO:0031175,GO:0031581,GO:0031594,GO:0034446,GO:0043083,GO:0043208,GO:0043259,GO:0062023,GO:0065003	extracellular matrix structural constituent|extracellular region|basement membrane|laminin-1 complex|extracellular space|cell adhesion|cell migration|extracellular matrix disassembly|extracellular matrix|neuron projection development|hemidesmosome assembly|neuromuscular junction|substrate adhesion-dependent cell spreading|synaptic cleft|glycosphingolipid binding|laminin-10 complex|collagen-contai…	path:bom04151,path:bom04510,path:bom04512,path:bom05020,path:bom05145,path:bom05146,path:bom05165,path:bom05200,path:bom05222	PI3K-Akt signaling pathway|Focal adhesion|ECM-receptor interaction|Prion diseases|Toxoplasmosis|Amoebiasis|Human papillomavirus infection|Pathways in cancer|Small cell lung cancer
LOC102269891	6131.17	2643.39	5236.62	309.28	263.606	1033.68	4670.39	535.522	3.12438	3.29852e-08	1.06907e-06	-	Dihydrodiol dehydrogenase 3	GO:0004032,GO:0005737,GO:0006693,GO:0008106,GO:0008202,GO:0016229,GO:0016491,GO:0042448,GO:0044597,GO:0044598,GO:0047023,GO:0047086	alditol:NADP+ 1-oxidoreductase activity|cytoplasm|prostaglandin metabolic process|alcohol dehydrogenase (NADP+) activity|steroid metabolic process|steroid dehydrogenase activity|oxidoreductase activity|progesterone metabolic process|daunorubicin metabolic process|doxorubicin metabolic process|androsterone dehydrogenase activity|ketosteroid monooxygenase activity	-	-
LOC102266920	5319.16	2976.41	5686.81	479.917	226.209	339.379	4660.8	348.502	3.74124	1.06505e-21	2.30425e-19	Cyp26a1	Cytochrome P450 26A1	GO:0001972,GO:0005506,GO:0005789,GO:0006805,GO:0007417,GO:0008401,GO:0009952,GO:0014032,GO:0016125,GO:0016709,GO:0020037,GO:0031090,GO:0034653,GO:0042573,GO:0048384,GO:0055114,GO:0071300	retinoic acid binding|iron ion binding|endoplasmic reticulum membrane|xenobiotic metabolic process|central nervous system development|retinoic acid 4-hydroxylase activity|anterior/posterior pattern specification|neural crest cell development|sterol metabolic process|oxidoreductase activity, acting on paired donors, with incorporation or reduction of molecular oxygen, NAD(P)H as one donor, and inc…	path:bom00830	Retinol metabolism
LOC102272636	4901	4132.69	4856.19	1836.13	1245.97	2496.55	4629.96	1859.55	1.31598	3.31238e-05	0.000441801	UQCRC1	Cytochrome b-c1 complex subunit 1, mitochondrial	GO:0004222,GO:0005739,GO:0005743,GO:0005750,GO:0006122,GO:0009060,GO:0046872	metalloendopeptidase activity|mitochondrion|mitochondrial inner membrane|mitochondrial respiratory chain complex III|mitochondrial electron transport, ubiquinol to cytochrome c|aerobic respiration|metal ion binding	path:bom00190,path:bom04260,path:bom04714,path:bom04932,path:bom05010,path:bom05012,path:bom05016	Oxidative phosphorylation|Cardiac muscle contraction|Thermogenesis|Non-alcoholic fatty liver disease (NAFLD)|Alzheimer disease|Parkinson disease|Huntington disease
B2M	4563.92	3290.87	5786.01	1686.82	2105.2	1645.95	4546.93	1812.66	1.32681	6.94782e-06	0.00011586	B2M	Beta-2-microglobulin	GO:0001916,GO:0002237,GO:0002481,GO:0002726,GO:0005576,GO:0005794,GO:0005829,GO:0006955,GO:0009897,GO:0010977,GO:0019885,GO:0033077,GO:0033216,GO:0042026,GO:0042612,GO:0042802,GO:0045646,GO:0048260,GO:0055072,GO:0071283,GO:1900121,GO:1900390,GO:1904434,GO:1904437,GO:1990712	positive regulation of T cell mediated cytotoxicity|response to molecule of bacterial origin|antigen processing and presentation of exogenous protein antigen via MHC class Ib, TAP-dependent|positive regulation of T cell cytokine production|extracellular region|Golgi apparatus|cytosol|immune response|external side of plasma membrane|negative regulation of neuron projection development|antigen proc…	path:bom04612,path:bom05163,path:bom05166,path:bom05168,path:bom05169,path:bom05170	Antigen processing and presentation|Human cytomegalovirus infection|Human T-cell leukemia virus 1 infection|Herpes simplex virus 1 infection|Epstein-Barr virus infection|Human immunodeficiency virus 1 infection
ACAA2	5163.94	3645.72	4802.78	1732.14	1322.59	1981.87	4537.48	1678.87	1.43433	1.81871e-07	4.8789e-06	ACAA2	3-ketoacyl-CoA thiolase, mitochondrial	GO:0003988,GO:0005739,GO:0006635,GO:0071456,GO:1901029,GO:1902109	acetyl-CoA C-acyltransferase activity|mitochondrion|fatty acid beta-oxidation|cellular response to hypoxia|negative regulation of mitochondrial outer membrane permeabilization involved in apoptotic signaling pathway|negative regulation of mitochondrial membrane permeability involved in apoptotic process	path:bom00062,path:bom00071,path:bom00280	Fatty acid elongation|Fatty acid degradation|Valine, leucine and isoleucine degradation
FMOD	4685.54	7513.09	982.139	1116.25	1681.97	1517.27	4393.59	1438.5	1.61083	0.00765867	0.0381081	FMOD	Fibromodulin	GO:0030199,GO:0062023	collagen fibril organization|collagen-containing extracellular matrix	path:bom04350	TGF-beta signaling pathway
IARS2	4466.61	3529.98	5127.62	1944.55	2087.87	2286.71	4374.74	2106.38	1.05442	1.22408e-05	0.000188118	IARS2	Isoleucine--tRNA ligase, mitochondrial	GO:0000049,GO:0002161,GO:0004822,GO:0005524,GO:0005739,GO:0005759,GO:0005829,GO:0006418,GO:0006428,GO:0032543	tRNA binding|aminoacyl-tRNA editing activity|isoleucine-tRNA ligase activity|ATP binding|mitochondrion|mitochondrial matrix|cytosol|tRNA aminoacylation for protein translation|isoleucyl-tRNA aminoacylation|mitochondrial translation	path:bom00970	Aminoacyl-tRNA biosynthesis
ADGRG1	3835.31	3187.14	5992.03	1970.32	1630.89	2530.23	4338.16	2043.82	1.0858	0.0012763	0.00922826	ADGRG1	Adhesion G-protein coupled receptor G1	GO:0001525,GO:0004930,GO:0005518,GO:0005576,GO:0005622,GO:0005887,GO:0007155,GO:0007166,GO:0007189,GO:0007266,GO:0007420,GO:0008201,GO:0008285,GO:0010573,GO:0016477,GO:0021801,GO:0021819,GO:0035025,GO:0045121,GO:0045785,GO:0050840,GO:0070528,GO:0097451,GO:2001223	angiogenesis|G protein-coupled receptor activity|collagen binding|extracellular region|intracellular|integral component of plasma membrane|cell adhesion|cell surface receptor signaling pathway|adenylate cyclase-activating G protein-coupled receptor signaling pathway|Rho protein signal transduction|brain development|heparin binding|negative regulation of cell proliferation|vascular endothelial gro…	-	-
SUCLG2	4721.45	4279	3589.55	1075.37	1056.25	1189.99	4196.67	1107.2	1.92226	9.93386e-19	1.50444e-16	SUCLG2	Succinate--CoA ligase [GDP-forming] subunit beta, mitochondrial	GO:0000287,GO:0004775,GO:0004776,GO:0005524,GO:0005525,GO:0005739,GO:0005886,GO:0006099,GO:0006104	magnesium ion binding|succinate-CoA ligase (ADP-forming) activity|succinate-CoA ligase (GDP-forming) activity|ATP binding|GTP binding|mitochondrion|plasma membrane|tricarboxylic acid cycle|succinyl-CoA metabolic process	path:bom00020,path:bom00640	Citrate cycle (TCA cycle)|Propanoate metabolism
LOC106701036	3076.59	2318.02	7179.1	103.093	479.782	596.72	4191.24	393.198	3.41402	7.47692e-08	2.19292e-06	-	-	-	-	-	-
ETFB	4793.27	3049.57	4582.59	1800.58	1229.55	2578.59	4141.81	1869.57	1.14749	0.00136555	0.00974249	ETFB	Electron transfer flavoprotein subunit beta	GO:0000166,GO:0005759,GO:0005829,GO:0009055,GO:0033539	nucleotide binding|mitochondrial matrix|cytosol|electron transfer activity|fatty acid beta-oxidation using acyl-CoA dehydrogenase	-	-
MTHFD1	4720.29	3431.72	4266.47	1073.59	397.69	1427.46	4139.49	966.249	2.09889	4.26158e-06	7.65017e-05	MTHFD1	C-1-tetrahydrofolate synthase, cytoplasmic	GO:0000105,GO:0001780,GO:0001843,GO:0004329,GO:0004477,GO:0004486,GO:0004487,GO:0004488,GO:0005524,GO:0005737,GO:0005739,GO:0005829,GO:0006164,GO:0006555,GO:0006730,GO:0007507,GO:0009069,GO:0009070,GO:0009086,GO:0009113,GO:0009257,GO:0016020,GO:0019346,GO:0035999,GO:0046655,GO:0048702,GO:0048703,GO:0061053,GO:0070062	histidine biosynthetic process|neutrophil homeostasis|neural tube closure|formate-tetrahydrofolate ligase activity|methenyltetrahydrofolate cyclohydrolase activity|methylenetetrahydrofolate dehydrogenase [NAD(P)+] activity|methylenetetrahydrofolate dehydrogenase (NAD+) activity|methylenetetrahydrofolate dehydrogenase (NADP+) activity|ATP binding|cytoplasm|mitochondrion|cytosol|purine nucleotide b…	path:bom00670	One carbon pool by folate
SFRP1	4285.91	2994.97	5081.83	479.028	575.556	650.261	4120.91	568.281	2.85823	2.56588e-22	6.02042e-20	SFRP1	Secreted frizzled-related protein 1	GO:0001954,GO:0005109,GO:0005615,GO:0005886,GO:0007275,GO:0017147,GO:0030036,GO:0034446,GO:0035567,GO:0043547,GO:0045765,GO:0051496,GO:0051894,GO:0060070,GO:0090090	positive regulation of cell-matrix adhesion|frizzled binding|extracellular space|plasma membrane|multicellular organism development|Wnt-protein binding|actin cytoskeleton organization|substrate adhesion-dependent cell spreading|non-canonical Wnt signaling pathway|positive regulation of GTPase activity|regulation of angiogenesis|positive regulation of stress fiber assembly|positive regulation of f…	path:bom04310	Wnt signaling pathway
CD44	3662.72	4121.77	4513.91	11174.1	21498	16206.4	4099.47	16292.8	-1.99071	1.03843e-10	5.42296e-09	CD44	CD44 antigen	-	-	path:bom04512,path:bom04640,path:bom05169,path:bom05205,path:bom05206	ECM-receptor interaction|Hematopoietic cell lineage|Epstein-Barr virus infection|Proteoglycans in cancer|MicroRNAs in cancer
PRDX5	4313.71	2853.03	5105.81	925.173	800.852	1416.24	4090.85	1047.42	1.96548	1.78683e-08	6.2667e-07	PRDX5	Peroxiredoxin-5, mitochondrial	GO:0001016,GO:0005102,GO:0005634,GO:0005737,GO:0005739,GO:0005777,GO:0005782,GO:0005829,GO:0008379,GO:0016480,GO:0031410,GO:0034599,GO:0034614,GO:0042744,GO:0043027,GO:0045454,GO:0046983,GO:0048471	RNA polymerase III regulatory region DNA binding|signaling receptor binding|nucleus|cytoplasm|mitochondrion|peroxisome|peroxisomal matrix|cytosol|thioredoxin peroxidase activity|negative regulation of transcription by RNA polymerase III|cytoplasmic vesicle|cellular response to oxidative stress|cellular response to reactive oxygen species|hydrogen peroxide catabolic process|cysteine-type endopepti…	path:bom04146	Peroxisome
ST6GALNAC2	3894.39	2933.83	5232.26	511.022	436.911	910.192	4020.16	619.375	2.69823	1.81789e-12	1.24626e-10	ST6GALNAC2	Alpha-N-acetylgalactosaminide alpha-2,6-sialyltransferase 2	-	-	-	-
CCNG1	3801.72	5480.05	2555.09	1558.84	2474.62	1485.32	3945.62	1839.59	1.1009	0.00338739	0.0201682	CCNG1	Cyclin-G1	GO:0000079,GO:0000278,GO:0000307,GO:0005634,GO:0005737,GO:0006468,GO:0007088,GO:0008284,GO:0016538,GO:0019901,GO:0045787,GO:0051301	regulation of cyclin-dependent protein serine/threonine kinase activity|mitotic cell cycle|cyclin-dependent protein kinase holoenzyme complex|nucleus|cytoplasm|protein phosphorylation|regulation of mitotic nuclear division|positive regulation of cell proliferation|cyclin-dependent protein serine/threonine kinase regulator activity|protein kinase binding|positive regulation of cell cycle|cell divi…	path:bom04115,path:bom05206	p53 signaling pathway|MicroRNAs in cancer
MAPRE2	3307.1	5472.4	2878.83	1094.03	1451.2	1098.45	3886.11	1214.56	1.67794	3.88426e-07	9.36438e-06	MAPRE2	Microtubule-associated protein RP/EB family member 2	GO:0005815,GO:0005874,GO:0005881,GO:0005925,GO:0008017,GO:0019901,GO:0031110,GO:0032014,GO:0035371,GO:0035372,GO:0042802,GO:0043547,GO:0051010,GO:0051225,GO:0051233,GO:0051301,GO:0051549,GO:1903393,GO:1904825	microtubule organizing center|microtubule|cytoplasmic microtubule|focal adhesion|microtubule binding|protein kinase binding|regulation of microtubule polymerization or depolymerization|positive regulation of ARF protein signal transduction|microtubule plus-end|protein localization to microtubule|identical protein binding|positive regulation of GTPase activity|microtubule plus-end binding|spindle …	-	-
UGDH	4904.47	3045.2	3639.69	1078.04	1022.5	852.334	3863.12	984.29	1.97261	8.85514e-13	6.47008e-11	UGDH	UDP-glucose 6-dehydrogenase	GO:0001702,GO:0003979,GO:0005634,GO:0005654,GO:0005829,GO:0006024,GO:0006065,GO:0051287	gastrulation with mouth forming second|UDP-glucose 6-dehydrogenase activity|nucleus|nucleoplasm|cytosol|glycosaminoglycan biosynthetic process|UDP-glucuronate biosynthetic process|NAD binding	path:bom00040,path:bom00053,path:bom00520	Pentose and glucuronate interconversions|Ascorbate and aldarate metabolism|Amino sugar and nucleotide sugar metabolism
PAX9	3748.43	3563.83	4193.44	544.794	996.961	794.475	3835.24	778.743	2.30016	6.2759e-15	6.11405e-13	Pax9	Paired box protein Pax-9	GO:0000977,GO:0001228,GO:0003700,GO:0005634,GO:0005667,GO:0006355,GO:0007492,GO:0009887,GO:0042476,GO:0042481,GO:0045892,GO:0045944,GO:0060325,GO:0071363	RNA polymerase II regulatory region sequence-specific DNA binding|DNA-binding transcription activator activity, RNA polymerase II-specific|DNA-binding transcription factor activity|nucleus|transcription factor complex|regulation of transcription, DNA-templated|endoderm development|animal organ morphogenesis|odontogenesis|regulation of odontogenesis|negative regulation of transcription, DNA-templa…	-	-
MMP14	3508.66	4318.31	3568.84	6406	12062	8428.35	3798.6	8965.46	-1.23889	5.5827e-05	0.000687886	MMP14	Matrix metalloproteinase-14	GO:0004222,GO:0008270,GO:0010831,GO:0016021,GO:0016477,GO:0030307,GO:0030324,GO:0030335,GO:0031012,GO:0031638,GO:0042470,GO:0045579,GO:0045746,GO:0048754	metalloendopeptidase activity|zinc ion binding|positive regulation of myotube differentiation|integral component of membrane|cell migration|positive regulation of cell growth|lung development|positive regulation of cell migration|extracellular matrix|zymogen activation|melanosome|positive regulation of B cell differentiation|negative regulation of Notch signaling pathway|branching morphogenesis o…	path:bom04668,path:bom04912,path:bom04928	TNF signaling pathway|GnRH signaling pathway|Parathyroid hormone synthesis, secretion and action
SORT1	3173.89	3462.29	4562.97	1182.02	1930.98	1774.62	3733.05	1629.21	1.19622	6.32711e-05	0.000764964	SORT1	Sortilin	GO:0001503,GO:0005765,GO:0005769,GO:0005789,GO:0005794,GO:0005829,GO:0005886,GO:0005905,GO:0006895,GO:0006897,GO:0007186,GO:0007218,GO:0007275,GO:0008333,GO:0008625,GO:0009986,GO:0010008,GO:0010465,GO:0010468,GO:0014902,GO:0016021,GO:0016050,GO:0019899,GO:0030136,GO:0030140,GO:0030379,GO:0030425,GO:0030659,GO:0031410,GO:0031965,GO:0032509,GO:0032580,GO:0032868,GO:0043025,GO:0045599,GO:0046323,GO:…	ossification|lysosomal membrane|early endosome|endoplasmic reticulum membrane|Golgi apparatus|cytosol|plasma membrane|clathrin-coated pit|Golgi to endosome transport|endocytosis|G protein-coupled receptor signaling pathway|neuropeptide signaling pathway|multicellular organism development|endosome to lysosome transport|extrinsic apoptotic signaling pathway via death domain receptors|cell surface|e…	path:bom04142,path:bom04722,path:bom04979	Lysosome|Neurotrophin signaling pathway|Cholesterol metabolism
SLC26A3	3380.08	4811.83	2661.91	15.1085	8.20919	4.3178	3617.94	9.21183	8.6203	6.68665e-77	3.7131e-73	Slc26a3	Chloride anion exchanger	GO:0005887,GO:0008271,GO:0015106,GO:0015108,GO:0015116,GO:0015301,GO:0016020,GO:0016021,GO:0016324,GO:0019531,GO:0031526,GO:0042391,GO:0048240,GO:0051454,GO:0060081,GO:0071320,GO:0097225	integral component of plasma membrane|secondary active sulfate transmembrane transporter activity|bicarbonate transmembrane transporter activity|chloride transmembrane transporter activity|sulfate transmembrane transporter activity|anion:anion antiporter activity|membrane|integral component of membrane|apical plasma membrane|oxalate transmembrane transporter activity|brush border membrane|regulat…	path:bom04972,path:bom04978	Pancreatic secretion|Mineral absorption
LOC102279338	3383.55	2681.61	4772.26	965.166	1838.86	1486.19	3612.47	1430.07	1.33693	0.00017027	0.00175202	MAL	Myelin and lymphocyte protein	GO:0016021,GO:0019911,GO:0042552	integral component of membrane|structural constituent of myelin sheath|myelination	-	-
IL36RN	2419.8	1537.34	6847.72	349.273	1359.08	347.151	3601.62	685.167	2.3942	0.000383023	0.00346217	IL36RN	Interleukin-36 receptor antagonist protein	-	-	path:bom04060	Cytokine-cytokine receptor interaction
MGP	4361.2	4462.43	1965.37	16545.6	13734.9	15576	3596.34	15285.5	-2.08759	8.56738e-09	3.13679e-07	MGP	Matrix Gla protein	GO:0001503,GO:0005509,GO:0030154,GO:0030500,GO:0051216,GO:0062023	ossification|calcium ion binding|cell differentiation|regulation of bone mineralization|cartilage development|collagen-containing extracellular matrix	-	-
SDHC	3729.9	2958.94	4097.51	1278.89	1080.88	1496.55	3595.45	1285.44	1.48384	6.54815e-09	2.46243e-07	SDHC	Succinate dehydrogenase cytochrome b560 subunit, mitochondrial	GO:0000104,GO:0005743,GO:0005749,GO:0006099,GO:0006121,GO:0006979,GO:0009055,GO:0016021,GO:0020037,GO:0046872,GO:0048039	succinate dehydrogenase activity|mitochondrial inner membrane|mitochondrial respiratory chain complex II, succinate dehydrogenase complex (ubiquinone)|tricarboxylic acid cycle|mitochondrial electron transport, succinate to ubiquinone|response to oxidative stress|electron transfer activity|integral component of membrane|heme binding|metal ion binding|ubiquinone binding	path:bom00020,path:bom00190,path:bom04714,path:bom04932,path:bom05010,path:bom05012,path:bom05016	Citrate cycle (TCA cycle)|Oxidative phosphorylation|Thermogenesis|Non-alcoholic fatty liver disease (NAFLD)|Alzheimer disease|Parkinson disease|Huntington disease
IGFBP4	3543.41	5342.47	1764.8	8960.22	14364.3	8138.19	3550.23	10487.6	-1.56269	0.00044419	0.00391522	IGFBP4	Insulin-like growth factor-binding protein 4	GO:0001558,GO:0005615,GO:0010906,GO:0031994,GO:0031995,GO:0043410,GO:0043568,GO:0044342	regulation of cell growth|extracellular space|regulation of glucose metabolic process|insulin-like growth factor I binding|insulin-like growth factor II binding|positive regulation of MAPK cascade|positive regulation of insulin-like growth factor receptor signaling pathway|type B pancreatic cell proliferation	-	-
ALPL	2788.16	2600.81	5235.53	106.648	309.213	110.536	3541.5	175.466	4.33552	5.10699e-18	7.08977e-16	ALPL	Alkaline phosphatase, tissue-nonspecific isozyme	GO:0001958,GO:0003006,GO:0004035,GO:0005886,GO:0016462,GO:0031012,GO:0031214,GO:0031225,GO:0033280,GO:0046677,GO:0046872,GO:0065010,GO:0071407	endochondral ossification|developmental process involved in reproduction|alkaline phosphatase activity|plasma membrane|pyrophosphatase activity|extracellular matrix|biomineral tissue development|anchored component of membrane|response to vitamin D|response to antibiotic|metal ion binding|extracellular membrane-bounded organelle|cellular response to organic cyclic compound	path:bom00730,path:bom00790	Thiamine metabolism|Folate biosynthesis
FSTL1	3814.46	5441.83	1306.98	12065.5	14638.8	10038.9	3521.09	12247.7	-1.79842	0.0002235	0.00220064	FSTL1	Follistatin-related protein 1	GO:0005509,GO:0005576,GO:0008201,GO:0042594	calcium ion binding|extracellular region|heparin binding|response to starvation	-	-
PLN	3208.64	6532.6	751.047	864.739	1245.06	831.608	3497.43	980.469	1.83477	0.00353275	0.02084	PLN	Cardiac phospholamban	GO:0005246,GO:0006816,GO:0006874,GO:0007219,GO:0010459,GO:0010881,GO:0031966,GO:0032780,GO:0033017,GO:0042030,GO:0048738,GO:0051924,GO:0060314,GO:0086004,GO:0086023,GO:0086092,GO:0090534,GO:1901020,GO:1901077,GO:1901877,GO:1901895,GO:1902081	calcium channel regulator activity|calcium ion transport|cellular calcium ion homeostasis|Notch signaling pathway|negative regulation of heart rate|regulation of cardiac muscle contraction by regulation of the release of sequestered calcium ion|mitochondrial membrane|negative regulation of ATPase activity|sarcoplasmic reticulum membrane|ATPase inhibitor activity|cardiac muscle tissue development|…	path:bom04020,path:bom04022,path:bom04024,path:bom04261,path:bom04919,path:bom05414	Calcium signaling pathway|cGMP-PKG signaling pathway|cAMP signaling pathway|Adrenergic signaling in cardiomyocytes|Thyroid hormone signaling pathway|Dilated cardiomyopathy (DCM)
IL1R2	3337.22	3633.71	3495.8	101.316	488.903	183.938	3488.91	258.052	3.7573	7.96908e-13	5.92665e-11	IL1R2	Interleukin-1 receptor type 2	-	-	path:bom04060,path:bom04640,path:bom05146,path:bom05166,path:bom05202,path:bom05215,path:bom05418	Cytokine-cytokine receptor interaction|Hematopoietic cell lineage|Amoebiasis|Human T-cell leukemia virus 1 infection|Transcriptional misregulation in cancer|Prostate cancer|Fluid shear stress and atherosclerosis
MAOA	4163.13	2469.79	3791.21	436.369	1682.88	519	3474.71	879.418	1.98235	0.000191611	0.0019353	MAOA	Amine oxidase [flavin-containing] A	GO:0005741,GO:0008131,GO:0016021,GO:0042135,GO:0042420	mitochondrial outer membrane|primary amine oxidase activity|integral component of membrane|neurotransmitter catabolic process|dopamine catabolic process	path:bom00260,path:bom00330,path:bom00340,path:bom00350,path:bom00360,path:bom00380,path:bom00982,path:bom04726,path:bom04728,path:bom05030,path:bom05031,path:bom05034	Glycine, serine and threonine metabolism|Arginine and proline metabolism|Histidine metabolism|Tyrosine metabolism|Phenylalanine metabolism|Tryptophan metabolism|Drug metabolism - cytochrome P450|Serotonergic synapse|Dopaminergic synapse|Cocaine addiction|Amphetamine addiction|Alcoholism
MUT	3649.97	2967.68	3791.21	949.169	1324.42	1089.81	3469.62	1121.13	1.62986	3.65082e-11	2.04631e-09	MUT	Methylmalonyl-CoA mutase, mitochondrial	GO:0003924,GO:0004494,GO:0005759,GO:0031419,GO:0042802,GO:0042803,GO:0046872	GTPase activity|methylmalonyl-CoA mutase activity|mitochondrial matrix|cobalamin binding|identical protein binding|protein homodimerization activity|metal ion binding	path:bom00280,path:bom00630,path:bom00640	Valine, leucine and isoleucine degradation|Glyoxylate and dicarboxylate metabolism|Propanoate metabolism
ATP6V1A	3312.89	2489.44	4496.47	1274.45	1245.97	1145.94	3432.94	1222.12	1.49008	2.87408e-07	7.21073e-06	ATP6V1A	V-type proton ATPase catalytic subunit A	GO:0005524,GO:0005774,GO:0005829,GO:0005886,GO:0005902,GO:0006879,GO:0015991,GO:0016324,GO:0033180,GO:0036295,GO:0043209,GO:0046034,GO:0046961	ATP binding|vacuolar membrane|cytosol|plasma membrane|microvillus|cellular iron ion homeostasis|ATP hydrolysis coupled proton transport|apical plasma membrane|proton-transporting V-type ATPase, V1 domain|cellular response to increased oxygen levels|myelin sheath|ATP metabolic process|proton-transporting ATPase activity, rotational mechanism	path:bom00190,path:bom04145,path:bom04150,path:bom04721,path:bom04966,path:bom05165,path:bom05323	Oxidative phosphorylation|Phagosome|mTOR signaling pathway|Synaptic vesicle cycle|Collecting duct acid secretion|Human papillomavirus infection|Rheumatoid arthritis
LOC102272308	3455.37	2050.51	4788.61	133.31	43.7824	294.474	3431.5	157.189	4.44783	3.53008e-13	2.74802e-11	-	Dihydrodiol dehydrogenase 3	GO:0004032,GO:0005737,GO:0006693,GO:0008106,GO:0008202,GO:0016229,GO:0016491,GO:0042448,GO:0044597,GO:0044598,GO:0047023,GO:0047086	alditol:NADP+ 1-oxidoreductase activity|cytoplasm|prostaglandin metabolic process|alcohol dehydrogenase (NADP+) activity|steroid metabolic process|steroid dehydrogenase activity|oxidoreductase activity|progesterone metabolic process|daunorubicin metabolic process|doxorubicin metabolic process|androsterone dehydrogenase activity|ketosteroid monooxygenase activity	-	-
PLD1	2271.53	3878.29	4131.31	614.116	1436.61	483.594	3427.04	844.773	2.02045	1.54915e-05	0.000229602	PLD1	Phospholipase D1	-	-	path:bom00564,path:bom00565,path:bom04014,path:bom04024,path:bom04071,path:bom04072,path:bom04144,path:bom04666,path:bom04724,path:bom04912,path:bom04928,path:bom05231	Glycerophospholipid metabolism|Ether lipid metabolism|Ras signaling pathway|cAMP signaling pathway|Sphingolipid signaling pathway|Phospholipase D signaling pathway|Endocytosis|Fc gamma R-mediated phagocytosis|Glutamatergic synapse|GnRH signaling pathway|Parathyroid hormone synthesis, secretion and action|Choline metabolism in cancer
LOC102281629	3498.23	2782.06	3962.35	1334.88	1117.36	1539.73	3414.21	1330.66	1.35935	1.59757e-07	4.37011e-06	UQCRC2	Cytochrome b-c1 complex subunit 2, mitochondrial	GO:0004222,GO:0005654,GO:0005743,GO:0005750,GO:0005751,GO:0006627,GO:0043209,GO:0046872,GO:0055114	metalloendopeptidase activity|nucleoplasm|mitochondrial inner membrane|mitochondrial respiratory chain complex III|mitochondrial respiratory chain complex IV|protein processing involved in protein targeting to mitochondrion|myelin sheath|metal ion binding|oxidation-reduction process	path:bom00190,path:bom04260,path:bom04714,path:bom04932,path:bom05010,path:bom05012,path:bom05016	Oxidative phosphorylation|Cardiac muscle contraction|Thermogenesis|Non-alcoholic fatty liver disease (NAFLD)|Alzheimer disease|Parkinson disease|Huntington disease
VDAC1	3575.84	2696.9	3844.62	1258.45	1289.76	1548.36	3372.45	1365.52	1.3043	1.53179e-07	4.2109e-06	VDAC1	Voltage-dependent anion-selective channel protein 1	GO:0000166,GO:0005739,GO:0005741,GO:0005757,GO:0005886,GO:0006820,GO:0006915,GO:0008308,GO:0015288,GO:0016020,GO:0045121	nucleotide binding|mitochondrion|mitochondrial outer membrane|mitochondrial permeability transition pore complex|plasma membrane|anion transport|apoptotic process|voltage-gated anion channel activity|porin activity|membrane|membrane raft	path:bom04020,path:bom04022,path:bom04217,path:bom04218,path:bom04621,path:bom04979,path:bom05012,path:bom05016,path:bom05164,path:bom05166	Calcium signaling pathway|cGMP-PKG signaling pathway|Necroptosis|Cellular senescence|NOD-like receptor signaling pathway|Cholesterol metabolism|Parkinson disease|Huntington disease|Influenza A|Human T-cell leukemia virus 1 infection
BCKDHA	3266.56	2540.76	4283.91	1198.01	1261.48	1842.84	3363.74	1434.11	1.22987	0.000102755	0.00115897	BCKDHA	2-oxoisovalerate dehydrogenase subunit alpha, mitochondrial	GO:0003826,GO:0003863,GO:0005947,GO:0009083,GO:0046872	alpha-ketoacid dehydrogenase activity|3-methyl-2-oxobutanoate dehydrogenase (2-methylpropanoyl-transferring) activity|mitochondrial alpha-ketoglutarate dehydrogenase complex|branched-chain amino acid catabolic process|metal ion binding	path:bom00280,path:bom00640	Valine, leucine and isoleucine degradation|Propanoate metabolism
NDUFS1	3351.12	2853.03	3868.6	1061.15	663.12	1247.84	3357.58	990.705	1.7608	2.54929e-08	8.52785e-07	NDUFS1	NADH-ubiquinone oxidoreductase 75 kDa subunit, mitochondrial	GO:0005739,GO:0005747,GO:0005758,GO:0008137,GO:0008637,GO:0009055,GO:0042773,GO:0043209,GO:0045272,GO:0045333,GO:0046034,GO:0046872,GO:0051537,GO:0051539,GO:0051881,GO:0072593	mitochondrion|mitochondrial respiratory chain complex I|mitochondrial intermembrane space|NADH dehydrogenase (ubiquinone) activity|apoptotic mitochondrial changes|electron transfer activity|ATP synthesis coupled electron transport|myelin sheath|plasma membrane respiratory chain complex I|cellular respiration|ATP metabolic process|metal ion binding|2 iron, 2 sulfur cluster binding|4 iron, 4 sulfur…	path:bom00190,path:bom04714,path:bom04723,path:bom04932,path:bom05010,path:bom05012,path:bom05016	Oxidative phosphorylation|Thermogenesis|Retrograde endocannabinoid signaling|Non-alcoholic fatty liver disease (NAFLD)|Alzheimer disease|Parkinson disease|Huntington disease
ATP6V0A1	2777.73	2388.99	4888.89	1198.9	1328.98	1441.28	3351.87	1323.05	1.34111	7.29726e-05	0.000862164	ATP6V0A1	V-type proton ATPase 116 kDa subunit a isoform 1	GO:0000220,GO:0005886,GO:0007035,GO:0015991,GO:0016021,GO:0016471,GO:0030659,GO:0042470,GO:0046961,GO:0051117	vacuolar proton-transporting V-type ATPase, V0 domain|plasma membrane|vacuolar acidification|ATP hydrolysis coupled proton transport|integral component of membrane|vacuolar proton-transporting V-type ATPase complex|cytoplasmic vesicle membrane|melanosome|proton-transporting ATPase activity, rotational mechanism|ATPase binding	path:bom00190,path:bom04142,path:bom04145,path:bom04721,path:bom04966,path:bom05152,path:bom05165,path:bom05323	Oxidative phosphorylation|Lysosome|Phagosome|Synaptic vesicle cycle|Collecting duct acid secretion|Tuberculosis|Human papillomavirus infection|Rheumatoid arthritis
FXYD3	3104.39	2691.44	4218.51	1525.07	1117.36	1858.38	3338.11	1500.27	1.15376	0.00020957	0.00207972	Fxyd3	FXYD domain-containing ion transport regulator 3	GO:0005216,GO:0005789,GO:0005886,GO:0006813,GO:0006814,GO:0016021,GO:0017080,GO:0050790,GO:0051117,GO:2000649	ion channel activity|endoplasmic reticulum membrane|plasma membrane|potassium ion transport|sodium ion transport|integral component of membrane|sodium channel regulator activity|regulation of catalytic activity|ATPase binding|regulation of sodium ion transmembrane transporter activity	-	-
DECR1	3505.18	2439.22	3991.78	753.647	408.635	863.56	3312.06	675.281	2.29404	4.18081e-10	1.98428e-08	DECR1	2,4-dienoyl-CoA reductase, mitochondrial	GO:0005634,GO:0005654,GO:0005739,GO:0005759,GO:0005829,GO:0006635,GO:0008670,GO:0016651,GO:0051289,GO:0070402,GO:0120162	nucleus|nucleoplasm|mitochondrion|mitochondrial matrix|cytosol|fatty acid beta-oxidation|2,4-dienoyl-CoA reductase (NADPH) activity|oxidoreductase activity, acting on NAD(P)H|protein homotetramerization|NADPH binding|positive regulation of cold-induced thermogenesis	-	-
ACTA2	4481.67	3722.15	1703.75	42404.2	12822.8	24928.4	3302.53	26718.4	-3.01621	2.9301e-09	1.17621e-07	ACTA2	Actin, aortic smooth muscle	GO:0005524,GO:0005615,GO:0005737,GO:0005829,GO:0006936,GO:0008217,GO:0009615,GO:0010628,GO:0014829,GO:0015629,GO:0019901,GO:0030027,GO:0030175,GO:0030485,GO:0032991,GO:0044297,GO:0045893,GO:0070062,GO:0072144,GO:0090131	ATP binding|extracellular space|cytoplasm|cytosol|muscle contraction|regulation of blood pressure|response to virus|positive regulation of gene expression|vascular smooth muscle contraction|actin cytoskeleton|protein kinase binding|lamellipodium|filopodium|smooth muscle contractile fiber|protein-containing complex|cell body|positive regulation of transcription, DNA-templated|extracellular exosome…	path:bom04270,path:bom04371,path:bom04926	Vascular smooth muscle contraction|Apelin signaling pathway|Relaxin signaling pathway
TNXB	3662.72	4889.35	1229.58	8754.93	7666.47	11332.5	3260.55	9251.3	-1.50455	0.00179127	0.0121304	TNXB	Tenascin-X	GO:0005178,GO:0005201,GO:0005576,GO:0005615,GO:0005622,GO:0007155,GO:0008201,GO:0030036,GO:0030199,GO:0031012,GO:0032963,GO:0048251,GO:0062023,GO:0070062,GO:0098633	integrin binding|extracellular matrix structural constituent|extracellular region|extracellular space|intracellular|cell adhesion|heparin binding|actin cytoskeleton organization|collagen fibril organization|extracellular matrix|collagen metabolic process|elastic fiber assembly|collagen-containing extracellular matrix|extracellular exosome|collagen fibril binding	path:bom04151,path:bom04510,path:bom04512,path:bom05165,path:bom05206	PI3K-Akt signaling pathway|Focal adhesion|ECM-receptor interaction|Human papillomavirus infection|MicroRNAs in cancer
ENPP3	2046.81	2256.88	5349.99	1333.1	664.032	1695.17	3217.89	1230.77	1.38653	0.0047372	0.0262357	ENPP3	Ectonucleotide pyrophosphatase/phosphodiesterase family member 3	GO:0002276,GO:0003676,GO:0004528,GO:0005044,GO:0005509,GO:0005576,GO:0006220,GO:0008270,GO:0009143,GO:0009897,GO:0016021,GO:0016324,GO:0030247,GO:0033007,GO:0035529,GO:0046034,GO:0047429,GO:0048471,GO:0050728,GO:0070667	basophil activation involved in immune response|nucleic acid binding|phosphodiesterase I activity|scavenger receptor activity|calcium ion binding|extracellular region|pyrimidine nucleotide metabolic process|zinc ion binding|nucleoside triphosphate catabolic process|external side of plasma membrane|integral component of membrane|apical plasma membrane|polysaccharide binding|negative regulation of …	path:bom00230,path:bom00240,path:bom00500,path:bom00740,path:bom00760,path:bom00770	Purine metabolism|Pyrimidine metabolism|Starch and sucrose metabolism|Riboflavin metabolism|Nicotinate and nicotinamide metabolism|Pantothenate and CoA biosynthesis
ETFA	3457.69	2850.85	3324.67	759.868	661.296	987.049	3211.07	802.738	1.99991	3.96859e-15	4.03126e-13	ETFA	Electron transfer flavoprotein subunit alpha, mitochondrial	GO:0005739,GO:0005759,GO:0009055,GO:0016491,GO:0033539,GO:0050660	mitochondrion|mitochondrial matrix|electron transfer activity|oxidoreductase activity|fatty acid beta-oxidation using acyl-CoA dehydrogenase|flavin adenine dinucleotide binding	-	-
AQP3	3588.58	3320.35	2709.87	32541	7710.26	22786.8	3206.27	21012.7	-2.7123	2.32604e-08	7.92424e-07	AQP3	Aquaporin-3	GO:0002684,GO:0005634,GO:0005737,GO:0005911,GO:0015254,GO:0015840,GO:0016021,GO:0016323,GO:0032526,GO:0042476,GO:0070295,GO:0071456,GO:0090650	positive regulation of immune system process|nucleus|cytoplasm|cell-cell junction|glycerol channel activity|urea transport|integral component of membrane|basolateral plasma membrane|response to retinoic acid|odontogenesis|renal water absorption|cellular response to hypoxia|cellular response to oxygen-glucose deprivation	path:bom04962	Vasopressin-regulated water reabsorption
BNIP3	2804.38	1618.14	5133.07	255.067	1612.65	294.474	3185.19	720.73	2.14393	0.00242969	0.0154825	BNIP3	BCL2/adenovirus E1B 19 kDa protein-interacting protein 3	GO:0005635,GO:0005739,GO:0005741,GO:0005783,GO:0016021,GO:0035694,GO:0043065,GO:0043068,GO:0097345	nuclear envelope|mitochondrion|mitochondrial outer membrane|endoplasmic reticulum|integral component of membrane|mitochondrial protein catabolic process|positive regulation of apoptotic process|positive regulation of programmed cell death|mitochondrial outer membrane permeabilization	path:bom04068,path:bom04137,path:bom04140,path:bom05134	FoxO signaling pathway|Mitophagy - animal|Autophagy - animal|Legionellosis
MAPK6	3462.32	2681.61	3300.68	1777.47	1376.41	1480.14	3148.2	1544.67	1.02719	1.18968e-05	0.000183339	MAPK6	Mitogen-activated protein kinase 6	-	-	path:bom04657	IL-17 signaling pathway
LOC102283287	3282.78	2784.24	3339.93	1478.85	1026.15	1229.71	3135.65	1244.9	1.33268	4.69013e-08	1.45499e-06	UQCRFS1	Cytochrome b-c1 complex subunit Rieske, mitochondrial	GO:0005739,GO:0005743,GO:0005750,GO:0006122,GO:0008121,GO:0016021,GO:0046872,GO:0051537	mitochondrion|mitochondrial inner membrane|mitochondrial respiratory chain complex III|mitochondrial electron transport, ubiquinol to cytochrome c|ubiquinol-cytochrome-c reductase activity|integral component of membrane|metal ion binding|2 iron, 2 sulfur cluster binding	path:bom00190,path:bom04260,path:bom04714,path:bom04932,path:bom05010,path:bom05012,path:bom05016	Oxidative phosphorylation|Cardiac muscle contraction|Thermogenesis|Non-alcoholic fatty liver disease (NAFLD)|Alzheimer disease|Parkinson disease|Huntington disease
DUSP3	2893.57	4646.96	1739.73	1289.55	1091.82	1080.31	3093.42	1153.9	1.42269	0.000231445	0.00225873	DUSP3	Dual specificity protein phosphatase 3	GO:0001772,GO:0004725,GO:0005654,GO:0005829,GO:0008092,GO:0008138,GO:0016311,GO:0016791,GO:0030336,GO:0030971,GO:0033549,GO:0045931,GO:0046329,GO:0050860,GO:0050868,GO:0050922,GO:0051893,GO:0070373,GO:0071364,GO:0120183	immunological synapse|protein tyrosine phosphatase activity|nucleoplasm|cytosol|cytoskeletal protein binding|protein tyrosine/serine/threonine phosphatase activity|dephosphorylation|phosphatase activity|negative regulation of cell migration|receptor tyrosine kinase binding|MAP kinase phosphatase activity|positive regulation of mitotic cell cycle|negative regulation of JNK cascade|negative regulat…	path:bom04010	MAPK signaling pathway
SLC14A1	2553.01	2132.4	4585.86	99.5383	1.82426	32.8153	3090.42	44.7259	6.11038	7.12798e-07	1.5875e-05	SLC14A1	Urea transporter 1	GO:0005372,GO:0005730,GO:0005887,GO:0015265,GO:0016323,GO:0042802,GO:0071918	water transmembrane transporter activity|nucleolus|integral component of plasma membrane|urea channel activity|basolateral plasma membrane|identical protein binding|urea transmembrane transport	-	-
COL12A1	3554.99	3414.25	2268.4	10949.2	11423.5	9205.55	3079.21	10526.1	-1.77336	6.16888e-11	3.32581e-09	COL12A1	Collagen alpha-1(XII) chain	GO:0001501,GO:0003429,GO:0005576,GO:0005595,GO:0005615,GO:0005788,GO:0007155,GO:0030020,GO:0030199,GO:0031012,GO:0035987,GO:0062023,GO:0070062,GO:1903561	skeletal system development|growth plate cartilage chondrocyte morphogenesis|extracellular region|collagen type XII trimer|extracellular space|endoplasmic reticulum lumen|cell adhesion|extracellular matrix structural constituent conferring tensile strength|collagen fibril organization|extracellular matrix|endodermal cell differentiation|collagen-containing extracellular matrix|extracellular exoso…	path:bom04974	Protein digestion and absorption
ECHDC1	2225.2	2101.83	4904.15	890.512	272.728	772.023	3077.06	645.087	2.25393	1.27246e-05	0.000194655	ECHDC1	Ethylmalonyl-CoA decarboxylase	GO:0004300,GO:0004492,GO:0005829,GO:0006635,GO:0016831	enoyl-CoA hydratase activity|methylmalonyl-CoA decarboxylase activity|cytosol|fatty acid beta-oxidation|carboxy-lyase activity	path:bom00640	Propanoate metabolism
EML4	3113.66	2220.84	3880.59	1117.14	926.727	862.696	3071.7	968.854	1.6647	1.64857e-08	5.81853e-07	EML4	Echinoderm microtubule-associated protein-like 4	-	-	path:bom05200,path:bom05223,path:bom05235	Pathways in cancer|Non-small cell lung cancer|PD-L1 expression and PD-1 checkpoint pathway in cancer
IVD	3624.49	2798.44	2773.1	1136.69	1293.4	1690.85	3065.34	1373.65	1.15795	1.53447e-05	0.000227832	IVD	Isovaleryl-CoA dehydrogenase, mitochondrial	GO:0005654,GO:0005739,GO:0005759,GO:0006552,GO:0008470,GO:0050660	nucleoplasm|mitochondrion|mitochondrial matrix|leucine catabolic process|isovaleryl-CoA dehydrogenase activity|flavin adenine dinucleotide binding	path:bom00280	Valine, leucine and isoleucine degradation
MMP2	3156.52	2667.42	3355.19	6660.18	13898.2	8550.11	3059.71	9702.82	-1.66501	7.33014e-07	1.63035e-05	MMP2	72 kDa type IV collagenase	GO:0001525,GO:0004222,GO:0005634,GO:0008270,GO:0016020,GO:0030574,GO:0031012	angiogenesis|metalloendopeptidase activity|nucleus|zinc ion binding|membrane|collagen catabolic process|extracellular matrix	path:bom01522,path:bom04670,path:bom04912,path:bom04915,path:bom04926,path:bom04933,path:bom05200,path:bom05205,path:bom05219,path:bom05418	Endocrine resistance|Leukocyte transendothelial migration|GnRH signaling pathway|Estrogen signaling pathway|Relaxin signaling pathway|AGE-RAGE signaling pathway in diabetic complications|Pathways in cancer|Proteoglycans in cancer|Bladder cancer|Fluid shear stress and atherosclerosis
LOC102270480	3119.45	2378.07	3493.62	1424.64	823.656	1563.04	2997.05	1270.45	1.23813	0.000197763	0.00198585	CYC1	Cytochrome c1, heme protein, mitochondrial	GO:0005739,GO:0005743,GO:0005750,GO:0006122,GO:0016021,GO:0020037,GO:0042776,GO:0045153,GO:0046872	mitochondrion|mitochondrial inner membrane|mitochondrial respiratory chain complex III|mitochondrial electron transport, ubiquinol to cytochrome c|integral component of membrane|heme binding|mitochondrial ATP synthesis coupled proton transport|electron transporter, transferring electrons within CoQH2-cytochrome c reductase complex activity|metal ion binding	path:bom00190,path:bom04260,path:bom04714,path:bom04932,path:bom05010,path:bom05012,path:bom05016	Oxidative phosphorylation|Cardiac muscle contraction|Thermogenesis|Non-alcoholic fatty liver disease (NAFLD)|Alzheimer disease|Parkinson disease|Huntington disease
ANKRD13A	2990.87	2608.45	3362.82	1049.6	1220.43	1449.92	2987.38	1239.98	1.26852	1.81411e-07	4.8744e-06	ANKRD13A	Ankyrin repeat domain-containing protein 13A	GO:0005770,GO:0005886	late endosome|plasma membrane	-	-
IDH3B	3149.57	2383.53	3298.5	1330.44	1079.05	1669.26	2943.87	1359.58	1.11447	6.48605e-05	0.000780716	IDH3B	Isocitrate dehydrogenase [NAD] subunit beta, mitochondrial	GO:0000287,GO:0004449,GO:0005739,GO:0006099,GO:0051287	magnesium ion binding|isocitrate dehydrogenase (NAD+) activity|mitochondrion|tricarboxylic acid cycle|NAD binding	path:bom00020	Citrate cycle (TCA cycle)
TGM5	1577.68	1895.47	5210.46	23.9958	6.38493	9.49916	2894.54	13.2933	7.76592	3.54261e-37	2.56593e-34	TGM5	Protein-glutamine gamma-glutamyltransferase 5	GO:0003810,GO:0005737,GO:0005886,GO:0006464,GO:0008544,GO:0018149,GO:0046872,GO:0070268	protein-glutamine gamma-glutamyltransferase activity|cytoplasm|plasma membrane|cellular protein modification process|epidermis development|peptide cross-linking|metal ion binding|cornification	-	-
PINK1	2760.36	2803.9	3036.89	1132.25	1261.48	1548.36	2867.05	1314.03	1.12553	5.60438e-07	1.286e-05	PINK1	Serine/threonine-protein kinase PINK1, mitochondrial	GO:0000287,GO:0000422,GO:0000785,GO:0001934,GO:0002020,GO:0002082,GO:0002931,GO:0004672,GO:0004674,GO:0005524,GO:0005634,GO:0005737,GO:0005739,GO:0005741,GO:0005743,GO:0005758,GO:0005829,GO:0005856,GO:0006468,GO:0006511,GO:0006979,GO:0007005,GO:0010310,GO:0010629,GO:0010821,GO:0010857,GO:0010952,GO:0016020,GO:0016236,GO:0016239,GO:0016242,GO:0016301,GO:0016504,GO:0016567,GO:0018105,GO:0022904,GO:…	magnesium ion binding|autophagy of mitochondrion|chromatin|positive regulation of protein phosphorylation|protease binding|regulation of oxidative phosphorylation|response to ischemia|protein kinase activity|protein serine/threonine kinase activity|ATP binding|nucleus|cytoplasm|mitochondrion|mitochondrial outer membrane|mitochondrial inner membrane|mitochondrial intermembrane space|cytosol|cytosk…	path:bom04137,path:bom05012	Mitophagy - animal|Parkinson disease
SERPINB10	3844.58	1123.52	3596.09	12.4423	5.47279	106.218	2854.73	41.3777	6.10769	4.50794e-07	1.06825e-05	SERPINB10	Serpin B10	GO:0004867,GO:0005615,GO:0005634,GO:0005737,GO:0010951	serine-type endopeptidase inhibitor activity|extracellular space|nucleus|cytoplasm|negative regulation of endopeptidase activity	-	-
TMEM19	2511.31	2439.22	3609.17	1201.57	1151.11	1430.06	2853.23	1260.91	1.17812	9.30465e-06	0.000149332	TMEM19	Transmembrane protein 19	GO:0016021	integral component of membrane	-	-
COL5A2	2945.7	3867.37	1745.18	12646.7	18177.9	10698.6	2852.75	13841.1	-2.27853	1.40293e-09	6.07049e-08	COL5A2	Collagen alpha-2(V) chain	GO:0001501,GO:0001503,GO:0005201,GO:0005576,GO:0005581,GO:0005588,GO:0005615,GO:0005788,GO:0030020,GO:0030198,GO:0030199,GO:0030903,GO:0031012,GO:0043588,GO:0046332,GO:0046872,GO:0048592,GO:0062023,GO:0071230,GO:1903225	skeletal system development|ossification|extracellular matrix structural constituent|extracellular region|collagen trimer|collagen type V trimer|extracellular space|endoplasmic reticulum lumen|extracellular matrix structural constituent conferring tensile strength|extracellular matrix organization|collagen fibril organization|notochord development|extracellular matrix|skin development|SMAD bindin…	path:bom04974	Protein digestion and absorption
LOC102267155	2506.68	3365.11	2671.72	363.492	146.853	1272.02	2847.84	594.123	2.26091	0.000497264	0.00428997	-	Prostaglandin F synthase 1	GO:0001516,GO:0004032,GO:0005737,GO:0006693,GO:0008106,GO:0008202,GO:0016229,GO:0016491,GO:0036131,GO:0042448,GO:0044597,GO:0044598,GO:0047017,GO:0047023,GO:0047086	prostaglandin biosynthetic process|alditol:NADP+ 1-oxidoreductase activity|cytoplasm|prostaglandin metabolic process|alcohol dehydrogenase (NADP+) activity|steroid metabolic process|steroid dehydrogenase activity|oxidoreductase activity|prostaglandin D2 11-ketoreductase activity|progesterone metabolic process|daunorubicin metabolic process|doxorubicin metabolic process|prostaglandin-F synthase ac…	-	-
RBPMS2	2624.83	5228.92	601.71	563.458	358.468	396.374	2818.49	439.433	2.6812	2.18333e-05	0.000309814	RBPMS2	RNA-binding protein with multiple splicing 2	GO:0000398,GO:0003729,GO:0005737,GO:0030514,GO:0035614,GO:0042803,GO:0048557,GO:0048661,GO:0051151	mRNA splicing, via spliceosome|mRNA binding|cytoplasm|negative regulation of BMP signaling pathway|snRNA stem-loop binding|protein homodimerization activity|embryonic digestive tract morphogenesis|positive regulation of smooth muscle cell proliferation|negative regulation of smooth muscle cell differentiation	-	-
IDI1	3380.08	2058.16	2920.26	1039.82	394.953	1091.54	2786.16	842.104	1.72611	6.30291e-05	0.000763638	IDI1	Isopentenyl-diphosphate Delta-isomerase 1	GO:0004452,GO:0005777,GO:0006695,GO:0009240,GO:0016787,GO:0046872,GO:0050992	isopentenyl-diphosphate delta-isomerase activity|peroxisome|cholesterol biosynthetic process|isopentenyl diphosphate biosynthetic process|hydrolase activity|metal ion binding|dimethylallyl diphosphate biosynthetic process	path:bom00900	Terpenoid backbone biosynthesis
AK3	2382.74	3697.04	2277.12	918.063	1121.01	1214.17	2785.63	1084.41	1.3611	3.8884e-06	7.0563e-05	AK3	GTP:AMP phosphotransferase AK3, mitochondrial	GO:0004017,GO:0005524,GO:0005525,GO:0005739,GO:0005759,GO:0006172,GO:0046033,GO:0046039,GO:0046041,GO:0046051,GO:0046899	adenylate kinase activity|ATP binding|GTP binding|mitochondrion|mitochondrial matrix|ADP biosynthetic process|AMP metabolic process|GTP metabolic process|ITP metabolic process|UTP metabolic process|nucleoside triphosphate adenylate kinase activity	path:bom00230	Purine metabolism
CROT	3505.18	1642.16	3167.7	309.28	287.322	303.973	2771.68	300.191	3.20674	7.14695e-21	1.45263e-18	CROT	Peroxisomal carnitine O-octanoyltransferase	GO:0005777,GO:0006091,GO:0006631,GO:0006635,GO:0008458,GO:0009437,GO:0015936,GO:0051791	peroxisome|generation of precursor metabolites and energy|fatty acid metabolic process|fatty acid beta-oxidation|carnitine O-octanoyltransferase activity|carnitine metabolic process|coenzyme A metabolic process|medium-chain fatty acid metabolic process	path:bom04146	Peroxisome
OCIAD2	2500.89	3897.94	1901.05	837.188	1339.01	1128.67	2766.63	1101.62	1.32853	0.000195915	0.00196967	OCIAD2	OCIA domain-containing protein 2	GO:0005768,GO:0009617	endosome|response to bacterium	-	-
RBM47	2461.5	2002.47	3818.46	994.494	986.015	898.966	2760.81	959.825	1.52428	9.02027e-07	1.96687e-05	RBM47	RNA-binding protein 47	GO:0002244,GO:0003723,GO:0005634,GO:0016554	hematopoietic progenitor cell differentiation|RNA binding|nucleus|cytidine to uridine editing	-	-
HADHB	2753.41	2581.16	2903.9	1199.79	913.957	1284.11	2746.16	1132.62	1.27766	4.7441e-08	1.469e-06	HADHB	Trifunctional enzyme subunit beta, mitochondrial	GO:0003857,GO:0003985,GO:0003988,GO:0004300,GO:0005739,GO:0005741,GO:0005743,GO:0005783,GO:0005829,GO:0006635,GO:0006696,GO:0016509,GO:0042645	3-hydroxyacyl-CoA dehydrogenase activity|acetyl-CoA C-acetyltransferase activity|acetyl-CoA C-acyltransferase activity|enoyl-CoA hydratase activity|mitochondrion|mitochondrial outer membrane|mitochondrial inner membrane|endoplasmic reticulum|cytosol|fatty acid beta-oxidation|ergosterol biosynthetic process|long-chain-3-hydroxyacyl-CoA dehydrogenase activity|mitochondrial nucleoid	path:bom00062,path:bom00071,path:bom00280	Fatty acid elongation|Fatty acid degradation|Valine, leucine and isoleucine degradation
SHMT1	2711.71	1980.63	3545.95	556.348	377.623	962.869	2746.1	632.28	2.11861	3.13256e-07	7.76567e-06	SHMT1	Serine hydroxymethyltransferase, cytosolic	GO:0000900,GO:0004372,GO:0005634,GO:0005829,GO:0006544,GO:0006563,GO:0006565,GO:0006730,GO:0008270,GO:0009113,GO:0016597,GO:0019264,GO:0030170,GO:0035999,GO:0042803,GO:0046653,GO:0046655,GO:0048027,GO:0050897,GO:0051289,GO:0070905,GO:1904482,GO:1990830	translation repressor activity, mRNA regulatory element binding|glycine hydroxymethyltransferase activity|nucleus|cytosol|glycine metabolic process|L-serine metabolic process|L-serine catabolic process|one-carbon metabolic process|zinc ion binding|purine nucleobase biosynthetic process|amino acid binding|glycine biosynthetic process from serine|pyridoxal phosphate binding|tetrahydrofolate interco…	path:bom00260,path:bom00630,path:bom00670,path:bom01523	Glycine, serine and threonine metabolism|Glyoxylate and dicarboxylate metabolism|One carbon pool by folate|Antifolate resistance
FH	3104.39	2184.81	2930.07	1320.66	1041.66	1618.31	2739.76	1326.88	1.04592	0.00022573	0.00221333	FH	Fumarate hydratase, mitochondrial	-	-	path:bom00020,path:bom00620,path:bom04934,path:bom05200,path:bom05211	Citrate cycle (TCA cycle)|Pyruvate metabolism|Cushing syndrome|Pathways in cancer|Renal cell carcinoma
SNN	2932.95	1840.88	3431.49	339.497	209.79	378.239	2735.11	309.175	3.14487	2.35104e-18	3.37638e-16	SNN	Stannin	GO:0005741,GO:0016021,GO:0046872	mitochondrial outer membrane|integral component of membrane|metal ion binding	-	-
PRDX3	3363.86	2046.15	2680.44	503.913	379.447	459.414	2696.82	447.591	2.59088	1.26898e-19	2.15713e-17	PRDX3	Thioredoxin-dependent peroxide reductase, mitochondrial	GO:0001893,GO:0005759,GO:0005769,GO:0005829,GO:0007005,GO:0008022,GO:0008284,GO:0008379,GO:0018171,GO:0019901,GO:0030099,GO:0032496,GO:0032991,GO:0033673,GO:0034614,GO:0042542,GO:0042744,GO:0042802,GO:0043027,GO:0043209,GO:0045454,GO:0051092,GO:0051881	maternal placenta development|mitochondrial matrix|early endosome|cytosol|mitochondrion organization|protein C-terminus binding|positive regulation of cell proliferation|thioredoxin peroxidase activity|peptidyl-cysteine oxidation|protein kinase binding|myeloid cell differentiation|response to lipopolysaccharide|protein-containing complex|negative regulation of kinase activity|cellular response to…	-	-
TPMT	2590.08	1682.56	3814.1	926.95	789.907	1126.08	2695.58	947.646	1.50813	2.97373e-05	0.000403086	TPMT	Thiopurine S-methyltransferase	GO:0005737,GO:0008119,GO:0017144,GO:1904047	cytoplasm|thiopurine S-methyltransferase activity|drug metabolic process|S-adenosyl-L-methionine binding	path:bom00983	Drug metabolism - other enzymes
TST	2958.44	2487.26	2636.84	397.264	486.167	717.618	2694.18	533.683	2.33562	5.15731e-15	5.08376e-13	TST	Thiosulfate sulfurtransferase	GO:0004792,GO:0005759,GO:0008097,GO:0030855,GO:0035928,GO:0051029	thiosulfate sulfurtransferase activity|mitochondrial matrix|5S rRNA binding|epithelial cell differentiation|rRNA import into mitochondrion|rRNA transport	path:bom00270,path:bom00920,path:bom04122	Cysteine and methionine metabolism|Sulfur metabolism|Sulfur relay system
NIPAL2	2481.2	2013.39	3573.2	1088.7	695.957	1290.16	2689.26	1024.94	1.39161	8.11793e-05	0.00094505	Nipal2	NIPA-like protein 2	GO:0015095,GO:0015693,GO:0016021	magnesium ion transmembrane transporter activity|magnesium ion transport|integral component of membrane	-	-
SLC5A1	1956.46	724.995	5345.63	457.698	1320.77	406.737	2675.69	728.401	1.87717	0.0068654	0.035083	SLC5A1	Sodium/glucose cotransporter 1	GO:0005412,GO:0016021	glucose:sodium symporter activity|integral component of membrane	path:bom04973,path:bom04976,path:bom04978	Carbohydrate digestion and absorption|Bile secretion|Mineral absorption
SLC9A2	2627.15	2896.71	2501.67	431.036	569.171	531.953	2675.18	510.72	2.38908	1.6337e-26	5.33643e-24	SLC9A2	Sodium/hydrogen exchanger 2	GO:0006885,GO:0015385,GO:0016021	regulation of pH|sodium:proton antiporter activity|integral component of membrane	-	-
DHRS1	2569.23	1819.04	3536.14	1031.82	1139.25	1390.33	2641.47	1187.14	1.15383	0.00034356	0.00316382	DHRS1	Dehydrogenase/reductase SDR family member 1	GO:0005783,GO:0016491	endoplasmic reticulum|oxidoreductase activity	-	-
FBN1	2989.71	3738.53	1182.71	5342.18	7131.05	5327.3	2636.98	5933.51	-1.17001	0.00684558	0.0349943	FBN1	Fibrillin-1	GO:0001501,GO:0001527,GO:0005178,GO:0005179,GO:0005201,GO:0005509,GO:0005576,GO:0005604,GO:0005615,GO:0005622,GO:0006006,GO:0007507,GO:0008201,GO:0010737,GO:0031012,GO:0033627,GO:0034199,GO:0035582,GO:0035583,GO:0042593,GO:0042802,GO:0043010,GO:0048048,GO:0048050,GO:2001205	skeletal system development|microfibril|integrin binding|hormone activity|extracellular matrix structural constituent|calcium ion binding|extracellular region|basement membrane|extracellular space|intracellular|glucose metabolic process|heart development|heparin binding|protein kinase A signaling|extracellular matrix|cell adhesion mediated by integrin|activation of protein kinase A activity|seque…	path:bom04350	TGF-beta signaling pathway
ALDH6A1	2515.95	2992.79	2374.14	886.068	1015.2	981.868	2627.62	961.047	1.45111	1.0936e-11	6.82333e-10	ALDH6A1	Methylmalonate-semialdehyde dehydrogenase [acylating], mitochondrial	GO:0000062,GO:0004491,GO:0005739,GO:0006210,GO:0006573,GO:0006574,GO:0018478,GO:0019859	fatty-acyl-CoA binding|methylmalonate-semialdehyde dehydrogenase (acylating) activity|mitochondrion|thymine catabolic process|valine metabolic process|valine catabolic process|malonate-semialdehyde dehydrogenase (acetylating) activity|thymine metabolic process	path:bom00280,path:bom00410,path:bom00562,path:bom00640	Valine, leucine and isoleucine degradation|beta-Alanine metabolism|Inositol phosphate metabolism|Propanoate metabolism
ADAMTSL5	2683.91	2943.66	2218.26	623.003	629.371	803.974	2615.27	685.45	1.93173	2.66161e-15	2.77124e-13	ADAMTSL5	ADAMTS-like protein 5	GO:0001527,GO:0005576,GO:0008201,GO:0031012	microfibril|extracellular region|heparin binding|extracellular matrix	-	-
LOC102270564	3308.26	2413.01	2063.47	113.758	102.159	240.07	2594.91	151.996	4.09298	6.89431e-24	1.79457e-21	METTL7A	Methyltransferase-like protein 7A	GO:0005576,GO:0005783,GO:0005811,GO:0008168,GO:0016020,GO:0043312,GO:1904724	extracellular region|endoplasmic reticulum|lipid droplet|methyltransferase activity|membrane|neutrophil degranulation|tertiary granule lumen	-	-
KCNMA1	2170.76	4818.38	777.209	718.098	824.568	535.407	2588.78	692.691	1.90202	0.000915295	0.007081	Kcnma1	Calcium-activated potassium channel subunit alpha-1	GO:0001666,GO:0005789,GO:0005886,GO:0007568,GO:0008076,GO:0009268,GO:0009897,GO:0015269,GO:0015271,GO:0016021,GO:0030425,GO:0031960,GO:0032991,GO:0034765,GO:0042391,GO:0042803,GO:0043025,GO:0043525,GO:0043627,GO:0044877,GO:0045211,GO:0046872,GO:0048471,GO:0048787,GO:0051289,GO:0051592,GO:0060072,GO:0097746,GO:0097755,GO:0098978,GO:0099059,GO:0099507,GO:1904348	response to hypoxia|endoplasmic reticulum membrane|plasma membrane|aging|voltage-gated potassium channel complex|response to pH|external side of plasma membrane|calcium-activated potassium channel activity|outward rectifier potassium channel activity|integral component of membrane|dendrite|response to corticosteroid|protein-containing complex|regulation of ion transmembrane transport|regulation o…	path:bom04022,path:bom04270,path:bom04911,path:bom04924,path:bom04970,path:bom04972	cGMP-PKG signaling pathway|Vascular smooth muscle contraction|Insulin secretion|Renin secretion|Salivary secretion|Pancreatic secretion
SQLE	2930.64	977.215	3756.33	1219.34	473.397	806.565	2554.73	833.102	1.61657	0.00243964	0.0155179	SQLE	Squalene monooxygenase	GO:0004506,GO:0005783,GO:0005789,GO:0006695,GO:0006725,GO:0008203,GO:0010033,GO:0016021,GO:0016126,GO:0031090,GO:0045540,GO:0050660	squalene monooxygenase activity|endoplasmic reticulum|endoplasmic reticulum membrane|cholesterol biosynthetic process|cellular aromatic compound metabolic process|cholesterol metabolic process|response to organic substance|integral component of membrane|sterol biosynthetic process|organelle membrane|regulation of cholesterol biosynthetic process|flavin adenine dinucleotide binding	path:bom00100	Steroid biosynthesis
MFSD6	2105.89	2248.14	3307.22	1070.04	934.024	1392.92	2553.75	1132.33	1.1733	9.99069e-05	0.00113221	MFSD6	Major facilitator superfamily domain-containing protein 6	GO:0016021	integral component of membrane	-	-
DLD	2605.14	2189.18	2866.84	937.615	994.224	822.973	2553.72	918.271	1.47567	6.15621e-11	3.32581e-09	DLD	Dihydrolipoyl dehydrogenase, mitochondrial	GO:0004148,GO:0005634,GO:0005654,GO:0005739,GO:0005759,GO:0006103,GO:0006120,GO:0006508,GO:0007369,GO:0007568,GO:0009055,GO:0009106,GO:0031514,GO:0042391,GO:0043159,GO:0043209,GO:0043544,GO:0045252,GO:0045254,GO:0045454,GO:0048240,GO:0050660,GO:0051068,GO:0051287,GO:0061732,GO:0106077	dihydrolipoyl dehydrogenase activity|nucleus|nucleoplasm|mitochondrion|mitochondrial matrix|2-oxoglutarate metabolic process|mitochondrial electron transport, NADH to ubiquinone|proteolysis|gastrulation|aging|electron transfer activity|lipoate metabolic process|motile cilium|regulation of membrane potential|acrosomal matrix|myelin sheath|lipoamide binding|oxoglutarate dehydrogenase complex|pyruva…	path:bom00010,path:bom00020,path:bom00260,path:bom00280,path:bom00310,path:bom00380,path:bom00620,path:bom00630,path:bom00640	Glycolysis / Gluconeogenesis|Citrate cycle (TCA cycle)|Glycine, serine and threonine metabolism|Valine, leucine and isoleucine degradation|Lysine degradation|Tryptophan metabolism|Pyruvate metabolism|Glyoxylate and dicarboxylate metabolism|Propanoate metabolism
COL7A1	2500.89	2814.82	2344.71	8921.12	8185.48	13512.1	2553.47	10206.2	-1.99893	1.52196e-12	1.07434e-10	COL7A1	Collagen alpha-1(VII) chain	GO:0000139,GO:0003429,GO:0004867,GO:0005576,GO:0005590,GO:0005604,GO:0005615,GO:0005788,GO:0006888,GO:0007155,GO:0008544,GO:0030020,GO:0030134,GO:0030198,GO:0031012,GO:0033116,GO:0035987,GO:0048208,GO:0062023	Golgi membrane|growth plate cartilage chondrocyte morphogenesis|serine-type endopeptidase inhibitor activity|extracellular region|collagen type VII trimer|basement membrane|extracellular space|endoplasmic reticulum lumen|ER to Golgi vesicle-mediated transport|cell adhesion|epidermis development|extracellular matrix structural constituent conferring tensile strength|COPII-coated ER to Golgi transp…	path:bom04974	Protein digestion and absorption
KCNK5	2566.91	2029.77	3063.05	686.992	774.4	765.978	2553.24	742.457	1.78196	1.04599e-12	7.57614e-11	KCNK5	Potassium channel subfamily K member 5	GO:0005249,GO:0005267,GO:0005887,GO:0006813,GO:0007588,GO:0022841,GO:0034765,GO:0071805	voltage-gated potassium channel activity|potassium channel activity|integral component of plasma membrane|potassium ion transport|excretion|potassium ion leak channel activity|regulation of ion transmembrane transport|potassium ion transmembrane transport	path:bom04742,path:bom04974	Taste transduction|Protein digestion and absorption
ZC3HAV1	2240.26	1965.35	3395.52	748.315	1810.58	1088.95	2533.71	1215.95	1.05923	0.00862639	0.0418605	ZC3HAV1	Zinc finger CCCH-type antiviral protein 1	GO:0003723,GO:0005634,GO:0005737,GO:0005829,GO:0009615,GO:0032727,GO:0032728,GO:0043123,GO:0045071,GO:0045087,GO:0045296,GO:0046872,GO:0051607,GO:0061014,GO:1900246	RNA binding|nucleus|cytoplasm|cytosol|response to virus|positive regulation of interferon-alpha production|positive regulation of interferon-beta production|positive regulation of I-kappaB kinase/NF-kappaB signaling|negative regulation of viral genome replication|innate immune response|cadherin binding|metal ion binding|defense response to virus|positive regulation of mRNA catabolic process|posit…	-	-
CMPK1	2689.7	1752.44	3137.18	865.628	446.033	917.101	2526.44	742.92	1.76572	3.46958e-06	6.39781e-05	CMPK1	UMP-CMP kinase	GO:0004127,GO:0004550,GO:0005524,GO:0005730,GO:0005737,GO:0006165,GO:0006207,GO:0006221,GO:0009041,GO:0009142	cytidylate kinase activity|nucleoside diphosphate kinase activity|ATP binding|nucleolus|cytoplasm|nucleoside diphosphate phosphorylation|'de novo' pyrimidine nucleobase biosynthetic process|pyrimidine nucleotide biosynthetic process|uridylate kinase activity|nucleoside triphosphate biosynthetic process	path:bom00240,path:bom00983	Pyrimidine metabolism|Drug metabolism - other enzymes
IQGAP2	2491.62	2145.51	2923.53	1008.71	1133.78	738.344	2520.22	960.279	1.39212	3.85701e-07	9.33477e-06	IQGAP2	Ras GTPase-activating-like protein IQGAP2	GO:0003779,GO:0005095,GO:0005516,GO:0005547,GO:0005737,GO:0005829,GO:0005874,GO:0005886,GO:0005902,GO:0007165,GO:0009986,GO:0015629,GO:0017048,GO:0030027,GO:0030175,GO:0030667,GO:0034314,GO:0043312,GO:0048365,GO:0051015,GO:0070062,GO:0070493,GO:0071933	actin binding|GTPase inhibitor activity|calmodulin binding|phosphatidylinositol-3,4,5-trisphosphate binding|cytoplasm|cytosol|microtubule|plasma membrane|microvillus|signal transduction|cell surface|actin cytoskeleton|Rho GTPase binding|lamellipodium|filopodium|secretory granule membrane|Arp2/3 complex-mediated actin nucleation|neutrophil degranulation|Rac GTPase binding|actin filament binding|ex…	path:bom04810	Regulation of actin cytoskeleton
LOC102272785	2674.64	2063.62	2821.06	452.366	343.874	132.125	2519.77	309.455	3.02567	1.32758e-11	8.10115e-10	CMAH	Cytidine monophosphate-N-acetylneuraminic acid hydroxylase	GO:0005737,GO:0006054,GO:0030338,GO:0046872,GO:0051537	cytoplasm|N-acetylneuraminate metabolic process|CMP-N-acetylneuraminate monooxygenase activity|metal ion binding|2 iron, 2 sulfur cluster binding	path:bom00520	Amino sugar and nucleotide sugar metabolism
LONP2	2407.06	2391.17	2756.75	776.754	769.84	1128.67	2518.33	891.756	1.49765	7.44903e-09	2.77252e-07	LONP2	Lon protease homolog 2, peroxisomal	GO:0002020,GO:0004176,GO:0004252,GO:0005102,GO:0005524,GO:0005634,GO:0005782,GO:0006515,GO:0006625,GO:0016485,GO:0016558,GO:0031998	protease binding|ATP-dependent peptidase activity|serine-type endopeptidase activity|signaling receptor binding|ATP binding|nucleus|peroxisomal matrix|protein quality control for misfolded or incompletely synthesized proteins|protein targeting to peroxisome|protein processing|protein import into peroxisome matrix|regulation of fatty acid beta-oxidation	-	-
PROM2	2174.23	1763.35	3583.01	224.85	342.962	551.815	2506.86	373.209	2.74771	1.35194e-10	6.97273e-09	PROM2	Prominin-2	GO:0001934,GO:0005887,GO:0005902,GO:0005929,GO:0009986,GO:0015485,GO:0016323,GO:0016324,GO:0031346,GO:0031410,GO:0031528,GO:0042995,GO:0043087,GO:0044393,GO:0048550,GO:0060170,GO:0070062,GO:0071914,GO:2001287	positive regulation of protein phosphorylation|integral component of plasma membrane|microvillus|cilium|cell surface|cholesterol binding|basolateral plasma membrane|apical plasma membrane|positive regulation of cell projection organization|cytoplasmic vesicle|microvillus membrane|cell projection|regulation of GTPase activity|microspike|negative regulation of pinocytosis|ciliary membrane|extracell…	-	-
PPARD	2273.85	1871.45	3313.76	1206.01	1183.95	1014.68	2486.35	1134.88	1.13153	0.000125062	0.00135727	PPARD	Peroxisome proliferator-activated receptor delta	-	-	path:bom03320,path:bom04310,path:bom05200,path:bom05221	PPAR signaling pathway|Wnt signaling pathway|Pathways in cancer|Acute myeloid leukemia
SLC6A8	2349.14	2571.33	2522.39	717.209	674.066	860.106	2480.95	750.46	1.72495	4.06429e-16	4.66945e-14	SLC6A8	Sodium- and chloride-dependent creatine transporter 1	GO:0005309,GO:0005328,GO:0005886,GO:0005887,GO:0015220,GO:0015881	creatine:sodium symporter activity|neurotransmitter:sodium symporter activity|plasma membrane|integral component of plasma membrane|choline transmembrane transporter activity|creatine transmembrane transport	-	-
CHD3	2330.61	3373.85	1708.11	5403.51	4769.54	5048.37	2470.86	5073.81	-1.03805	0.000859187	0.00671149	CHD3	Chromodomain-helicase-DNA-binding protein 3	GO:0003677,GO:0003723,GO:0004003,GO:0004386,GO:0004407,GO:0005524,GO:0005634,GO:0005654,GO:0005730,GO:0005737,GO:0005813,GO:0005815,GO:0006333,GO:0006355,GO:0006357,GO:0007051,GO:0007098,GO:0008270,GO:0016581	DNA binding|RNA binding|ATP-dependent DNA helicase activity|helicase activity|histone deacetylase activity|ATP binding|nucleus|nucleoplasm|nucleolus|cytoplasm|centrosome|microtubule organizing center|chromatin assembly or disassembly|regulation of transcription, DNA-templated|regulation of transcription by RNA polymerase II|spindle organization|centrosome cycle|zinc ion binding|NuRD complex	-	-
DLST	2412.85	2203.37	2781.82	1246.89	1099.12	1047.5	2466.02	1131.17	1.12439	2.18504e-07	5.71438e-06	DLST	Dihydrolipoyllysine-residue succinyltransferase component of 2-oxoglutarate dehydrogenase complex, mitochondrial	GO:0004149,GO:0005634,GO:0005739,GO:0005759,GO:0006099,GO:0006103,GO:0006104,GO:0033512,GO:0045252,GO:0106077	dihydrolipoyllysine-residue succinyltransferase activity|nucleus|mitochondrion|mitochondrial matrix|tricarboxylic acid cycle|2-oxoglutarate metabolic process|succinyl-CoA metabolic process|L-lysine catabolic process to acetyl-CoA via saccharopine|oxoglutarate dehydrogenase complex|histone succinylation	path:bom00020,path:bom00310,path:bom00380	Citrate cycle (TCA cycle)|Lysine degradation|Tryptophan metabolism
LAMB1	2614.41	3517.97	1199.06	5269.31	12156.9	5278.08	2443.81	7568.1	-1.6308	0.000952115	0.0072959	Lamb1	Laminin subunit beta-1	GO:0005178,GO:0005201,GO:0005576,GO:0005604,GO:0005606,GO:0005607,GO:0005615,GO:0005634,GO:0007162,GO:0007566,GO:0007611,GO:0016477,GO:0019899,GO:0021812,GO:0030335,GO:0031012,GO:0031175,GO:0034446,GO:0042476,GO:0043208,GO:0043256,GO:0043257,GO:0043259,GO:0048471,GO:0062023	integrin binding|extracellular matrix structural constituent|extracellular region|basement membrane|laminin-1 complex|laminin-2 complex|extracellular space|nucleus|negative regulation of cell adhesion|embryo implantation|learning or memory|cell migration|enzyme binding|neuronal-glial interaction involved in cerebral cortex radial glia guided migration|positive regulation of cell migration|extrace…	path:bom04151,path:bom04510,path:bom04512,path:bom05145,path:bom05146,path:bom05165,path:bom05200,path:bom05222	PI3K-Akt signaling pathway|Focal adhesion|ECM-receptor interaction|Toxoplasmosis|Amoebiasis|Human papillomavirus infection|Pathways in cancer|Small cell lung cancer
BICD2	1815.14	2067.98	3428.22	1135.8	1241.41	1066.5	2437.12	1147.9	1.08624	0.000597607	0.00498617	Bicd2	Protein bicaudal D homolog 2	GO:0005635,GO:0005642,GO:0005643,GO:0005737,GO:0005794,GO:0005813,GO:0005829,GO:0005886,GO:0006890,GO:0007018,GO:0008093,GO:0015031,GO:0017137,GO:0031410,GO:0034067,GO:0034452,GO:0051028,GO:0051642,GO:0051959,GO:0070507,GO:0070840,GO:0072385,GO:0072393	nuclear envelope|annulate lamellae|nuclear pore|cytoplasm|Golgi apparatus|centrosome|cytosol|plasma membrane|retrograde vesicle-mediated transport, Golgi to ER|microtubule-based movement|cytoskeletal adaptor activity|protein transport|Rab GTPase binding|cytoplasmic vesicle|protein localization to Golgi apparatus|dynactin binding|mRNA transport|centrosome localization|dynein light intermediate cha…	-	-
LOC102283463	2782.37	1953.34	2531.11	778.532	824.568	1056.13	2422.27	886.411	1.4502	3.63412e-08	1.16874e-06	HLA-DRA	HLA class II histocompatibility antigen, DR alpha chain	GO:0000139,GO:0002503,GO:0002504,GO:0002506,GO:0005764,GO:0005765,GO:0005886,GO:0005887,GO:0006955,GO:0009986,GO:0012507,GO:0016032,GO:0019886,GO:0023026,GO:0030658,GO:0030666,GO:0030669,GO:0031902,GO:0032395,GO:0032588,GO:0042605,GO:0042613,GO:0050852,GO:0050890,GO:0060333,GO:0070062,GO:0071556	Golgi membrane|peptide antigen assembly with MHC class II protein complex|antigen processing and presentation of peptide or polysaccharide antigen via MHC class II|polysaccharide assembly with MHC class II protein complex|lysosome|lysosomal membrane|plasma membrane|integral component of plasma membrane|immune response|cell surface|ER to Golgi transport vesicle membrane|viral process|antigen proce…	path:bom04145,path:bom04514,path:bom04612,path:bom04640,path:bom04658,path:bom04659,path:bom04672,path:bom04940,path:bom05140,path:bom05145,path:bom05150,path:bom05152,path:bom05164,path:bom05166,path:bom05168,path:bom05169,path:bom05310,path:bom05320,path:bom05321,path:bom05322,path:bom05323,path:bom05330,path:bom05332,path:bom05416	Phagosome|Cell adhesion molecules (CAMs)|Antigen processing and presentation|Hematopoietic cell lineage|Th1 and Th2 cell differentiation|Th17 cell differentiation|Intestinal immune network for IgA production|Type I diabetes mellitus|Leishmaniasis|Toxoplasmosis|Staphylococcus aureus infection|Tuberculosis|Influenza A|Human T-cell leukemia virus 1 infection|Herpes simplex virus 1 infection|Epstein-…
PCCA	2850.71	1745.88	2666.27	402.597	186.075	310.882	2420.96	299.851	3.01308	4.26963e-16	4.83863e-14	Pcca	Propionyl-CoA carboxylase alpha chain, mitochondrial	GO:0004658,GO:0005524,GO:0005739,GO:0005759,GO:0019899,GO:0046872	propionyl-CoA carboxylase activity|ATP binding|mitochondrion|mitochondrial matrix|enzyme binding|metal ion binding	path:bom00280,path:bom00630,path:bom00640	Valine, leucine and isoleucine degradation|Glyoxylate and dicarboxylate metabolism|Propanoate metabolism
LOC102267568	1870.74	1350.63	3939.46	301.281	1207.66	626.945	2386.94	711.963	1.74536	0.00198923	0.0131711	SERPINB13	Serpin B13	GO:0002020,GO:0004867,GO:0004869,GO:0005615,GO:0005654,GO:0005737,GO:0005829,GO:0009411,GO:0010951,GO:0016607,GO:0030162,GO:0043202,GO:0045616,GO:0070062,GO:1902173	protease binding|serine-type endopeptidase inhibitor activity|cysteine-type endopeptidase inhibitor activity|extracellular space|nucleoplasm|cytoplasm|cytosol|response to UV|negative regulation of endopeptidase activity|nuclear speck|regulation of proteolysis|lysosomal lumen|regulation of keratinocyte differentiation|extracellular exosome|negative regulation of keratinocyte apoptotic process	-	-
LOC102277731	2439.49	2373.7	2310.91	1373.98	750.685	1217.62	2374.7	1114.1	1.0918	0.000223286	0.00220064	COX7B	Cytochrome c oxidase subunit 7B, mitochondrial	GO:0004129,GO:0005746,GO:0007417,GO:0016021,GO:0045277	cytochrome-c oxidase activity|mitochondrial respiratory chain|central nervous system development|integral component of membrane|respiratory chain complex IV	path:bom00190,path:bom04260,path:bom04714,path:bom04932,path:bom05010,path:bom05012,path:bom05016	Oxidative phosphorylation|Cardiac muscle contraction|Thermogenesis|Non-alcoholic fatty liver disease (NAFLD)|Alzheimer disease|Parkinson disease|Huntington disease
VSIG10L	1670.35	1059.1	4394.01	305.725	403.163	483.594	2374.49	397.494	2.5786	6.58674e-07	1.48482e-05	VSIG10L	V-set and immunoglobulin domain-containing protein 10-like	GO:0005634,GO:0005654,GO:0016021	nucleus|nucleoplasm|integral component of membrane	-	-
CWH43	2063.03	2253.6	2745.85	343.94	431.439	773.75	2354.16	516.376	2.18858	2.03237e-09	8.52829e-08	CWH43	PGAP2-interacting protein	GO:0006506,GO:0016021	GPI anchor biosynthetic process|integral component of membrane	-	-
RALGAPA2	2035.23	1441.26	3579.74	215.963	549.104	174.439	2352.07	313.168	2.90916	2.36163e-08	7.99644e-07	RALGAPA2	Ral GTPase-activating protein subunit alpha-2	GO:0005096,GO:0005615,GO:0005634,GO:0005737,GO:0005829,GO:0005886,GO:0046982,GO:0051056,GO:0090630	GTPase activator activity|extracellular space|nucleus|cytoplasm|cytosol|plasma membrane|protein heterodimerization activity|regulation of small GTPase mediated signal transduction|activation of GTPase activity	-	-
SDHD	2534.48	2333.31	2135.42	1019.38	1029.8	1075.13	2334.4	1041.44	1.16441	1.58877e-09	6.79304e-08	SDHD	Succinate dehydrogenase [ubiquinone] cytochrome b small subunit, mitochondrial	GO:0005743,GO:0005749,GO:0006099,GO:0006121,GO:0016021,GO:0020037,GO:0046872,GO:0048039	mitochondrial inner membrane|mitochondrial respiratory chain complex II, succinate dehydrogenase complex (ubiquinone)|tricarboxylic acid cycle|mitochondrial electron transport, succinate to ubiquinone|integral component of membrane|heme binding|metal ion binding|ubiquinone binding	path:bom00020,path:bom00190,path:bom04714,path:bom04932,path:bom05010,path:bom05012,path:bom05016	Citrate cycle (TCA cycle)|Oxidative phosphorylation|Thermogenesis|Non-alcoholic fatty liver disease (NAFLD)|Alzheimer disease|Parkinson disease|Huntington disease
TXNRD1	1999.32	2007.93	2960.59	957.167	744.3	606.219	2322.61	769.229	1.59434	1.49481e-07	4.1297e-06	Txnrd1	Thioredoxin reductase 1, cytoplasmic	GO:0001650,GO:0001707,GO:0004791,GO:0005634,GO:0005654,GO:0005737,GO:0005739,GO:0005829,GO:0006979,GO:0007369,GO:0008283,GO:0009055,GO:0010942,GO:0016174,GO:0016259,GO:0033797,GO:0042537,GO:0042744,GO:0042803,GO:0043025,GO:0045340,GO:0045454,GO:0050660,GO:0051262,GO:0070995	fibrillar center|mesoderm formation|thioredoxin-disulfide reductase activity|nucleus|nucleoplasm|cytoplasm|mitochondrion|cytosol|response to oxidative stress|gastrulation|cell proliferation|electron transfer activity|positive regulation of cell death|NAD(P)H oxidase activity|selenocysteine metabolic process|selenate reductase activity|benzene-containing compound metabolic process|hydrogen peroxid…	path:bom00450,path:bom05200,path:bom05225	Selenocompound metabolism|Pathways in cancer|Hepatocellular carcinoma
LOC102280731	3085.86	2577.88	1279.72	4218.82	9378.55	7188.27	2314.49	6928.55	-1.58189	0.00024901	0.00241318	CYP2C18	Cytochrome P450 2C18	GO:0004497,GO:0005506,GO:0005737,GO:0005789,GO:0006082,GO:0006805,GO:0008392,GO:0008395,GO:0016712,GO:0019373,GO:0019825,GO:0020037,GO:0031090,GO:0042738,GO:0043231,GO:0055114,GO:0070330	monooxygenase activity|iron ion binding|cytoplasm|endoplasmic reticulum membrane|organic acid metabolic process|xenobiotic metabolic process|arachidonic acid epoxygenase activity|steroid hydroxylase activity|oxidoreductase activity, acting on paired donors, with incorporation or reduction of molecular oxygen, reduced flavin or flavoprotein as one donor, and incorporation of one atom of oxygen|epo…	path:bom00830,path:bom04726,path:bom05204	Retinol metabolism|Serotonergic synapse|Chemical carcinogenesis
UCHL3	2177.71	1299.31	3453.29	1221.12	507.146	553.542	2310.1	760.603	1.60274	0.00086459	0.0067494	UCHL3	Ubiquitin carboxyl-terminal hydrolase isozyme L3	GO:0004843,GO:0005634,GO:0005737,GO:0005829,GO:0006511,GO:0016579,GO:0043130	thiol-dependent ubiquitin-specific protease activity|nucleus|cytoplasm|cytosol|ubiquitin-dependent protein catabolic process|protein deubiquitination|ubiquitin binding	-	-
NNT	2115.16	2902.17	1892.33	974.942	933.111	1116.58	2303.22	1008.21	1.19183	6.02163e-06	0.000102049	NNT	NAD(P) transhydrogenase, mitochondrial	GO:0005743,GO:0006740,GO:0008750,GO:0016021,GO:0050661,GO:0051287,GO:0072593,GO:1902600	mitochondrial inner membrane|NADPH regeneration|NAD(P)+ transhydrogenase (AB-specific) activity|integral component of membrane|NADP binding|NAD binding|reactive oxygen species metabolic process|proton transmembrane transport	path:bom00760	Nicotinate and nicotinamide metabolism
FAM213A	2705.92	2827.92	1350.58	542.128	560.049	941.28	2294.8	681.153	1.75221	8.25515e-06	0.000134431	PRXL2A	Peroxiredoxin-like 2A	GO:0005576,GO:0005737,GO:0016209,GO:0045670,GO:0055114	extracellular region|cytoplasm|antioxidant activity|regulation of osteoclast differentiation|oxidation-reduction process	-	-
IMMT	2343.35	1919.49	2600.87	1358.88	825.48	1139.9	2287.9	1108.08	1.0459	0.000265114	0.00254996	IMMT	MICOS complex subunit MIC60	GO:0003723,GO:0005739,GO:0005743,GO:0016020,GO:0042407,GO:0043209,GO:0051560,GO:0061617	RNA binding|mitochondrion|mitochondrial inner membrane|membrane|cristae formation|myelin sheath|mitochondrial calcium ion homeostasis|MICOS complex	-	-
CS	2357.25	2043.96	2433	1189.13	861.053	929.191	2278.07	993.124	1.19774	5.08639e-07	1.18675e-05	CS	Citrate synthase, mitochondrial	GO:0004108,GO:0005759,GO:0005975,GO:0006099	citrate (Si)-synthase activity|mitochondrial matrix|carbohydrate metabolic process|tricarboxylic acid cycle	path:bom00020,path:bom00630	Citrate cycle (TCA cycle)|Glyoxylate and dicarboxylate metabolism
ITSN2	1703.94	1796.11	3302.86	1183.79	1089.09	1126.95	2267.64	1133.28	1.00073	0.00249177	0.0157955	ITSN2	Intersectin-2	GO:0005070,GO:0005089,GO:0005509,GO:0005737,GO:0005813,GO:0006897,GO:0016032,GO:0035023,GO:0070062,GO:1903861	SH3/SH2 adaptor activity|Rho guanyl-nucleotide exchange factor activity|calcium ion binding|cytoplasm|centrosome|endocytosis|viral process|regulation of Rho protein signal transduction|extracellular exosome|positive regulation of dendrite extension	-	-
RAB25	2073.45	1306.96	3410.78	759.868	649.438	1234.03	2263.73	881.111	1.36125	0.00156514	0.0108505	RAB25	Ras-related protein Rab-25	GO:0003382,GO:0003924,GO:0005525,GO:0005768,GO:0006886,GO:0006887,GO:0008284,GO:0010634,GO:0031143,GO:0031260,GO:0031268,GO:0031410,GO:0031489,GO:0032482,GO:0055037,GO:0060627	epithelial cell morphogenesis|GTPase activity|GTP binding|endosome|intracellular protein transport|exocytosis|positive regulation of cell proliferation|positive regulation of epithelial cell migration|pseudopodium|pseudopodium membrane|pseudopodium organization|cytoplasmic vesicle|myosin V binding|Rab protein signal transduction|recycling endosome|regulation of vesicle-mediated transport	-	-
FAM83B	1906.65	1377.93	3485.99	1151.8	1205.84	892.057	2256.86	1083.23	1.05902	0.00670287	0.0344746	FAM83B	Protein FAM83B	GO:0005154,GO:0005737,GO:0007173,GO:0008283,GO:0016020,GO:0019901,GO:0036312,GO:0036313	epidermal growth factor receptor binding|cytoplasm|epidermal growth factor receptor signaling pathway|cell proliferation|membrane|protein kinase binding|phosphatidylinositol 3-kinase regulatory subunit binding|phosphatidylinositol 3-kinase catalytic subunit binding	-	-
ATP5G3	2500.89	1423.79	2807.98	1185.57	780.785	1205.53	2244.22	1057.3	1.08577	0.00205664	0.0134729	ATP5MC3	ATP synthase F(0) complex subunit C3, mitochondrial	GO:0000276,GO:0005753,GO:0008289,GO:0015986,GO:0015991,GO:0016021,GO:0045263,GO:0046933	mitochondrial proton-transporting ATP synthase complex, coupling factor F(o)|mitochondrial proton-transporting ATP synthase complex|lipid binding|ATP synthesis coupled proton transport|ATP hydrolysis coupled proton transport|integral component of membrane|proton-transporting ATP synthase complex, coupling factor F(o)|proton-transporting ATP synthase activity, rotational mechanism	path:bom00190,path:bom04714,path:bom05010,path:bom05012,path:bom05016	Oxidative phosphorylation|Thermogenesis|Alzheimer disease|Parkinson disease|Huntington disease
ADH5	2433.7	2273.25	1986.08	883.402	738.827	1196.89	2231.01	939.708	1.24728	5.32295e-06	9.21778e-05	ADH5	Alcohol dehydrogenase class-3	GO:0001523,GO:0003016,GO:0004022,GO:0005504,GO:0005739,GO:0006069,GO:0008270,GO:0018119,GO:0018467,GO:0032496,GO:0042803,GO:0045777,GO:0046294,GO:0051409,GO:0051775,GO:0051903	retinoid metabolic process|respiratory system process|alcohol dehydrogenase (NAD) activity|fatty acid binding|mitochondrion|ethanol oxidation|zinc ion binding|peptidyl-cysteine S-nitrosylation|formaldehyde dehydrogenase activity|response to lipopolysaccharide|protein homodimerization activity|positive regulation of blood pressure|formaldehyde catabolic process|response to nitrosative stress|respo…	path:bom00010,path:bom00071,path:bom00350,path:bom00830,path:bom00980,path:bom00982,path:bom05204	Glycolysis / Gluconeogenesis|Fatty acid degradation|Tyrosine metabolism|Retinol metabolism|Metabolism of xenobiotics by cytochrome P450|Drug metabolism - cytochrome P450|Chemical carcinogenesis
SLC37A3	2094.3	1361.55	3181.87	984.718	822.743	801.384	2212.57	869.615	1.34729	0.000172191	0.00176852	SLC37A3	Sugar phosphate exchanger 3	GO:0005829,GO:0008643,GO:0022857,GO:0030176	cytosol|carbohydrate transport|transmembrane transporter activity|integral component of endoplasmic reticulum membrane	-	-
LOC102282831	3067.32	2101.83	1468.3	33.7719	8.20919	16.4076	2212.49	19.4629	6.82763	1.63382e-41	1.60105e-38	UGT2B18	UDP-glucuronosyltransferase 2B18	GO:0005789,GO:0015020,GO:0016021,GO:0031090	endoplasmic reticulum membrane|glucuronosyltransferase activity|integral component of membrane|organelle membrane	path:bom00040,path:bom00053,path:bom00140,path:bom00830,path:bom00860,path:bom00980,path:bom00982,path:bom00983,path:bom05204	Pentose and glucuronate interconversions|Ascorbate and aldarate metabolism|Steroid hormone biosynthesis|Retinol metabolism|Porphyrin and chlorophyll metabolism|Metabolism of xenobiotics by cytochrome P450|Drug metabolism - cytochrome P450|Drug metabolism - other enzymes|Chemical carcinogenesis
CFB	2287.75	454.214	3863.15	337.719	955.003	586.357	2201.71	626.36	1.81359	0.00669628	0.0344619	CFB	Complement factor B	GO:0004252,GO:0005576,GO:0006957	serine-type endopeptidase activity|extracellular region|complement activation, alternative pathway	path:bom04610,path:bom05150	Complement and coagulation cascades|Staphylococcus aureus infection
NDUFA9	2459.19	1765.54	2345.8	1150.02	821.831	1098.45	2190.17	1023.43	1.09753	3.85458e-05	0.000504823	NDUFA9	NADH dehydrogenase [ubiquinone] 1 alpha subcomplex subunit 9, mitochondrial	GO:0003954,GO:0005654,GO:0005747,GO:0005759,GO:0007623,GO:0032981,GO:0044877,GO:1901006	NADH dehydrogenase activity|nucleoplasm|mitochondrial respiratory chain complex I|mitochondrial matrix|circadian rhythm|mitochondrial respiratory chain complex I assembly|protein-containing complex binding|ubiquinone-6 biosynthetic process	path:bom00190,path:bom04714,path:bom04723,path:bom04932,path:bom05010,path:bom05012,path:bom05016	Oxidative phosphorylation|Thermogenesis|Retrograde endocannabinoid signaling|Non-alcoholic fatty liver disease (NAFLD)|Alzheimer disease|Parkinson disease|Huntington disease
MTCH2	2298.18	1779.73	2460.25	966.943	711.463	1058.72	2179.39	912.377	1.25612	4.4046e-06	7.86456e-05	MTCH2	Mitochondrial carrier homolog 2	GO:0005739,GO:0005743,GO:0016021,GO:0043065	mitochondrion|mitochondrial inner membrane|integral component of membrane|positive regulation of apoptotic process	-	-
LTBP2	2237.94	2074.53	2171.39	1294	853.756	841.107	2161.29	996.287	1.11725	2.87833e-05	0.00039175	LTBP2	Latent-transforming growth factor beta-binding protein 2	GO:0001527,GO:0005509,GO:0008201,GO:0019838,GO:0050436,GO:0071953	microfibril|calcium ion binding|heparin binding|growth factor binding|microfibril binding|elastic fiber	-	-
LAMA3	2513.63	1679.28	2290.2	5147.55	5487.39	5128.68	2161.04	5254.54	-1.28189	1.45478e-07	4.03921e-06	LAMA3	Laminin subunit alpha-3	GO:0005102,GO:0005198,GO:0005201,GO:0005576,GO:0005604,GO:0005610,GO:0005783,GO:0007155,GO:0008544,GO:0030155,GO:0030198,GO:0030334,GO:0031581,GO:0035987,GO:0045995,GO:0062023,GO:0070062	signaling receptor binding|structural molecule activity|extracellular matrix structural constituent|extracellular region|basement membrane|laminin-5 complex|endoplasmic reticulum|cell adhesion|epidermis development|regulation of cell adhesion|extracellular matrix organization|regulation of cell migration|hemidesmosome assembly|endodermal cell differentiation|regulation of embryonic development|co…	path:bom04151,path:bom04510,path:bom04512,path:bom05145,path:bom05146,path:bom05165,path:bom05200,path:bom05222	PI3K-Akt signaling pathway|Focal adhesion|ECM-receptor interaction|Toxoplasmosis|Amoebiasis|Human papillomavirus infection|Pathways in cancer|Small cell lung cancer
THBS4	2893.57	2286.36	1289.53	416.817	454.242	693.439	2156.49	521.499	2.0478	1.04293e-07	2.96487e-06	THBS4	Thrombospondin-4	GO:0001938,GO:0001968,GO:0005178,GO:0005509,GO:0005518,GO:0005604,GO:0005615,GO:0005783,GO:0006986,GO:0008083,GO:0008201,GO:0016525,GO:0016529,GO:0031594,GO:0034103,GO:0034976,GO:0043237,GO:0048266,GO:0048771,GO:0048812,GO:0050731,GO:0051260,GO:0051451,GO:0051781,GO:0062023,GO:0071603,GO:0090023	positive regulation of endothelial cell proliferation|fibronectin binding|integrin binding|calcium ion binding|collagen binding|basement membrane|extracellular space|endoplasmic reticulum|response to unfolded protein|growth factor activity|heparin binding|negative regulation of angiogenesis|sarcoplasmic reticulum|neuromuscular junction|regulation of tissue remodeling|response to endoplasmic retic…	path:bom04145,path:bom04151,path:bom04510,path:bom04512,path:bom05144,path:bom05165	Phagosome|PI3K-Akt signaling pathway|Focal adhesion|ECM-receptor interaction|Malaria|Human papillomavirus infection
SDR16C5	1878.85	1584.29	2987.84	1281.56	346.61	695.166	2150.33	774.444	1.4733	0.00280499	0.0174294	SDR16C5	Epidermal retinol dehydrogenase 2	GO:0000122,GO:0003700,GO:0004745,GO:0005634,GO:0005783,GO:0005789,GO:0005811,GO:0008134,GO:0016021,GO:0017053,GO:0031065,GO:0033613,GO:0035067,GO:0042572,GO:0042574,GO:0043616	negative regulation of transcription by RNA polymerase II|DNA-binding transcription factor activity|retinol dehydrogenase activity|nucleus|endoplasmic reticulum|endoplasmic reticulum membrane|lipid droplet|transcription factor binding|integral component of membrane|transcriptional repressor complex|positive regulation of histone deacetylation|activating transcription factor binding|negative regul…	path:bom00830	Retinol metabolism
UACA	1744.48	2731.83	1950.11	878.07	757.982	1215.89	2142.14	950.648	1.17202	0.000166367	0.0017193	UACA	Uveal autoantigen with coiled-coil domains and ankyrin repeats protein	GO:0005634,GO:0005737,GO:0005856,GO:0097190,GO:1901222	nucleus|cytoplasm|cytoskeleton|apoptotic signaling pathway|regulation of NIK/NF-kappaB signaling	-	-
OCLN	2181.18	1363.73	2877.74	731.429	603.832	661.487	2140.89	665.582	1.6855	4.14711e-07	9.912e-06	OCLN	Occludin	-	-	path:bom04514,path:bom04530,path:bom04670,path:bom05160	Cell adhesion molecules (CAMs)|Tight junction|Leukocyte transendothelial migration|Hepatitis C
DAB2IP	1974.99	2620.47	1797.5	701.212	1068.11	943.007	2130.99	904.109	1.237	1.6131e-05	0.000237391	DAB2IP	Disabled homolog 2-interacting protein	-	-	path:bom04210,path:bom04668	Apoptosis|TNF signaling pathway
EXPH5	1463	1287.3	3634.24	263.954	1019.76	689.121	2128.18	657.613	1.69437	0.0026908	0.0168266	EXPH5	Exophilin-5	GO:0003334,GO:0005768,GO:0006886,GO:0017137,GO:0045921,GO:0050714,GO:0071985	keratinocyte development|endosome|intracellular protein transport|Rab GTPase binding|positive regulation of exocytosis|positive regulation of protein secretion|multivesicular body sorting pathway	-	-
SLC9A3R1	1963.41	1471.83	2924.62	916.285	596.535	1240.07	2119.95	917.631	1.20797	0.00193389	0.0128661	SLC9A3R1	Na(+)/H(+) exchange regulatory cofactor NHE-RF1	GO:0001726,GO:0003096,GO:0005737,GO:0005902,GO:0007097,GO:0007191,GO:0007605,GO:0008013,GO:0008285,GO:0008360,GO:0008361,GO:0010642,GO:0012505,GO:0014067,GO:0016020,GO:0016055,GO:0016324,GO:0017081,GO:0019902,GO:0022612,GO:0030033,GO:0030036,GO:0030165,GO:0030175,GO:0030336,GO:0030643,GO:0031526,GO:0031528,GO:0031698,GO:0032416,GO:0032426,GO:0032782,GO:0032947,GO:0034635,GO:0043621,GO:0044062,GO:…	ruffle|renal sodium ion transport|cytoplasm|microvillus|nuclear migration|adenylate cyclase-activating dopamine receptor signaling pathway|sensory perception of sound|beta-catenin binding|negative regulation of cell proliferation|regulation of cell shape|regulation of cell size|negative regulation of platelet-derived growth factor receptor signaling pathway|endomembrane system|negative regulation…	path:bom04530,path:bom04928,path:bom05165	Tight junction|Parathyroid hormone synthesis, secretion and action|Human papillomavirus infection
LOC106701005	1714.36	2830.1	1780.06	581.232	830.953	1201.21	2108.18	871.132	1.275	0.000571685	0.00480267	Inf2	Inverted formin-2	GO:0003779,GO:0017048,GO:0030036,GO:0032535,GO:0048471,GO:0090140	actin binding|Rho GTPase binding|actin cytoskeleton organization|regulation of cellular component size|perinuclear region of cytoplasm|regulation of mitochondrial fission	-	-
BCAM	1868.43	2072.35	2374.14	8655.39	3233.51	8879.12	2104.97	6922.67	-1.71753	2.99344e-05	0.000405099	BCAM	Basal cell adhesion molecule	GO:0005055,GO:0005886,GO:0007160,GO:0008022,GO:0009986,GO:0016021,GO:0043236	laminin receptor activity|plasma membrane|cell-matrix adhesion|protein C-terminus binding|cell surface|integral component of membrane|laminin binding	-	-
RAI14	1672.66	3343.28	1293.89	694.102	797.204	454.233	2103.28	648.513	1.69753	7.04615e-05	0.000836649	RAI14	Ankycorbin	GO:0001650,GO:0005634,GO:0005829,GO:0005856,GO:0005938,GO:0007283,GO:0030054,GO:0030154	fibrillar center|nucleus|cytosol|cytoskeleton|cell cortex|spermatogenesis|cell junction|cell differentiation	-	-
LOC102267682	2212.46	1713.13	2376.32	865.628	1090.91	1007.77	2100.63	988.104	1.08809	8.82628e-06	0.000142616	SERPINB3	Serpin B3	GO:0001618,GO:0002020,GO:0004867,GO:0004869,GO:0005576,GO:0005615,GO:0005634,GO:0005737,GO:0008284,GO:0010466,GO:0010718,GO:0010950,GO:0010951,GO:0030335,GO:0031410,GO:0031982,GO:0035425,GO:0035578,GO:0038001,GO:0043086,GO:0043312,GO:0043508,GO:0045861,GO:0070062	virus receptor activity|protease binding|serine-type endopeptidase inhibitor activity|cysteine-type endopeptidase inhibitor activity|extracellular region|extracellular space|nucleus|cytoplasm|positive regulation of cell proliferation|negative regulation of peptidase activity|positive regulation of epithelial to mesenchymal transition|positive regulation of endopeptidase activity|negative regulati…	-	-
IL1RN	1716.68	1078.76	3475.09	404.374	796.292	563.905	2090.18	588.19	1.82933	0.000121349	0.00132823	IL1RN	Interleukin-1 receptor antagonist protein	GO:0001660,GO:0002439,GO:0005125,GO:0005149,GO:0005150,GO:0005151,GO:0005615,GO:0006629,GO:0007565,GO:0007613,GO:0014050,GO:0014823,GO:0019221,GO:0019233,GO:0019752,GO:0030073,GO:0030336,GO:0030593,GO:0031982,GO:0032755,GO:0034115,GO:0042493,GO:0042594,GO:0043066,GO:0043123,GO:0043507,GO:0045352,GO:0045353,GO:0045837,GO:0046330,GO:0051384,GO:0070555,GO:0070670,GO:0071222,GO:0071874,GO:2000660	fever generation|chronic inflammatory response to antigenic stimulus|cytokine activity|interleukin-1 receptor binding|interleukin-1, type I receptor binding|interleukin-1, type II receptor binding|extracellular space|lipid metabolic process|female pregnancy|memory|negative regulation of glutamate secretion|response to activity|cytokine-mediated signaling pathway|sensory perception of pain|carboxy…	path:bom04060	Cytokine-cytokine receptor interaction
MATK	1664.56	1496.94	3105.56	405.263	1027.97	860.106	2089.02	764.447	1.45038	0.00115904	0.0085625	MATK	Megakaryocyte-associated tyrosine-protein kinase	GO:0004713,GO:0004715,GO:0005524,GO:0005829,GO:0006468,GO:0007498,GO:0008283,GO:0008284,GO:0031234,GO:0038128,GO:0042127	protein tyrosine kinase activity|non-membrane spanning protein tyrosine kinase activity|ATP binding|cytosol|protein phosphorylation|mesoderm development|cell proliferation|positive regulation of cell proliferation|extrinsic component of cytoplasmic side of plasma membrane|ERBB2 signaling pathway|regulation of cell proliferation	path:bom04722	Neurotrophin signaling pathway
PDZD2	1568.41	2676.15	2014.42	498.58	434.175	405.01	2086.33	445.922	2.2262	1.06608e-14	1.01484e-12	PDZD2	PDZ domain-containing protein 2	GO:0005576,GO:0005634,GO:0005737,GO:0005783,GO:0005911,GO:0007155	extracellular region|nucleus|cytoplasm|endoplasmic reticulum|cell-cell junction|cell adhesion	-	-
GLRX	1532.5	809.069	3901.3	374.157	294.619	367.013	2080.96	345.263	2.59147	1.11352e-06	2.37823e-05	GLRX	Glutaredoxin-1	GO:0005737,GO:0009055,GO:0015035,GO:0045454	cytoplasm|electron transfer activity|protein disulfide oxidoreductase activity|cell redox homeostasis	-	-
SH3D21	2193.92	2363.88	1669.96	247.957	259.958	457.687	2075.92	321.867	2.68893	1.81263e-15	1.92335e-13	SH3D21	SH3 domain-containing protein 21	GO:0005634,GO:0005654,GO:0005886	nucleus|nucleoplasm|plasma membrane	-	-
BLVRB	1972.68	1754.62	2489.68	377.712	272.728	520.727	2072.33	390.389	2.40803	1.40267e-13	1.15109e-11	BLVRB	Flavin reductase (NADPH)	GO:0004074,GO:0005654,GO:0005829,GO:0005886,GO:0042167,GO:0042602	biliverdin reductase activity|nucleoplasm|cytosol|plasma membrane|heme catabolic process|riboflavin reductase (NADPH) activity	path:bom00740,path:bom00860	Riboflavin metabolism|Porphyrin and chlorophyll metabolism
EGLN3	1765.33	1504.58	2915.9	318.167	1072.67	303.973	2061.94	564.936	1.86798	0.000540101	0.00458789	EGLN3	Egl nine homolog 3	GO:0001666,GO:0005506,GO:0005634,GO:0005654,GO:0005737,GO:0005829,GO:0006915,GO:0006919,GO:0006974,GO:0016706,GO:0018126,GO:0018401,GO:0031418,GO:0031545,GO:0042127,GO:0043523,GO:0061418	response to hypoxia|iron ion binding|nucleus|nucleoplasm|cytoplasm|cytosol|apoptotic process|activation of cysteine-type endopeptidase activity involved in apoptotic process|cellular response to DNA damage stimulus|oxidoreductase activity, acting on paired donors, with incorporation or reduction of molecular oxygen, 2-oxoglutarate as one donor, and incorporation of one atom each of oxygen into bo…	path:bom04066,path:bom05200,path:bom05211	HIF-1 signaling pathway|Pathways in cancer|Renal cell carcinoma
DUOXA2	2124.42	581.962	3374.81	13.331	28.2761	6.04492	2027.06	15.884	6.99851	7.38362e-25	2.12075e-22	DUOXA2	Dual oxidase maturation factor 2	GO:0005789,GO:0015031,GO:0016021,GO:0042743,GO:0050727,GO:2000609	endoplasmic reticulum membrane|protein transport|integral component of membrane|hydrogen peroxide metabolic process|regulation of inflammatory response|regulation of thyroid hormone generation	path:bom04918	Thyroid hormone synthesis
COL5A1	2010.9	3357.47	699.815	11254.9	14764.7	11768.6	2022.73	12596.1	-2.6386	2.17773e-07	5.70422e-06	COL5A1	Collagen alpha-1(V) chain	GO:0001568,GO:0003007,GO:0005178,GO:0005201,GO:0005576,GO:0005588,GO:0005604,GO:0005615,GO:0005788,GO:0007155,GO:0008201,GO:0016477,GO:0030020,GO:0030198,GO:0030199,GO:0031012,GO:0032964,GO:0035313,GO:0035989,GO:0043394,GO:0043588,GO:0045112,GO:0046872,GO:0048407,GO:0048592,GO:0051128,GO:0062023,GO:0097435,GO:1903225	blood vessel development|heart morphogenesis|integrin binding|extracellular matrix structural constituent|extracellular region|collagen type V trimer|basement membrane|extracellular space|endoplasmic reticulum lumen|cell adhesion|heparin binding|cell migration|extracellular matrix structural constituent conferring tensile strength|extracellular matrix organization|collagen fibril organization|ext…	path:bom04974	Protein digestion and absorption
ZFP36	2064.19	1606.13	2292.38	5783	2417.15	5715.9	1987.57	4638.68	-1.22273	0.00171442	0.0116956	ZFP36	mRNA decay activator protein ZFP36	GO:0000165,GO:0000932,GO:0003677,GO:0003729,GO:0003730,GO:0005634,GO:0005737,GO:0006402,GO:0007275,GO:0009611,GO:0010494,GO:0010837,GO:0017091,GO:0031072,GO:0031086,GO:0032680,GO:0032897,GO:0035278,GO:0035925,GO:0038066,GO:0042594,GO:0043488,GO:0044344,GO:0045085,GO:0045600,GO:0045616,GO:0045647,GO:0046872,GO:0051028,GO:0060213,GO:0061014,GO:0061158,GO:0070063,GO:0070935,GO:0071222,GO:0071356,GO:…	MAPK cascade|P-body|DNA binding|mRNA binding|mRNA 3'-UTR binding|nucleus|cytoplasm|mRNA catabolic process|multicellular organism development|response to wounding|cytoplasmic stress granule|regulation of keratinocyte proliferation|AU-rich element binding|heat shock protein binding|nuclear-transcribed mRNA catabolic process, deadenylation-independent decay|regulation of tumor necrosis factor produc…	path:bom05166,path:bom05167	Human T-cell leukemia virus 1 infection|Kaposi sarcoma-associated herpesvirus infection
S100A11	1820.93	1558.08	2572.53	6301.13	4821.53	6264.26	1983.85	5795.64	-1.54665	8.24337e-08	2.39662e-06	S100A11	Protein S100-A11	GO:0001726,GO:0005509,GO:0005634,GO:0005737,GO:0042127,GO:0042803,GO:0044548,GO:0048306	ruffle|calcium ion binding|nucleus|cytoplasm|regulation of cell proliferation|protein homodimerization activity|S100 protein binding|calcium-dependent protein binding	-	-
AKR1A1	2006.27	1364.83	2574.71	579.455	581.94	761.66	1981.93	641.018	1.6284	3.23794e-07	7.9794e-06	AKR1A1	Alcohol dehydrogenase [NADP(+)]	GO:0004032,GO:0005829,GO:0008106,GO:0016324,GO:0016491,GO:0019853,GO:0042840,GO:0045202,GO:0046185,GO:0047939	alditol:NADP+ 1-oxidoreductase activity|cytosol|alcohol dehydrogenase (NADP+) activity|apical plasma membrane|oxidoreductase activity|L-ascorbic acid biosynthetic process|D-glucuronate catabolic process|synapse|aldehyde catabolic process|L-glucuronate reductase activity	path:bom00010,path:bom00040,path:bom00561	Glycolysis / Gluconeogenesis|Pentose and glucuronate interconversions|Glycerolipid metabolism
ASB2	1233.65	2599.72	2083.09	470.141	264.518	548.361	1972.15	427.673	2.20509	4.18396e-08	1.32511e-06	ASB2	Ankyrin repeat and SOCS box protein 2	GO:0005622,GO:0016567,GO:0035556	intracellular|protein ubiquitination|intracellular signal transduction	-	-
ACAT1	2300.49	1597.39	1986.08	798.972	1048.04	993.094	1961.32	946.702	1.0508	4.43123e-05	0.000566103	ACAT1	Acetyl-CoA acetyltransferase, mitochondrial	GO:0003985,GO:0003988,GO:0005739,GO:0006085,GO:0006550,GO:0006635,GO:0015937,GO:0016830,GO:0016885,GO:0046356,GO:0046872,GO:0046952,GO:1902860	acetyl-CoA C-acetyltransferase activity|acetyl-CoA C-acyltransferase activity|mitochondrion|acetyl-CoA biosynthetic process|isoleucine catabolic process|fatty acid beta-oxidation|coenzyme A biosynthetic process|carbon-carbon lyase activity|ligase activity, forming carbon-carbon bonds|acetyl-CoA catabolic process|metal ion binding|ketone body catabolic process|propionyl-CoA biosynthetic process	path:bom00071,path:bom00072,path:bom00280,path:bom00310,path:bom00380,path:bom00620,path:bom00630,path:bom00640,path:bom00650,path:bom00900	Fatty acid degradation|Synthesis and degradation of ketone bodies|Valine, leucine and isoleucine degradation|Lysine degradation|Tryptophan metabolism|Pyruvate metabolism|Glyoxylate and dicarboxylate metabolism|Propanoate metabolism|Butanoate metabolism|Terpenoid backbone biosynthesis
TRIM2	1764.17	2488.35	1604.56	839.854	1027.06	642.489	1952.36	836.468	1.22295	6.78943e-05	0.000811967	TRIM2	Tripartite motif-containing protein 2	GO:0000209,GO:0004842,GO:0005737,GO:0008270,GO:0043161,GO:0043523,GO:0061630	protein polyubiquitination|ubiquitin-protein transferase activity|cytoplasm|zinc ion binding|proteasome-mediated ubiquitin-dependent protein catabolic process|regulation of neuron apoptotic process|ubiquitin protein ligase activity	-	-
PNPLA8	1898.54	1222.88	2720.78	735.872	1088.17	653.715	1947.4	825.92	1.23755	0.0011223	0.00833543	PNPLA8	Calcium-independent phospholipase A2-gamma	GO:0000139,GO:0001516,GO:0004622,GO:0004623,GO:0005524,GO:0005622,GO:0005777,GO:0005778,GO:0005789,GO:0006631,GO:0008219,GO:0016020,GO:0016021,GO:0019369,GO:0034638,GO:0036151,GO:0036152,GO:0043651,GO:0046338,GO:0047499,GO:0048471,GO:0050482	Golgi membrane|prostaglandin biosynthetic process|lysophospholipase activity|phospholipase A2 activity|ATP binding|intracellular|peroxisome|peroxisomal membrane|endoplasmic reticulum membrane|fatty acid metabolic process|cell death|membrane|integral component of membrane|arachidonic acid metabolic process|phosphatidylcholine catabolic process|phosphatidylcholine acyl-chain remodeling|phosphatidyl…	-	-
TNFRSF1A	1993.53	1471.83	2357.79	4225.04	4141.08	3595	1941.05	3987.04	-1.03848	8.59529e-05	0.000993677	TNFRSF1A	Tumor necrosis factor receptor superfamily member 1A	GO:0000139,GO:0005031,GO:0005739,GO:0005886,GO:0006693,GO:0006915,GO:0006952,GO:0006954,GO:0007166,GO:0016021,GO:0019221,GO:0043120,GO:0043235,GO:0045121,GO:0045944,GO:0050729	Golgi membrane|tumor necrosis factor-activated receptor activity|mitochondrion|plasma membrane|prostaglandin metabolic process|apoptotic process|defense response|inflammatory response|cell surface receptor signaling pathway|integral component of membrane|cytokine-mediated signaling pathway|tumor necrosis factor binding|receptor complex|membrane raft|positive regulation of transcription by RNA pol…	path:bom04010,path:bom04060,path:bom04061,path:bom04064,path:bom04071,path:bom04150,path:bom04210,path:bom04215,path:bom04217,path:bom04380,path:bom04668,path:bom04920,path:bom04931,path:bom04932,path:bom05010,path:bom05014,path:bom05142,path:bom05145,path:bom05152,path:bom05160,path:bom05163,path:bom05164,path:bom05165,path:bom05166,path:bom05167,path:bom05168,path:bom05170,path:bom05418	MAPK signaling pathway|Cytokine-cytokine receptor interaction|Viral protein interaction with cytokine and cytokine receptor|NF-kappa B signaling pathway|Sphingolipid signaling pathway|mTOR signaling pathway|Apoptosis|Apoptosis - multiple species|Necroptosis|Osteoclast differentiation|TNF signaling pathway|Adipocytokine signaling pathway|Insulin resistance|Non-alcoholic fatty liver disease (NAFLD)…
ECH1	1964.57	1550.44	2245.51	476.362	367.589	689.121	1920.17	511.024	1.90958	4.40326e-09	1.71789e-07	ECH1	Delta(3,5)-Delta(2,4)-dienoyl-CoA isomerase, mitochondrial	GO:0005739,GO:0005777,GO:0006635,GO:0016853	mitochondrion|peroxisome|fatty acid beta-oxidation|isomerase activity	path:bom04146	Peroxisome
RBP4	3208.64	1555.9	979.959	455.032	580.116	430.053	1914.83	488.4	1.97105	1.16092e-05	0.000180239	RBP4	Retinol-binding protein 4	GO:0005615,GO:0016918,GO:0019841,GO:0034632	extracellular space|retinal binding|retinol binding|retinol transmembrane transporter activity	-	-
LOC102285929	1342.53	302.445	4090.97	1.77747	0	0.86356	1911.98	0.880343	11.0786	2.2548e-14	2.06388e-12	-	Lysozyme C, tracheal isozyme	GO:0003796,GO:0008152,GO:0019835,GO:0050829,GO:0050830	lysozyme activity|metabolic process|cytolysis|defense response to Gram-negative bacterium|defense response to Gram-positive bacterium	path:bom04970	Salivary secretion
CHCHD10	2081.56	1920.58	1701.57	357.271	273.64	594.993	1901.24	408.635	2.21778	1.57793e-10	8.03874e-09	CHCHD10	Coiled-coil-helix-coiled-coil-helix domain-containing protein 10, mitochondrial	GO:0005634,GO:0005739,GO:0005758,GO:0006119,GO:0006754,GO:0007005,GO:0032984,GO:0061617,GO:0090144,GO:0090200,GO:1901030,GO:1903852,GO:2000984	nucleus|mitochondrion|mitochondrial intermembrane space|oxidative phosphorylation|ATP biosynthetic process|mitochondrion organization|protein-containing complex disassembly|MICOS complex|mitochondrial nucleoid organization|positive regulation of release of cytochrome c from mitochondria|positive regulation of mitochondrial outer membrane permeabilization involved in apoptotic signaling pathway|po…	-	-
HSD17B4	1864.95	1693.48	2117.98	879.847	862.877	1050.09	1892.13	930.938	1.02319	4.04516e-06	7.30893e-05	HSD17B4	Peroxisomal multifunctional enzyme type 2	GO:0000038,GO:0001649,GO:0003857,GO:0005102,GO:0005777,GO:0005778,GO:0005782,GO:0005829,GO:0006625,GO:0006635,GO:0006699,GO:0008209,GO:0008210,GO:0016020,GO:0016508,GO:0016853,GO:0033540,GO:0033989,GO:0036109,GO:0036111,GO:0036112,GO:0042803,GO:0044594,GO:0060009	very long-chain fatty acid metabolic process|osteoblast differentiation|3-hydroxyacyl-CoA dehydrogenase activity|signaling receptor binding|peroxisome|peroxisomal membrane|peroxisomal matrix|cytosol|protein targeting to peroxisome|fatty acid beta-oxidation|bile acid biosynthetic process|androgen metabolic process|estrogen metabolic process|membrane|long-chain-enoyl-CoA hydratase activity|isomeras…	path:bom00120,path:bom01040,path:bom04146	Primary bile acid biosynthesis|Biosynthesis of unsaturated fatty acids|Peroxisome
NDUFV1	1971.52	1421.6	2277.12	996.272	509.882	1228.85	1890.08	911.666	1.05177	0.00688966	0.0351746	NDUFV1	NADH dehydrogenase [ubiquinone] flavoprotein 1, mitochondrial	GO:0005747,GO:0005829,GO:0006120,GO:0008137,GO:0010181,GO:0046872,GO:0051287,GO:0051539	mitochondrial respiratory chain complex I|cytosol|mitochondrial electron transport, NADH to ubiquinone|NADH dehydrogenase (ubiquinone) activity|FMN binding|metal ion binding|NAD binding|4 iron, 4 sulfur cluster binding	path:bom00190,path:bom04714,path:bom04723,path:bom04932,path:bom05010,path:bom05012,path:bom05016	Oxidative phosphorylation|Thermogenesis|Retrograde endocannabinoid signaling|Non-alcoholic fatty liver disease (NAFLD)|Alzheimer disease|Parkinson disease|Huntington disease
DYSF	1753.75	3441.54	474.174	482.583	373.062	388.602	1889.82	414.749	2.18794	0.00022533	0.00221333	DYSF	Dysferlin	GO:0005509,GO:0005543,GO:0005886,GO:0006906,GO:0016021,GO:0030659,GO:0042383	calcium ion binding|phospholipid binding|plasma membrane|vesicle fusion|integral component of membrane|cytoplasmic vesicle membrane|sarcolemma	-	-
HSPA4L	1649.5	1316.78	2671.72	1056.71	587.413	1021.59	1879.33	888.57	1.08063	0.00472424	0.0261988	HSPA4L	Heat shock 70 kDa protein 4L	GO:0005524,GO:0005634,GO:0005737,GO:0005829,GO:0006457,GO:0006986	ATP binding|nucleus|cytoplasm|cytosol|protein folding|response to unfolded protein	path:bom04141	Protein processing in endoplasmic reticulum
VAV3	1893.91	1409.59	2333.81	463.031	960.475	996.548	1879.1	806.685	1.21996	0.00134719	0.00963626	VAV3	Guanine nucleotide exchange factor VAV3	-	-	path:bom04015,path:bom04024,path:bom04062,path:bom04510,path:bom04650,path:bom04660,path:bom04662,path:bom04664,path:bom04666,path:bom04670,path:bom04810,path:bom05135,path:bom05205	Rap1 signaling pathway|cAMP signaling pathway|Chemokine signaling pathway|Focal adhesion|Natural killer cell mediated cytotoxicity|T cell receptor signaling pathway|B cell receptor signaling pathway|Fc epsilon RI signaling pathway|Fc gamma R-mediated phagocytosis|Leukocyte transendothelial migration|Regulation of actin cytoskeleton|Yersinia infection|Proteoglycans in cancer
PPARG	1780.39	1585.38	2157.22	270.175	172.393	487.911	1841	310.16	2.56909	3.8809e-10	1.86317e-08	PPARG	Peroxisome proliferator-activated receptor gamma	GO:0000122,GO:0000976,GO:0000977,GO:0000981,GO:0001078,GO:0001103,GO:0001227,GO:0003677,GO:0003682,GO:0003700,GO:0003707,GO:0004879,GO:0005504,GO:0005634,GO:0005737,GO:0006355,GO:0006357,GO:0006631,GO:0006919,GO:0007275,GO:0008022,GO:0008134,GO:0008144,GO:0008217,GO:0008270,GO:0008289,GO:0009755,GO:0010742,GO:0010745,GO:0010871,GO:0010887,GO:0010891,GO:0016525,GO:0019216,GO:0019899,GO:0030154,GO:…	negative regulation of transcription by RNA polymerase II|transcription regulatory region sequence-specific DNA binding|RNA polymerase II regulatory region sequence-specific DNA binding|DNA-binding transcription factor activity, RNA polymerase II-specific|proximal promoter DNA-binding transcription repressor activity, RNA polymerase II-specific|RNA polymerase II repressing transcription factor bi…	path:bom03320,path:bom04152,path:bom04211,path:bom04380,path:bom04714,path:bom05016,path:bom05200,path:bom05202,path:bom05216	PPAR signaling pathway|AMPK signaling pathway|Longevity regulating pathway|Osteoclast differentiation|Thermogenesis|Huntington disease|Pathways in cancer|Transcriptional misregulation in cancer|Thyroid cancer
FAM135A	1497.75	1287.3	2700.06	424.815	674.978	411.055	1828.37	503.616	1.86031	1.4982e-06	3.0813e-05	FAM135A	Protein FAM135A	GO:0044255	cellular lipid metabolic process	-	-
HTRA1	2145.27	1853.98	1418.16	3171.89	3508.97	5646.82	1805.8	4109.23	-1.18629	0.000292145	0.00276369	HTRA1	Serine protease HTRA1	GO:0001558,GO:0001890,GO:0004252,GO:0005520,GO:0005576,GO:0005829,GO:0005886,GO:0030512,GO:0030514,GO:0042802,GO:0060718	regulation of cell growth|placenta development|serine-type endopeptidase activity|insulin-like growth factor binding|extracellular region|cytosol|plasma membrane|negative regulation of transforming growth factor beta receptor signaling pathway|negative regulation of BMP signaling pathway|identical protein binding|chorionic trophoblast cell differentiation	-	-
PIK3CB	1785.02	1003.42	2615.04	519.021	429.614	449.915	1801.16	466.183	1.94995	3.45243e-07	8.44554e-06	PIK3CB	Phosphatidylinositol 4,5-bisphosphate 3-kinase catalytic subunit beta isoform	GO:0000187,GO:0001935,GO:0001952,GO:0005524,GO:0005634,GO:0005730,GO:0005737,GO:0005829,GO:0005886,GO:0005942,GO:0006468,GO:0006874,GO:0006914,GO:0006935,GO:0007156,GO:0007165,GO:0007169,GO:0007186,GO:0007411,GO:0010508,GO:0010628,GO:0014065,GO:0016020,GO:0016301,GO:0016303,GO:0016310,GO:0016477,GO:0019221,GO:0030168,GO:0030496,GO:0033031,GO:0035004,GO:0035005,GO:0036092,GO:0038095,GO:0038096,GO:…	activation of MAPK activity|endothelial cell proliferation|regulation of cell-matrix adhesion|ATP binding|nucleus|nucleolus|cytoplasm|cytosol|plasma membrane|phosphatidylinositol 3-kinase complex|protein phosphorylation|cellular calcium ion homeostasis|autophagy|chemotaxis|homophilic cell adhesion via plasma membrane adhesion molecules|signal transduction|transmembrane receptor protein tyrosine k…	path:bom00562,path:bom01521,path:bom01522,path:bom01524,path:bom04012,path:bom04014,path:bom04015,path:bom04024,path:bom04062,path:bom04066,path:bom04068,path:bom04070,path:bom04071,path:bom04072,path:bom04140,path:bom04150,path:bom04151,path:bom04152,path:bom04210,path:bom04211,path:bom04213,path:bom04218,path:bom04360,path:bom04370,path:bom04380,path:bom04510,path:bom04550,path:bom04611,path:bo…	Inositol phosphate metabolism|EGFR tyrosine kinase inhibitor resistance|Endocrine resistance|Platinum drug resistance|ErbB signaling pathway|Ras signaling pathway|Rap1 signaling pathway|cAMP signaling pathway|Chemokine signaling pathway|HIF-1 signaling pathway|FoxO signaling pathway|Phosphatidylinositol signaling system|Sphingolipid signaling pathway|Phospholipase D signaling pathway|Autophagy - …
PLCG1	1662.24	2069.08	1672.14	3267.88	4679.24	3263.39	1801.15	3736.84	-1.05285	6.1035e-05	0.000744895	PLCG1	1-phosphatidylinositol 4,5-bisphosphate phosphodiesterase gamma-1	GO:0001701,GO:0001726,GO:0004435,GO:0005509,GO:0008180,GO:0009395,GO:0010634,GO:0030027,GO:0035556,GO:0035924,GO:0071364	in utero embryonic development|ruffle|phosphatidylinositol phospholipase C activity|calcium ion binding|COP9 signalosome|phospholipid catabolic process|positive regulation of epithelial cell migration|lamellipodium|intracellular signal transduction|cellular response to vascular endothelial growth factor stimulus|cellular response to epidermal growth factor stimulus	path:bom00562,path:bom01521,path:bom04012,path:bom04014,path:bom04015,path:bom04020,path:bom04064,path:bom04066,path:bom04070,path:bom04072,path:bom04360,path:bom04370,path:bom04650,path:bom04658,path:bom04659,path:bom04660,path:bom04664,path:bom04666,path:bom04670,path:bom04722,path:bom04750,path:bom04919,path:bom04933,path:bom05135,path:bom05167,path:bom05170,path:bom05200,path:bom05205,path:bo…	Inositol phosphate metabolism|EGFR tyrosine kinase inhibitor resistance|ErbB signaling pathway|Ras signaling pathway|Rap1 signaling pathway|Calcium signaling pathway|NF-kappa B signaling pathway|HIF-1 signaling pathway|Phosphatidylinositol signaling system|Phospholipase D signaling pathway|Axon guidance|VEGF signaling pathway|Natural killer cell mediated cytotoxicity|Th1 and Th2 cell differentiat…
LOC102270735	2307.44	611.442	2444.99	555.459	28.2761	130.398	1787.96	238.044	2.90896	0.000611389	0.00507228	-	Calcium-activated chloride channel regulator 1	GO:0005229,GO:0005887,GO:0006816,GO:0008237,GO:0016324,GO:0046872	intracellular calcium activated chloride channel activity|integral component of plasma membrane|calcium ion transport|metallopeptidase activity|apical plasma membrane|metal ion binding	path:bom04924,path:bom04972	Renin secretion|Pancreatic secretion
LOC102273665	2100.1	710.801	2544.19	21.3296	36.4853	28.4975	1785.03	28.7708	5.95572	3.46814e-32	1.80549e-29	KRT6C	Keratin, type II cytoskeletal 6C	GO:0005198,GO:0005829,GO:0005882,GO:0031424,GO:0045095,GO:0045104,GO:0070062,GO:0070268	structural molecule activity|cytosol|intermediate filament|keratinization|keratin filament|intermediate filament cytoskeleton organization|extracellular exosome|cornification	-	-
CTSA	1045.99	1836.51	2471.15	894.067	440.56	957.688	1784.55	764.105	1.2237	0.00467622	0.0259844	CTSA	Lysosomal protective protein	GO:0004185,GO:0005654,GO:0005764,GO:0031647,GO:0051603,GO:1904715	serine-type carboxypeptidase activity|nucleoplasm|lysosome|regulation of protein stability|proteolysis involved in cellular protein catabolic process|negative regulation of chaperone-mediated autophagy	path:bom04142,path:bom04614	Lysosome|Renin-angiotensin system
PPP1R12B	1410.88	3362.93	528.676	631.002	446.033	537.134	1767.49	538.056	1.71587	0.0030251	0.0184415	Ppp1r12b	Protein phosphatase 1 regulatory subunit 12B	GO:0004857,GO:0005737,GO:0005856,GO:0007165,GO:0019208,GO:0019901,GO:0030018,GO:0031672	enzyme inhibitor activity|cytoplasm|cytoskeleton|signal transduction|phosphatase regulator activity|protein kinase binding|Z disc|A band	path:bom04270,path:bom04510,path:bom04810,path:bom04921,path:bom05205	Vascular smooth muscle contraction|Focal adhesion|Regulation of actin cytoskeleton|Oxytocin signaling pathway|Proteoglycans in cancer
LOC102270133	1700.46	1119.16	2458.07	1124.25	720.585	534.544	1759.23	793.126	1.14936	0.00505601	0.0276067	SERPINB2	Plasminogen activator inhibitor 2	GO:0004867,GO:0005576,GO:0005615,GO:0005737,GO:0005886,GO:0010951,GO:0035722,GO:0042060,GO:0042730,GO:0043066	serine-type endopeptidase inhibitor activity|extracellular region|extracellular space|cytoplasm|plasma membrane|negative regulation of endopeptidase activity|interleukin-12-mediated signaling pathway|wound healing|fibrinolysis|negative regulation of apoptotic process	path:bom04610	Complement and coagulation cascades
ZYG11B	1559.15	2620.47	1093.32	672.772	797.204	479.276	1757.64	649.751	1.43578	0.000283934	0.00270864	ZYG11B	Protein zyg-11 homolog B	GO:0004842,GO:0031462,GO:0051438	ubiquitin-protein transferase activity|Cul2-RING ubiquitin ligase complex|regulation of ubiquitin-protein transferase activity	-	-
ME2	2054.92	1282.94	1929.4	724.319	598.359	550.951	1755.75	624.543	1.49119	1.92823e-07	5.11916e-06	ME2	NAD-dependent malic enzyme, mitochondrial	GO:0004470,GO:0004471,GO:0004473,GO:0005739,GO:0005759,GO:0006090,GO:0006099,GO:0006108,GO:0008948,GO:0009055,GO:0046872,GO:0051287,GO:1902031	malic enzyme activity|malate dehydrogenase (decarboxylating) (NAD+) activity|malate dehydrogenase (decarboxylating) (NADP+) activity|mitochondrion|mitochondrial matrix|pyruvate metabolic process|tricarboxylic acid cycle|malate metabolic process|oxaloacetate decarboxylase activity|electron transfer activity|metal ion binding|NAD binding|regulation of NADP metabolic process	path:bom00620	Pyruvate metabolism
LOC106701628	1564.94	1435.8	2219.35	4301.48	8118.89	5951.66	1740.03	6124.01	-1.81533	6.11833e-08	1.85319e-06	Btg1	Protein BTG1	GO:0005634,GO:0005737,GO:0006479,GO:0008285,GO:0019899,GO:0043085,GO:0045603,GO:0045663,GO:0045766,GO:0045930,GO:2000271	nucleus|cytoplasm|protein methylation|negative regulation of cell proliferation|enzyme binding|positive regulation of catalytic activity|positive regulation of endothelial cell differentiation|positive regulation of myoblast differentiation|positive regulation of angiogenesis|negative regulation of mitotic cell cycle|positive regulation of fibroblast apoptotic process	path:bom03018	RNA degradation
PYGB	1314.73	2881.42	1002.85	412.373	471.572	623.49	1733	502.479	1.78612	4.79254e-05	0.000604382	PYGB	Glycogen phosphorylase, brain form	GO:0005737,GO:0005980,GO:0008184,GO:0030170,GO:0102250,GO:0102499	cytoplasm|glycogen catabolic process|glycogen phosphorylase activity|pyridoxal phosphate binding|linear malto-oligosaccharide phosphorylase activity|SHG alpha-glucan phosphorylase activity	path:bom00500,path:bom04217,path:bom04910,path:bom04922,path:bom04931	Starch and sucrose metabolism|Necroptosis|Insulin signaling pathway|Glucagon signaling pathway|Insulin resistance
KLHL21	1478.06	1838.69	1880.34	698.545	1080.88	774.613	1732.37	851.345	1.02507	0.000192723	0.00194462	KLHL21	Kelch-like protein 21	GO:0005737,GO:0005827,GO:0007049,GO:0016567,GO:0031463,GO:0032465,GO:0035853,GO:0051301	cytoplasm|polar microtubule|cell cycle|protein ubiquitination|Cul3-RING ubiquitin ligase complex|regulation of cytokinesis|chromosome passenger complex localization to spindle midzone|cell division	-	-
TENM2	1299.67	3193.69	697.635	79.0974	84.8283	81.1746	1730.33	81.7001	4.40462	4.83928e-17	6.11318e-15	TENM2	Teneurin-2	GO:0000122,GO:0005102,GO:0005509,GO:0005622,GO:0005634,GO:0005783,GO:0005794,GO:0005886,GO:0005887,GO:0005911,GO:0007157,GO:0007165,GO:0007411,GO:0016605,GO:0030054,GO:0030175,GO:0030425,GO:0030426,GO:0035584,GO:0042803,GO:0043005,GO:0043197,GO:0045202,GO:0045211,GO:0046982,GO:0048666,GO:0050839,GO:0051491,GO:0097264,GO:0098609,GO:0098942	negative regulation of transcription by RNA polymerase II|signaling receptor binding|calcium ion binding|intracellular|nucleus|endoplasmic reticulum|Golgi apparatus|plasma membrane|integral component of plasma membrane|cell-cell junction|heterophilic cell-cell adhesion via plasma membrane cell adhesion molecules|signal transduction|axon guidance|PML body|cell junction|filopodium|dendrite|growth c…	-	-
MKI67	2198.56	536.103	2437.36	256.844	231.682	339.379	1724.01	275.968	2.64308	5.31137e-07	1.23202e-05	MKI67	Proliferation marker protein Ki-67	-	-	-	-
SLC12A7	1685.41	1645.43	1819.3	321.722	486.167	396.374	1716.71	401.421	2.09661	4.84387e-17	6.11318e-15	Slc12a7	Solute carrier family 12 member 7	GO:0005887,GO:0006884,GO:0007268,GO:0010107,GO:0015379,GO:0019901,GO:0032991,GO:0055064,GO:0055075,GO:1902476	integral component of plasma membrane|cell volume homeostasis|chemical synaptic transmission|potassium ion import|potassium:chloride symporter activity|protein kinase binding|protein-containing complex|chloride ion homeostasis|potassium ion homeostasis|chloride transmembrane transport	path:bom04966	Collecting duct acid secretion
MAPK14	1407.4	2143.32	1580.58	783.864	807.237	842.835	1710.43	811.312	1.07609	2.38373e-05	0.000334545	MAPK14	Mitogen-activated protein kinase 14	-	-	path:bom01522,path:bom04010,path:bom04015,path:bom04068,path:bom04071,path:bom04114,path:bom04218,path:bom04261,path:bom04370,path:bom04380,path:bom04550,path:bom04611,path:bom04620,path:bom04621,path:bom04622,path:bom04625,path:bom04657,path:bom04658,path:bom04659,path:bom04660,path:bom04664,path:bom04668,path:bom04670,path:bom04714,path:bom04722,path:bom04723,path:bom04728,path:bom04750,path:bo…	Endocrine resistance|MAPK signaling pathway|Rap1 signaling pathway|FoxO signaling pathway|Sphingolipid signaling pathway|Oocyte meiosis|Cellular senescence|Adrenergic signaling in cardiomyocytes|VEGF signaling pathway|Osteoclast differentiation|Signaling pathways regulating pluripotency of stem cells|Platelet activation|Toll-like receptor signaling pathway|NOD-like receptor signaling pathway|RIG-…
CBR4	1311.26	1151.91	2657.55	223.961	179.69	251.296	1706.91	218.316	2.96678	3.52004e-14	3.16974e-12	CBR4	Carbonyl reductase family member 4	GO:0003955,GO:0005759,GO:0006633,GO:0008753,GO:0044597,GO:0044598,GO:0047025,GO:0048038,GO:0051289,GO:0051290,GO:0055114,GO:0070402,GO:1990204	NAD(P)H dehydrogenase (quinone) activity|mitochondrial matrix|fatty acid biosynthetic process|NADPH dehydrogenase (quinone) activity|daunorubicin metabolic process|doxorubicin metabolic process|3-oxoacyl-[acyl-carrier-protein] reductase (NADH) activity|quinone binding|protein homotetramerization|protein heterotetramerization|oxidation-reduction process|NADPH binding|oxidoreductase complex	path:bom00061	Fatty acid biosynthesis
KRCC1	1691.2	1772.09	1642.71	624.78	628.459	924.873	1702	726.037	1.22898	1.99897e-06	3.98812e-05	KRCC1	Lysine-rich coiled-coil protein 1	-	-	-	-
CDC42EP3	1392.34	2675.06	1005.03	710.988	310.125	829.018	1690.81	616.71	1.45498	0.00296384	0.0182194	CDC42EP3	Cdc42 effector protein 3	GO:0005519,GO:0005737,GO:0005829,GO:0005886,GO:0007165,GO:0007266,GO:0008360,GO:0012505,GO:0015629,GO:0017049,GO:0030838,GO:0031274	cytoskeletal regulatory protein binding|cytoplasm|cytosol|plasma membrane|signal transduction|Rho protein signal transduction|regulation of cell shape|endomembrane system|actin cytoskeleton|GTP-Rho binding|positive regulation of actin filament polymerization|positive regulation of pseudopodium assembly	-	-
PAIP2B	1586.95	2407.55	1067.16	782.087	766.191	647.67	1687.22	731.983	1.20481	0.000593104	0.00495512	PAIP2B	Polyadenylate-binding protein-interacting protein 2B	GO:0000900,GO:0005737,GO:0045947	translation repressor activity, mRNA regulatory element binding|cytoplasm|negative regulation of translational initiation	-	-
HSD17B12	1712.05	1024.17	2274.94	895.845	441.472	885.149	1670.39	740.822	1.1729	0.00473249	0.0262184	HSD17B12	Very-long-chain 3-oxoacyl-CoA reductase	GO:0001968,GO:0004303,GO:0005518,GO:0005789,GO:0006633,GO:0006703,GO:0008201,GO:0010811,GO:0016021,GO:0016509,GO:0030198,GO:0031012,GO:0035338,GO:0102339,GO:0102340,GO:0102341,GO:0102342	fibronectin binding|estradiol 17-beta-dehydrogenase activity|collagen binding|endoplasmic reticulum membrane|fatty acid biosynthetic process|estrogen biosynthetic process|heparin binding|positive regulation of cell-substrate adhesion|integral component of membrane|long-chain-3-hydroxyacyl-CoA dehydrogenase activity|extracellular matrix organization|extracellular matrix|long-chain fatty-acyl-CoA b…	path:bom00062,path:bom00140,path:bom01040	Fatty acid elongation|Steroid hormone biosynthesis|Biosynthesis of unsaturated fatty acids
SLC8A1	1457.21	3163.12	379.339	669.217	376.711	361.832	1666.56	469.253	1.82844	0.00440064	0.0248005	SLC8A1	Sodium/calcium exchanger 1	GO:0002026,GO:0002028,GO:0005432,GO:0005509,GO:0005516,GO:0005886,GO:0005901,GO:0006814,GO:0006816,GO:0006874,GO:0007154,GO:0007204,GO:0016021,GO:0031226,GO:0035725,GO:0042383,GO:0051924,GO:0070588	regulation of the force of heart contraction|regulation of sodium ion transport|calcium:sodium antiporter activity|calcium ion binding|calmodulin binding|plasma membrane|caveola|sodium ion transport|calcium ion transport|cellular calcium ion homeostasis|cell communication|positive regulation of cytosolic calcium ion concentration|integral component of membrane|intrinsic component of plasma membra…	path:bom04020,path:bom04022,path:bom04260,path:bom04261,path:bom04371,path:bom04740,path:bom04961,path:bom04974,path:bom04978,path:bom05410,path:bom05412,path:bom05414	Calcium signaling pathway|cGMP-PKG signaling pathway|Cardiac muscle contraction|Adrenergic signaling in cardiomyocytes|Apelin signaling pathway|Olfactory transduction|Endocrine and other factor-regulated calcium reabsorption|Protein digestion and absorption|Mineral absorption|Hypertrophic cardiomyopathy (HCM)|Arrhythmogenic right ventricular cardiomyopathy (ARVC)|Dilated cardiomyopathy (DCM)
RASSF3	1501.23	2462.15	1018.11	603.451	730.618	430.053	1660.49	588.041	1.49773	0.000172172	0.00176852	RASSF3	Ras association domain-containing protein 3	GO:0005829,GO:0005874,GO:0005886,GO:0007165,GO:0042802,GO:0042981	cytosol|microtubule|plasma membrane|signal transduction|identical protein binding|regulation of apoptotic process	-	-
BCKDHB	1840.63	1230.53	1893.42	843.409	362.117	1079.45	1654.86	761.659	1.11937	0.00964482	0.045581	BCKDHB	2-oxoisovalerate dehydrogenase subunit beta, mitochondrial	GO:0003826,GO:0003863,GO:0005739,GO:0005947,GO:0007584,GO:0009083	alpha-ketoacid dehydrogenase activity|3-methyl-2-oxobutanoate dehydrogenase (2-methylpropanoyl-transferring) activity|mitochondrion|mitochondrial alpha-ketoglutarate dehydrogenase complex|response to nutrient|branched-chain amino acid catabolic process	path:bom00280,path:bom00640	Valine, leucine and isoleucine degradation|Propanoate metabolism
SLC1A5	1403.93	892.05	2630.3	4768.06	3138.65	3238.35	1642.09	3715.02	-1.17781	0.00639399	0.0331934	SLC1A5	Neutral amino acid transporter B(0)	GO:0005886,GO:0006868,GO:0015186,GO:0015293,GO:0016021,GO:0042470,GO:0046872,GO:0070207	plasma membrane|glutamine transport|L-glutamine transmembrane transporter activity|symporter activity|integral component of membrane|melanosome|metal ion binding|protein homotrimerization	path:bom04974,path:bom05230	Protein digestion and absorption|Central carbon metabolism in cancer
DTX2	1575.36	1456.54	1873.8	578.566	455.154	712.437	1635.24	582.052	1.49013	4.27847e-08	1.34621e-06	DTX2	Probable E3 ubiquitin-protein ligase DTX2	GO:0005654,GO:0005737,GO:0007219,GO:0008270,GO:0016567,GO:0016740,GO:0031965	nucleoplasm|cytoplasm|Notch signaling pathway|zinc ion binding|protein ubiquitination|transferase activity|nuclear membrane	path:bom04330	Notch signaling pathway
FAM46B	1432.88	2038.5	1412.71	532.352	646.702	559.587	1628.03	579.547	1.49024	1.23428e-08	4.43145e-07	TENT5B	Terminal nucleotidyltransferase 5B	GO:1990817	RNA adenylyltransferase activity	-	-
PLPP3	1881.17	1918.4	1046.45	3244.77	3235.33	3845.43	1615.34	3441.85	-1.0914	0.000466401	0.00405944	PLPP3	Phospholipid phosphatase 3	GO:0001568,GO:0001702,GO:0001933,GO:0005178,GO:0005789,GO:0005887,GO:0006644,GO:0008195,GO:0016791,GO:0030111,GO:0042392,GO:0042577,GO:0046839,GO:0050731,GO:0050821,GO:0051091,GO:0060020,GO:0060070,GO:0098609,GO:1902068	blood vessel development|gastrulation with mouth forming second|negative regulation of protein phosphorylation|integrin binding|endoplasmic reticulum membrane|integral component of plasma membrane|phospholipid metabolic process|phosphatidate phosphatase activity|phosphatase activity|regulation of Wnt signaling pathway|sphingosine-1-phosphate phosphatase activity|lipid phosphatase activity|phospho…	path:bom00561,path:bom00564,path:bom00565,path:bom00600,path:bom04072,path:bom04666,path:bom04975,path:bom05231	Glycerolipid metabolism|Glycerophospholipid metabolism|Ether lipid metabolism|Sphingolipid metabolism|Phospholipase D signaling pathway|Fc gamma R-mediated phagocytosis|Fat digestion and absorption|Choline metabolism in cancer
PDK3	2029.44	1453.27	1361.48	275.508	296.443	394.647	1614.73	322.199	2.325	1.21643e-15	1.32448e-13	PDK3	[Pyruvate dehydrogenase (acetyl-transferring)] kinase isozyme 3, mitochondrial	GO:0004672,GO:0004674,GO:0004740,GO:0005524,GO:0005730,GO:0005739,GO:0005759,GO:0006006,GO:0010510,GO:0010906,GO:0018105,GO:0035357,GO:0071333,GO:0071398,GO:0097411,GO:2000377	protein kinase activity|protein serine/threonine kinase activity|pyruvate dehydrogenase (acetyl-transferring) kinase activity|ATP binding|nucleolus|mitochondrion|mitochondrial matrix|glucose metabolic process|regulation of acetyl-CoA biosynthetic process from pyruvate|regulation of glucose metabolic process|peptidyl-serine phosphorylation|peroxisome proliferator activated receptor signaling pathw…	-	-
FILIP1	1447.94	2806.08	578.819	423.926	557.313	411.055	1610.95	464.098	1.79545	0.000579397	0.00485521	FILIP1	Filamin-A-interacting protein 1	GO:0005730,GO:0005737,GO:0005886,GO:0015629	nucleolus|cytoplasm|plasma membrane|actin cytoskeleton	-	-
GRIP2	1605.48	2158.61	1066.07	137.754	291.882	147.669	1610.05	192.435	3.06502	1.92769e-13	1.55137e-11	GRIP2	Glutamate receptor-interacting protein 2	GO:0005829,GO:0005886,GO:0030159	cytosol|plasma membrane|receptor signaling complex scaffold activity	-	-
OTUB2	1262.61	1062.38	2488.59	184.857	219.824	302.246	1604.53	235.642	2.76737	9.97148e-12	6.26849e-10	Otub2	Ubiquitin thioesterase OTUB2	GO:0004843,GO:0005634,GO:0016579,GO:0019784,GO:0035871,GO:0043130,GO:0070536,GO:0071108	thiol-dependent ubiquitin-specific protease activity|nucleus|protein deubiquitination|NEDD8-specific protease activity|protein K11-linked deubiquitination|ubiquitin binding|protein K63-linked deubiquitination|protein K48-linked deubiquitination	-	-
CCDC69	1310.1	2966.58	534.127	417.705	264.518	593.266	1603.6	425.163	1.91515	0.00107905	0.00808271	CCDC69	Coiled-coil domain-containing protein 69	GO:0005634,GO:0005737,GO:0008017,GO:0030496,GO:0051233,GO:0051255	nucleus|cytoplasm|microtubule binding|midbody|spindle midzone|spindle midzone assembly	-	-
SERPINH1	1622.85	1991.55	1142.38	8592.29	6586.51	6861.85	1585.59	7346.88	-2.21212	5.67873e-14	4.97905e-12	SERPINH1	Serpin H1	GO:0003433,GO:0004867,GO:0005518,GO:0005615,GO:0005783,GO:0005788,GO:0005793,GO:0010951,GO:0030199,GO:0032964,GO:0045121,GO:0051082,GO:0051604	chondrocyte development involved in endochondral bone morphogenesis|serine-type endopeptidase inhibitor activity|collagen binding|extracellular space|endoplasmic reticulum|endoplasmic reticulum lumen|endoplasmic reticulum-Golgi intermediate compartment|negative regulation of endopeptidase activity|collagen fibril organization|collagen biosynthetic process|membrane raft|unfolded protein binding|pr…	-	-
LOC102270864	2061.87	1054.74	1577.31	5.33241	0.912132	10.3627	1564.64	5.53575	8.13097	1.66149e-48	2.76787e-45	UGT1A9	UDP-glucuronosyltransferase 1-9	GO:0001972,GO:0004857,GO:0005783,GO:0005789,GO:0006805,GO:0008194,GO:0015020,GO:0016021,GO:0019216,GO:0019899,GO:0042573,GO:0042803,GO:0043231,GO:0045922,GO:0046982,GO:0051552,GO:0052695,GO:0052696,GO:0052697,GO:1904224,GO:2001030	retinoic acid binding|enzyme inhibitor activity|endoplasmic reticulum|endoplasmic reticulum membrane|xenobiotic metabolic process|UDP-glycosyltransferase activity|glucuronosyltransferase activity|integral component of membrane|regulation of lipid metabolic process|enzyme binding|retinoic acid metabolic process|protein homodimerization activity|intracellular membrane-bounded organelle|negative reg…	-	-
TGFBI	1985.42	1914.03	792.469	7260.07	3670.42	7205.54	1563.97	6045.35	-1.95066	1.02072e-05	0.000161791	TGFBI	Transforming growth factor-beta-induced protein ig-h3	GO:0005178,GO:0005518,GO:0005615,GO:0007155,GO:0008283,GO:0030198,GO:0031012,GO:0050839,GO:0050840	integrin binding|collagen binding|extracellular space|cell adhesion|cell proliferation|extracellular matrix organization|extracellular matrix|cell adhesion molecule binding|extracellular matrix binding	-	-
CD63	1642.55	1683.65	1361.48	3150.56	3206.15	3501.74	1562.56	3286.15	-1.07254	1.93371e-07	5.1214e-06	CD63	CD63 antigen	GO:0002092,GO:0005765,GO:0005887,GO:0007160,GO:0007166,GO:0009986,GO:0015031,GO:0016477,GO:0031226,GO:0031902,GO:0032585,GO:0035646,GO:0042470,GO:0045807,GO:0048757,GO:0070062,GO:0097487,GO:1900746,GO:2001046	positive regulation of receptor internalization|lysosomal membrane|integral component of plasma membrane|cell-matrix adhesion|cell surface receptor signaling pathway|cell surface|protein transport|cell migration|intrinsic component of plasma membrane|late endosome membrane|multivesicular body membrane|endosome to melanosome transport|melanosome|positive regulation of endocytosis|pigment granule m…	path:bom04142,path:bom05205	Lysosome|Proteoglycans in cancer
EML2	1571.89	1534.06	1574.04	237.292	308.301	297.928	1560	281.174	2.47204	2.48609e-29	9.63156e-27	EML2	Echinoderm microtubule-associated protein-like 2	GO:0005102,GO:0005737,GO:0005819,GO:0005874,GO:0005875,GO:0007601,GO:0007605,GO:0008017,GO:0008022,GO:0010968,GO:0015630,GO:0015631,GO:0031115	signaling receptor binding|cytoplasm|spindle|microtubule|microtubule associated complex|visual perception|sensory perception of sound|microtubule binding|protein C-terminus binding|regulation of microtubule nucleation|microtubule cytoskeleton|tubulin binding|negative regulation of microtubule polymerization	-	-
RPS6KA3	1161.83	1289.49	2206.27	380.378	563.698	305.7	1552.53	416.592	1.89813	5.11391e-07	1.1915e-05	Rps6ka3	Ribosomal protein S6 kinase alpha-3	GO:0000287,GO:0002224,GO:0004674,GO:0004711,GO:0005524,GO:0005634,GO:0005737,GO:0007049,GO:0019901,GO:0032496,GO:0035556,GO:0043027,GO:0043154,GO:0045944	magnesium ion binding|toll-like receptor signaling pathway|protein serine/threonine kinase activity|ribosomal protein S6 kinase activity|ATP binding|nucleus|cytoplasm|cell cycle|protein kinase binding|response to lipopolysaccharide|intracellular signal transduction|cysteine-type endopeptidase inhibitor activity involved in apoptotic process|negative regulation of cysteine-type endopeptidase activ…	path:bom04010,path:bom04114,path:bom04150,path:bom04714,path:bom04720,path:bom04722,path:bom04914,path:bom04931,path:bom05135	MAPK signaling pathway|Oocyte meiosis|mTOR signaling pathway|Thermogenesis|Long-term potentiation|Neurotrophin signaling pathway|Progesterone-mediated oocyte maturation|Insulin resistance|Yersinia infection
HERC3	1581.15	1144.27	1928.31	709.21	683.187	666.668	1551.24	686.355	1.1764	1.84388e-05	0.00026595	HERC3	Probable E3 ubiquitin-protein ligase HERC3	GO:0004842,GO:0005829,GO:0031410	ubiquitin-protein transferase activity|cytosol|cytoplasmic vesicle	path:bom04120	Ubiquitin mediated proteolysis
ZMYND8	1479.22	1359.37	1810.58	637.223	743.388	792.748	1549.72	724.453	1.09704	3.73679e-06	6.82564e-05	ZMYND8	Protein kinase C-binding protein 1	GO:0003714,GO:0005634,GO:0005737,GO:0030336,GO:0035064,GO:0043197,GO:0043198,GO:0046872,GO:0047485,GO:0051491,GO:0060999,GO:0070491,GO:0070577,GO:0098815,GO:1902897,GO:1902952,GO:1903758	transcription corepressor activity|nucleus|cytoplasm|negative regulation of cell migration|methylated histone binding|dendritic spine|dendritic shaft|metal ion binding|protein N-terminus binding|positive regulation of filopodium assembly|positive regulation of dendritic spine development|repressing transcription factor binding|lysine-acetylated histone binding|modulation of excitatory postsynapti…	-	-
TIMP2	1444.47	2084.36	1098.77	2946.16	4821.53	3471.51	1542.53	3746.4	-1.28018	0.000196204	0.00197139	TIMP2	Metalloproteinase inhibitor 2	GO:0002020,GO:0005615,GO:0008191,GO:0009725,GO:0010033,GO:0010951,GO:0031012,GO:0034097,GO:0046872,GO:0051045	protease binding|extracellular space|metalloendopeptidase inhibitor activity|response to hormone|response to organic substance|negative regulation of endopeptidase activity|extracellular matrix|response to cytokine|metal ion binding|negative regulation of membrane protein ectodomain proteolysis	-	-
AIFM1	1597.37	1122.43	1891.24	716.32	357.556	677.031	1537.02	583.636	1.39687	0.000145118	0.00153709	AIFM1	Apoptosis-inducing factor 1, mitochondrial	-	-	path:bom04210,path:bom04217	Apoptosis|Necroptosis
DLAT	1602	1175.93	1808.4	734.984	665.857	707.256	1528.78	702.699	1.12136	1.18284e-05	0.000182621	DLAT	Dihydrolipoyllysine-residue acetyltransferase component of pyruvate dehydrogenase complex, mitochondrial	GO:0004742,GO:0005739,GO:0005759,GO:0005967,GO:0006006,GO:0006086,GO:0006099,GO:0030431,GO:0042802,GO:0043209,GO:0045254	dihydrolipoyllysine-residue acetyltransferase activity|mitochondrion|mitochondrial matrix|mitochondrial pyruvate dehydrogenase complex|glucose metabolic process|acetyl-CoA biosynthetic process from pyruvate|tricarboxylic acid cycle|sleep|identical protein binding|myelin sheath|pyruvate dehydrogenase complex	path:bom00010,path:bom00020,path:bom00620	Glycolysis / Gluconeogenesis|Citrate cycle (TCA cycle)|Pyruvate metabolism
LOC102267172	1384.23	1385.57	1789.87	2915.05	4294.32	3899.84	1519.89	3703.07	-1.28471	1.14707e-06	2.44673e-05	SERPINB6	Serpin B6	GO:0004867,GO:0005615,GO:0005737,GO:0010951	serine-type endopeptidase inhibitor activity|extracellular space|cytoplasm|negative regulation of endopeptidase activity	-	-
IGF2	2155.7	1520.96	807.73	45473.9	59722.8	42292.8	1494.8	49163.2	-5.03964	1.08336e-37	8.59417e-35	IGF2	Insulin-like growth factor II	GO:0000122,GO:0001649,GO:0001701,GO:0001892,GO:0005158,GO:0005159,GO:0005178,GO:0005179,GO:0005615,GO:0006006,GO:0008083,GO:0008284,GO:0009887,GO:0031017,GO:0031056,GO:0032868,GO:0038028,GO:0040018,GO:0042104,GO:0043410,GO:0043539,GO:0045725,GO:0045840,GO:0045944,GO:0046628,GO:0050731,GO:0051146,GO:0051147,GO:0051781,GO:0051897,GO:0060669,GO:2000467	negative regulation of transcription by RNA polymerase II|osteoblast differentiation|in utero embryonic development|embryonic placenta development|insulin receptor binding|insulin-like growth factor receptor binding|integrin binding|hormone activity|extracellular space|glucose metabolic process|growth factor activity|positive regulation of cell proliferation|animal organ morphogenesis|exocrine pa…	path:bom04010,path:bom04014,path:bom04151,path:bom05200,path:bom05205,path:bom05225	MAPK signaling pathway|Ras signaling pathway|PI3K-Akt signaling pathway|Pathways in cancer|Proteoglycans in cancer|Hepatocellular carcinoma
GATM	1508.18	1316.78	1639.44	455.032	817.271	787.567	1488.13	686.623	1.11592	0.000311813	0.0029199	GATM	Glycine amidinotransferase, mitochondrial	GO:0005739,GO:0005743,GO:0005758,GO:0006601,GO:0007275,GO:0007611,GO:0014889,GO:0015067,GO:0015068,GO:0120162	mitochondrion|mitochondrial inner membrane|mitochondrial intermembrane space|creatine biosynthetic process|multicellular organism development|learning or memory|muscle atrophy|amidinotransferase activity|glycine amidinotransferase activity|positive regulation of cold-induced thermogenesis	path:bom00260,path:bom00330	Glycine, serine and threonine metabolism|Arginine and proline metabolism
ALDH4A1	1438.68	1114.79	1886.88	362.604	864.702	506.91	1480.12	578.072	1.3565	0.000641888	0.00527539	ALDH4A1	Delta-1-pyrroline-5-carboxylate dehydrogenase, mitochondrial	GO:0003842,GO:0004029,GO:0005759,GO:0010133,GO:0042802	1-pyrroline-5-carboxylate dehydrogenase activity|aldehyde dehydrogenase (NAD) activity|mitochondrial matrix|proline catabolic process to glutamate|identical protein binding	path:bom00250,path:bom00330	Alanine, aspartate and glutamate metabolism|Arginine and proline metabolism
CAP2	1279.98	2611.73	535.217	431.925	503.497	389.466	1475.64	441.629	1.74048	0.000850262	0.00666565	CAP2	Adenylyl cyclase-associated protein 2	GO:0000902,GO:0003779,GO:0005886,GO:0007163,GO:0007165,GO:0007190,GO:0008154,GO:0008179,GO:0014069,GO:0030864,GO:0042802,GO:0045761	cell morphogenesis|actin binding|plasma membrane|establishment or maintenance of cell polarity|signal transduction|activation of adenylate cyclase activity|actin polymerization or depolymerization|adenylate cyclase binding|postsynaptic density|cortical actin cytoskeleton|identical protein binding|regulation of adenylate cyclase activity	-	-
BCAS1	1175.73	1002.33	2213.9	73.765	59.2886	170.985	1463.99	101.346	3.85185	6.97779e-15	6.75831e-13	BCAS1	Breast carcinoma-amplified sequence 1	GO:0005737,GO:0042552,GO:0070062	cytoplasm|myelination|extracellular exosome	-	-
RYR2	905.833	2865.04	608.25	143.086	311.037	259.932	1459.71	238.018	2.61661	7.5753e-06	0.00012532	RYR2	Ryanodine receptor 2	-	-	path:bom04020,path:bom04024,path:bom04260,path:bom04261,path:bom04371,path:bom04713,path:bom04911,path:bom04921,path:bom04972,path:bom05410,path:bom05412,path:bom05414	Calcium signaling pathway|cAMP signaling pathway|Cardiac muscle contraction|Adrenergic signaling in cardiomyocytes|Apelin signaling pathway|Circadian entrainment|Insulin secretion|Oxytocin signaling pathway|Pancreatic secretion|Hypertrophic cardiomyopathy (HCM)|Arrhythmogenic right ventricular cardiomyopathy (ARVC)|Dilated cardiomyopathy (DCM)
LYPD5	1139.82	957.562	2277.12	26.662	62.025	74.2662	1458.17	54.3177	4.74632	1.56037e-22	3.87974e-20	LYPD5	Ly6/PLAUR domain-containing protein 5	GO:0005576,GO:0005886,GO:0007160,GO:0031225,GO:0043236	extracellular region|plasma membrane|cell-matrix adhesion|anchored component of membrane|laminin binding	-	-
SBNO2	1335.58	960.837	2035.13	2389.81	4063.55	2303.98	1443.85	2919.11	-1.01557	0.00870239	0.0420883	SBNO2	Protein strawberry notch homolog 2	-	-	-	-
IFT57	1802.4	1016.52	1509.73	442.59	476.133	493.093	1442.88	470.605	1.61626	2.95769e-08	9.69925e-07	IFT57	Intraflagellar transport protein 57 homolog	GO:0001843,GO:0001947,GO:0003677,GO:0005794,GO:0005813,GO:0005929,GO:0005930,GO:0006915,GO:0006919,GO:0007224,GO:0030992,GO:0032391,GO:0036064,GO:0042981,GO:0044292,GO:0044458,GO:0050680,GO:0060972,GO:1905515	neural tube closure|heart looping|DNA binding|Golgi apparatus|centrosome|cilium|axoneme|apoptotic process|activation of cysteine-type endopeptidase activity involved in apoptotic process|smoothened signaling pathway|intraciliary transport particle B|photoreceptor connecting cilium|ciliary basal body|regulation of apoptotic process|dendrite terminus|motile cilium assembly|negative regulation of ep…	path:bom05016	Huntington disease
DMD	1394.66	2508	425.121	479.917	726.057	290.156	1442.59	498.71	1.53247	0.0106873	0.0493267	DMD	Dystrophin	GO:0002162,GO:0003779,GO:0005737,GO:0005856,GO:0008270,GO:0030054,GO:0042383,GO:0045211	dystroglycan binding|actin binding|cytoplasm|cytoskeleton|zinc ion binding|cell junction|sarcolemma|postsynaptic membrane	path:bom05410,path:bom05412,path:bom05414,path:bom05416	Hypertrophic cardiomyopathy (HCM)|Arrhythmogenic right ventricular cardiomyopathy (ARVC)|Dilated cardiomyopathy (DCM)|Viral myocarditis
PCCB	1469.95	1122.43	1701.57	368.825	155.063	447.324	1431.32	323.737	2.1442	4.18716e-07	9.97911e-06	PCCB	Propionyl-CoA carboxylase beta chain, mitochondrial	GO:0004658,GO:0005524,GO:0005759	propionyl-CoA carboxylase activity|ATP binding|mitochondrial matrix	path:bom00280,path:bom00630,path:bom00640	Valine, leucine and isoleucine degradation|Glyoxylate and dicarboxylate metabolism|Propanoate metabolism
ME1	1364.54	1374.65	1538.07	101.316	60.2007	161.486	1425.75	107.667	3.72614	1.84749e-22	4.46048e-20	ME1	NADP-dependent malic enzyme	-	-	path:bom00620,path:bom03320	Pyruvate metabolism|PPAR signaling pathway
FMNL2	1654.13	1073.3	1515.18	443.479	632.108	370.467	1414.2	482.018	1.55295	1.27759e-06	2.69411e-05	FMNL2	Formin-like protein 2	GO:0003779,GO:0005829,GO:0007010,GO:0017048,GO:0022604,GO:0030866,GO:0045296	actin binding|cytosol|cytoskeleton organization|Rho GTPase binding|regulation of cell morphogenesis|cortical actin cytoskeleton organization|cadherin binding	-	-
HSPA2	1818.62	1191.22	1231.76	342.163	249.012	684.803	1413.87	425.326	1.73274	5.20336e-05	0.000647004	HSPA2	Heat shock-related 70 kDa protein 2	GO:0005524,GO:0005634,GO:0005737,GO:0005829,GO:0005886,GO:0006986,GO:0007283,GO:0009408,GO:0009409,GO:0016192,GO:0016887,GO:0030154,GO:0031072,GO:0034605,GO:0034620,GO:0036128,GO:0042026,GO:0042623,GO:0044183,GO:0051082,GO:0051085,GO:0051787,GO:0072687	ATP binding|nucleus|cytoplasm|cytosol|plasma membrane|response to unfolded protein|spermatogenesis|response to heat|response to cold|vesicle-mediated transport|ATPase activity|cell differentiation|heat shock protein binding|cellular response to heat|cellular response to unfolded protein|CatSper complex|protein refolding|ATPase activity, coupled|protein binding involved in protein folding|unfolded…	path:bom03040,path:bom04010,path:bom04141,path:bom04144,path:bom04213,path:bom04612,path:bom04915,path:bom05134,path:bom05145,path:bom05162	Spliceosome|MAPK signaling pathway|Protein processing in endoplasmic reticulum|Endocytosis|Longevity regulating pathway - multiple species|Antigen processing and presentation|Estrogen signaling pathway|Legionellosis|Toxoplasmosis|Measles
TGFBR2	1486.17	1805.94	949.437	2505.34	4974.77	2100.18	1413.85	3193.43	-1.17547	0.00517861	0.028147	TGFBR2	TGF-beta receptor type-2	-	-	path:bom04010,path:bom04060,path:bom04068,path:bom04144,path:bom04218,path:bom04350,path:bom04380,path:bom04390,path:bom04520,path:bom04659,path:bom04926,path:bom04933,path:bom05142,path:bom05161,path:bom05166,path:bom05200,path:bom05202,path:bom05210,path:bom05212,path:bom05220,path:bom05225,path:bom05226	MAPK signaling pathway|Cytokine-cytokine receptor interaction|FoxO signaling pathway|Endocytosis|Cellular senescence|TGF-beta signaling pathway|Osteoclast differentiation|Hippo signaling pathway|Adherens junction|Th17 cell differentiation|Relaxin signaling pathway|AGE-RAGE signaling pathway in diabetic complications|Chagas disease (American trypanosomiasis)|Hepatitis B|Human T-cell leukemia virus…
ADAMTSL4	1417.83	2096.37	659.483	3607.37	4908.18	3006.92	1391.23	3840.82	-1.46505	0.000931709	0.00718248	ADAMTSL4	ADAMTS-like protein 4	GO:0002020,GO:0002064,GO:0005614,GO:0005788,GO:0006915,GO:0008233,GO:0030198,GO:0043065	protease binding|epithelial cell development|interstitial matrix|endoplasmic reticulum lumen|apoptotic process|peptidase activity|extracellular matrix organization|positive regulation of apoptotic process	-	-
PLK2	1714.36	1040.54	1408.35	4257.04	2059.59	3659.77	1387.75	3325.47	-1.26088	0.000488317	0.00422153	PLK2	Serine/threonine-protein kinase PLK2	GO:0000082,GO:0000785,GO:0004674,GO:0005524,GO:0005622,GO:0005813,GO:0005814,GO:0007052,GO:0007093,GO:0007265,GO:0007613,GO:0010508,GO:0016525,GO:0018105,GO:0030425,GO:0032486,GO:0043008,GO:0043066,GO:0045732,GO:0046599,GO:0048167,GO:0060291,GO:0060292,GO:0071866,GO:0090050,GO:2000773	G1/S transition of mitotic cell cycle|chromatin|protein serine/threonine kinase activity|ATP binding|intracellular|centrosome|centriole|mitotic spindle organization|mitotic cell cycle checkpoint|Ras protein signal transduction|memory|positive regulation of autophagy|negative regulation of angiogenesis|peptidyl-serine phosphorylation|dendrite|Rap protein signal transduction|ATP-dependent protein b…	path:bom04068	FoxO signaling pathway
PER1	1539.45	1989.37	618.061	3638.48	4850.72	2079.45	1382.29	3522.88	-1.34969	0.00567044	0.0302706	Per1	Period circadian protein homolog 1	GO:0000122,GO:0000976,GO:0001222,GO:0002028,GO:0005634,GO:0005737,GO:0007623,GO:0008134,GO:0009416,GO:0010608,GO:0031490,GO:0032922,GO:0042634,GO:0042752,GO:0043124,GO:0043153,GO:0045892,GO:0045944,GO:0046329,GO:0070932,GO:0097167,GO:1900015,GO:1900744,GO:2000323	negative regulation of transcription by RNA polymerase II|transcription regulatory region sequence-specific DNA binding|transcription corepressor binding|regulation of sodium ion transport|nucleus|cytoplasm|circadian rhythm|transcription factor binding|response to light stimulus|posttranscriptional regulation of gene expression|chromatin DNA binding|circadian regulation of gene expression|regulat…	path:bom04710,path:bom04713	Circadian rhythm|Circadian entrainment
HES2	1260.29	1099.5	1780.06	340.385	428.702	573.404	1379.95	447.497	1.62458	5.99245e-07	1.36751e-05	HES2	Transcription factor HES-2	GO:0000977,GO:0000978,GO:0000981,GO:0001078,GO:0001756,GO:0003714,GO:0005634,GO:0007219,GO:0008134,GO:0030154,GO:0043565,GO:0046983,GO:0050767,GO:1990837	RNA polymerase II regulatory region sequence-specific DNA binding|RNA polymerase II proximal promoter sequence-specific DNA binding|DNA-binding transcription factor activity, RNA polymerase II-specific|proximal promoter DNA-binding transcription repressor activity, RNA polymerase II-specific|somitogenesis|transcription corepressor activity|nucleus|Notch signaling pathway|transcription factor bind…	path:bom05165	Human papillomavirus infection
PRKCI	1344.85	1372.47	1420.34	557.237	778.961	576.858	1379.22	637.685	1.11309	3.2176e-06	6.0092e-05	PRKCI	Protein kinase C iota type	GO:0004672,GO:0004697,GO:0005524,GO:0005634,GO:0005768,GO:0005829,GO:0010976,GO:0016020,GO:0034351,GO:0035556,GO:0043524,GO:0046872,GO:0051092,GO:0060252,GO:2000353	protein kinase activity|protein kinase C activity|ATP binding|nucleus|endosome|cytosol|positive regulation of neuron projection development|membrane|negative regulation of glial cell apoptotic process|intracellular signal transduction|negative regulation of neuron apoptotic process|metal ion binding|positive regulation of NF-kappaB transcription factor activity|positive regulation of glial cell p…	path:bom04015,path:bom04144,path:bom04390,path:bom04530,path:bom04611,path:bom04910,path:bom05165	Rap1 signaling pathway|Endocytosis|Hippo signaling pathway|Tight junction|Platelet activation|Insulin signaling pathway|Human papillomavirus infection
FAM84A	1166.46	957.562	2012.24	3324.76	2263	2963.74	1378.75	2850.5	-1.04782	0.00340027	0.0202281	FAM84A	Protein FAM84A	-	-	-	-
SERPINB12	1145.61	1498.03	1486.83	2297.38	3541.81	3704.67	1376.83	3181.29	-1.2082	2.87528e-05	0.000391654	SERPINB12	Serpin B12	GO:0002244,GO:0004867,GO:0005615,GO:0005737,GO:0005886,GO:0010951,GO:0019899,GO:0042177,GO:0043312,GO:0101003	hematopoietic progenitor cell differentiation|serine-type endopeptidase inhibitor activity|extracellular space|cytoplasm|plasma membrane|negative regulation of endopeptidase activity|enzyme binding|negative regulation of protein catabolic process|neutrophil degranulation|ficolin-1-rich granule membrane	-	-
CNNM4	1267.24	1241.45	1614.37	594.563	425.966	640.761	1374.35	553.764	1.3113	1.63338e-06	3.3224e-05	CNNM4	Metal transporter CNNM4	GO:0007601,GO:0010960,GO:0015081,GO:0015095,GO:0016021,GO:0016323,GO:0030425,GO:0032991,GO:0043025,GO:0050896,GO:0055065,GO:0070166	visual perception|magnesium ion homeostasis|sodium ion transmembrane transporter activity|magnesium ion transmembrane transporter activity|integral component of membrane|basolateral plasma membrane|dendrite|protein-containing complex|neuronal cell body|response to stimulus|metal ion homeostasis|enamel mineralization	-	-
SUOX	1457.21	1233.8	1431.24	277.285	234.418	521.59	1374.08	344.431	1.99587	3.7058e-08	1.18721e-06	SUOX	Sulfite oxidase, mitochondrial	GO:0005739,GO:0005758,GO:0005759,GO:0006790,GO:0008482,GO:0020037,GO:0030151,GO:0042128,GO:0043546,GO:0070221	mitochondrion|mitochondrial intermembrane space|mitochondrial matrix|sulfur compound metabolic process|sulfite oxidase activity|heme binding|molybdenum ion binding|nitrate assimilation|molybdopterin cofactor binding|sulfide oxidation, using sulfide:quinone oxidoreductase	path:bom00920	Sulfur metabolism
HIBADH	1329.79	1507.86	1282.99	732.317	456.066	775.477	1373.55	654.62	1.06905	0.000230652	0.00225362	HIBADH	3-hydroxyisobutyrate dehydrogenase, mitochondrial	GO:0005739,GO:0006574,GO:0008442,GO:0016616,GO:0050661,GO:0051287	mitochondrion|valine catabolic process|3-hydroxyisobutyrate dehydrogenase activity|oxidoreductase activity, acting on the CH-OH group of donors, NAD or NADP as acceptor|NADP binding|NAD binding	path:bom00280	Valine, leucine and isoleucine degradation
DAP	1405.08	1736.06	974.508	2136.52	3093.95	3374.79	1371.88	2868.42	-1.06411	0.00109845	0.00819855	DAP	Death-associated protein 1	GO:0006914,GO:0010507,GO:0034198,GO:0070513,GO:0097190	autophagy|negative regulation of autophagy|cellular response to amino acid starvation|death domain binding|apoptotic signaling pathway	-	-
CC2D1B	1363.38	1108.24	1599.11	560.792	783.522	679.622	1356.91	674.645	1.00817	0.000165696	0.00171449	CC2D1B	Coiled-coil and C2 domain-containing protein 1B	GO:0000122,GO:0000978,GO:0001078,GO:0005634,GO:0005654,GO:0043231	negative regulation of transcription by RNA polymerase II|RNA polymerase II proximal promoter sequence-specific DNA binding|proximal promoter DNA-binding transcription repressor activity, RNA polymerase II-specific|nucleus|nucleoplasm|intracellular membrane-bounded organelle	-	-
CAMK2G	1224.38	2260.15	584.269	302.17	264.518	442.143	1356.27	336.277	2.01182	4.55769e-05	0.000578268	Camk2g	Calcium/calmodulin-dependent protein kinase type II subunit gamma	GO:0000082,GO:0001666,GO:0004674,GO:0004683,GO:0005516,GO:0005524,GO:0005737,GO:0006816,GO:0006979,GO:0007399,GO:0014069,GO:0030154,GO:0033017,GO:0042802,GO:0042803,GO:0043005,GO:0046777,GO:0051259,GO:1901897,GO:1903076	G1/S transition of mitotic cell cycle|response to hypoxia|protein serine/threonine kinase activity|calmodulin-dependent protein kinase activity|calmodulin binding|ATP binding|cytoplasm|calcium ion transport|response to oxidative stress|nervous system development|postsynaptic density|cell differentiation|sarcoplasmic reticulum membrane|identical protein binding|protein homodimerization activity|ne…	path:bom04012,path:bom04020,path:bom04024,path:bom04066,path:bom04114,path:bom04217,path:bom04261,path:bom04310,path:bom04360,path:bom04713,path:bom04720,path:bom04722,path:bom04725,path:bom04728,path:bom04740,path:bom04750,path:bom04911,path:bom04912,path:bom04916,path:bom04921,path:bom04922,path:bom04925,path:bom04934,path:bom04971,path:bom05031,path:bom05152,path:bom05200,path:bom05205,path:bo…	ErbB signaling pathway|Calcium signaling pathway|cAMP signaling pathway|HIF-1 signaling pathway|Oocyte meiosis|Necroptosis|Adrenergic signaling in cardiomyocytes|Wnt signaling pathway|Axon guidance|Circadian entrainment|Long-term potentiation|Neurotrophin signaling pathway|Cholinergic synapse|Dopaminergic synapse|Olfactory transduction|Inflammatory mediator regulation of TRP channels|Insulin secr…
STEAP3	1368.02	1099.5	1546.79	200.854	498.024	339.379	1338.1	346.086	1.95112	2.9436e-07	7.35193e-06	STEAP3	Metalloreductase STEAP3	GO:0005737,GO:0005768,GO:0005771,GO:0005886,GO:0006915,GO:0007049,GO:0008823,GO:0009306,GO:0010008,GO:0015677,GO:0016021,GO:0016723,GO:0033572,GO:0042802,GO:0042981,GO:0046872,GO:0052851,GO:0055072,GO:0055114,GO:0098706	cytoplasm|endosome|multivesicular body|plasma membrane|apoptotic process|cell cycle|cupric reductase activity|protein secretion|endosome membrane|copper ion import|integral component of membrane|oxidoreductase activity, oxidizing metal ions, NAD or NADP as acceptor|transferrin transport|identical protein binding|regulation of apoptotic process|metal ion binding|ferric-chelate reductase (NADPH) ac…	path:bom04115,path:bom04216	p53 signaling pathway|Ferroptosis
PTGR2	1500.07	1209.78	1292.8	370.602	186.075	335.925	1334.22	297.534	2.16458	5.2745e-11	2.88092e-09	PTGR2	Prostaglandin reductase 2	GO:0005737,GO:0006693,GO:0036132,GO:0047522	cytoplasm|prostaglandin metabolic process|13-prostaglandin reductase activity|15-oxoprostaglandin 13-oxidase activity	-	-
ATP8B1	1225.54	766.486	2004.61	348.384	581.028	474.958	1332.21	468.123	1.50892	0.000250381	0.00242505	ATP8B1	Phospholipid-transporting ATPase IC	GO:0000287,GO:0004012,GO:0005524,GO:0005783,GO:0005794,GO:0005886,GO:0005887,GO:0006855,GO:0007030,GO:0007605,GO:0015721,GO:0016324,GO:0032420,GO:0032534,GO:0034220,GO:0045332,GO:0045892	magnesium ion binding|phospholipid-translocating ATPase activity|ATP binding|endoplasmic reticulum|Golgi apparatus|plasma membrane|integral component of plasma membrane|drug transmembrane transport|Golgi organization|sensory perception of sound|bile acid and bile salt transport|apical plasma membrane|stereocilium|regulation of microvillus assembly|ion transmembrane transport|phospholipid transloc…	-	-
ANLN	1403.93	600.523	1988.26	177.747	166.008	174.439	1330.9	172.731	2.94577	1.78951e-11	1.07235e-09	ANLN	Anillin	-	-	-	-
SOAT1	996.185	860.386	2129.97	274.619	403.163	212.436	1328.85	296.739	2.16313	8.76406e-07	1.91351e-05	SOAT1	Sterol O-acyltransferase 1	GO:0005789,GO:0008203,GO:0016021,GO:0034435,GO:0034736,GO:0042632	endoplasmic reticulum membrane|cholesterol metabolic process|integral component of membrane|cholesterol esterification|cholesterol O-acyltransferase activity|cholesterol homeostasis	path:bom00100,path:bom04979	Steroid biosynthesis|Cholesterol metabolism
PFKM	951.009	2430.48	591.899	283.506	384.008	390.329	1324.46	352.614	1.90927	0.000185004	0.00187926	PFKM	ATP-dependent 6-phosphofructokinase, muscle type	GO:0003872,GO:0005524,GO:0005634,GO:0005945,GO:0005980,GO:0006002,GO:0006007,GO:0008022,GO:0016208,GO:0016324,GO:0019900,GO:0030388,GO:0032024,GO:0042593,GO:0042802,GO:0042803,GO:0045944,GO:0046716,GO:0046872,GO:0048029,GO:0051259,GO:0061621,GO:0070061,GO:0070095,GO:0093001,GO:0097228	6-phosphofructokinase activity|ATP binding|nucleus|6-phosphofructokinase complex|glycogen catabolic process|fructose 6-phosphate metabolic process|glucose catabolic process|protein C-terminus binding|AMP binding|apical plasma membrane|kinase binding|fructose 1,6-bisphosphate metabolic process|positive regulation of insulin secretion|glucose homeostasis|identical protein binding|protein homodimeri…	path:bom00010,path:bom00030,path:bom00051,path:bom00052,path:bom03018,path:bom04066,path:bom04152,path:bom04922,path:bom05230	Glycolysis / Gluconeogenesis|Pentose phosphate pathway|Fructose and mannose metabolism|Galactose metabolism|RNA degradation|HIF-1 signaling pathway|AMPK signaling pathway|Glucagon signaling pathway|Central carbon metabolism in cancer
SLC25A10	1275.35	1229.43	1439.96	463.92	474.309	552.678	1314.91	496.969	1.40365	4.86986e-11	2.67746e-09	SLC25A10	Mitochondrial dicarboxylate carrier	GO:0005310,GO:0005634,GO:0005654,GO:0005739,GO:0005743,GO:0006094,GO:0006811,GO:0006835,GO:0006839,GO:0008272,GO:0015116,GO:0015117,GO:0015131,GO:0015140,GO:0015141,GO:0015297,GO:0015709,GO:0015729,GO:0016021,GO:0035435,GO:0070221,GO:0071422,GO:0071423	dicarboxylic acid transmembrane transporter activity|nucleus|nucleoplasm|mitochondrion|mitochondrial inner membrane|gluconeogenesis|ion transport|dicarboxylic acid transport|mitochondrial transport|sulfate transport|sulfate transmembrane transporter activity|thiosulfate transmembrane transporter activity|oxaloacetate transmembrane transporter activity|malate transmembrane transporter activity|suc…	path:bom04964	Proximal tubule bicarbonate reclamation
RBP2	1643.7	768.67	1522.81	347.495	395.865	835.926	1311.73	526.429	1.31699	0.00369818	0.0216017	RBP2	Retinol-binding protein 2	GO:0005737,GO:0016918,GO:0019841	cytoplasm|retinal binding|retinol binding	path:bom04977	Vitamin digestion and absorption
PLA2G4F	845.599	557.941	2530.02	41.7705	225.297	95.8552	1311.19	120.974	3.43842	5.31737e-07	1.23202e-05	PLA2G4F	Cytosolic phospholipase A2 zeta	GO:0001516,GO:0004622,GO:0004623,GO:0005509,GO:0005544,GO:0005737,GO:0005765,GO:0005829,GO:0006644,GO:0008970,GO:0031982,GO:0032587,GO:0036148,GO:0036149,GO:0036150,GO:0036151,GO:0036152,GO:0046475,GO:0047498,GO:0050482,GO:0071236,GO:0071407,GO:0102567,GO:0102568	prostaglandin biosynthetic process|lysophospholipase activity|phospholipase A2 activity|calcium ion binding|calcium-dependent phospholipid binding|cytoplasm|lysosomal membrane|cytosol|phospholipid metabolic process|phospholipase A1 activity|vesicle|ruffle membrane|phosphatidylglycerol acyl-chain remodeling|phosphatidylinositol acyl-chain remodeling|phosphatidylserine acyl-chain remodeling|phospha…	path:bom00564,path:bom00565,path:bom00590,path:bom00591,path:bom00592,path:bom04010,path:bom04014,path:bom04072,path:bom04217,path:bom04270,path:bom04370,path:bom04611,path:bom04664,path:bom04666,path:bom04724,path:bom04726,path:bom04730,path:bom04750,path:bom04912,path:bom04913,path:bom04921,path:bom05231	Glycerophospholipid metabolism|Ether lipid metabolism|Arachidonic acid metabolism|Linoleic acid metabolism|alpha-Linolenic acid metabolism|MAPK signaling pathway|Ras signaling pathway|Phospholipase D signaling pathway|Necroptosis|Vascular smooth muscle contraction|VEGF signaling pathway|Platelet activation|Fc epsilon RI signaling pathway|Fc gamma R-mediated phagocytosis|Glutamatergic synapse|Sero…
NXPE3	1259.13	1792.83	867.683	538.573	849.195	368.74	1306.55	585.503	1.15815	0.00537173	0.0290074	NXPE3	NXPE family member 3	GO:0005576	extracellular region	-	-
TSC22D1	1415.51	1641.07	857.873	3166.56	2325.94	2654.58	1304.82	2715.69	-1.05751	0.00100893	0.00765381	TSC22D1	TSC22 domain family protein 1	GO:0003700,GO:0005634,GO:0005737	DNA-binding transcription factor activity|nucleus|cytoplasm	-	-
PIKFYVE	1321.68	1228.34	1358.21	318.167	746.124	320.381	1302.74	461.557	1.49717	0.000154239	0.00161095	PIKFYVE	1-phosphatidylinositol 3-phosphate 5-kinase	GO:0000139,GO:0000285,GO:0005524,GO:0005829,GO:0005911,GO:0006661,GO:0008270,GO:0010008,GO:0012506,GO:0016308,GO:0031901,GO:0031902,GO:0032288,GO:0034504,GO:0035556,GO:0042147,GO:0043813,GO:0045121,GO:0048471,GO:1904562,GO:2000785	Golgi membrane|1-phosphatidylinositol-3-phosphate 5-kinase activity|ATP binding|cytosol|cell-cell junction|phosphatidylinositol biosynthetic process|zinc ion binding|endosome membrane|vesicle membrane|1-phosphatidylinositol-4-phosphate 5-kinase activity|early endosome membrane|late endosome membrane|myelin assembly|protein localization to nucleus|intracellular signal transduction|retrograde trans…	path:bom00562,path:bom04070,path:bom04145,path:bom04810	Inositol phosphate metabolism|Phosphatidylinositol signaling system|Phagosome|Regulation of actin cytoskeleton
SEZ6	1374.97	948.827	1579.49	95.9833	139.556	176.166	1301.09	137.235	3.24472	5.03218e-21	1.04789e-18	SEZ6	Seizure protein 6 homolog	GO:0005886,GO:0016021	plasma membrane|integral component of membrane	-	-
FDFT1	1406.24	1083.13	1386.55	580.344	458.803	763.387	1291.97	600.844	1.10431	0.000141344	0.00150457	FDFT1	Squalene synthase	GO:0004310,GO:0005789,GO:0006695,GO:0006696,GO:0008299,GO:0016021,GO:0045338,GO:0051996	farnesyl-diphosphate farnesyltransferase activity|endoplasmic reticulum membrane|cholesterol biosynthetic process|ergosterol biosynthetic process|isoprenoid biosynthetic process|integral component of membrane|farnesyl diphosphate metabolic process|squalene synthase activity	path:bom00100	Steroid biosynthesis
UGGT1	1240.6	982.674	1644.89	565.235	790.819	525.044	1289.39	627.033	1.0402	0.000920553	0.00710634	UGGT1	UDP-glucose:glycoprotein glucosyltransferase 1	GO:0003980,GO:0005783,GO:0005788,GO:0005793,GO:0018279,GO:0032991,GO:0044322,GO:0051082,GO:0051084,GO:0070062,GO:0071712,GO:1904380	UDP-glucose:glycoprotein glucosyltransferase activity|endoplasmic reticulum|endoplasmic reticulum lumen|endoplasmic reticulum-Golgi intermediate compartment|protein N-linked glycosylation via asparagine|protein-containing complex|endoplasmic reticulum quality control compartment|unfolded protein binding|'de novo' posttranslational protein folding|extracellular exosome|ER-associated misfolded prot…	path:bom04141	Protein processing in endoplasmic reticulum
LOC102276577	1388.87	918.255	1553.33	1412.2	20749.2	2399.83	1286.82	8187.07	-2.66954	0.00100354	0.00762331	SAA1	Serum amyloid A protein	GO:0005615,GO:0006953,GO:0034364,GO:0042056,GO:0060326	extracellular space|acute-phase response|high-density lipoprotein particle|chemoattractant activity|cell chemotaxis	-	-
CISD1	1352.96	1088.58	1396.36	362.604	124.05	505.183	1279.3	330.612	1.95189	5.04384e-05	0.000629404	CISD1	CDGSH iron-sulfur domain-containing protein 1	GO:0005741,GO:0016021,GO:0042802,GO:0043457,GO:0046872,GO:0051537	mitochondrial outer membrane|integral component of membrane|identical protein binding|regulation of cellular respiration|metal ion binding|2 iron, 2 sulfur cluster binding	-	-
OGN	1493.12	1890.01	449.102	4217.93	3532.69	3867.89	1277.41	3872.84	-1.6002	0.000997248	0.00758245	OGN	Mimecan	GO:0005576,GO:0008083	extracellular region|growth factor activity	-	-
TOM1L1	1144.45	738.098	1940.3	506.579	551.84	335.925	1274.28	464.781	1.45518	0.000461602	0.00403031	TOM1L1	TOM1-like protein 1	GO:0005737,GO:0005764,GO:0005768,GO:0005795,GO:0005829,GO:0006886,GO:0007165,GO:0010008,GO:0017124,GO:0019901,GO:0030276,GO:0030295,GO:0031954,GO:0032147,GO:0043130,GO:0043162,GO:0045839,GO:0070062	cytoplasm|lysosome|endosome|Golgi stack|cytosol|intracellular protein transport|signal transduction|endosome membrane|SH3 domain binding|protein kinase binding|clathrin binding|protein kinase activator activity|positive regulation of protein autophosphorylation|activation of protein kinase activity|ubiquitin binding|ubiquitin-dependent protein catabolic process via the multivesicular body sorting…	-	-
HSDL2	1420.14	1150.82	1249.2	474.584	372.15	589.811	1273.39	478.849	1.41077	1.90006e-07	5.0645e-06	HSDL2	Hydroxysteroid dehydrogenase-like protein 2	GO:0005739,GO:0005777,GO:0016491	mitochondrion|peroxisome|oxidoreductase activity	-	-
ST5	1210.48	1732.78	876.404	3499.84	3706.91	2103.63	1273.22	3103.46	-1.28536	0.000446278	0.00392946	ST5	Suppression of tumorigenicity 5 protein	GO:0017112,GO:0070374	Rab guanyl-nucleotide exchange factor activity|positive regulation of ERK1 and ERK2 cascade	-	-
ABHD17C	1270.71	705.342	1838.92	191.967	562.786	341.106	1271.66	365.286	1.79972	0.000241122	0.00234492	Abhd17c	Alpha/beta hydrolase domain-containing protein 17C	GO:0002084,GO:0008474,GO:0014069,GO:0018345,GO:0030054,GO:0043197,GO:0045211,GO:0055038,GO:0098978,GO:0099175,GO:1902817,GO:1905668	protein depalmitoylation|palmitoyl-(protein) hydrolase activity|postsynaptic density|protein palmitoylation|cell junction|dendritic spine|postsynaptic membrane|recycling endosome membrane|glutamatergic synapse|regulation of postsynapse organization|negative regulation of protein localization to microtubule|positive regulation of protein localization to endosome	-	-
IMPA2	1409.72	834.181	1546.79	591.897	560.961	607.946	1263.56	586.935	1.10616	0.000309533	0.00290344	IMPA2	Inositol monophosphatase 2	GO:0005737,GO:0005829,GO:0006021,GO:0006796,GO:0007165,GO:0008934,GO:0042803,GO:0043647,GO:0046854,GO:0046855,GO:0046872,GO:0052832,GO:0052833	cytoplasm|cytosol|inositol biosynthetic process|phosphate-containing compound metabolic process|signal transduction|inositol monophosphate 1-phosphatase activity|protein homodimerization activity|inositol phosphate metabolic process|phosphatidylinositol phosphorylation|inositol phosphate dephosphorylation|metal ion binding|inositol monophosphate 3-phosphatase activity|inositol monophosphate 4-pho…	path:bom00562,path:bom04070	Inositol phosphate metabolism|Phosphatidylinositol signaling system
SLC25A34	1489.64	1109.33	1182.71	337.719	169.657	455.96	1260.56	321.112	1.97259	6.38635e-07	1.44368e-05	SLC25A34	Solute carrier family 25 member 34	GO:0001835,GO:0005743,GO:0016021	blastocyst hatching|mitochondrial inner membrane|integral component of membrane	-	-
SLC29A1	1326.32	1376.84	1064.98	2691.09	3216.18	2579.45	1256.04	2828.91	-1.17137	4.14418e-07	9.912e-06	SLC29A1	Equilibrative nucleoside transporter 1	GO:0005337,GO:0005886,GO:0005887,GO:0006139,GO:0007595,GO:0015858,GO:0015862,GO:0016020,GO:0016323,GO:0016324,GO:0030431,GO:0060079,GO:0071333,GO:0071456,GO:0098793,GO:0098794,GO:0098810	nucleoside transmembrane transporter activity|plasma membrane|integral component of plasma membrane|nucleobase-containing compound metabolic process|lactation|nucleoside transport|uridine transport|membrane|basolateral plasma membrane|apical plasma membrane|sleep|excitatory postsynaptic potential|cellular response to glucose stimulus|cellular response to hypoxia|presynapse|postsynapse|neurotransm…	-	-
S100A14	1627.49	849.467	1279.72	5311.97	4079.06	4815.21	1252.23	4735.41	-1.91911	8.67362e-10	3.88424e-08	S100A14	Protein S100-A14	GO:0005509,GO:0005829,GO:0005886,GO:0006915,GO:0016604,GO:0030054,GO:0032496,GO:0034142,GO:0042379,GO:0042742,GO:0048471,GO:0071624,GO:0090026	calcium ion binding|cytosol|plasma membrane|apoptotic process|nuclear body|cell junction|response to lipopolysaccharide|toll-like receptor 4 signaling pathway|chemokine receptor binding|defense response to bacterium|perinuclear region of cytoplasm|positive regulation of granulocyte chemotaxis|positive regulation of monocyte chemotaxis	-	-
SPTSSB	707.755	617.993	2413.38	41.7705	18.2426	32.8153	1246.38	30.9428	5.33138	8.79414e-20	1.54212e-17	SPTSSB	Serine palmitoyltransferase small subunit B	GO:0004758,GO:0007029,GO:0016021,GO:0017059,GO:0046513,GO:1904220	serine C-palmitoyltransferase activity|endoplasmic reticulum organization|integral component of membrane|serine C-palmitoyltransferase complex|ceramide biosynthetic process|regulation of serine C-palmitoyltransferase activity	-	-
ABHD6	1091.17	1015.43	1626.36	267.509	84.8283	447.324	1244.32	266.554	2.2226	4.43935e-05	0.000566705	ABHD6	Monoacylglycerol lipase ABHD6	GO:0004620,GO:0005739,GO:0009395,GO:0016021,GO:0030336,GO:0032281,GO:0046464,GO:0046889,GO:0047372,GO:0060292,GO:0098978,GO:0098982,GO:0099055,GO:0120163,GO:2000124	phospholipase activity|mitochondrion|phospholipid catabolic process|integral component of membrane|negative regulation of cell migration|AMPA glutamate receptor complex|acylglycerol catabolic process|positive regulation of lipid biosynthetic process|acylglycerol lipase activity|long-term synaptic depression|glutamatergic synapse|GABA-ergic synapse|integral component of postsynaptic membrane|negat…	path:bom04723	Retrograde endocannabinoid signaling
HSD17B2	1275.35	1238.17	1218.68	184.857	128.611	152.85	1244.07	155.439	3.00037	2.65391e-35	1.76846e-32	HSD17B2	Estradiol 17-beta-dehydrogenase 2	-	-	path:bom00140,path:bom04913	Steroid hormone biosynthesis|Ovarian steroidogenesis
VSIG8	697.329	672.586	2358.88	6.22114	1.82426	91.5374	1242.93	33.1943	5.22603	0.000343299	0.00316318	VSIG8	V-set and immunoglobulin domain-containing protein 8	GO:0003723,GO:0005622,GO:0016021	RNA binding|intracellular|integral component of membrane	-	-
VPS13A	1415.51	1009.97	1302.61	429.259	526.3	349.742	1242.7	435.1	1.51418	5.77185e-08	1.75462e-06	VPS13A	Vacuolar protein sorting-associated protein 13A	GO:0005622,GO:0005829,GO:0006623,GO:0006895,GO:0006914,GO:0007399,GO:0007626,GO:0008104,GO:0019898,GO:0031045,GO:0035176,GO:0045053	intracellular|cytosol|protein targeting to vacuole|Golgi to endosome transport|autophagy|nervous system development|locomotory behavior|protein localization|extrinsic component of membrane|dense core granule|social behavior|protein retention in Golgi apparatus	-	-
COQ9	1176.89	1537.34	1007.21	589.231	545.455	653.715	1240.48	596.134	1.05714	5.55484e-05	0.000686993	COQ9	Ubiquinone biosynthesis protein COQ9, mitochondrial	GO:0005743,GO:0006120,GO:0006744,GO:0008289,GO:0042803	mitochondrial inner membrane|mitochondrial electron transport, NADH to ubiquinone|ubiquinone biosynthetic process|lipid binding|protein homodimerization activity	-	-
NOLC1	1377.28	991.409	1348.4	3476.73	2208.27	1933.51	1239.03	2539.5	-1.03537	0.00127401	0.00921567	NOLC1	Nucleolar and coiled-body phosphoprotein 1	GO:0000278,GO:0001042,GO:0001650,GO:0003677,GO:0003700,GO:0003723,GO:0005524,GO:0005525,GO:0005654,GO:0005730,GO:0005737,GO:0006364,GO:0006417,GO:0006970,GO:0007000,GO:0008134,GO:0008139,GO:0008284,GO:0014029,GO:0014032,GO:0015030,GO:0019904,GO:0031428,GO:0031429,GO:0033979,GO:0034512,GO:0034513,GO:0042306,GO:0045893,GO:0046982,GO:0062064,GO:0062065	mitotic cell cycle|RNA polymerase I core binding|fibrillar center|DNA binding|DNA-binding transcription factor activity|RNA binding|ATP binding|GTP binding|nucleoplasm|nucleolus|cytoplasm|rRNA processing|regulation of translation|response to osmotic stress|nucleolus organization|transcription factor binding|nuclear localization sequence binding|positive regulation of cell proliferation|neural cre…	-	-
S100A16	1277.66	876.764	1547.88	3882.88	1958.35	4911.07	1234.1	3584.1	-1.53818	0.000155081	0.00161688	S100A16	Protein S100-A16	GO:0005509,GO:0005615,GO:0005730,GO:0005829,GO:0005886,GO:0042803,GO:0051592	calcium ion binding|extracellular space|nucleolus|cytosol|plasma membrane|protein homodimerization activity|response to calcium ion	-	-
CNN3	1495.44	1171.57	1008.3	3667.81	3855.58	2499.14	1225.1	3340.84	-1.44738	7.82607e-07	1.72453e-05	CNN3	Calponin-3	GO:0003779,GO:0005516,GO:0005829,GO:0008017,GO:0015629,GO:0030855,GO:0031032	actin binding|calmodulin binding|cytosol|microtubule binding|actin cytoskeleton|epithelial cell differentiation|actomyosin structure organization	-	-
NOP58	1428.25	906.244	1338.59	3683.81	2326.85	1845.43	1224.36	2618.69	-1.09686	0.00197662	0.0131033	NOP58	Nucleolar protein 58	GO:0001094,GO:0001650,GO:0003723,GO:0005634,GO:0005654,GO:0005730,GO:0005732,GO:0005829,GO:0006364,GO:0015030,GO:0016020,GO:0030515,GO:0031428,GO:0032040,GO:0048254,GO:0051117,GO:0070761	TFIID-class transcription factor complex binding|fibrillar center|RNA binding|nucleus|nucleoplasm|nucleolus|small nucleolar ribonucleoprotein complex|cytosol|rRNA processing|Cajal body|membrane|snoRNA binding|box C/D snoRNP complex|small-subunit processome|snoRNA localization|ATPase binding|pre-snoRNP complex	path:bom03008	Ribosome biogenesis in eukaryotes
NOV	1347.17	1532.97	775.029	281.729	150.502	288.429	1218.39	240.22	2.34227	2.3406e-09	9.60394e-08	NOV	Protein NOV homolog	GO:0001525,GO:0002062,GO:0005112,GO:0005178,GO:0005520,GO:0005576,GO:0005737,GO:0005921,GO:0007155,GO:0008083,GO:0008201,GO:0010468,GO:0010761,GO:0010832,GO:0014909,GO:0030308,GO:0030424,GO:0030425,GO:0031012,GO:0033627,GO:0035767,GO:0043025,GO:0043231,GO:0044342,GO:0045747,GO:0046676,GO:0048659,GO:0050728,GO:0060326,GO:0060392,GO:0060548,GO:0061484,GO:0062023,GO:0071603,GO:0090027,GO:1901223,GO:…	angiogenesis|chondrocyte differentiation|Notch binding|integrin binding|insulin-like growth factor binding|extracellular region|cytoplasm|gap junction|cell adhesion|growth factor activity|heparin binding|regulation of gene expression|fibroblast migration|negative regulation of myotube differentiation|smooth muscle cell migration|negative regulation of cell growth|axon|dendrite|extracellular matri…	-	-
MYC	1339.06	1080.94	1211.05	6182.04	2590.46	4586.37	1210.35	4452.95	-1.87938	1.82699e-07	4.89321e-06	MYC	Myc proto-oncogene protein	GO:0000165,GO:0000981,GO:0003677,GO:0003700,GO:0005634,GO:0005654,GO:0005730,GO:0005819,GO:0006338,GO:0006355,GO:0006879,GO:0006919,GO:0006974,GO:0008284,GO:0009314,GO:0010332,GO:0016604,GO:0032204,GO:0032873,GO:0042493,GO:0042981,GO:0043066,GO:0043280,GO:0044877,GO:0045656,GO:0045893,GO:0045944,GO:0046983,GO:0048146,GO:0050679,GO:0051276,GO:0051782,GO:0070888,GO:0097193,GO:2000573,GO:2001022	MAPK cascade|DNA-binding transcription factor activity, RNA polymerase II-specific|DNA binding|DNA-binding transcription factor activity|nucleus|nucleoplasm|nucleolus|spindle|chromatin remodeling|regulation of transcription, DNA-templated|cellular iron ion homeostasis|activation of cysteine-type endopeptidase activity involved in apoptotic process|cellular response to DNA damage stimulus|positive…	path:bom04010,path:bom04012,path:bom04110,path:bom04151,path:bom04218,path:bom04310,path:bom04350,path:bom04390,path:bom04550,path:bom04630,path:bom04919,path:bom05160,path:bom05161,path:bom05163,path:bom05166,path:bom05167,path:bom05169,path:bom05200,path:bom05202,path:bom05205,path:bom05206,path:bom05210,path:bom05213,path:bom05216,path:bom05219,path:bom05220,path:bom05221,path:bom05222,path:bo…	MAPK signaling pathway|ErbB signaling pathway|Cell cycle|PI3K-Akt signaling pathway|Cellular senescence|Wnt signaling pathway|TGF-beta signaling pathway|Hippo signaling pathway|Signaling pathways regulating pluripotency of stem cells|Jak-STAT signaling pathway|Thyroid hormone signaling pathway|Hepatitis C|Hepatitis B|Human cytomegalovirus infection|Human T-cell leukemia virus 1 infection|Kaposi s…
IDS	1202.37	1066.75	1358.21	551.904	624.811	623.49	1209.11	600.068	1.01075	3.74106e-06	6.82564e-05	IDS	Iduronate 2-sulfatase	GO:0004423,GO:0006027,GO:0008484,GO:0030207,GO:0043202,GO:0046872	iduronate-2-sulfatase activity|glycosaminoglycan catabolic process|sulfuric ester hydrolase activity|chondroitin sulfate catabolic process|lysosomal lumen|metal ion binding	path:bom00531,path:bom04142	Glycosaminoglycan degradation|Lysosome
PLIN4	1042.52	2201.19	370.618	326.166	209.79	384.284	1204.78	306.747	1.97357	0.000673714	0.00548018	PLIN4	Perilipin-4	GO:0005811,GO:0005829,GO:0005886,GO:0043231	lipid droplet|cytosol|plasma membrane|intracellular membrane-bounded organelle	path:bom03320	PPAR signaling pathway
COL16A1	1207.01	1565.73	837.162	4672.97	7117.37	4770.31	1203.3	5520.21	-2.19772	5.58227e-11	3.03906e-09	COL16A1	Collagen alpha-1(XVI) chain	-	-	-	-
PDGFRB	1178.05	1398.67	1031.19	1857.46	2579.51	2817.8	1202.64	2418.25	-1.00777	0.000223003	0.00219953	PDGFRB	Platelet-derived growth factor receptor beta	GO:0004714,GO:0004888,GO:0005017,GO:0005019,GO:0005524,GO:0005634,GO:0005737,GO:0005886,GO:0005887,GO:0006935,GO:0008284,GO:0009968,GO:0010863,GO:0014911,GO:0016324,GO:0016477,GO:0018108,GO:0030154,GO:0031226,GO:0031410,GO:0032516,GO:0035441,GO:0038091,GO:0043066,GO:0043202,GO:0043235,GO:0043552,GO:0046488,GO:0046777,GO:0048008,GO:0048015,GO:0048407,GO:0048661,GO:0060981,GO:0061298,GO:0070374	transmembrane receptor protein tyrosine kinase activity|transmembrane signaling receptor activity|platelet-derived growth factor-activated receptor activity|platelet-derived growth factor beta-receptor activity|ATP binding|nucleus|cytoplasm|plasma membrane|integral component of plasma membrane|chemotaxis|positive regulation of cell proliferation|negative regulation of signal transduction|positive…	path:bom01521,path:bom04010,path:bom04014,path:bom04015,path:bom04020,path:bom04072,path:bom04151,path:bom04510,path:bom04540,path:bom04630,path:bom04810,path:bom05165,path:bom05200,path:bom05206,path:bom05214,path:bom05215,path:bom05218,path:bom05230,path:bom05231	EGFR tyrosine kinase inhibitor resistance|MAPK signaling pathway|Ras signaling pathway|Rap1 signaling pathway|Calcium signaling pathway|Phospholipase D signaling pathway|PI3K-Akt signaling pathway|Focal adhesion|Gap junction|Jak-STAT signaling pathway|Regulation of actin cytoskeleton|Human papillomavirus infection|Pathways in cancer|MicroRNAs in cancer|Glioma|Prostate cancer|Melanoma|Central carb…
SLC35A3	1125.92	1096.23	1366.93	429.259	357.556	331.607	1196.36	372.807	1.68225	1.9481e-12	1.33006e-10	SLC35A3	UDP-N-acetylglucosamine transporter	GO:0005794,GO:0008643,GO:0015165,GO:0030173,GO:1990569	Golgi apparatus|carbohydrate transport|pyrimidine nucleotide-sugar transmembrane transporter activity|integral component of Golgi membrane|UDP-N-acetylglucosamine transmembrane transport	-	-
CPT2	1159.51	951.01	1461.76	438.146	489.815	486.184	1190.76	471.382	1.33694	2.46029e-07	6.27656e-06	CPT2	Carnitine O-palmitoyltransferase 2, mitochondrial	GO:0004095,GO:0005739,GO:0005743,GO:0006635	carnitine O-palmitoyltransferase activity|mitochondrion|mitochondrial inner membrane|fatty acid beta-oxidation	path:bom00071,path:bom03320,path:bom04714	Fatty acid degradation|PPAR signaling pathway|Thermogenesis
DHCR24	1037.89	745.741	1787.69	322.611	188.811	512.955	1190.44	341.459	1.80153	0.000128017	0.00138393	DHCR24	Delta(24)-sterol reductase	GO:0000139,GO:0000246,GO:0005634,GO:0005737,GO:0005783,GO:0005789,GO:0006695,GO:0006915,GO:0006979,GO:0007050,GO:0008202,GO:0009888,GO:0016020,GO:0016021,GO:0016628,GO:0019899,GO:0033489,GO:0033490,GO:0042605,GO:0043066,GO:0043154,GO:0043588,GO:0050614,GO:0055114,GO:0071949,GO:1901214	Golgi membrane|delta24(24-1) sterol reductase activity|nucleus|cytoplasm|endoplasmic reticulum|endoplasmic reticulum membrane|cholesterol biosynthetic process|apoptotic process|response to oxidative stress|cell cycle arrest|steroid metabolic process|tissue development|membrane|integral component of membrane|oxidoreductase activity, acting on the CH-CH group of donors, NAD or NADP as acceptor|enzy…	path:bom00100	Steroid biosynthesis
TOM1	1100.44	996.869	1468.3	453.255	423.229	622.627	1188.54	499.704	1.24992	1.74579e-05	0.000254001	TOM1	Target of Myb protein 1	GO:0005737,GO:0005768,GO:0005769,GO:0005829,GO:0005886,GO:0006886,GO:0006897,GO:0015031,GO:0016020,GO:0016197,GO:0030276,GO:0035577,GO:0035579,GO:0043312,GO:0070062	cytoplasm|endosome|early endosome|cytosol|plasma membrane|intracellular protein transport|endocytosis|protein transport|membrane|endosomal transport|clathrin binding|azurophil granule membrane|specific granule membrane|neutrophil degranulation|extracellular exosome	-	-
PMVK	1136.35	849.467	1534.8	354.605	664.945	432.644	1173.54	484.064	1.27772	0.000433491	0.00384328	PMVK	Phosphomevalonate kinase	GO:0004631,GO:0005524,GO:0005777,GO:0005829,GO:0006695,GO:0019287	phosphomevalonate kinase activity|ATP binding|peroxisome|cytosol|cholesterol biosynthetic process|isopentenyl diphosphate biosynthetic process, mevalonate pathway	path:bom00900,path:bom04146	Terpenoid backbone biosynthesis|Peroxisome
SULT1B1	1179.2	753.384	1584.94	18.6634	219.824	28.4975	1172.51	88.9949	3.72035	2.09553e-06	4.17079e-05	SULT1B1	Sulfotransferase family cytosolic 1B member 1	GO:0004062,GO:0005737,GO:0006068,GO:0006805,GO:0008202,GO:0009812,GO:0030855,GO:0042403,GO:0050427,GO:0051923	aryl sulfotransferase activity|cytoplasm|ethanol catabolic process|xenobiotic metabolic process|steroid metabolic process|flavonoid metabolic process|epithelial cell differentiation|thyroid hormone metabolic process|3'-phosphoadenosine 5'-phosphosulfate metabolic process|sulfation	-	-
PLEKHN1	990.393	887.683	1614.37	261.288	408.635	525.044	1164.15	398.323	1.54722	4.84996e-05	0.000610237	PLEKHN1	Pleckstrin homology domain-containing family N member 1	GO:0001666,GO:0001786,GO:0005739,GO:0005856,GO:0005886,GO:0031966,GO:0043065,GO:0061158,GO:0070300,GO:1901612,GO:1901981	response to hypoxia|phosphatidylserine binding|mitochondrion|cytoskeleton|plasma membrane|mitochondrial membrane|positive regulation of apoptotic process|3'-UTR-mediated mRNA destabilization|phosphatidic acid binding|cardiolipin binding|phosphatidylinositol phosphate binding	-	-
SEPT6	947.534	2042.87	498.155	301.281	382.183	338.516	1162.85	340.66	1.77131	0.000328311	0.00305038	SEPT6	Septin-6	GO:0000281,GO:0000777,GO:0000921,GO:0003924,GO:0005525,GO:0005819,GO:0005940,GO:0007283,GO:0008021,GO:0015630,GO:0030154,GO:0030496,GO:0031105,GO:0032154,GO:0032160,GO:0032173,GO:0032947,GO:0043679,GO:0060271,GO:0097227	mitotic cytokinesis|condensed chromosome kinetochore|septin ring assembly|GTPase activity|GTP binding|spindle|septin ring|spermatogenesis|synaptic vesicle|microtubule cytoskeleton|cell differentiation|midbody|septin complex|cleavage furrow|septin filament array|septin collar|protein-containing complex scaffold activity|axon terminus|cilium assembly|sperm annulus	path:bom05100	Bacterial invasion of epithelial cells
GNL3	1299.67	777.405	1388.73	3438.51	2513.84	2126.08	1155.27	2692.81	-1.22092	0.000285541	0.00271819	GNL3	Guanine nucleotide-binding protein-like 3	GO:0003723,GO:0005525,GO:0005615,GO:0005634,GO:0005730,GO:0008283,GO:0016020,GO:0016604,GO:0017145,GO:0019827,GO:0032206,GO:0033235,GO:0042127,GO:0048027,GO:1902895,GO:1904816	RNA binding|GTP binding|extracellular space|nucleus|nucleolus|cell proliferation|membrane|nuclear body|stem cell division|stem cell population maintenance|positive regulation of telomere maintenance|positive regulation of protein sumoylation|regulation of cell proliferation|mRNA 5'-UTR binding|positive regulation of pri-miRNA transcription by RNA polymerase II|positive regulation of protein local…	path:bom03008	Ribosome biogenesis in eukaryotes
MYOM1	817.798	2277.62	359.718	134.199	71.1463	169.258	1151.71	124.868	3.20508	3.53506e-07	8.62234e-06	MYOM1	Myomesin-1	GO:0002074,GO:0005863,GO:0005865,GO:0006936,GO:0008307,GO:0010628,GO:0010737,GO:0019900,GO:0030017,GO:0030018,GO:0030240,GO:0030241,GO:0031430,GO:0042802,GO:0042803,GO:0045214,GO:0048739,GO:0050714,GO:0051015,GO:0051371,GO:0055003,GO:0055008	extraocular skeletal muscle development|striated muscle myosin thick filament|striated muscle thin filament|muscle contraction|structural constituent of muscle|positive regulation of gene expression|protein kinase A signaling|kinase binding|sarcomere|Z disc|skeletal muscle thin filament assembly|skeletal muscle myosin thick filament assembly|M band|identical protein binding|protein homodimerizati…	-	-
MTUS1	1042.52	1444.53	952.707	396.376	721.497	532.816	1146.59	550.23	1.05936	0.00132418	0.00949616	MTUS1	Microtubule-associated tumor suppressor 1	-	-	-	-
GAS6	1158.35	1536.25	735.787	2725.75	4064.46	3631.27	1143.46	3473.83	-1.60312	3.88762e-06	7.0563e-05	GAS6	Growth arrest-specific protein 6	-	-	path:bom01521	EGFR tyrosine kinase inhibitor resistance
DPT	1580	1542.8	303.035	7357.83	3193.38	6125.23	1141.94	5558.81	-2.28334	0.000103377	0.0011652	DPT	Dermatopontin	GO:0005576,GO:0007155,GO:0008285,GO:0030199	extracellular region|cell adhesion|negative regulation of cell proliferation|collagen fibril organization	-	-
LOC102285924	1334.42	1157.37	914.555	3282.1	4567.96	4364.43	1135.45	4071.5	-1.84239	7.21049e-12	4.61998e-10	COL18A1	Collagen alpha-1(XVIII) chain	GO:0001525,GO:0001886,GO:0005201,GO:0005576,GO:0005581,GO:0005604,GO:0005615,GO:0005788,GO:0007155,GO:0007601,GO:0008284,GO:0008285,GO:0009887,GO:0030020,GO:0030198,GO:0030335,GO:0031012,GO:0042493,GO:0042802,GO:0046872,GO:0051599,GO:0062023,GO:0070062,GO:2000353	angiogenesis|endothelial cell morphogenesis|extracellular matrix structural constituent|extracellular region|collagen trimer|basement membrane|extracellular space|endoplasmic reticulum lumen|cell adhesion|visual perception|positive regulation of cell proliferation|negative regulation of cell proliferation|animal organ morphogenesis|extracellular matrix structural constituent conferring tensile st…	path:bom04974	Protein digestion and absorption
LOC102271117	1668.03	1155.19	580.999	386.6	203.406	607.946	1134.74	399.317	1.50652	0.00297422	0.018263	HLA-DRB1	HLA class II histocompatibility antigen, DRB1-4 beta chain	GO:0000139,GO:0001934,GO:0002381,GO:0002437,GO:0002455,GO:0002503,GO:0002862,GO:0005765,GO:0005886,GO:0005887,GO:0006955,GO:0007165,GO:0009897,GO:0012507,GO:0016045,GO:0019886,GO:0030658,GO:0030666,GO:0030669,GO:0031902,GO:0032395,GO:0032588,GO:0032673,GO:0032689,GO:0033674,GO:0035774,GO:0042088,GO:0042130,GO:0042605,GO:0042609,GO:0042613,GO:0043123,GO:0043410,GO:0045657,GO:0045893,GO:0046598,GO:…	Golgi membrane|positive regulation of protein phosphorylation|immunoglobulin production involved in immunoglobulin mediated immune response|inflammatory response to antigenic stimulus|humoral immune response mediated by circulating immunoglobulin|peptide antigen assembly with MHC class II protein complex|negative regulation of inflammatory response to antigenic stimulus|lysosomal membrane|plasma …	path:bom04145,path:bom04514,path:bom04612,path:bom04640,path:bom04658,path:bom04659,path:bom04672,path:bom04940,path:bom05140,path:bom05145,path:bom05150,path:bom05152,path:bom05164,path:bom05166,path:bom05168,path:bom05169,path:bom05310,path:bom05320,path:bom05321,path:bom05322,path:bom05323,path:bom05330,path:bom05332,path:bom05416	Phagosome|Cell adhesion molecules (CAMs)|Antigen processing and presentation|Hematopoietic cell lineage|Th1 and Th2 cell differentiation|Th17 cell differentiation|Intestinal immune network for IgA production|Type I diabetes mellitus|Leishmaniasis|Toxoplasmosis|Staphylococcus aureus infection|Tuberculosis|Influenza A|Human T-cell leukemia virus 1 infection|Herpes simplex virus 1 infection|Epstein-…
LOC102267002	1091.17	1392.12	911.285	3377.19	3529.95	3131.27	1131.53	3346.14	-1.5642	4.28326e-10	2.02712e-08	PCDHGC5	Protocadherin gamma-C5	GO:0005509,GO:0005887,GO:0007155,GO:0007156,GO:0050808	calcium ion binding|integral component of plasma membrane|cell adhesion|homophilic cell adhesion via plasma membrane adhesion molecules|synapse organization	-	-
GLUL	1072.64	897.509	1423.61	2228.06	4816.06	1318.66	1131.25	2787.59	-1.30106	0.00673848	0.034617	GLUL	Glutamine synthetase	GO:0004351,GO:0004356,GO:0005524,GO:0005739,GO:0005829,GO:0006542,GO:0008283,GO:0009267,GO:0009749,GO:0042802,GO:0043209,GO:0044297,GO:0097386	glutamate decarboxylase activity|glutamate-ammonia ligase activity|ATP binding|mitochondrion|cytosol|glutamine biosynthetic process|cell proliferation|cellular response to starvation|response to glucose|identical protein binding|myelin sheath|cell body|glial cell projection	path:bom00220,path:bom00250,path:bom00630,path:bom00910,path:bom04217,path:bom04724,path:bom04727	Arginine biosynthesis|Alanine, aspartate and glutamate metabolism|Glyoxylate and dicarboxylate metabolism|Nitrogen metabolism|Necroptosis|Glutamatergic synapse|GABAergic synapse
STXBP5	979.968	918.255	1490.1	488.804	643.965	405.873	1129.44	512.881	1.13911	0.000411114	0.00367817	STXBP5	Syntaxin-binding protein 5	GO:0005096,GO:0005737,GO:0005829,GO:0005886,GO:0005892,GO:0006887,GO:0008021,GO:0015031,GO:0017075,GO:0017137,GO:0017157,GO:0019905,GO:0030054,GO:0030659,GO:0031201,GO:0031594,GO:0045921,GO:0098685,GO:0098888,GO:0099504,GO:0099523	GTPase activator activity|cytoplasm|cytosol|plasma membrane|acetylcholine-gated channel complex|exocytosis|synaptic vesicle|protein transport|syntaxin-1 binding|Rab GTPase binding|regulation of exocytosis|syntaxin binding|cell junction|cytoplasmic vesicle membrane|SNARE complex|neuromuscular junction|positive regulation of exocytosis|Schaffer collateral - CA1 synapse|extrinsic component of presyn…	-	-
CRYL1	1073.79	519.726	1788.78	314.612	429.614	330.743	1127.43	358.323	1.65378	0.000266672	0.00256051	CRYL1	Lambda-crystallin homolog	GO:0003857,GO:0005829,GO:0006631,GO:0042803,GO:0050104,GO:0070403	3-hydroxyacyl-CoA dehydrogenase activity|cytosol|fatty acid metabolic process|protein homodimerization activity|L-gulonate 3-dehydrogenase activity|NAD+ binding	path:bom00040	Pentose and glucuronate interconversions
NSDHL	1277.66	626.728	1457.4	438.146	195.196	588.948	1120.6	407.43	1.45946	0.00256789	0.016204	NSDHL	Sterol-4-alpha-carboxylate 3-dehydrogenase, decarboxylating	GO:0001942,GO:0003854,GO:0005783,GO:0005789,GO:0005811,GO:0006695,GO:0007224,GO:0008203,GO:0016021,GO:0016491,GO:0016616,GO:0047012,GO:0060716,GO:0103066,GO:0103067	hair follicle development|3-beta-hydroxy-delta5-steroid dehydrogenase activity|endoplasmic reticulum|endoplasmic reticulum membrane|lipid droplet|cholesterol biosynthetic process|smoothened signaling pathway|cholesterol metabolic process|integral component of membrane|oxidoreductase activity|oxidoreductase activity, acting on the CH-OH group of donors, NAD or NADP as acceptor|sterol-4-alpha-carbo…	path:bom00100	Steroid biosynthesis
AGL	1117.81	1211.97	1024.65	331.498	388.568	407.6	1118.14	375.889	1.57268	8.47588e-13	6.22025e-11	AGL	Glycogen debranching enzyme	GO:0004134,GO:0004135,GO:0005737,GO:0005978,GO:0005980,GO:0102500	4-alpha-glucanotransferase activity|amylo-alpha-1,6-glucosidase activity|cytoplasm|glycogen biosynthetic process|glycogen catabolic process|beta-maltose 4-alpha-glucanotransferase activity	path:bom00500	Starch and sucrose metabolism
TEAD1	853.707	1895.47	604.98	291.505	722.409	248.705	1118.05	420.873	1.4097	0.0107053	0.0493744	TEAD1	Transcriptional enhancer factor TEF-1	GO:0000981,GO:0000982,GO:0000987,GO:0001085,GO:0001134,GO:0001223,GO:0003677,GO:0003700,GO:0005634,GO:0005654,GO:0005667,GO:0006367,GO:0035329,GO:0043565,GO:0044212,GO:0045893,GO:0045944,GO:0046982,GO:0065003,GO:0071148,GO:1902895	DNA-binding transcription factor activity, RNA polymerase II-specific|transcription factor activity, RNA polymerase II proximal promoter sequence-specific DNA binding|proximal promoter sequence-specific DNA binding|RNA polymerase II transcription factor binding|transcription regulator recruiting activity|transcription coactivator binding|DNA binding|DNA-binding transcription factor activity|nucle…	path:bom04390,path:bom04392	Hippo signaling pathway|Hippo signaling pathway - multiple species
FAM65A	1083.06	1537.34	717.256	2356.04	2336.88	2513.82	1112.55	2402.25	-1.11051	0.000746246	0.00596531	RIPOR1	Rho family-interacting cell polarization regulator 1	GO:0005737,GO:0005794,GO:0007266,GO:0009267,GO:0009611,GO:0012506,GO:0016020,GO:0030335,GO:0031252,GO:0034067,GO:0035024,GO:0051683,GO:0070062,GO:0071889,GO:0090316,GO:1990869,GO:2001107	cytoplasm|Golgi apparatus|Rho protein signal transduction|cellular response to starvation|response to wounding|vesicle membrane|membrane|positive regulation of cell migration|cell leading edge|protein localization to Golgi apparatus|negative regulation of Rho protein signal transduction|establishment of Golgi localization|extracellular exosome|14-3-3 protein binding|positive regulation of intrace…	-	-
MYZAP	906.991	1386.66	1033.37	543.017	603.832	303.973	1109.01	483.607	1.19759	0.000679383	0.005513	MYZAP	Myocardial zonula adherens protein	GO:0005622,GO:0030018,GO:0030054,GO:0030864,GO:0031234,GO:0031674,GO:0035556	intracellular|Z disc|cell junction|cortical actin cytoskeleton|extrinsic component of cytoplasmic side of plasma membrane|I band|intracellular signal transduction	-	-
HEATR5B	1033.25	1108.24	1182.71	421.26	320.158	583.767	1108.07	441.728	1.3266	8.91928e-06	0.0001437	HEATR5B	HEAT repeat-containing protein 5B	GO:0005829,GO:0006897,GO:0008104,GO:0016020,GO:0030139,GO:0042147	cytosol|endocytosis|protein localization|membrane|endocytic vesicle|retrograde transport, endosome to Golgi	-	-
CCBL1	605.819	819.987	1878.16	378.601	446.945	450.778	1101.32	425.441	1.3723	0.00204054	0.0134149	KYAT1	Kynurenine--oxoglutarate transaminase 1	GO:0005654,GO:0005829,GO:0006559,GO:0006569,GO:0006575,GO:0008483,GO:0008652,GO:0016212,GO:0030170,GO:0042803,GO:0047312,GO:0047316,GO:0047804,GO:0047945,GO:0070189,GO:0097053	nucleoplasm|cytosol|L-phenylalanine catabolic process|tryptophan catabolic process|cellular modified amino acid metabolic process|transaminase activity|cellular amino acid biosynthetic process|kynurenine-oxoglutarate transaminase activity|pyridoxal phosphate binding|protein homodimerization activity|L-phenylalanine:pyruvate aminotransferase activity|glutamine-phenylpyruvate transaminase activity|…	path:bom00270,path:bom00380,path:bom00450,path:bom05204	Cysteine and methionine metabolism|Tryptophan metabolism|Selenocompound metabolism|Chemical carcinogenesis
CST6	1030.94	604.891	1633.99	210.63	175.129	329.016	1089.94	238.259	2.19343	5.60441e-07	1.286e-05	CST6	Cystatin-M	-	-	-	-
SLC30A1	844.44	959.745	1457.4	540.351	370.326	582.039	1087.2	497.572	1.1276	0.000684588	0.00554426	SLC30A1	Zinc transporter 1	GO:0005886,GO:0006829,GO:0008324,GO:0016021	plasma membrane|zinc ion transport|cation transmembrane transporter activity|integral component of membrane	path:bom04978	Mineral absorption
PTPRS	1076.11	1531.88	637.682	1826.35	2938.89	2082.91	1081.89	2282.72	-1.07718	0.00545733	0.0293649	PTPRS	Receptor-type tyrosine-protein phosphatase S	GO:0004721,GO:0004725,GO:0005886,GO:0005887,GO:0006470,GO:0008201,GO:0010977,GO:0021510,GO:0021549,GO:0021766,GO:0021987,GO:0022038,GO:0030054,GO:0030285,GO:0030424,GO:0030517,GO:0032687,GO:0032688,GO:0034164,GO:0035335,GO:0035374,GO:0043204,GO:0043395,GO:0048671,GO:0048681,GO:0050804,GO:0061000,GO:0070062,GO:0090557,GO:0098685,GO:0098978,GO:0099056,GO:0099061,GO:0099151,GO:0099560	phosphoprotein phosphatase activity|protein tyrosine phosphatase activity|plasma membrane|integral component of plasma membrane|protein dephosphorylation|heparin binding|negative regulation of neuron projection development|spinal cord development|cerebellum development|hippocampus development|cerebral cortex development|corpus callosum development|cell junction|integral component of synaptic vesi…	-	-
STEFIN-C	911.625	503.348	1825.84	2271.61	2869.57	2981.01	1080.27	2707.39	-1.32548	0.00408406	0.0233963	-	Stefin-C	GO:0004869,GO:0005829	cysteine-type endopeptidase inhibitor activity|cytosol	-	-
SIRT6	1023.99	1001.24	1207.78	189.3	183.339	293.61	1077.67	222.083	2.27834	4.63194e-15	4.6484e-13	SIRT6	NAD-dependent protein deacetylase sirtuin-6	GO:0003247,GO:0003682,GO:0003714,GO:0003950,GO:0003956,GO:0005634,GO:0005654,GO:0005724,GO:0005737,GO:0006284,GO:0006471,GO:0008270,GO:0008285,GO:0010569,GO:0017136,GO:0031648,GO:0031667,GO:0031940,GO:0032206,GO:0034979,GO:0042593,GO:0045820,GO:0045892,GO:0046325,GO:0046969,GO:0048146,GO:0070403,GO:0120162,GO:1902732,GO:1905549,GO:1905555,GO:1905564,GO:2000648	post-embryonic cardiac muscle cell growth involved in heart morphogenesis|chromatin binding|transcription corepressor activity|NAD+ ADP-ribosyltransferase activity|NAD(P)+-protein-arginine ADP-ribosyltransferase activity|nucleus|nucleoplasm|nuclear telomeric heterochromatin|cytoplasm|base-excision repair|protein ADP-ribosylation|zinc ion binding|negative regulation of cell proliferation|regulatio…	path:bom00760,path:bom04714,path:bom05230	Nicotinate and nicotinamide metabolism|Thermogenesis|Central carbon metabolism in cancer
HOMER2	1178.05	749.016	1303.7	205.298	433.263	357.514	1076.92	332.025	1.6976	7.77044e-06	0.000127787	Homer2	Homer protein homolog 2	GO:0003779,GO:0005737,GO:0005886,GO:0007216,GO:0007605,GO:0008277,GO:0014069,GO:0019904,GO:0030054,GO:0030160,GO:0030425,GO:0032426,GO:0032703,GO:0035254,GO:0035256,GO:0035584,GO:0042803,GO:0043005,GO:0043025,GO:0045177,GO:0045211,GO:0046982,GO:0048148,GO:0048875,GO:0070885,GO:0098978,GO:2001256	actin binding|cytoplasm|plasma membrane|G protein-coupled glutamate receptor signaling pathway|sensory perception of sound|regulation of G protein-coupled receptor signaling pathway|postsynaptic density|protein domain specific binding|cell junction|GKAP/Homer scaffold activity|dendrite|stereocilium tip|negative regulation of interleukin-2 production|glutamate receptor binding|G protein-coupled gl…	path:bom04068,path:bom04724	FoxO signaling pathway|Glutamatergic synapse
GLYCTK	991.551	1021.98	1213.23	231.071	216.175	144.215	1075.59	197.154	2.44815	5.0685e-18	7.08977e-16	GLYCTK	Glycerate kinase	GO:0005524,GO:0005737,GO:0006468,GO:0008887	ATP binding|cytoplasm|protein phosphorylation|glycerate kinase activity	path:bom00030,path:bom00260,path:bom00561,path:bom00630	Pentose phosphate pathway|Glycine, serine and threonine metabolism|Glycerolipid metabolism|Glyoxylate and dicarboxylate metabolism
KLHL41	572.227	1985	669.293	117.313	344.786	194.301	1075.51	218.8	2.29754	6.06287e-05	0.000741023	KLHL41	Kelch-like protein 41	GO:0001726,GO:0005634,GO:0005737,GO:0005789,GO:0005829,GO:0005856,GO:0005886,GO:0006941,GO:0016567,GO:0030239,GO:0031143,GO:0031275,GO:0031430,GO:0031463,GO:0033017,GO:0035914,GO:0043687,GO:0045214,GO:0045661,GO:0048741,GO:2000291,GO:2001014	ruffle|nucleus|cytoplasm|endoplasmic reticulum membrane|cytosol|cytoskeleton|plasma membrane|striated muscle contraction|protein ubiquitination|myofibril assembly|pseudopodium|regulation of lateral pseudopodium assembly|M band|Cul3-RING ubiquitin ligase complex|sarcoplasmic reticulum membrane|skeletal muscle cell differentiation|post-translational protein modification|sarcomere organization|regul…	-	-
TSNAX	1102.75	1006.7	1086.78	488.804	527.213	353.196	1065.41	456.404	1.22321	1.36978e-06	2.85239e-05	TSNAX	Translin-associated protein X	GO:0003677,GO:0003697,GO:0003723,GO:0004521,GO:0005634,GO:0005737,GO:0005794,GO:0005829,GO:0007275,GO:0007283,GO:0008565,GO:0030154,GO:0031687,GO:0043565,GO:0044877,GO:0046872,GO:0048471	DNA binding|single-stranded DNA binding|RNA binding|endoribonuclease activity|nucleus|cytoplasm|Golgi apparatus|cytosol|multicellular organism development|spermatogenesis|protein transporter activity|cell differentiation|A2A adenosine receptor binding|sequence-specific DNA binding|protein-containing complex binding|metal ion binding|perinuclear region of cytoplasm	-	-
MYO1D	971.859	761.027	1455.22	375.935	568.258	448.188	1062.7	464.127	1.19526	0.000443383	0.00391017	MYO1D	Unconventional myosin-Id	GO:0000146,GO:0005516,GO:0005524,GO:0005768,GO:0005790,GO:0005829,GO:0005903,GO:0010923,GO:0016323,GO:0016459,GO:0030424,GO:0030673,GO:0030898,GO:0031410,GO:0043005,GO:0043025,GO:0043209,GO:0048306,GO:0051015,GO:0051641,GO:0061502,GO:0097440	microfilament motor activity|calmodulin binding|ATP binding|endosome|smooth endoplasmic reticulum|cytosol|brush border|negative regulation of phosphatase activity|basolateral plasma membrane|myosin complex|axon|axolemma|actin-dependent ATPase activity|cytoplasmic vesicle|neuron projection|neuronal cell body|myelin sheath|calcium-dependent protein binding|actin filament binding|cellular localizati…	-	-
REEP1	807.373	2134.59	244.172	331.498	138.644	337.652	1062.04	269.265	1.97967	0.00364833	0.021378	REEP1	Receptor expression-enhancing protein 1	GO:0005737,GO:0005783,GO:0005789,GO:0008017,GO:0016020,GO:0016021,GO:0031849,GO:0031966,GO:0032386,GO:0051205,GO:0071782,GO:0071786	cytoplasm|endoplasmic reticulum|endoplasmic reticulum membrane|microtubule binding|membrane|integral component of membrane|olfactory receptor binding|mitochondrial membrane|regulation of intracellular transport|protein insertion into membrane|endoplasmic reticulum tubular network|endoplasmic reticulum tubular network organization	-	-
TPP1	918.575	1092.95	1160.91	333.276	445.121	417.963	1057.48	398.786	1.40708	8.65784e-09	3.16296e-07	TPP1	Tripeptidyl-peptidase 1	GO:0004175,GO:0004252,GO:0005764,GO:0006508,GO:0007399,GO:0008240,GO:0042470,GO:0043171,GO:0045453,GO:0046872	endopeptidase activity|serine-type endopeptidase activity|lysosome|proteolysis|nervous system development|tripeptidyl-peptidase activity|melanosome|peptide catabolic process|bone resorption|metal ion binding	path:bom04142	Lysosome
NR1D1	869.924	1691.29	609.34	146.641	255.397	134.715	1056.85	178.918	2.56272	2.59153e-08	8.63446e-07	NR1D1	Nuclear receptor subfamily 1 group D member 1	GO:0000122,GO:0000790,GO:0000976,GO:0000977,GO:0000981,GO:0001078,GO:0001222,GO:0003707,GO:0005634,GO:0005737,GO:0005978,GO:0007275,GO:0008134,GO:0008270,GO:0009755,GO:0010498,GO:0010871,GO:0016604,GO:0019216,GO:0020037,GO:0030154,GO:0030374,GO:0030425,GO:0032922,GO:0033993,GO:0034144,GO:0035947,GO:0038023,GO:0042632,GO:0042752,GO:0043197,GO:0044321,GO:0045598,GO:0045892,GO:0045893,GO:0045944,GO:…	negative regulation of transcription by RNA polymerase II|nuclear chromatin|transcription regulatory region sequence-specific DNA binding|RNA polymerase II regulatory region sequence-specific DNA binding|DNA-binding transcription factor activity, RNA polymerase II-specific|proximal promoter DNA-binding transcription repressor activity, RNA polymerase II-specific|transcription corepressor binding|…	path:bom04710	Circadian rhythm
LOC102272594	1135.19	696.607	1330.96	126.2	66.5857	351.469	1054.25	181.418	2.53839	1.11558e-05	0.000174338	-	Dihydrodiol dehydrogenase 3	GO:0004032,GO:0005737,GO:0006693,GO:0008106,GO:0008202,GO:0016229,GO:0016491,GO:0042448,GO:0044597,GO:0044598,GO:0047023,GO:0047086	alditol:NADP+ 1-oxidoreductase activity|cytoplasm|prostaglandin metabolic process|alcohol dehydrogenase (NADP+) activity|steroid metabolic process|steroid dehydrogenase activity|oxidoreductase activity|progesterone metabolic process|daunorubicin metabolic process|doxorubicin metabolic process|androsterone dehydrogenase activity|ketosteroid monooxygenase activity	-	-
PPFIBP2	1029.78	726.087	1402.9	271.064	425.966	470.64	1052.92	389.223	1.4357	7.26543e-05	0.000859012	PPFIBP2	Liprin-beta-2	GO:0005615,GO:0005622,GO:0005829,GO:0042802,GO:0098793	extracellular space|intracellular|cytosol|identical protein binding|presynapse	-	-
LOC102284305	1049.47	973.94	1124.94	361.715	327.456	445.597	1049.45	378.256	1.47196	4.51283e-10	2.11515e-08	COX15	Cytochrome c oxidase assembly protein COX15 homolog	GO:0004129,GO:0005634,GO:0005743,GO:0006784,GO:0008535,GO:0016021,GO:0016627,GO:0016653,GO:0070069	cytochrome-c oxidase activity|nucleus|mitochondrial inner membrane|heme a biosynthetic process|respiratory chain complex IV assembly|integral component of membrane|oxidoreductase activity, acting on the CH-CH group of donors|oxidoreductase activity, acting on NAD(P)H, heme protein as acceptor|cytochrome complex	path:bom00190,path:bom00860,path:bom04714	Oxidative phosphorylation|Porphyrin and chlorophyll metabolism|Thermogenesis
VLDLR	803.898	1015.43	1326.6	167.082	290.97	138.17	1048.64	198.741	2.40006	2.2877e-10	1.14447e-08	VLDLR	Very low-density lipoprotein receptor	GO:0000122,GO:0005509,GO:0005905,GO:0006869,GO:0008203,GO:0016021,GO:0021517,GO:0030229,GO:0034185,GO:0034189,GO:0034361,GO:0034437,GO:0034447,GO:0038025,GO:0043235,GO:0045860,GO:0048306,GO:0048813,GO:1900006	negative regulation of transcription by RNA polymerase II|calcium ion binding|clathrin-coated pit|lipid transport|cholesterol metabolic process|integral component of membrane|ventral spinal cord development|very-low-density lipoprotein particle receptor activity|apolipoprotein binding|very-low-density lipoprotein particle binding|very-low-density lipoprotein particle|glycoprotein transporter acti…	-	-
GSTK1	995.026	1027.44	1119.49	257.733	363.941	426.599	1047.32	349.424	1.58356	9.63642e-09	3.50509e-07	GSTK1	Glutathione S-transferase kappa 1	GO:0004364,GO:0004602,GO:0005102,GO:0005622,GO:0005739,GO:0005759,GO:0005777,GO:0005782,GO:0005829,GO:0006625,GO:0006749,GO:0015035,GO:0016020,GO:0030855,GO:0070062,GO:1901687	glutathione transferase activity|glutathione peroxidase activity|signaling receptor binding|intracellular|mitochondrion|mitochondrial matrix|peroxisome|peroxisomal matrix|cytosol|protein targeting to peroxisome|glutathione metabolic process|protein disulfide oxidoreductase activity|membrane|epithelial cell differentiation|extracellular exosome|glutathione derivative biosynthetic process	path:bom00480,path:bom00980,path:bom00982,path:bom04146,path:bom05204	Glutathione metabolism|Metabolism of xenobiotics by cytochrome P450|Drug metabolism - cytochrome P450|Peroxisome|Chemical carcinogenesis
IDE	915.1	989.226	1223.04	439.035	445.121	474.958	1042.46	453.038	1.20234	1.53561e-07	4.21445e-06	IDE	Insulin-degrading enzyme	GO:0004222,GO:0005102,GO:0005524,GO:0005615,GO:0005634,GO:0005739,GO:0005782,GO:0005829,GO:0005886,GO:0008270,GO:0008340,GO:0009986,GO:0010815,GO:0010992,GO:0032461,GO:0042447,GO:0042803,GO:0043559,GO:0050435,GO:0051260,GO:0051603,GO:0140036,GO:1901143	metalloendopeptidase activity|signaling receptor binding|ATP binding|extracellular space|nucleus|mitochondrion|peroxisomal matrix|cytosol|plasma membrane|zinc ion binding|determination of adult lifespan|cell surface|bradykinin catabolic process|ubiquitin recycling|positive regulation of protein oligomerization|hormone catabolic process|protein homodimerization activity|insulin binding|amyloid-bet…	path:bom05010	Alzheimer disease
LRP4	1083.06	1277.48	754.318	3420.74	6511.71	4053.55	1038.29	4662	-2.16675	9.45178e-10	4.18769e-08	LRP4	Low-density lipoprotein receptor-related protein 4	GO:0001822,GO:0001942,GO:0005509,GO:0005886,GO:0006897,GO:0009953,GO:0009954,GO:0009986,GO:0014069,GO:0016021,GO:0016055,GO:0030279,GO:0030425,GO:0030509,GO:0030971,GO:0031594,GO:0034185,GO:0042475,GO:0042733,GO:0042803,GO:0043025,GO:0044853,GO:0048813,GO:0050731,GO:0050771,GO:0050808,GO:0051124,GO:0051290,GO:0060173,GO:0071340,GO:0090090,GO:0097060,GO:0097104,GO:0097105,GO:0097110,GO:1901631,GO:…	kidney development|hair follicle development|calcium ion binding|plasma membrane|endocytosis|dorsal/ventral pattern formation|proximal/distal pattern formation|cell surface|postsynaptic density|integral component of membrane|Wnt signaling pathway|negative regulation of ossification|dendrite|BMP signaling pathway|receptor tyrosine kinase binding|neuromuscular junction|apolipoprotein binding|odonto…	-	-
DOCK11	1005.45	1096.23	1001.76	190.189	342.962	231.434	1034.48	254.862	2.02143	1.48139e-11	8.9415e-10	DOCK11	Dedicator of cytokinesis protein 11	GO:0001782,GO:0002315,GO:0005085,GO:0005089,GO:0005829,GO:0007264,GO:0007596,GO:0043547,GO:0051491	B cell homeostasis|marginal zone B cell differentiation|guanyl-nucleotide exchange factor activity|Rho guanyl-nucleotide exchange factor activity|cytosol|small GTPase mediated signal transduction|blood coagulation|positive regulation of GTPase activity|positive regulation of filopodium assembly	-	-
SDC2	1171.1	1456.54	473.084	2240.5	1901.8	2426.6	1033.57	2189.63	-1.08309	0.0104842	0.0485695	SDC2	Syndecan-2	GO:0009986,GO:0016021,GO:0030165,GO:0042802,GO:0048813,GO:0048814	cell surface|integral component of membrane|PDZ domain binding|identical protein binding|dendrite morphogenesis|regulation of dendrite morphogenesis	path:bom04514,path:bom05144,path:bom05205,path:bom05418	Cell adhesion molecules (CAMs)|Malaria|Proteoglycans in cancer|Fluid shear stress and atherosclerosis
NOP56	1217.43	720.628	1155.46	3149.68	1715.72	2263.39	1031.17	2376.26	-1.20449	0.000516883	0.00442485	Nop56	Nucleolar protein 56	GO:0001650,GO:0005654,GO:0005732,GO:0005737,GO:0030515,GO:0031428,GO:0032040,GO:0042254,GO:0070761,GO:1990226	fibrillar center|nucleoplasm|small nucleolar ribonucleoprotein complex|cytoplasm|snoRNA binding|box C/D snoRNP complex|small-subunit processome|ribosome biogenesis|pre-snoRNP complex|histone methyltransferase binding	path:bom03008	Ribosome biogenesis in eukaryotes
LOC102279872	947.534	910.612	1232.85	269.287	198.845	405.873	1030.33	291.335	1.82206	1.0774e-07	3.05244e-06	Cbr3	Carbonyl reductase [NADPH] 3	GO:0000253,GO:0004090,GO:0005654,GO:0005829,GO:0042376,GO:0050890,GO:0070402	3-keto sterol reductase activity|carbonyl reductase (NADPH) activity|nucleoplasm|cytosol|phylloquinone catabolic process|cognition|NADPH binding	path:bom00590,path:bom00980	Arachidonic acid metabolism|Metabolism of xenobiotics by cytochrome P450
VWA8	990.393	886.591	1208.87	277.285	183.339	291.02	1028.62	250.548	2.03726	4.03593e-12	2.64703e-10	VWA8	von Willebrand factor A domain-containing protein 8	GO:0005524,GO:0005739,GO:0016887	ATP binding|mitochondrion|ATPase activity	-	-
MCU	1068	928.081	1074.79	573.234	553.664	408.464	1023.63	511.787	1.00019	5.13866e-05	0.000640276	MCU	Calcium uniporter protein, mitochondrial	GO:0005262,GO:0005739,GO:0005743,GO:0006851,GO:0015292,GO:0019722,GO:0031305,GO:0032024,GO:0034704,GO:0036444,GO:0042593,GO:0042802,GO:0051259,GO:0051560,GO:0051561,GO:1990246	calcium channel activity|mitochondrion|mitochondrial inner membrane|mitochondrial calcium ion transmembrane transport|uniporter activity|calcium-mediated signaling|integral component of mitochondrial inner membrane|positive regulation of insulin secretion|calcium channel complex|calcium import into the mitochondrion|glucose homeostasis|identical protein binding|protein complex oligomerization|mit…	path:bom04020,path:bom04218,path:bom04621	Calcium signaling pathway|Cellular senescence|NOD-like receptor signaling pathway
FOXP1	909.308	1201.05	958.158	343.94	692.309	392.92	1022.84	476.39	1.10257	0.00155224	0.010779	FOXP1	Forkhead box protein P1	GO:0000122,GO:0000978,GO:0001701,GO:0002053,GO:0002329,GO:0002639,GO:0003682,GO:0003705,GO:0005634,GO:0007519,GO:0008045,GO:0021517,GO:0033152,GO:0042803,GO:0043621,GO:0045214,GO:0045892,GO:0045944,GO:0046872,GO:0046982,GO:0048745,GO:0050679,GO:0055007,GO:0060043,GO:0061140,GO:0061470,GO:0072358,GO:0072619,GO:0098582,GO:0098900,GO:1901250,GO:2000727	negative regulation of transcription by RNA polymerase II|RNA polymerase II proximal promoter sequence-specific DNA binding|in utero embryonic development|positive regulation of mesenchymal cell proliferation|pre-B cell differentiation|positive regulation of immunoglobulin production|chromatin binding|transcription factor activity, RNA polymerase II distal enhancer sequence-specific binding|nucle…	-	-
GMDS	1058.74	869.121	1103.13	311.057	480.694	482.73	1010.33	424.827	1.24985	1.05981e-05	0.000167033	GMDS	GDP-mannose 4,6 dehydratase	GO:0005737,GO:0005829,GO:0007219,GO:0008446,GO:0019673,GO:0042351,GO:0042802,GO:0070062,GO:0070401	cytoplasm|cytosol|Notch signaling pathway|GDP-mannose 4,6-dehydratase activity|GDP-mannose metabolic process|'de novo' GDP-L-fucose biosynthetic process|identical protein binding|extracellular exosome|NADP+ binding	path:bom00051,path:bom00520	Fructose and mannose metabolism|Amino sugar and nucleotide sugar metabolism
ADD3	1005.45	1124.62	892.754	1931.22	2527.52	1740.07	1007.61	2066.27	-1.03605	4.92857e-05	0.000619193	ADD3	Gamma-adducin	-	-	-	-
LNPEP	974.176	1113.7	924.366	149.307	340.225	297.065	1004.08	262.199	1.93722	6.99983e-08	2.09175e-06	LNPEP	Leucyl-cystinyl aminopeptidase	GO:0000209,GO:0002480,GO:0004177,GO:0005576,GO:0005737,GO:0005765,GO:0005829,GO:0005887,GO:0006508,GO:0007267,GO:0007565,GO:0008237,GO:0008270,GO:0016020,GO:0030163,GO:0030659,GO:0031905,GO:0042277,GO:0043171,GO:0048471,GO:0060395,GO:0070006,GO:0120163	protein polyubiquitination|antigen processing and presentation of exogenous peptide antigen via MHC class I, TAP-independent|aminopeptidase activity|extracellular region|cytoplasm|lysosomal membrane|cytosol|integral component of plasma membrane|proteolysis|cell-cell signaling|female pregnancy|metallopeptidase activity|zinc ion binding|membrane|protein catabolic process|cytoplasmic vesicle membran…	path:bom04614	Renin-angiotensin system
ST3GAL4	1140.98	655.116	1211.05	352.828	397.69	305.7	1002.38	352.073	1.50954	3.05308e-06	5.73408e-05	ST3GAL4	CMP-N-acetylneuraminate-beta-galactosamide-alpha-2,3-sialyltransferase 4	-	-	path:bom00601	Glycosphingolipid biosynthesis - lacto and neolacto series
SORD	989.235	536.103	1466.12	147.53	89.389	246.115	997.154	161.011	2.63026	8.66436e-08	2.51463e-06	SORD	Sorbitol dehydrogenase	GO:0003939,GO:0006062,GO:0008270,GO:0030317,GO:0031514,GO:0031966,GO:0042802,GO:0046370,GO:0051160,GO:0051287,GO:0070062	L-iditol 2-dehydrogenase activity|sorbitol catabolic process|zinc ion binding|flagellated sperm motility|motile cilium|mitochondrial membrane|identical protein binding|fructose biosynthetic process|L-xylitol catabolic process|NAD binding|extracellular exosome	path:bom00040,path:bom00051	Pentose and glucuronate interconversions|Fructose and mannose metabolism
HIBCH	1058.74	863.662	1064.98	408.818	312.861	356.65	995.794	359.443	1.46994	7.96836e-10	3.59742e-08	HIBCH	3-hydroxyisobutyryl-CoA hydrolase, mitochondrial	GO:0003860,GO:0005739,GO:0006574,GO:0006635	3-hydroxyisobutyryl-CoA hydrolase activity|mitochondrion|valine catabolic process|fatty acid beta-oxidation	path:bom00280,path:bom00410,path:bom00640	Valine, leucine and isoleucine degradation|beta-Alanine metabolism|Propanoate metabolism
RAB19	888.458	461.857	1631.81	49.7691	33.7489	82.9018	994.042	55.4733	4.16256	2.76545e-15	2.85755e-13	RAB19	Ras-related protein Rab-19	GO:0000139,GO:0003924,GO:0005525,GO:0005789,GO:0005886,GO:0006886,GO:0006888,GO:0032482	Golgi membrane|GTPase activity|GTP binding|endoplasmic reticulum membrane|plasma membrane|intracellular protein transport|ER to Golgi vesicle-mediated transport|Rab protein signal transduction	-	-
CXADR	955.642	803.609	1188.16	262.177	443.296	217.617	982.47	307.697	1.67521	2.71384e-06	5.18461e-05	CXADR	Coxsackievirus and adenovirus receptor homolog	GO:0001669,GO:0005634,GO:0005737,GO:0005886,GO:0005912,GO:0005923,GO:0007005,GO:0007157,GO:0007507,GO:0008013,GO:0008354,GO:0010669,GO:0016021,GO:0016323,GO:0016327,GO:0030165,GO:0030175,GO:0030426,GO:0030593,GO:0031532,GO:0034109,GO:0043005,GO:0044297,GO:0045121,GO:0045216,GO:0046629,GO:0048739,GO:0050839,GO:0071253,GO:0086067	acrosomal vesicle|nucleus|cytoplasm|plasma membrane|adherens junction|bicellular tight junction|mitochondrion organization|heterophilic cell-cell adhesion via plasma membrane cell adhesion molecules|heart development|beta-catenin binding|germ cell migration|epithelial structure maintenance|integral component of membrane|basolateral plasma membrane|apicolateral plasma membrane|PDZ domain binding|f…	path:bom05416	Viral myocarditis
LOC102265001	992.71	839.641	1105.31	469.252	487.991	500.001	979.222	485.748	1.0114	5.25027e-06	9.11086e-05	GATD3A	Glutamine amidotransferase-like class 1 domain-containing protein 3A, mitochondrial	GO:0005739	mitochondrion	-	-
CTSZ	1068	939	924.366	436.369	294.619	588.948	977.123	439.978	1.15083	0.000333902	0.00308854	CTSZ	Cathepsin Z	GO:0004197,GO:0005615,GO:0005764,GO:0051603	cysteine-type endopeptidase activity|extracellular space|lysosome|proteolysis involved in cellular protein catabolic process	path:bom04142,path:bom04210	Lysosome|Apoptosis
DOCK8	935.95	740.281	1250.29	105.759	100.335	150.259	975.508	118.784	3.0373	1.11296e-20	2.23383e-18	DOCK8	Dedicator of cytokinesis protein 8	GO:0001771,GO:0005085,GO:0005737,GO:0005829,GO:0007264,GO:0007596,GO:0016020,GO:0031256,GO:0031258,GO:0036336,GO:0043547,GO:0061485,GO:0070233,GO:1903905,GO:1990869,GO:2000406	immunological synapse formation|guanyl-nucleotide exchange factor activity|cytoplasm|cytosol|small GTPase mediated signal transduction|blood coagulation|membrane|leading edge membrane|lamellipodium membrane|dendritic cell migration|positive regulation of GTPase activity|memory T cell proliferation|negative regulation of T cell apoptotic process|positive regulation of establishment of T cell polar…	-	-
PPRC1	941.742	908.428	1051.9	2570.22	1466.71	1957.69	967.357	1998.21	-1.04659	0.000265627	0.00255195	PPRC1	Peroxisome proliferator-activated receptor gamma coactivator-related protein 1	GO:0003723,GO:0005634,GO:0005654,GO:0007005,GO:0008134,GO:0030374,GO:0045944,GO:0051091	RNA binding|nucleus|nucleoplasm|mitochondrion organization|transcription factor binding|nuclear receptor transcription coactivator activity|positive regulation of transcription by RNA polymerase II|positive regulation of DNA-binding transcription factor activity	-	-
ETS2	949.851	616.901	1328.78	3276.76	3026.46	2931.79	965.176	3078.34	-1.67327	4.21923e-07	1.00412e-05	ETS2	Protein C-ets-2	GO:0000981,GO:0005634,GO:0006357,GO:0030154,GO:0043565	DNA-binding transcription factor activity, RNA polymerase II-specific|nucleus|regulation of transcription by RNA polymerase II|cell differentiation|sequence-specific DNA binding	path:bom04014,path:bom05166	Ras signaling pathway|Human T-cell leukemia virus 1 infection
SAR1B	986.918	754.476	1153.28	339.497	493.464	241.797	964.89	358.252	1.42963	4.93592e-05	0.000619649	SAR1B	GTP-binding protein SAR1b	GO:0003400,GO:0003924,GO:0005525,GO:0005783,GO:0005789,GO:0006886,GO:0006888,GO:0016050,GO:0030127,GO:0032580,GO:0046872,GO:0061024,GO:0070863,GO:0070971	regulation of COPII vesicle coating|GTPase activity|GTP binding|endoplasmic reticulum|endoplasmic reticulum membrane|intracellular protein transport|ER to Golgi vesicle-mediated transport|vesicle organization|COPII vesicle coat|Golgi cisterna membrane|metal ion binding|membrane organization|positive regulation of protein exit from endoplasmic reticulum|endoplasmic reticulum exit site	path:bom04141,path:bom05134	Protein processing in endoplasmic reticulum|Legionellosis
HIGD1A	911.625	424.734	1554.42	437.257	247.188	209.845	963.592	298.097	1.69268	0.000889764	0.00690707	Higd1a	HIG1 domain family member 1A, mitochondrial	GO:0005634,GO:0005654,GO:0005739,GO:0005743,GO:0016020,GO:0016021,GO:0032991,GO:0042149,GO:0043066,GO:0055114,GO:0070469,GO:0071456,GO:0071902,GO:0090201	nucleus|nucleoplasm|mitochondrion|mitochondrial inner membrane|membrane|integral component of membrane|protein-containing complex|cellular response to glucose starvation|negative regulation of apoptotic process|oxidation-reduction process|respiratory chain|cellular response to hypoxia|positive regulation of protein serine/threonine kinase activity|negative regulation of release of cytochrome c fr…	-	-
DGKZ	902.358	1221.79	751.047	477.251	367.589	542.316	958.399	462.385	1.05142	0.000544727	0.00461577	DGKZ	Diacylglycerol kinase zeta	GO:0001727,GO:0003951,GO:0004143,GO:0005524,GO:0005634,GO:0005737,GO:0005886,GO:0006654,GO:0007205,GO:0008022,GO:0014069,GO:0016301,GO:0016477,GO:0016607,GO:0030027,GO:0030168,GO:0031571,GO:0035556,GO:0045930,GO:0046339,GO:0046486,GO:0046834,GO:0046872,GO:0090216,GO:0098978,GO:2001275	lipid kinase activity|NAD+ kinase activity|diacylglycerol kinase activity|ATP binding|nucleus|cytoplasm|plasma membrane|phosphatidic acid biosynthetic process|protein kinase C-activating G protein-coupled receptor signaling pathway|protein C-terminus binding|postsynaptic density|kinase activity|cell migration|nuclear speck|lamellipodium|platelet activation|mitotic G1 DNA damage checkpoint|intrace…	path:bom00561,path:bom00564,path:bom04070,path:bom04072,path:bom05231	Glycerolipid metabolism|Glycerophospholipid metabolism|Phosphatidylinositol signaling system|Phospholipase D signaling pathway|Choline metabolism in cancer
ABHD11	1001.98	764.302	1108.59	382.156	229.857	432.644	958.288	348.219	1.46021	1.17218e-05	0.00018148	ABHD11	Protein ABHD11	GO:0005739,GO:0016787	mitochondrion|hydrolase activity	-	-
HSPH1	992.71	562.308	1318.97	3983.31	2117.97	2609.68	957.994	2903.65	-1.59979	7.44644e-05	0.0008773	HSPH1	Heat shock protein 105 kDa	GO:0000774,GO:0005524,GO:0005634,GO:0005654,GO:0005829,GO:0005874,GO:0032991,GO:0043014,GO:0051085	adenyl-nucleotide exchange factor activity|ATP binding|nucleus|nucleoplasm|cytosol|microtubule|protein-containing complex|alpha-tubulin binding|chaperone cofactor-dependent protein refolding	path:bom04141	Protein processing in endoplasmic reticulum
CREBL2	771.464	826.538	1275.36	468.363	394.953	398.965	957.789	420.76	1.18681	5.69096e-05	0.000699673	CREBL2	cAMP-responsive element-binding protein-like 2	GO:0003677,GO:0003700,GO:0005634,GO:0016032,GO:0016604,GO:0030154,GO:0033138,GO:0045600,GO:0045893,GO:0046326,GO:0046889,GO:0050821	DNA binding|DNA-binding transcription factor activity|nucleus|viral process|nuclear body|cell differentiation|positive regulation of peptidyl-serine phosphorylation|positive regulation of fat cell differentiation|positive regulation of transcription, DNA-templated|positive regulation of glucose import|positive regulation of lipid biosynthetic process|protein stabilization	-	-
SLC6A9	874.558	531.736	1463.94	415.928	519.003	305.7	956.745	413.544	1.21023	0.0045175	0.0253185	SLC6A9	Sodium- and chloride-dependent glycine transporter 1	GO:0005283,GO:0005328,GO:0005886,GO:0005887,GO:0015187,GO:0061537,GO:0098793	amino acid:sodium symporter activity|neurotransmitter:sodium symporter activity|plasma membrane|integral component of plasma membrane|glycine transmembrane transporter activity|glycine secretion, neurotransmission|presynapse	path:bom04721	Synaptic vesicle cycle
ELN	1018.19	1333.16	514.506	30741.3	15766.2	19298	955.287	21935.2	-4.52119	2.89849e-26	9.28575e-24	-	-	-	-	path:bom04974	Protein digestion and absorption
PAQR6	999.66	942.276	920.006	175.081	238.067	231.434	953.98	214.86	2.15055	1.89663e-19	3.14581e-17	PAQR6	Membrane progestin receptor delta	GO:0005496,GO:0005886,GO:0016021,GO:0038023	steroid binding|plasma membrane|integral component of membrane|signaling receptor activity	-	-
TRAK2	937.109	1094.04	820.811	466.586	324.719	544.906	950.655	445.404	1.09361	0.000205865	0.0020536	TRAK2	Trafficking kinesin-binding protein 2	GO:0005102,GO:0005634,GO:0005737,GO:0005739,GO:0005769,GO:0005886,GO:0006357,GO:0006493,GO:0006605,GO:0008089,GO:0008104,GO:0008333,GO:0017022,GO:0019894,GO:0019899,GO:0022008,GO:0030425,GO:0030911,GO:0031410,GO:0032839,GO:0043025,GO:0044295,GO:0047496,GO:0048311,GO:0048813,GO:0050771,GO:0050811,GO:0098957,GO:0098972,GO:1904115	signaling receptor binding|nucleus|cytoplasm|mitochondrion|early endosome|plasma membrane|regulation of transcription by RNA polymerase II|protein O-linked glycosylation|protein targeting|anterograde axonal transport|protein localization|endosome to lysosome transport|myosin binding|kinesin binding|enzyme binding|neurogenesis|dendrite|TPR domain binding|cytoplasmic vesicle|dendrite cytoplasm|neur…	path:bom04727	GABAergic synapse
DDI2	777.256	858.202	1203.42	316.39	710.551	324.699	946.293	450.546	1.07085	0.008535	0.0415623	DDI2	Protein DDI1 homolog 2	GO:0004190,GO:0005654,GO:0005829,GO:0016485,GO:0042802,GO:0043130	aspartic-type endopeptidase activity|nucleoplasm|cytosol|protein processing|identical protein binding|ubiquitin binding	-	-
LSS	990.393	654.024	1180.53	369.714	105.807	456.823	941.649	310.781	1.59907	0.00222314	0.0143603	LSS	Lanosterol synthase	GO:0000250,GO:0005789,GO:0005811,GO:0006694,GO:0006695	lanosterol synthase activity|endoplasmic reticulum membrane|lipid droplet|steroid biosynthetic process|cholesterol biosynthetic process	path:bom00100	Steroid biosynthesis
PDZD3	942.9	965.205	911.285	37.3269	16.4184	55.2678	939.797	36.3377	4.69027	9.13179e-30	3.62206e-27	PDZD3	Na(+)/H(+) exchange regulatory cofactor NHE-RF4	GO:0005829,GO:0005903,GO:0006811,GO:0006833,GO:0007168,GO:0008022,GO:0008200,GO:0009636,GO:0010754,GO:0030251,GO:0035003,GO:0045177,GO:1990381	cytosol|brush border|ion transport|water transport|receptor guanylyl cyclase signaling pathway|protein C-terminus binding|ion channel inhibitor activity|response to toxic substance|negative regulation of cGMP-mediated signaling|guanylate cyclase inhibitor activity|subapical complex|apical part of cell|ubiquitin-specific protease binding	-	-
PGM1	969.543	957.562	888.394	399.931	422.317	556.133	938.499	459.46	1.03021	1.9167e-05	0.000275262	PGM1	Phosphoglucomutase-1	GO:0000287,GO:0004614,GO:0005829,GO:0005978,GO:0006006,GO:0019388	magnesium ion binding|phosphoglucomutase activity|cytosol|glycogen biosynthetic process|glucose metabolic process|galactose catabolic process	path:bom00010,path:bom00030,path:bom00052,path:bom00230,path:bom00500,path:bom00520	Glycolysis / Gluconeogenesis|Pentose phosphate pathway|Galactose metabolism|Purine metabolism|Starch and sucrose metabolism|Amino sugar and nucleotide sugar metabolism
FCGRT	952.167	1077.67	775.029	2413.8	1673.76	2277.21	934.954	2121.59	-1.18222	1.086e-05	0.000170837	FCGRT	IgG receptor FcRn large subunit p51	GO:0005886,GO:0016021	plasma membrane|integral component of membrane	-	-
KDM1B	930.159	739.19	1132.57	280.84	302.828	406.737	933.971	330.135	1.50015	3.21916e-07	7.94489e-06	KDM1B	Lysine-specific histone demethylase 1B	GO:0000786,GO:0003677,GO:0005634,GO:0005654,GO:0006349,GO:0007275,GO:0008270,GO:0016491,GO:0016579,GO:0032452,GO:0034648,GO:0034649,GO:0034720,GO:0042393,GO:0043046,GO:0044030,GO:0071949	nucleosome|DNA binding|nucleus|nucleoplasm|regulation of gene expression by genetic imprinting|multicellular organism development|zinc ion binding|oxidoreductase activity|protein deubiquitination|histone demethylase activity|histone demethylase activity (H3-dimethyl-K4 specific)|histone demethylase activity (H3-monomethyl-K4 specific)|histone H3-K4 demethylation|histone binding|DNA methylation in…	-	-
CIDEA	679.954	673.678	1442.14	95.9833	176.042	199.482	931.925	157.169	2.56788	4.75987e-09	1.84406e-07	CIDEA	Cell death activator CIDE-A	GO:0001659,GO:0005634,GO:0005737,GO:0005739,GO:0005740,GO:0005811,GO:0005829,GO:0006629,GO:0006915,GO:0008219,GO:0010890,GO:0019915,GO:0030512,GO:0032720,GO:0034389,GO:0035634,GO:0042803,GO:0050710,GO:0050995,GO:0120163,GO:1900118,GO:1902510	temperature homeostasis|nucleus|cytoplasm|mitochondrion|mitochondrial envelope|lipid droplet|cytosol|lipid metabolic process|apoptotic process|cell death|positive regulation of sequestering of triglyceride|lipid storage|negative regulation of transforming growth factor beta receptor signaling pathway|negative regulation of tumor necrosis factor production|lipid droplet organization|response to st…	-	-
DOCK1	858.341	789.415	1145.65	443.479	390.393	502.592	931.134	445.488	1.06353	6.14907e-05	0.000749358	DOCK1	Dedicator of cytokinesis protein 1	GO:0005089,GO:0005096,GO:0005634,GO:0005737,GO:0005829,GO:0006911,GO:0006915,GO:0007010,GO:0007165,GO:0007229,GO:0007264,GO:0007596,GO:0010634,GO:0016020,GO:0016477,GO:0016607,GO:0017124,GO:0032045,GO:0038096,GO:0048010,GO:1900026	Rho guanyl-nucleotide exchange factor activity|GTPase activator activity|nucleus|cytoplasm|cytosol|phagocytosis, engulfment|apoptotic process|cytoskeleton organization|signal transduction|integrin-mediated signaling pathway|small GTPase mediated signal transduction|blood coagulation|positive regulation of epithelial cell migration|membrane|cell migration|nuclear speck|SH3 domain binding|guanyl-nu…	path:bom04510,path:bom04810,path:bom05100,path:bom05135	Focal adhesion|Regulation of actin cytoskeleton|Bacterial invasion of epithelial cells|Yersinia infection
SLC2A4	889.616	1700.03	199.48	335.942	217.088	353.196	929.708	302.075	1.62181	0.010684	0.0493267	SLC2A4	Solute carrier family 2, facilitated glucose transporter member 4	GO:0005355,GO:0005768,GO:0005829,GO:0005886,GO:0005887,GO:0009897,GO:0010021,GO:0012505,GO:0030140,GO:0030659,GO:0032593,GO:0032869,GO:0042383,GO:0042593,GO:0044381,GO:0045121,GO:0048471,GO:0050873,GO:0070062,GO:0071356,GO:0071470	glucose transmembrane transporter activity|endosome|cytosol|plasma membrane|integral component of plasma membrane|external side of plasma membrane|amylopectin biosynthetic process|endomembrane system|trans-Golgi network transport vesicle|cytoplasmic vesicle membrane|insulin-responsive compartment|cellular response to insulin stimulus|sarcolemma|glucose homeostasis|glucose import in response to in…	path:bom04068,path:bom04152,path:bom04910,path:bom04920,path:bom04930,path:bom04931	FoxO signaling pathway|AMPK signaling pathway|Insulin signaling pathway|Adipocytokine signaling pathway|Type II diabetes mellitus|Insulin resistance
LOC102280946	1100.44	639.83	1022.47	363.492	378.535	632.989	920.913	458.339	1.00642	0.00495972	0.0271343	Bco2	Beta,beta-carotene 9',10'-oxygenase	GO:0003834,GO:0004744,GO:0005622,GO:0005739,GO:0010436,GO:0016116,GO:0016119,GO:0016121,GO:0016122,GO:0016702,GO:0042573,GO:0042574,GO:0046872,GO:0051881,GO:0055114,GO:0102076,GO:2000377	beta-carotene 15,15'-monooxygenase activity|retinal isomerase activity|intracellular|mitochondrion|carotenoid dioxygenase activity|carotenoid metabolic process|carotene metabolic process|carotene catabolic process|xanthophyll metabolic process|oxidoreductase activity, acting on single donors with incorporation of molecular oxygen, incorporation of two atoms of oxygen|retinoic acid metabolic proce…	-	-
ARRB1	814.323	757.751	1190.34	370.602	649.438	354.923	920.805	458.321	1.00676	0.00485577	0.0267147	ARRB1	Beta-arrestin-1	GO:0000785,GO:0000822,GO:0001934,GO:0002029,GO:0002031,GO:0002092,GO:0005096,GO:0005159,GO:0005547,GO:0005737,GO:0005829,GO:0005886,GO:0006366,GO:0006511,GO:0007602,GO:0008134,GO:0015031,GO:0016567,GO:0016604,GO:0030132,GO:0030276,GO:0031143,GO:0031397,GO:0031410,GO:0031434,GO:0031623,GO:0031625,GO:0031701,GO:0032050,GO:0032088,GO:0032092,GO:0032715,GO:0032717,GO:0033130,GO:0033138,GO:0035025,GO:…	chromatin|inositol hexakisphosphate binding|positive regulation of protein phosphorylation|desensitization of G protein-coupled receptor signaling pathway|G protein-coupled receptor internalization|positive regulation of receptor internalization|GTPase activator activity|insulin-like growth factor receptor binding|phosphatidylinositol-3,4,5-trisphosphate binding|cytoplasm|cytosol|plasma membrane|…	path:bom04010,path:bom04062,path:bom04144,path:bom04340,path:bom04740,path:bom04926,path:bom04928,path:bom05032	MAPK signaling pathway|Chemokine signaling pathway|Endocytosis|Hedgehog signaling pathway|Olfactory transduction|Relaxin signaling pathway|Parathyroid hormone synthesis, secretion and action|Morphine addiction
LOC102283375	893.091	351.579	1514.09	487.915	251.749	240.07	919.585	326.578	1.49357	0.00574286	0.0305635	Higd1a	HIG1 domain family member 1A, mitochondrial	GO:0005634,GO:0005654,GO:0005739,GO:0005743,GO:0016020,GO:0016021,GO:0032991,GO:0042149,GO:0043066,GO:0055114,GO:0070469,GO:0071456,GO:0071902,GO:0090201	nucleus|nucleoplasm|mitochondrion|mitochondrial inner membrane|membrane|integral component of membrane|protein-containing complex|cellular response to glucose starvation|negative regulation of apoptotic process|oxidation-reduction process|respiratory chain|cellular response to hypoxia|positive regulation of protein serine/threonine kinase activity|negative regulation of release of cytochrome c fr…	-	-
SULT1C4	862.974	811.252	1068.25	122.645	442.384	534.544	914.16	366.524	1.3185	0.00913948	0.0438269	SULT1C4	Sulfotransferase 1C4	-	-	-	-
FOXO4	786.523	1292.76	661.663	409.707	410.46	519.863	913.649	446.676	1.03239	0.00216717	0.0140478	FOXO4	Forkhead box protein O4	-	-	path:bom04014,path:bom04068	Ras signaling pathway|FoxO signaling pathway
FBP1	1230.17	826.538	682.374	143.086	63.8493	119.171	913.028	108.702	3.06971	1.46379e-14	1.36231e-12	FBP1	Fructose-1,6-bisphosphatase 1	GO:0000122,GO:0005634,GO:0005737,GO:0005829,GO:0005986,GO:0006000,GO:0006002,GO:0006094,GO:0006111,GO:0016208,GO:0016311,GO:0030308,GO:0030388,GO:0035690,GO:0042132,GO:0042802,GO:0045820,GO:0046580,GO:0046872,GO:0048029,GO:0051289,GO:0071286	negative regulation of transcription by RNA polymerase II|nucleus|cytoplasm|cytosol|sucrose biosynthetic process|fructose metabolic process|fructose 6-phosphate metabolic process|gluconeogenesis|regulation of gluconeogenesis|AMP binding|dephosphorylation|negative regulation of cell growth|fructose 1,6-bisphosphate metabolic process|cellular response to drug|fructose 1,6-bisphosphate 1-phosphatase…	path:bom00010,path:bom00030,path:bom00051,path:bom04152,path:bom04910,path:bom04922	Glycolysis / Gluconeogenesis|Pentose phosphate pathway|Fructose and mannose metabolism|AMPK signaling pathway|Insulin signaling pathway|Glucagon signaling pathway
LOC102268082	926.684	831.998	966.878	2012.1	1570.69	2272.03	908.52	1951.6	-1.10314	6.0087e-06	0.000102014	MAGED1	Melanoma-associated antigen D1	GO:0000785,GO:0005634,GO:0005737,GO:0005886,GO:0032922,GO:0042981	chromatin|nucleus|cytoplasm|plasma membrane|circadian regulation of gene expression|regulation of apoptotic process	path:bom04722	Neurotrophin signaling pathway
MSMO1	926.684	538.287	1252.47	331.498	228.033	409.327	905.814	322.953	1.48771	0.000195296	0.00196463	MSMO1	Methylsterol monooxygenase 1	GO:0000254,GO:0005506,GO:0005783,GO:0005789,GO:0005886,GO:0006631,GO:0006695,GO:0008202,GO:0016021,GO:0016126	C-4 methylsterol oxidase activity|iron ion binding|endoplasmic reticulum|endoplasmic reticulum membrane|plasma membrane|fatty acid metabolic process|cholesterol biosynthetic process|steroid metabolic process|integral component of membrane|sterol biosynthetic process	path:bom00100	Steroid biosynthesis
NQO1	956.801	1237.08	510.145	44.4367	27.364	34.5424	901.341	35.4477	4.66783	7.05773e-29	2.61277e-26	NQO1	NAD(P)H dehydrogenase [quinone] 1	GO:0003955,GO:0005829,GO:0006979,GO:0042802,GO:0043086	NAD(P)H dehydrogenase (quinone) activity|cytosol|response to oxidative stress|identical protein binding|negative regulation of catalytic activity	path:bom00130,path:bom05200,path:bom05225,path:bom05418	Ubiquinone and other terpenoid-quinone biosynthesis|Pathways in cancer|Hepatocellular carcinoma|Fluid shear stress and atherosclerosis
MCCC1	1087.69	835.273	772.848	242.625	345.698	340.243	898.605	309.522	1.53752	5.03263e-08	1.54399e-06	MCCC1	Methylcrotonoyl-CoA carboxylase subunit alpha, mitochondrial	GO:0002169,GO:0004075,GO:0004485,GO:0005524,GO:0005739,GO:0005759,GO:0005829,GO:0006552,GO:0006768,GO:0009374,GO:0046872,GO:0051291,GO:1905202	3-methylcrotonyl-CoA carboxylase complex, mitochondrial|biotin carboxylase activity|methylcrotonoyl-CoA carboxylase activity|ATP binding|mitochondrion|mitochondrial matrix|cytosol|leucine catabolic process|biotin metabolic process|biotin binding|metal ion binding|protein heterooligomerization|methylcrotonoyl-CoA carboxylase complex	path:bom00280	Valine, leucine and isoleucine degradation
POR	909.308	676.953	1108.59	2107.19	2039.53	2104.5	898.282	2083.74	-1.21394	4.24019e-06	7.62e-05	POR	NADPH--cytochrome P450 reductase	GO:0003958,GO:0005789,GO:0005829,GO:0009725,GO:0010181,GO:0016021,GO:0016491,GO:0050660,GO:0050661	NADPH-hemoprotein reductase activity|endoplasmic reticulum membrane|cytosol|response to hormone|FMN binding|integral component of membrane|oxidoreductase activity|flavin adenine dinucleotide binding|NADP binding	-	-
KCNC4	755.247	684.597	1251.38	195.522	117.665	366.149	897.075	226.445	1.98575	2.23893e-05	0.000316087	KCNC4	Potassium voltage-gated channel subfamily C member 4	GO:0005249,GO:0005251,GO:0005267,GO:0005886,GO:0006813,GO:0007268,GO:0008076,GO:0016021,GO:0030424,GO:0031594,GO:0032590,GO:0032809,GO:0034765,GO:0043025,GO:0043679,GO:0046928,GO:0051260,GO:0071805	voltage-gated potassium channel activity|delayed rectifier potassium channel activity|potassium channel activity|plasma membrane|potassium ion transport|chemical synaptic transmission|voltage-gated potassium channel complex|integral component of membrane|axon|neuromuscular junction|dendrite membrane|neuronal cell body membrane|regulation of ion transmembrane transport|neuronal cell body|axon term…	-	-
TCEA3	938.267	1158.46	590.809	133.31	296.443	369.604	895.847	266.452	1.74927	8.82471e-05	0.00101808	TCEA3	Transcription elongation factor A protein 3	GO:0003677,GO:0005634,GO:0006351,GO:0006355,GO:0008270	DNA binding|nucleus|transcription, DNA-templated|regulation of transcription, DNA-templated|zinc ion binding	-	-
RNASEH2A	842.124	964.113	837.162	240.847	215.263	423.144	881.133	293.085	1.58771	2.27172e-06	4.44707e-05	RNASEH2A	Ribonuclease H2 subunit A	GO:0003723,GO:0004523,GO:0005654,GO:0005829,GO:0006298,GO:0006401,GO:0032299,GO:0043137,GO:0046872	RNA binding|RNA-DNA hybrid ribonuclease activity|nucleoplasm|cytosol|mismatch repair|RNA catabolic process|ribonuclease H2 complex|DNA replication, removal of RNA primer|metal ion binding	path:bom03030	DNA replication
TOP2A	1175.73	277.333	1184.89	233.737	238.979	315.199	879.317	262.638	1.74318	0.000866377	0.00675385	TOP2A	DNA topoisomerase 2-alpha	GO:0000287,GO:0000712,GO:0000793,GO:0000819,GO:0002244,GO:0003677,GO:0003682,GO:0003723,GO:0003918,GO:0005080,GO:0005524,GO:0005634,GO:0005654,GO:0005730,GO:0005737,GO:0006265,GO:0006266,GO:0006974,GO:0007059,GO:0007143,GO:0008022,GO:0008094,GO:0008144,GO:0008301,GO:0009330,GO:0019035,GO:0019899,GO:0030263,GO:0032991,GO:0040016,GO:0042752,GO:0042803,GO:0042826,GO:0043065,GO:0043130,GO:0044774,GO:…	magnesium ion binding|resolution of meiotic recombination intermediates|condensed chromosome|sister chromatid segregation|hematopoietic progenitor cell differentiation|DNA binding|chromatin binding|RNA binding|DNA topoisomerase type II (ATP-hydrolyzing) activity|protein kinase C binding|ATP binding|nucleus|nucleoplasm|nucleolus|cytoplasm|DNA topological change|DNA ligation|cellular response to DN…	path:bom01524	Platinum drug resistance
CCDC91	858.341	898.601	877.494	342.163	196.108	398.101	878.145	312.124	1.49204	4.56346e-06	8.10476e-05	CCDC91	Coiled-coil domain-containing protein 91	GO:0005802,GO:0005829,GO:0015031,GO:0016020,GO:0090160	trans-Golgi network|cytosol|protein transport|membrane|Golgi to lysosome transport	-	-
FOS	1202.37	376.692	1035.55	1539.29	1525.09	3543.19	871.538	2202.52	-1.33762	0.00956958	0.0453361	FOS	Proto-oncogene c-Fos	GO:0000978,GO:0000979,GO:0001077,GO:0001102,GO:0003677,GO:0003682,GO:0003690,GO:0003700,GO:0005634,GO:0005654,GO:0005667,GO:0005783,GO:0005829,GO:0006355,GO:0007179,GO:0007399,GO:0031668,GO:0032993,GO:0034614,GO:0035914,GO:0035976,GO:0035994,GO:0042493,GO:0045672,GO:0046982,GO:0060395,GO:0070412,GO:0071276,GO:0071277	RNA polymerase II proximal promoter sequence-specific DNA binding|RNA polymerase II core promoter sequence-specific DNA binding|proximal promoter DNA-binding transcription activator activity, RNA polymerase II-specific|RNA polymerase II activating transcription factor binding|DNA binding|chromatin binding|double-stranded DNA binding|DNA-binding transcription factor activity|nucleus|nucleoplasm|tr…	path:bom01522,path:bom04010,path:bom04024,path:bom04210,path:bom04380,path:bom04620,path:bom04657,path:bom04658,path:bom04659,path:bom04660,path:bom04662,path:bom04668,path:bom04713,path:bom04725,path:bom04728,path:bom04915,path:bom04917,path:bom04921,path:bom04926,path:bom04928,path:bom05031,path:bom05132,path:bom05133,path:bom05135,path:bom05140,path:bom05142,path:bom05161,path:bom05162,path:bo…	Endocrine resistance|MAPK signaling pathway|cAMP signaling pathway|Apoptosis|Osteoclast differentiation|Toll-like receptor signaling pathway|IL-17 signaling pathway|Th1 and Th2 cell differentiation|Th17 cell differentiation|T cell receptor signaling pathway|B cell receptor signaling pathway|TNF signaling pathway|Circadian entrainment|Cholinergic synapse|Dopaminergic synapse|Estrogen signaling pat…
COLEC12	874.558	1071.12	666.023	2195.17	3467.93	2165.81	870.565	2609.64	-1.5838	8.53186e-07	1.86632e-05	COLEC12	Collectin-12	GO:0004888,GO:0005581,GO:0006910,GO:0006955,GO:0008329,GO:0016021,GO:0030169,GO:0030246,GO:0034138,GO:0046872,GO:0060355,GO:0071360	transmembrane signaling receptor activity|collagen trimer|phagocytosis, recognition|immune response|signaling pattern recognition receptor activity|integral component of membrane|low-density lipoprotein particle binding|carbohydrate binding|toll-like receptor 3 signaling pathway|metal ion binding|positive regulation of cell adhesion molecule production|cellular response to exogenous dsRNA	path:bom04145	Phagosome
KCNIP3	847.915	733.73	1021.38	34.6607	53.8158	59.5856	867.675	49.354	4.13555	1.14845e-38	9.566e-36	KCNIP3	Calsenilin	GO:0005244,GO:0005267,GO:0005509,GO:0005634,GO:0005783,GO:0005794,GO:0005829,GO:0006915,GO:0008076,GO:0015459,GO:0072659,GO:1901379	voltage-gated ion channel activity|potassium channel activity|calcium ion binding|nucleus|endoplasmic reticulum|Golgi apparatus|cytosol|apoptotic process|voltage-gated potassium channel complex|potassium channel regulator activity|protein localization to plasma membrane|regulation of potassium ion transmembrane transport	-	-
LAPTM5	752.93	693.331	1152.19	235.515	236.242	295.338	866.15	255.698	1.7601	7.70938e-09	2.86037e-07	LAPTM5	Lysosomal-associated transmembrane protein 5	GO:0005765,GO:0016020,GO:0016021	lysosomal membrane|membrane|integral component of membrane	path:bom04142	Lysosome
RCN1	969.543	1140.99	475.264	4651.64	3959.57	3430.06	861.933	4013.75	-2.21935	2.44467e-09	9.98181e-08	RCN1	Reticulocalbin-1	GO:0001701,GO:0005509,GO:0005783,GO:0005788,GO:0043010,GO:0043687,GO:0044267	in utero embryonic development|calcium ion binding|endoplasmic reticulum|endoplasmic reticulum lumen|camera-type eye development|post-translational protein modification|cellular protein metabolic process	-	-
NIFK	938.267	616.901	1030.1	2958.6	1433.87	1437.83	861.756	1943.43	-1.17328	0.00282242	0.0174921	NIFK	MKI67 FHA domain-interacting nucleolar phosphoprotein	GO:0000794,GO:0003723,GO:0005654,GO:0005730,GO:0005737	condensed nuclear chromosome|RNA binding|nucleoplasm|nucleolus|cytoplasm	-	-
LTBP3	1017.04	1159.56	405.5	1850.35	1986.62	2270.3	860.697	2035.76	-1.24205	0.00247797	0.0157259	LTBP3	Latent-transforming growth factor beta-binding protein 3	GO:0005509,GO:0005576,GO:0036363,GO:0050431,GO:0062023,GO:0070062,GO:1902462,GO:2000741	calcium ion binding|extracellular region|transforming growth factor beta activation|transforming growth factor beta binding|collagen-containing extracellular matrix|extracellular exosome|positive regulation of mesenchymal stem cell proliferation|positive regulation of mesenchymal stem cell differentiation	-	-
ACSS2	871.083	1002.33	706.355	148.419	151.414	243.524	859.922	181.119	2.24681	1.4039e-12	9.99472e-11	ACSS2	Acetyl-coenzyme A synthetase, cytoplasmic	GO:0003987,GO:0005524,GO:0005654,GO:0005737,GO:0005759,GO:0005829,GO:0006069,GO:0008610,GO:0016208,GO:0019413,GO:0019427,GO:0019542,GO:0043231	acetate-CoA ligase activity|ATP binding|nucleoplasm|cytoplasm|mitochondrial matrix|cytosol|ethanol oxidation|lipid biosynthetic process|AMP binding|acetate biosynthetic process|acetyl-CoA biosynthetic process from acetate|propionate biosynthetic process|intracellular membrane-bounded organelle	path:bom00010,path:bom00620,path:bom00630,path:bom00640	Glycolysis / Gluconeogenesis|Pyruvate metabolism|Glyoxylate and dicarboxylate metabolism|Propanoate metabolism
SEPN1	820.115	1266.56	491.614	1968.55	1790.52	2246.98	859.429	2002.02	-1.22	0.00129087	0.00930534	Selenon	Selenoprotein N	GO:0003016,GO:0005509,GO:0005789,GO:0007005,GO:0014816,GO:0014834,GO:0014858,GO:0014873,GO:0016491,GO:0033555,GO:0034599,GO:0043403,GO:0048286,GO:0048741,GO:0055074,GO:0060314,GO:0071313,GO:1902884	respiratory system process|calcium ion binding|endoplasmic reticulum membrane|mitochondrion organization|skeletal muscle satellite cell differentiation|skeletal muscle satellite cell maintenance involved in skeletal muscle regeneration|positive regulation of skeletal muscle cell proliferation|response to muscle activity involved in regulation of muscle adaptation|oxidoreductase activity|multicell…	-	-
MPZL1	838.649	920.438	796.83	1439.75	1986.62	1781.52	851.972	1735.97	-1.02683	1.06746e-05	0.00016808	MPZL1	Myelin protein zero-like protein 1	GO:0005887,GO:0007165	integral component of plasma membrane|signal transduction	path:bom04514	Cell adhesion molecules (CAMs)
LOC102276950	813.165	1035.08	705.265	201.743	135.908	116.581	851.171	151.41	2.49114	1.37076e-14	1.2829e-12	NXPE2	NXPE family member 2	GO:0016021	integral component of membrane	-	-
FAM83C	769.147	667.127	1112.95	151.085	124.05	447.324	849.74	240.82	1.81875	0.000445065	0.00392086	FAM83C	Protein FAM83C	GO:0019901	protein kinase binding	-	-
IL36G	823.59	238.026	1483.56	42.6593	38.3096	95.8552	848.393	58.9413	3.84673	1.416e-09	6.11116e-08	IL36G	Interleukin-36 gamma	-	-	path:bom04060	Cytokine-cytokine receptor interaction
TWSG1	871.083	1060.2	609.34	1469.08	3961.39	1438.69	846.873	2289.72	-1.43493	0.00207638	0.0135755	TWSG1	Twisted gastrulation protein homolog 1	GO:0001503,GO:0001707,GO:0001818,GO:0005615,GO:0007179,GO:0007435,GO:0010862,GO:0030097,GO:0030154,GO:0030509,GO:0030513,GO:0030514,GO:0030900,GO:0043010,GO:0045668,GO:0050431,GO:2000515,GO:2000562	ossification|mesoderm formation|negative regulation of cytokine production|extracellular space|transforming growth factor beta receptor signaling pathway|salivary gland morphogenesis|positive regulation of pathway-restricted SMAD protein phosphorylation|hemopoiesis|cell differentiation|BMP signaling pathway|positive regulation of BMP signaling pathway|negative regulation of BMP signaling pathway|…	-	-
UPP1	689.221	301.353	1542.43	52.4353	119.489	124.353	844.334	98.7591	3.09583	1.85774e-07	4.95963e-06	Upp1	Uridine phosphorylase 1	GO:0004850,GO:0005634,GO:0005654,GO:0005737,GO:0006218,GO:0006220,GO:0009166,GO:0042149,GO:0044206,GO:0046108	uridine phosphorylase activity|nucleus|nucleoplasm|cytoplasm|uridine catabolic process|pyrimidine nucleotide metabolic process|nucleotide catabolic process|cellular response to glucose starvation|UMP salvage|uridine metabolic process	path:bom00240,path:bom00983	Pyrimidine metabolism|Drug metabolism - other enzymes
MRPS18B	798.106	642.014	1088.96	331.498	453.33	336.788	843.028	373.872	1.17321	0.000145137	0.00153709	MRPS18B	28S ribosomal protein S18b, mitochondrial	GO:0003735,GO:0005739,GO:0005743,GO:0005763,GO:0032543	structural constituent of ribosome|mitochondrion|mitochondrial inner membrane|mitochondrial small ribosomal subunit|mitochondrial translation	path:bom05203	Viral carcinogenesis
NPEPL1	805.056	890.958	829.531	192.855	259.046	331.607	841.849	261.169	1.68839	3.22349e-09	1.28163e-07	NPEPL1	Probable aminopeptidase NPEPL1	GO:0004177,GO:0005634,GO:0005737,GO:0008235,GO:0030145	aminopeptidase activity|nucleus|cytoplasm|metalloexopeptidase activity|manganese ion binding	-	-
COL14A1	1070.32	1002.33	452.372	3225.22	5262.09	3502.6	841.673	3996.64	-2.24754	1.91261e-08	6.65182e-07	COL14A1	Collagen alpha-1(XIV) chain	GO:0003429,GO:0003723,GO:0005201,GO:0005518,GO:0005576,GO:0005581,GO:0005596,GO:0005615,GO:0005788,GO:0030020,GO:0030198,GO:0030199,GO:0030674,GO:0031012,GO:0062023,GO:0098609	growth plate cartilage chondrocyte morphogenesis|RNA binding|extracellular matrix structural constituent|collagen binding|extracellular region|collagen trimer|collagen type XIV trimer|extracellular space|endoplasmic reticulum lumen|extracellular matrix structural constituent conferring tensile strength|extracellular matrix organization|collagen fibril organization|protein binding, bridging|extrac…	path:bom04974	Protein digestion and absorption
CCND3	655.629	1041.63	824.081	1693.04	2020.37	1398.97	840.448	1704.13	-1.01962	0.000427721	0.00379819	CCND3	G1/S-specific cyclin-D3	GO:0000079,GO:0000278,GO:0000307,GO:0005634,GO:0005737,GO:0006468,GO:0007088,GO:0008284,GO:0016020,GO:0016538,GO:0019901,GO:0045787,GO:0051301,GO:1900087	regulation of cyclin-dependent protein serine/threonine kinase activity|mitotic cell cycle|cyclin-dependent protein kinase holoenzyme complex|nucleus|cytoplasm|protein phosphorylation|regulation of mitotic nuclear division|positive regulation of cell proliferation|membrane|cyclin-dependent protein serine/threonine kinase regulator activity|protein kinase binding|positive regulation of cell cycle|…	path:bom04110,path:bom04115,path:bom04151,path:bom04218,path:bom04310,path:bom04390,path:bom04510,path:bom04630,path:bom05162,path:bom05164,path:bom05165,path:bom05166,path:bom05169,path:bom05200,path:bom05203	Cell cycle|p53 signaling pathway|PI3K-Akt signaling pathway|Cellular senescence|Wnt signaling pathway|Hippo signaling pathway|Focal adhesion|Jak-STAT signaling pathway|Measles|Influenza A|Human papillomavirus infection|Human T-cell leukemia virus 1 infection|Epstein-Barr virus infection|Pathways in cancer|Viral carcinogenesis
LCP1	771.464	607.074	1142.38	302.17	388.568	240.07	840.305	310.269	1.43764	3.74911e-05	0.000493337	LCP1	Plastin-2	-	-	-	-
SCD	788.839	651.841	1078.06	403.486	366.677	485.321	839.581	418.494	1.00438	0.000653251	0.00534641	SCD	Acyl-CoA desaturase	GO:0004768,GO:0005506,GO:0005623,GO:0005789,GO:0006636,GO:0016021,GO:0016491,GO:0070542,GO:1903966	stearoyl-CoA 9-desaturase activity|iron ion binding|cell|endoplasmic reticulum membrane|unsaturated fatty acid biosynthetic process|integral component of membrane|oxidoreductase activity|response to fatty acid|monounsaturated fatty acid biosynthetic process	path:bom01040,path:bom03320,path:bom04152	Biosynthesis of unsaturated fatty acids|PPAR signaling pathway|AMPK signaling pathway
LOC102282163	726.288	1003.42	773.938	157.306	144.117	87.2196	834.549	129.548	2.68809	1.49432e-16	1.77813e-14	NXPE2	NXPE family member 2	GO:0016021	integral component of membrane	-	-
USF3	718.18	1058.01	725.976	238.181	549.104	187.393	834.056	324.892	1.36048	0.00262929	0.0165226	USF3	Basic helix-loop-helix domain-containing protein USF3	GO:0000981,GO:0003677,GO:0005634,GO:0010719,GO:0046983	DNA-binding transcription factor activity, RNA polymerase II-specific|DNA binding|nucleus|negative regulation of epithelial to mesenchymal transition|protein dimerization activity	-	-
FAM126B	772.622	1074.39	654.033	270.175	478.87	167.531	833.682	305.525	1.44851	0.000843022	0.006612	FAM126B	Protein FAM126B	GO:0005829,GO:0005886	cytosol|plasma membrane	-	-
NID2	834.015	1410.68	253.983	2322.26	4018.86	1929.19	832.894	2756.77	-1.72677	0.0025965	0.0163473	NID2	Nidogen-2	GO:0005201,GO:0005509,GO:0005518,GO:0005576,GO:0005604,GO:0005886,GO:0007155,GO:0007160,GO:0030198,GO:0062023,GO:0070062,GO:0071711	extracellular matrix structural constituent|calcium ion binding|collagen binding|extracellular region|basement membrane|plasma membrane|cell adhesion|cell-matrix adhesion|extracellular matrix organization|collagen-containing extracellular matrix|extracellular exosome|basement membrane organization	-	-
MPP7	706.596	813.436	975.599	279.951	394.041	240.07	831.877	304.687	1.44943	1.3512e-06	2.82181e-05	MPP7	MAGUK p55 subfamily member 7	GO:0005654,GO:0005923,GO:0019904,GO:0031334,GO:0032947,GO:0046982,GO:0070830,GO:0071896,GO:0097025	nucleoplasm|bicellular tight junction|protein domain specific binding|positive regulation of protein complex assembly|protein-containing complex scaffold activity|protein heterodimerization activity|bicellular tight junction assembly|protein localization to adherens junction|MPP7-DLG1-LIN7 complex	-	-
LOC102282898	905.833	658.392	918.916	1818.35	3279.12	906.738	827.714	2001.4	-1.27379	0.00598363	0.0315148	GGTA1	N-acetyllactosaminide alpha-1,3-galactosyltransferase	GO:0005794,GO:0005975,GO:0016021,GO:0016757,GO:0030259,GO:0031982,GO:0031985,GO:0032580,GO:0033580,GO:0046872,GO:0047276	Golgi apparatus|carbohydrate metabolic process|integral component of membrane|transferase activity, transferring glycosyl groups|lipid glycosylation|vesicle|Golgi cisterna|Golgi cisterna membrane|protein galactosylation at cell surface|metal ion binding|N-acetyllactosaminide 3-alpha-galactosyltransferase activity	path:bom00601	Glycosphingolipid biosynthesis - lacto and neolacto series
MAP1B	982.285	1223.98	272.514	4084.62	2982.67	1521.59	826.258	2862.96	-1.79287	0.00152081	0.0106005	MAP1B	Microtubule-associated protein 1B	GO:0000226,GO:0001578,GO:0001750,GO:0001764,GO:0003779,GO:0005198,GO:0005829,GO:0005874,GO:0005875,GO:0005886,GO:0007409,GO:0008017,GO:0009987,GO:0014069,GO:0015631,GO:0016358,GO:0030054,GO:0030424,GO:0030425,GO:0032387,GO:0036477,GO:0042995,GO:0043025,GO:0043197,GO:0045202,GO:0045773,GO:0047497,GO:0048675,GO:0061162,GO:0097440,GO:0097441,GO:0097457	microtubule cytoskeleton organization|microtubule bundle formation|photoreceptor outer segment|neuron migration|actin binding|structural molecule activity|cytosol|microtubule|microtubule associated complex|plasma membrane|axonogenesis|microtubule binding|cellular process|postsynaptic density|tubulin binding|dendrite development|cell junction|axon|dendrite|negative regulation of intracellular tran…	-	-
BHLHE41	683.429	1155.19	639.862	49.7691	55.6401	57.8585	826.16	54.4226	3.92412	2.86353e-30	1.22317e-27	BHLHE41	Class E basic helix-loop-helix protein 41	GO:0000122,GO:0000977,GO:0000978,GO:0000980,GO:0000981,GO:0001078,GO:0001102,GO:0001227,GO:0001756,GO:0003714,GO:0005634,GO:0007219,GO:0008134,GO:0008283,GO:0009887,GO:0010832,GO:0010944,GO:0030154,GO:0032922,GO:0042803,GO:0042826,GO:0043425,GO:0043426,GO:0043565,GO:0045892,GO:0046982,GO:0050767,GO:0070888,GO:1990837	negative regulation of transcription by RNA polymerase II|RNA polymerase II regulatory region sequence-specific DNA binding|RNA polymerase II proximal promoter sequence-specific DNA binding|RNA polymerase II distal enhancer sequence-specific DNA binding|DNA-binding transcription factor activity, RNA polymerase II-specific|proximal promoter DNA-binding transcription repressor activity, RNA polymer…	path:bom04710	Circadian rhythm
PIEZO1	791.156	802.517	875.314	1730.37	1818.79	1765.98	822.996	1771.71	-1.10612	2.64811e-09	1.07335e-07	PIEZO1	Piezo-type mechanosensitive ion channel component 1	GO:0005261,GO:0005783,GO:0005789,GO:0005886,GO:0006812,GO:0008381,GO:0016021,GO:0031258,GO:0033116,GO:0033625,GO:0033634,GO:0042391,GO:0050982,GO:0071260	cation channel activity|endoplasmic reticulum|endoplasmic reticulum membrane|plasma membrane|cation transport|mechanosensitive ion channel activity|integral component of membrane|lamellipodium membrane|endoplasmic reticulum-Golgi intermediate compartment membrane|positive regulation of integrin activation|positive regulation of cell-cell adhesion mediated by integrin|regulation of membrane potent…	-	-
GSS	975.334	586.329	893.844	175.081	111.28	179.62	818.503	155.327	2.39719	1.11164e-12	7.98225e-11	GSS	Glutathione synthetase	GO:0000287,GO:0004363,GO:0005524,GO:0005829,GO:0042803,GO:0043295	magnesium ion binding|glutathione synthase activity|ATP binding|cytosol|protein homodimerization activity|glutathione binding	path:bom00270,path:bom00480,path:bom04216	Cysteine and methionine metabolism|Glutathione metabolism|Ferroptosis
NOP2	912.783	638.738	902.565	2428.91	1816.06	1545.77	818.029	1930.25	-1.23862	2.56499e-05	0.000355493	NOP2	Probable 28S rRNA (cytosine(4447)-C(5))-methyltransferase	GO:0000027,GO:0003723,GO:0005654,GO:0005730,GO:0006357,GO:0008284,GO:0009383,GO:0070475,GO:1901796	ribosomal large subunit assembly|RNA binding|nucleoplasm|nucleolus|regulation of transcription by RNA polymerase II|positive regulation of cell proliferation|rRNA (cytosine-C5-)-methyltransferase activity|rRNA base methylation|regulation of signal transduction by p53 class mediator	-	-
SVEP1	938.267	1133.35	361.898	1945.44	2460.93	1224.53	811.172	1876.97	-1.21034	0.00987403	0.0464592	SVEP1	Sushi, von Willebrand factor type A, EGF and pentraxin domain-containing protein 1	GO:0003682,GO:0005509,GO:0005576,GO:0005737,GO:0007155,GO:0016020	chromatin binding|calcium ion binding|extracellular region|cytoplasm|cell adhesion|membrane	-	-
CCND1	952.167	780.68	696.545	2563.11	900.275	1870.47	809.797	1777.95	-1.13467	0.00550345	0.0295272	CCND1	G1/S-specific cyclin-D1	GO:0000079,GO:0000082,GO:0000122,GO:0000278,GO:0000307,GO:0000320,GO:0001934,GO:0003714,GO:0004672,GO:0005634,GO:0005654,GO:0005737,GO:0005923,GO:0006974,GO:0007088,GO:0007595,GO:0008134,GO:0008284,GO:0010971,GO:0016020,GO:0016055,GO:0016538,GO:0017053,GO:0019901,GO:0030857,GO:0030968,GO:0031571,GO:0033598,GO:0033601,GO:0042493,GO:0042826,GO:0044321,GO:0045444,GO:0045737,GO:0045787,GO:0051301,GO:…	regulation of cyclin-dependent protein serine/threonine kinase activity|G1/S transition of mitotic cell cycle|negative regulation of transcription by RNA polymerase II|mitotic cell cycle|cyclin-dependent protein kinase holoenzyme complex|re-entry into mitotic cell cycle|positive regulation of protein phosphorylation|transcription corepressor activity|protein kinase activity|nucleus|nucleoplasm|cy…	path:bom01522,path:bom04068,path:bom04110,path:bom04115,path:bom04151,path:bom04152,path:bom04218,path:bom04310,path:bom04340,path:bom04371,path:bom04390,path:bom04510,path:bom04530,path:bom04630,path:bom04917,path:bom04919,path:bom04921,path:bom04933,path:bom04934,path:bom05160,path:bom05162,path:bom05163,path:bom05165,path:bom05166,path:bom05167,path:bom05169,path:bom05200,path:bom05203,path:bo…	Endocrine resistance|FoxO signaling pathway|Cell cycle|p53 signaling pathway|PI3K-Akt signaling pathway|AMPK signaling pathway|Cellular senescence|Wnt signaling pathway|Hedgehog signaling pathway|Apelin signaling pathway|Hippo signaling pathway|Focal adhesion|Tight junction|Jak-STAT signaling pathway|Prolactin signaling pathway|Thyroid hormone signaling pathway|Oxytocin signaling pathway|AGE-RAGE…
FGL2	1198.9	818.895	400.05	1556.17	2770.15	1712.44	805.947	2012.92	-1.32065	0.00313671	0.018974	FGL2	Fibroleukin	GO:0005576,GO:0008233,GO:0009986,GO:0016504	extracellular region|peptidase activity|cell surface|peptidase activator activity	-	-
STON1	703.121	1330.98	382.609	229.294	464.275	233.161	805.569	308.91	1.38299	0.00667861	0.0344136	STON1	Stonin-1	GO:0005737,GO:0006897,GO:0016020,GO:0030100	cytoplasm|endocytosis|membrane|regulation of endocytosis	-	-
TRIP10	839.807	1054.74	519.956	1516.18	1950.14	1512.09	804.833	1659.47	-1.04397	0.00166156	0.0113862	TRIP10	Cdc42-interacting protein 4	GO:0001891,GO:0005764,GO:0005794,GO:0005856,GO:0005938,GO:0006897,GO:0008289,GO:0030036,GO:0042995	phagocytic cup|lysosome|Golgi apparatus|cytoskeleton|cell cortex|endocytosis|lipid binding|actin cytoskeleton organization|cell projection	path:bom04910	Insulin signaling pathway
PLXNA3	836.332	811.252	763.038	1888.56	1883.55	2108.81	803.541	1960.31	-1.28673	1.91219e-11	1.14176e-09	PLXNA3	Plexin-A3	GO:0002116,GO:0004888,GO:0005634,GO:0005886,GO:0005887,GO:0007162,GO:0007275,GO:0008360,GO:0016020,GO:0017154,GO:0021612,GO:0021637,GO:0021766,GO:0021785,GO:0021860,GO:0030054,GO:0030334,GO:0043087,GO:0043231,GO:0048843,GO:0050772,GO:0050919,GO:0051495,GO:0071526,GO:1902287,GO:1990138	semaphorin receptor complex|transmembrane signaling receptor activity|nucleus|plasma membrane|integral component of plasma membrane|negative regulation of cell adhesion|multicellular organism development|regulation of cell shape|membrane|semaphorin receptor activity|facial nerve structural organization|trigeminal nerve structural organization|hippocampus development|branchiomotor neuron axon guid…	path:bom04360	Axon guidance
MCEE	575.702	877.856	954.887	112.869	165.096	343.697	802.815	207.221	1.95365	1.95352e-05	0.000279617	MCEE	Methylmalonyl-CoA epimerase, mitochondrial	GO:0004493,GO:0005739,GO:0046491,GO:0046872	methylmalonyl-CoA epimerase activity|mitochondrion|L-methylmalonyl-CoA metabolic process|metal ion binding	path:bom00280,path:bom00630,path:bom00640	Valine, leucine and isoleucine degradation|Glyoxylate and dicarboxylate metabolism|Propanoate metabolism
PHC2	759.88	1049.28	598.44	1765.03	1816.06	1366.15	802.533	1649.08	-1.03897	0.000602442	0.00501804	PHC2	Polyhomeotic-like protein 2	GO:0000792,GO:0003677,GO:0005634,GO:0005654,GO:0007275,GO:0007283,GO:0008270,GO:0031519,GO:0035102,GO:0042802	heterochromatin|DNA binding|nucleus|nucleoplasm|multicellular organism development|spermatogenesis|zinc ion binding|PcG protein complex|PRC1 complex|identical protein binding	-	-
PKIA	818.957	597.248	978.869	146.641	147.765	121.762	798.358	138.723	2.52506	7.06105e-18	9.64181e-16	PKIA	cAMP-dependent protein kinase inhibitor alpha	GO:0000122,GO:0004862,GO:0005634,GO:0005737,GO:0010389,GO:0034236,GO:0042308,GO:2000480	negative regulation of transcription by RNA polymerase II|cAMP-dependent protein kinase inhibitor activity|nucleus|cytoplasm|regulation of G2/M transition of mitotic cell cycle|protein kinase A catalytic subunit binding|negative regulation of protein import into nucleus|negative regulation of cAMP-dependent protein kinase activity	path:bom05034	Alcoholism
LOC102284686	507.359	425.826	1451.95	19.5522	15.5063	37.1331	795.046	24.0638	5.04441	6.8609e-19	1.06818e-16	CYP3A24	Cytochrome P450 3A24	GO:0004497,GO:0005506,GO:0005789,GO:0020037,GO:0031090,GO:0070330	monooxygenase activity|iron ion binding|endoplasmic reticulum membrane|heme binding|organelle membrane|aromatase activity	path:bom00140,path:bom00591,path:bom00830,path:bom05204	Steroid hormone biosynthesis|Linoleic acid metabolism|Retinol metabolism|Chemical carcinogenesis
ENPP2	1086.54	773.037	502.515	1586.39	2928.86	1967.19	787.363	2160.81	-1.4566	0.000163373	0.00169361	ENPP2	Ectonucleotide pyrophosphatase/phosphodiesterase family member 2	GO:0001953,GO:0003676,GO:0004528,GO:0004551,GO:0004622,GO:0005044,GO:0005509,GO:0005615,GO:0005737,GO:0005794,GO:0006955,GO:0008270,GO:0008284,GO:0009395,GO:0010634,GO:0021536,GO:0030247,GO:0030334,GO:0030900,GO:0030901,GO:0034638,GO:0044849,GO:0045765,GO:0047391,GO:0048714,GO:0050731,GO:0051894,GO:0060326,GO:0071276,GO:0071392,GO:1900026,GO:1903165,GO:2000394	negative regulation of cell-matrix adhesion|nucleic acid binding|phosphodiesterase I activity|nucleotide diphosphatase activity|lysophospholipase activity|scavenger receptor activity|calcium ion binding|extracellular space|cytoplasm|Golgi apparatus|immune response|zinc ion binding|positive regulation of cell proliferation|phospholipid catabolic process|positive regulation of epithelial cell migra…	path:bom00565	Ether lipid metabolism
PYGM	646.362	1573.37	141.707	121.757	28.2761	124.353	787.147	91.4618	3.1051	6.24986e-05	0.000758866	PYGM	Glycogen phosphorylase, muscle form	GO:0000166,GO:0005737,GO:0005980,GO:0008184,GO:0030170,GO:0102250,GO:0102499	nucleotide binding|cytoplasm|glycogen catabolic process|glycogen phosphorylase activity|pyridoxal phosphate binding|linear malto-oligosaccharide phosphorylase activity|SHG alpha-glucan phosphorylase activity	path:bom00500,path:bom04217,path:bom04910,path:bom04922,path:bom04931	Starch and sucrose metabolism|Necroptosis|Insulin signaling pathway|Glucagon signaling pathway|Insulin resistance
POLD4	646.362	630.003	1072.61	262.177	405.899	342.833	782.993	336.97	1.21655	0.000303273	0.00285763	POLD4	DNA polymerase delta subunit 4	GO:0001938,GO:0003887,GO:0006260,GO:0006261,GO:0006281,GO:0043625	positive regulation of endothelial cell proliferation|DNA-directed DNA polymerase activity|DNA replication|DNA-dependent DNA replication|DNA repair|delta DNA polymerase complex	path:bom03030,path:bom03410,path:bom03420,path:bom03430,path:bom03440	DNA replication|Base excision repair|Nucleotide excision repair|Mismatch repair|Homologous recombination
LBH	762.197	660.576	923.276	281.729	293.707	396.374	782.016	323.937	1.2713	4.33013e-06	7.75652e-05	LBH	Protein LBH	GO:0005634,GO:0005737,GO:0033147,GO:0045893,GO:0060644,GO:1904674,GO:1904677,GO:2000103,GO:2000737	nucleus|cytoplasm|negative regulation of intracellular estrogen receptor signaling pathway|positive regulation of transcription, DNA-templated|mammary gland epithelial cell differentiation|positive regulation of somatic stem cell population maintenance|positive regulation of somatic stem cell division|positive regulation of mammary stem cell proliferation|negative regulation of stem cell differen…	-	-
SLC40A1	707.755	1084.22	549.387	191.078	274.552	284.111	780.453	249.914	1.6429	3.35899e-06	6.23828e-05	SLC40A1	Solute carrier family 40 member 1	GO:0002260,GO:0003158,GO:0005381,GO:0005622,GO:0005654,GO:0005737,GO:0005829,GO:0005886,GO:0005887,GO:0006879,GO:0008021,GO:0015093,GO:0016021,GO:0016323,GO:0017046,GO:0034395,GO:0034755,GO:0042802,GO:0043066,GO:0045944,GO:0060345,GO:0060586,GO:0097689,GO:1903988	lymphocyte homeostasis|endothelium development|iron ion transmembrane transporter activity|intracellular|nucleoplasm|cytoplasm|cytosol|plasma membrane|integral component of plasma membrane|cellular iron ion homeostasis|synaptic vesicle|ferrous iron transmembrane transporter activity|integral component of membrane|basolateral plasma membrane|peptide hormone binding|regulation of transcription from…	path:bom04216,path:bom04978	Ferroptosis|Mineral absorption
SDCBP2	560.644	764.302	1015.93	116.424	304.652	94.9916	780.292	172.023	2.18194	9.72862e-06	0.00015509	SDCBP2	Syntenin-2	GO:0005546,GO:0005730,GO:0005737,GO:0005886,GO:0007399,GO:0008022,GO:0008283,GO:0016607,GO:0035556,GO:0042802,GO:0042803,GO:0046907,GO:0046982,GO:0070062	phosphatidylinositol-4,5-bisphosphate binding|nucleolus|cytoplasm|plasma membrane|nervous system development|protein C-terminus binding|cell proliferation|nuclear speck|intracellular signal transduction|identical protein binding|protein homodimerization activity|intracellular transport|protein heterodimerization activity|extracellular exosome	-	-
LOC102281193	650.995	355.947	1330.96	87.9847	311.037	168.394	779.299	189.139	2.04295	0.00045867	0.00401113	-	BOLA class I histocompatibility antigen, alpha chain BL3-7	GO:0001916,GO:0002474,GO:0002476,GO:0005102,GO:0005886,GO:0006955,GO:0016021,GO:0042605,GO:0042612	positive regulation of T cell mediated cytotoxicity|antigen processing and presentation of peptide antigen via MHC class I|antigen processing and presentation of endogenous peptide antigen via MHC class Ib|signaling receptor binding|plasma membrane|immune response|integral component of membrane|peptide antigen binding|MHC class I protein complex	path:bom04144,path:bom04145,path:bom04218,path:bom04514,path:bom04612,path:bom04650,path:bom04940,path:bom05163,path:bom05165,path:bom05166,path:bom05167,path:bom05168,path:bom05169,path:bom05170,path:bom05203,path:bom05320,path:bom05330,path:bom05332,path:bom05416	Endocytosis|Phagosome|Cellular senescence|Cell adhesion molecules (CAMs)|Antigen processing and presentation|Natural killer cell mediated cytotoxicity|Type I diabetes mellitus|Human cytomegalovirus infection|Human papillomavirus infection|Human T-cell leukemia virus 1 infection|Kaposi sarcoma-associated herpesvirus infection|Herpes simplex virus 1 infection|Epstein-Barr virus infection|Human immu…
CKAP4	697.329	504.44	1133.66	1767.69	1781.39	1924.01	778.475	1824.37	-1.22862	0.000390971	0.0035233	CKAP4	Cytoskeleton-associated protein 4	GO:0003723,GO:0005783,GO:0005788,GO:0005789,GO:0005791,GO:0005811,GO:0005829,GO:0005856,GO:0005886,GO:0016020,GO:0016021,GO:0016607,GO:0035577,GO:0035579,GO:0036464,GO:0042599,GO:0043312,GO:0043687,GO:0044267,GO:0048471,GO:0070062	RNA binding|endoplasmic reticulum|endoplasmic reticulum lumen|endoplasmic reticulum membrane|rough endoplasmic reticulum|lipid droplet|cytosol|cytoskeleton|plasma membrane|membrane|integral component of membrane|nuclear speck|azurophil granule membrane|specific granule membrane|cytoplasmic ribonucleoprotein granule|lamellar body|neutrophil degranulation|post-translational protein modification|cel…	path:bom04141	Protein processing in endoplasmic reticulum
LAMA2	695.013	1220.7	417.491	1368.65	2333.23	1944.74	777.734	1882.21	-1.27504	0.00336992	0.0200857	LAMA2	Laminin subunit alpha-2	GO:0005102,GO:0005198,GO:0005201,GO:0005576,GO:0005604,GO:0007155,GO:0007411,GO:0007517,GO:0014037,GO:0030155,GO:0030198,GO:0030334,GO:0031594,GO:0032224,GO:0042383,GO:0043083,GO:0043197,GO:0045995,GO:0062023	signaling receptor binding|structural molecule activity|extracellular matrix structural constituent|extracellular region|basement membrane|cell adhesion|axon guidance|muscle organ development|Schwann cell differentiation|regulation of cell adhesion|extracellular matrix organization|regulation of cell migration|neuromuscular junction|positive regulation of synaptic transmission, cholinergic|sarcol…	path:bom04151,path:bom04510,path:bom04512,path:bom05145,path:bom05146,path:bom05165,path:bom05200,path:bom05222,path:bom05410,path:bom05412,path:bom05414,path:bom05416	PI3K-Akt signaling pathway|Focal adhesion|ECM-receptor interaction|Toxoplasmosis|Amoebiasis|Human papillomavirus infection|Pathways in cancer|Small cell lung cancer|Hypertrophic cardiomyopathy (HCM)|Arrhythmogenic right ventricular cardiomyopathy (ARVC)|Dilated cardiomyopathy (DCM)|Viral myocarditis
SMARCD2	750.614	837.457	744.507	2560.44	1958.35	2536.28	777.526	2351.69	-1.59673	1.60561e-12	1.11449e-10	SMARCD2	SWI/SNF-related matrix-associated actin-dependent regulator of chromatin subfamily D member 2	GO:0005654,GO:0006337,GO:0016514,GO:0043044	nucleoplasm|nucleosome disassembly|SWI/SNF complex|ATP-dependent chromatin remodeling	path:bom04714,path:bom05225	Thermogenesis|Hepatocellular carcinoma
HYAL1	660.262	901.877	766.308	264.843	430.526	461.141	776.149	385.503	1.00964	0.0012575	0.00911209	HYAL1	Hyaluronidase-1	GO:0000302,GO:0004415,GO:0005615,GO:0005737,GO:0005764,GO:0005975,GO:0006954,GO:0008134,GO:0009615,GO:0010634,GO:0030212,GO:0030213,GO:0030214,GO:0030307,GO:0030308,GO:0031410,GO:0036117,GO:0036120,GO:0045766,GO:0045785,GO:0045927,GO:0046677,GO:0046718,GO:0050501,GO:0050679,GO:0051216,GO:0071347,GO:0071467,GO:0071493,GO:1900087,GO:1900106	response to reactive oxygen species|hyalurononglucosaminidase activity|extracellular space|cytoplasm|lysosome|carbohydrate metabolic process|inflammatory response|transcription factor binding|response to virus|positive regulation of epithelial cell migration|hyaluronan metabolic process|hyaluronan biosynthetic process|hyaluronan catabolic process|positive regulation of cell growth|negative regula…	path:bom00531	Glycosaminoglycan degradation
TAB3	606.978	693.331	1024.65	358.16	483.43	297.928	774.987	379.839	1.02908	0.00198035	0.0131228	TAB3	TGF-beta-activated kinase 1 and MAP3K7-binding protein 3	GO:0000187,GO:0002223,GO:0002755,GO:0005829,GO:0005886,GO:0007249,GO:0007254,GO:0010008,GO:0010507,GO:0038095,GO:0046872,GO:0051092,GO:0070062,GO:0070423,GO:0070498	activation of MAPK activity|stimulatory C-type lectin receptor signaling pathway|MyD88-dependent toll-like receptor signaling pathway|cytosol|plasma membrane|I-kappaB kinase/NF-kappaB signaling|JNK cascade|endosome membrane|negative regulation of autophagy|Fc-epsilon receptor signaling pathway|metal ion binding|positive regulation of NF-kappaB transcription factor activity|extracellular exosome|n…	path:bom04064,path:bom04621,path:bom04657,path:bom04668	NF-kappa B signaling pathway|NOD-like receptor signaling pathway|IL-17 signaling pathway|TNF signaling pathway
CNN2	843.282	910.612	567.918	1883.23	1590.76	1623.49	773.937	1699.16	-1.13461	3.39001e-05	0.000451072	CNN2	Calponin-2	GO:0003779,GO:0005516,GO:0005856,GO:0031032	actin binding|calmodulin binding|cytoskeleton|actomyosin structure organization	-	-
COL4A5	817.798	897.509	591.899	4169.94	5106.12	5107.96	769.069	4794.67	-2.64031	4.8908e-24	1.29327e-21	COL4A5	Collagen alpha-5(IV) chain	-	-	path:bom04151,path:bom04510,path:bom04512,path:bom04926,path:bom04933,path:bom04974,path:bom05146,path:bom05165,path:bom05200,path:bom05222	PI3K-Akt signaling pathway|Focal adhesion|ECM-receptor interaction|Relaxin signaling pathway|AGE-RAGE signaling pathway in diabetic complications|Protein digestion and absorption|Amoebiasis|Human papillomavirus infection|Pathways in cancer|Small cell lung cancer
CDC42EP1	619.72	630.003	1050.81	1685.04	1515.05	1840.25	766.845	1680.11	-1.13145	0.00018654	0.00189256	CDC42EP1	Cdc42 effector protein 1	GO:0005737,GO:0005856,GO:0005886,GO:0007266,GO:0008360,GO:0012505,GO:0017049,GO:0030838,GO:0031274	cytoplasm|cytoskeleton|plasma membrane|Rho protein signal transduction|regulation of cell shape|endomembrane system|GTP-Rho binding|positive regulation of actin filament polymerization|positive regulation of pseudopodium assembly	-	-
SLITRK2	685.746	1381.2	226.731	179.524	285.497	71.6755	764.56	178.899	2.09574	0.00161517	0.0111232	SLITRK2	SLIT and NTRK-like protein 2	GO:0005886,GO:0007409,GO:0016021,GO:0050807,GO:0051965,GO:0098978,GO:0098982,GO:0099560,GO:1905606	plasma membrane|axonogenesis|integral component of membrane|regulation of synapse organization|positive regulation of synapse assembly|glutamatergic synapse|GABA-ergic synapse|synaptic membrane adhesion|regulation of presynapse assembly	-	-
BMP1	737.872	596.156	955.978	1569.51	1855.28	1953.37	763.335	1792.72	-1.23174	6.48002e-06	0.000108821	BMP1	Bone morphogenetic protein 1	GO:0001501,GO:0001502,GO:0001503,GO:0004222,GO:0004252,GO:0005125,GO:0005509,GO:0005576,GO:0005615,GO:0005794,GO:0006508,GO:0007275,GO:0008083,GO:0008233,GO:0008237,GO:0008270,GO:0022617,GO:0030154,GO:0031982,GO:0034380,GO:0042802,GO:0061036	skeletal system development|cartilage condensation|ossification|metalloendopeptidase activity|serine-type endopeptidase activity|cytokine activity|calcium ion binding|extracellular region|extracellular space|Golgi apparatus|proteolysis|multicellular organism development|growth factor activity|peptidase activity|metallopeptidase activity|zinc ion binding|extracellular matrix disassembly|cell diffe…	-	-
MTUS2	633.62	1490.39	159.148	102.204	98.5103	114.853	761.052	105.189	2.85497	1.13696e-05	0.000177015	MTUS2	Microtubule-associated tumor suppressor candidate 2	GO:0005634,GO:0005737,GO:0005874,GO:0008017,GO:0042803	nucleus|cytoplasm|microtubule|microtubule binding|protein homodimerization activity	-	-
GPX1	741.347	842.916	697.635	1233.56	1275.16	2335.07	760.633	1614.6	-1.08595	0.00114156	0.00846337	GPX1	Glutathione peroxidase 1	GO:0004602,GO:0005737,GO:0006749,GO:0006979,GO:0042744,GO:1902905	glutathione peroxidase activity|cytoplasm|glutathione metabolic process|response to oxidative stress|hydrogen peroxide catabolic process|positive regulation of supramolecular fiber organization	path:bom00480,path:bom00590,path:bom04918	Glutathione metabolism|Arachidonic acid metabolism|Thyroid hormone synthesis
VCAN	1072.64	750.108	458.913	1923.22	4630.9	1867.02	760.552	2807.04	-1.88402	6.93536e-05	0.000827623	VCAN	Versican core protein	GO:0005509,GO:0005540,GO:0007155,GO:0007417,GO:0030246,GO:0031012	calcium ion binding|hyaluronic acid binding|cell adhesion|central nervous system development|carbohydrate binding|extracellular matrix	path:bom04514	Cell adhesion molecules (CAMs)
PRKCB	802.74	1254.55	223.461	179.524	177.866	128.67	760.249	162.02	2.23038	6.43951e-05	0.000776798	PRKCB	Protein kinase C beta type	GO:0002250,GO:0003682,GO:0004674,GO:0004697,GO:0005080,GO:0005246,GO:0005524,GO:0005634,GO:0005654,GO:0005886,GO:0006357,GO:0006816,GO:0006874,GO:0006915,GO:0008270,GO:0010829,GO:0018105,GO:0030374,GO:0030949,GO:0035403,GO:0035408,GO:0035556,GO:0042113,GO:0042393,GO:0043123,GO:0044305,GO:0045766,GO:0046627,GO:0050681,GO:0050853,GO:0050861,GO:0051092,GO:0071322,GO:0099171,GO:0099523,GO:2000300	adaptive immune response|chromatin binding|protein serine/threonine kinase activity|protein kinase C activity|protein kinase C binding|calcium channel regulator activity|ATP binding|nucleus|nucleoplasm|plasma membrane|regulation of transcription by RNA polymerase II|calcium ion transport|cellular calcium ion homeostasis|apoptotic process|zinc ion binding|negative regulation of glucose transmembra…	path:bom01521,path:bom04010,path:bom04012,path:bom04014,path:bom04015,path:bom04020,path:bom04062,path:bom04064,path:bom04066,path:bom04070,path:bom04071,path:bom04150,path:bom04270,path:bom04310,path:bom04370,path:bom04510,path:bom04540,path:bom04650,path:bom04662,path:bom04666,path:bom04670,path:bom04713,path:bom04720,path:bom04723,path:bom04724,path:bom04725,path:bom04726,path:bom04727,path:bo…	EGFR tyrosine kinase inhibitor resistance|MAPK signaling pathway|ErbB signaling pathway|Ras signaling pathway|Rap1 signaling pathway|Calcium signaling pathway|Chemokine signaling pathway|NF-kappa B signaling pathway|HIF-1 signaling pathway|Phosphatidylinositol signaling system|Sphingolipid signaling pathway|mTOR signaling pathway|Vascular smooth muscle contraction|Wnt signaling pathway|VEGF signa…
MXI1	554.852	746.833	977.779	169.748	373.974	304.837	759.821	282.853	1.4258	0.000244815	0.00237391	Mxi1	Max-interacting protein 1	GO:0003677,GO:0005634,GO:0005737,GO:0006355,GO:0046983	DNA binding|nucleus|cytoplasm|regulation of transcription, DNA-templated|protein dimerization activity	-	-
LOC102267428	961.434	471.684	832.801	44.4367	28.2761	152.85	755.306	75.1877	3.32749	4.09056e-08	1.30264e-06	-	Prostaglandin F synthase 1	GO:0001516,GO:0004032,GO:0005737,GO:0006693,GO:0008106,GO:0008202,GO:0016229,GO:0016491,GO:0036131,GO:0042448,GO:0044597,GO:0044598,GO:0047017,GO:0047023,GO:0047086	prostaglandin biosynthetic process|alditol:NADP+ 1-oxidoreductase activity|cytoplasm|prostaglandin metabolic process|alcohol dehydrogenase (NADP+) activity|steroid metabolic process|steroid dehydrogenase activity|oxidoreductase activity|prostaglandin D2 11-ketoreductase activity|progesterone metabolic process|daunorubicin metabolic process|doxorubicin metabolic process|prostaglandin-F synthase ac…	-	-
ECSIT	763.356	714.077	779.389	403.486	228.033	463.732	752.274	365.083	1.04276	0.00152802	0.0106463	ECSIT	Evolutionarily conserved signaling intermediate in Toll pathway, mitochondrial	GO:0005634,GO:0005654,GO:0005737,GO:0005739,GO:0005829,GO:0016651,GO:0045087,GO:0051341	nucleus|nucleoplasm|cytoplasm|mitochondrion|cytosol|oxidoreductase activity, acting on NAD(P)H|innate immune response|regulation of oxidoreductase activity	path:bom04010	MAPK signaling pathway
PDCD4	701.963	805.793	748.867	1461.97	1553.36	1796.2	752.208	1603.84	-1.09228	2.24339e-07	5.82128e-06	Pdcd4	Programmed cell death protein 4	GO:0003723,GO:0005634,GO:0005737,GO:0005829,GO:0006915,GO:0007569,GO:0030509,GO:0034393,GO:0043066,GO:0043508,GO:0045892,GO:0050729,GO:0051246,GO:0060940,GO:0071222,GO:1900016,GO:1901224,GO:1904706,GO:1904761,GO:1905064,GO:1905461,GO:2000353	RNA binding|nucleus|cytoplasm|cytosol|apoptotic process|cell aging|BMP signaling pathway|positive regulation of smooth muscle cell apoptotic process|negative regulation of apoptotic process|negative regulation of JUN kinase activity|negative regulation of transcription, DNA-templated|positive regulation of inflammatory response|regulation of protein metabolic process|epithelial to mesenchymal tra…	path:bom05205,path:bom05206	Proteoglycans in cancer|MicroRNAs in cancer
GAL3ST2	646.362	761.027	843.702	31.1057	54.7279	51.8136	750.363	45.8824	4.03182	7.86835e-37	5.46162e-34	GAL3ST2	Galactose-3-O-sulfotransferase 2	GO:0001733,GO:0009247,GO:0016021,GO:0032580	galactosylceramide sulfotransferase activity|glycolipid biosynthetic process|integral component of membrane|Golgi cisterna membrane	-	-
FUT6	595.394	628.912	1024.65	6.22114	5.47279	31.9517	749.652	14.5486	5.68253	6.62675e-20	1.18704e-17	FUT3	Galactoside 3(4)-L-fucosyltransferase	GO:0006486,GO:0016021,GO:0017060,GO:0032580,GO:0036065,GO:0046920	protein glycosylation|integral component of membrane|3-galactosyl-N-acetylglucosaminide 4-alpha-L-fucosyltransferase activity|Golgi cisterna membrane|fucosylation|alpha-(1->3)-fucosyltransferase activity	path:bom00601	Glycosphingolipid biosynthesis - lacto and neolacto series
GPX3	573.385	829.814	825.171	87.096	245.364	46.6322	742.79	126.364	2.55603	5.75147e-06	9.83714e-05	GPX3	Glutathione peroxidase 3	GO:0004602,GO:0005615,GO:0006979,GO:0008430,GO:0051289	glutathione peroxidase activity|extracellular space|response to oxidative stress|selenium binding|protein homotetramerization	path:bom00480,path:bom00590,path:bom04918	Glutathione metabolism|Arachidonic acid metabolism|Thyroid hormone synthesis
ABHD18	740.188	844.008	643.132	111.981	187.899	188.256	742.443	162.712	2.18994	1.48857e-12	1.05524e-10	Abhd18	Protein ABHD18	GO:0005576	extracellular region	-	-
BTC	639.412	1346.26	221.281	295.949	226.209	208.982	735.652	243.713	1.59387	0.00546153	0.029378	BTC	Probetacellulin	GO:0005154,GO:0005615,GO:0005886,GO:0007173,GO:0008083,GO:0008284,GO:0016021,GO:0051781	epidermal growth factor receptor binding|extracellular space|plasma membrane|epidermal growth factor receptor signaling pathway|growth factor activity|positive regulation of cell proliferation|integral component of membrane|positive regulation of cell division	path:bom04012	ErbB signaling pathway
ATXN3	606.978	672.586	924.366	220.406	486.167	177.893	734.643	294.822	1.31755	0.0025945	0.0163459	ATXN3	Ataxin-3	-	-	path:bom04141	Protein processing in endoplasmic reticulum
D2HGDH	758.722	807.977	627.871	225.739	251.749	360.968	731.523	279.485	1.38783	1.79295e-06	3.61169e-05	D2HGDH	D-2-hydroxyglutarate dehydrogenase, mitochondrial	GO:0004458,GO:0005739,GO:0019516,GO:0022904,GO:0031234,GO:0051990,GO:0071949	D-lactate dehydrogenase (cytochrome) activity|mitochondrion|lactate oxidation|respiratory electron transport chain|extrinsic component of cytoplasmic side of plasma membrane|(R)-2-hydroxyglutarate dehydrogenase activity|FAD binding	-	-
TEF	649.837	1096.23	444.742	224.85	270.903	263.386	730.269	253.046	1.52908	6.37941e-05	0.000770106	Tef	Thyrotroph embryonic factor	GO:0000977,GO:0000978,GO:0001077,GO:0005634,GO:0042803,GO:0043565,GO:0045944,GO:0046982,GO:0048511	RNA polymerase II regulatory region sequence-specific DNA binding|RNA polymerase II proximal promoter sequence-specific DNA binding|proximal promoter DNA-binding transcription activator activity, RNA polymerase II-specific|nucleus|protein homodimerization activity|sequence-specific DNA binding|positive regulation of transcription by RNA polymerase II|protein heterodimerization activity|rhythmic p…	-	-
TFDP2	543.268	1160.65	482.894	276.396	347.522	344.56	728.937	322.826	1.17513	0.00337771	0.0201249	TFDP2	Transcription factor Dp-2	-	-	path:bom04110	Cell cycle
MICAL2	586.127	980.491	615.881	218.629	283.673	180.484	727.5	227.595	1.67686	5.76639e-07	1.32135e-05	MICAL2	[F-actin]-monooxygenase MICAL2	GO:0001947,GO:0003779,GO:0005634,GO:0007010,GO:0007507,GO:0010735,GO:0016491,GO:0016709,GO:0019417,GO:0030042,GO:0043914,GO:0046872,GO:0055114,GO:0071949	heart looping|actin binding|nucleus|cytoskeleton organization|heart development|positive regulation of transcription via serum response element binding|oxidoreductase activity|oxidoreductase activity, acting on paired donors, with incorporation or reduction of molecular oxygen, NAD(P)H as one donor, and incorporation of one atom of oxygen|sulfur oxidation|actin filament depolymerization|NADPH:sul…	-	-
LIPA	969.543	551.39	660.573	177.747	203.406	218.481	727.168	199.878	1.86289	1.73995e-09	7.41325e-08	LIPA	Lysosomal acid lipase/cholesteryl ester hydrolase	GO:0004771,GO:0005764,GO:0016042	sterol esterase activity|lysosome|lipid catabolic process	path:bom00100,path:bom04142,path:bom04979	Steroid biosynthesis|Lysosome|Cholesterol metabolism
LITAF	814.323	533.92	821.901	1421.98	2057.77	1234.89	723.381	1571.55	-1.11938	0.000510877	0.0043847	Litaf	Lipopolysaccharide-induced tumor necrosis factor-alpha factor homolog	GO:0000139,GO:0000978,GO:0001817,GO:0005576,GO:0005654,GO:0005794,GO:0005829,GO:0007568,GO:0008270,GO:0009898,GO:0043123,GO:0045944,GO:0050699,GO:0071222,GO:0098559,GO:0098560,GO:0098574,GO:1901223	Golgi membrane|RNA polymerase II proximal promoter sequence-specific DNA binding|regulation of cytokine production|extracellular region|nucleoplasm|Golgi apparatus|cytosol|aging|zinc ion binding|cytoplasmic side of plasma membrane|positive regulation of I-kappaB kinase/NF-kappaB signaling|positive regulation of transcription by RNA polymerase II|WW domain binding|cellular response to lipopolysacc…	path:bom04142	Lysosome
PCK2	573.385	592.88	1002.85	247.957	264.518	92.4009	723.039	201.625	1.84278	6.26656e-05	0.000759786	PCK2	Phosphoenolpyruvate carboxykinase [GTP], mitochondrial	GO:0004611,GO:0004613,GO:0005525,GO:0005739,GO:0005759,GO:0005829,GO:0006090,GO:0006094,GO:0019543,GO:0030145,GO:0032869,GO:0033993,GO:0042594,GO:0046327,GO:0070365,GO:0071333,GO:0071549	phosphoenolpyruvate carboxykinase activity|phosphoenolpyruvate carboxykinase (GTP) activity|GTP binding|mitochondrion|mitochondrial matrix|cytosol|pyruvate metabolic process|gluconeogenesis|propionate catabolic process|manganese ion binding|cellular response to insulin stimulus|response to lipid|response to starvation|glycerol biosynthetic process from pyruvate|hepatocyte differentiation|cellular…	path:bom00010,path:bom00020,path:bom00620,path:bom03320,path:bom04068,path:bom04151,path:bom04152,path:bom04910,path:bom04920,path:bom04922,path:bom04931,path:bom04964	Glycolysis / Gluconeogenesis|Citrate cycle (TCA cycle)|Pyruvate metabolism|PPAR signaling pathway|FoxO signaling pathway|PI3K-Akt signaling pathway|AMPK signaling pathway|Insulin signaling pathway|Adipocytokine signaling pathway|Glucagon signaling pathway|Insulin resistance|Proximal tubule bicarbonate reclamation
GNL2	792.314	596.156	777.209	2063.64	1312.56	1109.67	721.893	1495.29	-1.05061	0.00119118	0.00873793	GNL2	Nucleolar GTP-binding protein 2	GO:0003723,GO:0003924,GO:0005525,GO:0005634,GO:0005730,GO:0016020,GO:0042254	RNA binding|GTPase activity|GTP binding|nucleus|nucleolus|membrane|ribosome biogenesis	path:bom03008	Ribosome biogenesis in eukaryotes
AIM1L	571.069	527.369	1063.89	2297.38	1960.17	1907.6	720.777	2055.05	-1.51143	1.11357e-05	0.000174338	CRYBG2	Beta/gamma crystallin domain-containing protein 2	GO:0030246	carbohydrate binding	-	-
AMACR	766.831	490.245	890.574	99.5383	66.5857	167.531	715.883	111.218	2.68558	2.17656e-10	1.09215e-08	AMACR	Alpha-methylacyl-CoA racemase	GO:0005102,GO:0005737,GO:0005739,GO:0005777,GO:0005782,GO:0005829,GO:0005886,GO:0006625,GO:0006699,GO:0008111,GO:0008206,GO:0033540,GO:0043231	signaling receptor binding|cytoplasm|mitochondrion|peroxisome|peroxisomal matrix|cytosol|plasma membrane|protein targeting to peroxisome|bile acid biosynthetic process|alpha-methylacyl-CoA racemase activity|bile acid metabolic process|fatty acid beta-oxidation using acyl-CoA oxidase|intracellular membrane-bounded organelle	path:bom00120,path:bom04146	Primary bile acid biosynthesis|Peroxisome
AKAP6	641.728	1238.17	260.523	194.633	143.205	178.757	713.474	172.198	2.05074	9.529e-05	0.00108952	AKAP6	A-kinase anchor protein 6	GO:0001508,GO:0005635,GO:0005737,GO:0005901,GO:0006605,GO:0008179,GO:0010738,GO:0010880,GO:0014701,GO:0014704,GO:0016529,GO:0019933,GO:0030307,GO:0030315,GO:0031965,GO:0032516,GO:0032947,GO:0034237,GO:0034704,GO:0043495,GO:0044325,GO:0048471,GO:0051018,GO:0051281,GO:0060306,GO:0060316,GO:0061051,GO:0070886,GO:0071320,GO:0071345,GO:1901381,GO:1902261	action potential|nuclear envelope|cytoplasm|caveola|protein targeting|adenylate cyclase binding|regulation of protein kinase A signaling|regulation of release of sequestered calcium ion into cytosol by sarcoplasmic reticulum|junctional sarcoplasmic reticulum membrane|intercalated disc|sarcoplasmic reticulum|cAMP-mediated signaling|positive regulation of cell growth|T-tubule|nuclear membrane|posit…	-	-
APBB2	730.922	815.62	582.089	265.732	346.61	183.075	709.543	265.139	1.42047	1.52076e-05	0.000226401	APBB2	Amyloid-beta A4 precursor protein-binding family B member 2	GO:0001540,GO:0001764,GO:0005634,GO:0005737,GO:0006355,GO:0007050,GO:0007411,GO:0008134,GO:0016020,GO:0030027,GO:0030198,GO:0030308,GO:0030426,GO:0035556,GO:0043065,GO:0043066,GO:0045202	amyloid-beta binding|neuron migration|nucleus|cytoplasm|regulation of transcription, DNA-templated|cell cycle arrest|axon guidance|transcription factor binding|membrane|lamellipodium|extracellular matrix organization|negative regulation of cell growth|growth cone|intracellular signal transduction|positive regulation of apoptotic process|negative regulation of apoptotic process|synapse	-	-
TRPM6	632.462	442.203	1047.54	79.9861	209.79	106.218	707.402	131.998	2.42245	3.95022e-07	9.49592e-06	TRPM6	Transient receptor potential cation channel subfamily M member 6	GO:0004674,GO:0005262,GO:0005524,GO:0005886,GO:0009636,GO:0016021,GO:0016324,GO:0031526,GO:0046872,GO:0051262,GO:0070588	protein serine/threonine kinase activity|calcium channel activity|ATP binding|plasma membrane|response to toxic substance|integral component of membrane|apical plasma membrane|brush border membrane|metal ion binding|protein tetramerization|calcium ion transmembrane transport	path:bom04978	Mineral absorption
SIRPA	699.646	763.21	656.213	1481.52	1422.01	1367.02	706.356	1423.52	-1.01097	2.3843e-07	6.11659e-06	SIRPA	Tyrosine-protein phosphatase non-receptor type substrate 1	GO:0005886,GO:0016021,GO:0017124,GO:0022409,GO:0050766,GO:0050870	plasma membrane|integral component of membrane|SH3 domain binding|positive regulation of cell-cell adhesion|positive regulation of phagocytosis|positive regulation of T cell activation	path:bom04380	Osteoclast differentiation
PPARGC1B	698.488	694.423	723.796	155.529	146.853	198.619	705.569	167	2.07845	5.94128e-18	8.17981e-16	PPARGC1B	Peroxisome proliferator-activated receptor gamma coactivator 1-beta	GO:0001503,GO:0003712,GO:0003723,GO:0005634,GO:0005654,GO:0005739,GO:0006355,GO:0006390,GO:0007015,GO:0008134,GO:0010694,GO:0016592,GO:0030331,GO:0030374,GO:0030520,GO:0034614,GO:0042327,GO:0045672,GO:0045780,GO:0045892,GO:0045944,GO:0050682,GO:0051091,GO:0051384,GO:0051591,GO:0060346,GO:0120162	ossification|transcription coregulator activity|RNA binding|nucleus|nucleoplasm|mitochondrion|regulation of transcription, DNA-templated|mitochondrial transcription|actin filament organization|transcription factor binding|positive regulation of alkaline phosphatase activity|mediator complex|estrogen receptor binding|nuclear receptor transcription coactivator activity|intracellular estrogen recept…	path:bom04931	Insulin resistance
LOC102279511	700.804	568.859	845.882	116.424	90.3011	155.441	705.182	120.722	2.54564	2.32197e-15	2.43281e-13	-	BOLA class I histocompatibility antigen, alpha chain BL3-7	GO:0001916,GO:0002474,GO:0002476,GO:0005102,GO:0005886,GO:0006955,GO:0016021,GO:0042605,GO:0042612	positive regulation of T cell mediated cytotoxicity|antigen processing and presentation of peptide antigen via MHC class I|antigen processing and presentation of endogenous peptide antigen via MHC class Ib|signaling receptor binding|plasma membrane|immune response|integral component of membrane|peptide antigen binding|MHC class I protein complex	path:bom04144,path:bom04145,path:bom04218,path:bom04514,path:bom04612,path:bom04650,path:bom04940,path:bom05163,path:bom05165,path:bom05166,path:bom05167,path:bom05168,path:bom05169,path:bom05170,path:bom05203,path:bom05320,path:bom05330,path:bom05332,path:bom05416	Endocytosis|Phagosome|Cellular senescence|Cell adhesion molecules (CAMs)|Antigen processing and presentation|Natural killer cell mediated cytotoxicity|Type I diabetes mellitus|Human cytomegalovirus infection|Human papillomavirus infection|Human T-cell leukemia virus 1 infection|Kaposi sarcoma-associated herpesvirus infection|Herpes simplex virus 1 infection|Epstein-Barr virus infection|Human immu…
CAD	736.713	604.891	772.848	1950.77	1597.14	1558.73	704.818	1702.21	-1.27213	5.28347e-08	1.615e-06	CAD	CAD protein	-	-	path:bom00240,path:bom00250	Pyrimidine metabolism|Alanine, aspartate and glutamate metabolism
AXL	749.455	959.745	403.32	1939.22	1905.44	2009.5	704.174	1951.39	-1.47054	3.463e-05	0.000459317	AXL	Tyrosine-protein kinase receptor UFO	-	-	path:bom01521	EGFR tyrosine kinase inhibitor resistance
CNTNAP2	421.641	544.838	1135.84	272.842	225.297	181.348	700.772	226.495	1.62968	0.000152108	0.00159269	Cntnap2	Contactin-associated protein-like 2	GO:0002020,GO:0005769,GO:0005794,GO:0005886,GO:0007155,GO:0007612,GO:0008038,GO:0008076,GO:0009986,GO:0016020,GO:0016021,GO:0019899,GO:0021761,GO:0030425,GO:0030534,GO:0030673,GO:0031175,GO:0033010,GO:0033270,GO:0035176,GO:0042297,GO:0043025,GO:0044224,GO:0044325,GO:0045163,GO:0048812,GO:0071205,GO:0071625,GO:0097060	protease binding|early endosome|Golgi apparatus|plasma membrane|cell adhesion|learning|neuron recognition|voltage-gated potassium channel complex|cell surface|membrane|integral component of membrane|enzyme binding|limbic system development|dendrite|adult behavior|axolemma|neuron projection development|paranodal junction|paranode region of axon|social behavior|vocal learning|neuronal cell body|jux…	path:bom04514	Cell adhesion molecules (CAMs)
MACC1	507.359	372.324	1217.59	190.189	254.485	80.3111	699.091	174.995	1.99852	0.000357642	0.0032718	MACC1	Metastasis-associated in colon cancer protein 1	GO:0000977,GO:0001228,GO:0005634,GO:0005737,GO:0005739,GO:0008083,GO:0045944,GO:0051781	RNA polymerase II regulatory region sequence-specific DNA binding|DNA-binding transcription activator activity, RNA polymerase II-specific|nucleus|cytoplasm|mitochondrion|growth factor activity|positive regulation of transcription by RNA polymerase II|positive regulation of cell division	-	-
C2CD2L	613.928	609.258	870.953	346.607	307.389	309.154	698.046	321.05	1.12064	1.95375e-05	0.000279617	C2CD2L	Phospholipid transfer protein C2CD2L	GO:0005548,GO:0005789,GO:0005886,GO:0008526,GO:0016021,GO:0032541,GO:0035091,GO:0035774,GO:0043559	phospholipid transporter activity|endoplasmic reticulum membrane|plasma membrane|phosphatidylinositol transporter activity|integral component of membrane|cortical endoplasmic reticulum|phosphatidylinositol binding|positive regulation of insulin secretion involved in cellular response to glucose stimulus|insulin binding	-	-
CA14	596.553	1379.02	114.456	10.6648	147.765	28.4975	696.676	62.3092	3.48326	0.00634433	0.0329561	CA14	Carbonic anhydrase 14	GO:0004089,GO:0005886,GO:0008270,GO:0015701,GO:0016021	carbonate dehydratase activity|plasma membrane|zinc ion binding|bicarbonate transport|integral component of membrane	path:bom00910	Nitrogen metabolism
SPATA20	697.329	852.743	537.397	221.295	374.886	410.191	695.823	335.457	1.05254	0.00232267	0.014905	SPATA20	Spermatogenesis-associated protein 20	GO:0003824,GO:0005576,GO:0007275,GO:0007283,GO:0030154	catalytic activity|extracellular region|multicellular organism development|spermatogenesis|cell differentiation	-	-
NT5C3B	757.564	844.008	485.074	1661.05	1061.72	1522.46	695.549	1415.07	-1.02475	0.00169269	0.0115615	NT5C3B	7-methylguanosine phosphate-specific 5'-nucleotidase	GO:0000166,GO:0000287,GO:0005737,GO:0005829,GO:0008253,GO:0009117,GO:0043928	nucleotide binding|magnesium ion binding|cytoplasm|cytosol|5'-nucleotidase activity|nucleotide metabolic process|exonucleolytic nuclear-transcribed mRNA catabolic process involved in deadenylation-dependent decay	path:bom00230,path:bom00240,path:bom00760	Purine metabolism|Pyrimidine metabolism|Nicotinate and nicotinamide metabolism
ANKRD24	559.485	1056.92	468.723	123.534	103.983	172.712	695.043	133.41	2.38094	5.11002e-09	1.95696e-07	ANKRD24	Ankyrin repeat domain-containing protein 24	-	-	-	-
NUDT4	682.271	744.649	652.942	199.077	428.702	208.118	693.287	278.632	1.31542	0.000398232	0.00357636	NUDT4B	Diphosphoinositol polyphosphate phosphohydrolase NUDT4B	GO:0003723,GO:0005829,GO:0008486,GO:0046872,GO:0052840,GO:0052843,GO:0052844,GO:0052845,GO:0052846,GO:0052847,GO:0052848	RNA binding|cytosol|diphosphoinositol-polyphosphate diphosphatase activity|metal ion binding|inositol diphosphate tetrakisphosphate diphosphatase activity|inositol-1-diphosphate-2,3,4,5,6-pentakisphosphate diphosphatase activity|inositol-3-diphosphate-1,2,4,5,6-pentakisphosphate diphosphatase activity|inositol-5-diphosphate-1,2,3,4,6-pentakisphosphate diphosphatase activity|inositol-1,5-bisdiphos…	-	-
GDPD3	515.468	375.6	1185.98	256.844	152.326	306.564	692.349	238.578	1.53693	0.00185597	0.0124646	GDPD3	Lysophospholipase D GDPD3	GO:0005789,GO:0008081,GO:0016021,GO:0034638,GO:0046872,GO:0048471,GO:0070062	endoplasmic reticulum membrane|phosphoric diester hydrolase activity|integral component of membrane|phosphatidylcholine catabolic process|metal ion binding|perinuclear region of cytoplasm|extracellular exosome	path:bom00565	Ether lipid metabolism
ITGA5	728.605	788.323	550.477	15589.3	9635.77	2618.31	689.135	9281.13	-3.75145	1.54876e-11	9.31436e-10	ITGA5	Integrin alpha-5	GO:0001525,GO:0001618,GO:0001726,GO:0005154,GO:0005161,GO:0005178,GO:0005783,GO:0005794,GO:0005886,GO:0005925,GO:0007044,GO:0007155,GO:0007157,GO:0007159,GO:0007229,GO:0007565,GO:0007613,GO:0008305,GO:0009897,GO:0009986,GO:0010811,GO:0030198,GO:0030335,GO:0030949,GO:0031410,GO:0031589,GO:0033627,GO:0033631,GO:0034113,GO:0035313,GO:0035987,GO:0043184,GO:0045202,GO:0046872,GO:0050731,GO:0050900,GO:…	angiogenesis|virus receptor activity|ruffle|epidermal growth factor receptor binding|platelet-derived growth factor receptor binding|integrin binding|endoplasmic reticulum|Golgi apparatus|plasma membrane|focal adhesion|cell-substrate junction assembly|cell adhesion|heterophilic cell-cell adhesion via plasma membrane cell adhesion molecules|leukocyte cell-cell adhesion|integrin-mediated signaling …	path:bom04145,path:bom04151,path:bom04510,path:bom04512,path:bom04640,path:bom04810,path:bom05100,path:bom05133,path:bom05135,path:bom05165,path:bom05168,path:bom05205,path:bom05206,path:bom05410,path:bom05412,path:bom05414	Phagosome|PI3K-Akt signaling pathway|Focal adhesion|ECM-receptor interaction|Hematopoietic cell lineage|Regulation of actin cytoskeleton|Bacterial invasion of epithelial cells|Pertussis|Yersinia infection|Human papillomavirus infection|Herpes simplex virus 1 infection|Proteoglycans in cancer|MicroRNAs in cancer|Hypertrophic cardiomyopathy (HCM)|Arrhythmogenic right ventricular cardiomyopathy (ARV…
LIPH	572.227	342.844	1142.38	334.164	207.966	128.67	685.816	223.6	1.61704	0.00200417	0.0132549	LIPH	Lipase member H	GO:0005576,GO:0016020,GO:0016042,GO:0052689	extracellular region|membrane|lipid catabolic process|carboxylic ester hydrolase activity	-	-
NRP1	722.813	885.499	448.012	1561.51	1909.09	1547.5	685.441	1672.7	-1.28709	6.32421e-05	0.000764964	NRP1	Neuropilin-1	GO:0001525,GO:0001569,GO:0001764,GO:0001938,GO:0002040,GO:0002042,GO:0002116,GO:0003148,GO:0005021,GO:0005096,GO:0005615,GO:0005769,GO:0005829,GO:0005883,GO:0005886,GO:0005925,GO:0006930,GO:0007165,GO:0007229,GO:0007267,GO:0007411,GO:0007413,GO:0008201,GO:0009611,GO:0009887,GO:0009986,GO:0010595,GO:0014911,GO:0015026,GO:0017154,GO:0019838,GO:0019901,GO:0019955,GO:0021612,GO:0021637,GO:0021649,GO:…	angiogenesis|branching involved in blood vessel morphogenesis|neuron migration|positive regulation of endothelial cell proliferation|sprouting angiogenesis|cell migration involved in sprouting angiogenesis|semaphorin receptor complex|outflow tract septum morphogenesis|vascular endothelial growth factor-activated receptor activity|GTPase activator activity|extracellular space|early endosome|cytoso…	path:bom04360,path:bom05166	Axon guidance|Human T-cell leukemia virus 1 infection
APOE	966.068	647.473	438.202	1707.26	2000.31	2345.43	683.914	2017.66	-1.56103	9.18531e-06	0.000147701	APOE	Apolipoprotein E	GO:0006869,GO:0008201,GO:0008289,GO:0034361,GO:0034364,GO:0042157,GO:0042627	lipid transport|heparin binding|lipid binding|very-low-density lipoprotein particle|high-density lipoprotein particle|lipoprotein metabolic process|chylomicron	path:bom04979,path:bom05010	Cholesterol metabolism|Alzheimer disease
B4GALT1	816.64	688.964	546.117	1481.52	2510.19	1549.23	683.907	1846.98	-1.43338	8.85287e-06	0.000142907	B4GALT1	Beta-1,4-galactosyltransferase 1	GO:0000138,GO:0002064,GO:0002526,GO:0003831,GO:0003945,GO:0004461,GO:0005615,GO:0005794,GO:0005989,GO:0006012,GO:0006487,GO:0007155,GO:0007339,GO:0007341,GO:0008285,GO:0009312,GO:0009897,GO:0016021,GO:0016323,GO:0030057,GO:0030145,GO:0030175,GO:0030198,GO:0031526,GO:0032580,GO:0035250,GO:0042125,GO:0042803,GO:0043014,GO:0043065,GO:0045136,GO:0048487,GO:0050900,GO:0051260,GO:0060046,GO:0060054,GO:…	Golgi trans cisterna|epithelial cell development|acute inflammatory response|beta-N-acetylglucosaminylglycopeptide beta-1,4-galactosyltransferase activity|N-acetyllactosamine synthase activity|lactose synthase activity|extracellular space|Golgi apparatus|lactose biosynthetic process|galactose metabolic process|protein N-linked glycosylation|cell adhesion|binding of sperm to zona pellucida|penetra…	path:bom00052,path:bom00510,path:bom00514,path:bom00515,path:bom00533,path:bom00601	Galactose metabolism|N-Glycan biosynthesis|Other types of O-glycan biosynthesis|Mannose type O-glycan biosynthesis|Glycosaminoglycan biosynthesis - keratan sulfate|Glycosphingolipid biosynthesis - lacto and neolacto series
CRISPLD2	774.939	753.384	522.136	4205.49	4804.2	3044.05	683.486	4017.91	-2.55554	1.02065e-17	1.37121e-15	CRISPLD2	Cysteine-rich secretory protein LCCL domain-containing 2	GO:0005539,GO:0005615,GO:0008201,GO:0030133,GO:0030198,GO:0031012,GO:0060325	glycosaminoglycan binding|extracellular space|heparin binding|transport vesicle|extracellular matrix organization|extracellular matrix|face morphogenesis	-	-
ATOX1	594.236	430.193	1023.56	290.616	237.154	326.426	682.663	284.732	1.26151	0.00102991	0.00778105	ATOX1	Copper transport protein ATOX1	GO:0005829,GO:0006825,GO:0006878,GO:0006979,GO:0015680,GO:0016531	cytosol|copper ion transport|cellular copper ion homeostasis|response to oxidative stress|protein maturation by copper ion transfer|copper chaperone activity	path:bom04978	Mineral absorption
LOC102275700	685.746	637.647	722.706	121.757	156.887	160.622	682.033	146.422	2.21965	6.20023e-20	1.12271e-17	NAT1	Arylamine N-acetyltransferase 1	GO:0004060,GO:0005737	arylamine N-acetyltransferase activity|cytoplasm	path:bom00232,path:bom00983,path:bom05204	Caffeine metabolism|Drug metabolism - other enzymes|Chemical carcinogenesis
PAPD5	660.262	755.567	626.781	327.943	294.619	322.108	680.87	314.89	1.11248	3.15263e-07	7.79223e-06	Tent4b	Non-canonical poly(A) RNA polymerase PAPD5	GO:0003677,GO:0003887,GO:0004652,GO:0005730,GO:0005737,GO:0006364,GO:0006378,GO:0007049,GO:0010587,GO:0031499,GO:0032211,GO:0033500,GO:0043629,GO:0043630,GO:0046872,GO:0051301,GO:0071035,GO:0071036,GO:0071037,GO:0071038,GO:0071042,GO:0071044,GO:0071050,GO:0071051	DNA binding|DNA-directed DNA polymerase activity|polynucleotide adenylyltransferase activity|nucleolus|cytoplasm|rRNA processing|mRNA polyadenylation|cell cycle|miRNA catabolic process|TRAMP complex|negative regulation of telomere maintenance via telomerase|carbohydrate homeostasis|ncRNA polyadenylation|ncRNA polyadenylation involved in polyadenylation-dependent ncRNA catabolic process|metal ion …	path:bom03018	RNA degradation
USP38	673.004	660.576	701.995	313.723	386.744	277.203	678.525	325.89	1.05831	1.01429e-05	0.000160924	USP38	Ubiquitin carboxyl-terminal hydrolase 38	GO:0004197,GO:0004843,GO:0006511,GO:0016579	cysteine-type endopeptidase activity|thiol-dependent ubiquitin-specific protease activity|ubiquitin-dependent protein catabolic process|protein deubiquitination	-	-
TMEM8A	751.772	497.888	781.569	99.5383	109.456	146.805	677.076	118.6	2.51272	2.08567e-15	2.19906e-13	TMEM8A	Post-GPI attachment to proteins factor 6	GO:0004623,GO:0005765,GO:0005886,GO:0005887,GO:0070062,GO:0102567,GO:0102568	phospholipase A2 activity|lysosomal membrane|plasma membrane|integral component of plasma membrane|extracellular exosome|phospholipase A2 activity (consuming 1,2-dipalmitoylphosphatidylcholine)|phospholipase A2 activity consuming 1,2-dioleoylphosphatidylethanolamine)	-	-
DFFA	688.063	687.872	651.852	241.736	202.493	336.788	675.929	260.339	1.37606	1.05091e-06	2.25606e-05	DFFA	DNA fragmentation factor subunit alpha	GO:0000790,GO:0005634,GO:0005654,GO:0005811,GO:0005829,GO:0005886,GO:0006309,GO:0019904,GO:0032076,GO:0043065,GO:0044183,GO:0060703,GO:0061077,GO:0070242,GO:1900118,GO:1902511	nuclear chromatin|nucleus|nucleoplasm|lipid droplet|cytosol|plasma membrane|apoptotic DNA fragmentation|protein domain specific binding|negative regulation of deoxyribonuclease activity|positive regulation of apoptotic process|protein binding involved in protein folding|deoxyribonuclease inhibitor activity|chaperone-mediated protein folding|thymocyte apoptotic process|negative regulation of execu…	path:bom04210	Apoptosis
VPS37B	571.069	634.371	815.361	1971.21	1604.44	958.552	673.6	1511.4	-1.1658	0.000740665	0.00592639	VPS37B	Vacuolar protein sorting-associated protein 37B	GO:0000813,GO:0005737,GO:0005768,GO:0005886,GO:0010008,GO:0015031,GO:0016197,GO:0016236,GO:0019058,GO:0030496,GO:0031902,GO:0032509,GO:0036258,GO:0039702,GO:0048306,GO:0070062,GO:1902188,GO:1903774	ESCRT I complex|cytoplasm|endosome|plasma membrane|endosome membrane|protein transport|endosomal transport|macroautophagy|viral life cycle|midbody|late endosome membrane|endosome transport via multivesicular body sorting pathway|multivesicular body assembly|viral budding via host ESCRT complex|calcium-dependent protein binding|extracellular exosome|positive regulation of viral release from host c…	path:bom04144	Endocytosis
SEMA3F	594.236	708.617	716.166	1491.3	1368.2	2379.97	673.006	1746.49	-1.37574	6.17305e-06	0.000104403	SEMA3F	Semaphorin-3F	-	-	path:bom04360	Axon guidance
PLOD1	622.036	705.342	673.654	1471.74	3066.59	1245.25	667.011	1927.86	-1.53114	8.57933e-05	0.000992521	PLOD1	Procollagen-lysine,2-oxoglutarate 5-dioxygenase 1	GO:0005506,GO:0008475,GO:0017185,GO:0030199,GO:0030867,GO:0031418,GO:0032963,GO:0046947	iron ion binding|procollagen-lysine 5-dioxygenase activity|peptidyl-lysine hydroxylation|collagen fibril organization|rough endoplasmic reticulum membrane|L-ascorbic acid binding|collagen metabolic process|hydroxylysine biosynthetic process	path:bom00310	Lysine degradation
FGD6	581.494	968.48	450.192	202.632	292.795	250.432	666.722	248.619	1.42328	0.000112885	0.00125227	FGD6	FYVE, RhoGEF and PH domain-containing protein 6	GO:0001726,GO:0005085,GO:0005089,GO:0005737,GO:0005794,GO:0005856,GO:0007010,GO:0008360,GO:0030027,GO:0030036,GO:0031267,GO:0035023,GO:0043087,GO:0046847,GO:0046872	ruffle|guanyl-nucleotide exchange factor activity|Rho guanyl-nucleotide exchange factor activity|cytoplasm|Golgi apparatus|cytoskeleton|cytoskeleton organization|regulation of cell shape|lamellipodium|actin cytoskeleton organization|small GTPase binding|regulation of Rho protein signal transduction|regulation of GTPase activity|filopodium assembly|metal ion binding	-	-
CASP3	660.262	436.744	899.295	214.185	182.426	244.387	665.434	213.666	1.63876	2.15919e-06	4.27704e-05	CASP3	Caspase-3	GO:0005737,GO:0006915,GO:0030182,GO:0030216,GO:0030218,GO:0097153,GO:0097199	cytoplasm|apoptotic process|neuron differentiation|keratinocyte differentiation|erythrocyte differentiation|cysteine-type endopeptidase activity involved in apoptotic process|cysteine-type endopeptidase activity involved in apoptotic signaling pathway	path:bom01524,path:bom04010,path:bom04115,path:bom04210,path:bom04215,path:bom04650,path:bom04657,path:bom04668,path:bom04726,path:bom04932,path:bom04933,path:bom05010,path:bom05012,path:bom05014,path:bom05016,path:bom05133,path:bom05134,path:bom05145,path:bom05146,path:bom05152,path:bom05160,path:bom05161,path:bom05162,path:bom05163,path:bom05164,path:bom05165,path:bom05167,path:bom05168,path:bo…	Platinum drug resistance|MAPK signaling pathway|p53 signaling pathway|Apoptosis|Apoptosis - multiple species|Natural killer cell mediated cytotoxicity|IL-17 signaling pathway|TNF signaling pathway|Serotonergic synapse|Non-alcoholic fatty liver disease (NAFLD)|AGE-RAGE signaling pathway in diabetic complications|Alzheimer disease|Parkinson disease|Amyotrophic lateral sclerosis (ALS)|Huntington dis…
TRPC4	505.043	1302.59	187.489	37.3269	81.1798	48.3594	665.04	55.622	3.58014	2.83751e-08	9.34191e-07	TRPC4	Short transient receptor potential channel 4	GO:0005887,GO:0006828,GO:0015279,GO:0034703,GO:0051480,GO:0070588,GO:0070679	integral component of plasma membrane|manganese ion transport|store-operated calcium channel activity|cation channel complex|regulation of cytosolic calcium ion concentration|calcium ion transmembrane transport|inositol 1,4,5 trisphosphate binding	path:bom04360	Axon guidance
ANGPTL2	700.804	905.152	385.879	2939.05	3439.65	3469.78	663.945	3282.83	-2.30584	7.70705e-11	4.10197e-09	ANGPTL2	Angiopoietin-related protein 2	GO:0005102,GO:0005615,GO:0007275,GO:0062023,GO:0070062	signaling receptor binding|extracellular space|multicellular organism development|collagen-containing extracellular matrix|extracellular exosome	-	-
QPCTL	579.177	464.041	948.347	239.958	210.703	308.291	663.855	252.984	1.3917	0.000113749	0.00125994	QPCTL	Glutaminyl-peptide cyclotransferase-like protein	GO:0000139,GO:0008270,GO:0016021,GO:0016603,GO:0017186	Golgi membrane|zinc ion binding|integral component of membrane|glutaminyl-peptide cyclotransferase activity|peptidyl-pyroglutamic acid biosynthetic process, using glutaminyl-peptide cyclotransferase	-	-
LOC102283655	722.813	386.519	879.674	249.734	281.849	184.802	663.002	238.795	1.47339	0.00011724	0.00129088	GSTM1	Glutathione S-transferase Mu 1	-	-	path:bom00480,path:bom00980,path:bom00982,path:bom00983,path:bom01524,path:bom05200,path:bom05204,path:bom05225,path:bom05418	Glutathione metabolism|Metabolism of xenobiotics by cytochrome P450|Drug metabolism - cytochrome P450|Drug metabolism - other enzymes|Platinum drug resistance|Pathways in cancer|Chemical carcinogenesis|Hepatocellular carcinoma|Fluid shear stress and atherosclerosis
TAF1D	700.804	657.3	630.051	1350.88	1982.06	1005.18	662.719	1446.04	-1.1256	0.00038179	0.00345477	TAF1D	TATA box-binding protein-associated factor RNA polymerase I subunit D	GO:0003677,GO:0005654,GO:0005668,GO:0005815,GO:0006355	DNA binding|nucleoplasm|RNA polymerase transcription factor SL1 complex|microtubule organizing center|regulation of transcription, DNA-templated	-	-
LOC102285639	622.036	577.594	772.848	257.733	372.15	335.061	657.493	321.648	1.03162	0.000150092	0.00157752	UQCC1	Ubiquinol-cytochrome-c reductase complex assembly factor 1	GO:0005743,GO:0031410,GO:0034551,GO:0070131	mitochondrial inner membrane|cytoplasmic vesicle|mitochondrial respiratory chain complex III assembly|positive regulation of mitochondrial translation	-	-
SKAP2	666.054	953.194	349.907	371.491	224.385	250.432	656.385	282.103	1.21829	0.00434183	0.0245293	SKAP2	Src kinase-associated phosphoprotein 2	GO:0005654,GO:0005737,GO:0005829,GO:0005886,GO:0008285,GO:0042113	nucleoplasm|cytoplasm|cytosol|plasma membrane|negative regulation of cell proliferation|B cell activation	path:bom05135	Yersinia infection
SDR42E1	652.154	695.515	621.331	135.976	243.539	236.615	656.333	205.377	1.67617	6.46212e-08	1.95022e-06	SDR42E1	Short-chain dehydrogenase/reductase family 42E member 1	GO:0003854,GO:0006694,GO:0016021,GO:0016491,GO:0016616	3-beta-hydroxy-delta5-steroid dehydrogenase activity|steroid biosynthetic process|integral component of membrane|oxidoreductase activity|oxidoreductase activity, acting on the CH-OH group of donors, NAD or NADP as acceptor	-	-
EBP	670.687	396.345	900.385	180.413	113.104	350.605	655.806	214.708	1.61055	0.00105386	0.00792966	EBP	3-beta-hydroxysteroid-Delta(8),Delta(7)-isomerase	GO:0000247,GO:0001501,GO:0004769,GO:0004888,GO:0005635,GO:0005783,GO:0005789,GO:0005887,GO:0006695,GO:0008203,GO:0015238,GO:0016126,GO:0030097,GO:0031410,GO:0033489,GO:0033490,GO:0047750	C-8 sterol isomerase activity|skeletal system development|steroid delta-isomerase activity|transmembrane signaling receptor activity|nuclear envelope|endoplasmic reticulum|endoplasmic reticulum membrane|integral component of plasma membrane|cholesterol biosynthetic process|cholesterol metabolic process|drug transmembrane transporter activity|sterol biosynthetic process|hemopoiesis|cytoplasmic ves…	path:bom00100	Steroid biosynthesis
PSD4	469.134	424.734	1072.61	126.2	111.28	253.887	655.494	163.789	2.00047	4.95459e-05	0.000621525	PSD4	PH and SEC7 domain-containing protein 4	-	-	path:bom04144	Endocytosis
SLC22A18	602.344	449.847	912.375	96.8721	153.238	178.757	654.855	142.956	2.19551	1.55772e-08	5.53307e-07	SLC22A18	Solute carrier family 22 member 18	GO:0005635,GO:0005737,GO:0005886,GO:0007588,GO:0015238,GO:0015293,GO:0015307,GO:0015695,GO:0015893,GO:0016020,GO:0016021,GO:0016324,GO:0031625	nuclear envelope|cytoplasm|plasma membrane|excretion|drug transmembrane transporter activity|symporter activity|drug:proton antiporter activity|organic cation transport|drug transport|membrane|integral component of membrane|apical plasma membrane|ubiquitin protein ligase binding	-	-
IL1RL2	609.294	469.5	870.953	123.534	175.129	212.436	649.916	170.366	1.93148	7.22516e-08	2.13411e-06	IL1RL2	Interleukin-1 receptor-like 2	-	-	path:bom04060	Cytokine-cytokine receptor interaction
DARS2	673.004	549.206	723.796	159.084	103.071	279.793	648.669	180.649	1.84375	5.69307e-06	9.75728e-05	DARS2	Aspartate--tRNA ligase, mitochondrial	GO:0003676,GO:0004815,GO:0005524,GO:0005759,GO:0070145	nucleic acid binding|aspartate-tRNA ligase activity|ATP binding|mitochondrial matrix|mitochondrial asparaginyl-tRNA aminoacylation	path:bom00970	Aminoacyl-tRNA biosynthesis
ARHGEF2	661.42	754.476	517.776	1346.43	1629.07	1137.31	644.557	1370.94	-1.08875	7.25023e-05	0.000857824	ARHGEF2	Rho guanine nucleotide exchange factor 2	-	-	path:bom04530,path:bom05418	Tight junction|Fluid shear stress and atherosclerosis
MOXD1	745.98	608.166	576.639	199.965	52.9037	208.118	643.595	153.662	2.06592	3.18374e-05	0.000426694	MOXD1	DBH-like monooxygenase protein 1	GO:0004500,GO:0005507,GO:0005615,GO:0005737,GO:0005789,GO:0006589,GO:0016021,GO:0016715,GO:0030667,GO:0042420,GO:0042421	dopamine beta-monooxygenase activity|copper ion binding|extracellular space|cytoplasm|endoplasmic reticulum membrane|octopamine biosynthetic process|integral component of membrane|oxidoreductase activity, acting on paired donors, with incorporation or reduction of molecular oxygen, reduced ascorbate as one donor, and incorporation of one atom of oxygen|secretory granule membrane|dopamine cataboli…	-	-
LOC102269337	895.408	612.534	419.671	0	0	1.72712	642.538	0.575707	10.0873	5.3942e-20	9.87494e-18	-	Dihydrodiol dehydrogenase 3	GO:0004032,GO:0005737,GO:0006693,GO:0008106,GO:0008202,GO:0016229,GO:0016491,GO:0042448,GO:0044597,GO:0044598,GO:0047023,GO:0047086	alditol:NADP+ 1-oxidoreductase activity|cytoplasm|prostaglandin metabolic process|alcohol dehydrogenase (NADP+) activity|steroid metabolic process|steroid dehydrogenase activity|oxidoreductase activity|progesterone metabolic process|daunorubicin metabolic process|doxorubicin metabolic process|androsterone dehydrogenase activity|ketosteroid monooxygenase activity	path:bom00140,path:bom00590,path:bom00790,path:bom04913	Steroid hormone biosynthesis|Arachidonic acid metabolism|Folate biosynthesis|Ovarian steroidogenesis
SFT2D2	588.444	588.513	749.957	129.755	300.092	171.848	642.305	200.565	1.67958	7.76322e-06	0.000127787	SFT2D2	Vesicle transport protein SFT2B	GO:0015031,GO:0016021,GO:0016192,GO:0070062	protein transport|integral component of membrane|vesicle-mediated transport|extracellular exosome	-	-
PEX26	544.427	737.006	645.312	346.607	309.213	304.837	642.248	320.219	1.00427	2.77644e-05	0.000380367	PEX26	Peroxisome assembly protein 26	-	-	path:bom04146	Peroxisome
LOC102268170	562.96	542.655	811	63.1002	58.3765	82.9018	638.872	68.1261	3.22853	6.81907e-25	2.02855e-22	-	BOLA class I histocompatibility antigen, alpha chain BL3-7	GO:0001916,GO:0002474,GO:0002476,GO:0005102,GO:0005886,GO:0006955,GO:0016021,GO:0042605,GO:0042612	positive regulation of T cell mediated cytotoxicity|antigen processing and presentation of peptide antigen via MHC class I|antigen processing and presentation of endogenous peptide antigen via MHC class Ib|signaling receptor binding|plasma membrane|immune response|integral component of membrane|peptide antigen binding|MHC class I protein complex	path:bom04144,path:bom04145,path:bom04218,path:bom04514,path:bom04612,path:bom04650,path:bom04940,path:bom05163,path:bom05165,path:bom05166,path:bom05167,path:bom05168,path:bom05169,path:bom05170,path:bom05203,path:bom05320,path:bom05330,path:bom05332,path:bom05416	Endocytosis|Phagosome|Cellular senescence|Cell adhesion molecules (CAMs)|Antigen processing and presentation|Natural killer cell mediated cytotoxicity|Type I diabetes mellitus|Human cytomegalovirus infection|Human papillomavirus infection|Human T-cell leukemia virus 1 infection|Kaposi sarcoma-associated herpesvirus infection|Herpes simplex virus 1 infection|Epstein-Barr virus infection|Human immu…
LOC102278151	924.367	555.757	432.752	2492.9	2898.76	2150.26	637.625	2513.97	-1.97943	1.42983e-08	5.10056e-07	IFITM3	Interferon-induced transmembrane protein 3	GO:0005765,GO:0005886,GO:0006955,GO:0009615,GO:0016021,GO:0031902,GO:0032897,GO:0032991,GO:0034341,GO:0035455,GO:0035456,GO:0045071,GO:0046597,GO:0051607,GO:0060337	lysosomal membrane|plasma membrane|immune response|response to virus|integral component of membrane|late endosome membrane|negative regulation of viral transcription|protein-containing complex|response to interferon-gamma|response to interferon-alpha|response to interferon-beta|negative regulation of viral genome replication|negative regulation of viral entry into host cell|defense response to vi…	-	-
PPP1R15A	538.635	600.523	765.218	1419.31	2165.4	1037.14	634.792	1540.62	-1.279	0.000250882	0.0024285	PPP1R15A	Protein phosphatase 1 regulatory subunit 15A	GO:0000164,GO:0005737,GO:0005741,GO:0005783,GO:0005789,GO:0006417,GO:0006915,GO:0019888,GO:0032516,GO:0034976	protein phosphatase type 1 complex|cytoplasm|mitochondrial outer membrane|endoplasmic reticulum|endoplasmic reticulum membrane|regulation of translation|apoptotic process|protein phosphatase regulator activity|positive regulation of phosphoprotein phosphatase activity|response to endoplasmic reticulum stress	path:bom04141	Protein processing in endoplasmic reticulum
PDPR	574.544	770.853	553.748	244.402	384.92	292.747	633.048	307.356	1.04265	0.000470644	0.00408996	PDPR	Pyruvate dehydrogenase phosphatase regulatory subunit, mitochondrial	GO:0005737,GO:0005739,GO:0005759,GO:0016491	cytoplasm|mitochondrion|mitochondrial matrix|oxidoreductase activity	-	-
LOC102275393	806.215	407.264	682.374	81.7636	61.1129	123.489	631.951	88.7885	2.83047	1.66057e-12	1.14786e-10	-	Uncharacterized protein C7orf57 homolog	-	-	-	-
C4A	749.455	670.402	470.903	1202.46	1951.96	773.75	630.254	1309.39	-1.05491	0.00849095	0.0413841	C4A	Complement C4-A	-	-	path:bom04610,path:bom05133,path:bom05150,path:bom05322	Complement and coagulation cascades|Pertussis|Staphylococcus aureus infection|Systemic lupus erythematosus
DSG2	823.59	359.222	701.995	1106.47	1577.08	1151.13	628.269	1278.23	-1.02481	0.00609133	0.0319507	DSG2	Desmoglein-2	-	-	path:bom05412	Arrhythmogenic right ventricular cardiomyopathy (ARVC)
SERPINF1	1041.36	537.195	304.125	1262.89	3404.08	1322.97	627.56	1996.65	-1.66988	0.00235972	0.0151137	SERPINF1	Pigment epithelium-derived factor	GO:0004867,GO:0005576,GO:0005615,GO:0010951,GO:0016525,GO:0042470,GO:0050769,GO:0060770	serine-type endopeptidase inhibitor activity|extracellular region|extracellular space|negative regulation of endopeptidase activity|negative regulation of angiogenesis|melanosome|positive regulation of neurogenesis|negative regulation of epithelial cell proliferation involved in prostate gland development	path:bom04310	Wnt signaling pathway
WNK2	502.726	1066.75	311.756	100.427	60.2007	167.531	627.076	109.386	2.51877	3.62275e-06	6.66866e-05	WNK2	Serine/threonine-protein kinase WNK2	-	-	-	-
PADI1	534.001	742.465	599.53	2844.84	1387.35	2908.47	625.332	2380.22	-1.92836	7.93147e-08	2.30997e-06	PADI1	Protein-arginine deiminase type-1	GO:0004668,GO:0005509,GO:0005634,GO:0005654,GO:0005737,GO:0005829,GO:0018101,GO:0036414	protein-arginine deiminase activity|calcium ion binding|nucleus|nucleoplasm|cytoplasm|cytosol|protein citrullination|histone citrullination	-	-
LOC102264698	669.529	507.715	686.734	153.751	95.7739	276.339	621.326	175.288	1.82506	1.60261e-05	0.000236055	GSTO1	Glutathione S-transferase omega-1	GO:0004364,GO:0005737,GO:0005829,GO:0010880,GO:0010881,GO:0014810,GO:0016491,GO:0019852,GO:0032259,GO:0035722,GO:0042178,GO:0045174,GO:0050610,GO:0055114,GO:0060315,GO:0060316,GO:0070062,GO:0071243,GO:1901687	glutathione transferase activity|cytoplasm|cytosol|regulation of release of sequestered calcium ion into cytosol by sarcoplasmic reticulum|regulation of cardiac muscle contraction by regulation of the release of sequestered calcium ion|positive regulation of skeletal muscle contraction by regulation of release of sequestered calcium ion|oxidoreductase activity|L-ascorbic acid metabolic process|me…	path:bom00480,path:bom00980,path:bom00982,path:bom00983,path:bom01524,path:bom05200,path:bom05204,path:bom05225,path:bom05418	Glutathione metabolism|Metabolism of xenobiotics by cytochrome P450|Drug metabolism - cytochrome P450|Drug metabolism - other enzymes|Platinum drug resistance|Pathways in cancer|Chemical carcinogenesis|Hepatocellular carcinoma|Fluid shear stress and atherosclerosis
ELF5	470.292	415.999	975.599	1570.39	819.095	1832.47	620.63	1407.32	-1.1811	0.00887297	0.0427953	ELF5	ETS-related transcription factor Elf-5	GO:0000977,GO:0000981,GO:0001228,GO:0001712,GO:0005634,GO:0005737,GO:0006357,GO:0030154,GO:0035019,GO:0045596,GO:0060644	RNA polymerase II regulatory region sequence-specific DNA binding|DNA-binding transcription factor activity, RNA polymerase II-specific|DNA-binding transcription activator activity, RNA polymerase II-specific|ectodermal cell fate commitment|nucleus|cytoplasm|regulation of transcription by RNA polymerase II|cell differentiation|somatic stem cell population maintenance|negative regulation of cell d…	path:bom04917	Prolactin signaling pathway
LTBP1	792.314	631.095	438.202	1483.3	2599.58	1335.06	620.537	1805.98	-1.54129	4.22865e-05	0.000545662	LTBP1	Latent-transforming growth factor beta-binding protein 1	GO:0001527,GO:0003281,GO:0005024,GO:0005201,GO:0005509,GO:0005576,GO:0005788,GO:0031012,GO:0032991,GO:0035583,GO:0035904,GO:0043687,GO:0044267,GO:0050431,GO:0050436,GO:0060976,GO:0062023,GO:1901388	microfibril|ventricular septum development|transforming growth factor beta-activated receptor activity|extracellular matrix structural constituent|calcium ion binding|extracellular region|endoplasmic reticulum lumen|extracellular matrix|protein-containing complex|sequestering of TGFbeta in extracellular matrix|aorta development|post-translational protein modification|cellular protein metabolic pr…	path:bom04350	TGF-beta signaling pathway
ATP10B	623.195	442.203	792.469	146.641	34.661	162.349	619.289	114.551	2.43411	8.07443e-06	0.000132133	ATP10B	Probable phospholipid-transporting ATPase VB	GO:0000287,GO:0004012,GO:0005524,GO:0005783,GO:0005789,GO:0005886,GO:0016021,GO:0030659,GO:0045332	magnesium ion binding|phospholipid-translocating ATPase activity|ATP binding|endoplasmic reticulum|endoplasmic reticulum membrane|plasma membrane|integral component of membrane|cytoplasmic vesicle membrane|phospholipid translocation	-	-
SLC4A9	550.218	428.009	878.584	25.7733	19.1548	38.8602	618.937	27.9294	4.46793	4.44676e-26	1.39771e-23	SLC4A9	Anion exchange protein 4	GO:0005452,GO:0005886,GO:0005887,GO:0008510,GO:0015301,GO:0015701,GO:0045177,GO:0051453	inorganic anion exchanger activity|plasma membrane|integral component of plasma membrane|sodium:bicarbonate symporter activity|anion:anion antiporter activity|bicarbonate transport|apical part of cell|regulation of intracellular pH	-	-
OAT	480.717	598.34	757.588	2309.82	2824.87	1411.06	612.215	2181.92	-1.83332	1.53096e-07	4.2109e-06	OAT	Ornithine aminotransferase, mitochondrial	GO:0004587,GO:0005737,GO:0005759,GO:0010121,GO:0019544,GO:0030170,GO:0034214,GO:0055129	ornithine-oxo-acid transaminase activity|cytoplasm|mitochondrial matrix|arginine catabolic process to proline via ornithine|arginine catabolic process to glutamate|pyridoxal phosphate binding|protein hexamerization|L-proline biosynthetic process	path:bom00330	Arginine and proline metabolism
LGALS4	962.593	307.905	560.288	52.4353	39.2217	107.081	610.262	66.2462	3.20249	1.55304e-09	6.66806e-08	LGALS4	Galectin-4	GO:0030246	carbohydrate binding	-	-
SPIRE2	609.294	384.335	836.072	129.755	88.4768	152.85	609.9	123.694	2.30137	3.74995e-09	1.46989e-07	SPIRE2	Protein spire homolog 2	GO:0003779,GO:0005829,GO:0005856,GO:0005938,GO:0015031,GO:0016192,GO:0030036,GO:0030659,GO:0032154,GO:0036089,GO:0040038,GO:0045010,GO:0046907,GO:0051295,GO:0070649,GO:2000781	actin binding|cytosol|cytoskeleton|cell cortex|protein transport|vesicle-mediated transport|actin cytoskeleton organization|cytoplasmic vesicle membrane|cleavage furrow|cleavage furrow formation|polar body extrusion after meiotic divisions|actin nucleation|intracellular transport|establishment of meiotic spindle localization|formin-nucleated actin cable assembly|positive regulation of double-stra…	-	-
LOC102267279	706.596	676.953	439.292	9.77608	8.20919	15.5441	607.614	11.1765	5.76022	1.64117e-44	2.27835e-41	Akr7a2	Aflatoxin B1 aldehyde reductase member 2	GO:0004032,GO:0005739,GO:0005794,GO:0005829,GO:0019119,GO:0044597,GO:0044598	alditol:NADP+ 1-oxidoreductase activity|mitochondrion|Golgi apparatus|cytosol|phenanthrene-9,10-epoxide hydrolase activity|daunorubicin metabolic process|doxorubicin metabolic process	path:bom00980	Metabolism of xenobiotics by cytochrome P450
KDM2B	657.945	545.93	613.701	295.949	240.803	255.614	605.859	264.122	1.1976	2.23705e-07	5.8139e-06	KDM2B	Lysine-specific demethylase 2B	GO:0000122,GO:0000978,GO:0003677,GO:0005634,GO:0005654,GO:0005730,GO:0007283,GO:0008270,GO:0019843,GO:0021555,GO:0021592,GO:0021670,GO:0021678,GO:0021993,GO:0030307,GO:0030900,GO:0030901,GO:0030902,GO:0032452,GO:0035518,GO:0043524,GO:0048596,GO:0051864,GO:1902459,GO:2000178	negative regulation of transcription by RNA polymerase II|RNA polymerase II proximal promoter sequence-specific DNA binding|DNA binding|nucleus|nucleoplasm|nucleolus|spermatogenesis|zinc ion binding|rRNA binding|midbrain-hindbrain boundary morphogenesis|fourth ventricle development|lateral ventricle development|third ventricle development|initiation of neural tube closure|positive regulation of c…	-	-
FGFR1	696.171	852.743	259.433	2572.89	3432.35	1950.78	602.782	2652.01	-2.13742	3.73936e-06	6.82564e-05	FGFR1	Fibroblast growth factor receptor 1	-	-	path:bom04010,path:bom04014,path:bom04015,path:bom04151,path:bom04520,path:bom04550,path:bom04714,path:bom04810,path:bom04928,path:bom05200,path:bom05205,path:bom05215,path:bom05218,path:bom05224,path:bom05230	MAPK signaling pathway|Ras signaling pathway|Rap1 signaling pathway|PI3K-Akt signaling pathway|Adherens junction|Signaling pathways regulating pluripotency of stem cells|Thermogenesis|Regulation of actin cytoskeleton|Parathyroid hormone synthesis, secretion and action|Pathways in cancer|Proteoglycans in cancer|Prostate cancer|Melanoma|Breast cancer|Central carbon metabolism in cancer
SLC6A4	524.735	726.087	555.928	17.7747	128.611	8.6356	602.25	51.6737	3.544	7.59138e-06	0.000125461	SLC6A4	Sodium-dependent serotonin transporter	GO:0005335,GO:0005886,GO:0005887,GO:0010008,GO:0012505,GO:0016324,GO:0043005,GO:0046872,GO:0051015,GO:0051259,GO:0051378,GO:0051610,GO:0090067,GO:0098793	serotonin:sodium symporter activity|plasma membrane|integral component of plasma membrane|endosome membrane|endomembrane system|apical plasma membrane|neuron projection|metal ion binding|actin filament binding|protein complex oligomerization|serotonin binding|serotonin uptake|regulation of thalamus size|presynapse	path:bom04721,path:bom04726	Synaptic vesicle cycle|Serotonergic synapse
EGR1	816.64	240.209	746.687	2364.92	1999.39	3702.95	601.179	2689.09	-2.16138	8.35871e-06	0.000135984	EGR1	Early growth response protein 1	GO:0000981,GO:0001666,GO:0002931,GO:0005634,GO:0005737,GO:0006357,GO:0008270,GO:0010385,GO:0043565,GO:0044729,GO:0044849,GO:0045080,GO:0045944,GO:0046886,GO:0050725,GO:0071504,GO:0071506,GO:0072110,GO:0072303,GO:0098759,GO:1990841,GO:2000182	DNA-binding transcription factor activity, RNA polymerase II-specific|response to hypoxia|response to ischemia|nucleus|cytoplasm|regulation of transcription by RNA polymerase II|zinc ion binding|double-stranded methylated DNA binding|sequence-specific DNA binding|hemi-methylated DNA-binding|estrous cycle|positive regulation of chemokine biosynthetic process|positive regulation of transcription by…	path:bom04371,path:bom04912,path:bom04928,path:bom04933,path:bom05020,path:bom05166	Apelin signaling pathway|GnRH signaling pathway|Parathyroid hormone synthesis, secretion and action|AGE-RAGE signaling pathway in diabetic complications|Prion diseases|Human T-cell leukemia virus 1 infection
PFKFB4	523.576	476.051	803.37	138.643	396.778	142.487	600.999	225.969	1.41162	0.00360417	0.0211654	PFKFB4	6-phosphofructo-2-kinase/fructose-2,6-bisphosphatase 4	GO:0003873,GO:0004331,GO:0005524,GO:0005829,GO:0006000,GO:0006003,GO:0045821	6-phosphofructo-2-kinase activity|fructose-2,6-bisphosphate 2-phosphatase activity|ATP binding|cytosol|fructose metabolic process|fructose 2,6-bisphosphate metabolic process|positive regulation of glycolytic process	path:bom00051,path:bom04152	Fructose and mannose metabolism|AMPK signaling pathway
LOC102285244	678.796	577.594	542.847	306.613	202.493	339.379	599.746	282.829	1.084	0.000253639	0.00245092	RIOX1	Ribosomal oxygenase 1	GO:0005506,GO:0005634,GO:0005654,GO:0005730,GO:0016706,GO:0032453,GO:0034720,GO:0045668,GO:0045892,GO:0051864,GO:0070544	iron ion binding|nucleus|nucleoplasm|nucleolus|oxidoreductase activity, acting on paired donors, with incorporation or reduction of molecular oxygen, 2-oxoglutarate as one donor, and incorporation of one atom each of oxygen into both donors|histone demethylase activity (H3-K4 specific)|histone H3-K4 demethylation|negative regulation of osteoblast differentiation|negative regulation of transcripti…	-	-
ABCB6	590.761	541.563	662.753	147.53	214.351	260.795	598.359	207.559	1.52731	4.52514e-07	1.0708e-05	Abcb6	ATP-binding cassette sub-family B member 6, mitochondrial	GO:0000139,GO:0005524,GO:0005654,GO:0005739,GO:0005740,GO:0005741,GO:0005768,GO:0005783,GO:0005789,GO:0005794,GO:0005829,GO:0005886,GO:0006779,GO:0007420,GO:0010008,GO:0015439,GO:0015562,GO:0015886,GO:0020037,GO:0031307,GO:0043588	Golgi membrane|ATP binding|nucleoplasm|mitochondrion|mitochondrial envelope|mitochondrial outer membrane|endosome|endoplasmic reticulum|endoplasmic reticulum membrane|Golgi apparatus|cytosol|plasma membrane|porphyrin-containing compound biosynthetic process|brain development|endosome membrane|heme-transporting ATPase activity|efflux transmembrane transporter activity|heme transport|heme binding|i…	path:bom02010	ABC transporters
TRIM45	545.585	971.756	255.073	210.63	234.418	269.431	590.804	238.16	1.31073	0.00596294	0.0315148	TRIM45	Tripartite motif-containing protein 45	GO:0005654,GO:0005829,GO:0008270,GO:0045171,GO:0060348	nucleoplasm|cytosol|zinc ion binding|intercellular bridge|bone development	-	-
ATP1B1	515.468	664.943	591.899	2359.59	2602.31	2554.41	590.77	2505.44	-2.08419	1.59773e-22	3.91421e-20	ATP1B1	Sodium/potassium-transporting ATPase subunit beta-1	GO:0001671,GO:0005391,GO:0005524,GO:0005622,GO:0005890,GO:0006874,GO:0006883,GO:0007155,GO:0008022,GO:0010107,GO:0010468,GO:0010882,GO:0014704,GO:0016323,GO:0016324,GO:0019901,GO:0030007,GO:0030955,GO:0031402,GO:0036376,GO:0042383,GO:0043209,GO:0046034,GO:0050821,GO:0051117,GO:0055119,GO:0060048,GO:0072659,GO:0086009,GO:1901018,GO:1903278,GO:1903281,GO:1903288	ATPase activator activity|sodium:potassium-exchanging ATPase activity|ATP binding|intracellular|sodium:potassium-exchanging ATPase complex|cellular calcium ion homeostasis|cellular sodium ion homeostasis|cell adhesion|protein C-terminus binding|potassium ion import|regulation of gene expression|regulation of cardiac muscle contraction by calcium ion signaling|intercalated disc|basolateral plasma …	path:bom04022,path:bom04024,path:bom04260,path:bom04261,path:bom04911,path:bom04918,path:bom04919,path:bom04925,path:bom04960,path:bom04961,path:bom04964,path:bom04970,path:bom04971,path:bom04972,path:bom04973,path:bom04974,path:bom04976,path:bom04978	cGMP-PKG signaling pathway|cAMP signaling pathway|Cardiac muscle contraction|Adrenergic signaling in cardiomyocytes|Insulin secretion|Thyroid hormone synthesis|Thyroid hormone signaling pathway|Aldosterone synthesis and secretion|Aldosterone-regulated sodium reabsorption|Endocrine and other factor-regulated calcium reabsorption|Proximal tubule bicarbonate reclamation|Salivary secretion|Gastric ac…
PCOLCE	959.117	508.807	303.035	3051.91	3370.33	3177.04	590.32	3199.76	-2.43866	8.51948e-09	3.12612e-07	Pcolce	Procollagen C-endopeptidase enhancer 1	GO:0005518,GO:0005615,GO:0008201,GO:0016504	collagen binding|extracellular space|heparin binding|peptidase activator activity	-	-
CENPF	779.573	198.719	788.109	86.2073	127.699	144.215	588.8	119.373	2.30214	1.29589e-05	0.000197333	CENPF	Centromere protein F	-	-	-	-
VAV2	594.236	535.012	636.592	942.059	1853.45	1245.25	588.613	1346.92	-1.19423	0.000199574	0.00200163	VAV2	Guanine nucleotide exchange factor VAV2	GO:0001525,GO:0001784,GO:0005085,GO:0005089,GO:0005154,GO:0005829,GO:0005886,GO:0007165,GO:0007186,GO:0007264,GO:0008361,GO:0016477,GO:0030032,GO:0030168,GO:0035023,GO:0038095,GO:0038096,GO:0043065,GO:0043087,GO:0043552,GO:0046872,GO:0048010,GO:0048013,GO:0051056	angiogenesis|phosphotyrosine residue binding|guanyl-nucleotide exchange factor activity|Rho guanyl-nucleotide exchange factor activity|epidermal growth factor receptor binding|cytosol|plasma membrane|signal transduction|G protein-coupled receptor signaling pathway|small GTPase mediated signal transduction|regulation of cell size|cell migration|lamellipodium assembly|platelet activation|regulation…	path:bom04015,path:bom04024,path:bom04062,path:bom04510,path:bom04650,path:bom04660,path:bom04662,path:bom04664,path:bom04666,path:bom04670,path:bom04810,path:bom05135,path:bom05205	Rap1 signaling pathway|cAMP signaling pathway|Chemokine signaling pathway|Focal adhesion|Natural killer cell mediated cytotoxicity|T cell receptor signaling pathway|B cell receptor signaling pathway|Fc epsilon RI signaling pathway|Fc gamma R-mediated phagocytosis|Leukocyte transendothelial migration|Regulation of actin cytoskeleton|Yersinia infection|Proteoglycans in cancer
COQ2	659.104	474.959	631.141	311.057	223.472	272.021	588.401	268.85	1.12974	3.82825e-05	0.000501769	COQ2	4-hydroxybenzoate polyprenyltransferase, mitochondrial	GO:0002083,GO:0005739,GO:0006744,GO:0008299,GO:0016765,GO:0031305,GO:0047293	4-hydroxybenzoate decaprenyltransferase activity|mitochondrion|ubiquinone biosynthetic process|isoprenoid biosynthetic process|transferase activity, transferring alkyl or aryl (other than methyl) groups|integral component of mitochondrial inner membrane|4-hydroxybenzoate nonaprenyltransferase activity	path:bom00130	Ubiquinone and other terpenoid-quinone biosynthesis
TRIM33	550.218	536.103	676.924	230.182	419.581	221.935	587.748	290.566	1.01669	0.00315972	0.0190924	TRIM33	E3 ubiquitin-protein ligase TRIM33	GO:0000122,GO:0003677,GO:0004842,GO:0005634,GO:0005654,GO:0008270,GO:0016567,GO:0017015,GO:0030514,GO:0045892,GO:0070410,GO:0070412	negative regulation of transcription by RNA polymerase II|DNA binding|ubiquitin-protein transferase activity|nucleus|nucleoplasm|zinc ion binding|protein ubiquitination|regulation of transforming growth factor beta receptor signaling pathway|negative regulation of BMP signaling pathway|negative regulation of transcription, DNA-templated|co-SMAD binding|R-SMAD binding	-	-
LMO3	534.001	1021.98	207.11	204.409	68.4099	180.484	587.698	151.101	1.95936	0.0012628	0.00914651	lmo3	LIM domain only protein 3	GO:0046872	metal ion binding	-	-
PARD6G	549.06	482.602	721.616	213.296	192.46	379.103	584.426	261.62	1.15925	0.00144683	0.0101828	Pard6g	Partitioning defective 6 homolog gamma	GO:0005080,GO:0005634,GO:0005923,GO:0005938,GO:0007098,GO:0007163,GO:0016324,GO:0017048,GO:0032991,GO:0051301,GO:0060341	protein kinase C binding|nucleus|bicellular tight junction|cell cortex|centrosome cycle|establishment or maintenance of cell polarity|apical plasma membrane|Rho GTPase binding|protein-containing complex|cell division|regulation of cellular localization	path:bom04015,path:bom04144,path:bom04360,path:bom04390,path:bom04530,path:bom05165	Rap1 signaling pathway|Endocytosis|Axon guidance|Hippo signaling pathway|Tight junction|Human papillomavirus infection
ODC1	834.015	260.955	657.303	1747.25	1755.85	924.873	584.091	1475.99	-1.33754	0.00470602	0.0261151	ODC1	Ornithine decarboxylase	GO:0004586,GO:0005737,GO:0033387,GO:0042176,GO:0042803	ornithine decarboxylase activity|cytoplasm|putrescine biosynthetic process from ornithine|regulation of protein catabolic process|protein homodimerization activity	path:bom00330,path:bom00480	Arginine and proline metabolism|Glutathione metabolism
VILL	554.852	563.4	623.511	59.5452	33.7489	80.3111	580.588	57.8684	3.32508	3.07243e-20	5.68707e-18	VILL	Villin-like protein	GO:0005200,GO:0015629,GO:0051015,GO:0051693	structural constituent of cytoskeleton|actin cytoskeleton|actin filament binding|actin filament capping	-	-
LOC102269725	717.021	630.003	380.429	1212.23	1789.6	855.788	575.818	1285.88	-1.15914	0.00276633	0.0172149	C4	Complement C4 (Fragments)	GO:0005615,GO:0006954,GO:0006958,GO:0030054,GO:0030424,GO:0030425,GO:0045087,GO:0045202	extracellular space|inflammatory response|complement activation, classical pathway|cell junction|axon|dendrite|innate immune response|synapse	path:bom04610,path:bom05133,path:bom05150,path:bom05322	Complement and coagulation cascades|Pertussis|Staphylococcus aureus infection|Systemic lupus erythematosus
FAM195A	662.579	467.316	587.539	143.975	57.4643	258.204	572.478	153.215	1.90109	0.000195121	0.00196463	MCRIP2	MAPK regulated corepressor interacting protein 2	GO:0005634,GO:0005737,GO:0010494	nucleus|cytoplasm|cytoplasmic stress granule	-	-
SMPDL3B	405.424	224.923	1084.6	186.634	123.138	274.612	571.65	194.795	1.55306	0.00768743	0.0381772	SMPDL3B	Acid sphingomyelinase-like phosphodiesterase 3b	GO:0004767,GO:0005615,GO:0005886,GO:0006685,GO:0006954,GO:0008081,GO:0016798,GO:0031225,GO:0034122,GO:0045087,GO:0046466,GO:0046872,GO:0050728,GO:0070062	sphingomyelin phosphodiesterase activity|extracellular space|plasma membrane|sphingomyelin catabolic process|inflammatory response|phosphoric diester hydrolase activity|hydrolase activity, acting on glycosyl bonds|anchored component of membrane|negative regulation of toll-like receptor signaling pathway|innate immune response|membrane lipid catabolic process|metal ion binding|negative regulation …	-	-
SEC14L1	557.168	480.419	673.654	1274.45	1810.58	784.976	570.414	1290	-1.1772	0.00131892	0.00947061	Sec14l1	SEC14-like protein 1	GO:0005654,GO:0005737,GO:0005794,GO:0005829,GO:0015871,GO:0039536,GO:0039552,GO:0045087,GO:0098772	nucleoplasm|cytoplasm|Golgi apparatus|cytosol|choline transport|negative regulation of RIG-I signaling pathway|RIG-I binding|innate immune response|molecular function regulator	-	-
SMARCA1	520.101	951.01	238.722	1524.18	2244.76	1076.86	569.944	1615.27	-1.50283	0.00344988	0.0204598	SMARCA1	Probable global transcription activator SNF2L1	GO:0000981,GO:0003677,GO:0004386,GO:0005524,GO:0005634,GO:0005654,GO:0006338,GO:0007420,GO:0008134,GO:0016589,GO:0016887,GO:0030182,GO:0031491,GO:0036310,GO:0043044,GO:0043231,GO:0045893,GO:0045944,GO:0090537	DNA-binding transcription factor activity, RNA polymerase II-specific|DNA binding|helicase activity|ATP binding|nucleus|nucleoplasm|chromatin remodeling|brain development|transcription factor binding|NURF complex|ATPase activity|neuron differentiation|nucleosome binding|annealing helicase activity|ATP-dependent chromatin remodeling|intracellular membrane-bounded organelle|positive regulation of t…	-	-
DBP	538.635	971.756	198.39	130.644	103.983	269.431	569.593	168.019	1.76104	0.00299909	0.0183549	DBP	D site-binding protein	GO:0000977,GO:0001077,GO:0005634,GO:0007623	RNA polymerase II regulatory region sequence-specific DNA binding|proximal promoter DNA-binding transcription activator activity, RNA polymerase II-specific|nucleus|circadian rhythm	-	-
ALG14	637.095	420.366	648.582	237.292	116.753	233.161	568.681	195.735	1.53831	4.43027e-05	0.000566103	ALG14	UDP-N-acetylglucosamine transferase subunit ALG14 homolog	GO:0004577,GO:0005789,GO:0006488,GO:0016021,GO:0031965	N-acetylglucosaminyldiphosphodolichol N-acetylglucosaminyltransferase activity|endoplasmic reticulum membrane|dolichol-linked oligosaccharide biosynthetic process|integral component of membrane|nuclear membrane	path:bom00510	N-Glycan biosynthesis
TWF1	544.427	638.738	522.136	239.07	225.297	192.574	568.434	218.98	1.37644	8.42722e-09	3.0991e-07	TWF1	Twinfilin-1	-	-	-	-
[truncated: 2,247 more rows]

## Sheet: G3yvsG0d_T_deg_up
gene_id	S3y_1_T	S3y_2_T	S3y_3_T	S1d_1_T	S1d_2_T	S1d_3_T	G3y	G0d_T	log2FoldChange	pvalue	padj	gene_name	description	GO_id	GO_term	pathway	pathway_description
[truncated: 1,464 more rows]

[truncated: 1 more sheets: G3yvsG0d_T_deg_down]
