# Supplementary material for: Microbial Metagenomes and Host Transcriptomes Reveal the Dynamic Changes of Rumen Gene Expression, Microbial Colonization and Co-Regulation of Mineral Element Metabolism in Yaks from Birth to Adulthood
Source: Animals (Basel). 2024 Apr 30;14(9):1365. doi: 10.3390/ani14091365 (PMC11083404; doi:10.3390/ani14091365)
Supplement: Supplementary file 1 [file animals-14-01365-s001.zip › Table S6-The differentially expressed genes in the 60 d vs 20 d group.xls]

## Sheet: G60dvsG20d_deg_all
gene_id	S60d_1_T	S60d_2_T	S60d_3_T	S20d_1_T	S20d_2_T	S20d_3_T	G60d	G20d	log2FoldChange	FoldChange(FC)	pvalue	padj	gene_name	description	GO_id	GO_term	pathway	pathway_description
LOC102266213	82090	43172	56445.7	36003.4	21768.3	23564.6	60569.2	27112.1	1.15963	2.23401	8.27782e-05	0.0054364	CA1	Carbonic anhydrase 1	GO:0004089,GO:0005737,GO:0008270	carbonate dehydratase activity|cytoplasm|zinc ion binding	path:bom00910	Nitrogen metabolism
MFGE8	47403.6	21005.5	26179.1	8772.27	6438.82	11984.4	31529.4	9065.15	1.79826	3.47801	1.71397e-07	3.45618e-05	MFGE8	Lactadherin	GO:0001525,GO:0005576,GO:0007155,GO:0007338,GO:0016020	angiogenesis|extracellular region|cell adhesion|single fertilization|membrane	-	-
POSTN	23326.8	25635.9	29633.2	15076	8769.36	13413.1	26198.6	12419.5	1.07687	2.10946	4.44078e-06	0.000481657	POSTN	Periostin	GO:0001501,GO:0001666,GO:0001953,GO:0003073,GO:0005201,GO:0005615,GO:0005802,GO:0007155,GO:0008201,GO:0008593,GO:0009612,GO:0014850,GO:0014911,GO:0030198,GO:0031012,GO:0031594,GO:0032355,GO:0044344,GO:0046872,GO:0050839,GO:0062023,GO:0071307,GO:0071356,GO:0071560,GO:1900025,GO:1904209,GO:1990138,GO:1990523	skeletal system development|response to hypoxia|negative regulation of cell-matrix adhesion|regulation of systemic arterial blood pressure|extracellular matrix structural constituent|extracellular space|trans-Golgi network|cell adhesion|heparin binding|regulation of Notch signaling pathway|response to mechanical stimulus|response to muscle activity|positive regulation of smooth muscle cell migrat…	-	-
ANXA1	25300.8	26451.9	22736.2	45686.2	69268.1	43835.1	24829.6	52929.8	-1.09201	0.469106	5.23744e-07	8.92671e-05	ANXA1	Annexin A1	GO:0001891,GO:0002250,GO:0002548,GO:0002685,GO:0005198,GO:0005509,GO:0005544,GO:0005615,GO:0005634,GO:0005829,GO:0006909,GO:0006954,GO:0007166,GO:0007187,GO:0008360,GO:0010165,GO:0014839,GO:0016020,GO:0016323,GO:0016324,GO:0016328,GO:0019834,GO:0030073,GO:0030216,GO:0030659,GO:0030674,GO:0030850,GO:0031018,GO:0031232,GO:0031313,GO:0031340,GO:0031394,GO:0031514,GO:0031532,GO:0031901,GO:0032355,GO:…	phagocytic cup|adaptive immune response|monocyte chemotaxis|regulation of leukocyte migration|structural molecule activity|calcium ion binding|calcium-dependent phospholipid binding|extracellular space|nucleus|cytosol|phagocytosis|inflammatory response|cell surface receptor signaling pathway|G protein-coupled receptor signaling pathway, coupled to cyclic nucleotide second messenger|regulation of …	-	-
S100A9	18201.3	14631.6	28388.8	52488.3	86661.6	49632.4	20407.2	62927.4	-1.6246	0.324301	2.12572e-07	4.00447e-05	S100A9	Protein S100-A9	GO:0002523,GO:0005509,GO:0005576,GO:0005737,GO:0005856,GO:0005886,GO:0006914,GO:0006915,GO:0006919,GO:0008017,GO:0008270,GO:0016209,GO:0030593,GO:0035662,GO:0045087,GO:0050544,GO:0050729,GO:0050786,GO:0070488,GO:2001244	leukocyte migration involved in inflammatory response|calcium ion binding|extracellular region|cytoplasm|cytoskeleton|plasma membrane|autophagy|apoptotic process|activation of cysteine-type endopeptidase activity involved in apoptotic process|microtubule binding|zinc ion binding|antioxidant activity|neutrophil chemotaxis|Toll-like receptor 4 binding|innate immune response|arachidonic acid binding…	path:bom04657	IL-17 signaling pathway
IGFBP5	14885.7	8402.19	8185.59	5688.78	4811.48	4317.81	10491.1	4939.36	1.08671	2.12389	5.94631e-05	0.00419376	IGFBP5	Insulin-like growth factor-binding protein 5	GO:0001558,GO:0001649,GO:0001968,GO:0005615,GO:0006006,GO:0007565,GO:0010906,GO:0014912,GO:0017148,GO:0031069,GO:0031994,GO:0031995,GO:0042567,GO:0042593,GO:0043568,GO:0043569,GO:0044342,GO:0045668,GO:0045926,GO:0048286,GO:0048662,GO:0051146,GO:0051897,GO:0060056,GO:0060416,GO:0071320,GO:1901862,GO:1904205,GO:1904707,GO:1904754	regulation of cell growth|osteoblast differentiation|fibronectin binding|extracellular space|glucose metabolic process|female pregnancy|regulation of glucose metabolic process|negative regulation of smooth muscle cell migration|negative regulation of translation|hair follicle morphogenesis|insulin-like growth factor I binding|insulin-like growth factor II binding|insulin-like growth factor ternar…	-	-
LOC102274603	14312.1	4973.48	10927.3	984.155	116.164	2015.75	10071	1038.69	3.27731	9.69547	0.001636	0.0431152	HSD17B13	17-beta-hydroxysteroid dehydrogenase 13	GO:0005576,GO:0005811,GO:0005829,GO:0016229,GO:0034389,GO:0046889	extracellular region|lipid droplet|cytosol|steroid dehydrogenase activity|lipid droplet organization|positive regulation of lipid biosynthetic process	-	-
FBXO32	11737.5	6812.85	10477.1	3366.59	1908.41	5088.68	9675.8	3454.56	1.48581	2.80074	3.25426e-05	0.00255995	FBXO32	F-box only protein 32	GO:0005654,GO:0005737,GO:0005829,GO:0014894,GO:0016567,GO:0019005,GO:0030018,GO:0071549	nucleoplasm|cytoplasm|cytosol|response to denervation involved in regulation of muscle adaptation|protein ubiquitination|SCF ubiquitin ligase complex|Z disc|cellular response to dexamethasone stimulus	path:bom04068	FoxO signaling pathway
PPL	8358.55	10637	6115.93	12875.3	17279.4	20687	8370.48	16947.2	-1.01768	0.493911	0.000119886	0.00706341	PPL	Periplakin	GO:0001533,GO:0005198,GO:0005200,GO:0005634,GO:0005737,GO:0005739,GO:0005829,GO:0005856,GO:0009612,GO:0016020,GO:0030057,GO:0042060,GO:0045104,GO:0045296,GO:0070062,GO:0070268	cornified envelope|structural molecule activity|structural constituent of cytoskeleton|nucleus|cytoplasm|mitochondrion|cytosol|cytoskeleton|response to mechanical stimulus|membrane|desmosome|wound healing|intermediate filament cytoskeleton organization|cadherin binding|extracellular exosome|cornification	-	-
EMP1	7755.61	10143.7	4840.49	14682.9	19802.9	19547.5	7579.93	18011.1	-1.24864	0.420844	1.0816e-05	0.00100554	EMP1	Epithelial membrane protein 1	GO:0016021	integral component of membrane	-	-
ACTA2	3788.44	10347.2	6378.17	19785.4	29933	29607	6837.93	26441.8	-1.95113	0.258613	2.99456e-08	9.32023e-06	ACTA2	Actin, aortic smooth muscle	GO:0005524,GO:0005615,GO:0005737,GO:0005829,GO:0006936,GO:0008217,GO:0009615,GO:0010628,GO:0014829,GO:0015629,GO:0019901,GO:0030027,GO:0030175,GO:0030485,GO:0032991,GO:0044297,GO:0045893,GO:0070062,GO:0072144,GO:0090131	ATP binding|extracellular space|cytoplasm|cytosol|muscle contraction|regulation of blood pressure|response to virus|positive regulation of gene expression|vascular smooth muscle contraction|actin cytoskeleton|protein kinase binding|lamellipodium|filopodium|smooth muscle contractile fiber|protein-containing complex|cell body|positive regulation of transcription, DNA-templated|extracellular exosome…	path:bom04270,path:bom04371,path:bom04926	Vascular smooth muscle contraction|Apelin signaling pathway|Relaxin signaling pathway
S100A8	6510.14	4694.37	9274	14521.3	21076.5	14839.9	6826.17	16812.6	-1.30036	0.406024	4.37925e-06	0.000481657	S100A8	Protein S100-A8	GO:0002523,GO:0002793,GO:0005509,GO:0005615,GO:0005829,GO:0005886,GO:0006914,GO:0006915,GO:0006919,GO:0008017,GO:0008270,GO:0014002,GO:0016209,GO:0018119,GO:0030593,GO:0035662,GO:0045087,GO:0045111,GO:0050544,GO:0050729,GO:0050786,GO:0070488,GO:2001244	leukocyte migration involved in inflammatory response|positive regulation of peptide secretion|calcium ion binding|extracellular space|cytosol|plasma membrane|autophagy|apoptotic process|activation of cysteine-type endopeptidase activity involved in apoptotic process|microtubule binding|zinc ion binding|astrocyte development|antioxidant activity|peptidyl-cysteine S-nitrosylation|neutrophil chemot…	path:bom04657	IL-17 signaling pathway
LOC102282262	4701.33	5177.96	4775.64	12117.8	22023.5	10261.6	4884.98	14801	-1.59924	0.330051	3.53062e-08	1.05308e-05	-	-	-	-	-	-
SLC14A1	7717.15	1814.18	4169.4	1939.62	909.607	1786.88	4566.91	1545.37	1.56313	2.95494	0.000925774	0.0293237	SLC14A1	Urea transporter 1	GO:0005372,GO:0005730,GO:0005887,GO:0015265,GO:0016323,GO:0042802,GO:0071918	water transmembrane transporter activity|nucleolus|integral component of plasma membrane|urea channel activity|basolateral plasma membrane|identical protein binding|urea transmembrane transport	-	-
LOC102287056	4813.32	3711.7	4993.69	12379.9	9288.99	9721.55	4506.24	10463.5	-1.21541	0.43065	4.53685e-10	2.40571e-07	Wfdc18	WAP four-disulfide core domain protein 18	GO:0005576,GO:0030414	extracellular region|peptidase inhibitor activity	-	-
LOC102283454	6869.87	2391.77	4240.83	1604.87	693.874	1918.07	4500.82	1405.61	1.67883	3.20168	0.000127175	0.00734179	-	Dihydrodiol dehydrogenase 3	GO:0004032,GO:0005737,GO:0006693,GO:0008106,GO:0008202,GO:0016229,GO:0016491,GO:0042448,GO:0044597,GO:0044598,GO:0047023,GO:0047086	alditol:NADP+ 1-oxidoreductase activity|cytoplasm|prostaglandin metabolic process|alcohol dehydrogenase (NADP+) activity|steroid metabolic process|steroid dehydrogenase activity|oxidoreductase activity|progesterone metabolic process|daunorubicin metabolic process|doxorubicin metabolic process|androsterone dehydrogenase activity|ketosteroid monooxygenase activity	-	-
AQP3	4432.1	5245.8	3744.56	7585.36	15546.3	7742.19	4474.15	10291.3	-1.20171	0.434759	0.000101334	0.00622661	AQP3	Aquaporin-3	GO:0002684,GO:0005634,GO:0005737,GO:0005911,GO:0015254,GO:0015840,GO:0016021,GO:0016323,GO:0032526,GO:0042476,GO:0070295,GO:0071456,GO:0090650	positive regulation of immune system process|nucleus|cytoplasm|cell-cell junction|glycerol channel activity|urea transport|integral component of membrane|basolateral plasma membrane|response to retinoic acid|odontogenesis|renal water absorption|cellular response to hypoxia|cellular response to oxygen-glucose deprivation	path:bom04962	Vasopressin-regulated water reabsorption
BDH1	5487.52	2729.02	3033.06	1275.86	597.416	1492.9	3749.87	1122.06	1.74044	3.34137	5.28597e-06	0.000560587	BDH1	D-beta-hydroxybutyrate dehydrogenase, mitochondrial	GO:0003858,GO:0005654,GO:0005759,GO:0099617	3-hydroxybutyrate dehydrogenase activity|nucleoplasm|mitochondrial matrix|matrix side of mitochondrial inner membrane	path:bom00072,path:bom00650	Synthesis and degradation of ketone bodies|Butanoate metabolism
SLC26A3	5691.14	1040.83	4353.62	148.245	47.7103	252.806	3695.2	149.587	4.62626	24.697	1.98341e-07	3.7862e-05	Slc26a3	Chloride anion exchanger	GO:0005887,GO:0008271,GO:0015106,GO:0015108,GO:0015116,GO:0015301,GO:0016020,GO:0016021,GO:0016324,GO:0019531,GO:0031526,GO:0042391,GO:0048240,GO:0051454,GO:0060081,GO:0071320,GO:0097225	integral component of plasma membrane|secondary active sulfate transmembrane transporter activity|bicarbonate transmembrane transporter activity|chloride transmembrane transporter activity|sulfate transmembrane transporter activity|anion:anion antiporter activity|membrane|integral component of membrane|apical plasma membrane|oxalate transmembrane transporter activity|brush border membrane|regulat…	path:bom04972,path:bom04978	Pancreatic secretion|Mineral absorption
IL1R2	4243.19	3193.22	3527.45	1535.05	1149.2	2425.6	3654.62	1703.28	1.10122	2.14536	0.000133211	0.00751397	IL1R2	Interleukin-1 receptor type 2	-	-	path:bom04060,path:bom04640,path:bom05146,path:bom05166,path:bom05202,path:bom05215,path:bom05418	Cytokine-cytokine receptor interaction|Hematopoietic cell lineage|Amoebiasis|Human T-cell leukemia virus 1 infection|Transcriptional misregulation in cancer|Prostate cancer|Fluid shear stress and atherosclerosis
PCP4	4011.29	2024.47	4352.68	1642.17	1259.14	1876.89	3462.81	1592.73	1.12033	2.17397	0.000295129	0.0130476	PCP4	Calmodulin regulator protein PCP4	GO:0005509,GO:0005516,GO:0045666,GO:0099004	calcium ion binding|calmodulin binding|positive regulation of neuron differentiation|calmodulin dependent kinase signaling pathway	-	-
LOC102266920	3861.97	2242.52	3605.46	1210.83	545.557	502.739	3236.65	753.041	2.10351	4.29754	1.37557e-08	4.68907e-06	Cyp26a1	Cytochrome P450 26A1	GO:0001972,GO:0005506,GO:0005789,GO:0006805,GO:0007417,GO:0008401,GO:0009952,GO:0014032,GO:0016125,GO:0016709,GO:0020037,GO:0031090,GO:0034653,GO:0042573,GO:0048384,GO:0055114,GO:0071300	retinoic acid binding|iron ion binding|endoplasmic reticulum membrane|xenobiotic metabolic process|central nervous system development|retinoic acid 4-hydroxylase activity|anterior/posterior pattern specification|neural crest cell development|sterol metabolic process|oxidoreductase activity, acting on paired donors, with incorporation or reduction of molecular oxygen, NAD(P)H as one donor, and inc…	path:bom00830	Retinol metabolism
EGLN3	3452.47	2511.94	2214.41	1439.41	1197.94	1417.25	2726.27	1351.53	1.01197	2.01667	2.28039e-06	0.000288924	EGLN3	Egl nine homolog 3	GO:0001666,GO:0005506,GO:0005634,GO:0005654,GO:0005737,GO:0005829,GO:0006915,GO:0006919,GO:0006974,GO:0016706,GO:0018126,GO:0018401,GO:0031418,GO:0031545,GO:0042127,GO:0043523,GO:0061418	response to hypoxia|iron ion binding|nucleus|nucleoplasm|cytoplasm|cytosol|apoptotic process|activation of cysteine-type endopeptidase activity involved in apoptotic process|cellular response to DNA damage stimulus|oxidoreductase activity, acting on paired donors, with incorporation or reduction of molecular oxygen, 2-oxoglutarate as one donor, and incorporation of one atom each of oxygen into bo…	path:bom04066,path:bom05200,path:bom05211	HIF-1 signaling pathway|Pathways in cancer|Renal cell carcinoma
MAOA	3904.95	1255.97	2380.77	1187.87	915.83	1153.91	2513.9	1085.87	1.21084	2.31472	0.00105356	0.0323786	MAOA	Amine oxidase [flavin-containing] A	GO:0005741,GO:0008131,GO:0016021,GO:0042135,GO:0042420	mitochondrial outer membrane|primary amine oxidase activity|integral component of membrane|neurotransmitter catabolic process|dopamine catabolic process	path:bom00260,path:bom00330,path:bom00340,path:bom00350,path:bom00360,path:bom00380,path:bom00982,path:bom04726,path:bom04728,path:bom05030,path:bom05031,path:bom05034	Glycine, serine and threonine metabolism|Arginine and proline metabolism|Histidine metabolism|Tyrosine metabolism|Phenylalanine metabolism|Tryptophan metabolism|Drug metabolism - cytochrome P450|Serotonergic synapse|Dopaminergic synapse|Cocaine addiction|Amphetamine addiction|Alcoholism
SNN	3366.5	1901.4	2011.39	1236.65	774.774	1448.85	2426.43	1153.42	1.07256	2.10317	0.000593221	0.0218895	SNN	Stannin	GO:0005741,GO:0016021,GO:0046872	mitochondrial outer membrane|integral component of membrane|metal ion binding	-	-
IQGAP2	2753.38	1905.27	2071.54	1135.27	1055.85	913.549	2243.4	1034.89	1.11594	2.16736	2.82616e-08	8.99158e-06	IQGAP2	Ras GTPase-activating-like protein IQGAP2	GO:0003779,GO:0005095,GO:0005516,GO:0005547,GO:0005737,GO:0005829,GO:0005874,GO:0005886,GO:0005902,GO:0007165,GO:0009986,GO:0015629,GO:0017048,GO:0030027,GO:0030175,GO:0030667,GO:0034314,GO:0043312,GO:0048365,GO:0051015,GO:0070062,GO:0070493,GO:0071933	actin binding|GTPase inhibitor activity|calmodulin binding|phosphatidylinositol-3,4,5-trisphosphate binding|cytoplasm|cytosol|microtubule|plasma membrane|microvillus|signal transduction|cell surface|actin cytoskeleton|Rho GTPase binding|lamellipodium|filopodium|secretory granule membrane|Arp2/3 complex-mediated actin nucleation|neutrophil degranulation|Rac GTPase binding|actin filament binding|ex…	path:bom04810	Regulation of actin cytoskeleton
SFRP1	2851.79	1539.92	2225.68	805.305	1102.52	1294.67	2205.8	1067.5	1.04691	2.06609	0.000204089	0.0101456	SFRP1	Secreted frizzled-related protein 1	GO:0001954,GO:0005109,GO:0005615,GO:0005886,GO:0007275,GO:0017147,GO:0030036,GO:0034446,GO:0035567,GO:0043547,GO:0045765,GO:0051496,GO:0051894,GO:0060070,GO:0090090	positive regulation of cell-matrix adhesion|frizzled binding|extracellular space|plasma membrane|multicellular organism development|Wnt-protein binding|actin cytoskeleton organization|substrate adhesion-dependent cell spreading|non-canonical Wnt signaling pathway|positive regulation of GTPase activity|regulation of angiogenesis|positive regulation of stress fiber assembly|positive regulation of f…	path:bom04310	Wnt signaling pathway
LOC102284246	4541.83	434.162	1267.93	105.206	17.6321	193.435	2081.31	105.424	4.30285	19.7372	0.000262472	0.0123207	ADH6	Alcohol dehydrogenase 6	GO:0004022,GO:0005737,GO:0008270	alcohol dehydrogenase (NAD) activity|cytoplasm|zinc ion binding	path:bom00010,path:bom00071,path:bom00350,path:bom00830,path:bom00980,path:bom00982,path:bom05204	Glycolysis / Gluconeogenesis|Fatty acid degradation|Tyrosine metabolism|Retinol metabolism|Metabolism of xenobiotics by cytochrome P450|Drug metabolism - cytochrome P450|Chemical carcinogenesis
LOC102270864	2169.67	2037.07	1965.33	766.092	192.916	769.91	2057.36	576.306	1.83555	3.56907	2.66425e-05	0.00216728	UGT1A9	UDP-glucuronosyltransferase 1-9	GO:0001972,GO:0004857,GO:0005783,GO:0005789,GO:0006805,GO:0008194,GO:0015020,GO:0016021,GO:0019216,GO:0019899,GO:0042573,GO:0042803,GO:0043231,GO:0045922,GO:0046982,GO:0051552,GO:0052695,GO:0052696,GO:0052697,GO:1904224,GO:2001030	retinoic acid binding|enzyme inhibitor activity|endoplasmic reticulum|endoplasmic reticulum membrane|xenobiotic metabolic process|UDP-glycosyltransferase activity|glucuronosyltransferase activity|integral component of membrane|regulation of lipid metabolic process|enzyme binding|retinoic acid metabolic process|protein homodimerization activity|intracellular membrane-bounded organelle|negative reg…	-	-
LOC102270564	2635.73	1221.08	1697.46	391.175	298.708	670.319	1851.42	453.401	2.0293	4.08207	4.32189e-08	1.18993e-05	METTL7A	Methyltransferase-like protein 7A	GO:0005576,GO:0005783,GO:0005811,GO:0008168,GO:0016020,GO:0043312,GO:1904724	extracellular region|endoplasmic reticulum|lipid droplet|methyltransferase activity|membrane|neutrophil degranulation|tertiary granule lumen	-	-
GPNMB	1834.83	2102	1590.31	1070.23	359.902	901.101	1842.38	777.078	1.24516	2.37044	0.000689992	0.0241477	GPNMB	Transmembrane glycoprotein NMB	-	-	-	-
CTSF	1909.49	1447.85	1702.16	814.869	577.709	936.532	1686.5	776.37	1.11873	2.17155	1.15096e-06	0.000166448	CTSF	Cathepsin F	GO:0004197,GO:0005615,GO:0005764,GO:0006508,GO:0019886,GO:0043202,GO:0051603,GO:0070062,GO:1903561	cysteine-type endopeptidase activity|extracellular space|lysosome|proteolysis|antigen processing and presentation of exogenous peptide antigen via MHC class II|lysosomal lumen|proteolysis involved in cellular protein catabolic process|extracellular exosome|extracellular vesicle	path:bom04142,path:bom04210	Lysosome|Apoptosis
DMBT1	1269.22	2122.35	1465.31	12286.2	10848.9	3998.93	1618.96	9044.67	-2.48191	0.179008	2.85275e-10	1.57088e-07	DMBT1	Deleted in malignant brain tumors 1 protein	-	-	path:bom04970	Salivary secretion
LOC102274807	1625.56	1823.87	1232.21	425.606	450.136	345.693	1560.54	407.145	1.9386	3.83333	2.03855e-19	9.72865e-16	GSTA1	Glutathione S-transferase A1	GO:0004364,GO:0005737,GO:0006749	glutathione transferase activity|cytoplasm|glutathione metabolic process	path:bom00480,path:bom00980,path:bom00982,path:bom00983,path:bom01524,path:bom05200,path:bom05204,path:bom05225,path:bom05418	Glutathione metabolism|Metabolism of xenobiotics by cytochrome P450|Drug metabolism - cytochrome P450|Drug metabolism - other enzymes|Platinum drug resistance|Pathways in cancer|Chemical carcinogenesis|Hepatocellular carcinoma|Fluid shear stress and atherosclerosis
LPO	1145.92	1880.08	1549.9	7488.76	8916.64	6519.33	1525.3	7641.58	-2.32443	0.199654	6.97798e-24	4.99518e-20	LPO	Lactoperoxidase	-	-	path:bom04970	Salivary secretion
CROT	1984.15	784.011	1736	677.145	389.98	692.344	1501.39	586.49	1.35574	2.55929	0.000267001	0.0123418	CROT	Peroxisomal carnitine O-octanoyltransferase	GO:0005777,GO:0006091,GO:0006631,GO:0006635,GO:0008458,GO:0009437,GO:0015936,GO:0051791	peroxisome|generation of precursor metabolites and energy|fatty acid metabolic process|fatty acid beta-oxidation|carnitine O-octanoyltransferase activity|carnitine metabolic process|coenzyme A metabolic process|medium-chain fatty acid metabolic process	path:bom04146	Peroxisome
SLC12A7	1638	1269.54	1462.49	706.794	540.371	714.369	1456.67	653.844	1.15503	2.22688	1.71283e-09	8.17417e-07	Slc12a7	Solute carrier family 12 member 7	GO:0005887,GO:0006884,GO:0007268,GO:0010107,GO:0015379,GO:0019901,GO:0032991,GO:0055064,GO:0055075,GO:1902476	integral component of plasma membrane|cell volume homeostasis|chemical synaptic transmission|potassium ion import|potassium:chloride symporter activity|protein kinase binding|protein-containing complex|chloride ion homeostasis|potassium ion homeostasis|chloride transmembrane transport	path:bom04966	Collecting duct acid secretion
SOAT1	1871.03	613.447	1517.94	371.091	460.508	634.888	1334.14	488.829	1.44827	2.72881	0.00026211	0.0123207	SOAT1	Sterol O-acyltransferase 1	GO:0005789,GO:0008203,GO:0016021,GO:0034435,GO:0034736,GO:0042632	endoplasmic reticulum membrane|cholesterol metabolic process|integral component of membrane|cholesterol esterification|cholesterol O-acyltransferase activity|cholesterol homeostasis	path:bom00100,path:bom04979	Steroid biosynthesis|Cholesterol metabolism
LOC102278697	1537.32	1381.95	1039.53	555.679	281.076	849.39	1319.6	562.049	1.23088	2.3471	0.00099611	0.0310704	HSPA1A	Heat shock 70 kDa protein 1A	GO:0003714,GO:0005524,GO:0005634,GO:0005737,GO:0005813,GO:0005829,GO:0006986,GO:0016887,GO:0031072,GO:0031625,GO:0032436,GO:0032991,GO:0034605,GO:0034620,GO:0042026,GO:0042623,GO:0044183,GO:0051082,GO:0051085,GO:0051787,GO:0090063,GO:0097201,GO:0097718,GO:1901673	transcription corepressor activity|ATP binding|nucleus|cytoplasm|centrosome|cytosol|response to unfolded protein|ATPase activity|heat shock protein binding|ubiquitin protein ligase binding|positive regulation of proteasomal ubiquitin-dependent protein catabolic process|protein-containing complex|cellular response to heat|cellular response to unfolded protein|protein refolding|ATPase activity, cou…	path:bom03040,path:bom04010,path:bom04141,path:bom04144,path:bom04213,path:bom04612,path:bom04915,path:bom05134,path:bom05145,path:bom05162	Spliceosome|MAPK signaling pathway|Protein processing in endoplasmic reticulum|Endocytosis|Longevity regulating pathway - multiple species|Antigen processing and presentation|Estrogen signaling pathway|Legionellosis|Toxoplasmosis|Measles
FBP1	1772.61	1144.52	1015.09	331.877	226.105	484.545	1310.74	347.509	1.91449	3.7698	8.27138e-09	3.03644e-06	FBP1	Fructose-1,6-bisphosphatase 1	GO:0000122,GO:0005634,GO:0005737,GO:0005829,GO:0005986,GO:0006000,GO:0006002,GO:0006094,GO:0006111,GO:0016208,GO:0016311,GO:0030308,GO:0030388,GO:0035690,GO:0042132,GO:0042802,GO:0045820,GO:0046580,GO:0046872,GO:0048029,GO:0051289,GO:0071286	negative regulation of transcription by RNA polymerase II|nucleus|cytoplasm|cytosol|sucrose biosynthetic process|fructose metabolic process|fructose 6-phosphate metabolic process|gluconeogenesis|regulation of gluconeogenesis|AMP binding|dephosphorylation|negative regulation of cell growth|fructose 1,6-bisphosphate metabolic process|cellular response to drug|fructose 1,6-bisphosphate 1-phosphatase…	path:bom00010,path:bom00030,path:bom00051,path:bom04152,path:bom04910,path:bom04922	Glycolysis / Gluconeogenesis|Pentose phosphate pathway|Fructose and mannose metabolism|AMPK signaling pathway|Insulin signaling pathway|Glucagon signaling pathway
DMKN	1720.58	746.216	1406.09	2748.75	3093.91	3469.38	1290.96	3104.01	-1.26598	0.415817	2.81655e-05	0.00225046	DMKN	Dermokine	GO:0005615,GO:1903575	extracellular space|cornified envelope assembly	-	-
HSPA2	1581.44	1252.09	1037.65	556.636	184.618	628.185	1290.39	456.48	1.49865	2.82578	0.000268957	0.0123418	HSPA2	Heat shock-related 70 kDa protein 2	GO:0005524,GO:0005634,GO:0005737,GO:0005829,GO:0005886,GO:0006986,GO:0007283,GO:0009408,GO:0009409,GO:0016192,GO:0016887,GO:0030154,GO:0031072,GO:0034605,GO:0034620,GO:0036128,GO:0042026,GO:0042623,GO:0044183,GO:0051082,GO:0051085,GO:0051787,GO:0072687	ATP binding|nucleus|cytoplasm|cytosol|plasma membrane|response to unfolded protein|spermatogenesis|response to heat|response to cold|vesicle-mediated transport|ATPase activity|cell differentiation|heat shock protein binding|cellular response to heat|cellular response to unfolded protein|CatSper complex|protein refolding|ATPase activity, coupled|protein binding involved in protein folding|unfolded…	path:bom03040,path:bom04010,path:bom04141,path:bom04144,path:bom04213,path:bom04612,path:bom04915,path:bom05134,path:bom05145,path:bom05162	Spliceosome|MAPK signaling pathway|Protein processing in endoplasmic reticulum|Endocytosis|Longevity regulating pathway - multiple species|Antigen processing and presentation|Estrogen signaling pathway|Legionellosis|Toxoplasmosis|Measles
ITGA5	696.829	1390.67	1569.63	1777.03	2776.53	3713.57	1219.05	2755.71	-1.17634	0.442472	0.00108881	0.0329566	ITGA5	Integrin alpha-5	GO:0001525,GO:0001618,GO:0001726,GO:0005154,GO:0005161,GO:0005178,GO:0005783,GO:0005794,GO:0005886,GO:0005925,GO:0007044,GO:0007155,GO:0007157,GO:0007159,GO:0007229,GO:0007565,GO:0007613,GO:0008305,GO:0009897,GO:0009986,GO:0010811,GO:0030198,GO:0030335,GO:0030949,GO:0031410,GO:0031589,GO:0033627,GO:0033631,GO:0034113,GO:0035313,GO:0035987,GO:0043184,GO:0045202,GO:0046872,GO:0050731,GO:0050900,GO:…	angiogenesis|virus receptor activity|ruffle|epidermal growth factor receptor binding|platelet-derived growth factor receptor binding|integrin binding|endoplasmic reticulum|Golgi apparatus|plasma membrane|focal adhesion|cell-substrate junction assembly|cell adhesion|heterophilic cell-cell adhesion via plasma membrane cell adhesion molecules|leukocyte cell-cell adhesion|integrin-mediated signaling …	path:bom04145,path:bom04151,path:bom04510,path:bom04512,path:bom04640,path:bom04810,path:bom05100,path:bom05133,path:bom05135,path:bom05165,path:bom05168,path:bom05205,path:bom05206,path:bom05410,path:bom05412,path:bom05414	Phagosome|PI3K-Akt signaling pathway|Focal adhesion|ECM-receptor interaction|Hematopoietic cell lineage|Regulation of actin cytoskeleton|Bacterial invasion of epithelial cells|Pertussis|Yersinia infection|Human papillomavirus infection|Herpes simplex virus 1 infection|Proteoglycans in cancer|MicroRNAs in cancer|Hypertrophic cardiomyopathy (HCM)|Arrhythmogenic right ventricular cardiomyopathy (ARV…
CST6	1619.9	684.192	1342.18	400.74	741.584	558.28	1215.42	566.868	1.10038	2.14411	0.00195075	0.0489123	CST6	Cystatin-M	-	-	-	-
LOC102282827	1133.48	1336.4	1148.56	2046.74	3343.87	2158.43	1206.15	2516.34	-1.06071	0.479396	5.64972e-06	0.000594758	H1F0	Histone H1.0	GO:0000122,GO:0000786,GO:0000790,GO:0003680,GO:0003690,GO:0005634,GO:0005719,GO:0005794,GO:0006334,GO:0006342,GO:0006355,GO:0015629,GO:0016584,GO:0016604,GO:0017053,GO:0030261,GO:0031492,GO:0031936,GO:0045910,GO:2000679	negative regulation of transcription by RNA polymerase II|nucleosome|nuclear chromatin|AT DNA binding|double-stranded DNA binding|nucleus|nuclear euchromatin|Golgi apparatus|nucleosome assembly|chromatin silencing|regulation of transcription, DNA-templated|actin cytoskeleton|nucleosome positioning|nuclear body|transcriptional repressor complex|chromosome condensation|nucleosomal DNA binding|negat…	-	-
SERPINB10	1459.27	1153.24	857.189	539.42	161.8	430.92	1156.57	377.38	1.61511	3.06335	8.52425e-05	0.00552225	SERPINB10	Serpin B10	GO:0004867,GO:0005615,GO:0005634,GO:0005737,GO:0010951	serine-type endopeptidase inhibitor activity|extracellular space|nucleus|cytoplasm|negative regulation of endopeptidase activity	-	-
SEPT6	1393.66	489.401	1347.82	427.519	419.021	361.972	1076.96	402.838	1.41855	2.67316	0.0001419	0.00782276	SEPT6	Septin-6	GO:0000281,GO:0000777,GO:0000921,GO:0003924,GO:0005525,GO:0005819,GO:0005940,GO:0007283,GO:0008021,GO:0015630,GO:0030154,GO:0030496,GO:0031105,GO:0032154,GO:0032160,GO:0032173,GO:0032947,GO:0043679,GO:0060271,GO:0097227	mitotic cytokinesis|condensed chromosome kinetochore|septin ring assembly|GTPase activity|GTP binding|spindle|septin ring|spermatogenesis|synaptic vesicle|microtubule cytoskeleton|cell differentiation|midbody|septin complex|cleavage furrow|septin filament array|septin collar|protein-containing complex scaffold activity|axon terminus|cilium assembly|sperm annulus	path:bom05100	Bacterial invasion of epithelial cells
STEFIN-C	1197.96	1100.91	813.954	1758.85	3024.42	1874.98	1037.61	2219.42	-1.09708	0.467463	4.86312e-05	0.00353428	-	Stefin-C	GO:0004869,GO:0005829	cysteine-type endopeptidase inhibitor activity|cytosol	-	-
LOC102270358	765.833	1164.87	900.425	9278.22	6201.3	2944.62	943.71	6141.38	-2.70201	0.153679	1.04355e-12	1.06717e-09	DMBT1	Deleted in malignant brain tumors 1 protein	GO:0005044,GO:0007275,GO:0009897,GO:0015031,GO:0016021,GO:0019898,GO:0030154,GO:0030658,GO:0031012,GO:0035375,GO:0042589,GO:0050829,GO:0050830	scavenger receptor activity|multicellular organism development|external side of plasma membrane|protein transport|integral component of membrane|extrinsic component of membrane|cell differentiation|transport vesicle membrane|extracellular matrix|zymogen binding|zymogen granule membrane|defense response to Gram-negative bacterium|defense response to Gram-positive bacterium	path:bom04970	Salivary secretion
TCEA3	1168.55	705.513	883.507	393.088	194.99	518.061	919.188	368.713	1.3171	2.49165	0.000292696	0.013014	TCEA3	Transcription elongation factor A protein 3	GO:0003677,GO:0005634,GO:0006351,GO:0006355,GO:0008270	DNA binding|nucleus|transcription, DNA-templated|regulation of transcription, DNA-templated|zinc ion binding	-	-
HPSE2	1056.55	698.729	982.196	389.263	197.064	406.98	912.493	331.102	1.46172	2.75436	3.71101e-06	0.00041835	HPSE2	Inactive heparanase-2	GO:0005622,GO:0005886,GO:0006027,GO:0008284,GO:0030198,GO:0030305,GO:0031012,GO:0043395	intracellular|plasma membrane|glycosaminoglycan catabolic process|positive regulation of cell proliferation|extracellular matrix organization|heparanase activity|extracellular matrix|heparan sulfate proteoglycan binding	path:bom00531,path:bom05205	Glycosaminoglycan degradation|Proteoglycans in cancer
ADCK3	1106.33	482.617	1011.33	355.788	289.373	535.298	866.76	393.486	1.13881	2.202	0.00166475	0.0434932	COQ8A	Atypical kinase COQ8A, mitochondrial	GO:0005524,GO:0005739,GO:0006468,GO:0006744,GO:0016021,GO:0016301,GO:0016310,GO:0031314,GO:0043531	ATP binding|mitochondrion|protein phosphorylation|ubiquinone biosynthetic process|integral component of membrane|kinase activity|phosphorylation|extrinsic component of mitochondrial inner membrane|ADP binding	-	-
SULT2B1	1119.9	782.073	662.63	1609.65	2489.23	1783.05	854.869	1960.65	-1.19807	0.435859	7.46696e-06	0.000747584	SULT2B1	Sulfotransferase family cytosolic 2B member 1	GO:0000103,GO:0003676,GO:0004027,GO:0005634,GO:0005737,GO:0005783,GO:0005829,GO:0008202,GO:0008203,GO:0008285,GO:0015485,GO:0043231,GO:0045606,GO:0050294,GO:0050427,GO:0070062,GO:1990239	sulfate assimilation|nucleic acid binding|alcohol sulfotransferase activity|nucleus|cytoplasm|endoplasmic reticulum|cytosol|steroid metabolic process|cholesterol metabolic process|negative regulation of cell proliferation|cholesterol binding|intracellular membrane-bounded organelle|positive regulation of epidermal cell differentiation|steroid sulfotransferase activity|3'-phosphoadenosine 5'-phosp…	path:bom00140	Steroid hormone biosynthesis
GJB6	978.501	906.119	674.849	1865.02	2971.52	2605.63	853.156	2480.72	-1.5402	0.343837	1.69633e-10	1.01193e-07	GJB6	Gap junction beta-6 protein	GO:0005922,GO:0007154,GO:0007605,GO:0016021,GO:0042471	connexin complex|cell communication|sensory perception of sound|integral component of membrane|ear morphogenesis	-	-
NR1D1	926.465	752.999	751.921	502.12	371.311	324.626	810.462	399.352	1.02048	2.02859	6.2161e-06	0.000644898	NR1D1	Nuclear receptor subfamily 1 group D member 1	GO:0000122,GO:0000790,GO:0000976,GO:0000977,GO:0000981,GO:0001078,GO:0001222,GO:0003707,GO:0005634,GO:0005737,GO:0005978,GO:0007275,GO:0008134,GO:0008270,GO:0009755,GO:0010498,GO:0010871,GO:0016604,GO:0019216,GO:0020037,GO:0030154,GO:0030374,GO:0030425,GO:0032922,GO:0033993,GO:0034144,GO:0035947,GO:0038023,GO:0042632,GO:0042752,GO:0043197,GO:0044321,GO:0045598,GO:0045892,GO:0045893,GO:0045944,GO:…	negative regulation of transcription by RNA polymerase II|nuclear chromatin|transcription regulatory region sequence-specific DNA binding|RNA polymerase II regulatory region sequence-specific DNA binding|DNA-binding transcription factor activity, RNA polymerase II-specific|proximal promoter DNA-binding transcription repressor activity, RNA polymerase II-specific|transcription corepressor binding|…	path:bom04710	Circadian rhythm
GRIP2	1243.21	386.675	791.396	396.914	181.507	177.156	807.092	251.859	1.67948	3.20313	0.000255262	0.0120922	GRIP2	Glutamate receptor-interacting protein 2	GO:0005829,GO:0005886,GO:0030159	cytosol|plasma membrane|receptor signaling complex scaffold activity	-	-
CNTNAP2	755.652	687.1	953.059	278.318	250.998	249.933	798.604	259.75	1.62051	3.07483	1.76476e-16	3.15825e-13	Cntnap2	Contactin-associated protein-like 2	GO:0002020,GO:0005769,GO:0005794,GO:0005886,GO:0007155,GO:0007612,GO:0008038,GO:0008076,GO:0009986,GO:0016020,GO:0016021,GO:0019899,GO:0021761,GO:0030425,GO:0030534,GO:0030673,GO:0031175,GO:0033010,GO:0033270,GO:0035176,GO:0042297,GO:0043025,GO:0044224,GO:0044325,GO:0045163,GO:0048812,GO:0071205,GO:0071625,GO:0097060	protease binding|early endosome|Golgi apparatus|plasma membrane|cell adhesion|learning|neuron recognition|voltage-gated potassium channel complex|cell surface|membrane|integral component of membrane|enzyme binding|limbic system development|dendrite|adult behavior|axolemma|neuron projection development|paranodal junction|paranode region of axon|social behavior|vocal learning|neuronal cell body|jux…	path:bom04514	Cell adhesion molecules (CAMs)
SCEL	515.834	1399.4	477.47	2123.25	2232.01	2592.22	797.567	2315.83	-1.53761	0.344454	0.000103002	0.00627516	SCEL	Sciellin	GO:0001533,GO:0005737,GO:0008544,GO:0009612,GO:0009792,GO:0030216,GO:0046872,GO:0048471,GO:0070062,GO:0090263	cornified envelope|cytoplasm|epidermis development|response to mechanical stimulus|embryo development ending in birth or egg hatching|keratinocyte differentiation|metal ion binding|perinuclear region of cytoplasm|extracellular exosome|positive regulation of canonical Wnt signaling pathway	-	-
LOC102275351	493.21	816.961	1058.33	1823.89	4481.66	1520.67	789.5	2608.74	-1.72394	0.30272	6.39917e-05	0.00444743	SAMD9	Sterile alpha motif domain-containing protein 9	GO:0005737,GO:0005829,GO:0034058,GO:0043231	cytoplasm|cytosol|endosomal vesicle fusion|intracellular membrane-bounded organelle	-	-
CNFN	781.67	893.52	670.149	2068.73	3006.79	2981.01	781.78	2685.51	-1.78038	0.291106	1.57814e-16	3.15825e-13	CNFN	Cornifelin	GO:0001533,GO:0005737,GO:0031424	cornified envelope|cytoplasm|keratinization	-	-
EPB41L3	811.081	497.154	1022.61	271.623	402.426	407.937	776.949	360.662	1.10737	2.15453	0.000360642	0.0151417	EPB41L3	Band 4.1-like protein 3	-	-	-	-
LOC102282831	1040.72	338.22	914.523	100.424	17.6321	99.5903	764.487	72.5488	3.39575	10.525	7.16465e-09	2.69937e-06	UGT2B18	UDP-glucuronosyltransferase 2B18	GO:0005789,GO:0015020,GO:0016021,GO:0031090	endoplasmic reticulum membrane|glucuronosyltransferase activity|integral component of membrane|organelle membrane	path:bom00040,path:bom00053,path:bom00140,path:bom00830,path:bom00860,path:bom00980,path:bom00982,path:bom00983,path:bom05204	Pentose and glucuronate interconversions|Ascorbate and aldarate metabolism|Steroid hormone biosynthesis|Retinol metabolism|Porphyrin and chlorophyll metabolism|Metabolism of xenobiotics by cytochrome P450|Drug metabolism - cytochrome P450|Drug metabolism - other enzymes|Chemical carcinogenesis
SESN3	894.791	636.706	754.74	399.783	301.819	336.117	762.079	345.907	1.13856	2.2016	7.49831e-08	1.7315e-05	SESN3	Sestrin-3	GO:0005634,GO:0005737,GO:0016239,GO:0016684,GO:0031932,GO:0032868,GO:0034198,GO:0038203,GO:0042149,GO:0042593,GO:0046626,GO:0051896,GO:0070728,GO:0071230,GO:0071233,GO:1901031,GO:1904262,GO:1990253	nucleus|cytoplasm|positive regulation of macroautophagy|oxidoreductase activity, acting on peroxide as acceptor|TORC2 complex|response to insulin|cellular response to amino acid starvation|TORC2 signaling|cellular response to glucose starvation|glucose homeostasis|regulation of insulin receptor signaling pathway|regulation of protein kinase B signaling|leucine binding|cellular response to amino a…	path:bom04115,path:bom04211	p53 signaling pathway|Longevity regulating pathway
HSD17B2	868.773	670.625	721.844	293.621	142.094	442.411	753.747	292.708	1.3638	2.57363	0.000295273	0.0130476	HSD17B2	Estradiol 17-beta-dehydrogenase 2	-	-	path:bom00140,path:bom04913	Steroid hormone biosynthesis|Ovarian steroidogenesis
PRSS27	736.421	945.852	525.404	1379.16	2579.47	1439.27	735.893	1799.3	-1.28982	0.409003	5.60218e-05	0.00397061	Prss27	Serine protease 27	GO:0004252,GO:0005576,GO:0005886,GO:0019897,GO:0046658	serine-type endopeptidase activity|extracellular region|plasma membrane|extrinsic component of plasma membrane|anchored component of plasma membrane	-	-
RYR2	869.904	382.799	877.867	185.545	211.585	301.644	710.19	232.925	1.60797	3.04823	7.75023e-06	0.000770556	RYR2	Ryanodine receptor 2	-	-	path:bom04020,path:bom04024,path:bom04260,path:bom04261,path:bom04371,path:bom04713,path:bom04911,path:bom04921,path:bom04972,path:bom05410,path:bom05412,path:bom05414	Calcium signaling pathway|cAMP signaling pathway|Cardiac muscle contraction|Adrenergic signaling in cardiomyocytes|Apelin signaling pathway|Circadian entrainment|Insulin secretion|Oxytocin signaling pathway|Pancreatic secretion|Hypertrophic cardiomyopathy (HCM)|Arrhythmogenic right ventricular cardiomyopathy (ARVC)|Dilated cardiomyopathy (DCM)
KLK13	1098.41	548.517	479.349	2004.65	2676.96	2134.49	708.759	2272.03	-1.68144	0.311771	2.71451e-07	4.91944e-05	KLK13	Kallikrein-13	GO:0004252,GO:0005576,GO:0005615,GO:0005737,GO:0006508,GO:0016485,GO:0016787,GO:0030141,GO:0070268	serine-type endopeptidase activity|extracellular region|extracellular space|cytoplasm|proteolysis|protein processing|hydrolase activity|secretory granule|cornification	-	-
SNRNP25	902.71	637.675	520.705	1947.27	1217.65	1901.79	687.03	1688.9	-1.29847	0.406558	3.623e-06	0.000411671	SNRNP25	U11/U12 small nuclear ribonucleoprotein 25 kDa protein	GO:0000398,GO:0005634,GO:0005654,GO:0005689,GO:0005829,GO:0008380,GO:0045171	mRNA splicing, via spliceosome|nucleus|nucleoplasm|U12-type spliceosomal complex|cytosol|RNA splicing|intercellular bridge	-	-
LRRC59	634.612	764.629	607.176	1240.48	2191.56	898.228	668.805	1443.42	-1.1096	0.463421	0.000691525	0.0241477	LRRC59	Leucine-rich repeat-containing protein 59	GO:0005635,GO:0005789,GO:0016021,GO:0031090,GO:0042645	nuclear envelope|endoplasmic reticulum membrane|integral component of membrane|organelle membrane|mitochondrial nucleoid	-	-
SLC1A4	1021.49	421.563	563	228.584	181.507	352.396	668.684	254.162	1.39456	2.62908	0.00028085	0.0127245	SLC1A4	Neutral amino acid transporter A	GO:0005254,GO:0005813,GO:0005882,GO:0015180,GO:0015184,GO:0015193,GO:0015194,GO:0015195,GO:0015293,GO:0016021,GO:0034590,GO:0042470,GO:0050890	chloride channel activity|centrosome|intermediate filament|L-alanine transmembrane transporter activity|L-cystine transmembrane transporter activity|L-proline transmembrane transporter activity|L-serine transmembrane transporter activity|L-threonine transmembrane transporter activity|symporter activity|integral component of membrane|L-hydroxyproline transmembrane transporter activity|melanosome|c…	-	-
PRKCB	833.706	291.702	855.31	251.538	207.436	348.566	660.239	269.18	1.29395	2.45198	0.00163824	0.0431152	PRKCB	Protein kinase C beta type	GO:0002250,GO:0003682,GO:0004674,GO:0004697,GO:0005080,GO:0005246,GO:0005524,GO:0005634,GO:0005654,GO:0005886,GO:0006357,GO:0006816,GO:0006874,GO:0006915,GO:0008270,GO:0010829,GO:0018105,GO:0030374,GO:0030949,GO:0035403,GO:0035408,GO:0035556,GO:0042113,GO:0042393,GO:0043123,GO:0044305,GO:0045766,GO:0046627,GO:0050681,GO:0050853,GO:0050861,GO:0051092,GO:0071322,GO:0099171,GO:0099523,GO:2000300	adaptive immune response|chromatin binding|protein serine/threonine kinase activity|protein kinase C activity|protein kinase C binding|calcium channel regulator activity|ATP binding|nucleus|nucleoplasm|plasma membrane|regulation of transcription by RNA polymerase II|calcium ion transport|cellular calcium ion homeostasis|apoptotic process|zinc ion binding|negative regulation of glucose transmembra…	path:bom01521,path:bom04010,path:bom04012,path:bom04014,path:bom04015,path:bom04020,path:bom04062,path:bom04064,path:bom04066,path:bom04070,path:bom04071,path:bom04150,path:bom04270,path:bom04310,path:bom04370,path:bom04510,path:bom04540,path:bom04650,path:bom04662,path:bom04666,path:bom04670,path:bom04713,path:bom04720,path:bom04723,path:bom04724,path:bom04725,path:bom04726,path:bom04727,path:bo…	EGFR tyrosine kinase inhibitor resistance|MAPK signaling pathway|ErbB signaling pathway|Ras signaling pathway|Rap1 signaling pathway|Calcium signaling pathway|Chemokine signaling pathway|NF-kappa B signaling pathway|HIF-1 signaling pathway|Phosphatidylinositol signaling system|Sphingolipid signaling pathway|mTOR signaling pathway|Vascular smooth muscle contraction|Wnt signaling pathway|VEGF signa…
ATP1B1	524.884	818.899	602.476	1296.9	1832.7	1177.85	648.753	1435.82	-1.14553	0.452024	8.13024e-06	0.000802763	ATP1B1	Sodium/potassium-transporting ATPase subunit beta-1	GO:0001671,GO:0005391,GO:0005524,GO:0005622,GO:0005890,GO:0006874,GO:0006883,GO:0007155,GO:0008022,GO:0010107,GO:0010468,GO:0010882,GO:0014704,GO:0016323,GO:0016324,GO:0019901,GO:0030007,GO:0030955,GO:0031402,GO:0036376,GO:0042383,GO:0043209,GO:0046034,GO:0050821,GO:0051117,GO:0055119,GO:0060048,GO:0072659,GO:0086009,GO:1901018,GO:1903278,GO:1903281,GO:1903288	ATPase activator activity|sodium:potassium-exchanging ATPase activity|ATP binding|intracellular|sodium:potassium-exchanging ATPase complex|cellular calcium ion homeostasis|cellular sodium ion homeostasis|cell adhesion|protein C-terminus binding|potassium ion import|regulation of gene expression|regulation of cardiac muscle contraction by calcium ion signaling|intercalated disc|basolateral plasma …	path:bom04022,path:bom04024,path:bom04260,path:bom04261,path:bom04911,path:bom04918,path:bom04919,path:bom04925,path:bom04960,path:bom04961,path:bom04964,path:bom04970,path:bom04971,path:bom04972,path:bom04973,path:bom04974,path:bom04976,path:bom04978	cGMP-PKG signaling pathway|cAMP signaling pathway|Cardiac muscle contraction|Adrenergic signaling in cardiomyocytes|Insulin secretion|Thyroid hormone synthesis|Thyroid hormone signaling pathway|Aldosterone synthesis and secretion|Aldosterone-regulated sodium reabsorption|Endocrine and other factor-regulated calcium reabsorption|Proximal tubule bicarbonate reclamation|Salivary secretion|Gastric ac…
LOC102270735	368.776	681.285	852.49	9522.11	5942.01	4002.76	634.184	6488.96	-3.35446	0.0977705	1.03769e-18	2.97131e-15	-	Calcium-activated chloride channel regulator 1	GO:0005229,GO:0005887,GO:0006816,GO:0008237,GO:0016324,GO:0046872	intracellular calcium activated chloride channel activity|integral component of plasma membrane|calcium ion transport|metallopeptidase activity|apical plasma membrane|metal ion binding	path:bom04924,path:bom04972	Renin secretion|Pancreatic secretion
DBP	800.9	415.749	675.789	270.667	148.317	197.265	630.813	205.416	1.61757	3.06858	7.26811e-07	0.000118247	DBP	D site-binding protein	GO:0000977,GO:0001077,GO:0005634,GO:0007623	RNA polymerase II regulatory region sequence-specific DNA binding|proximal promoter DNA-binding transcription activator activity, RNA polymerase II-specific|nucleus|circadian rhythm	-	-
LOC102279830	713.797	658.996	516.005	2016.13	2063.99	1560.89	629.599	1880.34	-1.57909	0.334692	8.17309e-15	1.30016e-11	Tmprss11g	Transmembrane protease serine 11G	GO:0004252,GO:0005576,GO:0005886,GO:0005887	serine-type endopeptidase activity|extracellular region|plasma membrane|integral component of plasma membrane	-	-
KLHL41	1005.65	216.112	666.39	151.114	48.7475	213.545	629.384	137.802	2.19034	4.56413	0.000205555	0.0101832	KLHL41	Kelch-like protein 41	GO:0001726,GO:0005634,GO:0005737,GO:0005789,GO:0005829,GO:0005856,GO:0005886,GO:0006941,GO:0016567,GO:0030239,GO:0031143,GO:0031275,GO:0031430,GO:0031463,GO:0033017,GO:0035914,GO:0043687,GO:0045214,GO:0045661,GO:0048741,GO:2000291,GO:2001014	ruffle|nucleus|cytoplasm|endoplasmic reticulum membrane|cytosol|cytoskeleton|plasma membrane|striated muscle contraction|protein ubiquitination|myofibril assembly|pseudopodium|regulation of lateral pseudopodium assembly|M band|Cul3-RING ubiquitin ligase complex|sarcoplasmic reticulum membrane|skeletal muscle cell differentiation|post-translational protein modification|sarcomere organization|regul…	-	-
COL6A5	322.396	542.702	1018.85	301.272	150.391	149.385	627.984	200.35	1.64839	3.13483	0.000248163	0.0118451	COL6A5	Collagen alpha-5(VI) chain	GO:0005576,GO:0005581,GO:0007155,GO:0030020,GO:0062023	extracellular region|collagen trimer|cell adhesion|extracellular matrix structural constituent conferring tensile strength|collagen-containing extracellular matrix	path:bom04151,path:bom04510,path:bom04512,path:bom04974,path:bom05165	PI3K-Akt signaling pathway|Focal adhesion|ECM-receptor interaction|Protein digestion and absorption|Human papillomavirus infection
AIF1L	493.21	781.104	598.717	1272.04	1446.87	1886.47	624.343	1535.12	-1.2974	0.406858	1.23369e-07	2.67616e-05	AIF1L	Allograft inflammatory factor 1-like	GO:0005509,GO:0005737,GO:0005925,GO:0015629,GO:0032587,GO:0032991,GO:0042995,GO:0051015,GO:0051017,GO:0070062,GO:0097178	calcium ion binding|cytoplasm|focal adhesion|actin cytoskeleton|ruffle membrane|protein-containing complex|cell projection|actin filament binding|actin filament bundle assembly|extracellular exosome|ruffle assembly	-	-
MYOC	426.468	803.393	619.395	240.061	181.507	362.93	616.419	261.499	1.23705	2.35716	0.000232925	0.0113044	MYOC	Myocilin	GO:0001649,GO:0001953,GO:0005741,GO:0005743,GO:0005758,GO:0005783,GO:0005791,GO:0005794,GO:0005929,GO:0014068,GO:0014734,GO:0022011,GO:0030335,GO:0031175,GO:0031410,GO:0033268,GO:0035024,GO:0038031,GO:0038133,GO:0043408,GO:0045162,GO:0046872,GO:0051496,GO:0051497,GO:0051894,GO:0051897,GO:0051901,GO:0060348,GO:0062023,GO:0070062,GO:1900026	osteoblast differentiation|negative regulation of cell-matrix adhesion|mitochondrial outer membrane|mitochondrial inner membrane|mitochondrial intermembrane space|endoplasmic reticulum|rough endoplasmic reticulum|Golgi apparatus|cilium|positive regulation of phosphatidylinositol 3-kinase signaling|skeletal muscle hypertrophy|myelination in peripheral nervous system|positive regulation of cell mig…	-	-
AK1	731.896	391.521	714.324	321.357	344.344	206.841	612.581	290.847	1.07467	2.10624	0.00074317	0.025293	AK1	Adenylate kinase isoenzyme 1	GO:0001520,GO:0004017,GO:0004550,GO:0005524,GO:0005829,GO:0005886,GO:0006165,GO:0006172,GO:0007050,GO:0009142,GO:0046033,GO:0046034	outer dense fiber|adenylate kinase activity|nucleoside diphosphate kinase activity|ATP binding|cytosol|plasma membrane|nucleoside diphosphate phosphorylation|ADP biosynthetic process|cell cycle arrest|nucleoside triphosphate biosynthetic process|AMP metabolic process|ATP metabolic process	path:bom00230,path:bom00730	Purine metabolism|Thiamine metabolism
BTC	733.027	407.027	684.248	293.621	169.06	282.492	608.101	248.391	1.2907	2.44646	4.77475e-05	0.00352371	BTC	Probetacellulin	GO:0005154,GO:0005615,GO:0005886,GO:0007173,GO:0008083,GO:0008284,GO:0016021,GO:0051781	epidermal growth factor receptor binding|extracellular space|plasma membrane|epidermal growth factor receptor signaling pathway|growth factor activity|positive regulation of cell proliferation|integral component of membrane|positive regulation of cell division	path:bom04012	ErbB signaling pathway
ABHD1	443.436	533.98	803.615	321.357	180.469	298.771	593.677	266.866	1.15351	2.22454	0.000292361	0.013014	ABHD1	Protein ABHD1	GO:0016021,GO:0016298,GO:0034338,GO:0044255,GO:0047372,GO:0051792,GO:0051793	integral component of membrane|lipase activity|short-chain carboxylesterase activity|cellular lipid metabolic process|acylglycerol lipase activity|medium-chain fatty acid biosynthetic process|medium-chain fatty acid catabolic process	-	-
KANK4	806.556	462.266	441.753	148.245	51.859	106.293	570.192	102.132	2.47896	5.57495	1.15726e-09	5.71325e-07	KANK4	KN motif and ankyrin repeat domain-containing protein 4	GO:0005737,GO:0005829,GO:0015630,GO:0030837	cytoplasm|cytosol|microtubule cytoskeleton|negative regulation of actin filament polymerization	-	-
RYR3	661.761	436.1	602.476	240.061	126.536	249.933	566.779	205.51	1.46227	2.75542	3.11585e-06	0.000381278	RYR3	Ryanodine receptor 3	-	-	path:bom04020,path:bom04371,path:bom04713,path:bom04921,path:bom04970,path:bom05010	Calcium signaling pathway|Apelin signaling pathway|Circadian entrainment|Oxytocin signaling pathway|Salivary secretion|Alzheimer disease
NCCRP1	506.784	636.706	491.568	1070.23	1439.61	2032.98	545.019	1514.27	-1.47413	0.359951	4.26281e-08	1.18993e-05	NCCRP1	F-box only protein 50	GO:0005737,GO:0008284,GO:0070062	cytoplasm|positive regulation of cell proliferation|extracellular exosome	-	-
KCNF1	507.916	275.228	738.762	118.596	77.7885	194.393	507.302	130.259	1.96071	3.89253	6.777e-06	0.000693045	KCNF1	Potassium voltage-gated channel subfamily F member 1	GO:0005249,GO:0005267,GO:0005886,GO:0006813,GO:0008076,GO:0016021,GO:0034765,GO:0051260,GO:0071805	voltage-gated potassium channel activity|potassium channel activity|plasma membrane|potassium ion transport|voltage-gated potassium channel complex|integral component of membrane|regulation of ion transmembrane transport|protein homooligomerization|potassium ion transmembrane transport	-	-
PTGR1	565.608	492.308	447.393	277.361	246.849	227.909	501.77	250.706	1.00002	2.00002	1.27446e-07	2.72335e-05	PTGR1	Prostaglandin reductase 1	GO:0005737,GO:0032440,GO:0036132,GO:0047522	cytoplasm|2-alkenal reductase [NAD(P)] activity|13-prostaglandin reductase activity|15-oxoprostaglandin 13-oxidase activity	-	-
TMEM229B	502.26	667.718	291.369	2248.54	2382.4	1548.44	487.115	2059.79	-2.08035	0.236458	9.85194e-11	6.13262e-08	TMEM229B	Transmembrane protein 229B	GO:0009617,GO:0016021	response to bacterium|integral component of membrane	-	-
BANP	397.057	591.158	471.83	247.713	237.514	194.393	486.681	226.54	1.10419	2.14978	1.53885e-06	0.000209825	BANP	Protein BANP	GO:0003677,GO:0005634,GO:0006325,GO:0007049,GO:0007275	DNA binding|nucleus|chromatin organization|cell cycle|multicellular organism development	-	-
MCM4	527.146	416.718	443.633	763.222	1550.58	663.616	462.499	992.474	-1.10161	0.465996	0.001064	0.0326194	MCM4	DNA replication licensing factor MCM4	-	-	path:bom03030,path:bom04110	DNA replication|Cell cycle
LOC102287318	35.0677	1278.26	62.9733	6196.64	12588.3	18613.8	458.766	12466.2	-4.76402	0.0368032	0.000432488	0.0173443	-	-	-	-	-	-
SMAD9	511.309	382.799	473.71	248.669	226.105	148.428	455.939	207.734	1.13401	2.19468	1.36373e-05	0.00125157	Smad9	Mothers against decapentaplegic homolog 9	GO:0001657,GO:0001880,GO:0003677,GO:0003700,GO:0005634,GO:0005654,GO:0005667,GO:0005737,GO:0005829,GO:0006468,GO:0007179,GO:0030509,GO:0030901,GO:0030902,GO:0045597,GO:0045893,GO:0046872,GO:0051216,GO:0060348,GO:0060395,GO:0071407	ureteric bud development|Mullerian duct regression|DNA binding|DNA-binding transcription factor activity|nucleus|nucleoplasm|transcription factor complex|cytoplasm|cytosol|protein phosphorylation|transforming growth factor beta receptor signaling pathway|BMP signaling pathway|midbrain development|hindbrain development|positive regulation of cell differentiation|positive regulation of transcriptio…	path:bom04350,path:bom04550	TGF-beta signaling pathway|Signaling pathways regulating pluripotency of stem cells
REEP1	581.445	275.228	501.907	237.192	201.213	164.707	452.86	201.037	1.17097	2.25164	0.000270569	0.0123762	REEP1	Receptor expression-enhancing protein 1	GO:0005737,GO:0005783,GO:0005789,GO:0008017,GO:0016020,GO:0016021,GO:0031849,GO:0031966,GO:0032386,GO:0051205,GO:0071782,GO:0071786	cytoplasm|endoplasmic reticulum|endoplasmic reticulum membrane|microtubule binding|membrane|integral component of membrane|olfactory receptor binding|mitochondrial membrane|regulation of intracellular transport|protein insertion into membrane|endoplasmic reticulum tubular network|endoplasmic reticulum tubular network organization	-	-
SLC5A3	566.739	413.81	372.201	202.761	150.391	179.071	450.917	177.408	1.3439	2.53837	6.01827e-08	1.48558e-05	SLC5A3	Sodium/myo-inositol cotransporter	GO:0005886,GO:0006020,GO:0006814,GO:0015293,GO:0015798,GO:0016021	plasma membrane|inositol metabolic process|sodium ion transport|symporter activity|myo-inositol transport|integral component of membrane	-	-
TMTC1	411.762	412.841	498.147	164.504	161.8	256.637	440.917	194.314	1.18179	2.26859	3.27703e-06	0.000386719	TMTC1	Transmembrane and TPR repeat-containing protein 1	GO:0006396,GO:0016021	RNA processing|integral component of membrane	-	-
PPM1K	256.786	673.532	349.643	907.642	795.517	1113.69	426.654	938.949	-1.13732	0.454602	0.00137825	0.0384754	PPM1K	Protein phosphatase 1K, mitochondrial	GO:0004722,GO:0005759,GO:0046872	protein serine/threonine phosphatase activity|mitochondrial matrix|metal ion binding	-	-
MCM3	410.631	406.058	421.075	630.28	1651.19	603.287	412.588	961.586	-1.22043	0.429154	0.00164917	0.043244	MCM3	DNA replication licensing factor MCM3	GO:0003677,GO:0004386,GO:0005524,GO:0005634,GO:0006270,GO:0007049,GO:0042555	DNA binding|helicase activity|ATP binding|nucleus|DNA replication initiation|cell cycle|MCM complex	path:bom03030,path:bom04110	DNA replication|Cell cycle
MCM2	399.319	422.532	412.616	665.668	1424.05	580.305	411.489	890.007	-1.11259	0.462462	0.00128488	0.0365133	MCM2	DNA replication licensing factor MCM2	-	-	path:bom03030,path:bom04110	DNA replication|Cell cycle
LOC102267279	634.612	250.031	348.703	102.337	58.0821	158.961	411.115	106.46	1.94738	3.85674	1.51846e-05	0.00132559	Akr7a2	Aflatoxin B1 aldehyde reductase member 2	GO:0004032,GO:0005739,GO:0005794,GO:0005829,GO:0019119,GO:0044597,GO:0044598	alditol:NADP+ 1-oxidoreductase activity|mitochondrion|Golgi apparatus|cytosol|phenanthrene-9,10-epoxide hydrolase activity|daunorubicin metabolic process|doxorubicin metabolic process	path:bom00980	Metabolism of xenobiotics by cytochrome P450
ASNS	441.174	345.973	445.513	943.029	1209.35	1194.13	410.886	1115.5	-1.44116	0.368271	1.35684e-13	1.76599e-10	ASNS	Asparagine synthetase [glutamine-hydrolyzing]	GO:0004066,GO:0005524,GO:0005829,GO:0006529,GO:0006541,GO:0042149,GO:0042803,GO:0043066,GO:0045931,GO:0070981	asparagine synthase (glutamine-hydrolyzing) activity|ATP binding|cytosol|asparagine biosynthetic process|glutamine metabolic process|cellular response to glucose starvation|protein homodimerization activity|negative regulation of apoptotic process|positive regulation of mitotic cell cycle|L-asparagine biosynthetic process	path:bom00250	Alanine, aspartate and glutamate metabolism
SCNN1A	472.848	458.39	293.249	663.755	1131.56	807.256	408.162	867.525	-1.0882	0.470347	0.000133831	0.00751397	SCNN1A	Amiloride-sensitive sodium channel subunit alpha	GO:0001669,GO:0005737,GO:0005887,GO:0015280,GO:0016324,GO:0031514,GO:0034706,GO:0035725,GO:0050891,GO:0050896,GO:0050909,GO:0055078,GO:0060170,GO:0097228	acrosomal vesicle|cytoplasm|integral component of plasma membrane|ligand-gated sodium channel activity|apical plasma membrane|motile cilium|sodium channel complex|sodium ion transmembrane transport|multicellular organismal water homeostasis|response to stimulus|sensory perception of taste|sodium ion homeostasis|ciliary membrane|sperm principal piece	path:bom04742,path:bom04960	Taste transduction|Aldosterone-regulated sodium reabsorption
PSORS1C2	512.44	333.374	356.222	987.981	6191.97	1900.83	400.679	3026.93	-2.91744	0.132362	0.000223397	0.0110289	Psors1c2	Psoriasis susceptibility 1 candidate gene 2 protein homolog	GO:0005576	extracellular region	-	-
NQO1	585.969	299.455	304.528	159.722	150.391	125.445	396.651	145.186	1.4487	2.72962	8.29309e-06	0.000813234	NQO1	NAD(P)H dehydrogenase [quinone] 1	GO:0003955,GO:0005829,GO:0006979,GO:0042802,GO:0043086	NAD(P)H dehydrogenase (quinone) activity|cytosol|response to oxidative stress|identical protein binding|negative regulation of catalytic activity	path:bom00130,path:bom05200,path:bom05225,path:bom05418	Ubiquinone and other terpenoid-quinone biosynthesis|Pathways in cancer|Hepatocellular carcinoma|Fluid shear stress and atherosclerosis
LOC102269337	486.422	245.185	422.955	94.6855	39.4129	116.827	384.854	83.6418	2.19985	4.59431	2.6567e-07	4.87641e-05	-	Dihydrodiol dehydrogenase 3	GO:0004032,GO:0005737,GO:0006693,GO:0008106,GO:0008202,GO:0016229,GO:0016491,GO:0042448,GO:0044597,GO:0044598,GO:0047023,GO:0047086	alditol:NADP+ 1-oxidoreductase activity|cytoplasm|prostaglandin metabolic process|alcohol dehydrogenase (NADP+) activity|steroid metabolic process|steroid dehydrogenase activity|oxidoreductase activity|progesterone metabolic process|daunorubicin metabolic process|doxorubicin metabolic process|androsterone dehydrogenase activity|ketosteroid monooxygenase activity	path:bom00140,path:bom00590,path:bom00790,path:bom04913	Steroid hormone biosynthesis|Arachidonic acid metabolism|Folate biosynthesis|Ovarian steroidogenesis
FDPS	485.291	342.096	326.146	827.302	1169.94	547.747	384.511	848.329	-1.14217	0.453078	0.000290211	0.0129842	FDPS	Farnesyl pyrophosphate synthase	GO:0003723,GO:0004161,GO:0004337,GO:0005654,GO:0005737,GO:0005829,GO:0006695,GO:0016032,GO:0033384,GO:0045337,GO:0045540,GO:0046872	RNA binding|dimethylallyltranstransferase activity|geranyltranstransferase activity|nucleoplasm|cytoplasm|cytosol|cholesterol biosynthetic process|viral process|geranyl diphosphate biosynthetic process|farnesyl diphosphate biosynthetic process|regulation of cholesterol biosynthetic process|metal ion binding	path:bom00900,path:bom05164,path:bom05166	Terpenoid backbone biosynthesis|Influenza A|Human T-cell leukemia virus 1 infection
SLC6A14	209.275	542.702	398.518	1403.07	1901.15	1329.15	383.498	1544.46	-2.00863	0.248509	3.72855e-09	1.57005e-06	SLC6A14	Sodium- and chloride-dependent neutral and basic amino acid transporter B(0+)	GO:0005328,GO:0005886,GO:0006520,GO:0006865,GO:0009636,GO:0015171,GO:0016021,GO:0031982,GO:0070062	neurotransmitter:sodium symporter activity|plasma membrane|cellular amino acid metabolic process|amino acid transport|response to toxic substance|amino acid transmembrane transporter activity|integral component of membrane|vesicle|extracellular exosome	-	-
F3	291.853	506.845	349.643	1109.45	459.471	1105.07	382.781	891.329	-1.2192	0.42952	0.00104162	0.0322791	F3	Tissue factor	GO:0001938,GO:0002020,GO:0002541,GO:0004252,GO:0005543,GO:0005615,GO:0005886,GO:0006919,GO:0007596,GO:0009986,GO:0010641,GO:0016021,GO:0019221,GO:0031012,GO:0045766,GO:0051897,GO:0062023,GO:1905286	positive regulation of endothelial cell proliferation|protease binding|activation of plasma proteins involved in acute inflammatory response|serine-type endopeptidase activity|phospholipid binding|extracellular space|plasma membrane|activation of cysteine-type endopeptidase activity involved in apoptotic process|blood coagulation|cell surface|positive regulation of platelet-derived growth factor …	path:bom04610,path:bom04933	Complement and coagulation cascades|AGE-RAGE signaling pathway in diabetic complications
DUSP26	441.174	156.996	475.59	85.1213	48.7475	96.7175	357.92	76.8621	2.21784	4.65197	1.04678e-06	0.000156953	DUSP26	Dual specificity protein phosphatase 26	GO:0000122,GO:0001102,GO:0002039,GO:0004647,GO:0004725,GO:0005634,GO:0005794,GO:0008138,GO:0044387,GO:0045785,GO:0070373,GO:1902310	negative regulation of transcription by RNA polymerase II|RNA polymerase II activating transcription factor binding|p53 binding|phosphoserine phosphatase activity|protein tyrosine phosphatase activity|nucleus|Golgi apparatus|protein tyrosine/serine/threonine phosphatase activity|negative regulation of protein kinase activity by regulation of protein phosphorylation|positive regulation of cell adh…	-	-
PRRT4	528.277	72.6833	470.89	54.5159	21.7808	45.9648	357.284	40.7538	3.13029	8.7561	9.42107e-07	0.000148221	Prrt4	Proline-rich transmembrane protein 4	GO:0016021	integral component of membrane	-	-
PADI1	389.138	352.756	308.287	469.602	905.458	1103.15	350.061	826.071	-1.23899	0.423669	0.000112668	0.00666557	PADI1	Protein-arginine deiminase type-1	GO:0004668,GO:0005509,GO:0005634,GO:0005654,GO:0005737,GO:0005829,GO:0018101,GO:0036414	protein-arginine deiminase activity|calcium ion binding|nucleus|nucleoplasm|cytoplasm|cytosol|protein citrullination|histone citrullination	-	-
LOC106701177	333.708	386.675	315.807	1076.93	486.438	824.493	345.397	795.953	-1.20466	0.433873	7.2306e-05	0.00494257	SPINK9	Serine protease inhibitor Kazal-type 9	GO:0004867,GO:0005576,GO:0070268	serine-type endopeptidase inhibitor activity|extracellular region|cornification	-	-
TENM2	520.359	135.676	357.162	142.506	122.387	125.445	337.732	130.113	1.37511	2.59388	0.00190907	0.0480353	TENM2	Teneurin-2	GO:0000122,GO:0005102,GO:0005509,GO:0005622,GO:0005634,GO:0005783,GO:0005794,GO:0005886,GO:0005887,GO:0005911,GO:0007157,GO:0007165,GO:0007411,GO:0016605,GO:0030054,GO:0030175,GO:0030425,GO:0030426,GO:0035584,GO:0042803,GO:0043005,GO:0043197,GO:0045202,GO:0045211,GO:0046982,GO:0048666,GO:0050839,GO:0051491,GO:0097264,GO:0098609,GO:0098942	negative regulation of transcription by RNA polymerase II|signaling receptor binding|calcium ion binding|intracellular|nucleus|endoplasmic reticulum|Golgi apparatus|plasma membrane|integral component of plasma membrane|cell-cell junction|heterophilic cell-cell adhesion via plasma membrane cell adhesion molecules|signal transduction|axon guidance|PML body|cell junction|filopodium|dendrite|growth c…	-	-
SCNN1B	371.039	347.911	257.533	659.929	638.903	901.101	325.494	733.311	-1.17299	0.443501	7.23412e-07	0.000118247	SCNN1B	Amiloride-sensitive sodium channel subunit beta	GO:0005887,GO:0009897,GO:0015280,GO:0016324,GO:0030659,GO:0034706,GO:0035725,GO:0050699,GO:0050891,GO:0050896,GO:0050909,GO:0055078,GO:0070062	integral component of plasma membrane|external side of plasma membrane|ligand-gated sodium channel activity|apical plasma membrane|cytoplasmic vesicle membrane|sodium channel complex|sodium ion transmembrane transport|WW domain binding|multicellular organismal water homeostasis|response to stimulus|sensory perception of taste|sodium ion homeostasis|extracellular exosome	path:bom04742,path:bom04960	Taste transduction|Aldosterone-regulated sodium reabsorption
PLEKHG6	297.51	440.946	225.576	730.704	756.104	711.496	321.344	732.768	-1.18912	0.438572	8.90718e-06	0.000867511	PLEKHG6	Pleckstrin homology domain-containing family G member 6	GO:0000922,GO:0005089,GO:0005096,GO:0005737,GO:0005813,GO:0005902,GO:0030054,GO:0032154,GO:0035023	spindle pole|Rho guanyl-nucleotide exchange factor activity|GTPase activator activity|cytoplasm|centrosome|microvillus|cell junction|cleavage furrow|regulation of Rho protein signal transduction	-	-
BHLHE41	375.563	197.699	384.419	122.422	79.8629	118.742	319.227	107.009	1.57536	2.9801	3.29536e-06	0.000386719	BHLHE41	Class E basic helix-loop-helix protein 41	GO:0000122,GO:0000977,GO:0000978,GO:0000980,GO:0000981,GO:0001078,GO:0001102,GO:0001227,GO:0001756,GO:0003714,GO:0005634,GO:0007219,GO:0008134,GO:0008283,GO:0009887,GO:0010832,GO:0010944,GO:0030154,GO:0032922,GO:0042803,GO:0042826,GO:0043425,GO:0043426,GO:0043565,GO:0045892,GO:0046982,GO:0050767,GO:0070888,GO:1990837	negative regulation of transcription by RNA polymerase II|RNA polymerase II regulatory region sequence-specific DNA binding|RNA polymerase II proximal promoter sequence-specific DNA binding|RNA polymerase II distal enhancer sequence-specific DNA binding|DNA-binding transcription factor activity, RNA polymerase II-specific|proximal promoter DNA-binding transcription repressor activity, RNA polymer…	path:bom04710	Circadian rhythm
SGCA	368.776	227.741	354.343	198.935	112.015	99.5903	316.953	136.847	1.2107	2.3145	0.000482173	0.0186575	SGCA	Alpha-sarcoglycan	-	-	path:bom05410,path:bom05412,path:bom05414,path:bom05416	Hypertrophic cardiomyopathy (HCM)|Arrhythmogenic right ventricular cardiomyopathy (ARVC)|Dilated cardiomyopathy (DCM)|Viral myocarditis
PARM1	340.496	217.081	381.6	148.245	159.726	147.47	313.059	151.814	1.04414	2.06214	0.000120527	0.00707209	PARM1	Prostate androgen-regulated mucin-like protein 1	GO:0000139,GO:0005634,GO:0005769,GO:0005770,GO:0005794,GO:0005829,GO:0005886,GO:0010008,GO:0016021,GO:0043231,GO:0051973	Golgi membrane|nucleus|early endosome|late endosome|Golgi apparatus|cytosol|plasma membrane|endosome membrane|integral component of membrane|intracellular membrane-bounded organelle|positive regulation of telomerase activity	-	-
HOXB8	383.482	235.494	312.047	134.855	91.2719	138.852	310.341	121.66	1.34874	2.54689	3.15109e-06	0.000382323	HOXB8	Homeobox protein Hox-B8	GO:0000122,GO:0000981,GO:0005654,GO:0007625,GO:0008344,GO:0009952,GO:0019233,GO:0021516,GO:0043565,GO:0045638,GO:0048704	negative regulation of transcription by RNA polymerase II|DNA-binding transcription factor activity, RNA polymerase II-specific|nucleoplasm|grooming behavior|adult locomotory behavior|anterior/posterior pattern specification|sensory perception of pain|dorsal spinal cord development|sequence-specific DNA binding|negative regulation of myeloid cell differentiation|embryonic skeletal system morphoge…	-	-
RBP1	254.523	405.088	223.696	718.271	649.275	681.811	294.436	683.119	-1.21376	0.431144	3.1806e-06	0.000382416	RBP1	Retinol-binding protein 1	GO:0002138,GO:0005654,GO:0005811,GO:0005829,GO:0006776,GO:0016918,GO:0030852,GO:0033189,GO:0042572,GO:0055088,GO:1904768	retinoic acid biosynthetic process|nucleoplasm|lipid droplet|cytosol|vitamin A metabolic process|retinal binding|regulation of granulocyte differentiation|response to vitamin A|retinol metabolic process|lipid homeostasis|all-trans-retinol binding	-	-
ARG1	186.65	453.544	210.538	587.241	1287.14	806.298	283.577	893.56	-1.655	0.317538	5.16875e-05	0.00370005	ARG1	Arginase-1	GO:0000050,GO:0004053,GO:0005615,GO:0005737,GO:0005829,GO:0019547,GO:0030145,GO:0042832,GO:0046007,GO:0060336,GO:0070965,GO:2000552	urea cycle|arginase activity|extracellular space|cytoplasm|cytosol|arginine catabolic process to ornithine|manganese ion binding|defense response to protozoan|negative regulation of activated T cell proliferation|negative regulation of interferon-gamma-mediated signaling pathway|positive regulation of neutrophil mediated killing of fungus|negative regulation of T-helper 2 cell cytokine production	path:bom00220,path:bom00330,path:bom05146	Arginine biosynthesis|Arginine and proline metabolism|Amoebiasis
ADAMTS6	196.831	289.764	357.162	165.46	154.54	91.9295	281.253	137.31	1.03606	2.05062	0.00199476	0.0496723	ADAMTS6	A disintegrin and metalloproteinase with thrombospondin motifs 6	GO:0003279,GO:0004222,GO:0005576,GO:0008237,GO:0035904,GO:0046872,GO:0060976	cardiac septum development|metalloendopeptidase activity|extracellular region|metallopeptidase activity|aorta development|metal ion binding|coronary vasculature development	-	-
LOC102275513	228.505	105.633	503.787	584.372	1656.38	722.03	279.308	987.593	-1.82152	0.282923	0.000894042	0.0289526	ALOX15B	Arachidonate 15-lipoxygenase B	GO:0005506,GO:0005509,GO:0005622,GO:0005634,GO:0005829,GO:0005856,GO:0005886,GO:0006629,GO:0006915,GO:0008285,GO:0008289,GO:0010744,GO:0016020,GO:0016165,GO:0019369,GO:0019372,GO:0019898,GO:0030336,GO:0030850,GO:0030856,GO:0035360,GO:0036403,GO:0043651,GO:0045618,GO:0045786,GO:0045926,GO:0050473,GO:0051122,GO:0070062,GO:0090197	iron ion binding|calcium ion binding|intracellular|nucleus|cytosol|cytoskeleton|plasma membrane|lipid metabolic process|apoptotic process|negative regulation of cell proliferation|lipid binding|positive regulation of macrophage derived foam cell differentiation|membrane|linoleate 13S-lipoxygenase activity|arachidonic acid metabolic process|lipoxygenase pathway|extrinsic component of membrane|nega…	path:bom00590,path:bom04726	Arachidonic acid metabolism|Serotonergic synapse
LY6D	328.052	254.876	250.953	613.065	4205.77	1215.19	277.961	2011.34	-2.85528	0.13819	0.000399722	0.016212	LY6D	Lymphocyte antigen 6D	GO:0005886,GO:0009986,GO:0030098,GO:0031225,GO:0035634	plasma membrane|cell surface|lymphocyte differentiation|anchored component of membrane|response to stilbenoid	-	-
DHX58	221.718	256.814	329.905	495.425	809.001	417.513	269.479	573.98	-1.0895	0.469923	0.000383463	0.0157308	DHX58	Probable ATP-dependent RNA helicase DHX58	GO:0003677,GO:0003725,GO:0003727,GO:0004386,GO:0005524,GO:0005737,GO:0008270,GO:0009615,GO:0009617,GO:0016032,GO:0032480,GO:0032481,GO:0039534,GO:0039536,GO:0045087,GO:0045088,GO:0045824,GO:0051607,GO:1900245,GO:1900246	DNA binding|double-stranded RNA binding|single-stranded RNA binding|helicase activity|ATP binding|cytoplasm|zinc ion binding|response to virus|response to bacterium|viral process|negative regulation of type I interferon production|positive regulation of type I interferon production|negative regulation of MDA-5 signaling pathway|negative regulation of RIG-I signaling pathway|innate immune response…	path:bom04622	RIG-I-like receptor signaling pathway
SMYD1	495.472	14.5367	288.549	9.56419	16.5949	11.4912	266.186	12.5501	4.40736	21.2201	0.000172128	0.00893117	SMYD1	Histone-lysine N-methyltransferase SMYD1	GO:0003677,GO:0003714,GO:0005634,GO:0005737,GO:0006338,GO:0007507,GO:0010831,GO:0018024,GO:0035914,GO:0045663,GO:0045892,GO:0046872	DNA binding|transcription corepressor activity|nucleus|cytoplasm|chromatin remodeling|heart development|positive regulation of myotube differentiation|histone-lysine N-methyltransferase activity|skeletal muscle cell differentiation|positive regulation of myoblast differentiation|negative regulation of transcription, DNA-templated|metal ion binding	-	-
PTK6	276.016	230.648	270.691	620.716	496.809	644.464	259.119	587.33	-1.18155	0.440878	1.06619e-09	5.45166e-07	Ptk6	Protein-tyrosine kinase 6	GO:0001726,GO:0004713,GO:0004715,GO:0005102,GO:0005524,GO:0005634,GO:0005654,GO:0005737,GO:0005829,GO:0005886,GO:0007169,GO:0007260,GO:0010976,GO:0016477,GO:0016604,GO:0030154,GO:0031234,GO:0038083,GO:0042802,GO:0045926,GO:0046777,GO:0060575,GO:0061099,GO:0071300	ruffle|protein tyrosine kinase activity|non-membrane spanning protein tyrosine kinase activity|signaling receptor binding|ATP binding|nucleus|nucleoplasm|cytoplasm|cytosol|plasma membrane|transmembrane receptor protein tyrosine kinase signaling pathway|tyrosine phosphorylation of STAT protein|positive regulation of neuron projection development|cell migration|nuclear body|cell differentiation|ext…	-	-
GSDMA	313.347	237.432	204.898	589.154	703.208	744.054	251.892	678.806	-1.43238	0.370519	2.28531e-10	1.30875e-07	Gsdma	Gasdermin-A	GO:0001786,GO:0005546,GO:0005737,GO:0005829,GO:0005886,GO:0006915,GO:0048471,GO:0070269,GO:0070273	phosphatidylserine binding|phosphatidylinositol-4,5-bisphosphate binding|cytoplasm|cytosol|plasma membrane|apoptotic process|perinuclear region of cytoplasm|pyroptosis|phosphatidylinositol-4-phosphate binding	-	-
SLITRK2	380.088	157.965	209.598	54.5159	63.268	60.3287	249.217	59.3709	2.06817	4.19356	4.27992e-08	1.18993e-05	SLITRK2	SLIT and NTRK-like protein 2	GO:0005886,GO:0007409,GO:0016021,GO:0050807,GO:0051965,GO:0098978,GO:0098982,GO:0099560,GO:1905606	plasma membrane|axonogenesis|integral component of membrane|regulation of synapse organization|positive regulation of synapse assembly|glutamatergic synapse|GABA-ergic synapse|synaptic membrane adhesion|regulation of presynapse assembly	-	-
LOC102271207	290.722	199.637	249.074	91.8162	61.1936	108.209	246.478	87.0728	1.49836	2.82521	6.25082e-07	0.000104062	TMEM56	Transmembrane protein 56	GO:0016021	integral component of membrane	-	-
LOC102275624	139.139	339.189	250.953	56.4287	96.4578	31.6008	243.094	61.4958	1.98595	3.96123	2.82938e-05	0.00225046	-	BOLA class I histocompatibility antigen, alpha chain BL3-6	GO:0001916,GO:0002474,GO:0002476,GO:0005102,GO:0005886,GO:0006955,GO:0016021,GO:0042605,GO:0042612	positive regulation of T cell mediated cytotoxicity|antigen processing and presentation of peptide antigen via MHC class I|antigen processing and presentation of endogenous peptide antigen via MHC class Ib|signaling receptor binding|plasma membrane|immune response|integral component of membrane|peptide antigen binding|MHC class I protein complex	path:bom04144,path:bom04145,path:bom04218,path:bom04514,path:bom04612,path:bom04650,path:bom04940,path:bom05163,path:bom05165,path:bom05166,path:bom05167,path:bom05168,path:bom05169,path:bom05170,path:bom05203,path:bom05320,path:bom05330,path:bom05332,path:bom05416	Endocytosis|Phagosome|Cellular senescence|Cell adhesion molecules (CAMs)|Antigen processing and presentation|Natural killer cell mediated cytotoxicity|Type I diabetes mellitus|Human cytomegalovirus infection|Human papillomavirus infection|Human T-cell leukemia virus 1 infection|Kaposi sarcoma-associated herpesvirus infection|Herpes simplex virus 1 infection|Epstein-Barr virus infection|Human immu…
RNF122	273.754	182.193	251.893	97.5547	71.5654	135.021	235.947	101.381	1.21653	2.32388	0.00013375	0.00751397	Rnf122	RING finger protein 122	GO:0005783,GO:0005794,GO:0016021,GO:0046872	endoplasmic reticulum|Golgi apparatus|integral component of membrane|metal ion binding	-	-
LOC102283813	406.106	188.977	98.6896	42.0824	57.0449	35.4312	231.257	44.8528	2.36579	5.15436	3.86017e-06	0.000428419	APOL3	Apolipoprotein L3	GO:0005319,GO:0005576,GO:0005737,GO:0006954,GO:0008289,GO:0016020,GO:0042157,GO:0043123	lipid transporter activity|extracellular region|cytoplasm|inflammatory response|lipid binding|membrane|lipoprotein metabolic process|positive regulation of I-kappaB kinase/NF-kappaB signaling	-	-
CPM	151.583	394.428	135.346	942.073	583.933	872.373	227.119	799.459	-1.81499	0.284206	1.5143e-05	0.00132559	CPM	Carboxypeptidase M	GO:0004180,GO:0004181,GO:0005576,GO:0005615,GO:0005886,GO:0006518,GO:0008270,GO:0009653,GO:0009986,GO:0016485,GO:0031225,GO:0070062	carboxypeptidase activity|metallocarboxypeptidase activity|extracellular region|extracellular space|plasma membrane|peptide metabolic process|zinc ion binding|anatomical structure morphogenesis|cell surface|protein processing|anchored component of membrane|extracellular exosome	-	-
IGFBP2	249.999	331.436	94.93	605.413	481.252	820.662	225.455	635.776	-1.49635	0.35445	0.000458197	0.0182058	IGFBP2	Insulin-like growth factor-binding protein 2	GO:0001558,GO:0005576,GO:0005615,GO:0031994,GO:0031995,GO:0032868,GO:0042104,GO:0043567	regulation of cell growth|extracellular region|extracellular space|insulin-like growth factor I binding|insulin-like growth factor II binding|response to insulin|positive regulation of activated T cell proliferation|regulation of insulin-like growth factor receptor signaling pathway	-	-
DDO	326.921	79.4671	268.812	65.9929	21.7808	62.2439	225.067	50.0059	2.16779	4.49335	0.000163684	0.00861567	DDO	D-aspartate oxidase	GO:0005777,GO:0008445,GO:0046416,GO:0071949	peroxisome|D-aspartate oxidase activity|D-amino acid metabolic process|FAD binding	path:bom00250,path:bom04146	Alanine, aspartate and glutamate metabolism|Peroxisome
NAA40	223.981	211.266	235.915	477.253	708.394	322.711	223.721	502.786	-1.16774	0.44512	0.000143519	0.00785283	Naa40	N-alpha-acetyltransferase 40	GO:0005634,GO:0005737,GO:0006474,GO:0006629,GO:0010485,GO:0043967,GO:0043968,GO:0043998,GO:0061187,GO:1990189	nucleus|cytoplasm|N-terminal protein amino acid acetylation|lipid metabolic process|H4 histone acetyltransferase activity|histone H4 acetylation|histone H2A acetylation|H2A histone acetyltransferase activity|regulation of chromatin silencing at rDNA|peptide-serine-N-acetyltransferase activity	-	-
LRAT	339.365	188.008	140.045	81.2956	96.4578	61.2863	222.472	79.6799	1.48028	2.79003	0.000163421	0.00861567	LRAT	Lecithin retinol acyltransferase	GO:0005623,GO:0005771,GO:0005789,GO:0005791,GO:0007601,GO:0016021,GO:0042572,GO:0047173,GO:0048471,GO:0050896,GO:0102279	cell|multivesicular body|endoplasmic reticulum membrane|rough endoplasmic reticulum|visual perception|integral component of membrane|retinol metabolic process|phosphatidylcholine-retinol O-acyltransferase activity|perinuclear region of cytoplasm|response to stimulus|lecithin:11-cis retinol acyltransferase activity	path:bom00830,path:bom04977	Retinol metabolism|Vitamin digestion and absorption
LOC102272833	286.197	148.274	222.756	49.7338	33.1898	90.0143	219.076	57.646	1.92328	3.79285	7.44488e-06	0.000747584	METTL7A	Methyltransferase-like protein 7A	GO:0005576,GO:0005783,GO:0005811,GO:0008168,GO:0016020,GO:0043312,GO:1904724	extracellular region|endoplasmic reticulum|lipid droplet|methyltransferase activity|membrane|neutrophil degranulation|tertiary granule lumen	-	-
TRPC4	205.881	120.17	323.326	64.0801	75.7142	54.5831	216.459	64.7925	1.74146	3.34373	1.47014e-05	0.00131291	TRPC4	Short transient receptor potential channel 4	GO:0005887,GO:0006828,GO:0015279,GO:0034703,GO:0051480,GO:0070588,GO:0070679	integral component of plasma membrane|manganese ion transport|store-operated calcium channel activity|cation channel complex|regulation of cytosolic calcium ion concentration|calcium ion transmembrane transport|inositol 1,4,5 trisphosphate binding	path:bom04360	Axon guidance
LOC102286557	229.637	164.749	242.494	79.3828	40.45	101.505	212.293	73.7794	1.52236	2.87261	5.25263e-05	0.00374139	HPSE2	Inactive heparanase-2	GO:0005622,GO:0005886,GO:0006027,GO:0008284,GO:0030198,GO:0030305,GO:0031012,GO:0043395	intracellular|plasma membrane|glycosaminoglycan catabolic process|positive regulation of cell proliferation|extracellular matrix organization|heparanase activity|extracellular matrix|heparan sulfate proteoglycan binding	path:bom00531,path:bom05205	Glycosaminoglycan degradation|Proteoglycans in cancer
LOC102288122	285.066	154.089	186.1	474.384	680.39	503.697	208.418	552.824	-1.40937	0.376476	1.31535e-06	0.000184626	CYP4F22	Cytochrome P450 4F22	GO:0004497,GO:0005506,GO:0005789,GO:0006690,GO:0016705,GO:0020037,GO:0031090	monooxygenase activity|iron ion binding|endoplasmic reticulum membrane|icosanoid metabolic process|oxidoreductase activity, acting on paired donors, with incorporation or reduction of molecular oxygen|heme binding|organelle membrane	-	-
IQGAP3	134.615	194.791	285.73	343.354	713.58	376.336	205.045	477.757	-1.21848	0.429735	0.00143076	0.0395449	IQGAP3	Ras GTPase-activating-like protein IQGAP3	GO:0000082,GO:0000187,GO:0005516,GO:0005829,GO:0005911,GO:0007265,GO:0008361,GO:0010628,GO:0010629,GO:0016328,GO:0017048,GO:0033601,GO:0043087,GO:0070371,GO:0070856,GO:0071310	G1/S transition of mitotic cell cycle|activation of MAPK activity|calmodulin binding|cytosol|cell-cell junction|Ras protein signal transduction|regulation of cell size|positive regulation of gene expression|negative regulation of gene expression|lateral plasma membrane|Rho GTPase binding|positive regulation of mammary gland epithelial cell proliferation|regulation of GTPase activity|ERK1 and ERK2…	path:bom04810	Regulation of actin cytoskeleton
IDO1	161.764	113.386	339.304	23.9105	13.4833	0.957599	204.818	12.7838	4.00259	16.0288	5.15017e-08	1.34064e-05	IDO1	Indoleamine 2,3-dioxygenase 1	-	-	path:bom00380,path:bom05143	Tryptophan metabolism|African trypanosomiasis
METTL24	245.474	140.521	216.177	73.6443	61.1936	70.8623	200.724	68.5667	1.54749	2.92308	3.72508e-07	6.5842e-05	METTL24	Methyltransferase-like protein 24	GO:0005576,GO:0008168	extracellular region|methyltransferase activity	-	-
BICD1	177.601	152.15	270.691	67.9057	88.1603	120.657	200.148	92.2412	1.11821	2.17078	0.00124527	0.0357324	BICD1	Protein bicaudal D homolog 1	GO:0005200,GO:0005794,GO:0005802,GO:0005813,GO:0005829,GO:0005856,GO:0006396,GO:0008093,GO:0008298,GO:0009653,GO:0016020,GO:0016032,GO:0017137,GO:0019901,GO:0031410,GO:0031871,GO:0033365,GO:0034063,GO:0034452,GO:0045505,GO:0048260,GO:0048471,GO:0070507,GO:0070840,GO:0072385,GO:0072393,GO:0072517,GO:1900275,GO:1900276,GO:1900737,GO:1904781	structural constituent of cytoskeleton|Golgi apparatus|trans-Golgi network|centrosome|cytosol|cytoskeleton|RNA processing|cytoskeletal adaptor activity|intracellular mRNA localization|anatomical structure morphogenesis|membrane|viral process|Rab GTPase binding|protein kinase binding|cytoplasmic vesicle|proteinase activated receptor binding|protein localization to organelle|stress granule assembly…	-	-
SLC6A4	262.442	169.594	167.302	27.7361	9.33462	68.9471	199.78	35.3393	2.49552	5.63931	2.49228e-05	0.00206849	SLC6A4	Sodium-dependent serotonin transporter	GO:0005335,GO:0005886,GO:0005887,GO:0010008,GO:0012505,GO:0016324,GO:0043005,GO:0046872,GO:0051015,GO:0051259,GO:0051378,GO:0051610,GO:0090067,GO:0098793	serotonin:sodium symporter activity|plasma membrane|integral component of plasma membrane|endosome membrane|endomembrane system|apical plasma membrane|neuron projection|metal ion binding|actin filament binding|protein complex oligomerization|serotonin binding|serotonin uptake|regulation of thalamus size|presynapse	path:bom04721,path:bom04726	Synaptic vesicle cycle|Serotonergic synapse
SLC45A4	139.139	251	205.838	528.9	646.163	488.376	198.659	554.48	-1.47837	0.358895	3.13859e-08	9.56069e-06	SLC45A4	Solute carrier family 45 member 4	GO:0008506,GO:0015770,GO:0016021	sucrose:proton symporter activity|sucrose transport|integral component of membrane	-	-
ABO	106.334	120.17	368.441	935.378	566.3	443.368	198.315	648.349	-1.70765	0.306159	0.000519175	0.0196641	Abo	Histo-blood group ABO system transferase 1	GO:0004380,GO:0004381,GO:0005576,GO:0005794,GO:0005975,GO:0006486,GO:0016021,GO:0016757,GO:0030259,GO:0031982,GO:0032580,GO:0042742,GO:0046872	glycoprotein-fucosylgalactoside alpha-N-acetylgalactosaminyltransferase activity|fucosylgalactoside 3-alpha-galactosyltransferase activity|extracellular region|Golgi apparatus|carbohydrate metabolic process|protein glycosylation|integral component of membrane|transferase activity, transferring glycosyl groups|lipid glycosylation|vesicle|Golgi cisterna membrane|defense response to bacterium|metal …	path:bom00601	Glycosphingolipid biosynthesis - lacto and neolacto series
CX3CR1	170.813	163.78	259.413	67.9057	103.718	72.7775	198.002	81.4671	1.28403	2.43518	5.10351e-05	0.00369025	CX3CR1	CX3C chemokine receptor 1	GO:0005654,GO:0006935,GO:0006955,GO:0007200,GO:0007204,GO:0009897,GO:0016021,GO:0016493,GO:0016495,GO:0016525,GO:0019722,GO:0019956,GO:0019957,GO:0019960,GO:0042534,GO:0045428,GO:0050769,GO:0050901,GO:0060326,GO:0071222	nucleoplasm|chemotaxis|immune response|phospholipase C-activating G protein-coupled receptor signaling pathway|positive regulation of cytosolic calcium ion concentration|external side of plasma membrane|integral component of membrane|C-C chemokine receptor activity|C-X3-C chemokine receptor activity|negative regulation of angiogenesis|calcium-mediated signaling|chemokine binding|C-C chemokine bin…	path:bom04060,path:bom04061,path:bom04062	Cytokine-cytokine receptor interaction|Viral protein interaction with cytokine and cytokine receptor|Chemokine signaling pathway
ECT2	132.352	242.278	214.297	338.572	595.342	423.259	196.309	452.391	-1.20225	0.434596	0.000159896	0.00851395	ECT2	Protein ECT2	-	-	-	-
ANO1	156.108	205.452	225.576	433.258	724.989	282.492	195.712	480.246	-1.29366	0.407916	0.000354438	0.015002	ANO1	Anoctamin-1	GO:0005227,GO:0005229,GO:0005247,GO:0005254,GO:0005737,GO:0005886,GO:0006812,GO:0006821,GO:0007200,GO:0007275,GO:0015111,GO:0015705,GO:0016324,GO:0034220,GO:0034605,GO:0034707,GO:0035774,GO:0046983,GO:0050965,GO:0070062,GO:1902476	calcium activated cation channel activity|intracellular calcium activated chloride channel activity|voltage-gated chloride channel activity|chloride channel activity|cytoplasm|plasma membrane|cation transport|chloride transport|phospholipase C-activating G protein-coupled receptor signaling pathway|multicellular organism development|iodide transmembrane transporter activity|iodide transport|apica…	-	-
PLA2G4E	242.08	225.803	113.728	925.814	1453.09	747.885	193.87	1042.26	-2.42778	0.185851	9.64409e-12	7.53932e-09	PLA2G4E	Cytosolic phospholipase A2 epsilon	GO:0004622,GO:0004623,GO:0005509,GO:0005544,GO:0005737,GO:0005765,GO:0005829,GO:0006644,GO:0008970,GO:0036149,GO:0036150,GO:0036151,GO:0036152,GO:0046475,GO:0047498,GO:0102567,GO:0102568	lysophospholipase activity|phospholipase A2 activity|calcium ion binding|calcium-dependent phospholipid binding|cytoplasm|lysosomal membrane|cytosol|phospholipid metabolic process|phospholipase A1 activity|phosphatidylinositol acyl-chain remodeling|phosphatidylserine acyl-chain remodeling|phosphatidylcholine acyl-chain remodeling|phosphatidylethanolamine acyl-chain remodeling|glycerophospholipid …	path:bom00564,path:bom00565,path:bom00590,path:bom00591,path:bom00592,path:bom04010,path:bom04014,path:bom04072,path:bom04217,path:bom04270,path:bom04370,path:bom04611,path:bom04664,path:bom04666,path:bom04724,path:bom04726,path:bom04730,path:bom04750,path:bom04912,path:bom04913,path:bom04921,path:bom05231	Glycerophospholipid metabolism|Ether lipid metabolism|Arachidonic acid metabolism|Linoleic acid metabolism|alpha-Linolenic acid metabolism|MAPK signaling pathway|Ras signaling pathway|Phospholipase D signaling pathway|Necroptosis|Vascular smooth muscle contraction|VEGF signaling pathway|Platelet activation|Fc epsilon RI signaling pathway|Fc gamma R-mediated phagocytosis|Glutamatergic synapse|Sero…
PHKG1	183.257	191.884	205.838	93.7291	77.7885	70.8623	193.66	80.7933	1.2615	2.39744	9.78895e-08	2.18982e-05	Phkg1	Phosphorylase b kinase gamma catalytic chain, skeletal muscle/heart isoform	GO:0004683,GO:0004689,GO:0005516,GO:0005524,GO:0005964,GO:0005977,GO:0005978,GO:0006468,GO:0019899,GO:0050321	calmodulin-dependent protein kinase activity|phosphorylase kinase activity|calmodulin binding|ATP binding|phosphorylase kinase complex|glycogen metabolic process|glycogen biosynthetic process|protein phosphorylation|enzyme binding|tau-protein kinase activity	path:bom04020,path:bom04910,path:bom04922	Calcium signaling pathway|Insulin signaling pathway|Glucagon signaling pathway
KRTDAP	175.338	95.942	305.468	2052.48	1683.34	1838.59	192.249	1858.14	-3.27205	0.103518	8.61997e-19	2.97131e-15	KRTDAP	Keratinocyte differentiation-associated protein	GO:0005615,GO:0008544,GO:0030154	extracellular space|epidermis development|cell differentiation	-	-
UNC5A	348.414	138.583	81.7714	29.649	4.14872	11.4912	189.589	15.0963	3.64466	12.507	2.42744e-07	4.51347e-05	Unc5a	Netrin receptor UNC5A	GO:0005042,GO:0005829,GO:0005886,GO:0006915,GO:0007411,GO:0016021,GO:0031175,GO:0031226,GO:0032589,GO:0032809,GO:0033564,GO:0038007,GO:0045121	netrin receptor activity|cytosol|plasma membrane|apoptotic process|axon guidance|integral component of membrane|neuron projection development|intrinsic component of plasma membrane|neuron projection membrane|neuronal cell body membrane|anterior/posterior axon guidance|netrin-activated signaling pathway|membrane raft	path:bom04360	Axon guidance
BIRC5	175.338	176.378	201.139	282.144	607.788	316.965	184.285	402.299	-1.12535	0.458389	0.000674004	0.0237094	BIRC5	Baculoviral IAP repeat-containing protein 5	GO:0000086,GO:0000226,GO:0000281,GO:0000775,GO:0000777,GO:0005634,GO:0005737,GO:0005814,GO:0005829,GO:0005876,GO:0005881,GO:0006468,GO:0007059,GO:0007094,GO:0008017,GO:0008270,GO:0015631,GO:0030496,GO:0031021,GO:0031503,GO:0031536,GO:0032133,GO:0042803,GO:0043027,GO:0043066,GO:0043154,GO:0043524,GO:0045892,GO:0045931,GO:0048037,GO:0051301,GO:0051303,GO:0061178,GO:0061469	G2/M transition of mitotic cell cycle|microtubule cytoskeleton organization|mitotic cytokinesis|chromosome, centromeric region|condensed chromosome kinetochore|nucleus|cytoplasm|centriole|cytosol|spindle microtubule|cytoplasmic microtubule|protein phosphorylation|chromosome segregation|mitotic spindle assembly checkpoint|microtubule binding|zinc ion binding|tubulin binding|midbody|interphase micr…	path:bom01524,path:bom04210,path:bom04215,path:bom04390,path:bom05161,path:bom05200,path:bom05210	Platinum drug resistance|Apoptosis|Apoptosis - multiple species|Hippo signaling pathway|Hepatitis B|Pathways in cancer|Colorectal cancer
CDH2	295.247	155.058	98.6896	50.6902	56.0077	51.7103	182.998	52.8028	1.79115	3.4609	3.52363e-05	0.00269774	CDH2	Cadherin-2	GO:0005509,GO:0005737,GO:0005886,GO:0005913,GO:0007043,GO:0007156,GO:0007416,GO:0008092,GO:0009966,GO:0009986,GO:0010001,GO:0014069,GO:0014704,GO:0016339,GO:0016342,GO:0030027,GO:0030054,GO:0034332,GO:0042383,GO:0042803,GO:0043005,GO:0044331,GO:0045177,GO:0045202,GO:0045296,GO:0048514,GO:0050770,GO:0051966,GO:0097150,GO:0098609,GO:0099059,GO:0099060	calcium ion binding|cytoplasm|plasma membrane|cell-cell adherens junction|cell-cell junction assembly|homophilic cell adhesion via plasma membrane adhesion molecules|synapse assembly|cytoskeletal protein binding|regulation of signal transduction|cell surface|glial cell differentiation|postsynaptic density|intercalated disc|calcium-dependent cell-cell adhesion via plasma membrane cell adhesion mol…	path:bom04514,path:bom05412	Cell adhesion molecules (CAMs)|Arrhythmogenic right ventricular cardiomyopathy (ARVC)
ICA1	116.515	243.247	177.641	355.788	368.199	450.072	179.134	391.353	-1.12527	0.458416	0.000185586	0.00948941	ICA1	Islet cell autoantigen 1	GO:0000139,GO:0005737,GO:0005829,GO:0006836,GO:0019904,GO:0030054,GO:0030667,GO:0030672,GO:0043231,GO:0050796	Golgi membrane|cytoplasm|cytosol|neurotransmitter transport|protein domain specific binding|cell junction|secretory granule membrane|synaptic vesicle membrane|intracellular membrane-bounded organelle|regulation of insulin secretion	path:bom04940	Type I diabetes mellitus
SAMD11	217.193	141.49	173.882	83.2084	76.7513	79.4807	177.522	79.8135	1.15093	2.22056	1.8826e-05	0.00160435	SAMD11	Sterile alpha motif domain-containing protein 11	GO:0005634	nucleus	-	-
DUOXA1	178.732	245.185	108.089	463.863	496.809	504.655	177.335	488.442	-1.46219	0.362943	1.87532e-06	0.000250925	DUOXA1	Dual oxidase maturation factor 1	GO:0005789,GO:0005886,GO:0015031,GO:0016021,GO:0042743,GO:0045666,GO:0050727,GO:2000379,GO:2000609	endoplasmic reticulum membrane|plasma membrane|protein transport|integral component of membrane|hydrogen peroxide metabolic process|positive regulation of neuron differentiation|regulation of inflammatory response|positive regulation of reactive oxygen species metabolic process|regulation of thyroid hormone generation	-	-
GTSE1	142.533	189.946	191.74	329.008	552.817	338.99	174.74	406.938	-1.21754	0.430016	2.07042e-05	0.00175398	GTSE1	G2 and S phase-expressed protein 1	GO:0005654,GO:0005829,GO:0005881,GO:0006977,GO:0007017,GO:0016020,GO:0030335,GO:0046827,GO:0050821,GO:1900182,GO:1902749	nucleoplasm|cytosol|cytoplasmic microtubule|DNA damage response, signal transduction by p53 class mediator resulting in cell cycle arrest|microtubule-based process|membrane|positive regulation of cell migration|positive regulation of protein export from nucleus|protein stabilization|positive regulation of protein localization to nucleus|regulation of cell cycle G2/M phase transition	path:bom04115	p53 signaling pathway
SMIM5	188.913	203.513	130.646	329.008	305.968	493.164	174.357	376.047	-1.1101	0.463261	0.000131189	0.00745332	SMIM5	Small integral membrane protein 5	GO:0016021	integral component of membrane	-	-
RNASEL	101.809	210.297	209.598	685.752	528.962	420.386	173.901	545.033	-1.64568	0.319596	8.968e-07	0.000142661	RNASEL	2-5A-dependent ribonuclease	GO:0003723,GO:0004521,GO:0004672,GO:0005524,GO:0005759,GO:0005829,GO:0006364,GO:0006397,GO:0006468,GO:0016363,GO:0019843,GO:0042802,GO:0043021,GO:0043488,GO:0045071,GO:0045444,GO:0045944,GO:0046872,GO:0051607,GO:0060337,GO:0060338,GO:2001275	RNA binding|endoribonuclease activity|protein kinase activity|ATP binding|mitochondrial matrix|cytosol|rRNA processing|mRNA processing|protein phosphorylation|nuclear matrix|rRNA binding|identical protein binding|ribonucleoprotein complex binding|regulation of mRNA stability|negative regulation of viral genome replication|fat cell differentiation|positive regulation of transcription by RNA polyme…	path:bom04621,path:bom05160,path:bom05164,path:bom05168	NOD-like receptor signaling pathway|Hepatitis C|Influenza A|Herpes simplex virus 1 infection
LRRN1	226.243	123.077	172.002	74.6007	31.1154	89.0567	173.774	64.9243	1.4172	2.67066	0.00117184	0.0343093	LRRN1	Leucine-rich repeat neuronal protein 1	GO:0005615,GO:0016021,GO:0031012,GO:0051965	extracellular space|integral component of membrane|extracellular matrix|positive regulation of synapse assembly	-	-
CCNB1	139.139	184.131	192.68	245.8	528.962	312.177	171.983	362.313	-1.07317	0.475274	0.00128538	0.0365133	CCNB1	G2/mitotic-specific cyclin-B1	GO:0000079,GO:0000278,GO:0000307,GO:0000922,GO:0000942,GO:0001701,GO:0005113,GO:0005634,GO:0005737,GO:0005759,GO:0005813,GO:0005829,GO:0007052,GO:0007080,GO:0007088,GO:0008284,GO:0010971,GO:0016020,GO:0016301,GO:0016538,GO:0019901,GO:0044389,GO:0045787,GO:0048146,GO:0051301,GO:0051987,GO:0061575,GO:0090266,GO:0097125,GO:1905448,GO:2000775	regulation of cyclin-dependent protein serine/threonine kinase activity|mitotic cell cycle|cyclin-dependent protein kinase holoenzyme complex|spindle pole|condensed nuclear chromosome outer kinetochore|in utero embryonic development|patched binding|nucleus|cytoplasm|mitochondrial matrix|centrosome|cytosol|mitotic spindle organization|mitotic metaphase plate congression|regulation of mitotic nucle…	path:bom04068,path:bom04110,path:bom04114,path:bom04115,path:bom04218,path:bom04914,path:bom05170	FoxO signaling pathway|Cell cycle|Oocyte meiosis|p53 signaling pathway|Cellular senescence|Progesterone-mediated oocyte maturation|Human immunodeficiency virus 1 infection
TLR5	160.633	164.749	184.221	69.8186	65.3424	72.7775	169.867	69.3128	1.29339	2.45103	3.78417e-08	1.10567e-05	TLR5	Toll-like receptor 5	GO:0002755,GO:0004888,GO:0005149,GO:0005886,GO:0006954,GO:0016021,GO:0032757,GO:0034123,GO:0034146,GO:0042742,GO:0045087,GO:0050707,GO:0071260	MyD88-dependent toll-like receptor signaling pathway|transmembrane signaling receptor activity|interleukin-1 receptor binding|plasma membrane|inflammatory response|integral component of membrane|positive regulation of interleukin-8 production|positive regulation of toll-like receptor signaling pathway|toll-like receptor 5 signaling pathway|defense response to bacterium|innate immune response|regu…	path:bom04620,path:bom05132,path:bom05134,path:bom05321	Toll-like receptor signaling pathway|Salmonella infection|Legionellosis|Inflammatory bowel disease (IBD)
SLC26A9	159.501	222.896	124.067	1032.93	940.723	712.454	168.821	895.37	-2.40689	0.188561	1.70294e-18	4.0635e-15	SLC26A9	Solute carrier family 26 member 9	GO:0005254,GO:0005886,GO:0006811,GO:0006820,GO:0006821,GO:0008271,GO:0009986,GO:0010628,GO:0015106,GO:0015108,GO:0015116,GO:0015301,GO:0015701,GO:0016021,GO:0016324,GO:0019531,GO:0042391,GO:0051117,GO:0070062	chloride channel activity|plasma membrane|ion transport|anion transport|chloride transport|secondary active sulfate transmembrane transporter activity|cell surface|positive regulation of gene expression|bicarbonate transmembrane transporter activity|chloride transmembrane transporter activity|sulfate transmembrane transporter activity|anion:anion antiporter activity|bicarbonate transport|integral…	path:bom04978	Mineral absorption
STK39	152.714	203.513	143.805	306.054	387.905	475.927	166.677	389.962	-1.22575	0.427575	2.81806e-06	0.000350836	STK39	STE20/SPS1-related proline-alanine-rich protein kinase	GO:0000187,GO:0004674,GO:0005524,GO:0005654,GO:0005737,GO:0005829,GO:0005856,GO:0006468,GO:0008217,GO:0010820,GO:0016301,GO:0016323,GO:0016324,GO:0018105,GO:0018107,GO:0019898,GO:0019901,GO:0023014,GO:0023016,GO:0031098,GO:0032147,GO:0032414,GO:0035556,GO:0036438,GO:0038146,GO:0043231,GO:0043268,GO:0046777,GO:0050727,GO:0050801,GO:0071476,GO:0090188,GO:1901017,GO:1901380,GO:1905408,GO:1990869,GO:…	activation of MAPK activity|protein serine/threonine kinase activity|ATP binding|nucleoplasm|cytoplasm|cytosol|cytoskeleton|protein phosphorylation|regulation of blood pressure|positive regulation of T cell chemotaxis|kinase activity|basolateral plasma membrane|apical plasma membrane|peptidyl-serine phosphorylation|peptidyl-threonine phosphorylation|extrinsic component of membrane|protein kinase …	-	-
ENOSF1	190.044	130.83	174.822	63.1236	36.3013	85.2263	165.232	61.5504	1.42153	2.67869	0.000129693	0.00739768	ENOSF1	Mitochondrial enolase superfamily member 1	GO:0000287,GO:0005739,GO:0009063,GO:0016853,GO:0044275,GO:0050023	magnesium ion binding|mitochondrion|cellular amino acid catabolic process|isomerase activity|cellular carbohydrate catabolic process|L-fuconate dehydratase activity	path:bom00051	Fructose and mannose metabolism
FGF11	222.849	61.054	195.499	34.4311	28.0039	24.8976	159.801	29.1108	2.45538	5.48459	1.41873e-06	0.000195307	Fgf11	Fibroblast growth factor 11	GO:0005576,GO:0005634,GO:0008083	extracellular region|nucleus|growth factor activity	-	-
SLC30A10	197.963	120.17	157.903	16.2591	2.07436	38.304	158.679	18.8791	3.06601	8.37457	9.46403e-06	0.00090331	SLC30A10	Zinc transporter 10	GO:0005384,GO:0005769,GO:0005794,GO:0005886,GO:0006828,GO:0006829,GO:0007173,GO:0016021,GO:0043524,GO:0055037,GO:0070374,GO:0071421,GO:0071579,GO:1903427,GO:1904385,GO:1905802,GO:2000773	manganese ion transmembrane transporter activity|early endosome|Golgi apparatus|plasma membrane|manganese ion transport|zinc ion transport|epidermal growth factor receptor signaling pathway|integral component of membrane|negative regulation of neuron apoptotic process|recycling endosome|positive regulation of ERK1 and ERK2 cascade|manganese ion transmembrane transport|regulation of zinc ion trans…	-	-
CRNN	156.108	285.888	26.3172	8736.89	22409.3	8470.92	156.104	13205.7	-6.40262	0.0118201	1.30411e-11	9.33547e-09	CRNN	Cornulin	GO:0005509,GO:0005737,GO:0009408,GO:0016020,GO:0046914,GO:0070062,GO:0098609	calcium ion binding|cytoplasm|response to heat|membrane|transition metal ion binding|extracellular exosome|cell-cell adhesion	-	-
TMC4	85.9723	267.475	113.728	682.883	866.046	547.747	155.725	698.892	-2.1644	0.223075	1.95858e-07	3.7862e-05	TMC4	Transmembrane channel-like protein 4	GO:0005216,GO:0005887,GO:0008381,GO:0070062	ion channel activity|integral component of plasma membrane|mechanosensitive ion channel activity|extracellular exosome	-	-
LOC102282753	133.483	151.181	175.761	269.71	831.819	226.951	153.475	442.827	-1.52779	0.346809	0.00135789	0.0381942	RNASE7	Ribonuclease 7	GO:0001530,GO:0003676,GO:0004519,GO:0004540,GO:0005576,GO:0005615,GO:0005737,GO:0019730,GO:0019731,GO:0042834,GO:0045087,GO:0050829,GO:0050830,GO:0050832,GO:0051673,GO:0061844	lipopolysaccharide binding|nucleic acid binding|endonuclease activity|ribonuclease activity|extracellular region|extracellular space|cytoplasm|antimicrobial humoral response|antibacterial humoral response|peptidoglycan binding|innate immune response|defense response to Gram-negative bacterium|defense response to Gram-positive bacterium|defense response to fungus|membrane disruption in other organ…	-	-
ART4	124.434	97.8802	236.855	61.2108	69.4911	64.1591	153.056	64.9537	1.23828	2.35918	0.00167791	0.0437025	ART4	Ecto-ADP-ribosyltransferase 4	GO:0003950,GO:0003956,GO:0005886,GO:0006471,GO:0018120,GO:0031225	NAD+ ADP-ribosyltransferase activity|NAD(P)+-protein-arginine ADP-ribosyltransferase activity|plasma membrane|protein ADP-ribosylation|peptidyl-arginine ADP-ribosylation|anchored component of membrane	-	-
MAP3K15	152.714	178.316	125.947	17.2155	25.9295	45.0072	152.326	29.3841	2.37279	5.17942	4.42654e-09	1.81071e-06	MAP3K15	Mitogen-activated protein kinase kinase kinase 15	GO:0000186,GO:0004672,GO:0004709,GO:0005524,GO:0005622,GO:0046872	activation of MAPKK activity|protein kinase activity|MAP kinase kinase kinase activity|ATP binding|intracellular|metal ion binding	-	-
RHNO1	107.465	193.822	154.144	302.228	376.496	239.4	151.81	306.042	-1.00879	0.496962	0.000854488	0.0279947	RHNO1	RAD9, HUS1, RAD1-interacting nuclear orphan protein 1	GO:0000077,GO:0000725,GO:0005634,GO:0005694,GO:0007049,GO:0034644,GO:0070318,GO:0071479	DNA damage checkpoint|recombinational repair|nucleus|chromosome|cell cycle|cellular response to UV|positive regulation of G0 to G1 transition|cellular response to ionizing radiation	-	-
FUT1	117.646	147.305	187.04	614.021	710.469	442.411	150.664	588.967	-1.96422	0.256277	8.63389e-13	9.50857e-10	FUT1	Galactoside 2-alpha-L-fucosyltransferase 1	GO:0005975,GO:0006486,GO:0008107,GO:0016021,GO:0032580,GO:0036065	carbohydrate metabolic process|protein glycosylation|galactoside 2-alpha-L-fucosyltransferase activity|integral component of membrane|Golgi cisterna membrane|fucosylation	path:bom00601,path:bom00603	Glycosphingolipid biosynthesis - lacto and neolacto series|Glycosphingolipid biosynthesis - globo and isoglobo series
AFF2	160.633	126.954	162.603	60.2544	56.0077	57.4559	150.063	57.906	1.37275	2.58963	1.64355e-07	3.36153e-05	AFF2	AF4/FMR2 family member 2	GO:0002151,GO:0005634,GO:0006355,GO:0006397,GO:0007420,GO:0007611,GO:0008380,GO:0010468,GO:0010629,GO:0016607,GO:0035063,GO:0043484	G-quadruplex RNA binding|nucleus|regulation of transcription, DNA-templated|mRNA processing|brain development|learning or memory|RNA splicing|regulation of gene expression|negative regulation of gene expression|nuclear speck|nuclear speck organization|regulation of RNA splicing	-	-
MIS18BP1	110.859	163.78	172.002	247.713	515.479	244.188	148.88	335.793	-1.17129	0.444025	0.00142492	0.0394596	MIS18BP1	Mis18-binding protein 1	GO:0000778,GO:0000981,GO:0003677,GO:0005654,GO:0007049,GO:0034080,GO:0051301	condensed nuclear chromosome kinetochore|DNA-binding transcription factor activity, RNA polymerase II-specific|DNA binding|nucleoplasm|cell cycle|CENP-A containing nucleosome assembly|cell division	-	-
GGCT	142.533	161.842	141.925	316.575	427.318	270.043	148.767	337.979	-1.18281	0.440493	2.02524e-06	0.000263594	GGCT	Gamma-glutamylcyclotransferase	GO:0001836,GO:0003839,GO:0005829,GO:0042803	release of cytochrome c from mitochondria|gamma-glutamylcyclotransferase activity|cytosol|protein homodimerization activity	path:bom00480	Glutathione metabolism
SLC27A4	169.682	161.842	112.788	238.148	413.835	337.075	148.104	329.686	-1.15552	0.448905	9.20817e-05	0.00583333	SLC27A4	Long-chain fatty acid transport protein 4	GO:0000166,GO:0001579,GO:0001676,GO:0004467,GO:0005324,GO:0005789,GO:0005886,GO:0005902,GO:0006629,GO:0007584,GO:0015245,GO:0015908,GO:0015909,GO:0016020,GO:0016021,GO:0031526,GO:0031957,GO:0042760,GO:0043588,GO:0044539	nucleotide binding|medium-chain fatty acid transport|long-chain fatty acid metabolic process|long-chain fatty acid-CoA ligase activity|long-chain fatty acid transporter activity|endoplasmic reticulum membrane|plasma membrane|microvillus|lipid metabolic process|response to nutrient|fatty acid transmembrane transporter activity|fatty acid transport|long-chain fatty acid transport|membrane|integral …	path:bom03320,path:bom04931	PPAR signaling pathway|Insulin resistance
TFAP2C	128.959	229.679	78.9517	386.393	298.708	496.994	145.863	394.032	-1.43376	0.370166	0.000352639	0.0149814	TFAP2C	Transcription factor AP-2 gamma	-	-	-	-
EPDR1	196.831	90.1273	142.865	43.0389	40.45	73.7351	143.275	52.408	1.44793	2.72817	0.000470964	0.0183727	EPDR1	Mammalian ependymin-related protein 1	GO:0005509,GO:0005576,GO:0005764,GO:0007160	calcium ion binding|extracellular region|lysosome|cell-matrix adhesion	-	-
LOC102271210	220.587	102.726	104.329	618.803	480.214	460.605	142.547	519.874	-1.87054	0.27347	4.44148e-08	1.19979e-05	ULBP3	UL16-binding protein 3	GO:0001913,GO:0005886,GO:0006955,GO:0016032,GO:0030101,GO:0042267,GO:0042271,GO:0046658,GO:0046703,GO:0050776	T cell mediated cytotoxicity|plasma membrane|immune response|viral process|natural killer cell activation|natural killer cell mediated cytotoxicity|susceptibility to natural killer cell mediated cytotoxicity|anchored component of plasma membrane|natural killer cell lectin-like receptor binding|regulation of immune response	path:bom04650	Natural killer cell mediated cytotoxicity
KIF15	127.827	153.12	141.925	211.369	577.709	233.654	140.957	340.911	-1.27304	0.413786	0.00180068	0.0460364	Kif15	Kinesin-like protein KIF15	GO:0003777,GO:0005524,GO:0005737,GO:0005819,GO:0005871,GO:0005874,GO:0007018,GO:0008017,GO:0016887	microtubule motor activity|ATP binding|cytoplasm|spindle|kinesin complex|microtubule|microtubule-based movement|microtubule binding|ATPase activity	-	-
SCGB1C1	178.732	89.1582	153.204	43.9953	26.9667	45.9648	140.365	38.9756	1.84469	3.59175	3.08494e-06	0.00038075	SCGB1C1	Secretoglobin family 1C member 1	GO:0005576	extracellular region	-	-
DUSP5	168.551	129.861	119.367	232.41	445.988	369.633	139.26	349.344	-1.32827	0.398245	1.57148e-05	0.00135535	DUSP5	Dual specificity protein phosphatase 5	GO:0000165,GO:0000187,GO:0000188,GO:0004725,GO:0005634,GO:0005654,GO:0005737,GO:0006470,GO:0008138,GO:0016311,GO:0016791,GO:0017017,GO:0035335,GO:0035970	MAPK cascade|activation of MAPK activity|inactivation of MAPK activity|protein tyrosine phosphatase activity|nucleus|nucleoplasm|cytoplasm|protein dephosphorylation|protein tyrosine/serine/threonine phosphatase activity|dephosphorylation|phosphatase activity|MAP kinase tyrosine/serine/threonine phosphatase activity|peptidyl-tyrosine dephosphorylation|peptidyl-threonine dephosphorylation	path:bom04010	MAPK signaling pathway
ELOVL4	101.809	139.552	163.543	287.882	572.524	525.722	134.968	462.043	-1.77312	0.292575	7.15525e-08	1.67937e-05	ELOVL4	Elongation of very long chain fatty acids protein 4	-	-	path:bom00062,path:bom01040	Fatty acid elongation|Biosynthesis of unsaturated fatty acids
ANKRD35	130.09	197.699	74.2521	348.136	461.545	669.362	134.014	493.014	-1.87956	0.271767	1.95417e-06	0.000258265	ANKRD35	Ankyrin repeat domain-containing protein 35	-	-	-	-
LRRC16A	170.813	122.108	103.389	366.308	442.876	306.432	132.104	371.872	-1.49619	0.354489	5.30169e-08	1.35543e-05	CARMIL1	F-actin-uncapping protein LRRC16A	GO:0005634,GO:0005829,GO:0005886,GO:0007015,GO:0007596,GO:0016477,GO:0016607,GO:0030027,GO:0030032,GO:0030335,GO:0030838,GO:0031252,GO:0031529,GO:0031941,GO:0044351,GO:0044354,GO:0044877,GO:0046415,GO:0051496,GO:0051638,GO:0051639,GO:0070062,GO:1900026,GO:1902745,GO:2000813	nucleus|cytosol|plasma membrane|actin filament organization|blood coagulation|cell migration|nuclear speck|lamellipodium|lamellipodium assembly|positive regulation of cell migration|positive regulation of actin filament polymerization|cell leading edge|ruffle organization|filamentous actin|macropinocytosis|macropinosome|protein-containing complex binding|urate metabolic process|positive regulatio…	-	-
CHAT	78.0538	130.83	187.04	325.182	332.935	312.177	131.975	323.432	-1.28957	0.409074	7.74457e-05	0.00518126	CHAT	Choline O-acetyltransferase	GO:0004102,GO:0005737,GO:0007274,GO:0008292,GO:0043005	choline O-acetyltransferase activity|cytoplasm|neuromuscular synaptic transmission|acetylcholine biosynthetic process|neuron projection	path:bom00564,path:bom04725	Glycerophospholipid metabolism|Cholinergic synapse
ATP12A	52.0359	134.706	207.718	283.1	497.847	851.306	131.487	544.084	-2.04682	0.242018	7.9655e-05	0.0052554	ATP12A	Potassium-transporting ATPase alpha chain 2	GO:0005391,GO:0005524,GO:0005886,GO:0005889,GO:0006883,GO:0006885,GO:0008900,GO:0010107,GO:0015991,GO:0016323,GO:0030007,GO:0036376,GO:0046872	sodium:potassium-exchanging ATPase activity|ATP binding|plasma membrane|potassium:proton exchanging ATPase complex|cellular sodium ion homeostasis|regulation of pH|potassium:proton exchanging ATPase activity|potassium ion import|ATP hydrolysis coupled proton transport|basolateral plasma membrane|cellular potassium ion homeostasis|sodium ion export across plasma membrane|metal ion binding	path:bom00190	Oxidative phosphorylation
CERS3	126.696	180.255	85.531	411.26	492.661	443.368	130.827	449.096	-1.77951	0.291282	2.14244e-09	9.89461e-07	CERS3	Ceramide synthase 3	GO:0000981,GO:0003677,GO:0005783,GO:0005789,GO:0016021,GO:0030148,GO:0030216,GO:0031965,GO:0046513,GO:0050291	DNA-binding transcription factor activity, RNA polymerase II-specific|DNA binding|endoplasmic reticulum|endoplasmic reticulum membrane|integral component of membrane|sphingolipid biosynthetic process|keratinocyte differentiation|nuclear membrane|ceramide biosynthetic process|sphingosine N-acyltransferase activity	path:bom00600,path:bom04071	Sphingolipid metabolism|Sphingolipid signaling pathway
ATP7B	124.434	143.428	116.548	225.715	269.667	286.322	128.137	260.568	-1.02362	0.491881	3.20527e-06	0.000382416	ATP7B	Copper-transporting ATPase 2	GO:0005507,GO:0005524,GO:0005770,GO:0006825,GO:0016021,GO:0032588,GO:0043682	copper ion binding|ATP binding|late endosome|copper ion transport|integral component of membrane|trans-Golgi network membrane|copper-transporting ATPase activity	path:bom01524	Platinum drug resistance
FABP7	128.959	89.1582	164.483	40.1696	31.1154	32.5584	127.533	34.6145	1.88064	3.68238	1.92266e-07	3.77079e-05	FABP7	Fatty acid-binding protein, brain	GO:0005737,GO:0005911,GO:0008289,GO:0021846,GO:0022008,GO:0042995,GO:0043025,GO:0060134,GO:0071944	cytoplasm|cell-cell junction|lipid binding|cell proliferation in forebrain|neurogenesis|cell projection|neuronal cell body|prepulse inhibition|cell periphery	path:bom03320	PPAR signaling pathway
SRM	140.271	101.757	139.105	211.369	376.496	225.993	127.044	271.286	-1.0944	0.46833	0.000462411	0.0182458	Srm	Spermidine synthase	GO:0004766,GO:0006596,GO:0008295,GO:0042802,GO:0042803,GO:1990830	spermidine synthase activity|polyamine biosynthetic process|spermidine biosynthetic process|identical protein binding|protein homodimerization activity|cellular response to leukemia inhibitory factor	path:bom00270,path:bom00330,path:bom00410,path:bom00480	Cysteine and methionine metabolism|Arginine and proline metabolism|beta-Alanine metabolism|Glutathione metabolism
CPPED1	105.203	139.552	130.646	281.187	219.882	277.704	125.134	259.591	-1.0509	0.482668	6.54562e-06	0.000674199	CPPED1	Serine/threonine-protein phosphatase CPPED1	GO:0004721,GO:0005737,GO:0046872	phosphoprotein phosphatase activity|cytoplasm|metal ion binding	-	-
LOC102268919	71.2666	259.722	39.4758	41.126	20.7436	14.364	123.488	25.4112	2.28061	4.85884	0.00143942	0.0396374	HBA	Hemoglobin subunit alpha	-	-	path:bom05143,path:bom05144	African trypanosomiasis|Malaria
MTHFD1L	95.0221	125.984	146.624	328.052	645.126	341.863	122.544	438.347	-1.83636	0.280028	6.55875e-08	1.56503e-05	MTHFD1L	Monofunctional C1-tetrahydrofolate synthase, mitochondrial	GO:0004329,GO:0004488,GO:0005524,GO:0005737,GO:0005739,GO:0009113,GO:0009257,GO:0035999	formate-tetrahydrofolate ligase activity|methylenetetrahydrofolate dehydrogenase (NADP+) activity|ATP binding|cytoplasm|mitochondrion|purine nucleobase biosynthetic process|10-formyltetrahydrofolate biosynthetic process|tetrahydrofolate interconversion	path:bom00670	One carbon pool by folate
ACE2	87.1036	227.741	48.8748	543.246	331.898	515.188	121.24	463.444	-1.93407	0.26169	0.000125337	0.00729452	ACE2	Angiotensin-converting enzyme 2	GO:0001618,GO:0003051,GO:0003081,GO:0004175,GO:0004180,GO:0005615,GO:0005737,GO:0005886,GO:0008237,GO:0008238,GO:0008241,GO:0009986,GO:0015827,GO:0016021,GO:0031526,GO:0032800,GO:0046813,GO:0046872,GO:0051957,GO:0060452,GO:1903598,GO:1903779	virus receptor activity|angiotensin-mediated drinking behavior|regulation of systemic arterial blood pressure by renin-angiotensin|endopeptidase activity|carboxypeptidase activity|extracellular space|cytoplasm|plasma membrane|metallopeptidase activity|exopeptidase activity|peptidyl-dipeptidase activity|cell surface|tryptophan transport|integral component of membrane|brush border membrane|receptor…	path:bom04614,path:bom04974	Renin-angiotensin system|Protein digestion and absorption
LOC102278645	91.6284	165.718	105.269	247.713	342.27	213.545	120.872	267.842	-1.14557	0.452012	0.000395468	0.016085	HCAR3	Hydroxycarboxylic acid receptor 3	-	-	path:bom04024	cAMP signaling pathway
ODF3	115.384	76.5598	167.302	49.7338	20.7436	38.304	119.749	36.2605	1.72119	3.29709	0.000161626	0.00857037	ODF3	Outer dense fiber protein 3	GO:0005737,GO:0007275,GO:0007283,GO:0030154	cytoplasm|multicellular organism development|spermatogenesis|cell differentiation	-	-
LOC102284205	101.809	105.633	149.444	36.3439	17.6321	48.8376	118.962	34.2712	1.79267	3.46455	2.82329e-05	0.00225046	-	Dihydrodiol dehydrogenase 3	GO:0004032,GO:0005737,GO:0006693,GO:0008106,GO:0008202,GO:0016229,GO:0016491,GO:0042448,GO:0044597,GO:0044598,GO:0047023,GO:0047086	alditol:NADP+ 1-oxidoreductase activity|cytoplasm|prostaglandin metabolic process|alcohol dehydrogenase (NADP+) activity|steroid metabolic process|steroid dehydrogenase activity|oxidoreductase activity|progesterone metabolic process|daunorubicin metabolic process|doxorubicin metabolic process|androsterone dehydrogenase activity|ketosteroid monooxygenase activity	-	-
E2F1	123.302	98.8493	132.526	237.192	437.69	175.241	118.226	283.374	-1.26054	0.417386	0.000763798	0.0256697	E2F1	Transcription factor E2F1	-	-	path:bom01522,path:bom04110,path:bom04137,path:bom04218,path:bom04934,path:bom05160,path:bom05161,path:bom05163,path:bom05165,path:bom05166,path:bom05167,path:bom05169,path:bom05200,path:bom05206,path:bom05212,path:bom05214,path:bom05215,path:bom05218,path:bom05219,path:bom05220,path:bom05222,path:bom05223,path:bom05224,path:bom05225,path:bom05226	Endocrine resistance|Cell cycle|Mitophagy - animal|Cellular senescence|Cushing syndrome|Hepatitis C|Hepatitis B|Human cytomegalovirus infection|Human papillomavirus infection|Human T-cell leukemia virus 1 infection|Kaposi sarcoma-associated herpesvirus infection|Epstein-Barr virus infection|Pathways in cancer|MicroRNAs in cancer|Pancreatic cancer|Glioma|Prostate cancer|Melanoma|Bladder cancer|Chr…
AHSG	91.6284	145.367	117.488	276.405	191.878	354.312	118.161	274.198	-1.21312	0.431336	0.00012886	0.00739768	AHSG	Alpha-2-HS-glycoprotein	GO:0001503,GO:0004869,GO:0005576,GO:0005615,GO:0005794,GO:0005886,GO:0006953,GO:0010951,GO:0030502,GO:0031982,GO:0050727,GO:0050766,GO:0065010	ossification|cysteine-type endopeptidase inhibitor activity|extracellular region|extracellular space|Golgi apparatus|plasma membrane|acute-phase response|negative regulation of endopeptidase activity|negative regulation of bone mineralization|vesicle|regulation of inflammatory response|positive regulation of phagocytosis|extracellular membrane-bounded organelle	-	-
KLK14	154.976	56.2084	140.985	227.628	413.835	500.824	117.39	380.762	-1.69886	0.30803	9.42729e-05	0.00589391	KLK14	Kallikrein-14	GO:0004252,GO:0005576,GO:0005615,GO:0006508,GO:0009566,GO:0030141,GO:0045744,GO:0045745,GO:0048730,GO:0070268,GO:0070684	serine-type endopeptidase activity|extracellular region|extracellular space|proteolysis|fertilization|secretory granule|negative regulation of G protein-coupled receptor signaling pathway|positive regulation of G protein-coupled receptor signaling pathway|epidermis morphogenesis|cornification|seminal clot liquefaction	-	-
TMOD4	168.551	63.9613	119.367	34.4311	36.3013	23.94	117.293	31.5575	1.89307	3.71425	2.49947e-05	0.00206849	TMOD4	Tropomodulin-4	GO:0005523,GO:0005865,GO:0006936,GO:0030016,GO:0030239,GO:0051015,GO:0051694	tropomyosin binding|striated muscle thin filament|muscle contraction|myofibril|myofibril assembly|actin filament binding|pointed-end actin filament capping	-	-
DISP2	170.813	120.17	57.3339	8.60777	9.33462	27.7704	116.106	15.2376	2.92483	7.59387	1.18379e-06	0.000169484	DISP2	Protein dispatched homolog 2	GO:0005886,GO:0007224,GO:0016021	plasma membrane|smoothened signaling pathway|integral component of membrane	-	-
SERPINA1	139.139	113.386	81.7714	131.029	513.404	477.842	111.432	374.092	-1.7482	0.297674	0.00030238	0.0132797	SERPINA1	Alpha-1-antiproteinase	GO:0002020,GO:0004867,GO:0005615,GO:0005783,GO:0005794,GO:0010951,GO:0042802	protease binding|serine-type endopeptidase inhibitor activity|extracellular space|endoplasmic reticulum|Golgi apparatus|negative regulation of endopeptidase activity|identical protein binding	path:bom04610	Complement and coagulation cascades
EPHB6	119.909	143.428	56.394	329.008	220.919	526.679	106.577	358.869	-1.75299	0.296686	4.85454e-05	0.00353428	EPHB6	Ephrin type-B receptor 6	-	-	path:bom04360	Axon guidance
HS3ST1	83.7099	135.676	89.2906	411.26	650.312	226.951	102.892	429.508	-2.06016	0.239789	3.94042e-07	6.87988e-05	HS3ST1	Heparan sulfate glucosamine 3-O-sulfotransferase 1	GO:0005796,GO:0006024,GO:0008146,GO:0008467	Golgi lumen|glycosaminoglycan biosynthetic process|sulfotransferase activity|[heparan sulfate]-glucosamine 3-sulfotransferase 1 activity	path:bom00534	Glycosaminoglycan biosynthesis - heparan sulfate / heparin
PLAUR	113.122	89.1582	100.569	268.754	419.021	148.428	100.95	278.734	-1.46543	0.362128	0.000172173	0.00893117	PLAUR	Urokinase plasminogen activator surface receptor	GO:0001934,GO:0005102,GO:0005886,GO:0005887,GO:0009986,GO:0019904,GO:0030377,GO:0031225,GO:0035375,GO:0043388,GO:0045177,GO:0045742,GO:0090200,GO:2001243,GO:2001268	positive regulation of protein phosphorylation|signaling receptor binding|plasma membrane|integral component of plasma membrane|cell surface|protein domain specific binding|urokinase plasminogen activator receptor activity|anchored component of membrane|zymogen binding|positive regulation of DNA binding|apical part of cell|positive regulation of epidermal growth factor receptor signaling pathway|…	path:bom04610,path:bom05205	Complement and coagulation cascades|Proteoglycans in cancer
CADPS	116.515	60.0849	125.007	35.3875	36.3013	47.88	100.536	39.8563	1.33334	2.51986	0.000905759	0.0290106	CADPS	Calcium-dependent secretion activator 1	GO:0005829,GO:0006887,GO:0008289,GO:0015031,GO:0016079,GO:0019901,GO:0030054,GO:0030659,GO:0046872,GO:0098793,GO:1990504	cytosol|exocytosis|lipid binding|protein transport|synaptic vesicle exocytosis|protein kinase binding|cell junction|cytoplasmic vesicle membrane|metal ion binding|presynapse|dense core granule exocytosis	-	-
RASAL1	93.8909	116.293	90.2305	261.102	289.373	324.626	100.138	291.701	-1.54169	0.343483	9.30351e-12	7.53932e-09	RASAL1	RasGAP-activating-like protein 1	GO:0000165,GO:0005096,GO:0005543,GO:0005829,GO:0007165,GO:0046580,GO:0046872,GO:0071277,GO:1903861	MAPK cascade|GTPase activator activity|phospholipid binding|cytosol|signal transduction|negative regulation of Ras protein signal transduction|metal ion binding|cellular response to calcium ion|positive regulation of dendrite extension	path:bom04014	Ras signaling pathway
WDR27	106.334	87.22	104.329	63.1236	41.4872	43.092	99.2944	49.2343	1.00976	2.01358	0.00156817	0.0420441	WDR27	WD repeat-containing protein 27	GO:0005654	nucleoplasm	-	-
LOC102279228	49.7735	220.957	24.4374	15.3027	9.33462	0	98.3894	8.21244	3.5837	11.9895	0.000533372	0.0201016	HBB	Hemoglobin subunit beta	GO:0005344,GO:0005833,GO:0019825,GO:0020037,GO:0046872	oxygen carrier activity|hemoglobin complex|oxygen binding|heme binding|metal ion binding	path:bom05143,path:bom05144	African trypanosomiasis|Malaria
CDHR4	131.221	85.2818	78.0118	19.1284	18.6692	38.304	98.1715	25.3672	1.9475	3.85706	1.08046e-05	0.00100554	CDHR4	Cadherin-related family member 4	GO:0005509,GO:0005887,GO:0007155,GO:0007156	calcium ion binding|integral component of plasma membrane|cell adhesion|homophilic cell adhesion via plasma membrane adhesion molecules	-	-
UGT2A1	134.615	127.923	28.197	18.172	7.26026	31.6008	96.9114	19.011	2.34527	5.08157	0.000804255	0.0265423	UGT2A3	UDP-glucuronosyltransferase 2A3	GO:0015020,GO:0016021	glucuronosyltransferase activity|integral component of membrane	path:bom00040,path:bom00053,path:bom00140,path:bom00830,path:bom00860,path:bom00980,path:bom00982,path:bom00983,path:bom05204	Pentose and glucuronate interconversions|Ascorbate and aldarate metabolism|Steroid hormone biosynthesis|Retinol metabolism|Porphyrin and chlorophyll metabolism|Metabolism of xenobiotics by cytochrome P450|Drug metabolism - cytochrome P450|Drug metabolism - other enzymes|Chemical carcinogenesis
PHYHIP	98.4157	115.324	74.2521	188.415	382.72	351.439	95.9974	307.524	-1.67986	0.312113	1.00004e-06	0.000155626	PHYHIP	Phytanoyl-CoA hydroxylase-interacting protein	-	-	-	-
RAB38	65.6105	155.058	66.7329	206.586	295.596	207.799	95.8004	236.661	-1.30257	0.405404	0.00106941	0.0327154	Rab38	Ras-related protein Rab-38	GO:0003924,GO:0005525,GO:0005737,GO:0005739,GO:0005764,GO:0005769,GO:0005783,GO:0005802,GO:0005829,GO:0005886,GO:0006886,GO:0006996,GO:0007005,GO:0016020,GO:0016192,GO:0030670,GO:0030742,GO:0031982,GO:0032482,GO:0033162,GO:0035646,GO:0035650,GO:0035651,GO:0036461,GO:0042470,GO:0044233,GO:0045335,GO:0060155,GO:0072657,GO:0090383,GO:1903232,GO:2001247	GTPase activity|GTP binding|cytoplasm|mitochondrion|lysosome|early endosome|endoplasmic reticulum|trans-Golgi network|cytosol|plasma membrane|intracellular protein transport|organelle organization|mitochondrion organization|membrane|vesicle-mediated transport|phagocytic vesicle membrane|GTP-dependent protein binding|vesicle|Rab protein signal transduction|melanosome membrane|endosome to melanosom…	-	-
RRAGD	73.529	95.942	115.608	43.9953	47.7103	50.7527	95.0263	47.4861	1.00397	2.00551	0.00182518	0.0463316	RRAGD	Ras-related GTP-binding protein D	GO:0003924,GO:0005525,GO:0005634,GO:0005654,GO:0005737,GO:0005764,GO:0005813,GO:0005829,GO:0007050,GO:0009267,GO:0010506,GO:0016241,GO:0019003,GO:0032008,GO:0034448,GO:0034613,GO:0046982,GO:0051020,GO:0071230,GO:0071233,GO:1904263,GO:1990131,GO:1990253	GTPase activity|GTP binding|nucleus|nucleoplasm|cytoplasm|lysosome|centrosome|cytosol|cell cycle arrest|cellular response to starvation|regulation of autophagy|regulation of macroautophagy|GDP binding|positive regulation of TOR signaling|EGO complex|cellular protein localization|protein heterodimerization activity|GTPase binding|cellular response to amino acid stimulus|cellular response to leucin…	path:bom04140,path:bom04150	Autophagy - animal|mTOR signaling pathway
HMGB3	81.4475	115.324	84.5911	161.635	233.366	207.799	93.7876	200.933	-1.09706	0.467469	7.42785e-05	0.00501273	HMGB3	High mobility group protein B3	GO:0000400,GO:0000790,GO:0003690,GO:0005737,GO:0006310,GO:0006338,GO:0006357,GO:0008134,GO:0008301,GO:0032392,GO:0045087,GO:0045089,GO:0045944	four-way junction DNA binding|nuclear chromatin|double-stranded DNA binding|cytoplasm|DNA recombination|chromatin remodeling|regulation of transcription by RNA polymerase II|transcription factor binding|DNA binding, bending|DNA geometric change|innate immune response|positive regulation of innate immune response|positive regulation of transcription by RNA polymerase II	-	-
LOC102287832	42.9862	142.459	93.9901	290.751	152.466	328.456	93.1452	257.224	-1.46307	0.36272	0.00170355	0.0439454	LRMP	Lymphoid-restricted membrane protein	GO:0000922,GO:0005635,GO:0005694,GO:0005789,GO:0005815,GO:0005886,GO:0005887,GO:0006903,GO:0006906,GO:0007338,GO:0016020,GO:0016021,GO:0035577,GO:0043312	spindle pole|nuclear envelope|chromosome|endoplasmic reticulum membrane|microtubule organizing center|plasma membrane|integral component of plasma membrane|vesicle targeting|vesicle fusion|single fertilization|membrane|integral component of membrane|azurophil granule membrane|neutrophil degranulation	-	-
TNFSF12	98.4157	71.7142	106.209	43.9953	43.5616	42.1344	92.1129	43.2304	1.09094	2.13013	0.000641902	0.0232228	Tnfsf12	Tumor necrosis factor ligand superfamily member 12	GO:0001525,GO:0005125,GO:0005164,GO:0005576,GO:0005615,GO:0005886,GO:0006955,GO:0016021,GO:0030154,GO:0045732,GO:0048471,GO:0097191,GO:2001238	angiogenesis|cytokine activity|tumor necrosis factor receptor binding|extracellular region|extracellular space|plasma membrane|immune response|integral component of membrane|cell differentiation|positive regulation of protein catabolic process|perinuclear region of cytoplasm|extrinsic apoptotic signaling pathway|positive regulation of extrinsic apoptotic signaling pathway	path:bom04060	Cytokine-cytokine receptor interaction
FMO2	48.6422	201.575	22.5576	361.526	548.668	530.51	90.925	480.235	-2.4	0.189464	0.000157851	0.00846424	FMO2	Dimethylaniline monooxygenase [N-oxide-forming] 2	GO:0004497,GO:0004499,GO:0005789,GO:0006082,GO:0006805,GO:0009404,GO:0016020,GO:0016021,GO:0031090,GO:0050660,GO:0050661,GO:0070995,GO:0072592	monooxygenase activity|N,N-dimethylaniline monooxygenase activity|endoplasmic reticulum membrane|organic acid metabolic process|xenobiotic metabolic process|toxin metabolic process|membrane|integral component of membrane|organelle membrane|flavin adenine dinucleotide binding|NADP binding|NADPH oxidation|oxygen metabolic process	path:bom00982	Drug metabolism - cytochrome P450
PRR19	108.597	59.1158	100.569	43.0389	24.8923	38.304	89.4273	35.4117	1.33247	2.51833	0.00105388	0.0323786	PRR19	Proline-rich protein 19	-	-	-	-
TRPA1	59.9544	102.726	102.449	242.93	291.448	114.912	88.3764	216.43	-1.2892	0.409179	0.00168684	0.0437073	TRPA1	Transient receptor potential cation channel subfamily A member 1	-	-	path:bom04750	Inflammatory mediator regulation of TRP channels
GK5	74.6602	120.17	62.9733	184.589	248.923	157.046	85.9344	196.853	-1.19435	0.436983	0.000518906	0.0196641	GK5	Putative glycerol kinase 5	GO:0004370,GO:0005524,GO:0005737,GO:0005739,GO:0006071,GO:0006641,GO:0016310,GO:0019563,GO:0046167	glycerol kinase activity|ATP binding|cytoplasm|mitochondrion|glycerol metabolic process|triglyceride metabolic process|phosphorylation|glycerol catabolic process|glycerol-3-phosphate biosynthetic process	-	-
ABCA12	71.2666	90.1273	93.9901	236.235	501.995	219.29	85.128	319.174	-1.9044	0.267128	4.67007e-07	8.05559e-05	ABCA12	ATP-binding cassette sub-family A member 12	-	-	path:bom02010	ABC transporters
WNT7A	96.1533	113.386	43.2354	187.458	293.522	199.181	84.2582	226.72	-1.42937	0.371293	0.000324565	0.0139543	WNT7A	Protein Wnt-7a	GO:0005102,GO:0005576,GO:0007275,GO:0016055	signaling receptor binding|extracellular region|multicellular organism development|Wnt signaling pathway	path:bom04150,path:bom04310,path:bom04390,path:bom04550,path:bom04916,path:bom04934,path:bom05165,path:bom05200,path:bom05205,path:bom05217,path:bom05224,path:bom05225,path:bom05226	mTOR signaling pathway|Wnt signaling pathway|Hippo signaling pathway|Signaling pathways regulating pluripotency of stem cells|Melanogenesis|Cushing syndrome|Human papillomavirus infection|Pathways in cancer|Proteoglycans in cancer|Basal cell carcinoma|Breast cancer|Hepatocellular carcinoma|Gastric cancer
LOC102278768	39.5925	156.027	52.6344	360.57	493.698	359.1	82.7513	404.456	-2.28652	0.20497	1.96626e-06	0.000258265	TMPRSS11E	Transmembrane protease serine 11E	GO:0004252,GO:0005576,GO:0005886,GO:0005887,GO:0006508,GO:0008236,GO:0050890	serine-type endopeptidase activity|extracellular region|plasma membrane|integral component of plasma membrane|proteolysis|serine-type peptidase activity|cognition	-	-
COLQ	81.4475	72.6833	92.1103	36.3439	17.6321	37.3464	82.0804	30.4408	1.42708	2.68901	0.000346107	0.0147917	COLQ	Acetylcholinesterase collagenic tail peptide	GO:0001507,GO:0005201,GO:0005581,GO:0005604,GO:0005615,GO:0005886,GO:0008201,GO:0008582,GO:0030054,GO:0030198,GO:0031012,GO:0031594,GO:0043083,GO:0071340,GO:0090150	acetylcholine catabolic process in synaptic cleft|extracellular matrix structural constituent|collagen trimer|basement membrane|extracellular space|plasma membrane|heparin binding|regulation of synaptic growth at neuromuscular junction|cell junction|extracellular matrix organization|extracellular matrix|neuromuscular junction|synaptic cleft|skeletal muscle acetylcholine-gated channel clustering|e…	-	-
TMPRSS4	76.9226	148.274	20.6778	471.515	1376.34	227.909	81.9581	691.92	-3.07767	0.118449	0.00157562	0.0421647	TMPRSS4	Transmembrane protease serine 4	-	-	path:bom05164	Influenza A
SLC4A11	61.0856	100.788	81.7714	152.071	189.804	191.52	81.2148	177.798	-1.12635	0.458073	7.45765e-05	0.00501273	SLC4A11	Sodium bicarbonate transporter-like protein 11	GO:0005272,GO:0005452,GO:0005887,GO:0006814,GO:0015106,GO:0015252,GO:0015293,GO:0015301,GO:0015701,GO:0016323,GO:0030003,GO:0042044,GO:0046713,GO:0046715,GO:0046983,GO:0051453,GO:1902600	sodium channel activity|inorganic anion exchanger activity|integral component of plasma membrane|sodium ion transport|bicarbonate transmembrane transporter activity|proton channel activity|symporter activity|anion:anion antiporter activity|bicarbonate transport|basolateral plasma membrane|cellular cation homeostasis|fluid transport|borate transport|active borate transmembrane transporter activity…	-	-
RARB	41.855	109.51	92.1103	213.281	228.18	212.587	81.1583	218.016	-1.42063	0.373549	8.66213e-05	0.00558629	Rarb	Retinoic acid receptor beta	GO:0000122,GO:0000976,GO:0000977,GO:0000981,GO:0001657,GO:0001889,GO:0002068,GO:0003148,GO:0003406,GO:0003417,GO:0003700,GO:0003707,GO:0003708,GO:0005634,GO:0005654,GO:0007275,GO:0008134,GO:0008144,GO:0008270,GO:0008284,GO:0008285,GO:0009755,GO:0021756,GO:0022008,GO:0030154,GO:0030374,GO:0031641,GO:0032331,GO:0032526,GO:0033993,GO:0035116,GO:0035264,GO:0038023,GO:0043065,GO:0043066,GO:0043068,GO:…	negative regulation of transcription by RNA polymerase II|transcription regulatory region sequence-specific DNA binding|RNA polymerase II regulatory region sequence-specific DNA binding|DNA-binding transcription factor activity, RNA polymerase II-specific|ureteric bud development|liver development|glandular epithelial cell development|outflow tract septum morphogenesis|retinal pigment epithelium …	path:bom05200,path:bom05222,path:bom05223,path:bom05226	Pathways in cancer|Small cell lung cancer|Non-small cell lung cancer|Gastric cancer
ASF1B	59.9544	75.5907	106.209	149.201	455.322	141.725	80.5846	248.749	-1.62374	0.324494	0.00113307	0.0336388	ASF1B	Histone chaperone ASF1B	GO:0000790,GO:0001835,GO:0005654,GO:0006335,GO:0006336,GO:0032991,GO:0042393	nuclear chromatin|blastocyst hatching|nucleoplasm|DNA replication-dependent nucleosome assembly|DNA replication-independent nucleosome assembly|protein-containing complex|histone binding	-	-
LIPN	143.664	5.81467	91.1704	3.82568	4.14872	2.8728	80.2164	3.61573	4.47208	22.1937	5.12474e-06	0.000547544	LIPN	Lipase member N	GO:0004465,GO:0005576,GO:0016042,GO:0016298,GO:0043231,GO:0044255,GO:0070268	lipoprotein lipase activity|extracellular region|lipid catabolic process|lipase activity|intracellular membrane-bounded organelle|cellular lipid metabolic process|cornification	-	-
KIF2C	53.1671	82.3744	102.449	142.506	275.89	172.368	79.3302	196.921	-1.30734	0.404067	0.000491774	0.018876	KIF2C	Kinesin-like protein KIF2C	GO:0000278,GO:0000775,GO:0000776,GO:0000777,GO:0003777,GO:0005524,GO:0005634,GO:0005813,GO:0005829,GO:0005871,GO:0005874,GO:0006890,GO:0007018,GO:0007019,GO:0007080,GO:0008017,GO:0008283,GO:0015630,GO:0016020,GO:0016887,GO:0019237,GO:0019886,GO:0030951,GO:0035371,GO:0051010,GO:0051301,GO:0051310,GO:0051315,GO:0051983	mitotic cell cycle|chromosome, centromeric region|kinetochore|condensed chromosome kinetochore|microtubule motor activity|ATP binding|nucleus|centrosome|cytosol|kinesin complex|microtubule|retrograde vesicle-mediated transport, Golgi to ER|microtubule-based movement|microtubule depolymerization|mitotic metaphase plate congression|microtubule binding|cell proliferation|microtubule cytoskeleton|mem…	-	-
UCK2	70.1353	79.4671	80.8315	135.811	210.548	127.361	76.8113	157.907	-1.03703	0.487331	0.000662127	0.0235119	Uck2	Uridine-cytidine kinase 2	GO:0004849,GO:0005524,GO:0005829,GO:0006238,GO:0019206,GO:0043231,GO:0044206,GO:0044211	uridine kinase activity|ATP binding|cytosol|CMP salvage|nucleoside kinase activity|intracellular membrane-bounded organelle|UMP salvage|CTP salvage	path:bom00240,path:bom00983	Pyrimidine metabolism|Drug metabolism - other enzymes
PDE4C	93.8909	53.3011	70.4925	22.9541	26.9667	28.728	72.5615	26.2162	1.46592	2.7624	0.000202878	0.0101206	PDE4C	cAMP-specific 3',5'-cyclic phosphodiesterase 4C	GO:0004115,GO:0005615,GO:0005829,GO:0005929,GO:0006198,GO:0007186,GO:0046872	3',5'-cyclic-AMP phosphodiesterase activity|extracellular space|cytosol|cilium|cAMP catabolic process|G protein-coupled receptor signaling pathway|metal ion binding	path:bom00230,path:bom04024,path:bom04928,path:bom05032	Purine metabolism|cAMP signaling pathway|Parathyroid hormone synthesis, secretion and action|Morphine addiction
HSPA6	72.3978	70.7451	72.3723	29.649	40.45	27.7704	71.8384	32.6231	1.14183	2.20661	0.00081703	0.026829	HSPA6	Heat shock 70 kDa protein 6	-	-	path:bom03040,path:bom04010,path:bom04141,path:bom04144,path:bom04213,path:bom04612,path:bom04915,path:bom05134,path:bom05145,path:bom05162	Spliceosome|MAPK signaling pathway|Protein processing in endoplasmic reticulum|Endocytosis|Longevity regulating pathway - multiple species|Antigen processing and presentation|Estrogen signaling pathway|Legionellosis|Toxoplasmosis|Measles
UBE2QL1	139.139	46.5173	29.1369	14.3463	15.5577	10.5336	71.5979	13.4792	2.40645	5.30167	0.000283596	0.0128055	UBE2QL1	Ubiquitin-conjugating enzyme E2Q-like protein 1	GO:0005524,GO:0005634,GO:0005886,GO:0061631	ATP binding|nucleus|plasma membrane|ubiquitin conjugating enzyme activity	path:bom04120	Ubiquitin mediated proteolysis
CDCA8	46.3798	83.3436	84.5911	136.768	269.667	155.131	71.4381	187.189	-1.38518	0.382841	0.000355639	0.015002	CDCA8	Borealin	GO:0000070,GO:0000775,GO:0005634,GO:0005654,GO:0005730,GO:0005829,GO:0007080,GO:0010369,GO:0030496,GO:0032133,GO:0032991,GO:0045171,GO:0051233,GO:0051276,GO:0051301	mitotic sister chromatid segregation|chromosome, centromeric region|nucleus|nucleoplasm|nucleolus|cytosol|mitotic metaphase plate congression|chromocenter|midbody|chromosome passenger complex|protein-containing complex|intercellular bridge|spindle midzone|chromosome organization|cell division	-	-
TMEM82	50.9047	73.6524	85.531	32.5182	7.26026	22.9824	70.0294	20.9203	1.73975	3.33976	0.00182112	0.0463108	TMEM82	Transmembrane protein 82	GO:0016021	integral component of membrane	-	-
LOC102280962	40.7237	41.6718	126.887	90.8598	424.207	343.778	69.7607	286.282	-2.03442	0.244106	0.000890668	0.0289526	LCE3D	Late cornified envelope protein 3D	GO:0001533,GO:0005198,GO:0005737,GO:0005829,GO:0018149,GO:0030216,GO:0070268	cornified envelope|structural molecule activity|cytoplasm|cytosol|peptide cross-linking|keratinocyte differentiation|cornification	-	-
PLEKHH1	28.2804	112.417	63.9132	233.366	287.299	145.555	68.2035	222.073	-1.69918	0.30796	0.000533982	0.0201016	PLEKHH1	Pleckstrin homology domain-containing family H member 1	GO:0005856	cytoskeleton	-	-
LOC102276144	80.3163	47.4864	75.1921	131.029	179.432	118.742	67.6649	143.068	-1.08159	0.472508	0.00109879	0.0331884	ACER3	Alkaline ceramidase 3	GO:0005789,GO:0006672,GO:0008284,GO:0030148,GO:0030173,GO:0030176,GO:0046512,GO:0070774,GO:0071602	endoplasmic reticulum membrane|ceramide metabolic process|positive regulation of cell proliferation|sphingolipid biosynthetic process|integral component of Golgi membrane|integral component of endoplasmic reticulum membrane|sphingosine biosynthetic process|phytoceramidase activity|phytosphingosine biosynthetic process	path:bom00600	Sphingolipid metabolism
RGS6	55.4295	69.776	73.3122	35.3875	16.5949	19.152	66.1726	23.7115	1.47909	2.78774	0.00070592	0.0244122	RGS6	Regulator of G-protein signaling 6	GO:0005096,GO:0005634,GO:0005829,GO:0005886,GO:0007186,GO:0008277,GO:0009968,GO:0019898,GO:0035556,GO:0043547	GTPase activator activity|nucleus|cytosol|plasma membrane|G protein-coupled receptor signaling pathway|regulation of G protein-coupled receptor signaling pathway|negative regulation of signal transduction|extrinsic component of membrane|intracellular signal transduction|positive regulation of GTPase activity	-	-
LOC102267260	93.8909	6.78378	84.5911	1.91284	1.03718	0	61.7552	0.983339	5.97274	62.802	1.35181e-06	0.000187902	Rdh12	Retinol dehydrogenase 12	GO:0004745,GO:0005622,GO:0007601,GO:0042572,GO:0050896	retinol dehydrogenase activity|intracellular|visual perception|retinol metabolic process|response to stimulus	-	-
KLHL38	73.529	48.4556	59.2137	21.9976	7.26026	16.2792	60.3994	15.179	1.98436	3.95687	8.49637e-05	0.00552225	KLHL38	Kelch-like protein 38	-	-	-	-
PRODH	47.511	92.0656	31.0167	236.235	228.18	367.718	56.8644	277.378	-2.28566	0.205092	8.03411e-08	1.82578e-05	PRODH	Proline dehydrogenase 1, mitochondrial	GO:0004657,GO:0005739,GO:0005759,GO:0010133,GO:0071949	proline dehydrogenase activity|mitochondrion|mitochondrial matrix|proline catabolic process to glutamate|FAD binding	path:bom00330	Arginine and proline metabolism
MASTL	28.2804	62.9922	78.0118	168.33	238.551	89.0567	56.4281	165.313	-1.54572	0.342525	0.00154111	0.0415522	MASTL	Serine/threonine-protein kinase greatwall	GO:0000086,GO:0000278,GO:0004674,GO:0005524,GO:0005634,GO:0005737,GO:0005813,GO:0006974,GO:0018105,GO:0032154,GO:0032515,GO:0035556,GO:0051301,GO:0051721	G2/M transition of mitotic cell cycle|mitotic cell cycle|protein serine/threonine kinase activity|ATP binding|nucleus|cytoplasm|centrosome|cellular response to DNA damage stimulus|peptidyl-serine phosphorylation|cleavage furrow|negative regulation of phosphoprotein phosphatase activity|intracellular signal transduction|cell division|protein phosphatase 2A binding	-	-
FOXN1	81.4475	51.3629	31.0167	131.986	218.845	135.979	54.609	162.27	-1.57657	0.335278	0.000179832	0.00929479	FOXN1	Forkhead box protein N1	-	-	-	-
GABRB2	75.7914	17.444	64.8531	17.2155	9.33462	6.70319	52.6962	11.0845	2.24581	4.74303	0.00123855	0.0357324	GABRB2	Gamma-aminobutyric acid receptor subunit beta-2	-	-	path:bom04080,path:bom04723,path:bom04726,path:bom04727,path:bom05032,path:bom05033	Neuroactive ligand-receptor interaction|Retrograde endocannabinoid signaling|Serotonergic synapse|GABAergic synapse|Morphine addiction|Nicotine addiction
CHST1	37.3301	61.054	58.2738	129.117	217.808	108.209	52.2193	151.711	-1.53364	0.345405	7.34901e-05	0.00498653	CHST1	Carbohydrate sulfotransferase 1	-	-	path:bom00533	Glycosaminoglycan biosynthesis - keratan sulfate
NYAP2	85.9723	51.3629	17.8581	0.956419	5.1859	9.57599	51.7311	5.23944	3.30084	9.85492	9.4725e-05	0.00589643	NYAP2	Neuronal tyrosine-phosphorylated phosphoinositide-3-kinase adapter 2	GO:0005622,GO:0014065,GO:0048812	intracellular|phosphatidylinositol 3-kinase signaling|neuron projection morphogenesis	-	-
LOC102268462	73.529	21.3204	60.1536	11.477	2.07436	11.4912	51.6677	8.34753	2.62034	6.14897	0.000376118	0.0154738	Acnat2	Acyl-coenzyme A amino acid N-acyltransferase 2	GO:0005777,GO:0006631,GO:0006637,GO:0016410,GO:0047617	peroxisome|fatty acid metabolic process|acyl-CoA metabolic process|N-acyltransferase activity|acyl-CoA hydrolase activity	path:bom00120,path:bom00430,path:bom01040,path:bom04146,path:bom04976	Primary bile acid biosynthesis|Taurine and hypotaurine metabolism|Biosynthesis of unsaturated fatty acids|Peroxisome|Bile secretion
SLC46A2	41.855	50.3938	58.2738	121.465	298.708	245.145	50.1742	221.773	-2.14095	0.22673	4.84469e-08	1.28447e-05	SLC46A2	Thymic stromal cotransporter homolog	GO:0005886,GO:0009986,GO:0015293,GO:0016021,GO:0043029,GO:0045580,GO:0048538,GO:0070233	plasma membrane|cell surface|symporter activity|integral component of membrane|T cell homeostasis|regulation of T cell differentiation|thymus development|negative regulation of T cell apoptotic process	-	-
LOC102278370	31.674	67.8378	49.8147	416.999	316.34	118.742	49.7755	284.027	-2.50932	0.175638	2.98145e-07	5.33569e-05	PROM1	Prominin-1	-	-	path:bom05202	Transcriptional misregulation in cancer
FGF12	32.8052	87.22	27.2571	206.586	127.573	163.749	49.0941	165.97	-1.75538	0.296196	0.000255916	0.0120922	FGF12	Fibroblast growth factor 12	GO:0003254,GO:0005615,GO:0005622,GO:0005634,GO:0007165,GO:0007254,GO:0007267,GO:0007268,GO:0007399,GO:0007507,GO:0008083,GO:0008201,GO:0008344,GO:0008543,GO:0010765,GO:0017080,GO:0044325,GO:0050905,GO:0086002,GO:0098908,GO:1902305,GO:1905150,GO:2000649,GO:2001258	regulation of membrane depolarization|extracellular space|intracellular|nucleus|signal transduction|JNK cascade|cell-cell signaling|chemical synaptic transmission|nervous system development|heart development|growth factor activity|heparin binding|adult locomotory behavior|fibroblast growth factor receptor signaling pathway|positive regulation of sodium ion transport|sodium channel regulator activ…	-	-
IZUMO1	20.3619	48.4556	70.4925	153.983	230.254	109.166	46.4367	164.468	-1.81783	0.283646	0.000192179	0.00975329	IZUMO1	Izumo sperm-egg fusion protein 1	GO:0005102,GO:0005886,GO:0007155,GO:0007338,GO:0007342,GO:0016021,GO:0034113,GO:0035036,GO:0042802,GO:0042803,GO:0086080	signaling receptor binding|plasma membrane|cell adhesion|single fertilization|fusion of sperm to egg plasma membrane involved in single fertilization|integral component of membrane|heterotypic cell-cell adhesion|sperm-egg recognition|identical protein binding|protein homodimerization activity|protein binding involved in heterotypic cell-cell adhesion	-	-
LOC102279096	33.9365	56.2084	36.6561	98.5112	142.094	72.7775	42.267	104.461	-1.30158	0.405681	0.00113357	0.0336388	ARMH4	Armadillo-like helical domain-containing protein 4	GO:0016021	integral component of membrane	-	-
LOC102269673	71.2666	11.6293	41.3556	0.956419	4.14872	10.5336	41.4172	5.21291	2.98555	7.92025	0.0012691	0.0362668	SERPINB7	Serpin B7	GO:0004867,GO:0005615,GO:0005737,GO:0010951,GO:0032914,GO:0032967,GO:0072126,GO:0090362	serine-type endopeptidase inhibitor activity|extracellular space|cytoplasm|negative regulation of endopeptidase activity|positive regulation of transforming growth factor beta1 production|positive regulation of collagen biosynthetic process|positive regulation of glomerular mesangial cell proliferation|positive regulation of platelet-derived growth factor production	-	-
B4GALNT2	5.65608	104.664	4.6995	676.188	816.261	452.944	38.3399	648.464	-4.07894	0.0591722	0.00158571	0.0422381	B4GALNT2	Beta-1,4 N-acetylgalactosaminyltransferase 2	-	-	-	-
LOC102266781	22.6243	45.5482	43.2354	175.025	324.637	45.0072	37.136	181.556	-2.28604	0.205038	0.000322538	0.013909	CA2	Carbonic anhydrase 2	-	-	path:bom00910,path:bom04964,path:bom04966,path:bom04971,path:bom04972,path:bom04976	Nitrogen metabolism|Proximal tubule bicarbonate reclamation|Collecting duct acid secretion|Gastric acid secretion|Pancreatic secretion|Bile secretion
B3GNT8	39.5925	47.4864	21.6177	135.811	136.908	82.3535	36.2322	118.358	-1.71007	0.305646	3.34113e-05	0.00261393	B3GNT8	UDP-GlcNAc:betaGal beta-1,3-N-acetylglucosaminyltransferase 8	GO:0000139,GO:0005783,GO:0005794,GO:0006486,GO:0008376,GO:0008499,GO:0008532,GO:0016021,GO:0016262,GO:0016266,GO:0030311,GO:0070062	Golgi membrane|endoplasmic reticulum|Golgi apparatus|protein glycosylation|acetylgalactosaminyltransferase activity|UDP-galactose:beta-N-acetylglucosamine beta-1,3-galactosyltransferase activity|N-acetyllactosaminide beta-1,3-N-acetylglucosaminyltransferase activity|integral component of membrane|protein N-acetylglucosaminyltransferase activity|O-glycan processing|poly-N-acetyllactosamine biosynt…	-	-
SCIN	20.3619	42.6409	42.2955	181.72	165.949	115.869	35.0994	154.513	-2.12947	0.228541	2.37203e-08	7.89775e-06	SCIN	Adseverin	GO:0001786,GO:0002102,GO:0003779,GO:0005509,GO:0005546,GO:0005737,GO:0005938,GO:0008285,GO:0017156,GO:0030054,GO:0032330,GO:0042995,GO:0043065,GO:0045010,GO:0045654,GO:0051014,GO:0051015,GO:0051047,GO:0051693	phosphatidylserine binding|podosome|actin binding|calcium ion binding|phosphatidylinositol-4,5-bisphosphate binding|cytoplasm|cell cortex|negative regulation of cell proliferation|calcium ion regulated exocytosis|cell junction|regulation of chondrocyte differentiation|cell projection|positive regulation of apoptotic process|actin nucleation|positive regulation of megakaryocyte differentiation|act…	path:bom04666,path:bom04810,path:bom05203	Fc gamma R-mediated phagocytosis|Regulation of actin cytoskeleton|Viral carcinogenesis
WDR63	48.6422	9.69111	46.0551	4.78209	2.07436	4.788	34.7962	3.88148	3.15518	8.90849	0.000199656	0.00999467	WDR63	WD repeat-containing protein 63	GO:0007018,GO:0030286,GO:0045503,GO:0045504	microtubule-based movement|dynein complex|dynein light chain binding|dynein heavy chain binding	-	-
TRIM40	36.1989	19.3822	47.9349	4.78209	4.14872	9.57599	34.5053	6.16894	2.47891	5.57474	0.000249004	0.0118451	TRIM40	Tripartite motif-containing protein 40	GO:0008270,GO:0008385,GO:0030308,GO:0032088,GO:0042177,GO:0045116,GO:1900181,GO:1901223	zinc ion binding|IkappaB kinase complex|negative regulation of cell growth|negative regulation of NF-kappaB transcription factor activity|negative regulation of protein catabolic process|protein neddylation|negative regulation of protein localization to nucleus|negative regulation of NIK/NF-kappaB signaling	-	-
SLC1A1	28.2804	33.9189	39.4758	206.586	458.434	113.954	33.8917	259.658	-2.9347	0.130787	6.98498e-09	2.69937e-06	SLC1A1	Excitatory amino acid transporter 3	GO:0005313,GO:0005314,GO:0005886,GO:0005887,GO:0015108,GO:0015501,GO:0015813,GO:0016324,GO:0033229,GO:0042883,GO:0046872,GO:0098712,GO:0140009,GO:1902476	L-glutamate transmembrane transporter activity|high-affinity glutamate transmembrane transporter activity|plasma membrane|integral component of plasma membrane|chloride transmembrane transporter activity|glutamate:sodium symporter activity|L-glutamate transmembrane transport|apical plasma membrane|cysteine transmembrane transporter activity|cysteine transport|metal ion binding|L-glutamate import …	path:bom04721,path:bom04724,path:bom04974	Synaptic vesicle cycle|Glutamatergic synapse|Protein digestion and absorption
LOC102271301	10.1809	85.2818	5.6394	594.893	1378.41	224.078	33.7007	732.461	-4.44075	0.0460471	0.000370041	0.0154008	SPLUNC2A	Short palate, lung and nasal epithelium carcinoma-associated protein 2A	GO:0005576,GO:0008289	extracellular region|lipid binding	-	-
FAM184A	31.674	37.7953	30.0768	51.6466	87.1231	109.166	33.1821	82.6454	-1.31579	0.401706	0.00131064	0.0370315	FAM184A	Protein FAM184A	GO:0005615	extracellular space	-	-
NDUFAF2	39.5925	31.0116	28.197	86.0777	74.677	73.7351	32.9337	78.1633	-1.25317	0.419527	0.000183902	0.00947098	NDUFAF2	NADH dehydrogenase [ubiquinone] 1 alpha subcomplex assembly factor 2	GO:0005739,GO:0008137,GO:0009055,GO:0016020,GO:0045333	mitochondrion|NADH dehydrogenase (ubiquinone) activity|electron transfer activity|membrane|cellular respiration	path:bom04714	Thermogenesis
ATP13A5	20.3619	68.8069	9.39901	247.713	123.424	260.467	32.8559	210.535	-2.67819	0.156237	2.68617e-05	0.00217277	ATP13A5	Probable cation-transporting ATPase 13A5	GO:0005524,GO:0005886,GO:0006874,GO:0016021,GO:0019829,GO:0034220,GO:0046872	ATP binding|plasma membrane|cellular calcium ion homeostasis|integral component of membrane|cation-transporting ATPase activity|ion transmembrane transport|metal ion binding	-	-
LOC102279576	30.5428	43.61	21.6177	242.93	130.685	138.852	31.9235	170.822	-2.42062	0.186776	3.57928e-09	1.55287e-06	C4orf19	Uncharacterized protein C4orf19	GO:0005654,GO:0030054	nucleoplasm|cell junction	-	-
CDHR2	47.511	1.93822	46.0551	0.956419	0	0.957599	31.8348	0.638006	5.61493	49.0076	0.000159967	0.00851395	CDHR2	Cadherin-related family member 2	-	-	-	-
CXCR2	19.2307	48.4556	24.4374	88.947	75.7142	107.251	30.7079	90.6374	-1.55648	0.339979	0.00039297	0.0160289	CXCR2	C-X-C chemokine receptor type 2	GO:0005622,GO:0006935,GO:0006955,GO:0007204,GO:0009897,GO:0016021,GO:0016493,GO:0016494,GO:0019722,GO:0019956,GO:0019957,GO:0019959,GO:0030593,GO:0060326	intracellular|chemotaxis|immune response|positive regulation of cytosolic calcium ion concentration|external side of plasma membrane|integral component of membrane|C-C chemokine receptor activity|C-X-C chemokine receptor activity|calcium-mediated signaling|chemokine binding|C-C chemokine binding|interleukin-8 binding|neutrophil chemotaxis|cell chemotaxis	path:bom04060,path:bom04061,path:bom04062,path:bom04072,path:bom04144,path:bom05163	Cytokine-cytokine receptor interaction|Viral protein interaction with cytokine and cytokine receptor|Chemokine signaling pathway|Phospholipase D signaling pathway|Endocytosis|Human cytomegalovirus infection
RAET1E	9.04972	59.1158	22.5576	245.8	150.391	147.47	30.241	181.22	-2.57693	0.167597	1.00375e-05	0.000945436	RAET1E	Retinoic acid early transcript 1E	GO:0001913,GO:0005576,GO:0005886,GO:0006955,GO:0016021,GO:0030101,GO:0042267,GO:0042271,GO:0045954,GO:0046703,GO:0050776	T cell mediated cytotoxicity|extracellular region|plasma membrane|immune response|integral component of membrane|natural killer cell activation|natural killer cell mediated cytotoxicity|susceptibility to natural killer cell mediated cytotoxicity|positive regulation of natural killer cell mediated cytotoxicity|natural killer cell lectin-like receptor binding|regulation of immune response	path:bom04650	Natural killer cell mediated cytotoxicity
TMPRSS2	24.8867	48.4556	16.9182	329.965	651.349	206.841	30.0868	396.052	-3.71697	0.0760465	3.51598e-13	4.19486e-10	TMPRSS2	Transmembrane protease serine 2	-	-	path:bom05164,path:bom05202,path:bom05215	Influenza A|Transcriptional misregulation in cancer|Prostate cancer
CREG2	31.674	27.1351	31.0167	76.5135	86.086	145.555	29.942	102.718	-1.7801	0.291164	6.09152e-06	0.000636586	CREG2	Protein CREG2	GO:0005576,GO:0005783,GO:0005794,GO:0048037	extracellular region|endoplasmic reticulum|Golgi apparatus|cofactor binding	-	-
LOC102274352	30.5428	46.5173	12.2187	226.671	357.827	297.813	29.7596	294.104	-3.30695	0.101044	6.27269e-14	8.98061e-11	S100a15a	Protein S100-A15A	GO:0005509,GO:0005615,GO:0006954,GO:0042056,GO:0042107,GO:0043621,GO:0046914	calcium ion binding|extracellular space|inflammatory response|chemoattractant activity|cytokine metabolic process|protein self-association|transition metal ion binding	-	-
PKMYT1	30.5428	33.9189	24.4374	74.6007	172.172	58.4135	29.633	101.729	-1.77874	0.291437	0.000374302	0.0154435	Pkmyt1	Membrane-associated tyrosine- and threonine-specific cdc2-inhibitory kinase	GO:0000139,GO:0004672,GO:0004674,GO:0005524,GO:0005634,GO:0005730,GO:0005737,GO:0005789,GO:0005794,GO:0010923,GO:0016301,GO:0046872,GO:0051321	Golgi membrane|protein kinase activity|protein serine/threonine kinase activity|ATP binding|nucleus|nucleolus|cytoplasm|endoplasmic reticulum membrane|Golgi apparatus|negative regulation of phosphatase activity|kinase activity|metal ion binding|meiotic cell cycle	path:bom04110,path:bom04114,path:bom04914	Cell cycle|Oocyte meiosis|Progesterone-mediated oocyte maturation
HKDC1	30.5428	16.4749	39.4758	189.371	584.97	113.954	28.8312	296.098	-3.35978	0.0974106	2.68705e-08	8.74331e-06	HKDC1	Putative hexokinase HKDC1	GO:0001678,GO:0004340,GO:0005524,GO:0005536,GO:0005739,GO:0005829,GO:0006096,GO:0008865,GO:0019158,GO:0019318	cellular glucose homeostasis|glucokinase activity|ATP binding|glucose binding|mitochondrion|cytosol|glycolytic process|fructokinase activity|mannokinase activity|hexose metabolic process	path:bom00010,path:bom00051,path:bom00052,path:bom00500,path:bom00520,path:bom00524,path:bom04066,path:bom04910,path:bom04930,path:bom04973,path:bom05230	Glycolysis / Gluconeogenesis|Fructose and mannose metabolism|Galactose metabolism|Starch and sucrose metabolism|Amino sugar and nucleotide sugar metabolism|Neomycin, kanamycin and gentamicin biosynthesis|HIF-1 signaling pathway|Insulin signaling pathway|Type II diabetes mellitus|Carbohydrate digestion and absorption|Central carbon metabolism in cancer
LDHD	52.0359	2.90733	29.1369	0.956419	0	1.9152	28.0267	0.957206	4.84738	28.7878	0.000306462	0.0133769	LDHD	Probable D-lactate dehydrogenase, mitochondrial	GO:0004458,GO:0005739,GO:0005743,GO:0008720,GO:0050660,GO:0071949,GO:1903457	D-lactate dehydrogenase (cytochrome) activity|mitochondrion|mitochondrial inner membrane|D-lactate dehydrogenase activity|flavin adenine dinucleotide binding|FAD binding|lactate catabolic process	path:bom00620	Pyruvate metabolism
LRP8	14.7058	39.7336	28.197	67.9057	152.466	89.0567	27.5455	103.143	-1.89682	0.268535	0.000129635	0.00739768	LRP8	Low-density lipoprotein receptor-related protein 8	GO:0000122,GO:0001523,GO:0004888,GO:0005041,GO:0005509,GO:0005576,GO:0005875,GO:0005886,GO:0005901,GO:0006508,GO:0006629,GO:0006897,GO:0007165,GO:0008035,GO:0014069,GO:0016020,GO:0016021,GO:0019221,GO:0019894,GO:0021541,GO:0021987,GO:0030229,GO:0030424,GO:0030425,GO:0032793,GO:0034185,GO:0038025,GO:0038026,GO:0042493,GO:0043025,GO:0043235,GO:0050731,GO:0050804,GO:0061003,GO:0061098,GO:0071363,GO:…	negative regulation of transcription by RNA polymerase II|retinoid metabolic process|transmembrane signaling receptor activity|low-density lipoprotein particle receptor activity|calcium ion binding|extracellular region|microtubule associated complex|plasma membrane|caveola|proteolysis|lipid metabolic process|endocytosis|signal transduction|high-density lipoprotein particle binding|postsynaptic de…	-	-
ALOX12B	26.0179	34.888	21.6177	54.5159	94.3834	221.205	27.5079	123.368	-2.16522	0.222948	0.000101063	0.00622661	ALOX12B	Arachidonate 12-lipoxygenase, 12R-type	-	-	path:bom00590,path:bom04726	Arachidonic acid metabolism|Serotonergic synapse
SMPD3	21.4931	39.7336	18.798	116.683	102.681	117.785	26.6749	112.383	-2.07194	0.23784	6.51133e-08	1.56503e-05	Smpd3	Sphingomyelin phosphodiesterase 3	GO:0000137,GO:0000139,GO:0002244,GO:0004767,GO:0005737,GO:0005794,GO:0005886,GO:0006684,GO:0007049,GO:0007165,GO:0014824,GO:0016020,GO:0030072,GO:0045429,GO:0046872,GO:0051481,GO:0090494,GO:1901224,GO:1903543,GO:2000304	Golgi cis cisterna|Golgi membrane|hematopoietic progenitor cell differentiation|sphingomyelin phosphodiesterase activity|cytoplasm|Golgi apparatus|plasma membrane|sphingomyelin metabolic process|cell cycle|signal transduction|artery smooth muscle contraction|membrane|peptide hormone secretion|positive regulation of nitric oxide biosynthetic process|metal ion binding|negative regulation of cytosol…	path:bom00600	Sphingolipid metabolism
LOC102281707	15.837	36.8262	20.6778	646.539	1550.58	523.807	24.447	906.977	-5.20765	0.0270609	9.45328e-28	1.35343e-23	LBP	Lipopolysaccharide-binding protein	GO:0001530,GO:0002281,GO:0005615,GO:0006869,GO:0006953,GO:0016020,GO:0032760,GO:0045087,GO:0050829,GO:0071222	lipopolysaccharide binding|macrophage activation involved in immune response|extracellular space|lipid transport|acute-phase response|membrane|positive regulation of tumor necrosis factor production|innate immune response|defense response to Gram-negative bacterium|cellular response to lipopolysaccharide	path:bom04064,path:bom04620,path:bom05132,path:bom05152	NF-kappa B signaling pathway|Toll-like receptor signaling pathway|Salmonella infection|Tuberculosis
LOC102285230	27.1492	22.2896	21.6177	60.2544	75.7142	44.0496	23.6855	60.006	-1.34347	0.394073	0.00108804	0.0329566	C19orf84	Uncharacterized protein C19orf84	-	-	-	-
DLX3	18.0994	32.9498	15.0384	65.9929	84.0116	93.8447	22.0292	81.2831	-1.88071	0.271549	1.38368e-05	0.00126179	DLX3	Homeobox protein DLX-3	GO:0000981,GO:0001077,GO:0001568,GO:0001890,GO:0003677,GO:0003682,GO:0003700,GO:0005634,GO:0042475,GO:0043565,GO:0071895	DNA-binding transcription factor activity, RNA polymerase II-specific|proximal promoter DNA-binding transcription activator activity, RNA polymerase II-specific|blood vessel development|placenta development|DNA binding|chromatin binding|DNA-binding transcription factor activity|nucleus|odontogenesis of dentin-containing tooth|sequence-specific DNA binding|odontoblast differentiation	-	-
LOC102273688	11.3122	19.3822	31.0167	0	3.11154	0	20.5704	1.03718	4.3625	20.5704	0.000390414	0.0159702	CD5L	CD5 antigen-like	GO:0002376,GO:0005044,GO:0005576,GO:0005615,GO:0005737,GO:0006915,GO:0006954,GO:0006968,GO:0016020,GO:0072562	immune system process|scavenger receptor activity|extracellular region|extracellular space|cytoplasm|apoptotic process|inflammatory response|cellular defense response|membrane|blood microparticle	-	-
PLA2G3	19.2307	27.1351	15.0384	124.334	247.886	67.9895	20.4681	146.737	-2.84065	0.139598	1.36074e-07	2.86495e-05	PLA2G3	Group 3 secretory phospholipase A2	GO:0004623,GO:0005576,GO:0005814,GO:0005886,GO:0006644,GO:0016042,GO:0046872,GO:0050482,GO:0060271,GO:0102567,GO:0102568	phospholipase A2 activity|extracellular region|centriole|plasma membrane|phospholipid metabolic process|lipid catabolic process|metal ion binding|arachidonic acid secretion|cilium assembly|phospholipase A2 activity (consuming 1,2-dipalmitoylphosphatidylcholine)|phospholipase A2 activity consuming 1,2-dioleoylphosphatidylethanolamine)	path:bom00564,path:bom00565,path:bom00590,path:bom00591,path:bom00592,path:bom04014,path:bom04270,path:bom04972,path:bom04975	Glycerophospholipid metabolism|Ether lipid metabolism|Arachidonic acid metabolism|Linoleic acid metabolism|alpha-Linolenic acid metabolism|Ras signaling pathway|Vascular smooth muscle contraction|Pancreatic secretion|Fat digestion and absorption
MFSD2A	33.9365	19.3822	6.5793	97.5547	99.5693	40.2192	19.966	79.1144	-1.99638	0.250628	0.00160518	0.0424793	Mfsd2a	Sodium-dependent lysophosphatidylcholine symporter 1	GO:0005548,GO:0005789,GO:0005887,GO:0015245,GO:0015293,GO:0015908,GO:0021766,GO:0045056,GO:0051977,GO:0051978,GO:0060856,GO:1990379	phospholipid transporter activity|endoplasmic reticulum membrane|integral component of plasma membrane|fatty acid transmembrane transporter activity|symporter activity|fatty acid transport|hippocampus development|transcytosis|lysophospholipid transport|lysophospholipid transporter activity|establishment of blood-brain barrier|lipid transport across blood brain barrier	-	-
ASPG	10.1809	16.4749	31.9566	94.6855	93.3462	50.7527	19.5375	79.5948	-2.01536	0.247352	0.000126348	0.00732357	ASPG	60 kDa lysophospholipase	GO:0003847,GO:0004067,GO:0004622,GO:0005829,GO:0008652,GO:0016042	1-alkyl-2-acetylglycerophosphocholine esterase activity|asparaginase activity|lysophospholipase activity|cytosol|cellular amino acid biosynthetic process|lipid catabolic process	-	-
LOC102269246	3.39365	10.6602	44.1753	121.465	315.303	24.8976	19.4097	153.889	-2.98012	0.126734	0.00137931	0.0384754	-	Growth-regulated protein homolog alpha	GO:0005615,GO:0006954,GO:0006955,GO:0008009,GO:0008083,GO:0030593,GO:0030595,GO:0061844,GO:0070098,GO:0071222	extracellular space|inflammatory response|immune response|chemokine activity|growth factor activity|neutrophil chemotaxis|leukocyte chemotaxis|antimicrobial humoral immune response mediated by antimicrobial peptide|chemokine-mediated signaling pathway|cellular response to lipopolysaccharide	path:bom04060,path:bom04061,path:bom04062,path:bom04621,path:bom04657,path:bom04668,path:bom05132,path:bom05134,path:bom05167	Cytokine-cytokine receptor interaction|Viral protein interaction with cytokine and cytokine receptor|Chemokine signaling pathway|NOD-like receptor signaling pathway|IL-17 signaling pathway|TNF signaling pathway|Salmonella infection|Legionellosis|Kaposi sarcoma-associated herpesvirus infection
SCNN1G	12.4434	40.7027	4.6995	155.896	183.581	155.131	19.2818	164.869	-3.09305	0.117192	5.57811e-07	9.39551e-05	SCNN1G	Amiloride-sensitive sodium channel subunit gamma	GO:0005654,GO:0005887,GO:0009897,GO:0015280,GO:0016324,GO:0034706,GO:0035725,GO:0050699,GO:0050891,GO:0050896,GO:0050909,GO:0055078,GO:0070062	nucleoplasm|integral component of plasma membrane|external side of plasma membrane|ligand-gated sodium channel activity|apical plasma membrane|sodium channel complex|sodium ion transmembrane transport|WW domain binding|multicellular organismal water homeostasis|response to stimulus|sensory perception of taste|sodium ion homeostasis|extracellular exosome	path:bom04742,path:bom04960	Taste transduction|Aldosterone-regulated sodium reabsorption
MUC21	3.39365	54.2702	0	1703.38	944.871	709.581	19.2213	1119.28	-5.86253	0.0171871	0.00073053	0.0250815	MUC21	Mucin-21	-	-	-	-
PGLYRP2	9.04972	12.5984	27.2571	127.204	169.06	46.9224	16.3018	114.395	-2.80113	0.143475	3.8277e-06	0.000428135	PGLYRP2	N-acetylmuramoyl-L-alanine amidase	GO:0005615,GO:0008270,GO:0008745,GO:0009253,GO:0016019,GO:0016020,GO:0016045,GO:0019730,GO:0032827,GO:0042834,GO:0050830	extracellular space|zinc ion binding|N-acetylmuramoyl-L-alanine amidase activity|peptidoglycan catabolic process|peptidoglycan receptor activity|membrane|detection of bacterium|antimicrobial humoral response|negative regulation of natural killer cell differentiation involved in immune response|peptidoglycan binding|defense response to Gram-positive bacterium	-	-
SLC44A4	18.0994	17.444	13.1586	207.543	210.548	73.7351	16.234	163.942	-3.33911	0.0988162	1.80146e-11	1.17234e-08	SLC44A4	Choline transporter-like protein 4	GO:0008292,GO:0015220,GO:0015871,GO:0016021,GO:0016324,GO:0030307,GO:0030974,GO:0032475,GO:0035675,GO:0061526,GO:0090422	acetylcholine biosynthetic process|choline transmembrane transporter activity|choline transport|integral component of membrane|apical plasma membrane|positive regulation of cell growth|thiamine pyrophosphate transmembrane transport|otolith formation|neuromast hair cell development|acetylcholine secretion|thiamine pyrophosphate transmembrane transporter activity	path:bom05231	Choline metabolism in cancer
E2F2	15.837	16.4749	15.9783	58.3416	143.131	27.7704	16.0967	76.4143	-2.24521	0.210923	0.000430549	0.0173151	E2F2	Transcription factor E2F2	-	-	path:bom01522,path:bom04110,path:bom04218,path:bom04934,path:bom05160,path:bom05161,path:bom05163,path:bom05166,path:bom05167,path:bom05169,path:bom05200,path:bom05206,path:bom05212,path:bom05214,path:bom05215,path:bom05218,path:bom05219,path:bom05220,path:bom05222,path:bom05223,path:bom05224,path:bom05225,path:bom05226	Endocrine resistance|Cell cycle|Cellular senescence|Cushing syndrome|Hepatitis C|Hepatitis B|Human cytomegalovirus infection|Human T-cell leukemia virus 1 infection|Kaposi sarcoma-associated herpesvirus infection|Epstein-Barr virus infection|Pathways in cancer|MicroRNAs in cancer|Pancreatic cancer|Glioma|Prostate cancer|Melanoma|Bladder cancer|Chronic myeloid leukemia|Small cell lung cancer|Non-s…
LOC102269352	7.91851	31.9807	5.6394	79.3828	299.745	25.8552	15.1795	134.994	-3.14895	0.112738	0.000373702	0.0154435	S100A7	Protein S100-A7	GO:0005509,GO:0005576,GO:0005737,GO:0046914	calcium ion binding|extracellular region|cytoplasm|transition metal ion binding	path:bom04657	IL-17 signaling pathway
AGR2	7.91851	24.2278	13.1586	68.8622	166.986	31.6008	15.1016	89.1497	-2.55422	0.170257	0.000225157	0.0110488	AGR2	Anterior gradient protein 2 homolog	GO:0002162,GO:0005154,GO:0005615,GO:0005783,GO:0010628,GO:0010811,GO:0042803,GO:0045742,GO:0048546,GO:0048639,GO:0060480,GO:0060548,GO:0070254,GO:1903078,GO:1903896,GO:1903899	dystroglycan binding|epidermal growth factor receptor binding|extracellular space|endoplasmic reticulum|positive regulation of gene expression|positive regulation of cell-substrate adhesion|protein homodimerization activity|positive regulation of epidermal growth factor receptor signaling pathway|digestive tract morphogenesis|positive regulation of developmental growth|lung goblet cell differenti…	-	-
LOC102280388	6.78729	26.166	12.2187	57.3851	213.659	98.6327	15.0573	123.226	-3.02383	0.122952	2.10291e-06	0.000271238	UPK3BL1	Uroplakin-3b-like protein 1	GO:0016021	integral component of membrane	-	-
CFTR	12.4434	16.4749	15.0384	63.1236	86.086	48.8376	14.6522	66.0157	-2.1655	0.222904	1.27855e-06	0.000181237	CFTR	Cystic fibrosis transmembrane conductance regulator	GO:0005254,GO:0005260,GO:0005524,GO:0005634,GO:0005769,GO:0005789,GO:0005829,GO:0005886,GO:0005887,GO:0015106,GO:0015108,GO:0015701,GO:0016020,GO:0016021,GO:0016324,GO:0016887,GO:0019869,GO:0031901,GO:0034707,GO:0035377,GO:0042626,GO:0048240,GO:0050891,GO:0051454,GO:0055038,GO:0055085,GO:0060081,GO:0071320,GO:1902476,GO:1904322	chloride channel activity|intracellularly ATP-gated chloride channel activity|ATP binding|nucleus|early endosome|endoplasmic reticulum membrane|cytosol|plasma membrane|integral component of plasma membrane|bicarbonate transmembrane transporter activity|chloride transmembrane transporter activity|bicarbonate transport|membrane|integral component of membrane|apical plasma membrane|ATPase activity|c…	path:bom02010,path:bom04024,path:bom04152,path:bom04530,path:bom04971,path:bom04972,path:bom04976	ABC transporters|cAMP signaling pathway|AMPK signaling pathway|Tight junction|Gastric acid secretion|Pancreatic secretion|Bile secretion
LOC102268306	1.13122	36.8262	3.7596	104.25	154.54	80.4383	13.9057	113.076	-3.01625	0.1236	0.000777056	0.0260541	PLET1	Placenta-expressed transcript 1 protein	GO:0001953,GO:0009897,GO:0016021,GO:0016324,GO:0030154,GO:0030335,GO:0035313	negative regulation of cell-matrix adhesion|external side of plasma membrane|integral component of membrane|apical plasma membrane|cell differentiation|positive regulation of cell migration|wound healing, spreading of epidermal cells	-	-
LOC102266162	3.39365	33.9189	3.7596	100.424	65.3424	84.2687	13.6907	83.345	-2.59908	0.165043	0.00112469	0.0336388	C9orf152	Uncharacterized protein C9orf152	-	-	-	-
LOC102266351	16.9682	13.5676	8.45911	56.4287	65.3424	48.8376	12.9983	56.8695	-2.14047	0.226806	3.45708e-06	0.00039596	CFTR	Cystic fibrosis transmembrane conductance regulator	GO:0005254,GO:0005260,GO:0005524,GO:0005634,GO:0005769,GO:0005789,GO:0005829,GO:0005886,GO:0005887,GO:0015106,GO:0015108,GO:0015701,GO:0016020,GO:0016021,GO:0016324,GO:0016887,GO:0019869,GO:0031901,GO:0034707,GO:0035377,GO:0042626,GO:0048240,GO:0050891,GO:0051454,GO:0055038,GO:0055085,GO:0060081,GO:0071320,GO:1902476,GO:1904322	chloride channel activity|intracellularly ATP-gated chloride channel activity|ATP binding|nucleus|early endosome|endoplasmic reticulum membrane|cytosol|plasma membrane|integral component of plasma membrane|bicarbonate transmembrane transporter activity|chloride transmembrane transporter activity|bicarbonate transport|membrane|integral component of membrane|apical plasma membrane|ATPase activity|c…	path:bom02010,path:bom04024,path:bom04152,path:bom04530,path:bom04971,path:bom04972,path:bom04976	ABC transporters|cAMP signaling pathway|AMPK signaling pathway|Tight junction|Gastric acid secretion|Pancreatic secretion|Bile secretion
WNT3	5.65608	27.1351	5.6394	75.5571	85.0488	61.2863	12.8102	73.9641	-2.52112	0.174207	8.87986e-05	0.00570103	WNT3	Proto-oncogene Wnt-3	GO:0000902,GO:0001707,GO:0005109,GO:0005576,GO:0005615,GO:0005788,GO:0005796,GO:0005886,GO:0007276,GO:0007411,GO:0009948,GO:0009950,GO:0010628,GO:0016055,GO:0019904,GO:0030177,GO:0030182,GO:0030666,GO:0031012,GO:0035115,GO:0035116,GO:0044338,GO:0044339,GO:0045165,GO:0048018,GO:0048697,GO:0048843,GO:0050767,GO:0060064,GO:0060070,GO:0060174,GO:0060323,GO:0061180,GO:0070062,GO:0071300,GO:0072089,GO:…	cell morphogenesis|mesoderm formation|frizzled binding|extracellular region|extracellular space|endoplasmic reticulum lumen|Golgi lumen|plasma membrane|gamete generation|axon guidance|anterior/posterior axis specification|dorsal/ventral axis specification|positive regulation of gene expression|Wnt signaling pathway|protein domain specific binding|positive regulation of Wnt signaling pathway|neuro…	path:bom04150,path:bom04310,path:bom04390,path:bom04550,path:bom04916,path:bom04934,path:bom05165,path:bom05200,path:bom05205,path:bom05206,path:bom05217,path:bom05224,path:bom05225,path:bom05226	mTOR signaling pathway|Wnt signaling pathway|Hippo signaling pathway|Signaling pathways regulating pluripotency of stem cells|Melanogenesis|Cushing syndrome|Human papillomavirus infection|Pathways in cancer|Proteoglycans in cancer|MicroRNAs in cancer|Basal cell carcinoma|Breast cancer|Hepatocellular carcinoma|Gastric cancer
SLC6A20	7.91851	15.5058	7.51921	39.2132	30.0782	62.2439	10.3145	43.8451	-2.08434	0.235804	0.000312369	0.0135111	SLC6A20	Sodium- and chloride-dependent transporter XTRP3	GO:0005328,GO:0005886,GO:0005887,GO:0006865,GO:0015171,GO:0015193,GO:0015816,GO:0015824,GO:0016324	neurotransmitter:sodium symporter activity|plasma membrane|integral component of plasma membrane|amino acid transport|amino acid transmembrane transporter activity|L-proline transmembrane transporter activity|glycine transport|proline transport|apical plasma membrane	-	-
ELMOD1	15.837	3.87644	9.39901	37.3003	63.268	29.6856	9.70415	43.418	-2.17498	0.221446	0.000741276	0.025293	ELMOD1	ELMO domain-containing protein 1	GO:0005096,GO:0005654,GO:0005829	GTPase activator activity|nucleoplasm|cytosol	-	-
FAM177B	4.52486	15.5058	7.51921	48.7774	31.1154	33.516	9.18328	37.8029	-2.02984	0.244882	0.00091304	0.0291136	FAM177B	Protein FAM177B	-	-	-	-
ARG2	3.39365	9.69111	14.0985	31.5618	80.9001	31.6008	9.06109	48.0209	-2.38844	0.190989	0.000534938	0.0201016	ARG2	Arginase-2, mitochondrial	GO:0000050,GO:0002250,GO:0004053,GO:0005737,GO:0005739,GO:0019547,GO:0030145,GO:0045087	urea cycle|adaptive immune response|arginase activity|cytoplasm|mitochondrion|arginine catabolic process to ornithine|manganese ion binding|innate immune response	path:bom00220,path:bom00330,path:bom05146	Arginine biosynthesis|Arginine and proline metabolism|Amoebiasis
KLHDC7A	0	23.2587	3.7596	111.901	45.6359	159.919	9.00609	105.819	-3.54415	0.0857245	0.000192791	0.00975329	KLHDC7A	Kelch domain-containing protein 7A	GO:0016021	integral component of membrane	-	-
PLEKHG7	3.39365	14.5367	7.51921	72.6878	21.7808	33.516	8.48317	42.6615	-2.31973	0.200304	0.00154402	0.0415522	PLEKHG7	Pleckstrin homology domain-containing family G member 7	GO:0005089,GO:0035023	Rho guanyl-nucleotide exchange factor activity|regulation of Rho protein signal transduction	-	-
LOC102278495	11.3122	1.93822	11.2788	65.9929	84.0116	108.209	8.17639	86.0711	-3.40589	0.0943462	2.7838e-09	1.24549e-06	TMPRSS11B	Transmembrane protease serine 11B	GO:0004252,GO:0005886,GO:0005887,GO:0008236,GO:0070062	serine-type endopeptidase activity|plasma membrane|integral component of plasma membrane|serine-type peptidase activity|extracellular exosome	-	-
HPDL	6.78729	11.6293	5.6394	48.7774	61.1936	19.152	8.01868	43.041	-2.4204	0.186804	0.000265819	0.0123418	HPDL	4-hydroxyphenylpyruvate dioxygenase-like protein	GO:0003868,GO:0009072,GO:0046872	4-hydroxyphenylpyruvate dioxygenase activity|aromatic amino acid family metabolic process|metal ion binding	-	-
MGAT3	7.91851	9.69111	5.6394	27.7361	41.4872	21.0672	7.74967	30.0968	-1.95752	0.257471	0.00138036	0.0384754	MGAT3	Beta-1,4-mannosyl-glycoprotein 4-beta-N-acetylglucosaminyltransferase	-	-	path:bom00510	N-Glycan biosynthesis
SLC52A3	7.91851	7.75289	4.6995	31.5618	51.859	22.9824	6.7903	35.4677	-2.39003	0.190778	0.000153861	0.00837577	SLC52A3	Solute carrier family 52, riboflavin transporter, member 3	GO:0005887,GO:0007605,GO:0032217,GO:0032218,GO:0034605	integral component of plasma membrane|sensory perception of sound|riboflavin transmembrane transporter activity|riboflavin transport|cellular response to heat	path:bom04977	Vitamin digestion and absorption
LOC102264699	4.52486	7.75289	7.51921	42.0824	219.882	26.8128	6.59898	96.2591	-3.8585	0.0689408	3.35441e-06	0.000388132	DEFB103A	Beta-defensin 103A	GO:0005615,GO:0006935,GO:0031731,GO:0042056,GO:0042742,GO:0060326	extracellular space|chemotaxis|CCR6 chemokine receptor binding|chemoattractant activity|defense response to bacterium|cell chemotaxis	path:bom04621,path:bom05150	NOD-like receptor signaling pathway|Staphylococcus aureus infection
APOBEC1	2.26243	4.84556	12.2187	70.775	17.6321	52.6679	6.44223	47.025	-2.85057	0.138641	0.000285472	0.0128123	APOBEC1	C->U-editing enzyme APOBEC-1	GO:0003723,GO:0003729,GO:0004126,GO:0004131,GO:0005634,GO:0005654,GO:0005737,GO:0006396,GO:0006397,GO:0006629,GO:0006641,GO:0006970,GO:0008047,GO:0008270,GO:0010043,GO:0010332,GO:0016554,GO:0016556,GO:0017091,GO:0019904,GO:0032869,GO:0042127,GO:0042158,GO:0042953,GO:0043021,GO:0045471,GO:0048255,GO:0051592,GO:0051607,GO:0070383,GO:0080111,GO:0090209,GO:0090310,GO:0090366	RNA binding|mRNA binding|cytidine deaminase activity|cytosine deaminase activity|nucleus|nucleoplasm|cytoplasm|RNA processing|mRNA processing|lipid metabolic process|triglyceride metabolic process|response to osmotic stress|enzyme activator activity|zinc ion binding|response to zinc ion|response to gamma radiation|cytidine to uridine editing|mRNA modification|AU-rich element binding|protein domai…	-	-
SLC11A1	2.26243	1.93822	14.0985	14.3463	179.432	54.5831	6.09972	82.7872	-3.74789	0.074434	0.000156509	0.00842384	SLC11A1	Natural resistance-associated macrophage protein 1	GO:0005384,GO:0015086,GO:0016021,GO:0042803,GO:0051139,GO:0055072	manganese ion transmembrane transporter activity|cadmium ion transmembrane transporter activity|integral component of membrane|protein homodimerization activity|metal ion:proton antiporter activity|iron ion homeostasis	path:bom04142	Lysosome
LOC102274416	2.26243	13.5676	1.8798	125.291	4.14872	82.3535	5.90326	70.5977	-3.57392	0.0839734	0.00104674	0.0323204	Sec14l3	SEC14-like protein 3	GO:0008289	lipid binding	-	-
IL17C	4.52486	6.78378	5.6394	77.4699	96.4578	20.1096	5.64935	64.6791	-3.51033	0.0877578	1.06283e-06	0.000156953	IL17C	Interleukin-17C	-	-	path:bom04060,path:bom04657	Cytokine-cytokine receptor interaction|IL-17 signaling pathway
LOC102271402	10.1809	4.84556	1.8798	37.3003	192.916	13.4064	5.63543	81.2074	-3.86457	0.0686512	7.85009e-05	0.00520323	S100A7	Protein S100-A7	GO:0005509,GO:0005576,GO:0005737,GO:0046914	calcium ion binding|extracellular region|cytoplasm|transition metal ion binding	path:bom04657	IL-17 signaling pathway
LOC102276466	4.52486	4.84556	7.51921	27.7361	38.3757	26.8128	5.62987	30.9749	-2.44844	0.183209	6.98701e-05	0.00480928	ALOXE3	Hydroperoxide isomerase ALOXE3	-	-	-	-
CUX2	1.13122	4.84556	5.6394	43.0389	45.6359	38.304	3.87206	42.3262	-3.41432	0.0937966	1.18922e-07	2.61939e-05	CUX2	Homeobox protein cut-like 2	GO:0000122,GO:0000139,GO:0000977,GO:0000978,GO:0000981,GO:0001078,GO:0005634,GO:0007614,GO:0010628,GO:0043565,GO:0048193,GO:0050775,GO:0050890,GO:0051965,GO:0061003,GO:0070062,GO:0071310,GO:2000463	negative regulation of transcription by RNA polymerase II|Golgi membrane|RNA polymerase II regulatory region sequence-specific DNA binding|RNA polymerase II proximal promoter sequence-specific DNA binding|DNA-binding transcription factor activity, RNA polymerase II-specific|proximal promoter DNA-binding transcription repressor activity, RNA polymerase II-specific|nucleus|short-term memory|positiv…	-	-
LOC102276893	2.26243	1.93822	6.5793	59.298	5.1859	41.1768	3.59332	35.2202	-3.28148	0.102844	0.00100947	0.0313506	BTN1A1	Butyrophilin subfamily 1 member A1	GO:0005102,GO:0009897,GO:0016021,GO:0050776,GO:0050852	signaling receptor binding|external side of plasma membrane|integral component of membrane|regulation of immune response|T cell receptor signaling pathway	-	-
FAM169A	2.26243	3.87644	3.7596	12.4334	18.6692	27.7704	3.29949	19.6244	-2.55962	0.169621	0.00143965	0.0396374	FAM169A	Soluble lamin-associated protein of 75 kDa	GO:0005637	nuclear inner membrane	-	-
MUC16	3.39365	0	5.6394	89.9034	335.009	73.7351	3.01102	166.216	-5.78435	0.0181441	1.00054e-11	7.53932e-09	MUC16	Mucin-16	-	-	-	-
ATP13A4	0	4.84556	0	79.3828	36.3013	80.4383	1.61519	65.3741	-5.30148	0.0253569	1.09812e-08	3.83457e-06	ATP13A4	Probable cation-transporting ATPase 13A4	GO:0005524,GO:0005886,GO:0006874,GO:0016021,GO:0019829,GO:0034220,GO:0046872	ATP binding|plasma membrane|cellular calcium ion homeostasis|integral component of membrane|cation-transporting ATPase activity|ion transmembrane transport|metal ion binding	-	-
TMEM211	0	2.90733	1.8798	11.477	37.3385	15.3216	1.59571	21.379	-3.69888	0.0770061	0.000477262	0.0185175	TMEM211	Transmembrane protein 211	GO:0016021	integral component of membrane	-	-
LOR	0	1.93822	1.8798	33.4747	173.209	449.114	1.27267	218.599	-7.37374	0.00602951	4.61155e-12	4.40158e-09	-	-	-	-	-	-
TRPM5	0	2.90733	0	11.477	15.5577	27.7704	0.969111	18.2684	-4.20013	0.0544045	0.000725878	0.0249817	TRPM5	Transient receptor potential cation channel subfamily M member 5	GO:0005216,GO:0005227,GO:0005244,GO:0005267,GO:0005272,GO:0005886,GO:0016021,GO:0030425,GO:0034765,GO:0043025,GO:0050909,GO:0070588	ion channel activity|calcium activated cation channel activity|voltage-gated ion channel activity|potassium channel activity|sodium channel activity|plasma membrane|integral component of membrane|dendrite|regulation of ion transmembrane transport|neuronal cell body|sensory perception of taste|calcium ion transmembrane transport	path:bom04742	Taste transduction
SPRR4	0	1.93822	0.939901	4.78209	35.2641	22.0248	0.959374	20.6903	-4.38431	0.047884	0.000584631	0.0216844	-	-	-	-	-	-
ANXA9	0	1.93822	0	26.7797	19.7064	7.66079	0.646074	18.049	-4.76254	0.0368411	0.000561409	0.0209315	ANXA9	Annexin A9	GO:0001786,GO:0005509,GO:0005544,GO:0015464	phosphatidylserine binding|calcium ion binding|calcium-dependent phospholipid binding|acetylcholine receptor activity	-	-
BPIFA1	0	1.93822	0	4.78209	94.3834	1.9152	0.646074	33.6936	-5.67274	0.0196036	0.00118978	0.0346222	BPIFA1	BPI fold-containing family A member 1	GO:0002395,GO:0005576,GO:0005615,GO:0008289,GO:0019731,GO:0045087,GO:0050828,GO:0050891,GO:0051607,GO:0061844,GO:1900229,GO:1902305	immune response in nasopharyngeal-associated lymphoid tissue|extracellular region|extracellular space|lipid binding|antibacterial humoral response|innate immune response|regulation of liquid surface tension|multicellular organismal water homeostasis|defense response to virus|antimicrobial humoral immune response mediated by antimicrobial peptide|negative regulation of single-species biofilm forma…	-	-
CAPN14	0	0.969111	0.939901	45.9081	87.1231	15.3216	0.636337	49.4509	-6.21671	0.0134457	1.05831e-06	0.000156953	CAPN14	Calpain-14	GO:0004198,GO:0005509,GO:0005737,GO:0006508	calcium-dependent cysteine-type endopeptidase activity|calcium ion binding|cytoplasm|proteolysis	-	-
										1
										1
										1
										1
										1
										1
										1
										1
										1
										1
										1
										1
										1
										1
										1
										1
										1
										1
										1
										1
										1
										1
										1
										1
										1
										1
										1
										1
										1
										1
										1
										1
										1
										1
										1
										1
										1
										1
										1
										1
										1
										1
										1
										1
										1
										1
										1
										1
										1
										1
										1
										1
										1
										1
										1
										1
										1
										1
										1
										1
										1
										1
										1
										1
										1
										1
										1
										1
										1
										1
										1
										1
										1
										1
										1
										1
										1
										1
										1
										1
										1
										1
										1
										1
										1
										1
										1
										1
										1
										1
										1
										1
										1
										1
										1
										1
										1
										1
										1
										1
										1
										1
										1
										1
										1
										1
										1
										1
										1
										1
										1
										1
										1
										1
										1
										1
										1
										1
										1
										1
										1
										1
										1
										1
										1
										1
										1
										1
										1
										1
										1
										1
										1
										1
										1
										1
										1
										1
										1
										1
										1
										1
										1
										1
										1
										1
										1
										1
										1
										1
										1
										1
										1
										1
										1
										1
										1
										1
										1
										1
										1
										1
										1
										1
										1
										1
										1
										1
										1
										1
										1
										1
										1
										1
										1
										1
										1
										1
										1
										1
										1
										1
										1
										1
										1
										1
										1
										1
										1
										1
										1
										1
										1
										1
										1
										1
										1
										1
										1
										1
										1
										1
										1
										1
										1
										1
										1
										1
										1
										1
										1
										1
										1
										1
										1
										1
										1
										1
										1
										1
										1
										1
										1
										1
										1
										1
										1
										1
										1
										1
										1
										1
										1
										1
										1
										1
										1
										1
										1
										1
										1
										1
										1
										1
										1
										1
										1
										1
										1
										1
										1
										1
										1
										1
										1
										1
										1
										1
										1
										1
										1
										1
										1
										1
										1
										1
										1
										1
										1
										1
										1
										1
										1
										1
										1
										1
										1
										1
										1
										1
										1
										1
										1
										1
										1
										1
										1
										1
										1
										1
										1
										1
										1
										1
										1
										1
										1
										1
										1
										1
										1
										1
										1
										1
										1
										1
										1
										1
										1
										1
										1
										1
										1
										1
										1
										1
										1
										1
										1
										1
										1
										1
										1
										1
										1
										1
										1
										1
										1
										1
										1
										1
										1
										1
										1
										1
										1
										1
										1
										1
										1
										1
										1
										1
										1
										1
										1
										1
										1
										1
										1
										1
										1
										1
										1
										1
										1
										1
										1
										1
										1
										1
										1
										1
										1
										1
										1
										1
										1
										1
										1
										1
										1
										1
										1
										1
										1
										1
										1
										1
										1
										1
										1
										1
										1
										1
										1
										1
										1
										1
										1
										1
										1
										1
										1
										1
										1
										1
										1
										1
										1
										1
										1
										1
										1
										1
										1
										1
										1
										1
										1
										1
										1
										1
										1
										1
										1
										1
										1
										1
										1
										1
										1
										1
										1
										1
										1
										1
										1
										1
										1
										1
										1
										1
										1
										1
										1
										1
										1
										1
										1
										1
										1
										1
										1
										1
										1
										1
										1
										1
										1
										1
										1
										1
										1
										1
										1
										1
										1
										1
										1
										1
										1
										1
										1
										1
										1
										1
										1
										1
										1
										1
										1
										1
										1
										1
										1
										1
										1
										1
										1
										1
										1
										1
										1
										1
										1
										1
										1
										1
										1
										1
										1
										1
										1
										1
										1
										1
										1
										1
										1
										1
										1
										1
										1
										1
										1
										1
										1
										1
										1
										1
										1
										1
										1
										1
										1
										1
										1
										1
										1
										1
										1
										1
										1
										1
										1
										1
										1
										1
										1
										1
										1
										1
										1
										1
										1
										1
										1
										1
										1
										1
										1
										1
										1
										1
										1
										1
										1
										1
										1
										1
										1
										1
										1
										1
										1
										1
										1
										1
										1
										1
										1
										1
										1
										1
										1
										1
										1
										1
										1
										1
										1
										1
										1
										1
										1
										1
										1
										1
										1
										1
										1
										1
										1
										1
										1
										1
										1
										1
										1
										1
										1
										1
										1
										1
										1
										1
										1
										1
										1
										1
										1
										1
										1
										1
										1
										1
										1
										1
										1
										1
										1
										1
										1
										1
										1
										1
										1
										1
										1
										1
										1
										1
										1
										1
										1
										1
										1
										1
										1
										1
										1
										1
										1
										1
										1
										1
										1
										1
										1
										1
										1
										1
										1

## Sheet: G60dvsG20d_deg_up
gene_id	S60d_1_T	S60d_2_T	S60d_3_T	S20d_1_T	S20d_2_T	S20d_3_T	G60d	G20d	log2FoldChange	FoldChange(FC)	pvalue	padj	gene_name	description	GO_id	GO_term	pathway	pathway_description
LOC102267260	93.8909	6.78378	84.5911	1.91284	1.03718	0	61.7552	0.983339	5.97274	62.802	1.35181e-06	0.000187902	Rdh12	Retinol dehydrogenase 12	GO:0004745,GO:0005622,GO:0007601,GO:0042572,GO:0050896	retinol dehydrogenase activity|intracellular|visual perception|retinol metabolic process|response to stimulus	-	-
CDHR2	47.511	1.93822	46.0551	0.956419	0	0.957599	31.8348	0.638006	5.61493	49.0076	0.000159967	0.00851395	CDHR2	Cadherin-related family member 2	-	-	-	-
LDHD	52.0359	2.90733	29.1369	0.956419	0	1.9152	28.0267	0.957206	4.84738	28.7878	0.000306462	0.0133769	LDHD	Probable D-lactate dehydrogenase, mitochondrial	GO:0004458,GO:0005739,GO:0005743,GO:0008720,GO:0050660,GO:0071949,GO:1903457	D-lactate dehydrogenase (cytochrome) activity|mitochondrion|mitochondrial inner membrane|D-lactate dehydrogenase activity|flavin adenine dinucleotide binding|FAD binding|lactate catabolic process	path:bom00620	Pyruvate metabolism
SLC26A3	5691.14	1040.83	4353.62	148.245	47.7103	252.806	3695.2	149.587	4.62626	24.697	1.98341e-07	3.7862e-05	Slc26a3	Chloride anion exchanger	GO:0005887,GO:0008271,GO:0015106,GO:0015108,GO:0015116,GO:0015301,GO:0016020,GO:0016021,GO:0016324,GO:0019531,GO:0031526,GO:0042391,GO:0048240,GO:0051454,GO:0060081,GO:0071320,GO:0097225	integral component of plasma membrane|secondary active sulfate transmembrane transporter activity|bicarbonate transmembrane transporter activity|chloride transmembrane transporter activity|sulfate transmembrane transporter activity|anion:anion antiporter activity|membrane|integral component of membrane|apical plasma membrane|oxalate transmembrane transporter activity|brush border membrane|regulat…	path:bom04972,path:bom04978	Pancreatic secretion|Mineral absorption
LIPN	143.664	5.81467	91.1704	3.82568	4.14872	2.8728	80.2164	3.61573	4.47208	22.1937	5.12474e-06	0.000547544	LIPN	Lipase member N	GO:0004465,GO:0005576,GO:0016042,GO:0016298,GO:0043231,GO:0044255,GO:0070268	lipoprotein lipase activity|extracellular region|lipid catabolic process|lipase activity|intracellular membrane-bounded organelle|cellular lipid metabolic process|cornification	-	-
SMYD1	495.472	14.5367	288.549	9.56419	16.5949	11.4912	266.186	12.5501	4.40736	21.2201	0.000172128	0.00893117	SMYD1	Histone-lysine N-methyltransferase SMYD1	GO:0003677,GO:0003714,GO:0005634,GO:0005737,GO:0006338,GO:0007507,GO:0010831,GO:0018024,GO:0035914,GO:0045663,GO:0045892,GO:0046872	DNA binding|transcription corepressor activity|nucleus|cytoplasm|chromatin remodeling|heart development|positive regulation of myotube differentiation|histone-lysine N-methyltransferase activity|skeletal muscle cell differentiation|positive regulation of myoblast differentiation|negative regulation of transcription, DNA-templated|metal ion binding	-	-
LOC102273688	11.3122	19.3822	31.0167	0	3.11154	0	20.5704	1.03718	4.3625	20.5704	0.000390414	0.0159702	CD5L	CD5 antigen-like	GO:0002376,GO:0005044,GO:0005576,GO:0005615,GO:0005737,GO:0006915,GO:0006954,GO:0006968,GO:0016020,GO:0072562	immune system process|scavenger receptor activity|extracellular region|extracellular space|cytoplasm|apoptotic process|inflammatory response|cellular defense response|membrane|blood microparticle	-	-
LOC102284246	4541.83	434.162	1267.93	105.206	17.6321	193.435	2081.31	105.424	4.30285	19.7372	0.000262472	0.0123207	ADH6	Alcohol dehydrogenase 6	GO:0004022,GO:0005737,GO:0008270	alcohol dehydrogenase (NAD) activity|cytoplasm|zinc ion binding	path:bom00010,path:bom00071,path:bom00350,path:bom00830,path:bom00980,path:bom00982,path:bom05204	Glycolysis / Gluconeogenesis|Fatty acid degradation|Tyrosine metabolism|Retinol metabolism|Metabolism of xenobiotics by cytochrome P450|Drug metabolism - cytochrome P450|Chemical carcinogenesis
IDO1	161.764	113.386	339.304	23.9105	13.4833	0.957599	204.818	12.7838	4.00259	16.0288	5.15017e-08	1.34064e-05	IDO1	Indoleamine 2,3-dioxygenase 1	-	-	path:bom00380,path:bom05143	Tryptophan metabolism|African trypanosomiasis
UNC5A	348.414	138.583	81.7714	29.649	4.14872	11.4912	189.589	15.0963	3.64466	12.507	2.42744e-07	4.51347e-05	Unc5a	Netrin receptor UNC5A	GO:0005042,GO:0005829,GO:0005886,GO:0006915,GO:0007411,GO:0016021,GO:0031175,GO:0031226,GO:0032589,GO:0032809,GO:0033564,GO:0038007,GO:0045121	netrin receptor activity|cytosol|plasma membrane|apoptotic process|axon guidance|integral component of membrane|neuron projection development|intrinsic component of plasma membrane|neuron projection membrane|neuronal cell body membrane|anterior/posterior axon guidance|netrin-activated signaling pathway|membrane raft	path:bom04360	Axon guidance
LOC102279228	49.7735	220.957	24.4374	15.3027	9.33462	0	98.3894	8.21244	3.5837	11.9895	0.000533372	0.0201016	HBB	Hemoglobin subunit beta	GO:0005344,GO:0005833,GO:0019825,GO:0020037,GO:0046872	oxygen carrier activity|hemoglobin complex|oxygen binding|heme binding|metal ion binding	path:bom05143,path:bom05144	African trypanosomiasis|Malaria
LOC102282831	1040.72	338.22	914.523	100.424	17.6321	99.5903	764.487	72.5488	3.39575	10.525	7.16465e-09	2.69937e-06	UGT2B18	UDP-glucuronosyltransferase 2B18	GO:0005789,GO:0015020,GO:0016021,GO:0031090	endoplasmic reticulum membrane|glucuronosyltransferase activity|integral component of membrane|organelle membrane	path:bom00040,path:bom00053,path:bom00140,path:bom00830,path:bom00860,path:bom00980,path:bom00982,path:bom00983,path:bom05204	Pentose and glucuronate interconversions|Ascorbate and aldarate metabolism|Steroid hormone biosynthesis|Retinol metabolism|Porphyrin and chlorophyll metabolism|Metabolism of xenobiotics by cytochrome P450|Drug metabolism - cytochrome P450|Drug metabolism - other enzymes|Chemical carcinogenesis
NYAP2	85.9723	51.3629	17.8581	0.956419	5.1859	9.57599	51.7311	5.23944	3.30084	9.85492	9.4725e-05	0.00589643	NYAP2	Neuronal tyrosine-phosphorylated phosphoinositide-3-kinase adapter 2	GO:0005622,GO:0014065,GO:0048812	intracellular|phosphatidylinositol 3-kinase signaling|neuron projection morphogenesis	-	-
LOC102274603	14312.1	4973.48	10927.3	984.155	116.164	2015.75	10071	1038.69	3.27731	9.69547	0.001636	0.0431152	HSD17B13	17-beta-hydroxysteroid dehydrogenase 13	GO:0005576,GO:0005811,GO:0005829,GO:0016229,GO:0034389,GO:0046889	extracellular region|lipid droplet|cytosol|steroid dehydrogenase activity|lipid droplet organization|positive regulation of lipid biosynthetic process	-	-
WDR63	48.6422	9.69111	46.0551	4.78209	2.07436	4.788	34.7962	3.88148	3.15518	8.90849	0.000199656	0.00999467	WDR63	WD repeat-containing protein 63	GO:0007018,GO:0030286,GO:0045503,GO:0045504	microtubule-based movement|dynein complex|dynein light chain binding|dynein heavy chain binding	-	-
PRRT4	528.277	72.6833	470.89	54.5159	21.7808	45.9648	357.284	40.7538	3.13029	8.7561	9.42107e-07	0.000148221	Prrt4	Proline-rich transmembrane protein 4	GO:0016021	integral component of membrane	-	-
SLC30A10	197.963	120.17	157.903	16.2591	2.07436	38.304	158.679	18.8791	3.06601	8.37457	9.46403e-06	0.00090331	SLC30A10	Zinc transporter 10	GO:0005384,GO:0005769,GO:0005794,GO:0005886,GO:0006828,GO:0006829,GO:0007173,GO:0016021,GO:0043524,GO:0055037,GO:0070374,GO:0071421,GO:0071579,GO:1903427,GO:1904385,GO:1905802,GO:2000773	manganese ion transmembrane transporter activity|early endosome|Golgi apparatus|plasma membrane|manganese ion transport|zinc ion transport|epidermal growth factor receptor signaling pathway|integral component of membrane|negative regulation of neuron apoptotic process|recycling endosome|positive regulation of ERK1 and ERK2 cascade|manganese ion transmembrane transport|regulation of zinc ion trans…	-	-
LOC102269673	71.2666	11.6293	41.3556	0.956419	4.14872	10.5336	41.4172	5.21291	2.98555	7.92025	0.0012691	0.0362668	SERPINB7	Serpin B7	GO:0004867,GO:0005615,GO:0005737,GO:0010951,GO:0032914,GO:0032967,GO:0072126,GO:0090362	serine-type endopeptidase inhibitor activity|extracellular space|cytoplasm|negative regulation of endopeptidase activity|positive regulation of transforming growth factor beta1 production|positive regulation of collagen biosynthetic process|positive regulation of glomerular mesangial cell proliferation|positive regulation of platelet-derived growth factor production	-	-
DISP2	170.813	120.17	57.3339	8.60777	9.33462	27.7704	116.106	15.2376	2.92483	7.59387	1.18379e-06	0.000169484	DISP2	Protein dispatched homolog 2	GO:0005886,GO:0007224,GO:0016021	plasma membrane|smoothened signaling pathway|integral component of membrane	-	-
LOC102268462	73.529	21.3204	60.1536	11.477	2.07436	11.4912	51.6677	8.34753	2.62034	6.14897	0.000376118	0.0154738	Acnat2	Acyl-coenzyme A amino acid N-acyltransferase 2	GO:0005777,GO:0006631,GO:0006637,GO:0016410,GO:0047617	peroxisome|fatty acid metabolic process|acyl-CoA metabolic process|N-acyltransferase activity|acyl-CoA hydrolase activity	path:bom00120,path:bom00430,path:bom01040,path:bom04146,path:bom04976	Primary bile acid biosynthesis|Taurine and hypotaurine metabolism|Biosynthesis of unsaturated fatty acids|Peroxisome|Bile secretion
SLC6A4	262.442	169.594	167.302	27.7361	9.33462	68.9471	199.78	35.3393	2.49552	5.63931	2.49228e-05	0.00206849	SLC6A4	Sodium-dependent serotonin transporter	GO:0005335,GO:0005886,GO:0005887,GO:0010008,GO:0012505,GO:0016324,GO:0043005,GO:0046872,GO:0051015,GO:0051259,GO:0051378,GO:0051610,GO:0090067,GO:0098793	serotonin:sodium symporter activity|plasma membrane|integral component of plasma membrane|endosome membrane|endomembrane system|apical plasma membrane|neuron projection|metal ion binding|actin filament binding|protein complex oligomerization|serotonin binding|serotonin uptake|regulation of thalamus size|presynapse	path:bom04721,path:bom04726	Synaptic vesicle cycle|Serotonergic synapse
KANK4	806.556	462.266	441.753	148.245	51.859	106.293	570.192	102.132	2.47896	5.57495	1.15726e-09	5.71325e-07	KANK4	KN motif and ankyrin repeat domain-containing protein 4	GO:0005737,GO:0005829,GO:0015630,GO:0030837	cytoplasm|cytosol|microtubule cytoskeleton|negative regulation of actin filament polymerization	-	-
TRIM40	36.1989	19.3822	47.9349	4.78209	4.14872	9.57599	34.5053	6.16894	2.47891	5.57474	0.000249004	0.0118451	TRIM40	Tripartite motif-containing protein 40	GO:0008270,GO:0008385,GO:0030308,GO:0032088,GO:0042177,GO:0045116,GO:1900181,GO:1901223	zinc ion binding|IkappaB kinase complex|negative regulation of cell growth|negative regulation of NF-kappaB transcription factor activity|negative regulation of protein catabolic process|protein neddylation|negative regulation of protein localization to nucleus|negative regulation of NIK/NF-kappaB signaling	-	-
FGF11	222.849	61.054	195.499	34.4311	28.0039	24.8976	159.801	29.1108	2.45538	5.48459	1.41873e-06	0.000195307	Fgf11	Fibroblast growth factor 11	GO:0005576,GO:0005634,GO:0008083	extracellular region|nucleus|growth factor activity	-	-
UBE2QL1	139.139	46.5173	29.1369	14.3463	15.5577	10.5336	71.5979	13.4792	2.40645	5.30167	0.000283596	0.0128055	UBE2QL1	Ubiquitin-conjugating enzyme E2Q-like protein 1	GO:0005524,GO:0005634,GO:0005886,GO:0061631	ATP binding|nucleus|plasma membrane|ubiquitin conjugating enzyme activity	path:bom04120	Ubiquitin mediated proteolysis
MAP3K15	152.714	178.316	125.947	17.2155	25.9295	45.0072	152.326	29.3841	2.37279	5.17942	4.42654e-09	1.81071e-06	MAP3K15	Mitogen-activated protein kinase kinase kinase 15	GO:0000186,GO:0004672,GO:0004709,GO:0005524,GO:0005622,GO:0046872	activation of MAPKK activity|protein kinase activity|MAP kinase kinase kinase activity|ATP binding|intracellular|metal ion binding	-	-
LOC102283813	406.106	188.977	98.6896	42.0824	57.0449	35.4312	231.257	44.8528	2.36579	5.15436	3.86017e-06	0.000428419	APOL3	Apolipoprotein L3	GO:0005319,GO:0005576,GO:0005737,GO:0006954,GO:0008289,GO:0016020,GO:0042157,GO:0043123	lipid transporter activity|extracellular region|cytoplasm|inflammatory response|lipid binding|membrane|lipoprotein metabolic process|positive regulation of I-kappaB kinase/NF-kappaB signaling	-	-
UGT2A1	134.615	127.923	28.197	18.172	7.26026	31.6008	96.9114	19.011	2.34527	5.08157	0.000804255	0.0265423	UGT2A3	UDP-glucuronosyltransferase 2A3	GO:0015020,GO:0016021	glucuronosyltransferase activity|integral component of membrane	path:bom00040,path:bom00053,path:bom00140,path:bom00830,path:bom00860,path:bom00980,path:bom00982,path:bom00983,path:bom05204	Pentose and glucuronate interconversions|Ascorbate and aldarate metabolism|Steroid hormone biosynthesis|Retinol metabolism|Porphyrin and chlorophyll metabolism|Metabolism of xenobiotics by cytochrome P450|Drug metabolism - cytochrome P450|Drug metabolism - other enzymes|Chemical carcinogenesis
LOC102268919	71.2666	259.722	39.4758	41.126	20.7436	14.364	123.488	25.4112	2.28061	4.85884	0.00143942	0.0396374	HBA	Hemoglobin subunit alpha	-	-	path:bom05143,path:bom05144	African trypanosomiasis|Malaria
GABRB2	75.7914	17.444	64.8531	17.2155	9.33462	6.70319	52.6962	11.0845	2.24581	4.74303	0.00123855	0.0357324	GABRB2	Gamma-aminobutyric acid receptor subunit beta-2	-	-	path:bom04080,path:bom04723,path:bom04726,path:bom04727,path:bom05032,path:bom05033	Neuroactive ligand-receptor interaction|Retrograde endocannabinoid signaling|Serotonergic synapse|GABAergic synapse|Morphine addiction|Nicotine addiction
DUSP26	441.174	156.996	475.59	85.1213	48.7475	96.7175	357.92	76.8621	2.21784	4.65197	1.04678e-06	0.000156953	DUSP26	Dual specificity protein phosphatase 26	GO:0000122,GO:0001102,GO:0002039,GO:0004647,GO:0004725,GO:0005634,GO:0005794,GO:0008138,GO:0044387,GO:0045785,GO:0070373,GO:1902310	negative regulation of transcription by RNA polymerase II|RNA polymerase II activating transcription factor binding|p53 binding|phosphoserine phosphatase activity|protein tyrosine phosphatase activity|nucleus|Golgi apparatus|protein tyrosine/serine/threonine phosphatase activity|negative regulation of protein kinase activity by regulation of protein phosphorylation|positive regulation of cell adh…	-	-
LOC102269337	486.422	245.185	422.955	94.6855	39.4129	116.827	384.854	83.6418	2.19985	4.59431	2.6567e-07	4.87641e-05	-	Dihydrodiol dehydrogenase 3	GO:0004032,GO:0005737,GO:0006693,GO:0008106,GO:0008202,GO:0016229,GO:0016491,GO:0042448,GO:0044597,GO:0044598,GO:0047023,GO:0047086	alditol:NADP+ 1-oxidoreductase activity|cytoplasm|prostaglandin metabolic process|alcohol dehydrogenase (NADP+) activity|steroid metabolic process|steroid dehydrogenase activity|oxidoreductase activity|progesterone metabolic process|daunorubicin metabolic process|doxorubicin metabolic process|androsterone dehydrogenase activity|ketosteroid monooxygenase activity	path:bom00140,path:bom00590,path:bom00790,path:bom04913	Steroid hormone biosynthesis|Arachidonic acid metabolism|Folate biosynthesis|Ovarian steroidogenesis
KLHL41	1005.65	216.112	666.39	151.114	48.7475	213.545	629.384	137.802	2.19034	4.56413	0.000205555	0.0101832	KLHL41	Kelch-like protein 41	GO:0001726,GO:0005634,GO:0005737,GO:0005789,GO:0005829,GO:0005856,GO:0005886,GO:0006941,GO:0016567,GO:0030239,GO:0031143,GO:0031275,GO:0031430,GO:0031463,GO:0033017,GO:0035914,GO:0043687,GO:0045214,GO:0045661,GO:0048741,GO:2000291,GO:2001014	ruffle|nucleus|cytoplasm|endoplasmic reticulum membrane|cytosol|cytoskeleton|plasma membrane|striated muscle contraction|protein ubiquitination|myofibril assembly|pseudopodium|regulation of lateral pseudopodium assembly|M band|Cul3-RING ubiquitin ligase complex|sarcoplasmic reticulum membrane|skeletal muscle cell differentiation|post-translational protein modification|sarcomere organization|regul…	-	-
DDO	326.921	79.4671	268.812	65.9929	21.7808	62.2439	225.067	50.0059	2.16779	4.49335	0.000163684	0.00861567	DDO	D-aspartate oxidase	GO:0005777,GO:0008445,GO:0046416,GO:0071949	peroxisome|D-aspartate oxidase activity|D-amino acid metabolic process|FAD binding	path:bom00250,path:bom04146	Alanine, aspartate and glutamate metabolism|Peroxisome
LOC102266920	3861.97	2242.52	3605.46	1210.83	545.557	502.739	3236.65	753.041	2.10351	4.29754	1.37557e-08	4.68907e-06	Cyp26a1	Cytochrome P450 26A1	GO:0001972,GO:0005506,GO:0005789,GO:0006805,GO:0007417,GO:0008401,GO:0009952,GO:0014032,GO:0016125,GO:0016709,GO:0020037,GO:0031090,GO:0034653,GO:0042573,GO:0048384,GO:0055114,GO:0071300	retinoic acid binding|iron ion binding|endoplasmic reticulum membrane|xenobiotic metabolic process|central nervous system development|retinoic acid 4-hydroxylase activity|anterior/posterior pattern specification|neural crest cell development|sterol metabolic process|oxidoreductase activity, acting on paired donors, with incorporation or reduction of molecular oxygen, NAD(P)H as one donor, and inc…	path:bom00830	Retinol metabolism
SLITRK2	380.088	157.965	209.598	54.5159	63.268	60.3287	249.217	59.3709	2.06817	4.19356	4.27992e-08	1.18993e-05	SLITRK2	SLIT and NTRK-like protein 2	GO:0005886,GO:0007409,GO:0016021,GO:0050807,GO:0051965,GO:0098978,GO:0098982,GO:0099560,GO:1905606	plasma membrane|axonogenesis|integral component of membrane|regulation of synapse organization|positive regulation of synapse assembly|glutamatergic synapse|GABA-ergic synapse|synaptic membrane adhesion|regulation of presynapse assembly	-	-
LOC102270564	2635.73	1221.08	1697.46	391.175	298.708	670.319	1851.42	453.401	2.0293	4.08207	4.32189e-08	1.18993e-05	METTL7A	Methyltransferase-like protein 7A	GO:0005576,GO:0005783,GO:0005811,GO:0008168,GO:0016020,GO:0043312,GO:1904724	extracellular region|endoplasmic reticulum|lipid droplet|methyltransferase activity|membrane|neutrophil degranulation|tertiary granule lumen	-	-
LOC102275624	139.139	339.189	250.953	56.4287	96.4578	31.6008	243.094	61.4958	1.98595	3.96123	2.82938e-05	0.00225046	-	BOLA class I histocompatibility antigen, alpha chain BL3-6	GO:0001916,GO:0002474,GO:0002476,GO:0005102,GO:0005886,GO:0006955,GO:0016021,GO:0042605,GO:0042612	positive regulation of T cell mediated cytotoxicity|antigen processing and presentation of peptide antigen via MHC class I|antigen processing and presentation of endogenous peptide antigen via MHC class Ib|signaling receptor binding|plasma membrane|immune response|integral component of membrane|peptide antigen binding|MHC class I protein complex	path:bom04144,path:bom04145,path:bom04218,path:bom04514,path:bom04612,path:bom04650,path:bom04940,path:bom05163,path:bom05165,path:bom05166,path:bom05167,path:bom05168,path:bom05169,path:bom05170,path:bom05203,path:bom05320,path:bom05330,path:bom05332,path:bom05416	Endocytosis|Phagosome|Cellular senescence|Cell adhesion molecules (CAMs)|Antigen processing and presentation|Natural killer cell mediated cytotoxicity|Type I diabetes mellitus|Human cytomegalovirus infection|Human papillomavirus infection|Human T-cell leukemia virus 1 infection|Kaposi sarcoma-associated herpesvirus infection|Herpes simplex virus 1 infection|Epstein-Barr virus infection|Human immu…
KLHL38	73.529	48.4556	59.2137	21.9976	7.26026	16.2792	60.3994	15.179	1.98436	3.95687	8.49637e-05	0.00552225	KLHL38	Kelch-like protein 38	-	-	-	-
KCNF1	507.916	275.228	738.762	118.596	77.7885	194.393	507.302	130.259	1.96071	3.89253	6.777e-06	0.000693045	KCNF1	Potassium voltage-gated channel subfamily F member 1	GO:0005249,GO:0005267,GO:0005886,GO:0006813,GO:0008076,GO:0016021,GO:0034765,GO:0051260,GO:0071805	voltage-gated potassium channel activity|potassium channel activity|plasma membrane|potassium ion transport|voltage-gated potassium channel complex|integral component of membrane|regulation of ion transmembrane transport|protein homooligomerization|potassium ion transmembrane transport	-	-
CDHR4	131.221	85.2818	78.0118	19.1284	18.6692	38.304	98.1715	25.3672	1.9475	3.85706	1.08046e-05	0.00100554	CDHR4	Cadherin-related family member 4	GO:0005509,GO:0005887,GO:0007155,GO:0007156	calcium ion binding|integral component of plasma membrane|cell adhesion|homophilic cell adhesion via plasma membrane adhesion molecules	-	-
LOC102267279	634.612	250.031	348.703	102.337	58.0821	158.961	411.115	106.46	1.94738	3.85674	1.51846e-05	0.00132559	Akr7a2	Aflatoxin B1 aldehyde reductase member 2	GO:0004032,GO:0005739,GO:0005794,GO:0005829,GO:0019119,GO:0044597,GO:0044598	alditol:NADP+ 1-oxidoreductase activity|mitochondrion|Golgi apparatus|cytosol|phenanthrene-9,10-epoxide hydrolase activity|daunorubicin metabolic process|doxorubicin metabolic process	path:bom00980	Metabolism of xenobiotics by cytochrome P450
LOC102274807	1625.56	1823.87	1232.21	425.606	450.136	345.693	1560.54	407.145	1.9386	3.83333	2.03855e-19	9.72865e-16	GSTA1	Glutathione S-transferase A1	GO:0004364,GO:0005737,GO:0006749	glutathione transferase activity|cytoplasm|glutathione metabolic process	path:bom00480,path:bom00980,path:bom00982,path:bom00983,path:bom01524,path:bom05200,path:bom05204,path:bom05225,path:bom05418	Glutathione metabolism|Metabolism of xenobiotics by cytochrome P450|Drug metabolism - cytochrome P450|Drug metabolism - other enzymes|Platinum drug resistance|Pathways in cancer|Chemical carcinogenesis|Hepatocellular carcinoma|Fluid shear stress and atherosclerosis
LOC102272833	286.197	148.274	222.756	49.7338	33.1898	90.0143	219.076	57.646	1.92328	3.79285	7.44488e-06	0.000747584	METTL7A	Methyltransferase-like protein 7A	GO:0005576,GO:0005783,GO:0005811,GO:0008168,GO:0016020,GO:0043312,GO:1904724	extracellular region|endoplasmic reticulum|lipid droplet|methyltransferase activity|membrane|neutrophil degranulation|tertiary granule lumen	-	-
FBP1	1772.61	1144.52	1015.09	331.877	226.105	484.545	1310.74	347.509	1.91449	3.7698	8.27138e-09	3.03644e-06	FBP1	Fructose-1,6-bisphosphatase 1	GO:0000122,GO:0005634,GO:0005737,GO:0005829,GO:0005986,GO:0006000,GO:0006002,GO:0006094,GO:0006111,GO:0016208,GO:0016311,GO:0030308,GO:0030388,GO:0035690,GO:0042132,GO:0042802,GO:0045820,GO:0046580,GO:0046872,GO:0048029,GO:0051289,GO:0071286	negative regulation of transcription by RNA polymerase II|nucleus|cytoplasm|cytosol|sucrose biosynthetic process|fructose metabolic process|fructose 6-phosphate metabolic process|gluconeogenesis|regulation of gluconeogenesis|AMP binding|dephosphorylation|negative regulation of cell growth|fructose 1,6-bisphosphate metabolic process|cellular response to drug|fructose 1,6-bisphosphate 1-phosphatase…	path:bom00010,path:bom00030,path:bom00051,path:bom04152,path:bom04910,path:bom04922	Glycolysis / Gluconeogenesis|Pentose phosphate pathway|Fructose and mannose metabolism|AMPK signaling pathway|Insulin signaling pathway|Glucagon signaling pathway
TMOD4	168.551	63.9613	119.367	34.4311	36.3013	23.94	117.293	31.5575	1.89307	3.71425	2.49947e-05	0.00206849	TMOD4	Tropomodulin-4	GO:0005523,GO:0005865,GO:0006936,GO:0030016,GO:0030239,GO:0051015,GO:0051694	tropomyosin binding|striated muscle thin filament|muscle contraction|myofibril|myofibril assembly|actin filament binding|pointed-end actin filament capping	-	-
FABP7	128.959	89.1582	164.483	40.1696	31.1154	32.5584	127.533	34.6145	1.88064	3.68238	1.92266e-07	3.77079e-05	FABP7	Fatty acid-binding protein, brain	GO:0005737,GO:0005911,GO:0008289,GO:0021846,GO:0022008,GO:0042995,GO:0043025,GO:0060134,GO:0071944	cytoplasm|cell-cell junction|lipid binding|cell proliferation in forebrain|neurogenesis|cell projection|neuronal cell body|prepulse inhibition|cell periphery	path:bom03320	PPAR signaling pathway
SCGB1C1	178.732	89.1582	153.204	43.9953	26.9667	45.9648	140.365	38.9756	1.84469	3.59175	3.08494e-06	0.00038075	SCGB1C1	Secretoglobin family 1C member 1	GO:0005576	extracellular region	-	-
LOC102270864	2169.67	2037.07	1965.33	766.092	192.916	769.91	2057.36	576.306	1.83555	3.56907	2.66425e-05	0.00216728	UGT1A9	UDP-glucuronosyltransferase 1-9	GO:0001972,GO:0004857,GO:0005783,GO:0005789,GO:0006805,GO:0008194,GO:0015020,GO:0016021,GO:0019216,GO:0019899,GO:0042573,GO:0042803,GO:0043231,GO:0045922,GO:0046982,GO:0051552,GO:0052695,GO:0052696,GO:0052697,GO:1904224,GO:2001030	retinoic acid binding|enzyme inhibitor activity|endoplasmic reticulum|endoplasmic reticulum membrane|xenobiotic metabolic process|UDP-glycosyltransferase activity|glucuronosyltransferase activity|integral component of membrane|regulation of lipid metabolic process|enzyme binding|retinoic acid metabolic process|protein homodimerization activity|intracellular membrane-bounded organelle|negative reg…	-	-
MFGE8	47403.6	21005.5	26179.1	8772.27	6438.82	11984.4	31529.4	9065.15	1.79826	3.47801	1.71397e-07	3.45618e-05	MFGE8	Lactadherin	GO:0001525,GO:0005576,GO:0007155,GO:0007338,GO:0016020	angiogenesis|extracellular region|cell adhesion|single fertilization|membrane	-	-
LOC102284205	101.809	105.633	149.444	36.3439	17.6321	48.8376	118.962	34.2712	1.79267	3.46455	2.82329e-05	0.00225046	-	Dihydrodiol dehydrogenase 3	GO:0004032,GO:0005737,GO:0006693,GO:0008106,GO:0008202,GO:0016229,GO:0016491,GO:0042448,GO:0044597,GO:0044598,GO:0047023,GO:0047086	alditol:NADP+ 1-oxidoreductase activity|cytoplasm|prostaglandin metabolic process|alcohol dehydrogenase (NADP+) activity|steroid metabolic process|steroid dehydrogenase activity|oxidoreductase activity|progesterone metabolic process|daunorubicin metabolic process|doxorubicin metabolic process|androsterone dehydrogenase activity|ketosteroid monooxygenase activity	-	-
CDH2	295.247	155.058	98.6896	50.6902	56.0077	51.7103	182.998	52.8028	1.79115	3.4609	3.52363e-05	0.00269774	CDH2	Cadherin-2	GO:0005509,GO:0005737,GO:0005886,GO:0005913,GO:0007043,GO:0007156,GO:0007416,GO:0008092,GO:0009966,GO:0009986,GO:0010001,GO:0014069,GO:0014704,GO:0016339,GO:0016342,GO:0030027,GO:0030054,GO:0034332,GO:0042383,GO:0042803,GO:0043005,GO:0044331,GO:0045177,GO:0045202,GO:0045296,GO:0048514,GO:0050770,GO:0051966,GO:0097150,GO:0098609,GO:0099059,GO:0099060	calcium ion binding|cytoplasm|plasma membrane|cell-cell adherens junction|cell-cell junction assembly|homophilic cell adhesion via plasma membrane adhesion molecules|synapse assembly|cytoskeletal protein binding|regulation of signal transduction|cell surface|glial cell differentiation|postsynaptic density|intercalated disc|calcium-dependent cell-cell adhesion via plasma membrane cell adhesion mol…	path:bom04514,path:bom05412	Cell adhesion molecules (CAMs)|Arrhythmogenic right ventricular cardiomyopathy (ARVC)
TRPC4	205.881	120.17	323.326	64.0801	75.7142	54.5831	216.459	64.7925	1.74146	3.34373	1.47014e-05	0.00131291	TRPC4	Short transient receptor potential channel 4	GO:0005887,GO:0006828,GO:0015279,GO:0034703,GO:0051480,GO:0070588,GO:0070679	integral component of plasma membrane|manganese ion transport|store-operated calcium channel activity|cation channel complex|regulation of cytosolic calcium ion concentration|calcium ion transmembrane transport|inositol 1,4,5 trisphosphate binding	path:bom04360	Axon guidance
BDH1	5487.52	2729.02	3033.06	1275.86	597.416	1492.9	3749.87	1122.06	1.74044	3.34137	5.28597e-06	0.000560587	BDH1	D-beta-hydroxybutyrate dehydrogenase, mitochondrial	GO:0003858,GO:0005654,GO:0005759,GO:0099617	3-hydroxybutyrate dehydrogenase activity|nucleoplasm|mitochondrial matrix|matrix side of mitochondrial inner membrane	path:bom00072,path:bom00650	Synthesis and degradation of ketone bodies|Butanoate metabolism
TMEM82	50.9047	73.6524	85.531	32.5182	7.26026	22.9824	70.0294	20.9203	1.73975	3.33976	0.00182112	0.0463108	TMEM82	Transmembrane protein 82	GO:0016021	integral component of membrane	-	-
ODF3	115.384	76.5598	167.302	49.7338	20.7436	38.304	119.749	36.2605	1.72119	3.29709	0.000161626	0.00857037	ODF3	Outer dense fiber protein 3	GO:0005737,GO:0007275,GO:0007283,GO:0030154	cytoplasm|multicellular organism development|spermatogenesis|cell differentiation	-	-
GRIP2	1243.21	386.675	791.396	396.914	181.507	177.156	807.092	251.859	1.67948	3.20313	0.000255262	0.0120922	GRIP2	Glutamate receptor-interacting protein 2	GO:0005829,GO:0005886,GO:0030159	cytosol|plasma membrane|receptor signaling complex scaffold activity	-	-
LOC102283454	6869.87	2391.77	4240.83	1604.87	693.874	1918.07	4500.82	1405.61	1.67883	3.20168	0.000127175	0.00734179	-	Dihydrodiol dehydrogenase 3	GO:0004032,GO:0005737,GO:0006693,GO:0008106,GO:0008202,GO:0016229,GO:0016491,GO:0042448,GO:0044597,GO:0044598,GO:0047023,GO:0047086	alditol:NADP+ 1-oxidoreductase activity|cytoplasm|prostaglandin metabolic process|alcohol dehydrogenase (NADP+) activity|steroid metabolic process|steroid dehydrogenase activity|oxidoreductase activity|progesterone metabolic process|daunorubicin metabolic process|doxorubicin metabolic process|androsterone dehydrogenase activity|ketosteroid monooxygenase activity	-	-
COL6A5	322.396	542.702	1018.85	301.272	150.391	149.385	627.984	200.35	1.64839	3.13483	0.000248163	0.0118451	COL6A5	Collagen alpha-5(VI) chain	GO:0005576,GO:0005581,GO:0007155,GO:0030020,GO:0062023	extracellular region|collagen trimer|cell adhesion|extracellular matrix structural constituent conferring tensile strength|collagen-containing extracellular matrix	path:bom04151,path:bom04510,path:bom04512,path:bom04974,path:bom05165	PI3K-Akt signaling pathway|Focal adhesion|ECM-receptor interaction|Protein digestion and absorption|Human papillomavirus infection
CNTNAP2	755.652	687.1	953.059	278.318	250.998	249.933	798.604	259.75	1.62051	3.07483	1.76476e-16	3.15825e-13	Cntnap2	Contactin-associated protein-like 2	GO:0002020,GO:0005769,GO:0005794,GO:0005886,GO:0007155,GO:0007612,GO:0008038,GO:0008076,GO:0009986,GO:0016020,GO:0016021,GO:0019899,GO:0021761,GO:0030425,GO:0030534,GO:0030673,GO:0031175,GO:0033010,GO:0033270,GO:0035176,GO:0042297,GO:0043025,GO:0044224,GO:0044325,GO:0045163,GO:0048812,GO:0071205,GO:0071625,GO:0097060	protease binding|early endosome|Golgi apparatus|plasma membrane|cell adhesion|learning|neuron recognition|voltage-gated potassium channel complex|cell surface|membrane|integral component of membrane|enzyme binding|limbic system development|dendrite|adult behavior|axolemma|neuron projection development|paranodal junction|paranode region of axon|social behavior|vocal learning|neuronal cell body|jux…	path:bom04514	Cell adhesion molecules (CAMs)
DBP	800.9	415.749	675.789	270.667	148.317	197.265	630.813	205.416	1.61757	3.06858	7.26811e-07	0.000118247	DBP	D site-binding protein	GO:0000977,GO:0001077,GO:0005634,GO:0007623	RNA polymerase II regulatory region sequence-specific DNA binding|proximal promoter DNA-binding transcription activator activity, RNA polymerase II-specific|nucleus|circadian rhythm	-	-
SERPINB10	1459.27	1153.24	857.189	539.42	161.8	430.92	1156.57	377.38	1.61511	3.06335	8.52425e-05	0.00552225	SERPINB10	Serpin B10	GO:0004867,GO:0005615,GO:0005634,GO:0005737,GO:0010951	serine-type endopeptidase inhibitor activity|extracellular space|nucleus|cytoplasm|negative regulation of endopeptidase activity	-	-
RYR2	869.904	382.799	877.867	185.545	211.585	301.644	710.19	232.925	1.60797	3.04823	7.75023e-06	0.000770556	RYR2	Ryanodine receptor 2	-	-	path:bom04020,path:bom04024,path:bom04260,path:bom04261,path:bom04371,path:bom04713,path:bom04911,path:bom04921,path:bom04972,path:bom05410,path:bom05412,path:bom05414	Calcium signaling pathway|cAMP signaling pathway|Cardiac muscle contraction|Adrenergic signaling in cardiomyocytes|Apelin signaling pathway|Circadian entrainment|Insulin secretion|Oxytocin signaling pathway|Pancreatic secretion|Hypertrophic cardiomyopathy (HCM)|Arrhythmogenic right ventricular cardiomyopathy (ARVC)|Dilated cardiomyopathy (DCM)
BHLHE41	375.563	197.699	384.419	122.422	79.8629	118.742	319.227	107.009	1.57536	2.9801	3.29536e-06	0.000386719	BHLHE41	Class E basic helix-loop-helix protein 41	GO:0000122,GO:0000977,GO:0000978,GO:0000980,GO:0000981,GO:0001078,GO:0001102,GO:0001227,GO:0001756,GO:0003714,GO:0005634,GO:0007219,GO:0008134,GO:0008283,GO:0009887,GO:0010832,GO:0010944,GO:0030154,GO:0032922,GO:0042803,GO:0042826,GO:0043425,GO:0043426,GO:0043565,GO:0045892,GO:0046982,GO:0050767,GO:0070888,GO:1990837	negative regulation of transcription by RNA polymerase II|RNA polymerase II regulatory region sequence-specific DNA binding|RNA polymerase II proximal promoter sequence-specific DNA binding|RNA polymerase II distal enhancer sequence-specific DNA binding|DNA-binding transcription factor activity, RNA polymerase II-specific|proximal promoter DNA-binding transcription repressor activity, RNA polymer…	path:bom04710	Circadian rhythm
SLC14A1	7717.15	1814.18	4169.4	1939.62	909.607	1786.88	4566.91	1545.37	1.56313	2.95494	0.000925774	0.0293237	SLC14A1	Urea transporter 1	GO:0005372,GO:0005730,GO:0005887,GO:0015265,GO:0016323,GO:0042802,GO:0071918	water transmembrane transporter activity|nucleolus|integral component of plasma membrane|urea channel activity|basolateral plasma membrane|identical protein binding|urea transmembrane transport	-	-
METTL24	245.474	140.521	216.177	73.6443	61.1936	70.8623	200.724	68.5667	1.54749	2.92308	3.72508e-07	6.5842e-05	METTL24	Methyltransferase-like protein 24	GO:0005576,GO:0008168	extracellular region|methyltransferase activity	-	-
LOC102286557	229.637	164.749	242.494	79.3828	40.45	101.505	212.293	73.7794	1.52236	2.87261	5.25263e-05	0.00374139	HPSE2	Inactive heparanase-2	GO:0005622,GO:0005886,GO:0006027,GO:0008284,GO:0030198,GO:0030305,GO:0031012,GO:0043395	intracellular|plasma membrane|glycosaminoglycan catabolic process|positive regulation of cell proliferation|extracellular matrix organization|heparanase activity|extracellular matrix|heparan sulfate proteoglycan binding	path:bom00531,path:bom05205	Glycosaminoglycan degradation|Proteoglycans in cancer
HSPA2	1581.44	1252.09	1037.65	556.636	184.618	628.185	1290.39	456.48	1.49865	2.82578	0.000268957	0.0123418	HSPA2	Heat shock-related 70 kDa protein 2	GO:0005524,GO:0005634,GO:0005737,GO:0005829,GO:0005886,GO:0006986,GO:0007283,GO:0009408,GO:0009409,GO:0016192,GO:0016887,GO:0030154,GO:0031072,GO:0034605,GO:0034620,GO:0036128,GO:0042026,GO:0042623,GO:0044183,GO:0051082,GO:0051085,GO:0051787,GO:0072687	ATP binding|nucleus|cytoplasm|cytosol|plasma membrane|response to unfolded protein|spermatogenesis|response to heat|response to cold|vesicle-mediated transport|ATPase activity|cell differentiation|heat shock protein binding|cellular response to heat|cellular response to unfolded protein|CatSper complex|protein refolding|ATPase activity, coupled|protein binding involved in protein folding|unfolded…	path:bom03040,path:bom04010,path:bom04141,path:bom04144,path:bom04213,path:bom04612,path:bom04915,path:bom05134,path:bom05145,path:bom05162	Spliceosome|MAPK signaling pathway|Protein processing in endoplasmic reticulum|Endocytosis|Longevity regulating pathway - multiple species|Antigen processing and presentation|Estrogen signaling pathway|Legionellosis|Toxoplasmosis|Measles
LOC102271207	290.722	199.637	249.074	91.8162	61.1936	108.209	246.478	87.0728	1.49836	2.82521	6.25082e-07	0.000104062	TMEM56	Transmembrane protein 56	GO:0016021	integral component of membrane	-	-
FBXO32	11737.5	6812.85	10477.1	3366.59	1908.41	5088.68	9675.8	3454.56	1.48581	2.80074	3.25426e-05	0.00255995	FBXO32	F-box only protein 32	GO:0005654,GO:0005737,GO:0005829,GO:0014894,GO:0016567,GO:0019005,GO:0030018,GO:0071549	nucleoplasm|cytoplasm|cytosol|response to denervation involved in regulation of muscle adaptation|protein ubiquitination|SCF ubiquitin ligase complex|Z disc|cellular response to dexamethasone stimulus	path:bom04068	FoxO signaling pathway
LRAT	339.365	188.008	140.045	81.2956	96.4578	61.2863	222.472	79.6799	1.48028	2.79003	0.000163421	0.00861567	LRAT	Lecithin retinol acyltransferase	GO:0005623,GO:0005771,GO:0005789,GO:0005791,GO:0007601,GO:0016021,GO:0042572,GO:0047173,GO:0048471,GO:0050896,GO:0102279	cell|multivesicular body|endoplasmic reticulum membrane|rough endoplasmic reticulum|visual perception|integral component of membrane|retinol metabolic process|phosphatidylcholine-retinol O-acyltransferase activity|perinuclear region of cytoplasm|response to stimulus|lecithin:11-cis retinol acyltransferase activity	path:bom00830,path:bom04977	Retinol metabolism|Vitamin digestion and absorption
RGS6	55.4295	69.776	73.3122	35.3875	16.5949	19.152	66.1726	23.7115	1.47909	2.78774	0.00070592	0.0244122	RGS6	Regulator of G-protein signaling 6	GO:0005096,GO:0005634,GO:0005829,GO:0005886,GO:0007186,GO:0008277,GO:0009968,GO:0019898,GO:0035556,GO:0043547	GTPase activator activity|nucleus|cytosol|plasma membrane|G protein-coupled receptor signaling pathway|regulation of G protein-coupled receptor signaling pathway|negative regulation of signal transduction|extrinsic component of membrane|intracellular signal transduction|positive regulation of GTPase activity	-	-
PDE4C	93.8909	53.3011	70.4925	22.9541	26.9667	28.728	72.5615	26.2162	1.46592	2.7624	0.000202878	0.0101206	PDE4C	cAMP-specific 3',5'-cyclic phosphodiesterase 4C	GO:0004115,GO:0005615,GO:0005829,GO:0005929,GO:0006198,GO:0007186,GO:0046872	3',5'-cyclic-AMP phosphodiesterase activity|extracellular space|cytosol|cilium|cAMP catabolic process|G protein-coupled receptor signaling pathway|metal ion binding	path:bom00230,path:bom04024,path:bom04928,path:bom05032	Purine metabolism|cAMP signaling pathway|Parathyroid hormone synthesis, secretion and action|Morphine addiction
RYR3	661.761	436.1	602.476	240.061	126.536	249.933	566.779	205.51	1.46227	2.75542	3.11585e-06	0.000381278	RYR3	Ryanodine receptor 3	-	-	path:bom04020,path:bom04371,path:bom04713,path:bom04921,path:bom04970,path:bom05010	Calcium signaling pathway|Apelin signaling pathway|Circadian entrainment|Oxytocin signaling pathway|Salivary secretion|Alzheimer disease
HPSE2	1056.55	698.729	982.196	389.263	197.064	406.98	912.493	331.102	1.46172	2.75436	3.71101e-06	0.00041835	HPSE2	Inactive heparanase-2	GO:0005622,GO:0005886,GO:0006027,GO:0008284,GO:0030198,GO:0030305,GO:0031012,GO:0043395	intracellular|plasma membrane|glycosaminoglycan catabolic process|positive regulation of cell proliferation|extracellular matrix organization|heparanase activity|extracellular matrix|heparan sulfate proteoglycan binding	path:bom00531,path:bom05205	Glycosaminoglycan degradation|Proteoglycans in cancer
NQO1	585.969	299.455	304.528	159.722	150.391	125.445	396.651	145.186	1.4487	2.72962	8.29309e-06	0.000813234	NQO1	NAD(P)H dehydrogenase [quinone] 1	GO:0003955,GO:0005829,GO:0006979,GO:0042802,GO:0043086	NAD(P)H dehydrogenase (quinone) activity|cytosol|response to oxidative stress|identical protein binding|negative regulation of catalytic activity	path:bom00130,path:bom05200,path:bom05225,path:bom05418	Ubiquinone and other terpenoid-quinone biosynthesis|Pathways in cancer|Hepatocellular carcinoma|Fluid shear stress and atherosclerosis
SOAT1	1871.03	613.447	1517.94	371.091	460.508	634.888	1334.14	488.829	1.44827	2.72881	0.00026211	0.0123207	SOAT1	Sterol O-acyltransferase 1	GO:0005789,GO:0008203,GO:0016021,GO:0034435,GO:0034736,GO:0042632	endoplasmic reticulum membrane|cholesterol metabolic process|integral component of membrane|cholesterol esterification|cholesterol O-acyltransferase activity|cholesterol homeostasis	path:bom00100,path:bom04979	Steroid biosynthesis|Cholesterol metabolism
EPDR1	196.831	90.1273	142.865	43.0389	40.45	73.7351	143.275	52.408	1.44793	2.72817	0.000470964	0.0183727	EPDR1	Mammalian ependymin-related protein 1	GO:0005509,GO:0005576,GO:0005764,GO:0007160	calcium ion binding|extracellular region|lysosome|cell-matrix adhesion	-	-
COLQ	81.4475	72.6833	92.1103	36.3439	17.6321	37.3464	82.0804	30.4408	1.42708	2.68901	0.000346107	0.0147917	COLQ	Acetylcholinesterase collagenic tail peptide	GO:0001507,GO:0005201,GO:0005581,GO:0005604,GO:0005615,GO:0005886,GO:0008201,GO:0008582,GO:0030054,GO:0030198,GO:0031012,GO:0031594,GO:0043083,GO:0071340,GO:0090150	acetylcholine catabolic process in synaptic cleft|extracellular matrix structural constituent|collagen trimer|basement membrane|extracellular space|plasma membrane|heparin binding|regulation of synaptic growth at neuromuscular junction|cell junction|extracellular matrix organization|extracellular matrix|neuromuscular junction|synaptic cleft|skeletal muscle acetylcholine-gated channel clustering|e…	-	-
ENOSF1	190.044	130.83	174.822	63.1236	36.3013	85.2263	165.232	61.5504	1.42153	2.67869	0.000129693	0.00739768	ENOSF1	Mitochondrial enolase superfamily member 1	GO:0000287,GO:0005739,GO:0009063,GO:0016853,GO:0044275,GO:0050023	magnesium ion binding|mitochondrion|cellular amino acid catabolic process|isomerase activity|cellular carbohydrate catabolic process|L-fuconate dehydratase activity	path:bom00051	Fructose and mannose metabolism
SEPT6	1393.66	489.401	1347.82	427.519	419.021	361.972	1076.96	402.838	1.41855	2.67316	0.0001419	0.00782276	SEPT6	Septin-6	GO:0000281,GO:0000777,GO:0000921,GO:0003924,GO:0005525,GO:0005819,GO:0005940,GO:0007283,GO:0008021,GO:0015630,GO:0030154,GO:0030496,GO:0031105,GO:0032154,GO:0032160,GO:0032173,GO:0032947,GO:0043679,GO:0060271,GO:0097227	mitotic cytokinesis|condensed chromosome kinetochore|septin ring assembly|GTPase activity|GTP binding|spindle|septin ring|spermatogenesis|synaptic vesicle|microtubule cytoskeleton|cell differentiation|midbody|septin complex|cleavage furrow|septin filament array|septin collar|protein-containing complex scaffold activity|axon terminus|cilium assembly|sperm annulus	path:bom05100	Bacterial invasion of epithelial cells
LRRN1	226.243	123.077	172.002	74.6007	31.1154	89.0567	173.774	64.9243	1.4172	2.67066	0.00117184	0.0343093	LRRN1	Leucine-rich repeat neuronal protein 1	GO:0005615,GO:0016021,GO:0031012,GO:0051965	extracellular space|integral component of membrane|extracellular matrix|positive regulation of synapse assembly	-	-
SLC1A4	1021.49	421.563	563	228.584	181.507	352.396	668.684	254.162	1.39456	2.62908	0.00028085	0.0127245	SLC1A4	Neutral amino acid transporter A	GO:0005254,GO:0005813,GO:0005882,GO:0015180,GO:0015184,GO:0015193,GO:0015194,GO:0015195,GO:0015293,GO:0016021,GO:0034590,GO:0042470,GO:0050890	chloride channel activity|centrosome|intermediate filament|L-alanine transmembrane transporter activity|L-cystine transmembrane transporter activity|L-proline transmembrane transporter activity|L-serine transmembrane transporter activity|L-threonine transmembrane transporter activity|symporter activity|integral component of membrane|L-hydroxyproline transmembrane transporter activity|melanosome|c…	-	-
TENM2	520.359	135.676	357.162	142.506	122.387	125.445	337.732	130.113	1.37511	2.59388	0.00190907	0.0480353	TENM2	Teneurin-2	GO:0000122,GO:0005102,GO:0005509,GO:0005622,GO:0005634,GO:0005783,GO:0005794,GO:0005886,GO:0005887,GO:0005911,GO:0007157,GO:0007165,GO:0007411,GO:0016605,GO:0030054,GO:0030175,GO:0030425,GO:0030426,GO:0035584,GO:0042803,GO:0043005,GO:0043197,GO:0045202,GO:0045211,GO:0046982,GO:0048666,GO:0050839,GO:0051491,GO:0097264,GO:0098609,GO:0098942	negative regulation of transcription by RNA polymerase II|signaling receptor binding|calcium ion binding|intracellular|nucleus|endoplasmic reticulum|Golgi apparatus|plasma membrane|integral component of plasma membrane|cell-cell junction|heterophilic cell-cell adhesion via plasma membrane cell adhesion molecules|signal transduction|axon guidance|PML body|cell junction|filopodium|dendrite|growth c…	-	-
AFF2	160.633	126.954	162.603	60.2544	56.0077	57.4559	150.063	57.906	1.37275	2.58963	1.64355e-07	3.36153e-05	AFF2	AF4/FMR2 family member 2	GO:0002151,GO:0005634,GO:0006355,GO:0006397,GO:0007420,GO:0007611,GO:0008380,GO:0010468,GO:0010629,GO:0016607,GO:0035063,GO:0043484	G-quadruplex RNA binding|nucleus|regulation of transcription, DNA-templated|mRNA processing|brain development|learning or memory|RNA splicing|regulation of gene expression|negative regulation of gene expression|nuclear speck|nuclear speck organization|regulation of RNA splicing	-	-
HSD17B2	868.773	670.625	721.844	293.621	142.094	442.411	753.747	292.708	1.3638	2.57363	0.000295273	0.0130476	HSD17B2	Estradiol 17-beta-dehydrogenase 2	-	-	path:bom00140,path:bom04913	Steroid hormone biosynthesis|Ovarian steroidogenesis
CROT	1984.15	784.011	1736	677.145	389.98	692.344	1501.39	586.49	1.35574	2.55929	0.000267001	0.0123418	CROT	Peroxisomal carnitine O-octanoyltransferase	GO:0005777,GO:0006091,GO:0006631,GO:0006635,GO:0008458,GO:0009437,GO:0015936,GO:0051791	peroxisome|generation of precursor metabolites and energy|fatty acid metabolic process|fatty acid beta-oxidation|carnitine O-octanoyltransferase activity|carnitine metabolic process|coenzyme A metabolic process|medium-chain fatty acid metabolic process	path:bom04146	Peroxisome
HOXB8	383.482	235.494	312.047	134.855	91.2719	138.852	310.341	121.66	1.34874	2.54689	3.15109e-06	0.000382323	HOXB8	Homeobox protein Hox-B8	GO:0000122,GO:0000981,GO:0005654,GO:0007625,GO:0008344,GO:0009952,GO:0019233,GO:0021516,GO:0043565,GO:0045638,GO:0048704	negative regulation of transcription by RNA polymerase II|DNA-binding transcription factor activity, RNA polymerase II-specific|nucleoplasm|grooming behavior|adult locomotory behavior|anterior/posterior pattern specification|sensory perception of pain|dorsal spinal cord development|sequence-specific DNA binding|negative regulation of myeloid cell differentiation|embryonic skeletal system morphoge…	-	-
SLC5A3	566.739	413.81	372.201	202.761	150.391	179.071	450.917	177.408	1.3439	2.53837	6.01827e-08	1.48558e-05	SLC5A3	Sodium/myo-inositol cotransporter	GO:0005886,GO:0006020,GO:0006814,GO:0015293,GO:0015798,GO:0016021	plasma membrane|inositol metabolic process|sodium ion transport|symporter activity|myo-inositol transport|integral component of membrane	-	-
CADPS	116.515	60.0849	125.007	35.3875	36.3013	47.88	100.536	39.8563	1.33334	2.51986	0.000905759	0.0290106	CADPS	Calcium-dependent secretion activator 1	GO:0005829,GO:0006887,GO:0008289,GO:0015031,GO:0016079,GO:0019901,GO:0030054,GO:0030659,GO:0046872,GO:0098793,GO:1990504	cytosol|exocytosis|lipid binding|protein transport|synaptic vesicle exocytosis|protein kinase binding|cell junction|cytoplasmic vesicle membrane|metal ion binding|presynapse|dense core granule exocytosis	-	-
PRR19	108.597	59.1158	100.569	43.0389	24.8923	38.304	89.4273	35.4117	1.33247	2.51833	0.00105388	0.0323786	PRR19	Proline-rich protein 19	-	-	-	-
TCEA3	1168.55	705.513	883.507	393.088	194.99	518.061	919.188	368.713	1.3171	2.49165	0.000292696	0.013014	TCEA3	Transcription elongation factor A protein 3	GO:0003677,GO:0005634,GO:0006351,GO:0006355,GO:0008270	DNA binding|nucleus|transcription, DNA-templated|regulation of transcription, DNA-templated|zinc ion binding	-	-
PRKCB	833.706	291.702	855.31	251.538	207.436	348.566	660.239	269.18	1.29395	2.45198	0.00163824	0.0431152	PRKCB	Protein kinase C beta type	GO:0002250,GO:0003682,GO:0004674,GO:0004697,GO:0005080,GO:0005246,GO:0005524,GO:0005634,GO:0005654,GO:0005886,GO:0006357,GO:0006816,GO:0006874,GO:0006915,GO:0008270,GO:0010829,GO:0018105,GO:0030374,GO:0030949,GO:0035403,GO:0035408,GO:0035556,GO:0042113,GO:0042393,GO:0043123,GO:0044305,GO:0045766,GO:0046627,GO:0050681,GO:0050853,GO:0050861,GO:0051092,GO:0071322,GO:0099171,GO:0099523,GO:2000300	adaptive immune response|chromatin binding|protein serine/threonine kinase activity|protein kinase C activity|protein kinase C binding|calcium channel regulator activity|ATP binding|nucleus|nucleoplasm|plasma membrane|regulation of transcription by RNA polymerase II|calcium ion transport|cellular calcium ion homeostasis|apoptotic process|zinc ion binding|negative regulation of glucose transmembra…	path:bom01521,path:bom04010,path:bom04012,path:bom04014,path:bom04015,path:bom04020,path:bom04062,path:bom04064,path:bom04066,path:bom04070,path:bom04071,path:bom04150,path:bom04270,path:bom04310,path:bom04370,path:bom04510,path:bom04540,path:bom04650,path:bom04662,path:bom04666,path:bom04670,path:bom04713,path:bom04720,path:bom04723,path:bom04724,path:bom04725,path:bom04726,path:bom04727,path:bo…	EGFR tyrosine kinase inhibitor resistance|MAPK signaling pathway|ErbB signaling pathway|Ras signaling pathway|Rap1 signaling pathway|Calcium signaling pathway|Chemokine signaling pathway|NF-kappa B signaling pathway|HIF-1 signaling pathway|Phosphatidylinositol signaling system|Sphingolipid signaling pathway|mTOR signaling pathway|Vascular smooth muscle contraction|Wnt signaling pathway|VEGF signa…
TLR5	160.633	164.749	184.221	69.8186	65.3424	72.7775	169.867	69.3128	1.29339	2.45103	3.78417e-08	1.10567e-05	TLR5	Toll-like receptor 5	GO:0002755,GO:0004888,GO:0005149,GO:0005886,GO:0006954,GO:0016021,GO:0032757,GO:0034123,GO:0034146,GO:0042742,GO:0045087,GO:0050707,GO:0071260	MyD88-dependent toll-like receptor signaling pathway|transmembrane signaling receptor activity|interleukin-1 receptor binding|plasma membrane|inflammatory response|integral component of membrane|positive regulation of interleukin-8 production|positive regulation of toll-like receptor signaling pathway|toll-like receptor 5 signaling pathway|defense response to bacterium|innate immune response|regu…	path:bom04620,path:bom05132,path:bom05134,path:bom05321	Toll-like receptor signaling pathway|Salmonella infection|Legionellosis|Inflammatory bowel disease (IBD)
BTC	733.027	407.027	684.248	293.621	169.06	282.492	608.101	248.391	1.2907	2.44646	4.77475e-05	0.00352371	BTC	Probetacellulin	GO:0005154,GO:0005615,GO:0005886,GO:0007173,GO:0008083,GO:0008284,GO:0016021,GO:0051781	epidermal growth factor receptor binding|extracellular space|plasma membrane|epidermal growth factor receptor signaling pathway|growth factor activity|positive regulation of cell proliferation|integral component of membrane|positive regulation of cell division	path:bom04012	ErbB signaling pathway
CX3CR1	170.813	163.78	259.413	67.9057	103.718	72.7775	198.002	81.4671	1.28403	2.43518	5.10351e-05	0.00369025	CX3CR1	CX3C chemokine receptor 1	GO:0005654,GO:0006935,GO:0006955,GO:0007200,GO:0007204,GO:0009897,GO:0016021,GO:0016493,GO:0016495,GO:0016525,GO:0019722,GO:0019956,GO:0019957,GO:0019960,GO:0042534,GO:0045428,GO:0050769,GO:0050901,GO:0060326,GO:0071222	nucleoplasm|chemotaxis|immune response|phospholipase C-activating G protein-coupled receptor signaling pathway|positive regulation of cytosolic calcium ion concentration|external side of plasma membrane|integral component of membrane|C-C chemokine receptor activity|C-X3-C chemokine receptor activity|negative regulation of angiogenesis|calcium-mediated signaling|chemokine binding|C-C chemokine bin…	path:bom04060,path:bom04061,path:bom04062	Cytokine-cytokine receptor interaction|Viral protein interaction with cytokine and cytokine receptor|Chemokine signaling pathway
PHKG1	183.257	191.884	205.838	93.7291	77.7885	70.8623	193.66	80.7933	1.2615	2.39744	9.78895e-08	2.18982e-05	Phkg1	Phosphorylase b kinase gamma catalytic chain, skeletal muscle/heart isoform	GO:0004683,GO:0004689,GO:0005516,GO:0005524,GO:0005964,GO:0005977,GO:0005978,GO:0006468,GO:0019899,GO:0050321	calmodulin-dependent protein kinase activity|phosphorylase kinase activity|calmodulin binding|ATP binding|phosphorylase kinase complex|glycogen metabolic process|glycogen biosynthetic process|protein phosphorylation|enzyme binding|tau-protein kinase activity	path:bom04020,path:bom04910,path:bom04922	Calcium signaling pathway|Insulin signaling pathway|Glucagon signaling pathway
GPNMB	1834.83	2102	1590.31	1070.23	359.902	901.101	1842.38	777.078	1.24516	2.37044	0.000689992	0.0241477	GPNMB	Transmembrane glycoprotein NMB	-	-	-	-
ART4	124.434	97.8802	236.855	61.2108	69.4911	64.1591	153.056	64.9537	1.23828	2.35918	0.00167791	0.0437025	ART4	Ecto-ADP-ribosyltransferase 4	GO:0003950,GO:0003956,GO:0005886,GO:0006471,GO:0018120,GO:0031225	NAD+ ADP-ribosyltransferase activity|NAD(P)+-protein-arginine ADP-ribosyltransferase activity|plasma membrane|protein ADP-ribosylation|peptidyl-arginine ADP-ribosylation|anchored component of membrane	-	-
MYOC	426.468	803.393	619.395	240.061	181.507	362.93	616.419	261.499	1.23705	2.35716	0.000232925	0.0113044	MYOC	Myocilin	GO:0001649,GO:0001953,GO:0005741,GO:0005743,GO:0005758,GO:0005783,GO:0005791,GO:0005794,GO:0005929,GO:0014068,GO:0014734,GO:0022011,GO:0030335,GO:0031175,GO:0031410,GO:0033268,GO:0035024,GO:0038031,GO:0038133,GO:0043408,GO:0045162,GO:0046872,GO:0051496,GO:0051497,GO:0051894,GO:0051897,GO:0051901,GO:0060348,GO:0062023,GO:0070062,GO:1900026	osteoblast differentiation|negative regulation of cell-matrix adhesion|mitochondrial outer membrane|mitochondrial inner membrane|mitochondrial intermembrane space|endoplasmic reticulum|rough endoplasmic reticulum|Golgi apparatus|cilium|positive regulation of phosphatidylinositol 3-kinase signaling|skeletal muscle hypertrophy|myelination in peripheral nervous system|positive regulation of cell mig…	-	-
LOC102278697	1537.32	1381.95	1039.53	555.679	281.076	849.39	1319.6	562.049	1.23088	2.3471	0.00099611	0.0310704	HSPA1A	Heat shock 70 kDa protein 1A	GO:0003714,GO:0005524,GO:0005634,GO:0005737,GO:0005813,GO:0005829,GO:0006986,GO:0016887,GO:0031072,GO:0031625,GO:0032436,GO:0032991,GO:0034605,GO:0034620,GO:0042026,GO:0042623,GO:0044183,GO:0051082,GO:0051085,GO:0051787,GO:0090063,GO:0097201,GO:0097718,GO:1901673	transcription corepressor activity|ATP binding|nucleus|cytoplasm|centrosome|cytosol|response to unfolded protein|ATPase activity|heat shock protein binding|ubiquitin protein ligase binding|positive regulation of proteasomal ubiquitin-dependent protein catabolic process|protein-containing complex|cellular response to heat|cellular response to unfolded protein|protein refolding|ATPase activity, cou…	path:bom03040,path:bom04010,path:bom04141,path:bom04144,path:bom04213,path:bom04612,path:bom04915,path:bom05134,path:bom05145,path:bom05162	Spliceosome|MAPK signaling pathway|Protein processing in endoplasmic reticulum|Endocytosis|Longevity regulating pathway - multiple species|Antigen processing and presentation|Estrogen signaling pathway|Legionellosis|Toxoplasmosis|Measles
RNF122	273.754	182.193	251.893	97.5547	71.5654	135.021	235.947	101.381	1.21653	2.32388	0.00013375	0.00751397	Rnf122	RING finger protein 122	GO:0005783,GO:0005794,GO:0016021,GO:0046872	endoplasmic reticulum|Golgi apparatus|integral component of membrane|metal ion binding	-	-
MAOA	3904.95	1255.97	2380.77	1187.87	915.83	1153.91	2513.9	1085.87	1.21084	2.31472	0.00105356	0.0323786	MAOA	Amine oxidase [flavin-containing] A	GO:0005741,GO:0008131,GO:0016021,GO:0042135,GO:0042420	mitochondrial outer membrane|primary amine oxidase activity|integral component of membrane|neurotransmitter catabolic process|dopamine catabolic process	path:bom00260,path:bom00330,path:bom00340,path:bom00350,path:bom00360,path:bom00380,path:bom00982,path:bom04726,path:bom04728,path:bom05030,path:bom05031,path:bom05034	Glycine, serine and threonine metabolism|Arginine and proline metabolism|Histidine metabolism|Tyrosine metabolism|Phenylalanine metabolism|Tryptophan metabolism|Drug metabolism - cytochrome P450|Serotonergic synapse|Dopaminergic synapse|Cocaine addiction|Amphetamine addiction|Alcoholism
SGCA	368.776	227.741	354.343	198.935	112.015	99.5903	316.953	136.847	1.2107	2.3145	0.000482173	0.0186575	SGCA	Alpha-sarcoglycan	-	-	path:bom05410,path:bom05412,path:bom05414,path:bom05416	Hypertrophic cardiomyopathy (HCM)|Arrhythmogenic right ventricular cardiomyopathy (ARVC)|Dilated cardiomyopathy (DCM)|Viral myocarditis
TMTC1	411.762	412.841	498.147	164.504	161.8	256.637	440.917	194.314	1.18179	2.26859	3.27703e-06	0.000386719	TMTC1	Transmembrane and TPR repeat-containing protein 1	GO:0006396,GO:0016021	RNA processing|integral component of membrane	-	-
REEP1	581.445	275.228	501.907	237.192	201.213	164.707	452.86	201.037	1.17097	2.25164	0.000270569	0.0123762	REEP1	Receptor expression-enhancing protein 1	GO:0005737,GO:0005783,GO:0005789,GO:0008017,GO:0016020,GO:0016021,GO:0031849,GO:0031966,GO:0032386,GO:0051205,GO:0071782,GO:0071786	cytoplasm|endoplasmic reticulum|endoplasmic reticulum membrane|microtubule binding|membrane|integral component of membrane|olfactory receptor binding|mitochondrial membrane|regulation of intracellular transport|protein insertion into membrane|endoplasmic reticulum tubular network|endoplasmic reticulum tubular network organization	-	-
LOC102266213	82090	43172	56445.7	36003.4	21768.3	23564.6	60569.2	27112.1	1.15963	2.23401	8.27782e-05	0.0054364	CA1	Carbonic anhydrase 1	GO:0004089,GO:0005737,GO:0008270	carbonate dehydratase activity|cytoplasm|zinc ion binding	path:bom00910	Nitrogen metabolism
SLC12A7	1638	1269.54	1462.49	706.794	540.371	714.369	1456.67	653.844	1.15503	2.22688	1.71283e-09	8.17417e-07	Slc12a7	Solute carrier family 12 member 7	GO:0005887,GO:0006884,GO:0007268,GO:0010107,GO:0015379,GO:0019901,GO:0032991,GO:0055064,GO:0055075,GO:1902476	integral component of plasma membrane|cell volume homeostasis|chemical synaptic transmission|potassium ion import|potassium:chloride symporter activity|protein kinase binding|protein-containing complex|chloride ion homeostasis|potassium ion homeostasis|chloride transmembrane transport	path:bom04966	Collecting duct acid secretion
ABHD1	443.436	533.98	803.615	321.357	180.469	298.771	593.677	266.866	1.15351	2.22454	0.000292361	0.013014	ABHD1	Protein ABHD1	GO:0016021,GO:0016298,GO:0034338,GO:0044255,GO:0047372,GO:0051792,GO:0051793	integral component of membrane|lipase activity|short-chain carboxylesterase activity|cellular lipid metabolic process|acylglycerol lipase activity|medium-chain fatty acid biosynthetic process|medium-chain fatty acid catabolic process	-	-
SAMD11	217.193	141.49	173.882	83.2084	76.7513	79.4807	177.522	79.8135	1.15093	2.22056	1.8826e-05	0.00160435	SAMD11	Sterile alpha motif domain-containing protein 11	GO:0005634	nucleus	-	-
HSPA6	72.3978	70.7451	72.3723	29.649	40.45	27.7704	71.8384	32.6231	1.14183	2.20661	0.00081703	0.026829	HSPA6	Heat shock 70 kDa protein 6	-	-	path:bom03040,path:bom04010,path:bom04141,path:bom04144,path:bom04213,path:bom04612,path:bom04915,path:bom05134,path:bom05145,path:bom05162	Spliceosome|MAPK signaling pathway|Protein processing in endoplasmic reticulum|Endocytosis|Longevity regulating pathway - multiple species|Antigen processing and presentation|Estrogen signaling pathway|Legionellosis|Toxoplasmosis|Measles
ADCK3	1106.33	482.617	1011.33	355.788	289.373	535.298	866.76	393.486	1.13881	2.202	0.00166475	0.0434932	COQ8A	Atypical kinase COQ8A, mitochondrial	GO:0005524,GO:0005739,GO:0006468,GO:0006744,GO:0016021,GO:0016301,GO:0016310,GO:0031314,GO:0043531	ATP binding|mitochondrion|protein phosphorylation|ubiquinone biosynthetic process|integral component of membrane|kinase activity|phosphorylation|extrinsic component of mitochondrial inner membrane|ADP binding	-	-
SESN3	894.791	636.706	754.74	399.783	301.819	336.117	762.079	345.907	1.13856	2.2016	7.49831e-08	1.7315e-05	SESN3	Sestrin-3	GO:0005634,GO:0005737,GO:0016239,GO:0016684,GO:0031932,GO:0032868,GO:0034198,GO:0038203,GO:0042149,GO:0042593,GO:0046626,GO:0051896,GO:0070728,GO:0071230,GO:0071233,GO:1901031,GO:1904262,GO:1990253	nucleus|cytoplasm|positive regulation of macroautophagy|oxidoreductase activity, acting on peroxide as acceptor|TORC2 complex|response to insulin|cellular response to amino acid starvation|TORC2 signaling|cellular response to glucose starvation|glucose homeostasis|regulation of insulin receptor signaling pathway|regulation of protein kinase B signaling|leucine binding|cellular response to amino a…	path:bom04115,path:bom04211	p53 signaling pathway|Longevity regulating pathway
SMAD9	511.309	382.799	473.71	248.669	226.105	148.428	455.939	207.734	1.13401	2.19468	1.36373e-05	0.00125157	Smad9	Mothers against decapentaplegic homolog 9	GO:0001657,GO:0001880,GO:0003677,GO:0003700,GO:0005634,GO:0005654,GO:0005667,GO:0005737,GO:0005829,GO:0006468,GO:0007179,GO:0030509,GO:0030901,GO:0030902,GO:0045597,GO:0045893,GO:0046872,GO:0051216,GO:0060348,GO:0060395,GO:0071407	ureteric bud development|Mullerian duct regression|DNA binding|DNA-binding transcription factor activity|nucleus|nucleoplasm|transcription factor complex|cytoplasm|cytosol|protein phosphorylation|transforming growth factor beta receptor signaling pathway|BMP signaling pathway|midbrain development|hindbrain development|positive regulation of cell differentiation|positive regulation of transcriptio…	path:bom04350,path:bom04550	TGF-beta signaling pathway|Signaling pathways regulating pluripotency of stem cells
PCP4	4011.29	2024.47	4352.68	1642.17	1259.14	1876.89	3462.81	1592.73	1.12033	2.17397	0.000295129	0.0130476	PCP4	Calmodulin regulator protein PCP4	GO:0005509,GO:0005516,GO:0045666,GO:0099004	calcium ion binding|calmodulin binding|positive regulation of neuron differentiation|calmodulin dependent kinase signaling pathway	-	-
CTSF	1909.49	1447.85	1702.16	814.869	577.709	936.532	1686.5	776.37	1.11873	2.17155	1.15096e-06	0.000166448	CTSF	Cathepsin F	GO:0004197,GO:0005615,GO:0005764,GO:0006508,GO:0019886,GO:0043202,GO:0051603,GO:0070062,GO:1903561	cysteine-type endopeptidase activity|extracellular space|lysosome|proteolysis|antigen processing and presentation of exogenous peptide antigen via MHC class II|lysosomal lumen|proteolysis involved in cellular protein catabolic process|extracellular exosome|extracellular vesicle	path:bom04142,path:bom04210	Lysosome|Apoptosis
BICD1	177.601	152.15	270.691	67.9057	88.1603	120.657	200.148	92.2412	1.11821	2.17078	0.00124527	0.0357324	BICD1	Protein bicaudal D homolog 1	GO:0005200,GO:0005794,GO:0005802,GO:0005813,GO:0005829,GO:0005856,GO:0006396,GO:0008093,GO:0008298,GO:0009653,GO:0016020,GO:0016032,GO:0017137,GO:0019901,GO:0031410,GO:0031871,GO:0033365,GO:0034063,GO:0034452,GO:0045505,GO:0048260,GO:0048471,GO:0070507,GO:0070840,GO:0072385,GO:0072393,GO:0072517,GO:1900275,GO:1900276,GO:1900737,GO:1904781	structural constituent of cytoskeleton|Golgi apparatus|trans-Golgi network|centrosome|cytosol|cytoskeleton|RNA processing|cytoskeletal adaptor activity|intracellular mRNA localization|anatomical structure morphogenesis|membrane|viral process|Rab GTPase binding|protein kinase binding|cytoplasmic vesicle|proteinase activated receptor binding|protein localization to organelle|stress granule assembly…	-	-
IQGAP2	2753.38	1905.27	2071.54	1135.27	1055.85	913.549	2243.4	1034.89	1.11594	2.16736	2.82616e-08	8.99158e-06	IQGAP2	Ras GTPase-activating-like protein IQGAP2	GO:0003779,GO:0005095,GO:0005516,GO:0005547,GO:0005737,GO:0005829,GO:0005874,GO:0005886,GO:0005902,GO:0007165,GO:0009986,GO:0015629,GO:0017048,GO:0030027,GO:0030175,GO:0030667,GO:0034314,GO:0043312,GO:0048365,GO:0051015,GO:0070062,GO:0070493,GO:0071933	actin binding|GTPase inhibitor activity|calmodulin binding|phosphatidylinositol-3,4,5-trisphosphate binding|cytoplasm|cytosol|microtubule|plasma membrane|microvillus|signal transduction|cell surface|actin cytoskeleton|Rho GTPase binding|lamellipodium|filopodium|secretory granule membrane|Arp2/3 complex-mediated actin nucleation|neutrophil degranulation|Rac GTPase binding|actin filament binding|ex…	path:bom04810	Regulation of actin cytoskeleton
EPB41L3	811.081	497.154	1022.61	271.623	402.426	407.937	776.949	360.662	1.10737	2.15453	0.000360642	0.0151417	EPB41L3	Band 4.1-like protein 3	-	-	-	-
BANP	397.057	591.158	471.83	247.713	237.514	194.393	486.681	226.54	1.10419	2.14978	1.53885e-06	0.000209825	BANP	Protein BANP	GO:0003677,GO:0005634,GO:0006325,GO:0007049,GO:0007275	DNA binding|nucleus|chromatin organization|cell cycle|multicellular organism development	-	-
IL1R2	4243.19	3193.22	3527.45	1535.05	1149.2	2425.6	3654.62	1703.28	1.10122	2.14536	0.000133211	0.00751397	IL1R2	Interleukin-1 receptor type 2	-	-	path:bom04060,path:bom04640,path:bom05146,path:bom05166,path:bom05202,path:bom05215,path:bom05418	Cytokine-cytokine receptor interaction|Hematopoietic cell lineage|Amoebiasis|Human T-cell leukemia virus 1 infection|Transcriptional misregulation in cancer|Prostate cancer|Fluid shear stress and atherosclerosis
CST6	1619.9	684.192	1342.18	400.74	741.584	558.28	1215.42	566.868	1.10038	2.14411	0.00195075	0.0489123	CST6	Cystatin-M	-	-	-	-
TNFSF12	98.4157	71.7142	106.209	43.9953	43.5616	42.1344	92.1129	43.2304	1.09094	2.13013	0.000641902	0.0232228	Tnfsf12	Tumor necrosis factor ligand superfamily member 12	GO:0001525,GO:0005125,GO:0005164,GO:0005576,GO:0005615,GO:0005886,GO:0006955,GO:0016021,GO:0030154,GO:0045732,GO:0048471,GO:0097191,GO:2001238	angiogenesis|cytokine activity|tumor necrosis factor receptor binding|extracellular region|extracellular space|plasma membrane|immune response|integral component of membrane|cell differentiation|positive regulation of protein catabolic process|perinuclear region of cytoplasm|extrinsic apoptotic signaling pathway|positive regulation of extrinsic apoptotic signaling pathway	path:bom04060	Cytokine-cytokine receptor interaction
IGFBP5	14885.7	8402.19	8185.59	5688.78	4811.48	4317.81	10491.1	4939.36	1.08671	2.12389	5.94631e-05	0.00419376	IGFBP5	Insulin-like growth factor-binding protein 5	GO:0001558,GO:0001649,GO:0001968,GO:0005615,GO:0006006,GO:0007565,GO:0010906,GO:0014912,GO:0017148,GO:0031069,GO:0031994,GO:0031995,GO:0042567,GO:0042593,GO:0043568,GO:0043569,GO:0044342,GO:0045668,GO:0045926,GO:0048286,GO:0048662,GO:0051146,GO:0051897,GO:0060056,GO:0060416,GO:0071320,GO:1901862,GO:1904205,GO:1904707,GO:1904754	regulation of cell growth|osteoblast differentiation|fibronectin binding|extracellular space|glucose metabolic process|female pregnancy|regulation of glucose metabolic process|negative regulation of smooth muscle cell migration|negative regulation of translation|hair follicle morphogenesis|insulin-like growth factor I binding|insulin-like growth factor II binding|insulin-like growth factor ternar…	-	-
POSTN	23326.8	25635.9	29633.2	15076	8769.36	13413.1	26198.6	12419.5	1.07687	2.10946	4.44078e-06	0.000481657	POSTN	Periostin	GO:0001501,GO:0001666,GO:0001953,GO:0003073,GO:0005201,GO:0005615,GO:0005802,GO:0007155,GO:0008201,GO:0008593,GO:0009612,GO:0014850,GO:0014911,GO:0030198,GO:0031012,GO:0031594,GO:0032355,GO:0044344,GO:0046872,GO:0050839,GO:0062023,GO:0071307,GO:0071356,GO:0071560,GO:1900025,GO:1904209,GO:1990138,GO:1990523	skeletal system development|response to hypoxia|negative regulation of cell-matrix adhesion|regulation of systemic arterial blood pressure|extracellular matrix structural constituent|extracellular space|trans-Golgi network|cell adhesion|heparin binding|regulation of Notch signaling pathway|response to mechanical stimulus|response to muscle activity|positive regulation of smooth muscle cell migrat…	-	-
AK1	731.896	391.521	714.324	321.357	344.344	206.841	612.581	290.847	1.07467	2.10624	0.00074317	0.025293	AK1	Adenylate kinase isoenzyme 1	GO:0001520,GO:0004017,GO:0004550,GO:0005524,GO:0005829,GO:0005886,GO:0006165,GO:0006172,GO:0007050,GO:0009142,GO:0046033,GO:0046034	outer dense fiber|adenylate kinase activity|nucleoside diphosphate kinase activity|ATP binding|cytosol|plasma membrane|nucleoside diphosphate phosphorylation|ADP biosynthetic process|cell cycle arrest|nucleoside triphosphate biosynthetic process|AMP metabolic process|ATP metabolic process	path:bom00230,path:bom00730	Purine metabolism|Thiamine metabolism
SNN	3366.5	1901.4	2011.39	1236.65	774.774	1448.85	2426.43	1153.42	1.07256	2.10317	0.000593221	0.0218895	SNN	Stannin	GO:0005741,GO:0016021,GO:0046872	mitochondrial outer membrane|integral component of membrane|metal ion binding	-	-
SFRP1	2851.79	1539.92	2225.68	805.305	1102.52	1294.67	2205.8	1067.5	1.04691	2.06609	0.000204089	0.0101456	SFRP1	Secreted frizzled-related protein 1	GO:0001954,GO:0005109,GO:0005615,GO:0005886,GO:0007275,GO:0017147,GO:0030036,GO:0034446,GO:0035567,GO:0043547,GO:0045765,GO:0051496,GO:0051894,GO:0060070,GO:0090090	positive regulation of cell-matrix adhesion|frizzled binding|extracellular space|plasma membrane|multicellular organism development|Wnt-protein binding|actin cytoskeleton organization|substrate adhesion-dependent cell spreading|non-canonical Wnt signaling pathway|positive regulation of GTPase activity|regulation of angiogenesis|positive regulation of stress fiber assembly|positive regulation of f…	path:bom04310	Wnt signaling pathway
PARM1	340.496	217.081	381.6	148.245	159.726	147.47	313.059	151.814	1.04414	2.06214	0.000120527	0.00707209	PARM1	Prostate androgen-regulated mucin-like protein 1	GO:0000139,GO:0005634,GO:0005769,GO:0005770,GO:0005794,GO:0005829,GO:0005886,GO:0010008,GO:0016021,GO:0043231,GO:0051973	Golgi membrane|nucleus|early endosome|late endosome|Golgi apparatus|cytosol|plasma membrane|endosome membrane|integral component of membrane|intracellular membrane-bounded organelle|positive regulation of telomerase activity	-	-
ADAMTS6	196.831	289.764	357.162	165.46	154.54	91.9295	281.253	137.31	1.03606	2.05062	0.00199476	0.0496723	ADAMTS6	A disintegrin and metalloproteinase with thrombospondin motifs 6	GO:0003279,GO:0004222,GO:0005576,GO:0008237,GO:0035904,GO:0046872,GO:0060976	cardiac septum development|metalloendopeptidase activity|extracellular region|metallopeptidase activity|aorta development|metal ion binding|coronary vasculature development	-	-
NR1D1	926.465	752.999	751.921	502.12	371.311	324.626	810.462	399.352	1.02048	2.02859	6.2161e-06	0.000644898	NR1D1	Nuclear receptor subfamily 1 group D member 1	GO:0000122,GO:0000790,GO:0000976,GO:0000977,GO:0000981,GO:0001078,GO:0001222,GO:0003707,GO:0005634,GO:0005737,GO:0005978,GO:0007275,GO:0008134,GO:0008270,GO:0009755,GO:0010498,GO:0010871,GO:0016604,GO:0019216,GO:0020037,GO:0030154,GO:0030374,GO:0030425,GO:0032922,GO:0033993,GO:0034144,GO:0035947,GO:0038023,GO:0042632,GO:0042752,GO:0043197,GO:0044321,GO:0045598,GO:0045892,GO:0045893,GO:0045944,GO:…	negative regulation of transcription by RNA polymerase II|nuclear chromatin|transcription regulatory region sequence-specific DNA binding|RNA polymerase II regulatory region sequence-specific DNA binding|DNA-binding transcription factor activity, RNA polymerase II-specific|proximal promoter DNA-binding transcription repressor activity, RNA polymerase II-specific|transcription corepressor binding|…	path:bom04710	Circadian rhythm
EGLN3	3452.47	2511.94	2214.41	1439.41	1197.94	1417.25	2726.27	1351.53	1.01197	2.01667	2.28039e-06	0.000288924	EGLN3	Egl nine homolog 3	GO:0001666,GO:0005506,GO:0005634,GO:0005654,GO:0005737,GO:0005829,GO:0006915,GO:0006919,GO:0006974,GO:0016706,GO:0018126,GO:0018401,GO:0031418,GO:0031545,GO:0042127,GO:0043523,GO:0061418	response to hypoxia|iron ion binding|nucleus|nucleoplasm|cytoplasm|cytosol|apoptotic process|activation of cysteine-type endopeptidase activity involved in apoptotic process|cellular response to DNA damage stimulus|oxidoreductase activity, acting on paired donors, with incorporation or reduction of molecular oxygen, 2-oxoglutarate as one donor, and incorporation of one atom each of oxygen into bo…	path:bom04066,path:bom05200,path:bom05211	HIF-1 signaling pathway|Pathways in cancer|Renal cell carcinoma
WDR27	106.334	87.22	104.329	63.1236	41.4872	43.092	99.2944	49.2343	1.00976	2.01358	0.00156817	0.0420441	WDR27	WD repeat-containing protein 27	GO:0005654	nucleoplasm	-	-
RRAGD	73.529	95.942	115.608	43.9953	47.7103	50.7527	95.0263	47.4861	1.00397	2.00551	0.00182518	0.0463316	RRAGD	Ras-related GTP-binding protein D	GO:0003924,GO:0005525,GO:0005634,GO:0005654,GO:0005737,GO:0005764,GO:0005813,GO:0005829,GO:0007050,GO:0009267,GO:0010506,GO:0016241,GO:0019003,GO:0032008,GO:0034448,GO:0034613,GO:0046982,GO:0051020,GO:0071230,GO:0071233,GO:1904263,GO:1990131,GO:1990253	GTPase activity|GTP binding|nucleus|nucleoplasm|cytoplasm|lysosome|centrosome|cytosol|cell cycle arrest|cellular response to starvation|regulation of autophagy|regulation of macroautophagy|GDP binding|positive regulation of TOR signaling|EGO complex|cellular protein localization|protein heterodimerization activity|GTPase binding|cellular response to amino acid stimulus|cellular response to leucin…	path:bom04140,path:bom04150	Autophagy - animal|mTOR signaling pathway
PTGR1	565.608	492.308	447.393	277.361	246.849	227.909	501.77	250.706	1.00002	2.00002	1.27446e-07	2.72335e-05	PTGR1	Prostaglandin reductase 1	GO:0005737,GO:0032440,GO:0036132,GO:0047522	cytoplasm|2-alkenal reductase [NAD(P)] activity|13-prostaglandin reductase activity|15-oxoprostaglandin 13-oxidase activity	-	-
										1
										1
										1
										1
										1
										1
										1
										1
										1
										1
										1
										1
										1
										1
										1
										1
										1
										1
										1
										1
										1
										1
										1
										1
										1
										1
										1
										1
										1
										1
										1
										1
										1
										1
										1
										1
										1
										1
										1
										1
										1
										1
										1
										1
										1
										1
										1
										1
										1
										1
										1
										1
										1
										1
										1
										1
										1
										1
										1
										1
										1
										1
										1
										1
										1
										1
										1
										1
										1
										1
										1
										1
										1
										1
										1
										1
										1
										1
										1
										1
										1
										1
										1
										1
										1
										1
										1
										1
										1
										1
										1
										1
										1
										1
										1
										1
										1
										1
										1
										1
										1
										1
										1
										1
										1
										1
										1
										1
										1
										1
										1
										1
										1
										1
										1
										1
										1
										1
										1
										1
										1
										1
										1
										1
										1
										1
										1
										1
										1
										1
										1
										1
										1
										1
										1
										1
										1
										1
										1
										1
										1
										1
										1
										1
										1
										1
										1
										1
										1
										1
										1
										1
										1
										1
										1
										1
										1
										1
										1
										1
										1
										1
										1
										1
										1
										1
										1
										1
										1
										1
										1
										1
										1
										1
										1
										1
										1
										1
										1
										1
										1
										1
										1
										1
										1
										1
										1
										1
										1
										1
										1
										1
										1
										1
										1
										1
										1
										1
										1
										1
										1
										1
										1
										1
										1
										1
										1
										1
										1
										1
										1
										1
										1
										1
										1
										1
										1
										1
										1
										1
										1
										1
										1
										1
										1
										1
										1
										1
										1
										1
										1
										1
										1
										1
										1
										1
										1
										1
										1
										1
										1
										1
										1
										1
										1
										1
										1
										1
										1
										1
										1
										1
										1
										1
										1
										1
										1
										1
										1
										1
										1
										1
										1
										1
										1
										1
										1
										1
										1
										1
										1
										1
										1
										1
										1
										1
										1
										1
										1
										1
										1
										1
										1
										1
										1
										1
										1
										1
										1
										1
										1
										1
										1
										1
										1
										1
										1
										1
										1
										1
										1
										1
										1
										1
										1
										1
										1
										1
										1
										1
										1
										1
										1
										1
										1
										1
										1
										1
										1
										1
										1
										1
										1
										1
										1
										1
										1
										1
										1
										1
										1
										1
										1
										1
										1
										1
										1
										1
										1
										1
										1
										1
										1
										1
										1
										1
										1
										1
										1
										1
										1
										1
										1
										1
										1
										1
										1
										1
										1
										1
										1
										1
										1
										1
										1
										1
										1
										1
										1
										1
										1
										1
										1
										1
										1
										1
										1
										1
										1
										1
										1
										1
										1
										1
										1
										1
										1
										1
										1
										1
										1
										1
										1
										1
										1
										1
										1
										1
										1
										1
										1
										1
										1
										1
										1
										1
										1
										1
										1
										1
										1
										1
										1
										1
										1
										1
										1
										1
										1
										1
										1
										1
										1
										1
										1
										1
										1
										1
										1
										1
										1
										1
										1
										1
										1
										1
										1
										1
										1
										1
										1
										1
										1
										1
										1
										1
										1
										1
										1
										1
										1
										1
										1
										1
										1
										1
										1
										1
										1
										1
										1
										1
										1
										1
										1
										1
										1
										1
										1
										1
										1
										1
										1
										1
										1
										1
										1
										1
										1
										1
										1
										1
										1
										1
										1
										1
										1
										1
										1
										1
										1
										1
										1
										1
										1
										1
										1
										1
										1
										1
										1
										1
										1
										1
										1
										1
										1
										1
										1
										1
										1
										1
										1
										1
										1
										1
										1
										1
										1
										1
										1
										1
										1
										1
										1
										1
										1
										1
										1
										1
										1
										1
										1
										1
										1
										1
										1
										1
										1
										1
										1
										1
										1
										1
										1
										1
										1
										1
										1
										1
										1
										1
										1
										1
										1
										1
										1
										1
										1
										1
										1
										1
										1
										1
										1
										1
										1
										1
										1
										1
										1
										1
										1
										1
										1
										1
										1
										1
										1
										1
										1
										1
										1
										1
										1
										1
										1
										1
										1
										1
										1
										1
										1
										1
										1
										1
										1
										1
										1
										1
										1
										1
										1
										1
										1
										1
										1
										1
										1
										1
										1
										1
										1
										1
										1
										1
										1
										1
										1
										1
										1
										1
										1
										1
										1
										1
										1
										1
										1
										1
										1
										1
										1
										1
										1
										1
										1
										1
										1
										1
										1
										1
										1
										1
										1
										1
										1
										1
										1
										1
										1
										1
										1
										1
										1
										1
										1
										1
										1
										1
										1
										1
										1
										1
										1
										1
										1
										1
										1
										1
										1
										1
										1
										1
										1
										1
										1
										1
										1
										1
										1
										1
										1
										1
										1
										1
										1
										1
										1
										1
										1
										1
										1
										1
										1
										1
										1
										1
										1
										1
										1
										1
										1
										1
										1
										1
										1
										1
										1
										1
										1
										1
										1
										1
										1
										1
										1
										1
										1
										1
										1
										1
										1
										1
										1
										1
										1
										1
										1
										1
										1
										1
										1
										1
										1
										1
										1
										1
										1
										1
										1
										1
										1
										1
										1
										1
										1
										1
										1
										1
										1
										1
										1
										1
										1
										1
										1
										1
										1
										1
										1
										1
										1
										1
										1
										1
										1
										1
										1
										1
										1
										1
										1
										1
										1
										1
										1
										1
										1
										1
										1
										1
										1
										1
										1
										1
										1
										1
										1
										1
										1
										1
										1
										1
										1
										1
										1
										1
										1
										1
										1
										1
										1
										1
										1
										1
										1
										1
										1
										1
										1
										1
										1
										1
										1
										1
										1
										1
										1
										1
										1
										1
										1
										1
										1
										1
										1
										1
										1
										1
										1
										1
										1
										1
										1
										1
										1
										1
										1
										1
										1
										1
										1
										1
										1
										1
										1
										1

## Sheet: G60dvsG20d_deg_down
gene_id	S60d_1_T	S60d_2_T	S60d_3_T	S20d_1_T	S20d_2_T	S20d_3_T	G60d	G20d	log2FoldChange	FoldChange(FC)	pvalue	padj	gene_name	description	GO_id	GO_term	pathway	pathway_description
ANXA1	25300.8	26451.9	22736.2	45686.2	69268.1	43835.1	24829.6	52929.8	-1.09201	0.469106	5.23744e-07	8.92671e-05	ANXA1	Annexin A1	GO:0001891,GO:0002250,GO:0002548,GO:0002685,GO:0005198,GO:0005509,GO:0005544,GO:0005615,GO:0005634,GO:0005829,GO:0006909,GO:0006954,GO:0007166,GO:0007187,GO:0008360,GO:0010165,GO:0014839,GO:0016020,GO:0016323,GO:0016324,GO:0016328,GO:0019834,GO:0030073,GO:0030216,GO:0030659,GO:0030674,GO:0030850,GO:0031018,GO:0031232,GO:0031313,GO:0031340,GO:0031394,GO:0031514,GO:0031532,GO:0031901,GO:0032355,GO:…	phagocytic cup|adaptive immune response|monocyte chemotaxis|regulation of leukocyte migration|structural molecule activity|calcium ion binding|calcium-dependent phospholipid binding|extracellular space|nucleus|cytosol|phagocytosis|inflammatory response|cell surface receptor signaling pathway|G protein-coupled receptor signaling pathway, coupled to cyclic nucleotide second messenger|regulation of …	-	-
S100A9	18201.3	14631.6	28388.8	52488.3	86661.6	49632.4	20407.2	62927.4	-1.6246	0.324301	2.12572e-07	4.00447e-05	S100A9	Protein S100-A9	GO:0002523,GO:0005509,GO:0005576,GO:0005737,GO:0005856,GO:0005886,GO:0006914,GO:0006915,GO:0006919,GO:0008017,GO:0008270,GO:0016209,GO:0030593,GO:0035662,GO:0045087,GO:0050544,GO:0050729,GO:0050786,GO:0070488,GO:2001244	leukocyte migration involved in inflammatory response|calcium ion binding|extracellular region|cytoplasm|cytoskeleton|plasma membrane|autophagy|apoptotic process|activation of cysteine-type endopeptidase activity involved in apoptotic process|microtubule binding|zinc ion binding|antioxidant activity|neutrophil chemotaxis|Toll-like receptor 4 binding|innate immune response|arachidonic acid binding…	path:bom04657	IL-17 signaling pathway
PPL	8358.55	10637	6115.93	12875.3	17279.4	20687	8370.48	16947.2	-1.01768	0.493911	0.000119886	0.00706341	PPL	Periplakin	GO:0001533,GO:0005198,GO:0005200,GO:0005634,GO:0005737,GO:0005739,GO:0005829,GO:0005856,GO:0009612,GO:0016020,GO:0030057,GO:0042060,GO:0045104,GO:0045296,GO:0070062,GO:0070268	cornified envelope|structural molecule activity|structural constituent of cytoskeleton|nucleus|cytoplasm|mitochondrion|cytosol|cytoskeleton|response to mechanical stimulus|membrane|desmosome|wound healing|intermediate filament cytoskeleton organization|cadherin binding|extracellular exosome|cornification	-	-
EMP1	7755.61	10143.7	4840.49	14682.9	19802.9	19547.5	7579.93	18011.1	-1.24864	0.420844	1.0816e-05	0.00100554	EMP1	Epithelial membrane protein 1	GO:0016021	integral component of membrane	-	-
ACTA2	3788.44	10347.2	6378.17	19785.4	29933	29607	6837.93	26441.8	-1.95113	0.258613	2.99456e-08	9.32023e-06	ACTA2	Actin, aortic smooth muscle	GO:0005524,GO:0005615,GO:0005737,GO:0005829,GO:0006936,GO:0008217,GO:0009615,GO:0010628,GO:0014829,GO:0015629,GO:0019901,GO:0030027,GO:0030175,GO:0030485,GO:0032991,GO:0044297,GO:0045893,GO:0070062,GO:0072144,GO:0090131	ATP binding|extracellular space|cytoplasm|cytosol|muscle contraction|regulation of blood pressure|response to virus|positive regulation of gene expression|vascular smooth muscle contraction|actin cytoskeleton|protein kinase binding|lamellipodium|filopodium|smooth muscle contractile fiber|protein-containing complex|cell body|positive regulation of transcription, DNA-templated|extracellular exosome…	path:bom04270,path:bom04371,path:bom04926	Vascular smooth muscle contraction|Apelin signaling pathway|Relaxin signaling pathway
S100A8	6510.14	4694.37	9274	14521.3	21076.5	14839.9	6826.17	16812.6	-1.30036	0.406024	4.37925e-06	0.000481657	S100A8	Protein S100-A8	GO:0002523,GO:0002793,GO:0005509,GO:0005615,GO:0005829,GO:0005886,GO:0006914,GO:0006915,GO:0006919,GO:0008017,GO:0008270,GO:0014002,GO:0016209,GO:0018119,GO:0030593,GO:0035662,GO:0045087,GO:0045111,GO:0050544,GO:0050729,GO:0050786,GO:0070488,GO:2001244	leukocyte migration involved in inflammatory response|positive regulation of peptide secretion|calcium ion binding|extracellular space|cytosol|plasma membrane|autophagy|apoptotic process|activation of cysteine-type endopeptidase activity involved in apoptotic process|microtubule binding|zinc ion binding|astrocyte development|antioxidant activity|peptidyl-cysteine S-nitrosylation|neutrophil chemot…	path:bom04657	IL-17 signaling pathway
LOC102282262	4701.33	5177.96	4775.64	12117.8	22023.5	10261.6	4884.98	14801	-1.59924	0.330051	3.53062e-08	1.05308e-05	-	-	-	-	-	-
LOC102287056	4813.32	3711.7	4993.69	12379.9	9288.99	9721.55	4506.24	10463.5	-1.21541	0.43065	4.53685e-10	2.40571e-07	Wfdc18	WAP four-disulfide core domain protein 18	GO:0005576,GO:0030414	extracellular region|peptidase inhibitor activity	-	-
AQP3	4432.1	5245.8	3744.56	7585.36	15546.3	7742.19	4474.15	10291.3	-1.20171	0.434759	0.000101334	0.00622661	AQP3	Aquaporin-3	GO:0002684,GO:0005634,GO:0005737,GO:0005911,GO:0015254,GO:0015840,GO:0016021,GO:0016323,GO:0032526,GO:0042476,GO:0070295,GO:0071456,GO:0090650	positive regulation of immune system process|nucleus|cytoplasm|cell-cell junction|glycerol channel activity|urea transport|integral component of membrane|basolateral plasma membrane|response to retinoic acid|odontogenesis|renal water absorption|cellular response to hypoxia|cellular response to oxygen-glucose deprivation	path:bom04962	Vasopressin-regulated water reabsorption
DMBT1	1269.22	2122.35	1465.31	12286.2	10848.9	3998.93	1618.96	9044.67	-2.48191	0.179008	2.85275e-10	1.57088e-07	DMBT1	Deleted in malignant brain tumors 1 protein	-	-	path:bom04970	Salivary secretion
LPO	1145.92	1880.08	1549.9	7488.76	8916.64	6519.33	1525.3	7641.58	-2.32443	0.199654	6.97798e-24	4.99518e-20	LPO	Lactoperoxidase	-	-	path:bom04970	Salivary secretion
DMKN	1720.58	746.216	1406.09	2748.75	3093.91	3469.38	1290.96	3104.01	-1.26598	0.415817	2.81655e-05	0.00225046	DMKN	Dermokine	GO:0005615,GO:1903575	extracellular space|cornified envelope assembly	-	-
ITGA5	696.829	1390.67	1569.63	1777.03	2776.53	3713.57	1219.05	2755.71	-1.17634	0.442472	0.00108881	0.0329566	ITGA5	Integrin alpha-5	GO:0001525,GO:0001618,GO:0001726,GO:0005154,GO:0005161,GO:0005178,GO:0005783,GO:0005794,GO:0005886,GO:0005925,GO:0007044,GO:0007155,GO:0007157,GO:0007159,GO:0007229,GO:0007565,GO:0007613,GO:0008305,GO:0009897,GO:0009986,GO:0010811,GO:0030198,GO:0030335,GO:0030949,GO:0031410,GO:0031589,GO:0033627,GO:0033631,GO:0034113,GO:0035313,GO:0035987,GO:0043184,GO:0045202,GO:0046872,GO:0050731,GO:0050900,GO:…	angiogenesis|virus receptor activity|ruffle|epidermal growth factor receptor binding|platelet-derived growth factor receptor binding|integrin binding|endoplasmic reticulum|Golgi apparatus|plasma membrane|focal adhesion|cell-substrate junction assembly|cell adhesion|heterophilic cell-cell adhesion via plasma membrane cell adhesion molecules|leukocyte cell-cell adhesion|integrin-mediated signaling …	path:bom04145,path:bom04151,path:bom04510,path:bom04512,path:bom04640,path:bom04810,path:bom05100,path:bom05133,path:bom05135,path:bom05165,path:bom05168,path:bom05205,path:bom05206,path:bom05410,path:bom05412,path:bom05414	Phagosome|PI3K-Akt signaling pathway|Focal adhesion|ECM-receptor interaction|Hematopoietic cell lineage|Regulation of actin cytoskeleton|Bacterial invasion of epithelial cells|Pertussis|Yersinia infection|Human papillomavirus infection|Herpes simplex virus 1 infection|Proteoglycans in cancer|MicroRNAs in cancer|Hypertrophic cardiomyopathy (HCM)|Arrhythmogenic right ventricular cardiomyopathy (ARV…
LOC102282827	1133.48	1336.4	1148.56	2046.74	3343.87	2158.43	1206.15	2516.34	-1.06071	0.479396	5.64972e-06	0.000594758	H1F0	Histone H1.0	GO:0000122,GO:0000786,GO:0000790,GO:0003680,GO:0003690,GO:0005634,GO:0005719,GO:0005794,GO:0006334,GO:0006342,GO:0006355,GO:0015629,GO:0016584,GO:0016604,GO:0017053,GO:0030261,GO:0031492,GO:0031936,GO:0045910,GO:2000679	negative regulation of transcription by RNA polymerase II|nucleosome|nuclear chromatin|AT DNA binding|double-stranded DNA binding|nucleus|nuclear euchromatin|Golgi apparatus|nucleosome assembly|chromatin silencing|regulation of transcription, DNA-templated|actin cytoskeleton|nucleosome positioning|nuclear body|transcriptional repressor complex|chromosome condensation|nucleosomal DNA binding|negat…	-	-
STEFIN-C	1197.96	1100.91	813.954	1758.85	3024.42	1874.98	1037.61	2219.42	-1.09708	0.467463	4.86312e-05	0.00353428	-	Stefin-C	GO:0004869,GO:0005829	cysteine-type endopeptidase inhibitor activity|cytosol	-	-
LOC102270358	765.833	1164.87	900.425	9278.22	6201.3	2944.62	943.71	6141.38	-2.70201	0.153679	1.04355e-12	1.06717e-09	DMBT1	Deleted in malignant brain tumors 1 protein	GO:0005044,GO:0007275,GO:0009897,GO:0015031,GO:0016021,GO:0019898,GO:0030154,GO:0030658,GO:0031012,GO:0035375,GO:0042589,GO:0050829,GO:0050830	scavenger receptor activity|multicellular organism development|external side of plasma membrane|protein transport|integral component of membrane|extrinsic component of membrane|cell differentiation|transport vesicle membrane|extracellular matrix|zymogen binding|zymogen granule membrane|defense response to Gram-negative bacterium|defense response to Gram-positive bacterium	path:bom04970	Salivary secretion
SULT2B1	1119.9	782.073	662.63	1609.65	2489.23	1783.05	854.869	1960.65	-1.19807	0.435859	7.46696e-06	0.000747584	SULT2B1	Sulfotransferase family cytosolic 2B member 1	GO:0000103,GO:0003676,GO:0004027,GO:0005634,GO:0005737,GO:0005783,GO:0005829,GO:0008202,GO:0008203,GO:0008285,GO:0015485,GO:0043231,GO:0045606,GO:0050294,GO:0050427,GO:0070062,GO:1990239	sulfate assimilation|nucleic acid binding|alcohol sulfotransferase activity|nucleus|cytoplasm|endoplasmic reticulum|cytosol|steroid metabolic process|cholesterol metabolic process|negative regulation of cell proliferation|cholesterol binding|intracellular membrane-bounded organelle|positive regulation of epidermal cell differentiation|steroid sulfotransferase activity|3'-phosphoadenosine 5'-phosp…	path:bom00140	Steroid hormone biosynthesis
GJB6	978.501	906.119	674.849	1865.02	2971.52	2605.63	853.156	2480.72	-1.5402	0.343837	1.69633e-10	1.01193e-07	GJB6	Gap junction beta-6 protein	GO:0005922,GO:0007154,GO:0007605,GO:0016021,GO:0042471	connexin complex|cell communication|sensory perception of sound|integral component of membrane|ear morphogenesis	-	-
SCEL	515.834	1399.4	477.47	2123.25	2232.01	2592.22	797.567	2315.83	-1.53761	0.344454	0.000103002	0.00627516	SCEL	Sciellin	GO:0001533,GO:0005737,GO:0008544,GO:0009612,GO:0009792,GO:0030216,GO:0046872,GO:0048471,GO:0070062,GO:0090263	cornified envelope|cytoplasm|epidermis development|response to mechanical stimulus|embryo development ending in birth or egg hatching|keratinocyte differentiation|metal ion binding|perinuclear region of cytoplasm|extracellular exosome|positive regulation of canonical Wnt signaling pathway	-	-
LOC102275351	493.21	816.961	1058.33	1823.89	4481.66	1520.67	789.5	2608.74	-1.72394	0.30272	6.39917e-05	0.00444743	SAMD9	Sterile alpha motif domain-containing protein 9	GO:0005737,GO:0005829,GO:0034058,GO:0043231	cytoplasm|cytosol|endosomal vesicle fusion|intracellular membrane-bounded organelle	-	-
CNFN	781.67	893.52	670.149	2068.73	3006.79	2981.01	781.78	2685.51	-1.78038	0.291106	1.57814e-16	3.15825e-13	CNFN	Cornifelin	GO:0001533,GO:0005737,GO:0031424	cornified envelope|cytoplasm|keratinization	-	-
PRSS27	736.421	945.852	525.404	1379.16	2579.47	1439.27	735.893	1799.3	-1.28982	0.409003	5.60218e-05	0.00397061	Prss27	Serine protease 27	GO:0004252,GO:0005576,GO:0005886,GO:0019897,GO:0046658	serine-type endopeptidase activity|extracellular region|plasma membrane|extrinsic component of plasma membrane|anchored component of plasma membrane	-	-
KLK13	1098.41	548.517	479.349	2004.65	2676.96	2134.49	708.759	2272.03	-1.68144	0.311771	2.71451e-07	4.91944e-05	KLK13	Kallikrein-13	GO:0004252,GO:0005576,GO:0005615,GO:0005737,GO:0006508,GO:0016485,GO:0016787,GO:0030141,GO:0070268	serine-type endopeptidase activity|extracellular region|extracellular space|cytoplasm|proteolysis|protein processing|hydrolase activity|secretory granule|cornification	-	-
SNRNP25	902.71	637.675	520.705	1947.27	1217.65	1901.79	687.03	1688.9	-1.29847	0.406558	3.623e-06	0.000411671	SNRNP25	U11/U12 small nuclear ribonucleoprotein 25 kDa protein	GO:0000398,GO:0005634,GO:0005654,GO:0005689,GO:0005829,GO:0008380,GO:0045171	mRNA splicing, via spliceosome|nucleus|nucleoplasm|U12-type spliceosomal complex|cytosol|RNA splicing|intercellular bridge	-	-
LRRC59	634.612	764.629	607.176	1240.48	2191.56	898.228	668.805	1443.42	-1.1096	0.463421	0.000691525	0.0241477	LRRC59	Leucine-rich repeat-containing protein 59	GO:0005635,GO:0005789,GO:0016021,GO:0031090,GO:0042645	nuclear envelope|endoplasmic reticulum membrane|integral component of membrane|organelle membrane|mitochondrial nucleoid	-	-
ATP1B1	524.884	818.899	602.476	1296.9	1832.7	1177.85	648.753	1435.82	-1.14553	0.452024	8.13024e-06	0.000802763	ATP1B1	Sodium/potassium-transporting ATPase subunit beta-1	GO:0001671,GO:0005391,GO:0005524,GO:0005622,GO:0005890,GO:0006874,GO:0006883,GO:0007155,GO:0008022,GO:0010107,GO:0010468,GO:0010882,GO:0014704,GO:0016323,GO:0016324,GO:0019901,GO:0030007,GO:0030955,GO:0031402,GO:0036376,GO:0042383,GO:0043209,GO:0046034,GO:0050821,GO:0051117,GO:0055119,GO:0060048,GO:0072659,GO:0086009,GO:1901018,GO:1903278,GO:1903281,GO:1903288	ATPase activator activity|sodium:potassium-exchanging ATPase activity|ATP binding|intracellular|sodium:potassium-exchanging ATPase complex|cellular calcium ion homeostasis|cellular sodium ion homeostasis|cell adhesion|protein C-terminus binding|potassium ion import|regulation of gene expression|regulation of cardiac muscle contraction by calcium ion signaling|intercalated disc|basolateral plasma …	path:bom04022,path:bom04024,path:bom04260,path:bom04261,path:bom04911,path:bom04918,path:bom04919,path:bom04925,path:bom04960,path:bom04961,path:bom04964,path:bom04970,path:bom04971,path:bom04972,path:bom04973,path:bom04974,path:bom04976,path:bom04978	cGMP-PKG signaling pathway|cAMP signaling pathway|Cardiac muscle contraction|Adrenergic signaling in cardiomyocytes|Insulin secretion|Thyroid hormone synthesis|Thyroid hormone signaling pathway|Aldosterone synthesis and secretion|Aldosterone-regulated sodium reabsorption|Endocrine and other factor-regulated calcium reabsorption|Proximal tubule bicarbonate reclamation|Salivary secretion|Gastric ac…
LOC102270735	368.776	681.285	852.49	9522.11	5942.01	4002.76	634.184	6488.96	-3.35446	0.0977705	1.03769e-18	2.97131e-15	-	Calcium-activated chloride channel regulator 1	GO:0005229,GO:0005887,GO:0006816,GO:0008237,GO:0016324,GO:0046872	intracellular calcium activated chloride channel activity|integral component of plasma membrane|calcium ion transport|metallopeptidase activity|apical plasma membrane|metal ion binding	path:bom04924,path:bom04972	Renin secretion|Pancreatic secretion
LOC102279830	713.797	658.996	516.005	2016.13	2063.99	1560.89	629.599	1880.34	-1.57909	0.334692	8.17309e-15	1.30016e-11	Tmprss11g	Transmembrane protease serine 11G	GO:0004252,GO:0005576,GO:0005886,GO:0005887	serine-type endopeptidase activity|extracellular region|plasma membrane|integral component of plasma membrane	-	-
AIF1L	493.21	781.104	598.717	1272.04	1446.87	1886.47	624.343	1535.12	-1.2974	0.406858	1.23369e-07	2.67616e-05	AIF1L	Allograft inflammatory factor 1-like	GO:0005509,GO:0005737,GO:0005925,GO:0015629,GO:0032587,GO:0032991,GO:0042995,GO:0051015,GO:0051017,GO:0070062,GO:0097178	calcium ion binding|cytoplasm|focal adhesion|actin cytoskeleton|ruffle membrane|protein-containing complex|cell projection|actin filament binding|actin filament bundle assembly|extracellular exosome|ruffle assembly	-	-
NCCRP1	506.784	636.706	491.568	1070.23	1439.61	2032.98	545.019	1514.27	-1.47413	0.359951	4.26281e-08	1.18993e-05	NCCRP1	F-box only protein 50	GO:0005737,GO:0008284,GO:0070062	cytoplasm|positive regulation of cell proliferation|extracellular exosome	-	-
TMEM229B	502.26	667.718	291.369	2248.54	2382.4	1548.44	487.115	2059.79	-2.08035	0.236458	9.85194e-11	6.13262e-08	TMEM229B	Transmembrane protein 229B	GO:0009617,GO:0016021	response to bacterium|integral component of membrane	-	-
MCM4	527.146	416.718	443.633	763.222	1550.58	663.616	462.499	992.474	-1.10161	0.465996	0.001064	0.0326194	MCM4	DNA replication licensing factor MCM4	-	-	path:bom03030,path:bom04110	DNA replication|Cell cycle
LOC102287318	35.0677	1278.26	62.9733	6196.64	12588.3	18613.8	458.766	12466.2	-4.76402	0.0368032	0.000432488	0.0173443	-	-	-	-	-	-
PPM1K	256.786	673.532	349.643	907.642	795.517	1113.69	426.654	938.949	-1.13732	0.454602	0.00137825	0.0384754	PPM1K	Protein phosphatase 1K, mitochondrial	GO:0004722,GO:0005759,GO:0046872	protein serine/threonine phosphatase activity|mitochondrial matrix|metal ion binding	-	-
MCM3	410.631	406.058	421.075	630.28	1651.19	603.287	412.588	961.586	-1.22043	0.429154	0.00164917	0.043244	MCM3	DNA replication licensing factor MCM3	GO:0003677,GO:0004386,GO:0005524,GO:0005634,GO:0006270,GO:0007049,GO:0042555	DNA binding|helicase activity|ATP binding|nucleus|DNA replication initiation|cell cycle|MCM complex	path:bom03030,path:bom04110	DNA replication|Cell cycle
MCM2	399.319	422.532	412.616	665.668	1424.05	580.305	411.489	890.007	-1.11259	0.462462	0.00128488	0.0365133	MCM2	DNA replication licensing factor MCM2	-	-	path:bom03030,path:bom04110	DNA replication|Cell cycle
ASNS	441.174	345.973	445.513	943.029	1209.35	1194.13	410.886	1115.5	-1.44116	0.368271	1.35684e-13	1.76599e-10	ASNS	Asparagine synthetase [glutamine-hydrolyzing]	GO:0004066,GO:0005524,GO:0005829,GO:0006529,GO:0006541,GO:0042149,GO:0042803,GO:0043066,GO:0045931,GO:0070981	asparagine synthase (glutamine-hydrolyzing) activity|ATP binding|cytosol|asparagine biosynthetic process|glutamine metabolic process|cellular response to glucose starvation|protein homodimerization activity|negative regulation of apoptotic process|positive regulation of mitotic cell cycle|L-asparagine biosynthetic process	path:bom00250	Alanine, aspartate and glutamate metabolism
SCNN1A	472.848	458.39	293.249	663.755	1131.56	807.256	408.162	867.525	-1.0882	0.470347	0.000133831	0.00751397	SCNN1A	Amiloride-sensitive sodium channel subunit alpha	GO:0001669,GO:0005737,GO:0005887,GO:0015280,GO:0016324,GO:0031514,GO:0034706,GO:0035725,GO:0050891,GO:0050896,GO:0050909,GO:0055078,GO:0060170,GO:0097228	acrosomal vesicle|cytoplasm|integral component of plasma membrane|ligand-gated sodium channel activity|apical plasma membrane|motile cilium|sodium channel complex|sodium ion transmembrane transport|multicellular organismal water homeostasis|response to stimulus|sensory perception of taste|sodium ion homeostasis|ciliary membrane|sperm principal piece	path:bom04742,path:bom04960	Taste transduction|Aldosterone-regulated sodium reabsorption
PSORS1C2	512.44	333.374	356.222	987.981	6191.97	1900.83	400.679	3026.93	-2.91744	0.132362	0.000223397	0.0110289	Psors1c2	Psoriasis susceptibility 1 candidate gene 2 protein homolog	GO:0005576	extracellular region	-	-
FDPS	485.291	342.096	326.146	827.302	1169.94	547.747	384.511	848.329	-1.14217	0.453078	0.000290211	0.0129842	FDPS	Farnesyl pyrophosphate synthase	GO:0003723,GO:0004161,GO:0004337,GO:0005654,GO:0005737,GO:0005829,GO:0006695,GO:0016032,GO:0033384,GO:0045337,GO:0045540,GO:0046872	RNA binding|dimethylallyltranstransferase activity|geranyltranstransferase activity|nucleoplasm|cytoplasm|cytosol|cholesterol biosynthetic process|viral process|geranyl diphosphate biosynthetic process|farnesyl diphosphate biosynthetic process|regulation of cholesterol biosynthetic process|metal ion binding	path:bom00900,path:bom05164,path:bom05166	Terpenoid backbone biosynthesis|Influenza A|Human T-cell leukemia virus 1 infection
SLC6A14	209.275	542.702	398.518	1403.07	1901.15	1329.15	383.498	1544.46	-2.00863	0.248509	3.72855e-09	1.57005e-06	SLC6A14	Sodium- and chloride-dependent neutral and basic amino acid transporter B(0+)	GO:0005328,GO:0005886,GO:0006520,GO:0006865,GO:0009636,GO:0015171,GO:0016021,GO:0031982,GO:0070062	neurotransmitter:sodium symporter activity|plasma membrane|cellular amino acid metabolic process|amino acid transport|response to toxic substance|amino acid transmembrane transporter activity|integral component of membrane|vesicle|extracellular exosome	-	-
F3	291.853	506.845	349.643	1109.45	459.471	1105.07	382.781	891.329	-1.2192	0.42952	0.00104162	0.0322791	F3	Tissue factor	GO:0001938,GO:0002020,GO:0002541,GO:0004252,GO:0005543,GO:0005615,GO:0005886,GO:0006919,GO:0007596,GO:0009986,GO:0010641,GO:0016021,GO:0019221,GO:0031012,GO:0045766,GO:0051897,GO:0062023,GO:1905286	positive regulation of endothelial cell proliferation|protease binding|activation of plasma proteins involved in acute inflammatory response|serine-type endopeptidase activity|phospholipid binding|extracellular space|plasma membrane|activation of cysteine-type endopeptidase activity involved in apoptotic process|blood coagulation|cell surface|positive regulation of platelet-derived growth factor …	path:bom04610,path:bom04933	Complement and coagulation cascades|AGE-RAGE signaling pathway in diabetic complications
PADI1	389.138	352.756	308.287	469.602	905.458	1103.15	350.061	826.071	-1.23899	0.423669	0.000112668	0.00666557	PADI1	Protein-arginine deiminase type-1	GO:0004668,GO:0005509,GO:0005634,GO:0005654,GO:0005737,GO:0005829,GO:0018101,GO:0036414	protein-arginine deiminase activity|calcium ion binding|nucleus|nucleoplasm|cytoplasm|cytosol|protein citrullination|histone citrullination	-	-
LOC106701177	333.708	386.675	315.807	1076.93	486.438	824.493	345.397	795.953	-1.20466	0.433873	7.2306e-05	0.00494257	SPINK9	Serine protease inhibitor Kazal-type 9	GO:0004867,GO:0005576,GO:0070268	serine-type endopeptidase inhibitor activity|extracellular region|cornification	-	-
SCNN1B	371.039	347.911	257.533	659.929	638.903	901.101	325.494	733.311	-1.17299	0.443501	7.23412e-07	0.000118247	SCNN1B	Amiloride-sensitive sodium channel subunit beta	GO:0005887,GO:0009897,GO:0015280,GO:0016324,GO:0030659,GO:0034706,GO:0035725,GO:0050699,GO:0050891,GO:0050896,GO:0050909,GO:0055078,GO:0070062	integral component of plasma membrane|external side of plasma membrane|ligand-gated sodium channel activity|apical plasma membrane|cytoplasmic vesicle membrane|sodium channel complex|sodium ion transmembrane transport|WW domain binding|multicellular organismal water homeostasis|response to stimulus|sensory perception of taste|sodium ion homeostasis|extracellular exosome	path:bom04742,path:bom04960	Taste transduction|Aldosterone-regulated sodium reabsorption
PLEKHG6	297.51	440.946	225.576	730.704	756.104	711.496	321.344	732.768	-1.18912	0.438572	8.90718e-06	0.000867511	PLEKHG6	Pleckstrin homology domain-containing family G member 6	GO:0000922,GO:0005089,GO:0005096,GO:0005737,GO:0005813,GO:0005902,GO:0030054,GO:0032154,GO:0035023	spindle pole|Rho guanyl-nucleotide exchange factor activity|GTPase activator activity|cytoplasm|centrosome|microvillus|cell junction|cleavage furrow|regulation of Rho protein signal transduction	-	-
RBP1	254.523	405.088	223.696	718.271	649.275	681.811	294.436	683.119	-1.21376	0.431144	3.1806e-06	0.000382416	RBP1	Retinol-binding protein 1	GO:0002138,GO:0005654,GO:0005811,GO:0005829,GO:0006776,GO:0016918,GO:0030852,GO:0033189,GO:0042572,GO:0055088,GO:1904768	retinoic acid biosynthetic process|nucleoplasm|lipid droplet|cytosol|vitamin A metabolic process|retinal binding|regulation of granulocyte differentiation|response to vitamin A|retinol metabolic process|lipid homeostasis|all-trans-retinol binding	-	-
ARG1	186.65	453.544	210.538	587.241	1287.14	806.298	283.577	893.56	-1.655	0.317538	5.16875e-05	0.00370005	ARG1	Arginase-1	GO:0000050,GO:0004053,GO:0005615,GO:0005737,GO:0005829,GO:0019547,GO:0030145,GO:0042832,GO:0046007,GO:0060336,GO:0070965,GO:2000552	urea cycle|arginase activity|extracellular space|cytoplasm|cytosol|arginine catabolic process to ornithine|manganese ion binding|defense response to protozoan|negative regulation of activated T cell proliferation|negative regulation of interferon-gamma-mediated signaling pathway|positive regulation of neutrophil mediated killing of fungus|negative regulation of T-helper 2 cell cytokine production	path:bom00220,path:bom00330,path:bom05146	Arginine biosynthesis|Arginine and proline metabolism|Amoebiasis
LOC102275513	228.505	105.633	503.787	584.372	1656.38	722.03	279.308	987.593	-1.82152	0.282923	0.000894042	0.0289526	ALOX15B	Arachidonate 15-lipoxygenase B	GO:0005506,GO:0005509,GO:0005622,GO:0005634,GO:0005829,GO:0005856,GO:0005886,GO:0006629,GO:0006915,GO:0008285,GO:0008289,GO:0010744,GO:0016020,GO:0016165,GO:0019369,GO:0019372,GO:0019898,GO:0030336,GO:0030850,GO:0030856,GO:0035360,GO:0036403,GO:0043651,GO:0045618,GO:0045786,GO:0045926,GO:0050473,GO:0051122,GO:0070062,GO:0090197	iron ion binding|calcium ion binding|intracellular|nucleus|cytosol|cytoskeleton|plasma membrane|lipid metabolic process|apoptotic process|negative regulation of cell proliferation|lipid binding|positive regulation of macrophage derived foam cell differentiation|membrane|linoleate 13S-lipoxygenase activity|arachidonic acid metabolic process|lipoxygenase pathway|extrinsic component of membrane|nega…	path:bom00590,path:bom04726	Arachidonic acid metabolism|Serotonergic synapse
LY6D	328.052	254.876	250.953	613.065	4205.77	1215.19	277.961	2011.34	-2.85528	0.13819	0.000399722	0.016212	LY6D	Lymphocyte antigen 6D	GO:0005886,GO:0009986,GO:0030098,GO:0031225,GO:0035634	plasma membrane|cell surface|lymphocyte differentiation|anchored component of membrane|response to stilbenoid	-	-
DHX58	221.718	256.814	329.905	495.425	809.001	417.513	269.479	573.98	-1.0895	0.469923	0.000383463	0.0157308	DHX58	Probable ATP-dependent RNA helicase DHX58	GO:0003677,GO:0003725,GO:0003727,GO:0004386,GO:0005524,GO:0005737,GO:0008270,GO:0009615,GO:0009617,GO:0016032,GO:0032480,GO:0032481,GO:0039534,GO:0039536,GO:0045087,GO:0045088,GO:0045824,GO:0051607,GO:1900245,GO:1900246	DNA binding|double-stranded RNA binding|single-stranded RNA binding|helicase activity|ATP binding|cytoplasm|zinc ion binding|response to virus|response to bacterium|viral process|negative regulation of type I interferon production|positive regulation of type I interferon production|negative regulation of MDA-5 signaling pathway|negative regulation of RIG-I signaling pathway|innate immune response…	path:bom04622	RIG-I-like receptor signaling pathway
PTK6	276.016	230.648	270.691	620.716	496.809	644.464	259.119	587.33	-1.18155	0.440878	1.06619e-09	5.45166e-07	Ptk6	Protein-tyrosine kinase 6	GO:0001726,GO:0004713,GO:0004715,GO:0005102,GO:0005524,GO:0005634,GO:0005654,GO:0005737,GO:0005829,GO:0005886,GO:0007169,GO:0007260,GO:0010976,GO:0016477,GO:0016604,GO:0030154,GO:0031234,GO:0038083,GO:0042802,GO:0045926,GO:0046777,GO:0060575,GO:0061099,GO:0071300	ruffle|protein tyrosine kinase activity|non-membrane spanning protein tyrosine kinase activity|signaling receptor binding|ATP binding|nucleus|nucleoplasm|cytoplasm|cytosol|plasma membrane|transmembrane receptor protein tyrosine kinase signaling pathway|tyrosine phosphorylation of STAT protein|positive regulation of neuron projection development|cell migration|nuclear body|cell differentiation|ext…	-	-
GSDMA	313.347	237.432	204.898	589.154	703.208	744.054	251.892	678.806	-1.43238	0.370519	2.28531e-10	1.30875e-07	Gsdma	Gasdermin-A	GO:0001786,GO:0005546,GO:0005737,GO:0005829,GO:0005886,GO:0006915,GO:0048471,GO:0070269,GO:0070273	phosphatidylserine binding|phosphatidylinositol-4,5-bisphosphate binding|cytoplasm|cytosol|plasma membrane|apoptotic process|perinuclear region of cytoplasm|pyroptosis|phosphatidylinositol-4-phosphate binding	-	-
CPM	151.583	394.428	135.346	942.073	583.933	872.373	227.119	799.459	-1.81499	0.284206	1.5143e-05	0.00132559	CPM	Carboxypeptidase M	GO:0004180,GO:0004181,GO:0005576,GO:0005615,GO:0005886,GO:0006518,GO:0008270,GO:0009653,GO:0009986,GO:0016485,GO:0031225,GO:0070062	carboxypeptidase activity|metallocarboxypeptidase activity|extracellular region|extracellular space|plasma membrane|peptide metabolic process|zinc ion binding|anatomical structure morphogenesis|cell surface|protein processing|anchored component of membrane|extracellular exosome	-	-
IGFBP2	249.999	331.436	94.93	605.413	481.252	820.662	225.455	635.776	-1.49635	0.35445	0.000458197	0.0182058	IGFBP2	Insulin-like growth factor-binding protein 2	GO:0001558,GO:0005576,GO:0005615,GO:0031994,GO:0031995,GO:0032868,GO:0042104,GO:0043567	regulation of cell growth|extracellular region|extracellular space|insulin-like growth factor I binding|insulin-like growth factor II binding|response to insulin|positive regulation of activated T cell proliferation|regulation of insulin-like growth factor receptor signaling pathway	-	-
NAA40	223.981	211.266	235.915	477.253	708.394	322.711	223.721	502.786	-1.16774	0.44512	0.000143519	0.00785283	Naa40	N-alpha-acetyltransferase 40	GO:0005634,GO:0005737,GO:0006474,GO:0006629,GO:0010485,GO:0043967,GO:0043968,GO:0043998,GO:0061187,GO:1990189	nucleus|cytoplasm|N-terminal protein amino acid acetylation|lipid metabolic process|H4 histone acetyltransferase activity|histone H4 acetylation|histone H2A acetylation|H2A histone acetyltransferase activity|regulation of chromatin silencing at rDNA|peptide-serine-N-acetyltransferase activity	-	-
LOC102288122	285.066	154.089	186.1	474.384	680.39	503.697	208.418	552.824	-1.40937	0.376476	1.31535e-06	0.000184626	CYP4F22	Cytochrome P450 4F22	GO:0004497,GO:0005506,GO:0005789,GO:0006690,GO:0016705,GO:0020037,GO:0031090	monooxygenase activity|iron ion binding|endoplasmic reticulum membrane|icosanoid metabolic process|oxidoreductase activity, acting on paired donors, with incorporation or reduction of molecular oxygen|heme binding|organelle membrane	-	-
IQGAP3	134.615	194.791	285.73	343.354	713.58	376.336	205.045	477.757	-1.21848	0.429735	0.00143076	0.0395449	IQGAP3	Ras GTPase-activating-like protein IQGAP3	GO:0000082,GO:0000187,GO:0005516,GO:0005829,GO:0005911,GO:0007265,GO:0008361,GO:0010628,GO:0010629,GO:0016328,GO:0017048,GO:0033601,GO:0043087,GO:0070371,GO:0070856,GO:0071310	G1/S transition of mitotic cell cycle|activation of MAPK activity|calmodulin binding|cytosol|cell-cell junction|Ras protein signal transduction|regulation of cell size|positive regulation of gene expression|negative regulation of gene expression|lateral plasma membrane|Rho GTPase binding|positive regulation of mammary gland epithelial cell proliferation|regulation of GTPase activity|ERK1 and ERK2…	path:bom04810	Regulation of actin cytoskeleton
SLC45A4	139.139	251	205.838	528.9	646.163	488.376	198.659	554.48	-1.47837	0.358895	3.13859e-08	9.56069e-06	SLC45A4	Solute carrier family 45 member 4	GO:0008506,GO:0015770,GO:0016021	sucrose:proton symporter activity|sucrose transport|integral component of membrane	-	-
ABO	106.334	120.17	368.441	935.378	566.3	443.368	198.315	648.349	-1.70765	0.306159	0.000519175	0.0196641	Abo	Histo-blood group ABO system transferase 1	GO:0004380,GO:0004381,GO:0005576,GO:0005794,GO:0005975,GO:0006486,GO:0016021,GO:0016757,GO:0030259,GO:0031982,GO:0032580,GO:0042742,GO:0046872	glycoprotein-fucosylgalactoside alpha-N-acetylgalactosaminyltransferase activity|fucosylgalactoside 3-alpha-galactosyltransferase activity|extracellular region|Golgi apparatus|carbohydrate metabolic process|protein glycosylation|integral component of membrane|transferase activity, transferring glycosyl groups|lipid glycosylation|vesicle|Golgi cisterna membrane|defense response to bacterium|metal …	path:bom00601	Glycosphingolipid biosynthesis - lacto and neolacto series
ECT2	132.352	242.278	214.297	338.572	595.342	423.259	196.309	452.391	-1.20225	0.434596	0.000159896	0.00851395	ECT2	Protein ECT2	-	-	-	-
ANO1	156.108	205.452	225.576	433.258	724.989	282.492	195.712	480.246	-1.29366	0.407916	0.000354438	0.015002	ANO1	Anoctamin-1	GO:0005227,GO:0005229,GO:0005247,GO:0005254,GO:0005737,GO:0005886,GO:0006812,GO:0006821,GO:0007200,GO:0007275,GO:0015111,GO:0015705,GO:0016324,GO:0034220,GO:0034605,GO:0034707,GO:0035774,GO:0046983,GO:0050965,GO:0070062,GO:1902476	calcium activated cation channel activity|intracellular calcium activated chloride channel activity|voltage-gated chloride channel activity|chloride channel activity|cytoplasm|plasma membrane|cation transport|chloride transport|phospholipase C-activating G protein-coupled receptor signaling pathway|multicellular organism development|iodide transmembrane transporter activity|iodide transport|apica…	-	-
PLA2G4E	242.08	225.803	113.728	925.814	1453.09	747.885	193.87	1042.26	-2.42778	0.185851	9.64409e-12	7.53932e-09	PLA2G4E	Cytosolic phospholipase A2 epsilon	GO:0004622,GO:0004623,GO:0005509,GO:0005544,GO:0005737,GO:0005765,GO:0005829,GO:0006644,GO:0008970,GO:0036149,GO:0036150,GO:0036151,GO:0036152,GO:0046475,GO:0047498,GO:0102567,GO:0102568	lysophospholipase activity|phospholipase A2 activity|calcium ion binding|calcium-dependent phospholipid binding|cytoplasm|lysosomal membrane|cytosol|phospholipid metabolic process|phospholipase A1 activity|phosphatidylinositol acyl-chain remodeling|phosphatidylserine acyl-chain remodeling|phosphatidylcholine acyl-chain remodeling|phosphatidylethanolamine acyl-chain remodeling|glycerophospholipid …	path:bom00564,path:bom00565,path:bom00590,path:bom00591,path:bom00592,path:bom04010,path:bom04014,path:bom04072,path:bom04217,path:bom04270,path:bom04370,path:bom04611,path:bom04664,path:bom04666,path:bom04724,path:bom04726,path:bom04730,path:bom04750,path:bom04912,path:bom04913,path:bom04921,path:bom05231	Glycerophospholipid metabolism|Ether lipid metabolism|Arachidonic acid metabolism|Linoleic acid metabolism|alpha-Linolenic acid metabolism|MAPK signaling pathway|Ras signaling pathway|Phospholipase D signaling pathway|Necroptosis|Vascular smooth muscle contraction|VEGF signaling pathway|Platelet activation|Fc epsilon RI signaling pathway|Fc gamma R-mediated phagocytosis|Glutamatergic synapse|Sero…
KRTDAP	175.338	95.942	305.468	2052.48	1683.34	1838.59	192.249	1858.14	-3.27205	0.103518	8.61997e-19	2.97131e-15	KRTDAP	Keratinocyte differentiation-associated protein	GO:0005615,GO:0008544,GO:0030154	extracellular space|epidermis development|cell differentiation	-	-
BIRC5	175.338	176.378	201.139	282.144	607.788	316.965	184.285	402.299	-1.12535	0.458389	0.000674004	0.0237094	BIRC5	Baculoviral IAP repeat-containing protein 5	GO:0000086,GO:0000226,GO:0000281,GO:0000775,GO:0000777,GO:0005634,GO:0005737,GO:0005814,GO:0005829,GO:0005876,GO:0005881,GO:0006468,GO:0007059,GO:0007094,GO:0008017,GO:0008270,GO:0015631,GO:0030496,GO:0031021,GO:0031503,GO:0031536,GO:0032133,GO:0042803,GO:0043027,GO:0043066,GO:0043154,GO:0043524,GO:0045892,GO:0045931,GO:0048037,GO:0051301,GO:0051303,GO:0061178,GO:0061469	G2/M transition of mitotic cell cycle|microtubule cytoskeleton organization|mitotic cytokinesis|chromosome, centromeric region|condensed chromosome kinetochore|nucleus|cytoplasm|centriole|cytosol|spindle microtubule|cytoplasmic microtubule|protein phosphorylation|chromosome segregation|mitotic spindle assembly checkpoint|microtubule binding|zinc ion binding|tubulin binding|midbody|interphase micr…	path:bom01524,path:bom04210,path:bom04215,path:bom04390,path:bom05161,path:bom05200,path:bom05210	Platinum drug resistance|Apoptosis|Apoptosis - multiple species|Hippo signaling pathway|Hepatitis B|Pathways in cancer|Colorectal cancer
ICA1	116.515	243.247	177.641	355.788	368.199	450.072	179.134	391.353	-1.12527	0.458416	0.000185586	0.00948941	ICA1	Islet cell autoantigen 1	GO:0000139,GO:0005737,GO:0005829,GO:0006836,GO:0019904,GO:0030054,GO:0030667,GO:0030672,GO:0043231,GO:0050796	Golgi membrane|cytoplasm|cytosol|neurotransmitter transport|protein domain specific binding|cell junction|secretory granule membrane|synaptic vesicle membrane|intracellular membrane-bounded organelle|regulation of insulin secretion	path:bom04940	Type I diabetes mellitus
DUOXA1	178.732	245.185	108.089	463.863	496.809	504.655	177.335	488.442	-1.46219	0.362943	1.87532e-06	0.000250925	DUOXA1	Dual oxidase maturation factor 1	GO:0005789,GO:0005886,GO:0015031,GO:0016021,GO:0042743,GO:0045666,GO:0050727,GO:2000379,GO:2000609	endoplasmic reticulum membrane|plasma membrane|protein transport|integral component of membrane|hydrogen peroxide metabolic process|positive regulation of neuron differentiation|regulation of inflammatory response|positive regulation of reactive oxygen species metabolic process|regulation of thyroid hormone generation	-	-
GTSE1	142.533	189.946	191.74	329.008	552.817	338.99	174.74	406.938	-1.21754	0.430016	2.07042e-05	0.00175398	GTSE1	G2 and S phase-expressed protein 1	GO:0005654,GO:0005829,GO:0005881,GO:0006977,GO:0007017,GO:0016020,GO:0030335,GO:0046827,GO:0050821,GO:1900182,GO:1902749	nucleoplasm|cytosol|cytoplasmic microtubule|DNA damage response, signal transduction by p53 class mediator resulting in cell cycle arrest|microtubule-based process|membrane|positive regulation of cell migration|positive regulation of protein export from nucleus|protein stabilization|positive regulation of protein localization to nucleus|regulation of cell cycle G2/M phase transition	path:bom04115	p53 signaling pathway
SMIM5	188.913	203.513	130.646	329.008	305.968	493.164	174.357	376.047	-1.1101	0.463261	0.000131189	0.00745332	SMIM5	Small integral membrane protein 5	GO:0016021	integral component of membrane	-	-
RNASEL	101.809	210.297	209.598	685.752	528.962	420.386	173.901	545.033	-1.64568	0.319596	8.968e-07	0.000142661	RNASEL	2-5A-dependent ribonuclease	GO:0003723,GO:0004521,GO:0004672,GO:0005524,GO:0005759,GO:0005829,GO:0006364,GO:0006397,GO:0006468,GO:0016363,GO:0019843,GO:0042802,GO:0043021,GO:0043488,GO:0045071,GO:0045444,GO:0045944,GO:0046872,GO:0051607,GO:0060337,GO:0060338,GO:2001275	RNA binding|endoribonuclease activity|protein kinase activity|ATP binding|mitochondrial matrix|cytosol|rRNA processing|mRNA processing|protein phosphorylation|nuclear matrix|rRNA binding|identical protein binding|ribonucleoprotein complex binding|regulation of mRNA stability|negative regulation of viral genome replication|fat cell differentiation|positive regulation of transcription by RNA polyme…	path:bom04621,path:bom05160,path:bom05164,path:bom05168	NOD-like receptor signaling pathway|Hepatitis C|Influenza A|Herpes simplex virus 1 infection
CCNB1	139.139	184.131	192.68	245.8	528.962	312.177	171.983	362.313	-1.07317	0.475274	0.00128538	0.0365133	CCNB1	G2/mitotic-specific cyclin-B1	GO:0000079,GO:0000278,GO:0000307,GO:0000922,GO:0000942,GO:0001701,GO:0005113,GO:0005634,GO:0005737,GO:0005759,GO:0005813,GO:0005829,GO:0007052,GO:0007080,GO:0007088,GO:0008284,GO:0010971,GO:0016020,GO:0016301,GO:0016538,GO:0019901,GO:0044389,GO:0045787,GO:0048146,GO:0051301,GO:0051987,GO:0061575,GO:0090266,GO:0097125,GO:1905448,GO:2000775	regulation of cyclin-dependent protein serine/threonine kinase activity|mitotic cell cycle|cyclin-dependent protein kinase holoenzyme complex|spindle pole|condensed nuclear chromosome outer kinetochore|in utero embryonic development|patched binding|nucleus|cytoplasm|mitochondrial matrix|centrosome|cytosol|mitotic spindle organization|mitotic metaphase plate congression|regulation of mitotic nucle…	path:bom04068,path:bom04110,path:bom04114,path:bom04115,path:bom04218,path:bom04914,path:bom05170	FoxO signaling pathway|Cell cycle|Oocyte meiosis|p53 signaling pathway|Cellular senescence|Progesterone-mediated oocyte maturation|Human immunodeficiency virus 1 infection
SLC26A9	159.501	222.896	124.067	1032.93	940.723	712.454	168.821	895.37	-2.40689	0.188561	1.70294e-18	4.0635e-15	SLC26A9	Solute carrier family 26 member 9	GO:0005254,GO:0005886,GO:0006811,GO:0006820,GO:0006821,GO:0008271,GO:0009986,GO:0010628,GO:0015106,GO:0015108,GO:0015116,GO:0015301,GO:0015701,GO:0016021,GO:0016324,GO:0019531,GO:0042391,GO:0051117,GO:0070062	chloride channel activity|plasma membrane|ion transport|anion transport|chloride transport|secondary active sulfate transmembrane transporter activity|cell surface|positive regulation of gene expression|bicarbonate transmembrane transporter activity|chloride transmembrane transporter activity|sulfate transmembrane transporter activity|anion:anion antiporter activity|bicarbonate transport|integral…	path:bom04978	Mineral absorption
STK39	152.714	203.513	143.805	306.054	387.905	475.927	166.677	389.962	-1.22575	0.427575	2.81806e-06	0.000350836	STK39	STE20/SPS1-related proline-alanine-rich protein kinase	GO:0000187,GO:0004674,GO:0005524,GO:0005654,GO:0005737,GO:0005829,GO:0005856,GO:0006468,GO:0008217,GO:0010820,GO:0016301,GO:0016323,GO:0016324,GO:0018105,GO:0018107,GO:0019898,GO:0019901,GO:0023014,GO:0023016,GO:0031098,GO:0032147,GO:0032414,GO:0035556,GO:0036438,GO:0038146,GO:0043231,GO:0043268,GO:0046777,GO:0050727,GO:0050801,GO:0071476,GO:0090188,GO:1901017,GO:1901380,GO:1905408,GO:1990869,GO:…	activation of MAPK activity|protein serine/threonine kinase activity|ATP binding|nucleoplasm|cytoplasm|cytosol|cytoskeleton|protein phosphorylation|regulation of blood pressure|positive regulation of T cell chemotaxis|kinase activity|basolateral plasma membrane|apical plasma membrane|peptidyl-serine phosphorylation|peptidyl-threonine phosphorylation|extrinsic component of membrane|protein kinase …	-	-
CRNN	156.108	285.888	26.3172	8736.89	22409.3	8470.92	156.104	13205.7	-6.40262	0.0118201	1.30411e-11	9.33547e-09	CRNN	Cornulin	GO:0005509,GO:0005737,GO:0009408,GO:0016020,GO:0046914,GO:0070062,GO:0098609	calcium ion binding|cytoplasm|response to heat|membrane|transition metal ion binding|extracellular exosome|cell-cell adhesion	-	-
TMC4	85.9723	267.475	113.728	682.883	866.046	547.747	155.725	698.892	-2.1644	0.223075	1.95858e-07	3.7862e-05	TMC4	Transmembrane channel-like protein 4	GO:0005216,GO:0005887,GO:0008381,GO:0070062	ion channel activity|integral component of plasma membrane|mechanosensitive ion channel activity|extracellular exosome	-	-
LOC102282753	133.483	151.181	175.761	269.71	831.819	226.951	153.475	442.827	-1.52779	0.346809	0.00135789	0.0381942	RNASE7	Ribonuclease 7	GO:0001530,GO:0003676,GO:0004519,GO:0004540,GO:0005576,GO:0005615,GO:0005737,GO:0019730,GO:0019731,GO:0042834,GO:0045087,GO:0050829,GO:0050830,GO:0050832,GO:0051673,GO:0061844	lipopolysaccharide binding|nucleic acid binding|endonuclease activity|ribonuclease activity|extracellular region|extracellular space|cytoplasm|antimicrobial humoral response|antibacterial humoral response|peptidoglycan binding|innate immune response|defense response to Gram-negative bacterium|defense response to Gram-positive bacterium|defense response to fungus|membrane disruption in other organ…	-	-
RHNO1	107.465	193.822	154.144	302.228	376.496	239.4	151.81	306.042	-1.00879	0.496962	0.000854488	0.0279947	RHNO1	RAD9, HUS1, RAD1-interacting nuclear orphan protein 1	GO:0000077,GO:0000725,GO:0005634,GO:0005694,GO:0007049,GO:0034644,GO:0070318,GO:0071479	DNA damage checkpoint|recombinational repair|nucleus|chromosome|cell cycle|cellular response to UV|positive regulation of G0 to G1 transition|cellular response to ionizing radiation	-	-
FUT1	117.646	147.305	187.04	614.021	710.469	442.411	150.664	588.967	-1.96422	0.256277	8.63389e-13	9.50857e-10	FUT1	Galactoside 2-alpha-L-fucosyltransferase 1	GO:0005975,GO:0006486,GO:0008107,GO:0016021,GO:0032580,GO:0036065	carbohydrate metabolic process|protein glycosylation|galactoside 2-alpha-L-fucosyltransferase activity|integral component of membrane|Golgi cisterna membrane|fucosylation	path:bom00601,path:bom00603	Glycosphingolipid biosynthesis - lacto and neolacto series|Glycosphingolipid biosynthesis - globo and isoglobo series
MIS18BP1	110.859	163.78	172.002	247.713	515.479	244.188	148.88	335.793	-1.17129	0.444025	0.00142492	0.0394596	MIS18BP1	Mis18-binding protein 1	GO:0000778,GO:0000981,GO:0003677,GO:0005654,GO:0007049,GO:0034080,GO:0051301	condensed nuclear chromosome kinetochore|DNA-binding transcription factor activity, RNA polymerase II-specific|DNA binding|nucleoplasm|cell cycle|CENP-A containing nucleosome assembly|cell division	-	-
GGCT	142.533	161.842	141.925	316.575	427.318	270.043	148.767	337.979	-1.18281	0.440493	2.02524e-06	0.000263594	GGCT	Gamma-glutamylcyclotransferase	GO:0001836,GO:0003839,GO:0005829,GO:0042803	release of cytochrome c from mitochondria|gamma-glutamylcyclotransferase activity|cytosol|protein homodimerization activity	path:bom00480	Glutathione metabolism
SLC27A4	169.682	161.842	112.788	238.148	413.835	337.075	148.104	329.686	-1.15552	0.448905	9.20817e-05	0.00583333	SLC27A4	Long-chain fatty acid transport protein 4	GO:0000166,GO:0001579,GO:0001676,GO:0004467,GO:0005324,GO:0005789,GO:0005886,GO:0005902,GO:0006629,GO:0007584,GO:0015245,GO:0015908,GO:0015909,GO:0016020,GO:0016021,GO:0031526,GO:0031957,GO:0042760,GO:0043588,GO:0044539	nucleotide binding|medium-chain fatty acid transport|long-chain fatty acid metabolic process|long-chain fatty acid-CoA ligase activity|long-chain fatty acid transporter activity|endoplasmic reticulum membrane|plasma membrane|microvillus|lipid metabolic process|response to nutrient|fatty acid transmembrane transporter activity|fatty acid transport|long-chain fatty acid transport|membrane|integral …	path:bom03320,path:bom04931	PPAR signaling pathway|Insulin resistance
TFAP2C	128.959	229.679	78.9517	386.393	298.708	496.994	145.863	394.032	-1.43376	0.370166	0.000352639	0.0149814	TFAP2C	Transcription factor AP-2 gamma	-	-	-	-
LOC102271210	220.587	102.726	104.329	618.803	480.214	460.605	142.547	519.874	-1.87054	0.27347	4.44148e-08	1.19979e-05	ULBP3	UL16-binding protein 3	GO:0001913,GO:0005886,GO:0006955,GO:0016032,GO:0030101,GO:0042267,GO:0042271,GO:0046658,GO:0046703,GO:0050776	T cell mediated cytotoxicity|plasma membrane|immune response|viral process|natural killer cell activation|natural killer cell mediated cytotoxicity|susceptibility to natural killer cell mediated cytotoxicity|anchored component of plasma membrane|natural killer cell lectin-like receptor binding|regulation of immune response	path:bom04650	Natural killer cell mediated cytotoxicity
KIF15	127.827	153.12	141.925	211.369	577.709	233.654	140.957	340.911	-1.27304	0.413786	0.00180068	0.0460364	Kif15	Kinesin-like protein KIF15	GO:0003777,GO:0005524,GO:0005737,GO:0005819,GO:0005871,GO:0005874,GO:0007018,GO:0008017,GO:0016887	microtubule motor activity|ATP binding|cytoplasm|spindle|kinesin complex|microtubule|microtubule-based movement|microtubule binding|ATPase activity	-	-
DUSP5	168.551	129.861	119.367	232.41	445.988	369.633	139.26	349.344	-1.32827	0.398245	1.57148e-05	0.00135535	DUSP5	Dual specificity protein phosphatase 5	GO:0000165,GO:0000187,GO:0000188,GO:0004725,GO:0005634,GO:0005654,GO:0005737,GO:0006470,GO:0008138,GO:0016311,GO:0016791,GO:0017017,GO:0035335,GO:0035970	MAPK cascade|activation of MAPK activity|inactivation of MAPK activity|protein tyrosine phosphatase activity|nucleus|nucleoplasm|cytoplasm|protein dephosphorylation|protein tyrosine/serine/threonine phosphatase activity|dephosphorylation|phosphatase activity|MAP kinase tyrosine/serine/threonine phosphatase activity|peptidyl-tyrosine dephosphorylation|peptidyl-threonine dephosphorylation	path:bom04010	MAPK signaling pathway
ELOVL4	101.809	139.552	163.543	287.882	572.524	525.722	134.968	462.043	-1.77312	0.292575	7.15525e-08	1.67937e-05	ELOVL4	Elongation of very long chain fatty acids protein 4	-	-	path:bom00062,path:bom01040	Fatty acid elongation|Biosynthesis of unsaturated fatty acids
ANKRD35	130.09	197.699	74.2521	348.136	461.545	669.362	134.014	493.014	-1.87956	0.271767	1.95417e-06	0.000258265	ANKRD35	Ankyrin repeat domain-containing protein 35	-	-	-	-
LRRC16A	170.813	122.108	103.389	366.308	442.876	306.432	132.104	371.872	-1.49619	0.354489	5.30169e-08	1.35543e-05	CARMIL1	F-actin-uncapping protein LRRC16A	GO:0005634,GO:0005829,GO:0005886,GO:0007015,GO:0007596,GO:0016477,GO:0016607,GO:0030027,GO:0030032,GO:0030335,GO:0030838,GO:0031252,GO:0031529,GO:0031941,GO:0044351,GO:0044354,GO:0044877,GO:0046415,GO:0051496,GO:0051638,GO:0051639,GO:0070062,GO:1900026,GO:1902745,GO:2000813	nucleus|cytosol|plasma membrane|actin filament organization|blood coagulation|cell migration|nuclear speck|lamellipodium|lamellipodium assembly|positive regulation of cell migration|positive regulation of actin filament polymerization|cell leading edge|ruffle organization|filamentous actin|macropinocytosis|macropinosome|protein-containing complex binding|urate metabolic process|positive regulatio…	-	-
CHAT	78.0538	130.83	187.04	325.182	332.935	312.177	131.975	323.432	-1.28957	0.409074	7.74457e-05	0.00518126	CHAT	Choline O-acetyltransferase	GO:0004102,GO:0005737,GO:0007274,GO:0008292,GO:0043005	choline O-acetyltransferase activity|cytoplasm|neuromuscular synaptic transmission|acetylcholine biosynthetic process|neuron projection	path:bom00564,path:bom04725	Glycerophospholipid metabolism|Cholinergic synapse
ATP12A	52.0359	134.706	207.718	283.1	497.847	851.306	131.487	544.084	-2.04682	0.242018	7.9655e-05	0.0052554	ATP12A	Potassium-transporting ATPase alpha chain 2	GO:0005391,GO:0005524,GO:0005886,GO:0005889,GO:0006883,GO:0006885,GO:0008900,GO:0010107,GO:0015991,GO:0016323,GO:0030007,GO:0036376,GO:0046872	sodium:potassium-exchanging ATPase activity|ATP binding|plasma membrane|potassium:proton exchanging ATPase complex|cellular sodium ion homeostasis|regulation of pH|potassium:proton exchanging ATPase activity|potassium ion import|ATP hydrolysis coupled proton transport|basolateral plasma membrane|cellular potassium ion homeostasis|sodium ion export across plasma membrane|metal ion binding	path:bom00190	Oxidative phosphorylation
CERS3	126.696	180.255	85.531	411.26	492.661	443.368	130.827	449.096	-1.77951	0.291282	2.14244e-09	9.89461e-07	CERS3	Ceramide synthase 3	GO:0000981,GO:0003677,GO:0005783,GO:0005789,GO:0016021,GO:0030148,GO:0030216,GO:0031965,GO:0046513,GO:0050291	DNA-binding transcription factor activity, RNA polymerase II-specific|DNA binding|endoplasmic reticulum|endoplasmic reticulum membrane|integral component of membrane|sphingolipid biosynthetic process|keratinocyte differentiation|nuclear membrane|ceramide biosynthetic process|sphingosine N-acyltransferase activity	path:bom00600,path:bom04071	Sphingolipid metabolism|Sphingolipid signaling pathway
ATP7B	124.434	143.428	116.548	225.715	269.667	286.322	128.137	260.568	-1.02362	0.491881	3.20527e-06	0.000382416	ATP7B	Copper-transporting ATPase 2	GO:0005507,GO:0005524,GO:0005770,GO:0006825,GO:0016021,GO:0032588,GO:0043682	copper ion binding|ATP binding|late endosome|copper ion transport|integral component of membrane|trans-Golgi network membrane|copper-transporting ATPase activity	path:bom01524	Platinum drug resistance
SRM	140.271	101.757	139.105	211.369	376.496	225.993	127.044	271.286	-1.0944	0.46833	0.000462411	0.0182458	Srm	Spermidine synthase	GO:0004766,GO:0006596,GO:0008295,GO:0042802,GO:0042803,GO:1990830	spermidine synthase activity|polyamine biosynthetic process|spermidine biosynthetic process|identical protein binding|protein homodimerization activity|cellular response to leukemia inhibitory factor	path:bom00270,path:bom00330,path:bom00410,path:bom00480	Cysteine and methionine metabolism|Arginine and proline metabolism|beta-Alanine metabolism|Glutathione metabolism
CPPED1	105.203	139.552	130.646	281.187	219.882	277.704	125.134	259.591	-1.0509	0.482668	6.54562e-06	0.000674199	CPPED1	Serine/threonine-protein phosphatase CPPED1	GO:0004721,GO:0005737,GO:0046872	phosphoprotein phosphatase activity|cytoplasm|metal ion binding	-	-
MTHFD1L	95.0221	125.984	146.624	328.052	645.126	341.863	122.544	438.347	-1.83636	0.280028	6.55875e-08	1.56503e-05	MTHFD1L	Monofunctional C1-tetrahydrofolate synthase, mitochondrial	GO:0004329,GO:0004488,GO:0005524,GO:0005737,GO:0005739,GO:0009113,GO:0009257,GO:0035999	formate-tetrahydrofolate ligase activity|methylenetetrahydrofolate dehydrogenase (NADP+) activity|ATP binding|cytoplasm|mitochondrion|purine nucleobase biosynthetic process|10-formyltetrahydrofolate biosynthetic process|tetrahydrofolate interconversion	path:bom00670	One carbon pool by folate
ACE2	87.1036	227.741	48.8748	543.246	331.898	515.188	121.24	463.444	-1.93407	0.26169	0.000125337	0.00729452	ACE2	Angiotensin-converting enzyme 2	GO:0001618,GO:0003051,GO:0003081,GO:0004175,GO:0004180,GO:0005615,GO:0005737,GO:0005886,GO:0008237,GO:0008238,GO:0008241,GO:0009986,GO:0015827,GO:0016021,GO:0031526,GO:0032800,GO:0046813,GO:0046872,GO:0051957,GO:0060452,GO:1903598,GO:1903779	virus receptor activity|angiotensin-mediated drinking behavior|regulation of systemic arterial blood pressure by renin-angiotensin|endopeptidase activity|carboxypeptidase activity|extracellular space|cytoplasm|plasma membrane|metallopeptidase activity|exopeptidase activity|peptidyl-dipeptidase activity|cell surface|tryptophan transport|integral component of membrane|brush border membrane|receptor…	path:bom04614,path:bom04974	Renin-angiotensin system|Protein digestion and absorption
LOC102278645	91.6284	165.718	105.269	247.713	342.27	213.545	120.872	267.842	-1.14557	0.452012	0.000395468	0.016085	HCAR3	Hydroxycarboxylic acid receptor 3	-	-	path:bom04024	cAMP signaling pathway
E2F1	123.302	98.8493	132.526	237.192	437.69	175.241	118.226	283.374	-1.26054	0.417386	0.000763798	0.0256697	E2F1	Transcription factor E2F1	-	-	path:bom01522,path:bom04110,path:bom04137,path:bom04218,path:bom04934,path:bom05160,path:bom05161,path:bom05163,path:bom05165,path:bom05166,path:bom05167,path:bom05169,path:bom05200,path:bom05206,path:bom05212,path:bom05214,path:bom05215,path:bom05218,path:bom05219,path:bom05220,path:bom05222,path:bom05223,path:bom05224,path:bom05225,path:bom05226	Endocrine resistance|Cell cycle|Mitophagy - animal|Cellular senescence|Cushing syndrome|Hepatitis C|Hepatitis B|Human cytomegalovirus infection|Human papillomavirus infection|Human T-cell leukemia virus 1 infection|Kaposi sarcoma-associated herpesvirus infection|Epstein-Barr virus infection|Pathways in cancer|MicroRNAs in cancer|Pancreatic cancer|Glioma|Prostate cancer|Melanoma|Bladder cancer|Chr…
AHSG	91.6284	145.367	117.488	276.405	191.878	354.312	118.161	274.198	-1.21312	0.431336	0.00012886	0.00739768	AHSG	Alpha-2-HS-glycoprotein	GO:0001503,GO:0004869,GO:0005576,GO:0005615,GO:0005794,GO:0005886,GO:0006953,GO:0010951,GO:0030502,GO:0031982,GO:0050727,GO:0050766,GO:0065010	ossification|cysteine-type endopeptidase inhibitor activity|extracellular region|extracellular space|Golgi apparatus|plasma membrane|acute-phase response|negative regulation of endopeptidase activity|negative regulation of bone mineralization|vesicle|regulation of inflammatory response|positive regulation of phagocytosis|extracellular membrane-bounded organelle	-	-
KLK14	154.976	56.2084	140.985	227.628	413.835	500.824	117.39	380.762	-1.69886	0.30803	9.42729e-05	0.00589391	KLK14	Kallikrein-14	GO:0004252,GO:0005576,GO:0005615,GO:0006508,GO:0009566,GO:0030141,GO:0045744,GO:0045745,GO:0048730,GO:0070268,GO:0070684	serine-type endopeptidase activity|extracellular region|extracellular space|proteolysis|fertilization|secretory granule|negative regulation of G protein-coupled receptor signaling pathway|positive regulation of G protein-coupled receptor signaling pathway|epidermis morphogenesis|cornification|seminal clot liquefaction	-	-
SERPINA1	139.139	113.386	81.7714	131.029	513.404	477.842	111.432	374.092	-1.7482	0.297674	0.00030238	0.0132797	SERPINA1	Alpha-1-antiproteinase	GO:0002020,GO:0004867,GO:0005615,GO:0005783,GO:0005794,GO:0010951,GO:0042802	protease binding|serine-type endopeptidase inhibitor activity|extracellular space|endoplasmic reticulum|Golgi apparatus|negative regulation of endopeptidase activity|identical protein binding	path:bom04610	Complement and coagulation cascades
EPHB6	119.909	143.428	56.394	329.008	220.919	526.679	106.577	358.869	-1.75299	0.296686	4.85454e-05	0.00353428	EPHB6	Ephrin type-B receptor 6	-	-	path:bom04360	Axon guidance
HS3ST1	83.7099	135.676	89.2906	411.26	650.312	226.951	102.892	429.508	-2.06016	0.239789	3.94042e-07	6.87988e-05	HS3ST1	Heparan sulfate glucosamine 3-O-sulfotransferase 1	GO:0005796,GO:0006024,GO:0008146,GO:0008467	Golgi lumen|glycosaminoglycan biosynthetic process|sulfotransferase activity|[heparan sulfate]-glucosamine 3-sulfotransferase 1 activity	path:bom00534	Glycosaminoglycan biosynthesis - heparan sulfate / heparin
PLAUR	113.122	89.1582	100.569	268.754	419.021	148.428	100.95	278.734	-1.46543	0.362128	0.000172173	0.00893117	PLAUR	Urokinase plasminogen activator surface receptor	GO:0001934,GO:0005102,GO:0005886,GO:0005887,GO:0009986,GO:0019904,GO:0030377,GO:0031225,GO:0035375,GO:0043388,GO:0045177,GO:0045742,GO:0090200,GO:2001243,GO:2001268	positive regulation of protein phosphorylation|signaling receptor binding|plasma membrane|integral component of plasma membrane|cell surface|protein domain specific binding|urokinase plasminogen activator receptor activity|anchored component of membrane|zymogen binding|positive regulation of DNA binding|apical part of cell|positive regulation of epidermal growth factor receptor signaling pathway|…	path:bom04610,path:bom05205	Complement and coagulation cascades|Proteoglycans in cancer
RASAL1	93.8909	116.293	90.2305	261.102	289.373	324.626	100.138	291.701	-1.54169	0.343483	9.30351e-12	7.53932e-09	RASAL1	RasGAP-activating-like protein 1	GO:0000165,GO:0005096,GO:0005543,GO:0005829,GO:0007165,GO:0046580,GO:0046872,GO:0071277,GO:1903861	MAPK cascade|GTPase activator activity|phospholipid binding|cytosol|signal transduction|negative regulation of Ras protein signal transduction|metal ion binding|cellular response to calcium ion|positive regulation of dendrite extension	path:bom04014	Ras signaling pathway
PHYHIP	98.4157	115.324	74.2521	188.415	382.72	351.439	95.9974	307.524	-1.67986	0.312113	1.00004e-06	0.000155626	PHYHIP	Phytanoyl-CoA hydroxylase-interacting protein	-	-	-	-
RAB38	65.6105	155.058	66.7329	206.586	295.596	207.799	95.8004	236.661	-1.30257	0.405404	0.00106941	0.0327154	Rab38	Ras-related protein Rab-38	GO:0003924,GO:0005525,GO:0005737,GO:0005739,GO:0005764,GO:0005769,GO:0005783,GO:0005802,GO:0005829,GO:0005886,GO:0006886,GO:0006996,GO:0007005,GO:0016020,GO:0016192,GO:0030670,GO:0030742,GO:0031982,GO:0032482,GO:0033162,GO:0035646,GO:0035650,GO:0035651,GO:0036461,GO:0042470,GO:0044233,GO:0045335,GO:0060155,GO:0072657,GO:0090383,GO:1903232,GO:2001247	GTPase activity|GTP binding|cytoplasm|mitochondrion|lysosome|early endosome|endoplasmic reticulum|trans-Golgi network|cytosol|plasma membrane|intracellular protein transport|organelle organization|mitochondrion organization|membrane|vesicle-mediated transport|phagocytic vesicle membrane|GTP-dependent protein binding|vesicle|Rab protein signal transduction|melanosome membrane|endosome to melanosom…	-	-
HMGB3	81.4475	115.324	84.5911	161.635	233.366	207.799	93.7876	200.933	-1.09706	0.467469	7.42785e-05	0.00501273	HMGB3	High mobility group protein B3	GO:0000400,GO:0000790,GO:0003690,GO:0005737,GO:0006310,GO:0006338,GO:0006357,GO:0008134,GO:0008301,GO:0032392,GO:0045087,GO:0045089,GO:0045944	four-way junction DNA binding|nuclear chromatin|double-stranded DNA binding|cytoplasm|DNA recombination|chromatin remodeling|regulation of transcription by RNA polymerase II|transcription factor binding|DNA binding, bending|DNA geometric change|innate immune response|positive regulation of innate immune response|positive regulation of transcription by RNA polymerase II	-	-
LOC102287832	42.9862	142.459	93.9901	290.751	152.466	328.456	93.1452	257.224	-1.46307	0.36272	0.00170355	0.0439454	LRMP	Lymphoid-restricted membrane protein	GO:0000922,GO:0005635,GO:0005694,GO:0005789,GO:0005815,GO:0005886,GO:0005887,GO:0006903,GO:0006906,GO:0007338,GO:0016020,GO:0016021,GO:0035577,GO:0043312	spindle pole|nuclear envelope|chromosome|endoplasmic reticulum membrane|microtubule organizing center|plasma membrane|integral component of plasma membrane|vesicle targeting|vesicle fusion|single fertilization|membrane|integral component of membrane|azurophil granule membrane|neutrophil degranulation	-	-
FMO2	48.6422	201.575	22.5576	361.526	548.668	530.51	90.925	480.235	-2.4	0.189464	0.000157851	0.00846424	FMO2	Dimethylaniline monooxygenase [N-oxide-forming] 2	GO:0004497,GO:0004499,GO:0005789,GO:0006082,GO:0006805,GO:0009404,GO:0016020,GO:0016021,GO:0031090,GO:0050660,GO:0050661,GO:0070995,GO:0072592	monooxygenase activity|N,N-dimethylaniline monooxygenase activity|endoplasmic reticulum membrane|organic acid metabolic process|xenobiotic metabolic process|toxin metabolic process|membrane|integral component of membrane|organelle membrane|flavin adenine dinucleotide binding|NADP binding|NADPH oxidation|oxygen metabolic process	path:bom00982	Drug metabolism - cytochrome P450
TRPA1	59.9544	102.726	102.449	242.93	291.448	114.912	88.3764	216.43	-1.2892	0.409179	0.00168684	0.0437073	TRPA1	Transient receptor potential cation channel subfamily A member 1	-	-	path:bom04750	Inflammatory mediator regulation of TRP channels
GK5	74.6602	120.17	62.9733	184.589	248.923	157.046	85.9344	196.853	-1.19435	0.436983	0.000518906	0.0196641	GK5	Putative glycerol kinase 5	GO:0004370,GO:0005524,GO:0005737,GO:0005739,GO:0006071,GO:0006641,GO:0016310,GO:0019563,GO:0046167	glycerol kinase activity|ATP binding|cytoplasm|mitochondrion|glycerol metabolic process|triglyceride metabolic process|phosphorylation|glycerol catabolic process|glycerol-3-phosphate biosynthetic process	-	-
ABCA12	71.2666	90.1273	93.9901	236.235	501.995	219.29	85.128	319.174	-1.9044	0.267128	4.67007e-07	8.05559e-05	ABCA12	ATP-binding cassette sub-family A member 12	-	-	path:bom02010	ABC transporters
WNT7A	96.1533	113.386	43.2354	187.458	293.522	199.181	84.2582	226.72	-1.42937	0.371293	0.000324565	0.0139543	WNT7A	Protein Wnt-7a	GO:0005102,GO:0005576,GO:0007275,GO:0016055	signaling receptor binding|extracellular region|multicellular organism development|Wnt signaling pathway	path:bom04150,path:bom04310,path:bom04390,path:bom04550,path:bom04916,path:bom04934,path:bom05165,path:bom05200,path:bom05205,path:bom05217,path:bom05224,path:bom05225,path:bom05226	mTOR signaling pathway|Wnt signaling pathway|Hippo signaling pathway|Signaling pathways regulating pluripotency of stem cells|Melanogenesis|Cushing syndrome|Human papillomavirus infection|Pathways in cancer|Proteoglycans in cancer|Basal cell carcinoma|Breast cancer|Hepatocellular carcinoma|Gastric cancer
LOC102278768	39.5925	156.027	52.6344	360.57	493.698	359.1	82.7513	404.456	-2.28652	0.20497	1.96626e-06	0.000258265	TMPRSS11E	Transmembrane protease serine 11E	GO:0004252,GO:0005576,GO:0005886,GO:0005887,GO:0006508,GO:0008236,GO:0050890	serine-type endopeptidase activity|extracellular region|plasma membrane|integral component of plasma membrane|proteolysis|serine-type peptidase activity|cognition	-	-
TMPRSS4	76.9226	148.274	20.6778	471.515	1376.34	227.909	81.9581	691.92	-3.07767	0.118449	0.00157562	0.0421647	TMPRSS4	Transmembrane protease serine 4	-	-	path:bom05164	Influenza A
SLC4A11	61.0856	100.788	81.7714	152.071	189.804	191.52	81.2148	177.798	-1.12635	0.458073	7.45765e-05	0.00501273	SLC4A11	Sodium bicarbonate transporter-like protein 11	GO:0005272,GO:0005452,GO:0005887,GO:0006814,GO:0015106,GO:0015252,GO:0015293,GO:0015301,GO:0015701,GO:0016323,GO:0030003,GO:0042044,GO:0046713,GO:0046715,GO:0046983,GO:0051453,GO:1902600	sodium channel activity|inorganic anion exchanger activity|integral component of plasma membrane|sodium ion transport|bicarbonate transmembrane transporter activity|proton channel activity|symporter activity|anion:anion antiporter activity|bicarbonate transport|basolateral plasma membrane|cellular cation homeostasis|fluid transport|borate transport|active borate transmembrane transporter activity…	-	-
RARB	41.855	109.51	92.1103	213.281	228.18	212.587	81.1583	218.016	-1.42063	0.373549	8.66213e-05	0.00558629	Rarb	Retinoic acid receptor beta	GO:0000122,GO:0000976,GO:0000977,GO:0000981,GO:0001657,GO:0001889,GO:0002068,GO:0003148,GO:0003406,GO:0003417,GO:0003700,GO:0003707,GO:0003708,GO:0005634,GO:0005654,GO:0007275,GO:0008134,GO:0008144,GO:0008270,GO:0008284,GO:0008285,GO:0009755,GO:0021756,GO:0022008,GO:0030154,GO:0030374,GO:0031641,GO:0032331,GO:0032526,GO:0033993,GO:0035116,GO:0035264,GO:0038023,GO:0043065,GO:0043066,GO:0043068,GO:…	negative regulation of transcription by RNA polymerase II|transcription regulatory region sequence-specific DNA binding|RNA polymerase II regulatory region sequence-specific DNA binding|DNA-binding transcription factor activity, RNA polymerase II-specific|ureteric bud development|liver development|glandular epithelial cell development|outflow tract septum morphogenesis|retinal pigment epithelium …	path:bom05200,path:bom05222,path:bom05223,path:bom05226	Pathways in cancer|Small cell lung cancer|Non-small cell lung cancer|Gastric cancer
ASF1B	59.9544	75.5907	106.209	149.201	455.322	141.725	80.5846	248.749	-1.62374	0.324494	0.00113307	0.0336388	ASF1B	Histone chaperone ASF1B	GO:0000790,GO:0001835,GO:0005654,GO:0006335,GO:0006336,GO:0032991,GO:0042393	nuclear chromatin|blastocyst hatching|nucleoplasm|DNA replication-dependent nucleosome assembly|DNA replication-independent nucleosome assembly|protein-containing complex|histone binding	-	-
KIF2C	53.1671	82.3744	102.449	142.506	275.89	172.368	79.3302	196.921	-1.30734	0.404067	0.000491774	0.018876	KIF2C	Kinesin-like protein KIF2C	GO:0000278,GO:0000775,GO:0000776,GO:0000777,GO:0003777,GO:0005524,GO:0005634,GO:0005813,GO:0005829,GO:0005871,GO:0005874,GO:0006890,GO:0007018,GO:0007019,GO:0007080,GO:0008017,GO:0008283,GO:0015630,GO:0016020,GO:0016887,GO:0019237,GO:0019886,GO:0030951,GO:0035371,GO:0051010,GO:0051301,GO:0051310,GO:0051315,GO:0051983	mitotic cell cycle|chromosome, centromeric region|kinetochore|condensed chromosome kinetochore|microtubule motor activity|ATP binding|nucleus|centrosome|cytosol|kinesin complex|microtubule|retrograde vesicle-mediated transport, Golgi to ER|microtubule-based movement|microtubule depolymerization|mitotic metaphase plate congression|microtubule binding|cell proliferation|microtubule cytoskeleton|mem…	-	-
UCK2	70.1353	79.4671	80.8315	135.811	210.548	127.361	76.8113	157.907	-1.03703	0.487331	0.000662127	0.0235119	Uck2	Uridine-cytidine kinase 2	GO:0004849,GO:0005524,GO:0005829,GO:0006238,GO:0019206,GO:0043231,GO:0044206,GO:0044211	uridine kinase activity|ATP binding|cytosol|CMP salvage|nucleoside kinase activity|intracellular membrane-bounded organelle|UMP salvage|CTP salvage	path:bom00240,path:bom00983	Pyrimidine metabolism|Drug metabolism - other enzymes
CDCA8	46.3798	83.3436	84.5911	136.768	269.667	155.131	71.4381	187.189	-1.38518	0.382841	0.000355639	0.015002	CDCA8	Borealin	GO:0000070,GO:0000775,GO:0005634,GO:0005654,GO:0005730,GO:0005829,GO:0007080,GO:0010369,GO:0030496,GO:0032133,GO:0032991,GO:0045171,GO:0051233,GO:0051276,GO:0051301	mitotic sister chromatid segregation|chromosome, centromeric region|nucleus|nucleoplasm|nucleolus|cytosol|mitotic metaphase plate congression|chromocenter|midbody|chromosome passenger complex|protein-containing complex|intercellular bridge|spindle midzone|chromosome organization|cell division	-	-
LOC102280962	40.7237	41.6718	126.887	90.8598	424.207	343.778	69.7607	286.282	-2.03442	0.244106	0.000890668	0.0289526	LCE3D	Late cornified envelope protein 3D	GO:0001533,GO:0005198,GO:0005737,GO:0005829,GO:0018149,GO:0030216,GO:0070268	cornified envelope|structural molecule activity|cytoplasm|cytosol|peptide cross-linking|keratinocyte differentiation|cornification	-	-
PLEKHH1	28.2804	112.417	63.9132	233.366	287.299	145.555	68.2035	222.073	-1.69918	0.30796	0.000533982	0.0201016	PLEKHH1	Pleckstrin homology domain-containing family H member 1	GO:0005856	cytoskeleton	-	-
LOC102276144	80.3163	47.4864	75.1921	131.029	179.432	118.742	67.6649	143.068	-1.08159	0.472508	0.00109879	0.0331884	ACER3	Alkaline ceramidase 3	GO:0005789,GO:0006672,GO:0008284,GO:0030148,GO:0030173,GO:0030176,GO:0046512,GO:0070774,GO:0071602	endoplasmic reticulum membrane|ceramide metabolic process|positive regulation of cell proliferation|sphingolipid biosynthetic process|integral component of Golgi membrane|integral component of endoplasmic reticulum membrane|sphingosine biosynthetic process|phytoceramidase activity|phytosphingosine biosynthetic process	path:bom00600	Sphingolipid metabolism
PRODH	47.511	92.0656	31.0167	236.235	228.18	367.718	56.8644	277.378	-2.28566	0.205092	8.03411e-08	1.82578e-05	PRODH	Proline dehydrogenase 1, mitochondrial	GO:0004657,GO:0005739,GO:0005759,GO:0010133,GO:0071949	proline dehydrogenase activity|mitochondrion|mitochondrial matrix|proline catabolic process to glutamate|FAD binding	path:bom00330	Arginine and proline metabolism
MASTL	28.2804	62.9922	78.0118	168.33	238.551	89.0567	56.4281	165.313	-1.54572	0.342525	0.00154111	0.0415522	MASTL	Serine/threonine-protein kinase greatwall	GO:0000086,GO:0000278,GO:0004674,GO:0005524,GO:0005634,GO:0005737,GO:0005813,GO:0006974,GO:0018105,GO:0032154,GO:0032515,GO:0035556,GO:0051301,GO:0051721	G2/M transition of mitotic cell cycle|mitotic cell cycle|protein serine/threonine kinase activity|ATP binding|nucleus|cytoplasm|centrosome|cellular response to DNA damage stimulus|peptidyl-serine phosphorylation|cleavage furrow|negative regulation of phosphoprotein phosphatase activity|intracellular signal transduction|cell division|protein phosphatase 2A binding	-	-
FOXN1	81.4475	51.3629	31.0167	131.986	218.845	135.979	54.609	162.27	-1.57657	0.335278	0.000179832	0.00929479	FOXN1	Forkhead box protein N1	-	-	-	-
CHST1	37.3301	61.054	58.2738	129.117	217.808	108.209	52.2193	151.711	-1.53364	0.345405	7.34901e-05	0.00498653	CHST1	Carbohydrate sulfotransferase 1	-	-	path:bom00533	Glycosaminoglycan biosynthesis - keratan sulfate
SLC46A2	41.855	50.3938	58.2738	121.465	298.708	245.145	50.1742	221.773	-2.14095	0.22673	4.84469e-08	1.28447e-05	SLC46A2	Thymic stromal cotransporter homolog	GO:0005886,GO:0009986,GO:0015293,GO:0016021,GO:0043029,GO:0045580,GO:0048538,GO:0070233	plasma membrane|cell surface|symporter activity|integral component of membrane|T cell homeostasis|regulation of T cell differentiation|thymus development|negative regulation of T cell apoptotic process	-	-
LOC102278370	31.674	67.8378	49.8147	416.999	316.34	118.742	49.7755	284.027	-2.50932	0.175638	2.98145e-07	5.33569e-05	PROM1	Prominin-1	-	-	path:bom05202	Transcriptional misregulation in cancer
FGF12	32.8052	87.22	27.2571	206.586	127.573	163.749	49.0941	165.97	-1.75538	0.296196	0.000255916	0.0120922	FGF12	Fibroblast growth factor 12	GO:0003254,GO:0005615,GO:0005622,GO:0005634,GO:0007165,GO:0007254,GO:0007267,GO:0007268,GO:0007399,GO:0007507,GO:0008083,GO:0008201,GO:0008344,GO:0008543,GO:0010765,GO:0017080,GO:0044325,GO:0050905,GO:0086002,GO:0098908,GO:1902305,GO:1905150,GO:2000649,GO:2001258	regulation of membrane depolarization|extracellular space|intracellular|nucleus|signal transduction|JNK cascade|cell-cell signaling|chemical synaptic transmission|nervous system development|heart development|growth factor activity|heparin binding|adult locomotory behavior|fibroblast growth factor receptor signaling pathway|positive regulation of sodium ion transport|sodium channel regulator activ…	-	-
IZUMO1	20.3619	48.4556	70.4925	153.983	230.254	109.166	46.4367	164.468	-1.81783	0.283646	0.000192179	0.00975329	IZUMO1	Izumo sperm-egg fusion protein 1	GO:0005102,GO:0005886,GO:0007155,GO:0007338,GO:0007342,GO:0016021,GO:0034113,GO:0035036,GO:0042802,GO:0042803,GO:0086080	signaling receptor binding|plasma membrane|cell adhesion|single fertilization|fusion of sperm to egg plasma membrane involved in single fertilization|integral component of membrane|heterotypic cell-cell adhesion|sperm-egg recognition|identical protein binding|protein homodimerization activity|protein binding involved in heterotypic cell-cell adhesion	-	-
LOC102279096	33.9365	56.2084	36.6561	98.5112	142.094	72.7775	42.267	104.461	-1.30158	0.405681	0.00113357	0.0336388	ARMH4	Armadillo-like helical domain-containing protein 4	GO:0016021	integral component of membrane	-	-
B4GALNT2	5.65608	104.664	4.6995	676.188	816.261	452.944	38.3399	648.464	-4.07894	0.0591722	0.00158571	0.0422381	B4GALNT2	Beta-1,4 N-acetylgalactosaminyltransferase 2	-	-	-	-
LOC102266781	22.6243	45.5482	43.2354	175.025	324.637	45.0072	37.136	181.556	-2.28604	0.205038	0.000322538	0.013909	CA2	Carbonic anhydrase 2	-	-	path:bom00910,path:bom04964,path:bom04966,path:bom04971,path:bom04972,path:bom04976	Nitrogen metabolism|Proximal tubule bicarbonate reclamation|Collecting duct acid secretion|Gastric acid secretion|Pancreatic secretion|Bile secretion
B3GNT8	39.5925	47.4864	21.6177	135.811	136.908	82.3535	36.2322	118.358	-1.71007	0.305646	3.34113e-05	0.00261393	B3GNT8	UDP-GlcNAc:betaGal beta-1,3-N-acetylglucosaminyltransferase 8	GO:0000139,GO:0005783,GO:0005794,GO:0006486,GO:0008376,GO:0008499,GO:0008532,GO:0016021,GO:0016262,GO:0016266,GO:0030311,GO:0070062	Golgi membrane|endoplasmic reticulum|Golgi apparatus|protein glycosylation|acetylgalactosaminyltransferase activity|UDP-galactose:beta-N-acetylglucosamine beta-1,3-galactosyltransferase activity|N-acetyllactosaminide beta-1,3-N-acetylglucosaminyltransferase activity|integral component of membrane|protein N-acetylglucosaminyltransferase activity|O-glycan processing|poly-N-acetyllactosamine biosynt…	-	-
SCIN	20.3619	42.6409	42.2955	181.72	165.949	115.869	35.0994	154.513	-2.12947	0.228541	2.37203e-08	7.89775e-06	SCIN	Adseverin	GO:0001786,GO:0002102,GO:0003779,GO:0005509,GO:0005546,GO:0005737,GO:0005938,GO:0008285,GO:0017156,GO:0030054,GO:0032330,GO:0042995,GO:0043065,GO:0045010,GO:0045654,GO:0051014,GO:0051015,GO:0051047,GO:0051693	phosphatidylserine binding|podosome|actin binding|calcium ion binding|phosphatidylinositol-4,5-bisphosphate binding|cytoplasm|cell cortex|negative regulation of cell proliferation|calcium ion regulated exocytosis|cell junction|regulation of chondrocyte differentiation|cell projection|positive regulation of apoptotic process|actin nucleation|positive regulation of megakaryocyte differentiation|act…	path:bom04666,path:bom04810,path:bom05203	Fc gamma R-mediated phagocytosis|Regulation of actin cytoskeleton|Viral carcinogenesis
SLC1A1	28.2804	33.9189	39.4758	206.586	458.434	113.954	33.8917	259.658	-2.9347	0.130787	6.98498e-09	2.69937e-06	SLC1A1	Excitatory amino acid transporter 3	GO:0005313,GO:0005314,GO:0005886,GO:0005887,GO:0015108,GO:0015501,GO:0015813,GO:0016324,GO:0033229,GO:0042883,GO:0046872,GO:0098712,GO:0140009,GO:1902476	L-glutamate transmembrane transporter activity|high-affinity glutamate transmembrane transporter activity|plasma membrane|integral component of plasma membrane|chloride transmembrane transporter activity|glutamate:sodium symporter activity|L-glutamate transmembrane transport|apical plasma membrane|cysteine transmembrane transporter activity|cysteine transport|metal ion binding|L-glutamate import …	path:bom04721,path:bom04724,path:bom04974	Synaptic vesicle cycle|Glutamatergic synapse|Protein digestion and absorption
LOC102271301	10.1809	85.2818	5.6394	594.893	1378.41	224.078	33.7007	732.461	-4.44075	0.0460471	0.000370041	0.0154008	SPLUNC2A	Short palate, lung and nasal epithelium carcinoma-associated protein 2A	GO:0005576,GO:0008289	extracellular region|lipid binding	-	-
FAM184A	31.674	37.7953	30.0768	51.6466	87.1231	109.166	33.1821	82.6454	-1.31579	0.401706	0.00131064	0.0370315	FAM184A	Protein FAM184A	GO:0005615	extracellular space	-	-
NDUFAF2	39.5925	31.0116	28.197	86.0777	74.677	73.7351	32.9337	78.1633	-1.25317	0.419527	0.000183902	0.00947098	NDUFAF2	NADH dehydrogenase [ubiquinone] 1 alpha subcomplex assembly factor 2	GO:0005739,GO:0008137,GO:0009055,GO:0016020,GO:0045333	mitochondrion|NADH dehydrogenase (ubiquinone) activity|electron transfer activity|membrane|cellular respiration	path:bom04714	Thermogenesis
ATP13A5	20.3619	68.8069	9.39901	247.713	123.424	260.467	32.8559	210.535	-2.67819	0.156237	2.68617e-05	0.00217277	ATP13A5	Probable cation-transporting ATPase 13A5	GO:0005524,GO:0005886,GO:0006874,GO:0016021,GO:0019829,GO:0034220,GO:0046872	ATP binding|plasma membrane|cellular calcium ion homeostasis|integral component of membrane|cation-transporting ATPase activity|ion transmembrane transport|metal ion binding	-	-
LOC102279576	30.5428	43.61	21.6177	242.93	130.685	138.852	31.9235	170.822	-2.42062	0.186776	3.57928e-09	1.55287e-06	C4orf19	Uncharacterized protein C4orf19	GO:0005654,GO:0030054	nucleoplasm|cell junction	-	-
CXCR2	19.2307	48.4556	24.4374	88.947	75.7142	107.251	30.7079	90.6374	-1.55648	0.339979	0.00039297	0.0160289	CXCR2	C-X-C chemokine receptor type 2	GO:0005622,GO:0006935,GO:0006955,GO:0007204,GO:0009897,GO:0016021,GO:0016493,GO:0016494,GO:0019722,GO:0019956,GO:0019957,GO:0019959,GO:0030593,GO:0060326	intracellular|chemotaxis|immune response|positive regulation of cytosolic calcium ion concentration|external side of plasma membrane|integral component of membrane|C-C chemokine receptor activity|C-X-C chemokine receptor activity|calcium-mediated signaling|chemokine binding|C-C chemokine binding|interleukin-8 binding|neutrophil chemotaxis|cell chemotaxis	path:bom04060,path:bom04061,path:bom04062,path:bom04072,path:bom04144,path:bom05163	Cytokine-cytokine receptor interaction|Viral protein interaction with cytokine and cytokine receptor|Chemokine signaling pathway|Phospholipase D signaling pathway|Endocytosis|Human cytomegalovirus infection
RAET1E	9.04972	59.1158	22.5576	245.8	150.391	147.47	30.241	181.22	-2.57693	0.167597	1.00375e-05	0.000945436	RAET1E	Retinoic acid early transcript 1E	GO:0001913,GO:0005576,GO:0005886,GO:0006955,GO:0016021,GO:0030101,GO:0042267,GO:0042271,GO:0045954,GO:0046703,GO:0050776	T cell mediated cytotoxicity|extracellular region|plasma membrane|immune response|integral component of membrane|natural killer cell activation|natural killer cell mediated cytotoxicity|susceptibility to natural killer cell mediated cytotoxicity|positive regulation of natural killer cell mediated cytotoxicity|natural killer cell lectin-like receptor binding|regulation of immune response	path:bom04650	Natural killer cell mediated cytotoxicity
TMPRSS2	24.8867	48.4556	16.9182	329.965	651.349	206.841	30.0868	396.052	-3.71697	0.0760465	3.51598e-13	4.19486e-10	TMPRSS2	Transmembrane protease serine 2	-	-	path:bom05164,path:bom05202,path:bom05215	Influenza A|Transcriptional misregulation in cancer|Prostate cancer
CREG2	31.674	27.1351	31.0167	76.5135	86.086	145.555	29.942	102.718	-1.7801	0.291164	6.09152e-06	0.000636586	CREG2	Protein CREG2	GO:0005576,GO:0005783,GO:0005794,GO:0048037	extracellular region|endoplasmic reticulum|Golgi apparatus|cofactor binding	-	-
LOC102274352	30.5428	46.5173	12.2187	226.671	357.827	297.813	29.7596	294.104	-3.30695	0.101044	6.27269e-14	8.98061e-11	S100a15a	Protein S100-A15A	GO:0005509,GO:0005615,GO:0006954,GO:0042056,GO:0042107,GO:0043621,GO:0046914	calcium ion binding|extracellular space|inflammatory response|chemoattractant activity|cytokine metabolic process|protein self-association|transition metal ion binding	-	-
PKMYT1	30.5428	33.9189	24.4374	74.6007	172.172	58.4135	29.633	101.729	-1.77874	0.291437	0.000374302	0.0154435	Pkmyt1	Membrane-associated tyrosine- and threonine-specific cdc2-inhibitory kinase	GO:0000139,GO:0004672,GO:0004674,GO:0005524,GO:0005634,GO:0005730,GO:0005737,GO:0005789,GO:0005794,GO:0010923,GO:0016301,GO:0046872,GO:0051321	Golgi membrane|protein kinase activity|protein serine/threonine kinase activity|ATP binding|nucleus|nucleolus|cytoplasm|endoplasmic reticulum membrane|Golgi apparatus|negative regulation of phosphatase activity|kinase activity|metal ion binding|meiotic cell cycle	path:bom04110,path:bom04114,path:bom04914	Cell cycle|Oocyte meiosis|Progesterone-mediated oocyte maturation
HKDC1	30.5428	16.4749	39.4758	189.371	584.97	113.954	28.8312	296.098	-3.35978	0.0974106	2.68705e-08	8.74331e-06	HKDC1	Putative hexokinase HKDC1	GO:0001678,GO:0004340,GO:0005524,GO:0005536,GO:0005739,GO:0005829,GO:0006096,GO:0008865,GO:0019158,GO:0019318	cellular glucose homeostasis|glucokinase activity|ATP binding|glucose binding|mitochondrion|cytosol|glycolytic process|fructokinase activity|mannokinase activity|hexose metabolic process	path:bom00010,path:bom00051,path:bom00052,path:bom00500,path:bom00520,path:bom00524,path:bom04066,path:bom04910,path:bom04930,path:bom04973,path:bom05230	Glycolysis / Gluconeogenesis|Fructose and mannose metabolism|Galactose metabolism|Starch and sucrose metabolism|Amino sugar and nucleotide sugar metabolism|Neomycin, kanamycin and gentamicin biosynthesis|HIF-1 signaling pathway|Insulin signaling pathway|Type II diabetes mellitus|Carbohydrate digestion and absorption|Central carbon metabolism in cancer
LRP8	14.7058	39.7336	28.197	67.9057	152.466	89.0567	27.5455	103.143	-1.89682	0.268535	0.000129635	0.00739768	LRP8	Low-density lipoprotein receptor-related protein 8	GO:0000122,GO:0001523,GO:0004888,GO:0005041,GO:0005509,GO:0005576,GO:0005875,GO:0005886,GO:0005901,GO:0006508,GO:0006629,GO:0006897,GO:0007165,GO:0008035,GO:0014069,GO:0016020,GO:0016021,GO:0019221,GO:0019894,GO:0021541,GO:0021987,GO:0030229,GO:0030424,GO:0030425,GO:0032793,GO:0034185,GO:0038025,GO:0038026,GO:0042493,GO:0043025,GO:0043235,GO:0050731,GO:0050804,GO:0061003,GO:0061098,GO:0071363,GO:…	negative regulation of transcription by RNA polymerase II|retinoid metabolic process|transmembrane signaling receptor activity|low-density lipoprotein particle receptor activity|calcium ion binding|extracellular region|microtubule associated complex|plasma membrane|caveola|proteolysis|lipid metabolic process|endocytosis|signal transduction|high-density lipoprotein particle binding|postsynaptic de…	-	-
ALOX12B	26.0179	34.888	21.6177	54.5159	94.3834	221.205	27.5079	123.368	-2.16522	0.222948	0.000101063	0.00622661	ALOX12B	Arachidonate 12-lipoxygenase, 12R-type	-	-	path:bom00590,path:bom04726	Arachidonic acid metabolism|Serotonergic synapse
SMPD3	21.4931	39.7336	18.798	116.683	102.681	117.785	26.6749	112.383	-2.07194	0.23784	6.51133e-08	1.56503e-05	Smpd3	Sphingomyelin phosphodiesterase 3	GO:0000137,GO:0000139,GO:0002244,GO:0004767,GO:0005737,GO:0005794,GO:0005886,GO:0006684,GO:0007049,GO:0007165,GO:0014824,GO:0016020,GO:0030072,GO:0045429,GO:0046872,GO:0051481,GO:0090494,GO:1901224,GO:1903543,GO:2000304	Golgi cis cisterna|Golgi membrane|hematopoietic progenitor cell differentiation|sphingomyelin phosphodiesterase activity|cytoplasm|Golgi apparatus|plasma membrane|sphingomyelin metabolic process|cell cycle|signal transduction|artery smooth muscle contraction|membrane|peptide hormone secretion|positive regulation of nitric oxide biosynthetic process|metal ion binding|negative regulation of cytosol…	path:bom00600	Sphingolipid metabolism
LOC102281707	15.837	36.8262	20.6778	646.539	1550.58	523.807	24.447	906.977	-5.20765	0.0270609	9.45328e-28	1.35343e-23	LBP	Lipopolysaccharide-binding protein	GO:0001530,GO:0002281,GO:0005615,GO:0006869,GO:0006953,GO:0016020,GO:0032760,GO:0045087,GO:0050829,GO:0071222	lipopolysaccharide binding|macrophage activation involved in immune response|extracellular space|lipid transport|acute-phase response|membrane|positive regulation of tumor necrosis factor production|innate immune response|defense response to Gram-negative bacterium|cellular response to lipopolysaccharide	path:bom04064,path:bom04620,path:bom05132,path:bom05152	NF-kappa B signaling pathway|Toll-like receptor signaling pathway|Salmonella infection|Tuberculosis
LOC102285230	27.1492	22.2896	21.6177	60.2544	75.7142	44.0496	23.6855	60.006	-1.34347	0.394073	0.00108804	0.0329566	C19orf84	Uncharacterized protein C19orf84	-	-	-	-
DLX3	18.0994	32.9498	15.0384	65.9929	84.0116	93.8447	22.0292	81.2831	-1.88071	0.271549	1.38368e-05	0.00126179	DLX3	Homeobox protein DLX-3	GO:0000981,GO:0001077,GO:0001568,GO:0001890,GO:0003677,GO:0003682,GO:0003700,GO:0005634,GO:0042475,GO:0043565,GO:0071895	DNA-binding transcription factor activity, RNA polymerase II-specific|proximal promoter DNA-binding transcription activator activity, RNA polymerase II-specific|blood vessel development|placenta development|DNA binding|chromatin binding|DNA-binding transcription factor activity|nucleus|odontogenesis of dentin-containing tooth|sequence-specific DNA binding|odontoblast differentiation	-	-
PLA2G3	19.2307	27.1351	15.0384	124.334	247.886	67.9895	20.4681	146.737	-2.84065	0.139598	1.36074e-07	2.86495e-05	PLA2G3	Group 3 secretory phospholipase A2	GO:0004623,GO:0005576,GO:0005814,GO:0005886,GO:0006644,GO:0016042,GO:0046872,GO:0050482,GO:0060271,GO:0102567,GO:0102568	phospholipase A2 activity|extracellular region|centriole|plasma membrane|phospholipid metabolic process|lipid catabolic process|metal ion binding|arachidonic acid secretion|cilium assembly|phospholipase A2 activity (consuming 1,2-dipalmitoylphosphatidylcholine)|phospholipase A2 activity consuming 1,2-dioleoylphosphatidylethanolamine)	path:bom00564,path:bom00565,path:bom00590,path:bom00591,path:bom00592,path:bom04014,path:bom04270,path:bom04972,path:bom04975	Glycerophospholipid metabolism|Ether lipid metabolism|Arachidonic acid metabolism|Linoleic acid metabolism|alpha-Linolenic acid metabolism|Ras signaling pathway|Vascular smooth muscle contraction|Pancreatic secretion|Fat digestion and absorption
MFSD2A	33.9365	19.3822	6.5793	97.5547	99.5693	40.2192	19.966	79.1144	-1.99638	0.250628	0.00160518	0.0424793	Mfsd2a	Sodium-dependent lysophosphatidylcholine symporter 1	GO:0005548,GO:0005789,GO:0005887,GO:0015245,GO:0015293,GO:0015908,GO:0021766,GO:0045056,GO:0051977,GO:0051978,GO:0060856,GO:1990379	phospholipid transporter activity|endoplasmic reticulum membrane|integral component of plasma membrane|fatty acid transmembrane transporter activity|symporter activity|fatty acid transport|hippocampus development|transcytosis|lysophospholipid transport|lysophospholipid transporter activity|establishment of blood-brain barrier|lipid transport across blood brain barrier	-	-
ASPG	10.1809	16.4749	31.9566	94.6855	93.3462	50.7527	19.5375	79.5948	-2.01536	0.247352	0.000126348	0.00732357	ASPG	60 kDa lysophospholipase	GO:0003847,GO:0004067,GO:0004622,GO:0005829,GO:0008652,GO:0016042	1-alkyl-2-acetylglycerophosphocholine esterase activity|asparaginase activity|lysophospholipase activity|cytosol|cellular amino acid biosynthetic process|lipid catabolic process	-	-
LOC102269246	3.39365	10.6602	44.1753	121.465	315.303	24.8976	19.4097	153.889	-2.98012	0.126734	0.00137931	0.0384754	-	Growth-regulated protein homolog alpha	GO:0005615,GO:0006954,GO:0006955,GO:0008009,GO:0008083,GO:0030593,GO:0030595,GO:0061844,GO:0070098,GO:0071222	extracellular space|inflammatory response|immune response|chemokine activity|growth factor activity|neutrophil chemotaxis|leukocyte chemotaxis|antimicrobial humoral immune response mediated by antimicrobial peptide|chemokine-mediated signaling pathway|cellular response to lipopolysaccharide	path:bom04060,path:bom04061,path:bom04062,path:bom04621,path:bom04657,path:bom04668,path:bom05132,path:bom05134,path:bom05167	Cytokine-cytokine receptor interaction|Viral protein interaction with cytokine and cytokine receptor|Chemokine signaling pathway|NOD-like receptor signaling pathway|IL-17 signaling pathway|TNF signaling pathway|Salmonella infection|Legionellosis|Kaposi sarcoma-associated herpesvirus infection
SCNN1G	12.4434	40.7027	4.6995	155.896	183.581	155.131	19.2818	164.869	-3.09305	0.117192	5.57811e-07	9.39551e-05	SCNN1G	Amiloride-sensitive sodium channel subunit gamma	GO:0005654,GO:0005887,GO:0009897,GO:0015280,GO:0016324,GO:0034706,GO:0035725,GO:0050699,GO:0050891,GO:0050896,GO:0050909,GO:0055078,GO:0070062	nucleoplasm|integral component of plasma membrane|external side of plasma membrane|ligand-gated sodium channel activity|apical plasma membrane|sodium channel complex|sodium ion transmembrane transport|WW domain binding|multicellular organismal water homeostasis|response to stimulus|sensory perception of taste|sodium ion homeostasis|extracellular exosome	path:bom04742,path:bom04960	Taste transduction|Aldosterone-regulated sodium reabsorption
MUC21	3.39365	54.2702	0	1703.38	944.871	709.581	19.2213	1119.28	-5.86253	0.0171871	0.00073053	0.0250815	MUC21	Mucin-21	-	-	-	-
PGLYRP2	9.04972	12.5984	27.2571	127.204	169.06	46.9224	16.3018	114.395	-2.80113	0.143475	3.8277e-06	0.000428135	PGLYRP2	N-acetylmuramoyl-L-alanine amidase	GO:0005615,GO:0008270,GO:0008745,GO:0009253,GO:0016019,GO:0016020,GO:0016045,GO:0019730,GO:0032827,GO:0042834,GO:0050830	extracellular space|zinc ion binding|N-acetylmuramoyl-L-alanine amidase activity|peptidoglycan catabolic process|peptidoglycan receptor activity|membrane|detection of bacterium|antimicrobial humoral response|negative regulation of natural killer cell differentiation involved in immune response|peptidoglycan binding|defense response to Gram-positive bacterium	-	-
SLC44A4	18.0994	17.444	13.1586	207.543	210.548	73.7351	16.234	163.942	-3.33911	0.0988162	1.80146e-11	1.17234e-08	SLC44A4	Choline transporter-like protein 4	GO:0008292,GO:0015220,GO:0015871,GO:0016021,GO:0016324,GO:0030307,GO:0030974,GO:0032475,GO:0035675,GO:0061526,GO:0090422	acetylcholine biosynthetic process|choline transmembrane transporter activity|choline transport|integral component of membrane|apical plasma membrane|positive regulation of cell growth|thiamine pyrophosphate transmembrane transport|otolith formation|neuromast hair cell development|acetylcholine secretion|thiamine pyrophosphate transmembrane transporter activity	path:bom05231	Choline metabolism in cancer
E2F2	15.837	16.4749	15.9783	58.3416	143.131	27.7704	16.0967	76.4143	-2.24521	0.210923	0.000430549	0.0173151	E2F2	Transcription factor E2F2	-	-	path:bom01522,path:bom04110,path:bom04218,path:bom04934,path:bom05160,path:bom05161,path:bom05163,path:bom05166,path:bom05167,path:bom05169,path:bom05200,path:bom05206,path:bom05212,path:bom05214,path:bom05215,path:bom05218,path:bom05219,path:bom05220,path:bom05222,path:bom05223,path:bom05224,path:bom05225,path:bom05226	Endocrine resistance|Cell cycle|Cellular senescence|Cushing syndrome|Hepatitis C|Hepatitis B|Human cytomegalovirus infection|Human T-cell leukemia virus 1 infection|Kaposi sarcoma-associated herpesvirus infection|Epstein-Barr virus infection|Pathways in cancer|MicroRNAs in cancer|Pancreatic cancer|Glioma|Prostate cancer|Melanoma|Bladder cancer|Chronic myeloid leukemia|Small cell lung cancer|Non-s…
LOC102269352	7.91851	31.9807	5.6394	79.3828	299.745	25.8552	15.1795	134.994	-3.14895	0.112738	0.000373702	0.0154435	S100A7	Protein S100-A7	GO:0005509,GO:0005576,GO:0005737,GO:0046914	calcium ion binding|extracellular region|cytoplasm|transition metal ion binding	path:bom04657	IL-17 signaling pathway
AGR2	7.91851	24.2278	13.1586	68.8622	166.986	31.6008	15.1016	89.1497	-2.55422	0.170257	0.000225157	0.0110488	AGR2	Anterior gradient protein 2 homolog	GO:0002162,GO:0005154,GO:0005615,GO:0005783,GO:0010628,GO:0010811,GO:0042803,GO:0045742,GO:0048546,GO:0048639,GO:0060480,GO:0060548,GO:0070254,GO:1903078,GO:1903896,GO:1903899	dystroglycan binding|epidermal growth factor receptor binding|extracellular space|endoplasmic reticulum|positive regulation of gene expression|positive regulation of cell-substrate adhesion|protein homodimerization activity|positive regulation of epidermal growth factor receptor signaling pathway|digestive tract morphogenesis|positive regulation of developmental growth|lung goblet cell differenti…	-	-
LOC102280388	6.78729	26.166	12.2187	57.3851	213.659	98.6327	15.0573	123.226	-3.02383	0.122952	2.10291e-06	0.000271238	UPK3BL1	Uroplakin-3b-like protein 1	GO:0016021	integral component of membrane	-	-
CFTR	12.4434	16.4749	15.0384	63.1236	86.086	48.8376	14.6522	66.0157	-2.1655	0.222904	1.27855e-06	0.000181237	CFTR	Cystic fibrosis transmembrane conductance regulator	GO:0005254,GO:0005260,GO:0005524,GO:0005634,GO:0005769,GO:0005789,GO:0005829,GO:0005886,GO:0005887,GO:0015106,GO:0015108,GO:0015701,GO:0016020,GO:0016021,GO:0016324,GO:0016887,GO:0019869,GO:0031901,GO:0034707,GO:0035377,GO:0042626,GO:0048240,GO:0050891,GO:0051454,GO:0055038,GO:0055085,GO:0060081,GO:0071320,GO:1902476,GO:1904322	chloride channel activity|intracellularly ATP-gated chloride channel activity|ATP binding|nucleus|early endosome|endoplasmic reticulum membrane|cytosol|plasma membrane|integral component of plasma membrane|bicarbonate transmembrane transporter activity|chloride transmembrane transporter activity|bicarbonate transport|membrane|integral component of membrane|apical plasma membrane|ATPase activity|c…	path:bom02010,path:bom04024,path:bom04152,path:bom04530,path:bom04971,path:bom04972,path:bom04976	ABC transporters|cAMP signaling pathway|AMPK signaling pathway|Tight junction|Gastric acid secretion|Pancreatic secretion|Bile secretion
LOC102268306	1.13122	36.8262	3.7596	104.25	154.54	80.4383	13.9057	113.076	-3.01625	0.1236	0.000777056	0.0260541	PLET1	Placenta-expressed transcript 1 protein	GO:0001953,GO:0009897,GO:0016021,GO:0016324,GO:0030154,GO:0030335,GO:0035313	negative regulation of cell-matrix adhesion|external side of plasma membrane|integral component of membrane|apical plasma membrane|cell differentiation|positive regulation of cell migration|wound healing, spreading of epidermal cells	-	-
LOC102266162	3.39365	33.9189	3.7596	100.424	65.3424	84.2687	13.6907	83.345	-2.59908	0.165043	0.00112469	0.0336388	C9orf152	Uncharacterized protein C9orf152	-	-	-	-
LOC102266351	16.9682	13.5676	8.45911	56.4287	65.3424	48.8376	12.9983	56.8695	-2.14047	0.226806	3.45708e-06	0.00039596	CFTR	Cystic fibrosis transmembrane conductance regulator	GO:0005254,GO:0005260,GO:0005524,GO:0005634,GO:0005769,GO:0005789,GO:0005829,GO:0005886,GO:0005887,GO:0015106,GO:0015108,GO:0015701,GO:0016020,GO:0016021,GO:0016324,GO:0016887,GO:0019869,GO:0031901,GO:0034707,GO:0035377,GO:0042626,GO:0048240,GO:0050891,GO:0051454,GO:0055038,GO:0055085,GO:0060081,GO:0071320,GO:1902476,GO:1904322	chloride channel activity|intracellularly ATP-gated chloride channel activity|ATP binding|nucleus|early endosome|endoplasmic reticulum membrane|cytosol|plasma membrane|integral component of plasma membrane|bicarbonate transmembrane transporter activity|chloride transmembrane transporter activity|bicarbonate transport|membrane|integral component of membrane|apical plasma membrane|ATPase activity|c…	path:bom02010,path:bom04024,path:bom04152,path:bom04530,path:bom04971,path:bom04972,path:bom04976	ABC transporters|cAMP signaling pathway|AMPK signaling pathway|Tight junction|Gastric acid secretion|Pancreatic secretion|Bile secretion
WNT3	5.65608	27.1351	5.6394	75.5571	85.0488	61.2863	12.8102	73.9641	-2.52112	0.174207	8.87986e-05	0.00570103	WNT3	Proto-oncogene Wnt-3	GO:0000902,GO:0001707,GO:0005109,GO:0005576,GO:0005615,GO:0005788,GO:0005796,GO:0005886,GO:0007276,GO:0007411,GO:0009948,GO:0009950,GO:0010628,GO:0016055,GO:0019904,GO:0030177,GO:0030182,GO:0030666,GO:0031012,GO:0035115,GO:0035116,GO:0044338,GO:0044339,GO:0045165,GO:0048018,GO:0048697,GO:0048843,GO:0050767,GO:0060064,GO:0060070,GO:0060174,GO:0060323,GO:0061180,GO:0070062,GO:0071300,GO:0072089,GO:…	cell morphogenesis|mesoderm formation|frizzled binding|extracellular region|extracellular space|endoplasmic reticulum lumen|Golgi lumen|plasma membrane|gamete generation|axon guidance|anterior/posterior axis specification|dorsal/ventral axis specification|positive regulation of gene expression|Wnt signaling pathway|protein domain specific binding|positive regulation of Wnt signaling pathway|neuro…	path:bom04150,path:bom04310,path:bom04390,path:bom04550,path:bom04916,path:bom04934,path:bom05165,path:bom05200,path:bom05205,path:bom05206,path:bom05217,path:bom05224,path:bom05225,path:bom05226	mTOR signaling pathway|Wnt signaling pathway|Hippo signaling pathway|Signaling pathways regulating pluripotency of stem cells|Melanogenesis|Cushing syndrome|Human papillomavirus infection|Pathways in cancer|Proteoglycans in cancer|MicroRNAs in cancer|Basal cell carcinoma|Breast cancer|Hepatocellular carcinoma|Gastric cancer
SLC6A20	7.91851	15.5058	7.51921	39.2132	30.0782	62.2439	10.3145	43.8451	-2.08434	0.235804	0.000312369	0.0135111	SLC6A20	Sodium- and chloride-dependent transporter XTRP3	GO:0005328,GO:0005886,GO:0005887,GO:0006865,GO:0015171,GO:0015193,GO:0015816,GO:0015824,GO:0016324	neurotransmitter:sodium symporter activity|plasma membrane|integral component of plasma membrane|amino acid transport|amino acid transmembrane transporter activity|L-proline transmembrane transporter activity|glycine transport|proline transport|apical plasma membrane	-	-
ELMOD1	15.837	3.87644	9.39901	37.3003	63.268	29.6856	9.70415	43.418	-2.17498	0.221446	0.000741276	0.025293	ELMOD1	ELMO domain-containing protein 1	GO:0005096,GO:0005654,GO:0005829	GTPase activator activity|nucleoplasm|cytosol	-	-
FAM177B	4.52486	15.5058	7.51921	48.7774	31.1154	33.516	9.18328	37.8029	-2.02984	0.244882	0.00091304	0.0291136	FAM177B	Protein FAM177B	-	-	-	-
ARG2	3.39365	9.69111	14.0985	31.5618	80.9001	31.6008	9.06109	48.0209	-2.38844	0.190989	0.000534938	0.0201016	ARG2	Arginase-2, mitochondrial	GO:0000050,GO:0002250,GO:0004053,GO:0005737,GO:0005739,GO:0019547,GO:0030145,GO:0045087	urea cycle|adaptive immune response|arginase activity|cytoplasm|mitochondrion|arginine catabolic process to ornithine|manganese ion binding|innate immune response	path:bom00220,path:bom00330,path:bom05146	Arginine biosynthesis|Arginine and proline metabolism|Amoebiasis
KLHDC7A	0	23.2587	3.7596	111.901	45.6359	159.919	9.00609	105.819	-3.54415	0.0857245	0.000192791	0.00975329	KLHDC7A	Kelch domain-containing protein 7A	GO:0016021	integral component of membrane	-	-
PLEKHG7	3.39365	14.5367	7.51921	72.6878	21.7808	33.516	8.48317	42.6615	-2.31973	0.200304	0.00154402	0.0415522	PLEKHG7	Pleckstrin homology domain-containing family G member 7	GO:0005089,GO:0035023	Rho guanyl-nucleotide exchange factor activity|regulation of Rho protein signal transduction	-	-
LOC102278495	11.3122	1.93822	11.2788	65.9929	84.0116	108.209	8.17639	86.0711	-3.40589	0.0943462	2.7838e-09	1.24549e-06	TMPRSS11B	Transmembrane protease serine 11B	GO:0004252,GO:0005886,GO:0005887,GO:0008236,GO:0070062	serine-type endopeptidase activity|plasma membrane|integral component of plasma membrane|serine-type peptidase activity|extracellular exosome	-	-
HPDL	6.78729	11.6293	5.6394	48.7774	61.1936	19.152	8.01868	43.041	-2.4204	0.186804	0.000265819	0.0123418	HPDL	4-hydroxyphenylpyruvate dioxygenase-like protein	GO:0003868,GO:0009072,GO:0046872	4-hydroxyphenylpyruvate dioxygenase activity|aromatic amino acid family metabolic process|metal ion binding	-	-
MGAT3	7.91851	9.69111	5.6394	27.7361	41.4872	21.0672	7.74967	30.0968	-1.95752	0.257471	0.00138036	0.0384754	MGAT3	Beta-1,4-mannosyl-glycoprotein 4-beta-N-acetylglucosaminyltransferase	-	-	path:bom00510	N-Glycan biosynthesis
SLC52A3	7.91851	7.75289	4.6995	31.5618	51.859	22.9824	6.7903	35.4677	-2.39003	0.190778	0.000153861	0.00837577	SLC52A3	Solute carrier family 52, riboflavin transporter, member 3	GO:0005887,GO:0007605,GO:0032217,GO:0032218,GO:0034605	integral component of plasma membrane|sensory perception of sound|riboflavin transmembrane transporter activity|riboflavin transport|cellular response to heat	path:bom04977	Vitamin digestion and absorption
LOC102264699	4.52486	7.75289	7.51921	42.0824	219.882	26.8128	6.59898	96.2591	-3.8585	0.0689408	3.35441e-06	0.000388132	DEFB103A	Beta-defensin 103A	GO:0005615,GO:0006935,GO:0031731,GO:0042056,GO:0042742,GO:0060326	extracellular space|chemotaxis|CCR6 chemokine receptor binding|chemoattractant activity|defense response to bacterium|cell chemotaxis	path:bom04621,path:bom05150	NOD-like receptor signaling pathway|Staphylococcus aureus infection
APOBEC1	2.26243	4.84556	12.2187	70.775	17.6321	52.6679	6.44223	47.025	-2.85057	0.138641	0.000285472	0.0128123	APOBEC1	C->U-editing enzyme APOBEC-1	GO:0003723,GO:0003729,GO:0004126,GO:0004131,GO:0005634,GO:0005654,GO:0005737,GO:0006396,GO:0006397,GO:0006629,GO:0006641,GO:0006970,GO:0008047,GO:0008270,GO:0010043,GO:0010332,GO:0016554,GO:0016556,GO:0017091,GO:0019904,GO:0032869,GO:0042127,GO:0042158,GO:0042953,GO:0043021,GO:0045471,GO:0048255,GO:0051592,GO:0051607,GO:0070383,GO:0080111,GO:0090209,GO:0090310,GO:0090366	RNA binding|mRNA binding|cytidine deaminase activity|cytosine deaminase activity|nucleus|nucleoplasm|cytoplasm|RNA processing|mRNA processing|lipid metabolic process|triglyceride metabolic process|response to osmotic stress|enzyme activator activity|zinc ion binding|response to zinc ion|response to gamma radiation|cytidine to uridine editing|mRNA modification|AU-rich element binding|protein domai…	-	-
SLC11A1	2.26243	1.93822	14.0985	14.3463	179.432	54.5831	6.09972	82.7872	-3.74789	0.074434	0.000156509	0.00842384	SLC11A1	Natural resistance-associated macrophage protein 1	GO:0005384,GO:0015086,GO:0016021,GO:0042803,GO:0051139,GO:0055072	manganese ion transmembrane transporter activity|cadmium ion transmembrane transporter activity|integral component of membrane|protein homodimerization activity|metal ion:proton antiporter activity|iron ion homeostasis	path:bom04142	Lysosome
LOC102274416	2.26243	13.5676	1.8798	125.291	4.14872	82.3535	5.90326	70.5977	-3.57392	0.0839734	0.00104674	0.0323204	Sec14l3	SEC14-like protein 3	GO:0008289	lipid binding	-	-
IL17C	4.52486	6.78378	5.6394	77.4699	96.4578	20.1096	5.64935	64.6791	-3.51033	0.0877578	1.06283e-06	0.000156953	IL17C	Interleukin-17C	-	-	path:bom04060,path:bom04657	Cytokine-cytokine receptor interaction|IL-17 signaling pathway
LOC102271402	10.1809	4.84556	1.8798	37.3003	192.916	13.4064	5.63543	81.2074	-3.86457	0.0686512	7.85009e-05	0.00520323	S100A7	Protein S100-A7	GO:0005509,GO:0005576,GO:0005737,GO:0046914	calcium ion binding|extracellular region|cytoplasm|transition metal ion binding	path:bom04657	IL-17 signaling pathway
LOC102276466	4.52486	4.84556	7.51921	27.7361	38.3757	26.8128	5.62987	30.9749	-2.44844	0.183209	6.98701e-05	0.00480928	ALOXE3	Hydroperoxide isomerase ALOXE3	-	-	-	-
CUX2	1.13122	4.84556	5.6394	43.0389	45.6359	38.304	3.87206	42.3262	-3.41432	0.0937966	1.18922e-07	2.61939e-05	CUX2	Homeobox protein cut-like 2	GO:0000122,GO:0000139,GO:0000977,GO:0000978,GO:0000981,GO:0001078,GO:0005634,GO:0007614,GO:0010628,GO:0043565,GO:0048193,GO:0050775,GO:0050890,GO:0051965,GO:0061003,GO:0070062,GO:0071310,GO:2000463	negative regulation of transcription by RNA polymerase II|Golgi membrane|RNA polymerase II regulatory region sequence-specific DNA binding|RNA polymerase II proximal promoter sequence-specific DNA binding|DNA-binding transcription factor activity, RNA polymerase II-specific|proximal promoter DNA-binding transcription repressor activity, RNA polymerase II-specific|nucleus|short-term memory|positiv…	-	-
LOC102276893	2.26243	1.93822	6.5793	59.298	5.1859	41.1768	3.59332	35.2202	-3.28148	0.102844	0.00100947	0.0313506	BTN1A1	Butyrophilin subfamily 1 member A1	GO:0005102,GO:0009897,GO:0016021,GO:0050776,GO:0050852	signaling receptor binding|external side of plasma membrane|integral component of membrane|regulation of immune response|T cell receptor signaling pathway	-	-
FAM169A	2.26243	3.87644	3.7596	12.4334	18.6692	27.7704	3.29949	19.6244	-2.55962	0.169621	0.00143965	0.0396374	FAM169A	Soluble lamin-associated protein of 75 kDa	GO:0005637	nuclear inner membrane	-	-
MUC16	3.39365	0	5.6394	89.9034	335.009	73.7351	3.01102	166.216	-5.78435	0.0181441	1.00054e-11	7.53932e-09	MUC16	Mucin-16	-	-	-	-
ATP13A4	0	4.84556	0	79.3828	36.3013	80.4383	1.61519	65.3741	-5.30148	0.0253569	1.09812e-08	3.83457e-06	ATP13A4	Probable cation-transporting ATPase 13A4	GO:0005524,GO:0005886,GO:0006874,GO:0016021,GO:0019829,GO:0034220,GO:0046872	ATP binding|plasma membrane|cellular calcium ion homeostasis|integral component of membrane|cation-transporting ATPase activity|ion transmembrane transport|metal ion binding	-	-
TMEM211	0	2.90733	1.8798	11.477	37.3385	15.3216	1.59571	21.379	-3.69888	0.0770061	0.000477262	0.0185175	TMEM211	Transmembrane protein 211	GO:0016021	integral component of membrane	-	-
LOR	0	1.93822	1.8798	33.4747	173.209	449.114	1.27267	218.599	-7.37374	0.00602951	4.61155e-12	4.40158e-09	-	-	-	-	-	-
TRPM5	0	2.90733	0	11.477	15.5577	27.7704	0.969111	18.2684	-4.20013	0.0544045	0.000725878	0.0249817	TRPM5	Transient receptor potential cation channel subfamily M member 5	GO:0005216,GO:0005227,GO:0005244,GO:0005267,GO:0005272,GO:0005886,GO:0016021,GO:0030425,GO:0034765,GO:0043025,GO:0050909,GO:0070588	ion channel activity|calcium activated cation channel activity|voltage-gated ion channel activity|potassium channel activity|sodium channel activity|plasma membrane|integral component of membrane|dendrite|regulation of ion transmembrane transport|neuronal cell body|sensory perception of taste|calcium ion transmembrane transport	path:bom04742	Taste transduction
SPRR4	0	1.93822	0.939901	4.78209	35.2641	22.0248	0.959374	20.6903	-4.38431	0.047884	0.000584631	0.0216844	-	-	-	-	-	-
ANXA9	0	1.93822	0	26.7797	19.7064	7.66079	0.646074	18.049	-4.76254	0.0368411	0.000561409	0.0209315	ANXA9	Annexin A9	GO:0001786,GO:0005509,GO:0005544,GO:0015464	phosphatidylserine binding|calcium ion binding|calcium-dependent phospholipid binding|acetylcholine receptor activity	-	-
BPIFA1	0	1.93822	0	4.78209	94.3834	1.9152	0.646074	33.6936	-5.67274	0.0196036	0.00118978	0.0346222	BPIFA1	BPI fold-containing family A member 1	GO:0002395,GO:0005576,GO:0005615,GO:0008289,GO:0019731,GO:0045087,GO:0050828,GO:0050891,GO:0051607,GO:0061844,GO:1900229,GO:1902305	immune response in nasopharyngeal-associated lymphoid tissue|extracellular region|extracellular space|lipid binding|antibacterial humoral response|innate immune response|regulation of liquid surface tension|multicellular organismal water homeostasis|defense response to virus|antimicrobial humoral immune response mediated by antimicrobial peptide|negative regulation of single-species biofilm forma…	-	-
CAPN14	0	0.969111	0.939901	45.9081	87.1231	15.3216	0.636337	49.4509	-6.21671	0.0134457	1.05831e-06	0.000156953	CAPN14	Calpain-14	GO:0004198,GO:0005509,GO:0005737,GO:0006508	calcium-dependent cysteine-type endopeptidase activity|calcium ion binding|cytoplasm|proteolysis	-	-
										1
										1
										1
										1
										1
										1
										1
										1
										1
										1
										1
										1
										1
										1
										1
										1
										1
										1
										1
										1
										1
										1
										1
										1
										1
										1
										1
										1
										1
										1
										1
										1
										1
										1
										1
										1
										1
										1
										1
										1
										1
										1
										1
										1
										1
										1
										1
										1
										1
										1
										1
										1
										1
										1
										1
										1
										1
										1
										1
										1
										1
										1
										1
										1
										1
										1
										1
										1
										1
										1
										1
										1
										1
										1
										1
										1
										1
										1
										1
										1
										1
										1
										1
										1
										1
										1
										1
										1
										1
										1
										1
										1
										1
										1
										1
										1
										1
										1
										1
										1
										1
										1
										1
										1
										1
										1
										1
										1
										1
										1
										1
										1
										1
										1
										1
										1
										1
										1
										1
										1
										1
										1
										1
										1
										1
										1
										1
										1
										1
										1
										1
										1
										1
										1
										1
										1
										1
										1
										1
										1
										1
										1
										1
										1
										1
										1
										1
										1
										1
										1
										1
										1
										1
										1
										1
										1
										1
										1
										1
										1
										1
										1
										1
										1
										1
										1
										1
										1
										1
										1
										1
										1
										1
										1
										1
										1
										1
										1
										1
										1
										1
										1
										1
										1
										1
										1
										1
										1
										1
										1
										1
										1
										1
										1
										1
										1
										1
										1
										1
										1
										1
										1
										1
										1
										1
										1
										1
										1
										1
										1
										1
										1
										1
										1
										1
										1
										1
										1
										1
										1
										1
										1
										1
										1
										1
										1
										1
										1
										1
										1
										1
										1
										1
										1
										1
										1
										1
										1
										1
										1
										1
										1
										1
										1
										1
										1
										1
										1
										1
										1
										1
										1
										1
										1
										1
										1
										1
										1
										1
										1
										1
										1
										1
										1
										1
										1
										1
										1
										1
										1
										1
										1
										1
										1
										1
										1
										1
										1
										1
										1
										1
										1
										1
										1
										1
										1
										1
										1
										1
										1
										1
										1
										1
										1
										1
										1
										1
										1
										1
										1
										1
										1
										1
										1
										1
										1
										1
										1
										1
										1
										1
										1
										1
										1
										1
										1
										1
										1
										1
										1
										1
										1
										1
										1
										1
										1
										1
										1
										1
										1
										1
										1
										1
										1
										1
										1
										1
										1
										1
										1
										1
										1
										1
										1
										1
										1
										1
										1
										1
										1
										1
										1
										1
										1
										1
										1
										1
										1
										1
										1
										1
										1
										1
										1
										1
										1
										1
										1
										1
										1
										1
										1
										1
										1
										1
										1
										1
										1
										1
										1
										1
										1
										1
										1
										1
										1
										1
										1
										1
										1
										1
										1
										1
										1
										1
										1
										1
										1
										1
										1
										1
										1
										1
										1
										1
										1
										1
										1
										1
										1
										1
										1
										1
										1
										1
										1
										1
										1
										1
										1
										1
										1
										1
										1
										1
										1
										1
										1
										1
										1
										1
										1
										1
										1
										1
										1
										1
										1
										1
										1
										1
										1
										1
										1
										1
										1
										1
										1
										1
										1
										1
										1
										1
										1
										1
										1
										1
										1
										1
										1
										1
										1
										1
										1
										1
										1
										1
										1
										1
										1
										1
										1
										1
										1
										1
										1
										1
										1
										1
										1
										1
										1
										1
										1
										1
										1
										1
										1
										1
										1
										1
										1
										1
										1
										1
										1
										1
										1
										1
										1
										1
										1
										1
										1
										1
										1
										1
										1
										1
										1
										1
										1
										1
										1
										1
										1
										1
										1
										1
										1
										1
										1
										1
										1
										1
										1
										1
										1
										1
										1
										1
										1
										1
										1
										1
										1
										1
										1
										1
										1
										1
										1
										1
										1
										1
										1
										1
										1
										1
										1
										1
										1
										1
										1
										1
										1
										1
										1
										1
										1
										1
										1
										1
										1
										1
										1
										1
										1
										1
										1
										1
										1
										1
										1
										1
										1
										1
										1
										1
										1
										1
										1
										1
										1
										1
										1
										1
										1
										1
										1
										1
										1
										1
										1
										1
										1
										1
										1
										1
										1
										1
										1
										1
										1
										1
										1
										1
										1
										1
										1
										1
										1
										1
										1
										1
										1
										1
										1
										1
										1
										1
										1
										1
										1
										1
										1
										1
										1
										1
										1
										1
										1
										1
										1
										1
										1
										1
										1
										1
										1
										1
										1
										1
										1
										1
										1
										1
										1
										1
										1
										1
										1
										1
										1
										1
										1
										1
										1
										1
										1
										1
										1
										1
										1
										1
										1
										1
										1
										1
										1
										1
										1
										1
										1
										1
										1
										1
										1
										1
										1
										1
										1
										1
										1
										1
										1
										1
										1
										1
										1
										1
										1
										1
										1
										1
										1
										1
										1
										1
										1
										1
										1
										1
										1
										1
										1
										1
										1
										1
										1
										1
										1
										1
										1
										1
										1
										1
										1
										1
										1
										1
										1
										1
										1
										1
										1
										1
										1
										1
										1
										1
										1
										1
										1
										1
										1
										1
										1
										1
										1
										1
										1
										1
										1
										1
										1
										1
										1
										1
										1
										1
										1
										1
										1
										1
										1
										1
										1
										1
										1
										1
										1
										1
										1
										1
										1
										1
										1
										1
										1
										1
										1
										1
										1
										1
										1
										1
										1
										1
										1
