# Supplementary material for: Microbial Metagenomes and Host Transcriptomes Reveal the Dynamic Changes of Rumen Gene Expression, Microbial Colonization and Co-Regulation of Mineral Element Metabolism in Yaks from Birth to Adulthood
Source: Animals (Basel). 2024 Apr 30;14(9):1365. doi: 10.3390/ani14091365 (PMC11083404; doi:10.3390/ani14091365)
Supplement: Supplementary file 1 [file animals-14-01365-s001.zip › Table S7-The differentially expressed genes in the 15 m vs 60 d group.xls]

## Sheet: G15mvsG60d_deg_all
gene_id	S15m_1_T	S15m_2_T	S15m_3_T	S60d_1_T	S60d_2_T	S60d_3_T	G15m	G60d	log2FoldChange	pvalue	padj	gene_name	description	GO_id	GO_term	pathway	pathway_description
TGM3	56361.4	28166.7	44755.4	16552.4	14996.2	20400.6	43094.5	17316.4	1.31535	1.29092e-06	0.000162016	TGM3	Protein-glutamine gamma-glutamyltransferase E	GO:0003810,GO:0005509,GO:0005737,GO:0018149,GO:0031424	protein-glutamine gamma-glutamyltransferase activity|calcium ion binding|cytoplasm|peptide cross-linking|keratinization	-	-
COL3A1	14508.5	49496	48197.1	97543.8	399895	150310	37400.5	215916	-2.52934	0.000926942	0.0219603	COL3A1	Collagen alpha-1(III) chain	-	-	path:bom04611,path:bom04926,path:bom04933,path:bom04974,path:bom05146	Platelet activation|Relaxin signaling pathway|AGE-RAGE signaling pathway in diabetic complications|Protein digestion and absorption|Amoebiasis
COL1A1	8732.18	34311.8	44397.6	90087.7	490708	157173	29147.2	245990	-3.07717	0.000599086	0.0163334	COL1A1	Collagen alpha-1(I) chain	GO:0001501,GO:0001503,GO:0001568,GO:0001649,GO:0001957,GO:0001958,GO:0002020,GO:0005201,GO:0005584,GO:0005615,GO:0005737,GO:0007601,GO:0007605,GO:0009612,GO:0010718,GO:0010812,GO:0015031,GO:0030198,GO:0030199,GO:0030335,GO:0031012,GO:0032964,GO:0034504,GO:0034505,GO:0038063,GO:0042802,GO:0043588,GO:0043589,GO:0045893,GO:0046872,GO:0048407,GO:0048706,GO:0060325,GO:0060346,GO:0060351,GO:0070208,GO:…	skeletal system development|ossification|blood vessel development|osteoblast differentiation|intramembranous ossification|endochondral ossification|protease binding|extracellular matrix structural constituent|collagen type I trimer|extracellular space|cytoplasm|visual perception|sensory perception of sound|response to mechanical stimulus|positive regulation of epithelial to mesenchymal transition…	path:bom04151,path:bom04510,path:bom04512,path:bom04611,path:bom04926,path:bom04933,path:bom04974,path:bom05146,path:bom05165	PI3K-Akt signaling pathway|Focal adhesion|ECM-receptor interaction|Platelet activation|Relaxin signaling pathway|AGE-RAGE signaling pathway in diabetic complications|Protein digestion and absorption|Amoebiasis|Human papillomavirus infection
SPARC	8012.4	25872.1	27771	39375.8	101991	62866.1	20551.8	68077.8	-1.72792	0.000175072	0.00670907	SPARC	SPARC	GO:0001937,GO:0005509,GO:0005518,GO:0005604,GO:0005615,GO:0009986,GO:0010595,GO:0016363,GO:0016525,GO:0022604,GO:0031092,GO:0043473,GO:0050840,GO:0060348,GO:0071363	negative regulation of endothelial cell proliferation|calcium ion binding|collagen binding|basement membrane|extracellular space|cell surface|positive regulation of endothelial cell migration|nuclear matrix|negative regulation of angiogenesis|regulation of cell morphogenesis|platelet alpha granule membrane|pigmentation|extracellular matrix binding|bone development|cellular response to growth fact…	-	-
COL1A2	6531.47	19458.7	24186.8	43900.7	253706	81483	16725.7	126363	-2.91744	0.000760681	0.019157	COL1A2	Collagen alpha-2(I) chain	GO:0001501,GO:0001568,GO:0002020,GO:0005201,GO:0005584,GO:0005615,GO:0005783,GO:0007179,GO:0007266,GO:0008217,GO:0030198,GO:0030199,GO:0030674,GO:0031012,GO:0042802,GO:0043589,GO:0046332,GO:0046872,GO:0048407,GO:0070208,GO:0071230	skeletal system development|blood vessel development|protease binding|extracellular matrix structural constituent|collagen type I trimer|extracellular space|endoplasmic reticulum|transforming growth factor beta receptor signaling pathway|Rho protein signal transduction|regulation of blood pressure|extracellular matrix organization|collagen fibril organization|protein binding, bridging|extracellul…	path:bom04151,path:bom04510,path:bom04512,path:bom04611,path:bom04926,path:bom04933,path:bom04974,path:bom05146,path:bom05165	PI3K-Akt signaling pathway|Focal adhesion|ECM-receptor interaction|Platelet activation|Relaxin signaling pathway|AGE-RAGE signaling pathway in diabetic complications|Protein digestion and absorption|Amoebiasis|Human papillomavirus infection
LOC102282262	19615.6	10437.1	11301	4590.09	5133.24	4669.38	13784.6	4797.57	1.52266	6.0985e-09	2.72388e-06	-	-	-	-	-	-
LOC102282544	12581.4	9733.25	16289.6	5254.97	1213.42	6608.44	12868.1	4358.94	1.56175	0.0014136	0.0291671	-	-	-	-	-	-
COL4A1	5907.6	13135.5	8209.11	18075.4	21365	24571.9	9084.06	21337.4	-1.23197	3.26568e-05	0.00204803	COL4A1	Collagen alpha-1(IV) chain	GO:0001569,GO:0005587,GO:0007420,GO:0007528,GO:0030020,GO:0038063,GO:0048407,GO:0061304,GO:0061333,GO:0071230,GO:0071711	branching involved in blood vessel morphogenesis|collagen type IV trimer|brain development|neuromuscular junction development|extracellular matrix structural constituent conferring tensile strength|collagen-activated tyrosine kinase receptor signaling pathway|platelet-derived growth factor binding|retinal blood vessel morphogenesis|renal tubule morphogenesis|cellular response to amino acid stimul…	path:bom04151,path:bom04510,path:bom04512,path:bom04926,path:bom04933,path:bom04974,path:bom05146,path:bom05165,path:bom05200,path:bom05222	PI3K-Akt signaling pathway|Focal adhesion|ECM-receptor interaction|Relaxin signaling pathway|AGE-RAGE signaling pathway in diabetic complications|Protein digestion and absorption|Amoebiasis|Human papillomavirus infection|Pathways in cancer|Small cell lung cancer
MAT2A	10692.6	5938.9	8662.63	3654.62	4302.2	4561.86	8431.38	4172.89	1.01465	2.6177e-05	0.00174352	Mat2a	S-adenosylmethionine synthase isoform type-2	GO:0004478,GO:0005524,GO:0005829,GO:0006556,GO:0006730,GO:0007623,GO:0009725,GO:0016597,GO:0034214,GO:0042493,GO:0042802,GO:0046872,GO:0048269,GO:0051291,GO:0051591,GO:1990830	methionine adenosyltransferase activity|ATP binding|cytosol|S-adenosylmethionine biosynthetic process|one-carbon metabolic process|circadian rhythm|response to hormone|amino acid binding|protein hexamerization|response to drug|identical protein binding|metal ion binding|methionine adenosyltransferase complex|protein heterooligomerization|response to cAMP|cellular response to leukemia inhibitory f…	path:bom00270	Cysteine and methionine metabolism
HSPG2	6399.22	10400.3	4376.66	17558.5	14789.7	19114.9	7058.74	17154.4	-1.28108	2.97621e-05	0.00192875	HSPG2	Basement membrane-specific heparan sulfate proteoglycan core protein	-	-	path:bom04512,path:bom05161,path:bom05205	ECM-receptor interaction|Hepatitis B|Proteoglycans in cancer
COL6A2	4630.58	8645.97	6672.15	10384	21335.2	15934.3	6649.56	15884.5	-1.2563	6.95425e-05	0.00348539	Col6a2	Collagen alpha-2(VI) chain	GO:0003429,GO:0005576,GO:0005581,GO:0005615,GO:0007155,GO:0009749,GO:0030020,GO:0031012,GO:0032991,GO:0042383,GO:0062023,GO:0070208	growth plate cartilage chondrocyte morphogenesis|extracellular region|collagen trimer|extracellular space|cell adhesion|response to glucose|extracellular matrix structural constituent conferring tensile strength|extracellular matrix|protein-containing complex|sarcolemma|collagen-containing extracellular matrix|protein heterotrimerization	path:bom04151,path:bom04510,path:bom04512,path:bom04974,path:bom05165	PI3K-Akt signaling pathway|Focal adhesion|ECM-receptor interaction|Protein digestion and absorption|Human papillomavirus infection
COL6A1	4515.49	9173.63	6124.94	11964.5	21019.1	16629.1	6604.69	16537.6	-1.32419	1.61518e-05	0.00118493	COL6A1	Collagen alpha-1(VI) chain	GO:0001649,GO:0003429,GO:0005576,GO:0005589,GO:0005615,GO:0005765,GO:0005788,GO:0007155,GO:0016020,GO:0030020,GO:0030198,GO:0031012,GO:0032991,GO:0035987,GO:0042383,GO:0048407,GO:0062023,GO:0070062,GO:0070208,GO:0071230	osteoblast differentiation|growth plate cartilage chondrocyte morphogenesis|extracellular region|collagen type VI trimer|extracellular space|lysosomal membrane|endoplasmic reticulum lumen|cell adhesion|membrane|extracellular matrix structural constituent conferring tensile strength|extracellular matrix organization|extracellular matrix|protein-containing complex|endodermal cell differentiation|sa…	path:bom04151,path:bom04510,path:bom04512,path:bom04974,path:bom05165	PI3K-Akt signaling pathway|Focal adhesion|ECM-receptor interaction|Protein digestion and absorption|Human papillomavirus infection
SLC28A3	8704.92	4567.94	6068.12	2604.29	2584.4	2297.47	6446.99	2495.38	1.36938	4.54696e-08	1.11371e-05	SLC28A3	Solute carrier family 28 member 3	GO:0005337,GO:0005415,GO:0005789,GO:0005886,GO:0005887,GO:0015389,GO:0015390,GO:0015860,GO:0015864,GO:1901642	nucleoside transmembrane transporter activity|nucleoside:sodium symporter activity|endoplasmic reticulum membrane|plasma membrane|integral component of plasma membrane|pyrimidine- and adenine-specific:sodium symporter activity|purine-specific nucleoside:sodium symporter activity|purine nucleoside transmembrane transport|pyrimidine nucleoside transport|nucleoside transmembrane transport	-	-
COL4A2	4524.58	9342.1	4596.94	12622.7	12916.2	15868.2	6154.54	13802.4	-1.16518	0.000122596	0.00520162	COL4A2	Collagen alpha-2(IV) chain (Fragment)	GO:0005201,GO:0005581,GO:0005604	extracellular matrix structural constituent|collagen trimer|basement membrane	path:bom04151,path:bom04510,path:bom04512,path:bom04926,path:bom04933,path:bom04974,path:bom05146,path:bom05165,path:bom05200,path:bom05222	PI3K-Akt signaling pathway|Focal adhesion|ECM-receptor interaction|Relaxin signaling pathway|AGE-RAGE signaling pathway in diabetic complications|Protein digestion and absorption|Amoebiasis|Human papillomavirus infection|Pathways in cancer|Small cell lung cancer
POSTN	6254.86	9373.08	2100.12	22774.8	25414.5	28973.9	5909.35	25721.1	-2.12187	8.6749e-07	0.000123119	POSTN	Periostin	GO:0001501,GO:0001666,GO:0001953,GO:0003073,GO:0005201,GO:0005615,GO:0005802,GO:0007155,GO:0008201,GO:0008593,GO:0009612,GO:0014850,GO:0014911,GO:0030198,GO:0031012,GO:0031594,GO:0032355,GO:0044344,GO:0046872,GO:0050839,GO:0062023,GO:0071307,GO:0071356,GO:0071560,GO:1900025,GO:1904209,GO:1990138,GO:1990523	skeletal system development|response to hypoxia|negative regulation of cell-matrix adhesion|regulation of systemic arterial blood pressure|extracellular matrix structural constituent|extracellular space|trans-Golgi network|cell adhesion|heparin binding|regulation of Notch signaling pathway|response to mechanical stimulus|response to muscle activity|positive regulation of smooth muscle cell migrat…	-	-
GSR	5799.58	4856.46	6872.49	3313.35	1981.05	2986.71	5842.84	2760.37	1.0819	8.43044e-06	0.00071924	Gsr	Glutathione reductase, mitochondrial	GO:0004362,GO:0005739,GO:0005829,GO:0006749,GO:0007283,GO:0009055,GO:0009897,GO:0034599,GO:0042803,GO:0043295,GO:0045454,GO:0050660,GO:0050661	glutathione-disulfide reductase activity|mitochondrion|cytosol|glutathione metabolic process|spermatogenesis|electron transfer activity|external side of plasma membrane|cellular response to oxidative stress|protein homodimerization activity|glutathione binding|cell redox homeostasis|flavin adenine dinucleotide binding|NADP binding	path:bom00480,path:bom04918	Glutathione metabolism|Thyroid hormone synthesis
DCN	4132.89	6408.47	6544.56	6845.37	16042.5	12312.6	5695.31	11733.5	-1.04281	0.00134239	0.0282739	DCN	Decorin	GO:0005518,GO:0005539,GO:0010596,GO:0014068,GO:0016239,GO:0016525,GO:0019800,GO:0042803,GO:0045944,GO:0050840,GO:0051901,GO:0062023,GO:0090141,GO:0098633,GO:1900747,GO:1904027	collagen binding|glycosaminoglycan binding|negative regulation of endothelial cell migration|positive regulation of phosphatidylinositol 3-kinase signaling|positive regulation of macroautophagy|negative regulation of angiogenesis|peptide cross-linking via chondroitin 4-sulfate glycosaminoglycan|protein homodimerization activity|positive regulation of transcription by RNA polymerase II|extracellul…	path:bom04350,path:bom05205	TGF-beta signaling pathway|Proteoglycans in cancer
LOC102268113	3698.81	6961.31	4851.11	12951.9	20661.7	15924.2	5170.41	16512.6	-1.67521	2.09104e-09	1.05848e-06	COL6A3	Collagen alpha-3(VI) chain	GO:0003429,GO:0004867,GO:0005576,GO:0005589,GO:0005615,GO:0005788,GO:0007155,GO:0007517,GO:0030020,GO:0030198,GO:0031012,GO:0042383,GO:0062023,GO:0070062,GO:1903561	growth plate cartilage chondrocyte morphogenesis|serine-type endopeptidase inhibitor activity|extracellular region|collagen type VI trimer|extracellular space|endoplasmic reticulum lumen|cell adhesion|muscle organ development|extracellular matrix structural constituent conferring tensile strength|extracellular matrix organization|extracellular matrix|sarcolemma|collagen-containing extracellular m…	path:bom04151,path:bom04510,path:bom04512,path:bom04974,path:bom05165	PI3K-Akt signaling pathway|Focal adhesion|ECM-receptor interaction|Protein digestion and absorption|Human papillomavirus infection
LOC102270735	5545.19	3195.04	4793.3	360.05	675.401	833.522	4511.17	622.991	2.85549	8.5984e-18	3.26438e-14	-	Calcium-activated chloride channel regulator 1	GO:0005229,GO:0005887,GO:0006816,GO:0008237,GO:0016324,GO:0046872	intracellular calcium activated chloride channel activity|integral component of plasma membrane|calcium ion transport|metallopeptidase activity|apical plasma membrane|metal ion binding	path:bom04924,path:bom04972	Renin secretion|Pancreatic secretion
SFRP1	4406.47	4127.41	4915.9	2784.31	1526.62	2176.16	4483.26	2162.37	1.05215	1.21677e-05	0.000967432	SFRP1	Secreted frizzled-related protein 1	GO:0001954,GO:0005109,GO:0005615,GO:0005886,GO:0007275,GO:0017147,GO:0030036,GO:0034446,GO:0035567,GO:0043547,GO:0045765,GO:0051496,GO:0051894,GO:0060070,GO:0090090	positive regulation of cell-matrix adhesion|frizzled binding|extracellular space|plasma membrane|multicellular organism development|Wnt-protein binding|actin cytoskeleton organization|substrate adhesion-dependent cell spreading|non-canonical Wnt signaling pathway|positive regulation of GTPase activity|regulation of angiogenesis|positive regulation of stress fiber assembly|positive regulation of f…	path:bom04310	Wnt signaling pathway
TFRC	4579.09	3369.31	4656.75	1073.52	1566.01	1571.47	4201.72	1403.67	1.5814	2.23712e-12	2.83107e-09	TFRC	Transferrin receptor protein 1	GO:0004998,GO:0005886,GO:0006879,GO:0016021,GO:0030890,GO:0031623,GO:0033570,GO:0033572,GO:0042102,GO:0042470,GO:0045830	transferrin receptor activity|plasma membrane|cellular iron ion homeostasis|integral component of membrane|positive regulation of B cell proliferation|receptor internalization|transferrin transmembrane transporter activity|transferrin transport|positive regulation of T cell proliferation|melanosome|positive regulation of isotype switching	path:bom04066,path:bom04144,path:bom04145,path:bom04216,path:bom04640	HIF-1 signaling pathway|Endocytosis|Phagosome|Ferroptosis|Hematopoietic cell lineage
LTBP4	2877.08	5878.87	3544.39	6760.33	10632.5	8086.17	4100.11	8493.01	-1.05061	0.000474095	0.0138188	LTBP4	Latent-transforming growth factor beta-binding protein 4	GO:0001558,GO:0005024,GO:0005178,GO:0005201,GO:0005509,GO:0005539,GO:0005576,GO:0005615,GO:0006457,GO:0007179,GO:0007275,GO:0017015,GO:0030162,GO:0030252,GO:0031012,GO:0045595,GO:0050431,GO:0062023	regulation of cell growth|transforming growth factor beta-activated receptor activity|integrin binding|extracellular matrix structural constituent|calcium ion binding|glycosaminoglycan binding|extracellular region|extracellular space|protein folding|transforming growth factor beta receptor signaling pathway|multicellular organism development|regulation of transforming growth factor beta receptor …	-	-
COL5A2	3657.42	5029.76	3462.66	7731.14	18364.6	11120.7	4049.95	12405.5	-1.61501	4.78695e-07	7.73347e-05	COL5A2	Collagen alpha-2(V) chain	GO:0001501,GO:0001503,GO:0005201,GO:0005576,GO:0005581,GO:0005588,GO:0005615,GO:0005788,GO:0030020,GO:0030198,GO:0030199,GO:0030903,GO:0031012,GO:0043588,GO:0046332,GO:0046872,GO:0048592,GO:0062023,GO:0071230,GO:1903225	skeletal system development|ossification|extracellular matrix structural constituent|extracellular region|collagen trimer|collagen type V trimer|extracellular space|endoplasmic reticulum lumen|extracellular matrix structural constituent conferring tensile strength|extracellular matrix organization|collagen fibril organization|notochord development|extracellular matrix|skin development|SMAD bindin…	path:bom04974	Protein digestion and absorption
LOC102272308	4284.32	2898.77	4789.31	2361.31	1432.47	1764.46	3990.8	1852.74	1.1072	2.97666e-05	0.00192875	-	Dihydrodiol dehydrogenase 3	GO:0004032,GO:0005737,GO:0006693,GO:0008106,GO:0008202,GO:0016229,GO:0016491,GO:0042448,GO:0044597,GO:0044598,GO:0047023,GO:0047086	alditol:NADP+ 1-oxidoreductase activity|cytoplasm|prostaglandin metabolic process|alcohol dehydrogenase (NADP+) activity|steroid metabolic process|steroid dehydrogenase activity|oxidoreductase activity|progesterone metabolic process|daunorubicin metabolic process|doxorubicin metabolic process|androsterone dehydrogenase activity|ketosteroid monooxygenase activity	-	-
LUM	3498.93	5090.76	3320.12	5634.9	11784.5	7324.33	3969.94	8247.9	-1.05493	0.000534006	0.0150733	LUM	Lumican	GO:0005518,GO:0005583,GO:0007601,GO:0030199,GO:0031012,GO:0032914,GO:0045944	collagen binding|fibrillar collagen trimer|visual perception|collagen fibril organization|extracellular matrix|positive regulation of transforming growth factor beta1 production|positive regulation of transcription by RNA polymerase II	path:bom05205	Proteoglycans in cancer
ELN	2718.58	5292.14	3753.7	12116.9	20997	16951.7	3921.48	16688.5	-2.08938	1.76063e-12	2.43063e-09	-	-	-	-	path:bom04974	Protein digestion and absorption
SLC5A1	4715.38	2768.06	4249.08	2155.88	1382.51	1628.45	3910.84	1722.28	1.18335	6.97597e-06	0.000626847	SLC5A1	Sodium/glucose cotransporter 1	GO:0005412,GO:0016021	glucose:sodium symporter activity|integral component of membrane	path:bom04973,path:bom04976,path:bom04978	Carbohydrate digestion and absorption|Bile secretion|Mineral absorption
LOC102269891	3912.82	3432.24	4262.04	2118.33	1752.39	1458.43	3869.04	1776.39	1.12336	6.92607e-09	2.92165e-06	-	Dihydrodiol dehydrogenase 3	GO:0004032,GO:0005737,GO:0006693,GO:0008106,GO:0008202,GO:0016229,GO:0016491,GO:0042448,GO:0044597,GO:0044598,GO:0047023,GO:0047086	alditol:NADP+ 1-oxidoreductase activity|cytoplasm|prostaglandin metabolic process|alcohol dehydrogenase (NADP+) activity|steroid metabolic process|steroid dehydrogenase activity|oxidoreductase activity|progesterone metabolic process|daunorubicin metabolic process|doxorubicin metabolic process|androsterone dehydrogenase activity|ketosteroid monooxygenase activity	-	-
NFKBIZ	3385.86	2591.85	3876.3	1179.55	1264.34	1961.12	3284.67	1468.34	1.16126	7.40961e-06	0.000657288	NFKBIZ	NF-kappa-B inhibitor zeta	GO:0005634,GO:0006954,GO:0016607,GO:0036464,GO:0050729,GO:0050852,GO:2000321	nucleus|inflammatory response|nuclear speck|cytoplasmic ribonucleoprotein granule|positive regulation of inflammatory response|T cell receptor signaling pathway|positive regulation of T-helper 17 cell differentiation	path:bom05202	Transcriptional misregulation in cancer
FSTL1	2392.52	4492.42	2707.13	5314.61	11550	9143.01	3197.35	8669.22	-1.43904	1.91307e-05	0.00135827	FSTL1	Follistatin-related protein 1	GO:0005509,GO:0005576,GO:0008201,GO:0042594	calcium ion binding|extracellular region|heparin binding|response to starvation	-	-
NID1	1941.27	4140.96	1990.48	4452.03	4792.18	7114.8	2690.9	5453.01	-1.01896	0.00243218	0.0409026	NID1	Nidogen-1	GO:0005201,GO:0005509,GO:0005518,GO:0005576,GO:0005604,GO:0007160,GO:0010811,GO:0030198,GO:0032836,GO:0043236,GO:0043237,GO:0043394,GO:0062023,GO:0070062,GO:0071711,GO:0071944	extracellular matrix structural constituent|calcium ion binding|collagen binding|extracellular region|basement membrane|cell-matrix adhesion|positive regulation of cell-substrate adhesion|extracellular matrix organization|glomerular basement membrane development|laminin binding|laminin-1 binding|proteoglycan binding|collagen-containing extracellular matrix|extracellular exosome|basement membrane …	-	-
C3	3024.46	1481.34	3221.45	625.118	515.918	1309.56	2575.75	816.865	1.6565	3.80775e-05	0.00230377	C3	Complement C3	GO:0001934,GO:0004866,GO:0005615,GO:0006631,GO:0006954,GO:0006957,GO:0006958,GO:0010828,GO:0010866,GO:0010884,GO:0031715,GO:0045745	positive regulation of protein phosphorylation|endopeptidase inhibitor activity|extracellular space|fatty acid metabolic process|inflammatory response|complement activation, alternative pathway|complement activation, classical pathway|positive regulation of glucose transmembrane transport|regulation of triglyceride biosynthetic process|positive regulation of lipid storage|C5L2 anaphylatoxin chemo…	path:bom04080,path:bom04145,path:bom04610,path:bom05133,path:bom05134,path:bom05140,path:bom05142,path:bom05150,path:bom05152,path:bom05167,path:bom05168,path:bom05203,path:bom05322	Neuroactive ligand-receptor interaction|Phagosome|Complement and coagulation cascades|Pertussis|Legionellosis|Leishmaniasis|Chagas disease (American trypanosomiasis)|Staphylococcus aureus infection|Tuberculosis|Kaposi sarcoma-associated herpesvirus infection|Herpes simplex virus 1 infection|Viral carcinogenesis|Systemic lupus erythematosus
CCDC80	1696.97	2743.86	3053	4318.39	7575.45	4991.02	2497.94	5628.29	-1.17197	7.02684e-05	0.00351019	CCDC80	Coiled-coil domain-containing protein 80	GO:0001968,GO:0005604,GO:0005614,GO:0008201,GO:0009617,GO:0010811,GO:0030198	fibronectin binding|basement membrane|interstitial matrix|heparin binding|response to bacterium|positive regulation of cell-substrate adhesion|extracellular matrix organization	-	-
IFNAR1	2739.78	2161.98	2465.92	999.526	1155.77	1312.31	2455.89	1155.87	1.08678	1.11176e-09	6.25304e-07	IFNAR1	Interferon alpha/beta receptor 1	GO:0004905,GO:0005764,GO:0005770,GO:0005886,GO:0005887,GO:0019221,GO:0019962,GO:0032496,GO:0035457,GO:0060337	type I interferon receptor activity|lysosome|late endosome|plasma membrane|integral component of plasma membrane|cytokine-mediated signaling pathway|type I interferon binding|response to lipopolysaccharide|cellular response to interferon-alpha|type I interferon signaling pathway	path:bom04060,path:bom04151,path:bom04217,path:bom04380,path:bom04620,path:bom04621,path:bom04630,path:bom04650,path:bom05160,path:bom05161,path:bom05162,path:bom05164,path:bom05165,path:bom05167,path:bom05168,path:bom05169,path:bom05200	Cytokine-cytokine receptor interaction|PI3K-Akt signaling pathway|Necroptosis|Osteoclast differentiation|Toll-like receptor signaling pathway|NOD-like receptor signaling pathway|Jak-STAT signaling pathway|Natural killer cell mediated cytotoxicity|Hepatitis C|Hepatitis B|Measles|Influenza A|Human papillomavirus infection|Kaposi sarcoma-associated herpesvirus infection|Herpes simplex virus 1 infect…
COL5A1	1591.98	3412.88	2286.51	6530.6	17795.8	9163.23	2430.46	11163.2	-2.19945	2.36915e-08	6.78829e-06	COL5A1	Collagen alpha-1(V) chain	GO:0001568,GO:0003007,GO:0005178,GO:0005201,GO:0005576,GO:0005588,GO:0005604,GO:0005615,GO:0005788,GO:0007155,GO:0008201,GO:0016477,GO:0030020,GO:0030198,GO:0030199,GO:0031012,GO:0032964,GO:0035313,GO:0035989,GO:0043394,GO:0043588,GO:0045112,GO:0046872,GO:0048407,GO:0048592,GO:0051128,GO:0062023,GO:0097435,GO:1903225	blood vessel development|heart morphogenesis|integrin binding|extracellular matrix structural constituent|extracellular region|collagen type V trimer|basement membrane|extracellular space|endoplasmic reticulum lumen|cell adhesion|heparin binding|cell migration|extracellular matrix structural constituent conferring tensile strength|extracellular matrix organization|collagen fibril organization|ext…	path:bom04974	Protein digestion and absorption
TGFBI	2128.03	2950.08	1585.81	4689.49	6871.22	4945.07	2221.31	5501.93	-1.30852	1.4007e-06	0.000172935	TGFBI	Transforming growth factor-beta-induced protein ig-h3	GO:0005178,GO:0005518,GO:0005615,GO:0007155,GO:0008283,GO:0030198,GO:0031012,GO:0050839,GO:0050840	integrin binding|collagen binding|extracellular space|cell adhesion|cell proliferation|extracellular matrix organization|extracellular matrix|cell adhesion molecule binding|extracellular matrix binding	-	-
PSORS1C2	846.971	2127.12	3387.9	500.315	330.495	348.296	2120.66	393.036	2.4322	1.6102e-08	5.31575e-06	Psors1c2	Psoriasis susceptibility 1 candidate gene 2 protein homolog	GO:0005576	extracellular region	-	-
FHL1	2363.24	2896.83	1097.41	3966.07	6040.18	4633.54	2119.16	4879.93	-1.20337	0.000480334	0.0139205	FHL1	Four and a half LIM domains protein 1	GO:0003254,GO:0005634,GO:0005737,GO:0005829,GO:0005886,GO:0005925,GO:0007517,GO:0009887,GO:0010972,GO:0030154,GO:0030308,GO:0043268,GO:0044325,GO:0046872,GO:1901016,GO:2000134	regulation of membrane depolarization|nucleus|cytoplasm|cytosol|plasma membrane|focal adhesion|muscle organ development|animal organ morphogenesis|negative regulation of G2/M transition of mitotic cell cycle|cell differentiation|negative regulation of cell growth|positive regulation of potassium ion transport|ion channel binding|metal ion binding|regulation of potassium ion transmembrane transpor…	path:bom04630	Jak-STAT signaling pathway
LOC102267504	2530.82	1805.68	1844.96	241.874	24.9793	355.648	2060.48	207.501	3.31176	0.000378564	0.0118047	SAA1	Serum amyloid A protein	GO:0005615,GO:0006953,GO:0034364,GO:0042056,GO:0060326	extracellular space|acute-phase response|high-density lipoprotein particle|chemoattractant activity|cell chemotaxis	-	-
IGF2	1907.96	2315.92	1717.37	4517.19	21682	7029.34	1980.42	11076.2	-2.48359	0.000458085	0.0134815	IGF2	Insulin-like growth factor II	GO:0000122,GO:0001649,GO:0001701,GO:0001892,GO:0005158,GO:0005159,GO:0005178,GO:0005179,GO:0005615,GO:0006006,GO:0008083,GO:0008284,GO:0009887,GO:0031017,GO:0031056,GO:0032868,GO:0038028,GO:0040018,GO:0042104,GO:0043410,GO:0043539,GO:0045725,GO:0045840,GO:0045944,GO:0046628,GO:0050731,GO:0051146,GO:0051147,GO:0051781,GO:0051897,GO:0060669,GO:2000467	negative regulation of transcription by RNA polymerase II|osteoblast differentiation|in utero embryonic development|embryonic placenta development|insulin receptor binding|insulin-like growth factor receptor binding|integrin binding|hormone activity|extracellular space|glucose metabolic process|growth factor activity|positive regulation of cell proliferation|animal organ morphogenesis|exocrine pa…	path:bom04010,path:bom04014,path:bom04151,path:bom05200,path:bom05205,path:bom05225	MAPK signaling pathway|Ras signaling pathway|PI3K-Akt signaling pathway|Pathways in cancer|Proteoglycans in cancer|Hepatocellular carcinoma
ERO1A	2184.56	1511.35	2201.79	1093.4	760.907	1061.43	1965.9	971.914	1.01641	1.29758e-05	0.00100536	ERO1A	ERO1-like protein alpha	GO:0003756,GO:0005789,GO:0015035,GO:0016671,GO:0019471,GO:0022417,GO:0030198,GO:0030968,GO:0034975,GO:0034976,GO:0045454,GO:0050873,GO:0051085,GO:0051209,GO:0070059	protein disulfide isomerase activity|endoplasmic reticulum membrane|protein disulfide oxidoreductase activity|oxidoreductase activity, acting on a sulfur group of donors, disulfide as acceptor|4-hydroxyproline metabolic process|protein maturation by protein folding|extracellular matrix organization|endoplasmic reticulum unfolded protein response|protein folding in endoplasmic reticulum|response t…	path:bom04141	Protein processing in endoplasmic reticulum
ZC3H12A	1994.77	1626.56	2126.04	543.389	515.918	1050.4	1915.79	703.237	1.44529	1.65943e-06	0.000201601	ZC3H12A	Ribonuclease ZC3H12A	GO:0000294,GO:0000932,GO:0001525,GO:0001933,GO:0002230,GO:0002757,GO:0003677,GO:0003682,GO:0003729,GO:0003730,GO:0004518,GO:0004521,GO:0004532,GO:0004843,GO:0005634,GO:0005654,GO:0005737,GO:0005791,GO:0005856,GO:0006915,GO:0006974,GO:0010508,GO:0010595,GO:0010656,GO:0010884,GO:0010942,GO:0016579,GO:0030154,GO:0030867,GO:0032088,GO:0034599,GO:0035198,GO:0035613,GO:0035925,GO:0042149,GO:0042307,GO:…	nuclear-transcribed mRNA catabolic process, endonucleolytic cleavage-dependent decay|P-body|angiogenesis|negative regulation of protein phosphorylation|positive regulation of defense response to virus by host|immune response-activating signal transduction|DNA binding|chromatin binding|mRNA binding|mRNA 3'-UTR binding|nuclease activity|endoribonuclease activity|exoribonuclease activity|thiol-depen…	-	-
VSIG8	1339.61	2026.43	1709.4	967.497	596.621	737.947	1691.81	767.355	1.1412	4.55374e-06	0.000452302	VSIG8	V-set and immunoglobulin domain-containing protein 8	GO:0003723,GO:0005622,GO:0016021	RNA binding|intracellular|integral component of membrane	-	-
ACTA2	1265.91	2520.21	1241.93	3698.8	10257.8	6236.25	1676.02	6730.96	-2.00577	5.25323e-07	8.37176e-05	ACTA2	Actin, aortic smooth muscle	GO:0005524,GO:0005615,GO:0005737,GO:0005829,GO:0006936,GO:0008217,GO:0009615,GO:0010628,GO:0014829,GO:0015629,GO:0019901,GO:0030027,GO:0030175,GO:0030485,GO:0032991,GO:0044297,GO:0045893,GO:0070062,GO:0072144,GO:0090131	ATP binding|extracellular space|cytoplasm|cytosol|muscle contraction|regulation of blood pressure|response to virus|positive regulation of gene expression|vascular smooth muscle contraction|actin cytoskeleton|protein kinase binding|lamellipodium|filopodium|smooth muscle contractile fiber|protein-containing complex|cell body|positive regulation of transcription, DNA-templated|extracellular exosome…	path:bom04270,path:bom04371,path:bom04926	Vascular smooth muscle contraction|Apelin signaling pathway|Relaxin signaling pathway
SERPINB12	1431.47	1552.01	1951.61	4817.6	5880.7	2324.12	1645.03	4340.81	-1.3998	2.0182e-05	0.00140589	SERPINB12	Serpin B12	GO:0002244,GO:0004867,GO:0005615,GO:0005737,GO:0005886,GO:0010951,GO:0019899,GO:0042177,GO:0043312,GO:0101003	hematopoietic progenitor cell differentiation|serine-type endopeptidase inhibitor activity|extracellular space|cytoplasm|plasma membrane|negative regulation of endopeptidase activity|enzyme binding|negative regulation of protein catabolic process|neutrophil degranulation|ficolin-1-rich granule membrane	-	-
SERPINH1	1463.78	1672.07	1726.35	3280.21	5360.94	3856.07	1620.73	4165.74	-1.362	6.47232e-10	4.09536e-07	SERPINH1	Serpin H1	GO:0003433,GO:0004867,GO:0005518,GO:0005615,GO:0005783,GO:0005788,GO:0005793,GO:0010951,GO:0030199,GO:0032964,GO:0045121,GO:0051082,GO:0051604	chondrocyte development involved in endochondral bone morphogenesis|serine-type endopeptidase inhibitor activity|collagen binding|extracellular space|endoplasmic reticulum|endoplasmic reticulum lumen|endoplasmic reticulum-Golgi intermediate compartment|negative regulation of endopeptidase activity|collagen fibril organization|collagen biosynthetic process|membrane raft|unfolded protein binding|pr…	-	-
LOC102284686	2187.59	1444.54	985.771	571	263.243	332.674	1539.3	388.972	1.98543	6.7818e-08	1.51454e-05	CYP3A24	Cytochrome P450 3A24	GO:0004497,GO:0005506,GO:0005789,GO:0020037,GO:0031090,GO:0070330	monooxygenase activity|iron ion binding|endoplasmic reticulum membrane|heme binding|organelle membrane|aromatase activity	path:bom00140,path:bom00591,path:bom00830,path:bom05204	Steroid hormone biosynthesis|Linoleic acid metabolism|Retinol metabolism|Chemical carcinogenesis
LAMA4	1512.23	2038.05	964.84	2544.65	3594.13	3277.11	1505.04	3138.63	-1.06036	0.000244684	0.00852241	LAMA4	Laminin subunit alpha-4	GO:0005102,GO:0005201,GO:0005576,GO:0005604,GO:0007155,GO:0030155,GO:0030198,GO:0030334,GO:0045995,GO:0062023,GO:0070062,GO:0120163	signaling receptor binding|extracellular matrix structural constituent|extracellular region|basement membrane|cell adhesion|regulation of cell adhesion|extracellular matrix organization|regulation of cell migration|regulation of embryonic development|collagen-containing extracellular matrix|extracellular exosome|negative regulation of cold-induced thermogenesis	path:bom04151,path:bom04510,path:bom04512,path:bom05143,path:bom05145,path:bom05146,path:bom05165,path:bom05200,path:bom05222	PI3K-Akt signaling pathway|Focal adhesion|ECM-receptor interaction|African trypanosomiasis|Toxoplasmosis|Amoebiasis|Human papillomavirus infection|Pathways in cancer|Small cell lung cancer
CXCL12	1574.82	1457.13	1473.17	2329.28	4433.82	3696.17	1501.71	3486.42	-1.21531	1.12396e-06	0.000149724	CXCL12	Stromal cell-derived factor 1	GO:0005178,GO:0005615,GO:0006952,GO:0006955,GO:0008009,GO:0008083,GO:0009897,GO:0030335,GO:0033622,GO:0042379,GO:0045236,GO:0050930,GO:0060326,GO:0070098	integrin binding|extracellular space|defense response|immune response|chemokine activity|growth factor activity|external side of plasma membrane|positive regulation of cell migration|integrin activation|chemokine receptor binding|CXCR chemokine receptor binding|induction of positive chemotaxis|cell chemotaxis|chemokine-mediated signaling pathway	path:bom04060,path:bom04061,path:bom04062,path:bom04064,path:bom04360,path:bom04670,path:bom04672,path:bom04810,path:bom05163,path:bom05200,path:bom05323	Cytokine-cytokine receptor interaction|Viral protein interaction with cytokine and cytokine receptor|Chemokine signaling pathway|NF-kappa B signaling pathway|Axon guidance|Leukocyte transendothelial migration|Intestinal immune network for IgA production|Regulation of actin cytoskeleton|Human cytomegalovirus infection|Pathways in cancer|Rheumatoid arthritis
LOC102280731	1314.37	1590.74	1493.11	3099.08	5272.55	1998.8	1466.07	3456.81	-1.23746	0.000173942	0.00668729	CYP2C18	Cytochrome P450 2C18	GO:0004497,GO:0005506,GO:0005737,GO:0005789,GO:0006082,GO:0006805,GO:0008392,GO:0008395,GO:0016712,GO:0019373,GO:0019825,GO:0020037,GO:0031090,GO:0042738,GO:0043231,GO:0055114,GO:0070330	monooxygenase activity|iron ion binding|cytoplasm|endoplasmic reticulum membrane|organic acid metabolic process|xenobiotic metabolic process|arachidonic acid epoxygenase activity|steroid hydroxylase activity|oxidoreductase activity, acting on paired donors, with incorporation or reduction of molecular oxygen, reduced flavin or flavoprotein as one donor, and incorporation of one atom of oxygen|epo…	path:bom00830,path:bom04726,path:bom05204	Retinol metabolism|Serotonergic synapse|Chemical carcinogenesis
SLC6A9	1214.43	1174.42	1942.64	754.338	649.461	638.697	1443.83	680.832	1.0848	8.35747e-06	0.000717042	SLC6A9	Sodium- and chloride-dependent glycine transporter 1	GO:0005283,GO:0005328,GO:0005886,GO:0005887,GO:0015187,GO:0061537,GO:0098793	amino acid:sodium symporter activity|neurotransmitter:sodium symporter activity|plasma membrane|integral component of plasma membrane|glycine transmembrane transporter activity|glycine secretion, neurotransmission|presynapse	path:bom04721	Synaptic vesicle cycle
ITIH5	1266.92	2202.64	767.486	2901.39	3324.17	2670.58	1412.35	2965.38	-1.07005	0.0020964	0.0372787	ITIH5	Inter-alpha-trypsin inhibitor heavy chain H5	GO:0004867,GO:0005576,GO:0030212	serine-type endopeptidase inhibitor activity|extracellular region|hyaluronan metabolic process	-	-
DPT	967.101	1408.72	1418.35	2456.29	7077.78	4137.28	1264.73	4557.12	-1.84934	3.21473e-07	5.5476e-05	DPT	Dermatopontin	GO:0005576,GO:0007155,GO:0008285,GO:0030199	extracellular region|cell adhesion|negative regulation of cell proliferation|collagen fibril organization	-	-
RAB19	1322.45	1129.88	1155.22	660.46	617.757	498.091	1202.51	592.103	1.02289	9.91801e-09	3.78342e-06	RAB19	Ras-related protein Rab-19	GO:0000139,GO:0003924,GO:0005525,GO:0005789,GO:0005886,GO:0006886,GO:0006888,GO:0032482	Golgi membrane|GTPase activity|GTP binding|endoplasmic reticulum membrane|plasma membrane|intracellular protein transport|ER to Golgi vesicle-mediated transport|Rab protein signal transduction	-	-
COL14A1	1061.99	1437.77	994.742	2440.83	5772.14	3828.5	1164.83	4013.82	-1.7849	2.05514e-08	6.19845e-06	COL14A1	Collagen alpha-1(XIV) chain	GO:0003429,GO:0003723,GO:0005201,GO:0005518,GO:0005576,GO:0005581,GO:0005596,GO:0005615,GO:0005788,GO:0030020,GO:0030198,GO:0030199,GO:0030674,GO:0031012,GO:0062023,GO:0098609	growth plate cartilage chondrocyte morphogenesis|RNA binding|extracellular matrix structural constituent|collagen binding|extracellular region|collagen trimer|collagen type XIV trimer|extracellular space|endoplasmic reticulum lumen|extracellular matrix structural constituent conferring tensile strength|extracellular matrix organization|collagen fibril organization|protein binding, bridging|extrac…	path:bom04974	Protein digestion and absorption
ECM2	825.771	1330.3	1257.88	1468.92	4034.15	2367.31	1137.98	2623.46	-1.20507	0.000872849	0.0209732	ECM2	Extracellular matrix protein 2	GO:0008201,GO:0010811,GO:0030198,GO:0031012,GO:0070052	heparin binding|positive regulation of cell-substrate adhesion|extracellular matrix organization|extracellular matrix|collagen V binding	-	-
OGN	1117.52	1411.63	752.535	2196.75	6639.69	3245.87	1093.89	4027.43	-1.88042	2.48783e-06	0.000279131	OGN	Mimecan	GO:0005576,GO:0008083	extracellular region|growth factor activity	-	-
LTBP3	1136.7	1351.6	715.656	1614.7	2734.27	2116.43	1067.98	2155.13	-1.01297	0.000544577	0.0152864	LTBP3	Latent-transforming growth factor beta-binding protein 3	GO:0005509,GO:0005576,GO:0036363,GO:0050431,GO:0062023,GO:0070062,GO:1902462,GO:2000741	calcium ion binding|extracellular region|transforming growth factor beta activation|transforming growth factor beta binding|collagen-containing extracellular matrix|extracellular exosome|positive regulation of mesenchymal stem cell proliferation|positive regulation of mesenchymal stem cell differentiation	-	-
COL4A5	854.037	1245.1	1097.41	3580.62	5868.21	2972.01	1065.51	4140.28	-1.95814	9.86659e-12	9.98894e-09	COL4A5	Collagen alpha-5(IV) chain	-	-	path:bom04151,path:bom04510,path:bom04512,path:bom04926,path:bom04933,path:bom04974,path:bom05146,path:bom05165,path:bom05200,path:bom05222	PI3K-Akt signaling pathway|Focal adhesion|ECM-receptor interaction|Relaxin signaling pathway|AGE-RAGE signaling pathway in diabetic complications|Protein digestion and absorption|Amoebiasis|Human papillomavirus infection|Pathways in cancer|Small cell lung cancer
PCOLCE	831.828	1231.54	1104.38	1676.55	4852.71	2982.12	1055.92	3170.46	-1.58626	1.05906e-05	0.000870591	Pcolce	Procollagen C-endopeptidase enhancer 1	GO:0005518,GO:0005615,GO:0008201,GO:0016504	collagen binding|extracellular space|heparin binding|peptidase activator activity	-	-
HIGD1A	1236.64	735.827	1147.24	642.789	390.061	525.661	1039.9	519.504	1.00171	0.000306368	0.0101452	Higd1a	HIG1 domain family member 1A, mitochondrial	GO:0005634,GO:0005654,GO:0005739,GO:0005743,GO:0016020,GO:0016021,GO:0032991,GO:0042149,GO:0043066,GO:0055114,GO:0070469,GO:0071456,GO:0071902,GO:0090201	nucleus|nucleoplasm|mitochondrion|mitochondrial inner membrane|membrane|integral component of membrane|protein-containing complex|cellular response to glucose starvation|negative regulation of apoptotic process|oxidation-reduction process|respiratory chain|cellular response to hypoxia|positive regulation of protein serine/threonine kinase activity|negative regulation of release of cytochrome c fr…	-	-
LOC102283655	1665.68	453.114	985.771	504.733	226.735	280.291	1034.85	337.253	1.61818	0.000425229	0.012838	GSTM1	Glutathione S-transferase Mu 1	-	-	path:bom00480,path:bom00980,path:bom00982,path:bom00983,path:bom01524,path:bom05200,path:bom05204,path:bom05225,path:bom05418	Glutathione metabolism|Metabolism of xenobiotics by cytochrome P450|Drug metabolism - cytochrome P450|Drug metabolism - other enzymes|Platinum drug resistance|Pathways in cancer|Chemical carcinogenesis|Hepatocellular carcinoma|Fluid shear stress and atherosclerosis
THY1	590.558	1152.15	1126.31	1224.83	3265.56	2228.55	956.339	2239.65	-1.22776	0.00126379	0.0274563	THY1	Thy-1 membrane glycoprotein	-	-	path:bom04670	Leukocyte transendothelial migration
RCN1	735.926	1129.88	871.147	1841.12	4624.05	2464.73	912.318	2976.63	-1.70611	7.68953e-07	0.000114484	RCN1	Reticulocalbin-1	GO:0001701,GO:0005509,GO:0005783,GO:0005788,GO:0043010,GO:0043687,GO:0044267	in utero embryonic development|calcium ion binding|endoplasmic reticulum|endoplasmic reticulum lumen|camera-type eye development|post-translational protein modification|cellular protein metabolic process	-	-
IGSF10	528.978	1173.45	997.732	1006.15	3831.44	2110	900.053	2315.86	-1.36353	0.00264576	0.0427887	IGSF10	Immunoglobulin superfamily member 10	GO:0001503,GO:0005576,GO:2001222	ossification|extracellular region|regulation of neuron migration	-	-
LGALS1	854.037	1237.35	572.126	1963.71	1612.12	2327.8	887.838	1967.88	-1.1482	0.000117507	0.00507699	LGALS1	Galectin-1	GO:0002317,GO:0005615,GO:0005622,GO:0006915,GO:0030246,GO:0031295,GO:0045445,GO:0046598	plasma cell differentiation|extracellular space|intracellular|apoptotic process|carbohydrate binding|T cell costimulation|myoblast differentiation|positive regulation of viral entry into host cell	-	-
ACPP	781.353	985.621	895.068	388.766	133.543	540.365	887.347	354.225	1.32477	0.00181738	0.0341126	ACPP	Prostatic acid phosphatase	GO:0003993,GO:0005615,GO:0005622,GO:0005886,GO:0006144,GO:0006772,GO:0008253,GO:0009117,GO:0012506,GO:0016021,GO:0016311,GO:0016791,GO:0030175,GO:0042131,GO:0042803,GO:0046085,GO:0051289,GO:0051930,GO:0052642,GO:0060168	acid phosphatase activity|extracellular space|intracellular|plasma membrane|purine nucleobase metabolic process|thiamine metabolic process|5'-nucleotidase activity|nucleotide metabolic process|vesicle membrane|integral component of membrane|dephosphorylation|phosphatase activity|filopodium|thiamine phosphate phosphatase activity|protein homodimerization activity|adenosine metabolic process|protei…	-	-
BGN	651.128	865.565	1134.28	1690.91	3832.4	2186.27	883.659	2569.86	-1.54021	4.86602e-06	0.000472661	BGN	Biglycan	GO:0005539,GO:0005576,GO:0009986,GO:0019800,GO:0030133,GO:0031012,GO:0042383,GO:0050840	glycosaminoglycan binding|extracellular region|cell surface|peptide cross-linking via chondroitin 4-sulfate glycosaminoglycan|transport vesicle|extracellular matrix|sarcolemma|extracellular matrix binding	-	-
ZNF484	587.529	800.696	1107.37	236.352	273.811	477.874	831.866	329.346	1.33574	8.54155e-05	0.00411784	ZNF484	Zinc finger protein 484	GO:0000981,GO:0003677,GO:0005634,GO:0046872	DNA-binding transcription factor activity, RNA polymerase II-specific|DNA binding|nucleus|metal ion binding	path:bom05168	Herpes simplex virus 1 infection
PLA2G4E	1209.38	418.259	772.47	236.352	223.853	111.198	800.037	190.467	2.07145	7.29536e-07	0.00010969	PLA2G4E	Cytosolic phospholipase A2 epsilon	GO:0004622,GO:0004623,GO:0005509,GO:0005544,GO:0005737,GO:0005765,GO:0005829,GO:0006644,GO:0008970,GO:0036149,GO:0036150,GO:0036151,GO:0036152,GO:0046475,GO:0047498,GO:0102567,GO:0102568	lysophospholipase activity|phospholipase A2 activity|calcium ion binding|calcium-dependent phospholipid binding|cytoplasm|lysosomal membrane|cytosol|phospholipid metabolic process|phospholipase A1 activity|phosphatidylinositol acyl-chain remodeling|phosphatidylserine acyl-chain remodeling|phosphatidylcholine acyl-chain remodeling|phosphatidylethanolamine acyl-chain remodeling|glycerophospholipid …	path:bom00564,path:bom00565,path:bom00590,path:bom00591,path:bom00592,path:bom04010,path:bom04014,path:bom04072,path:bom04217,path:bom04270,path:bom04370,path:bom04611,path:bom04664,path:bom04666,path:bom04724,path:bom04726,path:bom04730,path:bom04750,path:bom04912,path:bom04913,path:bom04921,path:bom05231	Glycerophospholipid metabolism|Ether lipid metabolism|Arachidonic acid metabolism|Linoleic acid metabolism|alpha-Linolenic acid metabolism|MAPK signaling pathway|Ras signaling pathway|Phospholipase D signaling pathway|Necroptosis|Vascular smooth muscle contraction|VEGF signaling pathway|Platelet activation|Fc epsilon RI signaling pathway|Fc gamma R-mediated phagocytosis|Glutamatergic synapse|Sero…
LOC102277620	813.657	676.767	855.199	416.377	328.574	271.101	781.874	338.684	1.20853	5.21301e-08	1.21792e-05	CYCS	Cytochrome c	-	-	path:bom01524,path:bom04115,path:bom04210,path:bom04215,path:bom04932,path:bom05010,path:bom05012,path:bom05014,path:bom05016,path:bom05134,path:bom05145,path:bom05152,path:bom05160,path:bom05161,path:bom05162,path:bom05163,path:bom05164,path:bom05167,path:bom05168,path:bom05169,path:bom05170,path:bom05200,path:bom05210,path:bom05222,path:bom05416	Platinum drug resistance|p53 signaling pathway|Apoptosis|Apoptosis - multiple species|Non-alcoholic fatty liver disease (NAFLD)|Alzheimer disease|Parkinson disease|Amyotrophic lateral sclerosis (ALS)|Huntington disease|Legionellosis|Toxoplasmosis|Tuberculosis|Hepatitis C|Hepatitis B|Measles|Human cytomegalovirus infection|Influenza A|Kaposi sarcoma-associated herpesvirus infection|Herpes simplex …
PMP22	694.536	1114.39	516.309	1198.33	1950.31	1664.29	775.078	1604.31	-1.04958	0.000929722	0.0219918	PMP22	Peripheral myelin protein 22	GO:0005886,GO:0007050,GO:0008219,GO:0016021,GO:0032060,GO:0032288,GO:0042552	plasma membrane|cell cycle arrest|cell death|integral component of membrane|bleb assembly|myelin assembly|myelination	-	-
LOC102281707	714.726	484.097	1069.5	15.4623	36.5082	20.2177	756.107	24.0627	4.96732	2.88354e-35	4.37894e-31	LBP	Lipopolysaccharide-binding protein	GO:0001530,GO:0002281,GO:0005615,GO:0006869,GO:0006953,GO:0016020,GO:0032760,GO:0045087,GO:0050829,GO:0071222	lipopolysaccharide binding|macrophage activation involved in immune response|extracellular space|lipid transport|acute-phase response|membrane|positive regulation of tumor necrosis factor production|innate immune response|defense response to Gram-negative bacterium|cellular response to lipopolysaccharide	path:bom04064,path:bom04620,path:bom05132,path:bom05152	NF-kappa B signaling pathway|Toll-like receptor signaling pathway|Salmonella infection|Tuberculosis
TRPV3	788.42	655.467	761.506	387.661	250.754	300.509	735.131	312.975	1.23343	1.76588e-08	5.70568e-06	Trpv3	Transient receptor potential cation channel subfamily V member 3	GO:0005216,GO:0005261,GO:0005262,GO:0005887,GO:0009266,GO:0009408,GO:0016020,GO:0042636,GO:0043235,GO:0090280	ion channel activity|cation channel activity|calcium channel activity|integral component of plasma membrane|response to temperature stimulus|response to heat|membrane|negative regulation of hair cycle|receptor complex|positive regulation of calcium ion import	path:bom04750	Inflammatory mediator regulation of TRP channels
ODC1	957.006	506.365	739.577	364.468	258.44	372.19	734.316	331.699	1.1466	6.00943e-05	0.00315776	ODC1	Ornithine decarboxylase	GO:0004586,GO:0005737,GO:0033387,GO:0042176,GO:0042803	ornithine decarboxylase activity|cytoplasm|putrescine biosynthetic process from ornithine|regulation of protein catabolic process|protein homodimerization activity	path:bom00330,path:bom00480	Arginine and proline metabolism|Glutathione metabolism
ANXA6	673.337	913.006	612.992	1292.2	1401.72	1895.87	733.112	1529.93	-1.06149	8.16594e-06	0.000708617	ANXA6	Annexin A6	GO:0001725,GO:0001755,GO:0001786,GO:0003418,GO:0005262,GO:0005509,GO:0005525,GO:0005544,GO:0005737,GO:0005765,GO:0005829,GO:0005886,GO:0005925,GO:0006816,GO:0006937,GO:0008201,GO:0015276,GO:0015485,GO:0016020,GO:0016021,GO:0019899,GO:0030061,GO:0031214,GO:0031902,GO:0031982,GO:0035374,GO:0038023,GO:0042470,GO:0042584,GO:0042802,GO:0042803,GO:0044877,GO:0048306,GO:0048471,GO:0051015,GO:0051260,GO:…	stress fiber|neural crest cell migration|phosphatidylserine binding|growth plate cartilage chondrocyte differentiation|calcium channel activity|calcium ion binding|GTP binding|calcium-dependent phospholipid binding|cytoplasm|lysosomal membrane|cytosol|plasma membrane|focal adhesion|calcium ion transport|regulation of muscle contraction|heparin binding|ligand-gated ion channel activity|cholesterol…	-	-
ANGPTL2	479.513	885.897	794.398	884.663	2543.08	1557.68	719.936	1661.81	-1.20692	0.00174745	0.0335041	ANGPTL2	Angiopoietin-related protein 2	GO:0005102,GO:0005615,GO:0007275,GO:0062023,GO:0070062	signaling receptor binding|extracellular space|multicellular organism development|collagen-containing extracellular matrix|extracellular exosome	-	-
FGL2	655.166	807.473	695.721	1007.26	2210.67	1840.73	719.453	1686.22	-1.22905	2.95171e-05	0.00192875	FGL2	Fibroleukin	GO:0005576,GO:0008233,GO:0009986,GO:0016504	extracellular region|peptidase activity|cell surface|peptidase activator activity	-	-
NID2	668.289	924.624	557.175	1591.51	1656.32	1815.92	716.696	1687.92	-1.23573	3.12884e-08	8.79901e-06	NID2	Nidogen-2	GO:0005201,GO:0005509,GO:0005518,GO:0005576,GO:0005604,GO:0005886,GO:0007155,GO:0007160,GO:0030198,GO:0062023,GO:0070062,GO:0071711	extracellular matrix structural constituent|calcium ion binding|collagen binding|extracellular region|basement membrane|plasma membrane|cell adhesion|cell-matrix adhesion|extracellular matrix organization|collagen-containing extracellular matrix|extracellular exosome|basement membrane organization	-	-
LOC102276607	761.163	567.361	811.342	383.244	221.931	375.866	713.289	327.014	1.12554	3.95032e-05	0.00237113	ICA	Inhibitor of carbonic anhydrase	GO:0004857,GO:0005615	enzyme inhibitor activity|extracellular space	path:bom04066,path:bom04216,path:bom04978	HIF-1 signaling pathway|Ferroptosis|Mineral absorption
LTB4R	798.515	681.608	644.888	323.603	274.772	340.026	708.337	312.8	1.17919	1.31738e-10	1.00028e-07	LTB4R	Leukotriene B4 receptor 1	GO:0001632,GO:0004966,GO:0005887,GO:0006954,GO:0007218,GO:0008528	leukotriene B4 receptor activity|galanin receptor activity|integral component of plasma membrane|inflammatory response|neuropeptide signaling pathway|G protein-coupled peptide receptor activity	path:bom04080	Neuroactive ligand-receptor interaction
LOX	443.171	926.561	749.545	1306.56	3909.26	2067.72	706.425	2427.85	-1.78109	1.29342e-05	0.00100536	LOX	Protein-lysine 6-oxidase	GO:0004720,GO:0005507,GO:0005576,GO:0005615,GO:0018057,GO:0048514	protein-lysine 6-oxidase activity|copper ion binding|extracellular region|extracellular space|peptidyl-lysine oxidation|blood vessel morphogenesis	-	-
COL8A1	883.313	789.077	353.841	1274.53	3421.2	1416.16	675.41	2037.3	-1.59289	0.000294352	0.00988944	COL8A1	Collagen alpha-1(VIII) chain	GO:0001525,GO:0005201,GO:0005576,GO:0005591,GO:0005615,GO:0005788,GO:0007155,GO:0010811,GO:0030020,GO:0030198,GO:0031012,GO:0035987,GO:0048593,GO:0050673,GO:0062023	angiogenesis|extracellular matrix structural constituent|extracellular region|collagen type VIII trimer|extracellular space|endoplasmic reticulum lumen|cell adhesion|positive regulation of cell-substrate adhesion|extracellular matrix structural constituent conferring tensile strength|extracellular matrix organization|extracellular matrix|endodermal cell differentiation|camera-type eye morphogenes…	-	-
MRC2	479.513	804.569	662.829	995.108	2645.88	1251.66	648.97	1630.88	-1.32949	0.000397228	0.0122608	MRC2	C-type mannose receptor 2	-	-	path:bom04145,path:bom05152	Phagosome|Tuberculosis
LOC102267428	563.301	577.043	795.395	345.692	295.908	266.506	645.246	302.702	1.09303	8.39007e-07	0.000121344	-	Prostaglandin F synthase 1	GO:0001516,GO:0004032,GO:0005737,GO:0006693,GO:0008106,GO:0008202,GO:0016229,GO:0016491,GO:0036131,GO:0042448,GO:0044597,GO:0044598,GO:0047017,GO:0047023,GO:0047086	prostaglandin biosynthetic process|alditol:NADP+ 1-oxidoreductase activity|cytoplasm|prostaglandin metabolic process|alcohol dehydrogenase (NADP+) activity|steroid metabolic process|steroid dehydrogenase activity|oxidoreductase activity|prostaglandin D2 11-ketoreductase activity|progesterone metabolic process|daunorubicin metabolic process|doxorubicin metabolic process|prostaglandin-F synthase ac…	-	-
ASPN	399.762	678.703	833.271	876.932	2532.52	1513.57	637.245	1641.01	-1.36478	0.000640448	0.0171835	ASPN	Asporin	GO:0005509,GO:0005518,GO:0030282,GO:0030512,GO:0031012,GO:0070171	calcium ion binding|collagen binding|bone mineralization|negative regulation of transforming growth factor beta receptor signaling pathway|extracellular matrix|negative regulation of tooth mineralization	-	-
PRSS53	435.095	648.689	808.352	128.116	199.834	332.674	630.712	220.208	1.51644	5.75109e-05	0.00306442	PRSS53	Serine protease 53	GO:0004252,GO:0005576,GO:0005737	serine-type endopeptidase activity|extracellular region|cytoplasm	-	-
ACSL5	504.75	584.789	759.512	214.263	247.871	447.547	616.35	303.227	1.02206	0.00152322	0.0308809	Acsl5	Long-chain-fatty-acid--CoA ligase 5	GO:0004467,GO:0005524,GO:0005739,GO:0005741,GO:0005789,GO:0006631,GO:0007584,GO:0008654,GO:0009744,GO:0009749,GO:0010747,GO:0010867,GO:0015908,GO:0016021,GO:0032000,GO:0032869,GO:0035338,GO:0070723,GO:0102391	long-chain fatty acid-CoA ligase activity|ATP binding|mitochondrion|mitochondrial outer membrane|endoplasmic reticulum membrane|fatty acid metabolic process|response to nutrient|phospholipid biosynthetic process|response to sucrose|response to glucose|positive regulation of plasma membrane long-chain fatty acid transport|positive regulation of triglyceride biosynthetic process|fatty acid transpor…	path:bom00061,path:bom00071,path:bom03320,path:bom04146,path:bom04216,path:bom04714,path:bom04920	Fatty acid biosynthesis|Fatty acid degradation|PPAR signaling pathway|Peroxisome|Ferroptosis|Thermogenesis|Adipocytokine signaling pathway
SDPR	525.95	808.441	403.678	1162.98	1438.23	1317.83	579.356	1306.35	-1.17294	1.91407e-05	0.00135827	Cavin2	Caveolae-associated protein 2	GO:0001786,GO:0005080,GO:0005654,GO:0005737,GO:0005829,GO:0005901,GO:0015629,GO:0097320	phosphatidylserine binding|protein kinase C binding|nucleoplasm|cytoplasm|cytosol|caveola|actin cytoskeleton|plasma membrane tubulation	-	-
LY6D	543.111	354.359	767.486	320.29	252.675	245.37	554.985	272.778	1.02533	0.00086691	0.0208967	LY6D	Lymphocyte antigen 6D	GO:0005886,GO:0009986,GO:0030098,GO:0031225,GO:0035634	plasma membrane|cell surface|lymphocyte differentiation|anchored component of membrane|response to stilbenoid	-	-
LOC102288122	724.821	338.868	508.335	278.321	152.758	181.96	524.008	204.346	1.35992	8.87107e-05	0.00422939	CYP4F22	Cytochrome P450 4F22	GO:0004497,GO:0005506,GO:0005789,GO:0006690,GO:0016705,GO:0020037,GO:0031090	monooxygenase activity|iron ion binding|endoplasmic reticulum membrane|icosanoid metabolic process|oxidoreductase activity, acting on paired donors, with incorporation or reduction of molecular oxygen|heme binding|organelle membrane	-	-
CDON	561.282	705.813	302.011	1241.4	1046.25	978.722	523.035	1088.79	-1.05747	0.000632298	0.0169948	CDON	Cell adhesion molecule-related/down-regulated by oncogenes	GO:0001708,GO:0002088,GO:0005886,GO:0005887,GO:0007155,GO:0007224,GO:0007520,GO:0009952,GO:0010172,GO:0014816,GO:0021987,GO:0043410,GO:0043497,GO:0045663,GO:0045666,GO:0045944,GO:0048643,GO:0051057,GO:0051149,GO:0060059,GO:2000179	cell fate specification|lens development in camera-type eye|plasma membrane|integral component of plasma membrane|cell adhesion|smoothened signaling pathway|myoblast fusion|anterior/posterior pattern specification|embryonic body morphogenesis|skeletal muscle satellite cell differentiation|cerebral cortex development|positive regulation of MAPK cascade|regulation of protein heterodimerization acti…	path:bom04340	Hedgehog signaling pathway
MATN2	369.477	618.675	546.211	758.756	1822.53	1083.49	511.454	1221.59	-1.25621	0.000281037	0.00954772	MATN2	Matrilin-2	GO:0001764,GO:0003429,GO:0005201,GO:0005509,GO:0005604,GO:0005615,GO:0007411,GO:0008347,GO:0031012,GO:0031104,GO:0048678,GO:0062023	neuron migration|growth plate cartilage chondrocyte morphogenesis|extracellular matrix structural constituent|calcium ion binding|basement membrane|extracellular space|axon guidance|glial cell migration|extracellular matrix|dendrite regeneration|response to axon injury|collagen-containing extracellular matrix	-	-
MAP1B	454.275	690.322	369.789	1155.25	1487.23	1215.82	504.795	1286.1	-1.34911	3.69315e-07	6.16309e-05	MAP1B	Microtubule-associated protein 1B	GO:0000226,GO:0001578,GO:0001750,GO:0001764,GO:0003779,GO:0005198,GO:0005829,GO:0005874,GO:0005875,GO:0005886,GO:0007409,GO:0008017,GO:0009987,GO:0014069,GO:0015631,GO:0016358,GO:0030054,GO:0030424,GO:0030425,GO:0032387,GO:0036477,GO:0042995,GO:0043025,GO:0043197,GO:0045202,GO:0045773,GO:0047497,GO:0048675,GO:0061162,GO:0097440,GO:0097441,GO:0097457	microtubule cytoskeleton organization|microtubule bundle formation|photoreceptor outer segment|neuron migration|actin binding|structural molecule activity|cytosol|microtubule|microtubule associated complex|plasma membrane|axonogenesis|microtubule binding|cellular process|postsynaptic density|tubulin binding|dendrite development|cell junction|axon|dendrite|negative regulation of intracellular tran…	-	-
FBN2	342.221	538.315	603.025	1283.37	3187.74	1416.16	494.52	1962.42	-1.98857	1.51794e-07	3.15773e-05	FBN2	Fibrillin-2	GO:0001527,GO:0005201,GO:0005509,GO:0005576,GO:0030023,GO:0030198,GO:0030326,GO:0030501,GO:0031012,GO:0035583,GO:0043010,GO:0045669,GO:0048048,GO:0060346,GO:0062023	microfibril|extracellular matrix structural constituent|calcium ion binding|extracellular region|extracellular matrix constituent conferring elasticity|extracellular matrix organization|embryonic limb morphogenesis|positive regulation of bone mineralization|extracellular matrix|sequestering of TGFbeta in extracellular matrix|camera-type eye development|positive regulation of osteoblast differenti…	-	-
FAT4	355.344	655.467	402.681	859.261	1710.12	1225.93	471.164	1265.1	-1.42499	1.30671e-05	0.00100729	FAT4	Protocadherin Fat 4	GO:0001658,GO:0003007,GO:0005509,GO:0005622,GO:0005886,GO:0007009,GO:0007156,GO:0007157,GO:0007219,GO:0008543,GO:0016021,GO:0021987,GO:0022008,GO:0035329,GO:0043931,GO:0045177,GO:0048565,GO:0060122,GO:0070062,GO:0072137,GO:0072307	branching involved in ureteric bud morphogenesis|heart morphogenesis|calcium ion binding|intracellular|plasma membrane|plasma membrane organization|homophilic cell adhesion via plasma membrane adhesion molecules|heterophilic cell-cell adhesion via plasma membrane cell adhesion molecules|Notch signaling pathway|fibroblast growth factor receptor signaling pathway|integral component of membrane|cere…	path:bom04392	Hippo signaling pathway - multiple species
ACOT8	405.819	674.831	322.942	220.89	203.677	240.775	467.864	221.781	1.07705	0.000405609	0.0124436	ACOT8	Acyl-coenzyme A thioesterase 8	GO:0003986,GO:0005102,GO:0005782,GO:0005829,GO:0006625,GO:0006637,GO:0006699,GO:0009062,GO:0016032,GO:0016289,GO:0016290,GO:0016559,GO:0033540,GO:0033882,GO:0036109,GO:0043649,GO:0045225,GO:0047617,GO:0052689,GO:0052815	acetyl-CoA hydrolase activity|signaling receptor binding|peroxisomal matrix|cytosol|protein targeting to peroxisome|acyl-CoA metabolic process|bile acid biosynthetic process|fatty acid catabolic process|viral process|CoA hydrolase activity|palmitoyl-CoA hydrolase activity|peroxisome fission|fatty acid beta-oxidation using acyl-CoA oxidase|choloyl-CoA hydrolase activity|alpha-linolenic acid metabo…	path:bom00120,path:bom04146	Primary bile acid biosynthesis|Peroxisome
P4HA2	555.225	458.924	384.74	722.309	1956.07	859.254	466.296	1179.21	-1.33871	0.000372149	0.0116636	P4HA2	Prolyl 4-hydroxylase subunit alpha-2	GO:0004656,GO:0005506,GO:0005654,GO:0005783,GO:0005788,GO:0005829,GO:0009055,GO:0016702,GO:0018401,GO:0031418,GO:0043231	procollagen-proline 4-dioxygenase activity|iron ion binding|nucleoplasm|endoplasmic reticulum|endoplasmic reticulum lumen|cytosol|electron transfer activity|oxidoreductase activity, acting on single donors with incorporation of molecular oxygen, incorporation of two atoms of oxygen|peptidyl-proline hydroxylation to 4-hydroxy-L-proline|L-ascorbic acid binding|intracellular membrane-bounded organel…	path:bom00330	Arginine and proline metabolism
SLC23A1	496.674	418.259	483.417	167.876	281.497	195.744	466.117	215.039	1.11465	6.88148e-06	0.000622037	SLC23A1	Solute carrier family 23 member 1	GO:0005737,GO:0005886,GO:0005887,GO:0005903,GO:0006139,GO:0006814,GO:0007420,GO:0008520,GO:0009636,GO:0009925,GO:0015081,GO:0015205,GO:0015229,GO:0015851,GO:0015882,GO:0016020,GO:0016324,GO:0019852,GO:0030324,GO:0033300,GO:0043229,GO:0070062,GO:0070837,GO:0070890,GO:0070904	cytoplasm|plasma membrane|integral component of plasma membrane|brush border|nucleobase-containing compound metabolic process|sodium ion transport|brain development|L-ascorbate:sodium symporter activity|response to toxic substance|basal plasma membrane|sodium ion transmembrane transporter activity|nucleobase transmembrane transporter activity|L-ascorbic acid transmembrane transporter activity|nuc…	-	-
GK	433.076	404.705	542.224	215.367	205.599	209.529	460.001	210.165	1.13029	9.96556e-09	3.78342e-06	GK	Glycerol kinase	GO:0004370,GO:0005524,GO:0005737,GO:0005739,GO:0005741,GO:0006071,GO:0006641,GO:0016310,GO:0019563,GO:0046167	glycerol kinase activity|ATP binding|cytoplasm|mitochondrion|mitochondrial outer membrane|glycerol metabolic process|triglyceride metabolic process|phosphorylation|glycerol catabolic process|glycerol-3-phosphate biosynthetic process	path:bom00561,path:bom03320	Glycerolipid metabolism|PPAR signaling pathway
MFAP5	313.955	621.58	429.593	1070.21	3567.23	2088.86	455.042	2242.1	-2.30078	3.60608e-08	9.60735e-06	MFAP5	Microfibrillar-associated protein 5	GO:0001527,GO:0060216	microfibril|definitive hemopoiesis	-	-
SEMA3B	402.791	546.061	405.671	991.795	1688.98	1062.35	451.508	1247.71	-1.46649	3.60495e-08	9.60735e-06	SEMA3B	Semaphorin-3B	-	-	path:bom04360	Axon guidance
PGP	393.705	448.273	483.417	271.694	171.012	201.258	441.798	214.655	1.0436	1.06058e-05	0.000870591	PGP	Glycerol-3-phosphate phosphatase	GO:0000121,GO:0000287,GO:0004721,GO:0004725,GO:0005829,GO:0006114,GO:0006470,GO:0006650,GO:0008967,GO:0016311,GO:0016791,GO:0035335,GO:0043136,GO:0045721,GO:0098519	glycerol-1-phosphatase activity|magnesium ion binding|phosphoprotein phosphatase activity|protein tyrosine phosphatase activity|cytosol|glycerol biosynthetic process|protein dephosphorylation|glycerophospholipid metabolic process|phosphoglycolate phosphatase activity|dephosphorylation|phosphatase activity|peptidyl-tyrosine dephosphorylation|glycerol-3-phosphatase activity|negative regulation of g…	path:bom00630	Glyoxylate and dicarboxylate metabolism
RETSAT	415.914	537.347	371.782	268.381	117.21	216.881	441.681	200.824	1.13851	0.000557006	0.015495	RETSAT	All-trans-retinol 13,14-reductase	GO:0005640,GO:0005789,GO:0016020,GO:0016491,GO:0031965,GO:0042572,GO:0051786,GO:0055114	nuclear outer membrane|endoplasmic reticulum membrane|membrane|oxidoreductase activity|nuclear membrane|retinol metabolic process|all-trans-retinol 13,14-reductase activity|oxidation-reduction process	path:bom00830	Retinol metabolism
NREP	369.477	623.516	318.955	1579.36	2350.94	1717.59	437.316	1882.63	-2.10584	1.20624e-12	1.8318e-09	NREP	Neuronal regeneration-related protein	GO:0005737	cytoplasm	-	-
FRMPD1	495.665	433.751	368.792	248.501	223.853	167.256	432.736	213.203	1.02301	1.3431e-05	0.0010283	FRMPD1	FERM and PDZ domain-containing protein 1	GO:0005829,GO:0005856,GO:0005886,GO:0008277,GO:0032991,GO:0090150	cytosol|cytoskeleton|plasma membrane|regulation of G protein-coupled receptor signaling pathway|protein-containing complex|establishment of protein localization to membrane	-	-
LIPG	495.665	254.635	524.283	259.545	173.894	173.689	424.861	202.376	1.07112	0.00127222	0.0274821	LIPG	Endothelial lipase	GO:0004465,GO:0004620,GO:0005576,GO:0005615,GO:0005769,GO:0005794,GO:0006629,GO:0007584,GO:0008201,GO:0008283,GO:0008970,GO:0009395,GO:0009986,GO:0010983,GO:0032376,GO:0034375,GO:0042632,GO:0043691,GO:0050746,GO:0055091	lipoprotein lipase activity|phospholipase activity|extracellular region|extracellular space|early endosome|Golgi apparatus|lipid metabolic process|response to nutrient|heparin binding|cell proliferation|phospholipase A1 activity|phospholipid catabolic process|cell surface|positive regulation of high-density lipoprotein particle clearance|positive regulation of cholesterol transport|high-density l…	path:bom00561,path:bom04979	Glycerolipid metabolism|Cholesterol metabolism
LOC102270201	429.038	457.955	370.785	884.663	2134.77	1442.81	419.259	1487.41	-1.82711	6.53901e-09	2.83718e-06	COL14A1	Collagen alpha-1(XIV) chain	GO:0003429,GO:0003723,GO:0005201,GO:0005518,GO:0005576,GO:0005581,GO:0005596,GO:0005615,GO:0005788,GO:0030020,GO:0030198,GO:0030199,GO:0030674,GO:0031012,GO:0062023,GO:0098609	growth plate cartilage chondrocyte morphogenesis|RNA binding|extracellular matrix structural constituent|collagen binding|extracellular region|collagen trimer|collagen type XIV trimer|extracellular space|endoplasmic reticulum lumen|extracellular matrix structural constituent conferring tensile strength|extracellular matrix organization|collagen fibril organization|protein binding, bridging|extrac…	path:bom04974	Protein digestion and absorption
AZGP1	378.563	350.486	507.338	199.905	73.9771	239.856	412.129	171.246	1.26716	0.00186119	0.0344683	AZGP1	Zinc-alpha-2-glycoprotein	GO:0001580,GO:0005615,GO:0005886,GO:0006955,GO:0007155	detection of chemical stimulus involved in sensory perception of bitter taste|extracellular space|plasma membrane|immune response|cell adhesion	-	-
IL17REL	520.902	271.094	410.655	93.8781	75.8986	240.775	400.884	136.851	1.54868	0.000630989	0.0169948	IL17REL	Putative interleukin-17 receptor E-like	GO:0030368	interleukin-17 receptor activity	-	-
ADAMTS2	190.796	492.81	509.332	717.892	2485.44	1197.44	397.646	1466.92	-1.88327	8.3442e-05	0.00403551	ADAMTS2	A disintegrin and metalloproteinase with thrombospondin motifs 2	GO:0004222,GO:0007283,GO:0008270,GO:0016485,GO:0030199,GO:0030324,GO:0030574,GO:0032964,GO:0043588,GO:0062023,GO:0097435	metalloendopeptidase activity|spermatogenesis|zinc ion binding|protein processing|collagen fibril organization|lung development|collagen catabolic process|collagen biosynthetic process|skin development|collagen-containing extracellular matrix|supramolecular fiber organization	-	-
RNASEL	404.81	478.287	305.001	99.4004	208.481	204.934	396.033	170.939	1.2099	0.00029558	0.00990877	RNASEL	2-5A-dependent ribonuclease	GO:0003723,GO:0004521,GO:0004672,GO:0005524,GO:0005759,GO:0005829,GO:0006364,GO:0006397,GO:0006468,GO:0016363,GO:0019843,GO:0042802,GO:0043021,GO:0043488,GO:0045071,GO:0045444,GO:0045944,GO:0046872,GO:0051607,GO:0060337,GO:0060338,GO:2001275	RNA binding|endoribonuclease activity|protein kinase activity|ATP binding|mitochondrial matrix|cytosol|rRNA processing|mRNA processing|protein phosphorylation|nuclear matrix|rRNA binding|identical protein binding|ribonucleoprotein complex binding|regulation of mRNA stability|negative regulation of viral genome replication|fat cell differentiation|positive regulation of transcription by RNA polyme…	path:bom04621,path:bom05160,path:bom05164,path:bom05168	NOD-like receptor signaling pathway|Hepatitis C|Influenza A|Herpes simplex virus 1 infection
DNMT3A	379.572	472.478	312.975	720.1	910.783	719.568	388.342	783.484	-1.0125	5.1221e-06	0.000486152	Dnmt3a	DNA (cytosine-5)-methyltransferase 3A	GO:0000122,GO:0000278,GO:0000775,GO:0000791,GO:0000792,GO:0000978,GO:0001741,GO:0003677,GO:0003682,GO:0003886,GO:0005634,GO:0005654,GO:0005720,GO:0005737,GO:0006306,GO:0006346,GO:0006349,GO:0007283,GO:0007568,GO:0008134,GO:0008168,GO:0010212,GO:0010216,GO:0010288,GO:0010942,GO:0016363,GO:0030182,GO:0032355,GO:0032776,GO:0033189,GO:0042220,GO:0042802,GO:0043045,GO:0043046,GO:0044027,GO:0046872,GO:…	negative regulation of transcription by RNA polymerase II|mitotic cell cycle|chromosome, centromeric region|euchromatin|heterochromatin|RNA polymerase II proximal promoter sequence-specific DNA binding|XY body|DNA binding|chromatin binding|DNA (cytosine-5-)-methyltransferase activity|nucleus|nucleoplasm|nuclear heterochromatin|cytoplasm|DNA methylation|methylation-dependent chromatin silencing|re…	path:bom00270,path:bom05206	Cysteine and methionine metabolism|MicroRNAs in cancer
COL4A6	328.088	417.291	413.645	1358.47	2601.69	1140.46	386.341	1700.21	-2.13775	3.605e-11	3.04142e-08	COL4A6	Collagen alpha-6(IV) chain	GO:0005201,GO:0005576,GO:0005587,GO:0005615,GO:0005788,GO:0007155,GO:0030020,GO:0030198,GO:0031012,GO:0038063,GO:0062023	extracellular matrix structural constituent|extracellular region|collagen type IV trimer|extracellular space|endoplasmic reticulum lumen|cell adhesion|extracellular matrix structural constituent conferring tensile strength|extracellular matrix organization|extracellular matrix|collagen-activated tyrosine kinase receptor signaling pathway|collagen-containing extracellular matrix	path:bom04151,path:bom04510,path:bom04512,path:bom04926,path:bom04933,path:bom04974,path:bom05146,path:bom05165,path:bom05200,path:bom05222	PI3K-Akt signaling pathway|Focal adhesion|ECM-receptor interaction|Relaxin signaling pathway|AGE-RAGE signaling pathway in diabetic complications|Protein digestion and absorption|Amoebiasis|Human papillomavirus infection|Pathways in cancer|Small cell lung cancer
UPK1B	215.024	411.482	519.299	995.108	511.115	981.479	381.935	829.234	-1.11823	0.00281294	0.0449566	UPK1B	Uroplakin-1b	GO:0005783,GO:0005886,GO:0005887,GO:0007166,GO:0009617,GO:0016021,GO:0030855,GO:0034394,GO:0120001	endoplasmic reticulum|plasma membrane|integral component of plasma membrane|cell surface receptor signaling pathway|response to bacterium|integral component of membrane|epithelial cell differentiation|protein localization to cell surface|apical plasma membrane urothelial plaque	-	-
RBBP9	401.781	303.044	422.616	217.576	156.601	175.527	375.814	183.235	1.0379	1.22423e-05	0.000968287	Rbbp9	Putative hydrolase RBBP9	GO:0005654,GO:0005737,GO:0016787,GO:0042127	nucleoplasm|cytoplasm|hydrolase activity|regulation of cell proliferation	-	-
BCHE	342.221	547.997	227.256	755.443	1263.38	887.742	372.491	968.854	-1.37902	6.8263e-05	0.00344938	BCHE	Cholinesterase	GO:0003990,GO:0004104,GO:0005576,GO:0005641,GO:0005783,GO:0042802	acetylcholinesterase activity|cholinesterase activity|extracellular region|nuclear envelope lumen|endoplasmic reticulum|identical protein binding	-	-
COL5A3	255.404	386.309	464.479	628.431	1337.35	897.851	368.73	954.545	-1.37246	3.74905e-05	0.00227732	COL5A3	Collagen alpha-3(V) chain	GO:0005201,GO:0005518,GO:0005576,GO:0005588,GO:0005615,GO:0005788,GO:0007155,GO:0007160,GO:0008201,GO:0030020,GO:0030198,GO:0030199,GO:0031012,GO:0043394,GO:0043588,GO:0062023	extracellular matrix structural constituent|collagen binding|extracellular region|collagen type V trimer|extracellular space|endoplasmic reticulum lumen|cell adhesion|cell-matrix adhesion|heparin binding|extracellular matrix structural constituent conferring tensile strength|extracellular matrix organization|collagen fibril organization|extracellular matrix|proteoglycan binding|skin development|c…	path:bom04974	Protein digestion and absorption
LOC102271210	270.546	226.557	592.061	215.367	101.839	102.008	363.055	139.738	1.37948	0.00208036	0.0370682	ULBP3	UL16-binding protein 3	GO:0001913,GO:0005886,GO:0006955,GO:0016032,GO:0030101,GO:0042267,GO:0042271,GO:0046658,GO:0046703,GO:0050776	T cell mediated cytotoxicity|plasma membrane|immune response|viral process|natural killer cell activation|natural killer cell mediated cytotoxicity|susceptibility to natural killer cell mediated cytotoxicity|anchored component of plasma membrane|natural killer cell lectin-like receptor binding|regulation of immune response	path:bom04650	Natural killer cell mediated cytotoxicity
FAM111B	372.506	225.589	474.446	161.249	146.993	215.043	357.514	174.429	1.03442	0.0013752	0.0286472	FAM111B	Protein FAM111B	-	-	-	-
BARX2	376.544	296.267	394.707	802.934	1111.58	507.281	355.839	807.265	-1.18179	0.000107944	0.00484555	BARX2	Homeobox protein BarH-like 2	GO:0000122,GO:0000977,GO:0000981,GO:0001228,GO:0001502,GO:0003677,GO:0003682,GO:0005634,GO:0005654,GO:0005667,GO:0005829,GO:0006357,GO:0009888,GO:0014902,GO:0045944,GO:0048513	negative regulation of transcription by RNA polymerase II|RNA polymerase II regulatory region sequence-specific DNA binding|DNA-binding transcription factor activity, RNA polymerase II-specific|DNA-binding transcription activator activity, RNA polymerase II-specific|cartilage condensation|DNA binding|chromatin binding|nucleus|nucleoplasm|transcription factor complex|cytosol|regulation of transcri…	-	-
RTP3	355.344	271.094	440.557	167.876	183.502	161.742	355.665	171.04	1.05595	1.72688e-05	0.00124878	RTP3	Receptor-transporting protein 3	GO:0001580,GO:0005737,GO:0006612,GO:0009986,GO:0016021,GO:0031849,GO:0051205	detection of chemical stimulus involved in sensory perception of bitter taste|cytoplasm|protein targeting to membrane|cell surface|integral component of membrane|olfactory receptor binding|protein insertion into membrane	-	-
LOC102282753	333.135	319.504	409.658	130.325	149.876	171.851	354.099	150.684	1.23036	2.08166e-08	6.19845e-06	RNASE7	Ribonuclease 7	GO:0001530,GO:0003676,GO:0004519,GO:0004540,GO:0005576,GO:0005615,GO:0005737,GO:0019730,GO:0019731,GO:0042834,GO:0045087,GO:0050829,GO:0050830,GO:0050832,GO:0051673,GO:0061844	lipopolysaccharide binding|nucleic acid binding|endonuclease activity|ribonuclease activity|extracellular region|extracellular space|cytoplasm|antimicrobial humoral response|antibacterial humoral response|peptidoglycan binding|innate immune response|defense response to Gram-negative bacterium|defense response to Gram-positive bacterium|defense response to fungus|membrane disruption in other organ…	-	-
LPL	303.86	508.301	248.187	924.423	976.114	860.173	353.449	920.237	-1.38014	1.13487e-06	0.000149862	LPL	Lipoprotein lipase	GO:0004465,GO:0004620,GO:0004806,GO:0005102,GO:0005615,GO:0005886,GO:0006633,GO:0006641,GO:0006644,GO:0008201,GO:0009617,GO:0009749,GO:0009986,GO:0010744,GO:0010886,GO:0010890,GO:0019432,GO:0019433,GO:0031225,GO:0034185,GO:0034361,GO:0034372,GO:0042627,GO:0042632,GO:0055096,GO:0070328,GO:0090197	lipoprotein lipase activity|phospholipase activity|triglyceride lipase activity|signaling receptor binding|extracellular space|plasma membrane|fatty acid biosynthetic process|triglyceride metabolic process|phospholipid metabolic process|heparin binding|response to bacterium|response to glucose|cell surface|positive regulation of macrophage derived foam cell differentiation|positive regulation of …	path:bom00561,path:bom03320,path:bom04979,path:bom05010	Glycerolipid metabolism|PPAR signaling pathway|Cholesterol metabolism|Alzheimer disease
LOC102269960	126.188	150.07	762.502	69.5803	44.1941	58.8152	346.253	57.5299	2.59025	3.30082e-05	0.00205435	VNN2	Vascular non-inflammatory molecule 2	-	-	path:bom00770	Pantothenate and CoA biosynthesis
CHPF	314.964	408.578	313.972	453.928	1596.75	573.448	345.838	874.71	-1.33887	0.00225772	0.0390054	CHPF	Chondroitin sulfate synthase 2	GO:0000139,GO:0005759,GO:0005829,GO:0016021,GO:0030206,GO:0032580,GO:0046872,GO:0047238,GO:0050510	Golgi membrane|mitochondrial matrix|cytosol|integral component of membrane|chondroitin sulfate biosynthetic process|Golgi cisterna membrane|metal ion binding|glucuronosyl-N-acetylgalactosaminyl-proteoglycan 4-beta-N-acetylgalactosaminyltransferase activity|N-acetylgalactosaminyl-proteoglycan 3-beta-glucuronosyltransferase activity	path:bom00532	Glycosaminoglycan biosynthesis - chondroitin sulfate / dermatan sulfate
EDNRB	362.411	399.864	267.125	798.516	1367.14	1025.59	343.133	1063.75	-1.63252	7.61743e-10	4.62713e-07	EDNRB	Endothelin receptor type B	GO:0000122,GO:0001755,GO:0004962,GO:0005622,GO:0005886,GO:0006885,GO:0007422,GO:0007497,GO:0008217,GO:0014043,GO:0014826,GO:0016021,GO:0017046,GO:0019722,GO:0030318,GO:0032269,GO:0035645,GO:0048246,GO:0048484,GO:0086100	negative regulation of transcription by RNA polymerase II|neural crest cell migration|endothelin receptor activity|intracellular|plasma membrane|regulation of pH|peripheral nervous system development|posterior midgut development|regulation of blood pressure|negative regulation of neuron maturation|vein smooth muscle contraction|integral component of membrane|peptide hormone binding|calcium-mediat…	path:bom04020,path:bom04022,path:bom04080,path:bom04916,path:bom04926,path:bom05200	Calcium signaling pathway|cGMP-PKG signaling pathway|Neuroactive ligand-receptor interaction|Melanogenesis|Relaxin signaling pathway|Pathways in cancer
QPCT	171.615	293.363	550.198	1042.6	1565.05	569.772	338.392	1059.14	-1.64605	0.000333683	0.0107815	QPCT	Glutaminyl-peptide cyclotransferase	GO:0005576,GO:0008270,GO:0016603,GO:0017186	extracellular region|zinc ion binding|glutaminyl-peptide cyclotransferase activity|peptidyl-pyroglutamic acid biosynthetic process, using glutaminyl-peptide cyclotransferase	-	-
LOC102268415	208.967	485.065	297.027	853.739	3400.06	1423.51	330.353	1892.44	-2.51812	1.70623e-07	3.45478e-05	-	-	-	-	-	-
GPM6B	286.698	379.532	321.945	622.909	1344.08	754.489	329.392	907.159	-1.46172	2.95936e-06	0.00031873	Gpm6b	Neuronal membrane glycoprotein M6-b	GO:0001503,GO:0005886,GO:0015031,GO:0016021,GO:0030501,GO:0032956,GO:0045121,GO:0051612,GO:0051893,GO:0085029,GO:2000009	ossification|plasma membrane|protein transport|integral component of membrane|positive regulation of bone mineralization|regulation of actin cytoskeleton organization|membrane raft|negative regulation of serotonin uptake|regulation of focal adhesion assembly|extracellular matrix assembly|negative regulation of protein localization to cell surface	-	-
JAM2	336.164	405.673	244.2	494.793	818.552	712.216	328.679	675.187	-1.03897	0.000189439	0.00713851	JAM2	Junctional adhesion molecule B	GO:0005886,GO:0005887,GO:0005923,GO:0007162,GO:0030198,GO:0046982,GO:0050900,GO:0098609	plasma membrane|integral component of plasma membrane|bicellular tight junction|negative regulation of cell adhesion|extracellular matrix organization|protein heterodimerization activity|leukocyte migration|cell-cell adhesion	path:bom04514,path:bom04530,path:bom04670	Cell adhesion molecules (CAMs)|Tight junction|Leukocyte transendothelial migration
SLCO4A1	411.876	240.112	330.916	165.667	95.1134	200.339	327.635	153.707	1.09165	0.00137375	0.0286472	SLCO4A1	Solute carrier organic anion transporter family member 4A1	GO:0005886,GO:0005887,GO:0015347,GO:0015349,GO:0043252	plasma membrane|integral component of plasma membrane|sodium-independent organic anion transmembrane transporter activity|thyroid hormone transmembrane transporter activity|sodium-independent organic anion transport	-	-
ALDH1A3	295.784	246.889	432.583	83.9381	76.8593	76.276	325.085	79.0245	2.04128	8.61468e-13	1.45358e-09	Aldh1a3	Aldehyde dehydrogenase family 1 member A3	GO:0001758,GO:0002072,GO:0002138,GO:0004028,GO:0004029,GO:0004030,GO:0005634,GO:0005737,GO:0005829,GO:0005886,GO:0007626,GO:0021768,GO:0031076,GO:0042472,GO:0042572,GO:0042573,GO:0042574,GO:0042803,GO:0043065,GO:0043584,GO:0048048,GO:0048386,GO:0050885,GO:0051289,GO:0060013,GO:0060166,GO:0060324,GO:0070324,GO:0070384,GO:0070403	retinal dehydrogenase activity|optic cup morphogenesis involved in camera-type eye development|retinoic acid biosynthetic process|3-chloroallyl aldehyde dehydrogenase activity|aldehyde dehydrogenase (NAD) activity|aldehyde dehydrogenase [NAD(P)+] activity|nucleus|cytoplasm|cytosol|plasma membrane|locomotory behavior|nucleus accumbens development|embryonic camera-type eye development|inner ear mor…	path:bom00010,path:bom00340,path:bom00350,path:bom00360,path:bom00410,path:bom00980,path:bom00982,path:bom05204	Glycolysis / Gluconeogenesis|Histidine metabolism|Tyrosine metabolism|Phenylalanine metabolism|beta-Alanine metabolism|Metabolism of xenobiotics by cytochrome P450|Drug metabolism - cytochrome P450|Chemical carcinogenesis
KNG1	300.831	227.525	439.56	20.9845	22.0971	42.2734	322.639	28.4517	3.49545	2.50023e-19	1.89842e-15	KNG1	Kininogen-1	GO:0004869,GO:0005576,GO:0005615,GO:0005623,GO:0006954,GO:0007204,GO:0007596,GO:0010951,GO:0030195,GO:0042311	cysteine-type endopeptidase inhibitor activity|extracellular region|extracellular space|cell|inflammatory response|positive regulation of cytosolic calcium ion concentration|blood coagulation|negative regulation of endopeptidase activity|negative regulation of blood coagulation|vasodilation	path:bom04022,path:bom04071,path:bom04080,path:bom04610,path:bom04750,path:bom04810,path:bom05142,path:bom05143,path:bom05200	cGMP-PKG signaling pathway|Sphingolipid signaling pathway|Neuroactive ligand-receptor interaction|Complement and coagulation cascades|Inflammatory mediator regulation of TRP channels|Regulation of actin cytoskeleton|Chagas disease (American trypanosomiasis)|African trypanosomiasis|Pathways in cancer
CERS3	250.356	208.162	490.394	123.698	178.698	83.6279	316.304	128.675	1.29777	0.00154572	0.0311317	CERS3	Ceramide synthase 3	GO:0000981,GO:0003677,GO:0005783,GO:0005789,GO:0016021,GO:0030148,GO:0030216,GO:0031965,GO:0046513,GO:0050291	DNA-binding transcription factor activity, RNA polymerase II-specific|DNA binding|endoplasmic reticulum|endoplasmic reticulum membrane|integral component of membrane|sphingolipid biosynthetic process|keratinocyte differentiation|nuclear membrane|ceramide biosynthetic process|sphingosine N-acyltransferase activity	path:bom00600,path:bom04071	Sphingolipid metabolism|Sphingolipid signaling pathway
CACNA2D1	316.983	427.941	184.396	572.104	953.056	636.859	309.773	720.673	-1.21814	0.000373274	0.0116636	CACNA2D1	Voltage-dependent calcium channel subunit alpha-2/delta-1	GO:0005245,GO:0005886,GO:0005891,GO:0006816,GO:0016529,GO:0046872,GO:0051924,GO:0060307,GO:0060402,GO:0061577,GO:0070062,GO:0086002,GO:0086048,GO:0086091,GO:0098703,GO:0098903,GO:1901843,GO:1902514,GO:1904646,GO:1990454	voltage-gated calcium channel activity|plasma membrane|voltage-gated calcium channel complex|calcium ion transport|sarcoplasmic reticulum|metal ion binding|regulation of calcium ion transport|regulation of ventricular cardiac muscle cell membrane repolarization|calcium ion transport into cytosol|calcium ion transmembrane transport via high voltage-gated calcium channel|extracellular exosome|cardi…	path:bom04010,path:bom04260,path:bom04261,path:bom04921,path:bom05410,path:bom05412,path:bom05414	MAPK signaling pathway|Cardiac muscle contraction|Adrenergic signaling in cardiomyocytes|Oxytocin signaling pathway|Hypertrophic cardiomyopathy (HCM)|Arrhythmogenic right ventricular cardiomyopathy (ARVC)|Dilated cardiomyopathy (DCM)
AIF1L	215.024	354.359	345.867	481.54	774.358	585.395	305.083	613.764	-1.00866	0.000338652	0.0109188	AIF1L	Allograft inflammatory factor 1-like	GO:0005509,GO:0005737,GO:0005925,GO:0015629,GO:0032587,GO:0032991,GO:0042995,GO:0051015,GO:0051017,GO:0070062,GO:0097178	calcium ion binding|cytoplasm|focal adhesion|actin cytoskeleton|ruffle membrane|protein-containing complex|cell projection|actin filament binding|actin filament bundle assembly|extracellular exosome|ruffle assembly	-	-
TMPRSS4	415.914	173.307	299.021	75.1025	146.993	20.2177	296.08	80.7712	1.87446	0.00161607	0.0319985	TMPRSS4	Transmembrane protease serine 4	-	-	path:bom05164	Influenza A
RCN3	282.66	322.408	281.079	556.642	1672.65	794.006	295.383	1007.77	-1.77071	3.01065e-06	0.00032197	RCN3	Reticulocalbin-3	GO:0005509,GO:0005783,GO:0005788,GO:0009306,GO:0010952,GO:0015031,GO:0032964,GO:0036503,GO:0043129,GO:0051896,GO:0055091,GO:0060428	calcium ion binding|endoplasmic reticulum|endoplasmic reticulum lumen|protein secretion|positive regulation of peptidase activity|protein transport|collagen biosynthetic process|ERAD pathway|surfactant homeostasis|regulation of protein kinase B signaling|phospholipid homeostasis|lung epithelium development	-	-
DUSP4	264.489	331.122	290.05	109.34	49.9586	110.279	295.22	89.8592	1.71751	2.58448e-07	4.61741e-05	Dusp4	Dual specificity protein phosphatase 4	GO:0000188,GO:0004725,GO:0005634,GO:0005737,GO:0006470,GO:0008138,GO:0008330,GO:0017017,GO:0035335,GO:0035970,GO:0070373,GO:1990439	inactivation of MAPK activity|protein tyrosine phosphatase activity|nucleus|cytoplasm|protein dephosphorylation|protein tyrosine/serine/threonine phosphatase activity|protein tyrosine/threonine phosphatase activity|MAP kinase tyrosine/serine/threonine phosphatase activity|peptidyl-tyrosine dephosphorylation|peptidyl-threonine dephosphorylation|negative regulation of ERK1 and ERK2 cascade|MAP kina…	path:bom04010	MAPK signaling pathway
NPNT	185.748	346.613	343.874	438.466	1317.18	457.656	292.078	737.766	-1.33689	0.00308581	0.0473484	NPNT	Nephronectin	GO:0001657,GO:0001658,GO:0005178,GO:0005201,GO:0005509,GO:0005576,GO:0005604,GO:0007160,GO:0010694,GO:0010811,GO:0030198,GO:0030485,GO:0030511,GO:0033631,GO:0034678,GO:0045184,GO:0045669,GO:0045987,GO:0062023,GO:0070062,GO:0070374,GO:0071356,GO:0097195,GO:2000721	ureteric bud development|branching involved in ureteric bud morphogenesis|integrin binding|extracellular matrix structural constituent|calcium ion binding|extracellular region|basement membrane|cell-matrix adhesion|positive regulation of alkaline phosphatase activity|positive regulation of cell-substrate adhesion|extracellular matrix organization|smooth muscle contractile fiber|positive regulatio…	path:bom04512	ECM-receptor interaction
NYNRIN	274.584	355.327	236.226	426.317	893.49	658.914	288.712	659.574	-1.19227	0.000120356	0.00516309	NYNRIN	Protein NYNRIN	GO:0003676,GO:0015074,GO:0016021	nucleic acid binding|DNA integration|integral component of membrane	-	-
SLC5A8	207.957	315.631	337.893	77.3114	17.2934	34.0026	287.16	42.8691	2.75163	1.51358e-08	5.1638e-06	SLC5A8	Sodium-coupled monocarboxylate transporter 1	-	-	-	-
CTH	309.917	177.179	367.795	104.923	123.936	79.9519	284.964	102.937	1.46943	1.47452e-05	0.00110852	CTH	Cystathionine gamma-lyase	GO:0003962,GO:0004123,GO:0005516,GO:0005737,GO:0018272,GO:0019343,GO:0019344,GO:0019346,GO:0030170,GO:0043066,GO:0043123,GO:0044524,GO:0044540,GO:0051092,GO:0070814,GO:0071266,GO:0080146	cystathionine gamma-synthase activity|cystathionine gamma-lyase activity|calmodulin binding|cytoplasm|protein-pyridoxal-5-phosphate linkage via peptidyl-N6-pyridoxal phosphate-L-lysine|cysteine biosynthetic process via cystathionine|cysteine biosynthetic process|transsulfuration|pyridoxal phosphate binding|negative regulation of apoptotic process|positive regulation of I-kappaB kinase/NF-kappaB s…	path:bom00260,path:bom00270,path:bom00450	Glycine, serine and threonine metabolism|Cysteine and methionine metabolism|Selenocompound metabolism
DBN1	233.195	326.281	294.037	468.286	854.099	566.097	284.504	629.494	-1.146	4.15477e-05	0.00247429	DBN1	Drebrin	GO:0003779,GO:0005522,GO:0005737,GO:0005856,GO:0005921,GO:0007015,GO:0010643,GO:0010644,GO:0014069,GO:0015629,GO:0030425,GO:0030426,GO:0030863,GO:0032507,GO:0042641,GO:0045211,GO:0045296,GO:0048168,GO:0050773,GO:0061351,GO:0098978,GO:0099524	actin binding|profilin binding|cytoplasm|cytoskeleton|gap junction|actin filament organization|cell communication by chemical coupling|cell communication by electrical coupling|postsynaptic density|actin cytoskeleton|dendrite|growth cone|cortical cytoskeleton|maintenance of protein location in cell|actomyosin|postsynaptic membrane|cadherin binding|regulation of neuronal synaptic plasticity|regula…	-	-
TLN2	312.945	378.564	157.484	654.938	646.579	548.636	282.998	616.718	-1.12349	0.000462665	0.0135638	TLN2	Talin-2	GO:0001726,GO:0003779,GO:0005198,GO:0005200,GO:0005737,GO:0005886,GO:0005925,GO:0007016,GO:0007043,GO:0007155,GO:0015629,GO:0045202,GO:0051015	ruffle|actin binding|structural molecule activity|structural constituent of cytoskeleton|cytoplasm|plasma membrane|focal adhesion|cytoskeletal anchoring at plasma membrane|cell-cell junction assembly|cell adhesion|actin cytoskeleton|synapse|actin filament binding	path:bom04015,path:bom04510,path:bom04611,path:bom05166	Rap1 signaling pathway|Focal adhesion|Platelet activation|Human T-cell leukemia virus 1 infection
LOC102278370	264.489	266.253	315.965	30.9246	67.2519	48.7064	282.236	48.9609	2.52074	6.06173e-16	1.84107e-12	PROM1	Prominin-1	-	-	path:bom05202	Transcriptional misregulation in cancer
RHOJ	243.29	409.546	189.38	683.654	718.635	1040.29	280.738	814.194	-1.53609	2.28373e-06	0.000260757	RHOJ	Rho-related GTP-binding protein RhoJ	GO:0003924,GO:0005525,GO:0005737,GO:0005829,GO:0005886,GO:0005938,GO:0006897,GO:0007015,GO:0007163,GO:0007266,GO:0008360,GO:0019901,GO:0030031,GO:0030036,GO:0042995,GO:0051056,GO:0061299,GO:0070062,GO:0090050	GTPase activity|GTP binding|cytoplasm|cytosol|plasma membrane|cell cortex|endocytosis|actin filament organization|establishment or maintenance of cell polarity|Rho protein signal transduction|regulation of cell shape|protein kinase binding|cell projection assembly|actin cytoskeleton organization|cell projection|regulation of small GTPase mediated signal transduction|retina vasculature morphogenes…	-	-
LOC102279288	280.641	225.589	308.988	129.22	39.3904	109.36	271.739	92.6568	1.55417	0.000175593	0.00670907	-	-	-	-	path:bom04978	Mineral absorption
FNDC1	165.558	451.178	197.354	853.739	1230.71	960.342	271.363	1014.93	-1.90277	4.64847e-07	7.59051e-05	FNDC1	Fibronectin type III domain-containing protein 1	GO:0005576,GO:0016607	extracellular region|nuclear speck	-	-
AVIL	253.385	177.179	372.779	91.6692	128.739	115.792	267.781	112.067	1.25504	0.000146369	0.00592737	AVIL	Advillin	GO:0003779,GO:0005737,GO:0007010,GO:0007399,GO:0010976,GO:0015629,GO:0030424,GO:0042995,GO:0043005,GO:0051015,GO:0051693,GO:0060271	actin binding|cytoplasm|cytoskeleton organization|nervous system development|positive regulation of neuron projection development|actin cytoskeleton|axon|cell projection|neuron projection|actin filament binding|actin filament capping|cilium assembly	-	-
SEMA6D	271.556	370.818	159.478	415.273	642.736	601.937	267.284	553.315	-1.04992	0.00173535	0.0334428	SEMA6D	Semaphorin-6D	GO:0001755,GO:0005615,GO:0005737,GO:0005794,GO:0005886,GO:0005887,GO:0009986,GO:0014911,GO:0014912,GO:0021591,GO:0030215,GO:0030335,GO:0030517,GO:0038191,GO:0045499,GO:0048843,GO:0050919,GO:0071526	neural crest cell migration|extracellular space|cytoplasm|Golgi apparatus|plasma membrane|integral component of plasma membrane|cell surface|positive regulation of smooth muscle cell migration|negative regulation of smooth muscle cell migration|ventricular system development|semaphorin receptor binding|positive regulation of cell migration|negative regulation of axon extension|neuropilin binding|…	path:bom04360	Axon guidance
LRRC16A	235.214	288.522	264.135	166.772	121.053	101.089	262.623	129.638	1.02233	8.76642e-05	0.00419958	CARMIL1	F-actin-uncapping protein LRRC16A	GO:0005634,GO:0005829,GO:0005886,GO:0007015,GO:0007596,GO:0016477,GO:0016607,GO:0030027,GO:0030032,GO:0030335,GO:0030838,GO:0031252,GO:0031529,GO:0031941,GO:0044351,GO:0044354,GO:0044877,GO:0046415,GO:0051496,GO:0051638,GO:0051639,GO:0070062,GO:1900026,GO:1902745,GO:2000813	nucleus|cytosol|plasma membrane|actin filament organization|blood coagulation|cell migration|nuclear speck|lamellipodium|lamellipodium assembly|positive regulation of cell migration|positive regulation of actin filament polymerization|cell leading edge|ruffle organization|filamentous actin|macropinocytosis|macropinosome|protein-containing complex binding|urate metabolic process|positive regulatio…	-	-
AMOT	273.575	299.172	203.334	533.449	770.515	517.39	258.693	607.118	-1.23078	1.26247e-06	0.000161108	AMOT	Angiomotin	-	-	path:bom04390,path:bom04530	Hippo signaling pathway|Tight junction
NFATC4	240.261	366.945	167.452	437.362	621.6	611.127	258.219	556.696	-1.10839	0.000484534	0.0140155	NFATC4	Nuclear factor of activated T-cells, cytoplasmic 4	GO:0000978,GO:0000981,GO:0001078,GO:0001227,GO:0001569,GO:0001816,GO:0003682,GO:0003700,GO:0003713,GO:0005634,GO:0005667,GO:0005829,GO:0006366,GO:0006954,GO:0007507,GO:0008134,GO:0008630,GO:0016607,GO:0030178,GO:0032091,GO:0032760,GO:0033173,GO:0034644,GO:0035562,GO:0042975,GO:0044798,GO:0045333,GO:0045944,GO:0048167,GO:0050774,GO:0051145,GO:0055001,GO:0071285,GO:1902894,GO:1904637,GO:2000297,GO:…	RNA polymerase II proximal promoter sequence-specific DNA binding|DNA-binding transcription factor activity, RNA polymerase II-specific|proximal promoter DNA-binding transcription repressor activity, RNA polymerase II-specific|DNA-binding transcription repressor activity, RNA polymerase II-specific|branching involved in blood vessel morphogenesis|cytokine production|chromatin binding|DNA-binding …	path:bom04022,path:bom04218,path:bom04310,path:bom04360,path:bom04625,path:bom04921,path:bom05161,path:bom05163,path:bom05166,path:bom05167,path:bom05170	cGMP-PKG signaling pathway|Cellular senescence|Wnt signaling pathway|Axon guidance|C-type lectin receptor signaling pathway|Oxytocin signaling pathway|Hepatitis B|Human cytomegalovirus infection|Human T-cell leukemia virus 1 infection|Kaposi sarcoma-associated herpesvirus infection|Human immunodeficiency virus 1 infection
SLIT2	243.29	337.899	192.37	618.491	712.87	529.337	257.853	620.233	-1.26581	1.23204e-06	0.000159913	SLIT2	Slit homolog 2 protein	-	-	path:bom04360	Axon guidance
SH3BGRL	243.29	368.882	159.478	437.362	581.249	635.94	257.216	551.517	-1.10052	0.000773002	0.019395	SH3BGRL	SH3 domain-binding glutamic acid-rich-like protein	GO:0017124	SH3 domain binding	-	-
SOCS3	308.907	185.893	276.096	107.132	101.839	124.982	256.965	111.317	1.20571	1.09777e-05	0.000895597	SOCS3	Suppressor of cytokine signaling 3	GO:0001784,GO:0005622,GO:0005942,GO:0007259,GO:0016567,GO:0040008,GO:0042532,GO:0043066,GO:0045597,GO:0046627,GO:0046854,GO:0046935,GO:0050728,GO:0060670,GO:0060674,GO:0060707,GO:0060708,GO:1990830	phosphotyrosine residue binding|intracellular|phosphatidylinositol 3-kinase complex|JAK-STAT cascade|protein ubiquitination|regulation of growth|negative regulation of tyrosine phosphorylation of STAT protein|negative regulation of apoptotic process|positive regulation of cell differentiation|negative regulation of insulin receptor signaling pathway|phosphatidylinositol phosphorylation|1-phosphat…	path:bom04120,path:bom04380,path:bom04630,path:bom04668,path:bom04910,path:bom04917,path:bom04920,path:bom04930,path:bom04931,path:bom04932,path:bom05160,path:bom05164,path:bom05168	Ubiquitin mediated proteolysis|Osteoclast differentiation|Jak-STAT signaling pathway|TNF signaling pathway|Insulin signaling pathway|Prolactin signaling pathway|Adipocytokine signaling pathway|Type II diabetes mellitus|Insulin resistance|Non-alcoholic fatty liver disease (NAFLD)|Hepatitis C|Influenza A|Herpes simplex virus 1 infection
DZIP1	207.957	402.768	158.481	467.182	538.976	653.4	256.402	553.186	-1.10926	0.00177676	0.0337273	DZIP1	Zinc finger protein DZIP1	GO:0003676,GO:0005634,GO:0005654,GO:0005737,GO:0005814,GO:0005815,GO:0005829,GO:0007224,GO:0007275,GO:0007281,GO:0007283,GO:0036064,GO:0043393,GO:0045184,GO:0045724,GO:0046872,GO:0051220,GO:0060271,GO:0061512,GO:0097539	nucleic acid binding|nucleus|nucleoplasm|cytoplasm|centriole|microtubule organizing center|cytosol|smoothened signaling pathway|multicellular organism development|germ cell development|spermatogenesis|ciliary basal body|regulation of protein binding|establishment of protein localization|positive regulation of cilium assembly|metal ion binding|cytoplasmic sequestering of protein|cilium assembly|pr…	-	-
E2F1	241.271	215.907	307.991	120.385	97.9957	129.577	255.056	115.986	1.13674	5.54463e-06	0.000513419	E2F1	Transcription factor E2F1	-	-	path:bom01522,path:bom04110,path:bom04137,path:bom04218,path:bom04934,path:bom05160,path:bom05161,path:bom05163,path:bom05165,path:bom05166,path:bom05167,path:bom05169,path:bom05200,path:bom05206,path:bom05212,path:bom05214,path:bom05215,path:bom05218,path:bom05219,path:bom05220,path:bom05222,path:bom05223,path:bom05224,path:bom05225,path:bom05226	Endocrine resistance|Cell cycle|Mitophagy - animal|Cellular senescence|Cushing syndrome|Hepatitis C|Hepatitis B|Human cytomegalovirus infection|Human papillomavirus infection|Human T-cell leukemia virus 1 infection|Kaposi sarcoma-associated herpesvirus infection|Epstein-Barr virus infection|Pathways in cancer|MicroRNAs in cancer|Pancreatic cancer|Glioma|Prostate cancer|Melanoma|Bladder cancer|Chr…
IFNLR1	314.964	234.303	209.314	78.4159	37.4689	125.901	252.86	80.5954	1.64827	0.000102482	0.00465958	IFNLR1	Interferon lambda receptor 1	GO:0002385,GO:0005886,GO:0008285,GO:0016021,GO:0019221,GO:0032002,GO:0034342,GO:0050691,GO:0051607	mucosal immune response|plasma membrane|negative regulation of cell proliferation|integral component of membrane|cytokine-mediated signaling pathway|interleukin-28 receptor complex|response to type III interferon|regulation of defense response to virus by host|defense response to virus	path:bom04060,path:bom04630	Cytokine-cytokine receptor interaction|Jak-STAT signaling pathway
ABCA12	197.862	123.929	434.577	69.5803	89.349	91.8988	252.122	83.6093	1.59116	0.000439746	0.0131433	ABCA12	ATP-binding cassette sub-family A member 12	-	-	path:bom02010	ABC transporters
NCAM1	262.47	391.15	99.6735	1020.51	769.554	873.957	251.098	888.007	-1.822	1.3475e-05	0.0010283	NCAM1	Neural cell adhesion molecule 1	GO:0005886,GO:0007156,GO:0007411,GO:0016021,GO:0030424,GO:0070593,GO:0098632	plasma membrane|homophilic cell adhesion via plasma membrane adhesion molecules|axon guidance|integral component of membrane|axon|dendrite self-avoidance|cell-cell adhesion mediator activity	path:bom04514,path:bom05020	Cell adhesion molecules (CAMs)|Prion diseases
LOC102268359	242.28	333.058	174.429	607.447	800.298	708.54	249.922	705.428	-1.49693	3.95683e-08	1.00147e-05	MAGED4	Melanoma-associated antigen D4	-	-	-	-
RARRES2	287.708	264.317	186.389	477.122	581.249	548.636	246.138	535.669	-1.12229	7.88324e-07	0.000115111	RARRES2	Retinoic acid receptor responder protein 2	GO:0001523,GO:0001701,GO:0001934,GO:0005102,GO:0005576,GO:0005615,GO:0006935,GO:0006954,GO:0008286,GO:0010759,GO:0019732,GO:0030154,GO:0031012,GO:0045087,GO:0045600,GO:0046626,GO:0048566,GO:0050829,GO:0050830,GO:0050921,GO:0050994,GO:0061760,GO:2001275	retinoid metabolic process|in utero embryonic development|positive regulation of protein phosphorylation|signaling receptor binding|extracellular region|extracellular space|chemotaxis|inflammatory response|insulin receptor signaling pathway|positive regulation of macrophage chemotaxis|antifungal humoral response|cell differentiation|extracellular matrix|innate immune response|positive regulation …	-	-
SMO	231.176	307.885	194.363	361.155	753.222	542.203	244.475	552.193	-1.17586	0.000224432	0.00803607	SMO	Smoothened homolog	GO:0000122,GO:0001570,GO:0001649,GO:0001701,GO:0001708,GO:0001755,GO:0001947,GO:0002052,GO:0002053,GO:0003140,GO:0003323,GO:0004930,GO:0005113,GO:0005886,GO:0005929,GO:0007224,GO:0007228,GO:0007371,GO:0007417,GO:0007494,GO:0008144,GO:0009952,GO:0010628,GO:0010629,GO:0016021,GO:0021542,GO:0021696,GO:0021794,GO:0021904,GO:0021910,GO:0021938,GO:0021953,GO:0021987,GO:0030425,GO:0030666,GO:0030857,GO:…	negative regulation of transcription by RNA polymerase II|vasculogenesis|osteoblast differentiation|in utero embryonic development|cell fate specification|neural crest cell migration|heart looping|positive regulation of neuroblast proliferation|positive regulation of mesenchymal cell proliferation|determination of left/right asymmetry in lateral mesoderm|type B pancreatic cell development|G prote…	path:bom04340,path:bom04360,path:bom05200,path:bom05205,path:bom05217	Hedgehog signaling pathway|Axon guidance|Pathways in cancer|Proteoglycans in cancer|Basal cell carcinoma
CLEC3B	200.891	256.571	270.115	427.422	1100.05	598.261	242.526	708.577	-1.54709	1.17552e-05	0.000939553	CLEC3B	Tetranectin	GO:0001503,GO:0001652,GO:0005509,GO:0005615,GO:0005737,GO:0008201,GO:0010756,GO:0030246,GO:0030282,GO:0036143,GO:0071560	ossification|granular component|calcium ion binding|extracellular space|cytoplasm|heparin binding|positive regulation of plasminogen activation|carbohydrate binding|bone mineralization|kringle domain binding|cellular response to transforming growth factor beta stimulus	-	-
SGCE	201.9	305.949	218.285	333.543	705.184	551.393	242.045	530.04	-1.13126	0.00040821	0.0124981	SGCE	Epsilon-sarcoglycan	GO:0005794,GO:0005856,GO:0005886,GO:0016012,GO:0016021,GO:0032590,GO:0042383	Golgi apparatus|cytoskeleton|plasma membrane|sarcoglycan complex|integral component of membrane|dendrite membrane|sarcolemma	-	-
FKBP10	188.777	281.744	252.174	595.298	1453.6	850.064	240.898	966.321	-2.0042	5.26809e-09	2.42428e-06	FKBP10	Peptidyl-prolyl cis-trans isomerase FKBP10	GO:0003755,GO:0005509,GO:0005788	peptidyl-prolyl cis-trans isomerase activity|calcium ion binding|endoplasmic reticulum lumen	-	-
GLIPR2	202.91	302.076	215.295	344.588	628.325	579.881	240.094	517.598	-1.10874	0.000180559	0.00687211	GLIPR2	Golgi-associated plant pathogenesis-related protein 1	GO:0000139,GO:0005615,GO:0010634,GO:0010718,GO:0042803,GO:0070062,GO:0070374	Golgi membrane|extracellular space|positive regulation of epithelial cell migration|positive regulation of epithelial to mesenchymal transition|protein homodimerization activity|extracellular exosome|positive regulation of ERK1 and ERK2 cascade	-	-
GPR39	217.043	198.48	300.017	136.952	48.9978	97.4127	238.513	94.4541	1.33916	0.000601511	0.0163701	GPR39	G-protein coupled receptor 39	GO:0004930,GO:0005886,GO:0016021,GO:0046872	G protein-coupled receptor activity|plasma membrane|integral component of membrane|metal ion binding	-	-
CLIP3	183.729	300.14	222.272	344.588	736.889	452.142	235.38	511.206	-1.11914	0.000807528	0.0198432	CLIP3	CAP-Gly domain-containing linker protein 3	GO:0001934,GO:0005795,GO:0005802,GO:0005829,GO:0005886,GO:0008017,GO:0010803,GO:0010828,GO:0018230,GO:0031115,GO:0031901,GO:0032588,GO:0035594,GO:0043065,GO:0044091,GO:0045121,GO:0045444,GO:0045807,GO:0055038,GO:0072321,GO:1903078	positive regulation of protein phosphorylation|Golgi stack|trans-Golgi network|cytosol|plasma membrane|microtubule binding|regulation of tumor necrosis factor-mediated signaling pathway|positive regulation of glucose transmembrane transport|peptidyl-L-cysteine S-palmitoylation|negative regulation of microtubule polymerization|early endosome membrane|trans-Golgi network membrane|ganglioside bindin…	-	-
FRK	276.603	203.321	221.275	122.594	72.0556	111.198	233.733	101.949	1.19869	2.90094e-05	0.00191537	Frk	Tyrosine-protein kinase FRK	GO:0000122,GO:0004713,GO:0004715,GO:0005102,GO:0005524,GO:0005634,GO:0005829,GO:0005886,GO:0007169,GO:0030154,GO:0031234,GO:0038083	negative regulation of transcription by RNA polymerase II|protein tyrosine kinase activity|non-membrane spanning protein tyrosine kinase activity|signaling receptor binding|ATP binding|nucleus|cytosol|plasma membrane|transmembrane receptor protein tyrosine kinase signaling pathway|cell differentiation|extrinsic component of cytoplasmic side of plasma membrane|peptidyl-tyrosine autophosphorylation	-	-
OLFML3	297.803	303.044	92.6964	841.59	1395	1279.23	231.181	1171.94	-2.34186	1.89423e-08	5.99286e-06	OLFML3	Olfactomedin-like protein 3	GO:0005576,GO:0007275	extracellular region|multicellular organism development	-	-
EFEMP2	279.632	291.426	121.602	332.439	682.127	514.633	230.886	509.733	-1.14291	0.00326938	0.048723	EFEMP2	EGF-containing fibulin-like extracellular matrix protein 2	GO:0005201,GO:0005509,GO:0005576,GO:0005604,GO:0048251,GO:0070062,GO:1903561	extracellular matrix structural constituent|calcium ion binding|extracellular region|basement membrane|elastic fiber assembly|extracellular exosome|extracellular vesicle	-	-
LOXL2	158.492	333.058	199.347	516.882	719.596	659.833	230.299	632.104	-1.45647	2.37016e-06	0.000268607	LOXL2	Lysyl oxidase homolog 2	GO:0000122,GO:0000785,GO:0001666,GO:0001837,GO:0001935,GO:0002040,GO:0004720,GO:0005044,GO:0005507,GO:0005509,GO:0005604,GO:0005615,GO:0005634,GO:0005783,GO:0006464,GO:0010718,GO:0016020,GO:0018057,GO:0030199,GO:0032332,GO:0043542,GO:0045892,GO:0046688,GO:0070492,GO:0070828,GO:1902455	negative regulation of transcription by RNA polymerase II|chromatin|response to hypoxia|epithelial to mesenchymal transition|endothelial cell proliferation|sprouting angiogenesis|protein-lysine 6-oxidase activity|scavenger receptor activity|copper ion binding|calcium ion binding|basement membrane|extracellular space|nucleus|endoplasmic reticulum|cellular protein modification process|positive regu…	-	-
LOC102284393	232.185	223.653	233.236	99.4004	78.7808	128.658	229.691	102.28	1.16571	4.83971e-06	0.000472661	SIGLEC10	Sialic acid-binding Ig-like lectin 10	-	-	-	-
FAM200B	226.128	194.607	263.138	694.698	430.412	464.089	227.958	529.733	-1.21571	2.64345e-06	0.000293018	FAM200B	Protein FAM200B	GO:0005654	nucleoplasm	-	-
KLHL40	270.546	151.038	262.141	67.3714	17.2934	86.3849	227.909	57.0165	1.99904	0.00012227	0.00520162	Klhl40	Kelch-like protein 40	GO:0005737,GO:0031397,GO:0031398,GO:0031463,GO:0031672,GO:0031674,GO:0032435,GO:0032436,GO:0048741,GO:0098528	cytoplasm|negative regulation of protein ubiquitination|positive regulation of protein ubiquitination|Cul3-RING ubiquitin ligase complex|A band|I band|negative regulation of proteasomal ubiquitin-dependent protein catabolic process|positive regulation of proteasomal ubiquitin-dependent protein catabolic process|skeletal muscle fiber development|skeletal muscle fiber differentiation	-	-
DDAH2	201.9	243.016	234.233	432.944	754.182	530.256	226.383	572.461	-1.33883	2.03311e-07	3.9583e-05	DDAH2	N(G),N(G)-dimethylarginine dimethylaminohydrolase 2	GO:0000052,GO:0005739,GO:0005815,GO:0005829,GO:0006525,GO:0006527,GO:0016403,GO:0016597,GO:0045429	citrulline metabolic process|mitochondrion|microtubule organizing center|cytosol|arginine metabolic process|arginine catabolic process|dimethylargininase activity|amino acid binding|positive regulation of nitric oxide biosynthetic process	-	-
WFDC1	267.518	308.854	96.6833	723.414	517.84	703.945	224.352	648.399	-1.53088	0.000110381	0.00489757	WFDC1	WAP four-disulfide core domain protein 1	-	-	-	-
CXCL8	260.451	92.9465	303.007	11.0445	4.80371	23.8937	218.802	13.2473	4.03857	1.63074e-11	1.54778e-08	CXCL8	Interleukin-8	GO:0005153,GO:0005576,GO:0005615,GO:0005622,GO:0006954,GO:0006955,GO:0007050,GO:0008009,GO:0030155,GO:0030593,GO:0030595,GO:0031623,GO:0034976,GO:0035556,GO:0042119,GO:0044344,GO:0045091,GO:0045744,GO:0045766,GO:0048566,GO:0050930,GO:0061844,GO:0070098,GO:0071222,GO:0071347,GO:0071356,GO:2000535	interleukin-8 receptor binding|extracellular region|extracellular space|intracellular|inflammatory response|immune response|cell cycle arrest|chemokine activity|regulation of cell adhesion|neutrophil chemotaxis|leukocyte chemotaxis|receptor internalization|response to endoplasmic reticulum stress|intracellular signal transduction|neutrophil activation|cellular response to fibroblast growth factor…	path:bom04060,path:bom04061,path:bom04062,path:bom04064,path:bom04072,path:bom04218,path:bom04620,path:bom04621,path:bom04622,path:bom04657,path:bom04932,path:bom04933,path:bom05132,path:bom05133,path:bom05134,path:bom05135,path:bom05142,path:bom05144,path:bom05146,path:bom05161,path:bom05163,path:bom05164,path:bom05167,path:bom05200,path:bom05202,path:bom05219,path:bom05323	Cytokine-cytokine receptor interaction|Viral protein interaction with cytokine and cytokine receptor|Chemokine signaling pathway|NF-kappa B signaling pathway|Phospholipase D signaling pathway|Cellular senescence|Toll-like receptor signaling pathway|NOD-like receptor signaling pathway|RIG-I-like receptor signaling pathway|IL-17 signaling pathway|Non-alcoholic fatty liver disease (NAFLD)|AGE-RAGE s…
TMEM229B	152.435	177.179	320.949	490.375	661.951	284.886	216.854	479.071	-1.14335	0.00329245	0.0489707	TMEM229B	Transmembrane protein 229B	GO:0009617,GO:0016021	response to bacterium|integral component of membrane	-	-
ISLR	171.615	290.458	170.442	453.928	1259.53	620.317	210.838	777.926	-1.88352	2.7505e-06	0.000298351	ISLR	Immunoglobulin superfamily containing leucine-rich repeat protein	GO:0005576	extracellular region	-	-
CERCAM	187.767	278.84	165.458	353.424	631.207	494.415	210.688	493.015	-1.22677	5.69454e-05	0.00304698	CERCAM	Probable inactive glycosyltransferase 25 family member 3	GO:0005788,GO:0007155	endoplasmic reticulum lumen|cell adhesion	-	-
TRPA1	165.558	260.444	193.367	58.5358	101.839	100.17	206.456	86.848	1.24586	0.000109096	0.00487275	TRPA1	Transient receptor potential cation channel subfamily A member 1	-	-	path:bom04750	Inflammatory mediator regulation of TRP channels
CD274	245.309	150.07	216.292	86.147	48.0371	89.1418	203.89	74.442	1.45433	1.99914e-05	0.00140551	CD274	Programmed cell death 1 ligand 1	GO:0002845,GO:0005886,GO:0006955,GO:0007165,GO:0007166,GO:0009897,GO:0009986,GO:0016021,GO:0030335,GO:0031295,GO:0031901,GO:0032689,GO:0032693,GO:0034097,GO:0042102,GO:0042130,GO:0046007,GO:0055038,GO:0070062,GO:0071222,GO:1901998,GO:1903556,GO:1905404,GO:2000562,GO:2001181,GO:2001186	positive regulation of tolerance induction to tumor cell|plasma membrane|immune response|signal transduction|cell surface receptor signaling pathway|external side of plasma membrane|cell surface|integral component of membrane|positive regulation of cell migration|T cell costimulation|early endosome membrane|negative regulation of interferon-gamma production|negative regulation of interleukin-10 p…	path:bom04514,path:bom05235	Cell adhesion molecules (CAMs)|PD-L1 expression and PD-1 checkpoint pathway in cancer
FBXL7	205.938	274.967	126.585	360.05	478.449	471.441	202.497	436.647	-1.10869	0.000357037	0.0113907	FBXL7	F-box/LRR-repeat protein 7	GO:0000086,GO:0000151,GO:0000209,GO:0000278,GO:0004842,GO:0005813,GO:0005829,GO:0006511,GO:0008283,GO:0010265,GO:0010972,GO:0016567,GO:0019005,GO:0031146,GO:0043687,GO:0051301	G2/M transition of mitotic cell cycle|ubiquitin ligase complex|protein polyubiquitination|mitotic cell cycle|ubiquitin-protein transferase activity|centrosome|cytosol|ubiquitin-dependent protein catabolic process|cell proliferation|SCF complex assembly|negative regulation of G2/M transition of mitotic cell cycle|protein ubiquitination|SCF ubiquitin ligase complex|SCF-dependent proteasomal ubiquit…	-	-
NDUFA4L2	313.955	152.006	137.549	73.9981	75.8986	76.276	201.17	75.3909	1.41542	0.000158971	0.00623809	NDUFA4L2	NADH dehydrogenase [ubiquinone] 1 alpha subcomplex subunit 4-like 2	GO:0005751,GO:0022900,GO:1902600	mitochondrial respiratory chain complex IV|electron transport chain|proton transmembrane transport	path:bom00190,path:bom04714,path:bom04723,path:bom04932,path:bom05010,path:bom05012,path:bom05016	Oxidative phosphorylation|Thermogenesis|Retrograde endocannabinoid signaling|Non-alcoholic fatty liver disease (NAFLD)|Alzheimer disease|Parkinson disease|Huntington disease
SLC5A9	233.195	234.303	133.563	91.6692	94.1527	79.033	200.353	88.285	1.18318	0.000107262	0.00484555	SLC5A9	Sodium/glucose cotransporter 4	GO:0005362,GO:0005886,GO:0008645,GO:0016021,GO:0070062	low-affinity glucose:sodium symporter activity|plasma membrane|hexose transmembrane transport|integral component of membrane|extracellular exosome	-	-
LOC102269673	250.356	171.37	170.442	69.5803	11.5289	40.4355	197.389	40.5149	2.29011	1.77463e-05	0.00127723	SERPINB7	Serpin B7	GO:0004867,GO:0005615,GO:0005737,GO:0010951,GO:0032914,GO:0032967,GO:0072126,GO:0090362	serine-type endopeptidase inhibitor activity|extracellular space|cytoplasm|negative regulation of endopeptidase activity|positive regulation of transforming growth factor beta1 production|positive regulation of collagen biosynthetic process|positive regulation of glomerular mesangial cell proliferation|positive regulation of platelet-derived growth factor production	-	-
LOC102268679	240.261	82.2964	256.161	6.62669	19.2148	55.1393	192.906	26.9936	2.82922	2.61228e-05	0.00174352	CXCL6	C-X-C motif chemokine 6	GO:0005615,GO:0006954,GO:0006955,GO:0008009,GO:0008201,GO:0030593,GO:0030595,GO:0042119,GO:0042742,GO:0061844,GO:0070098,GO:0071222	extracellular space|inflammatory response|immune response|chemokine activity|heparin binding|neutrophil chemotaxis|leukocyte chemotaxis|neutrophil activation|defense response to bacterium|antimicrobial humoral immune response mediated by antimicrobial peptide|chemokine-mediated signaling pathway|cellular response to lipopolysaccharide	path:bom04060,path:bom04061,path:bom04062,path:bom04657,path:bom04668,path:bom05133,path:bom05323	Cytokine-cytokine receptor interaction|Viral protein interaction with cytokine and cytokine receptor|Chemokine signaling pathway|IL-17 signaling pathway|TNF signaling pathway|Pertussis|Rheumatoid arthritis
SLC4A4	311.936	189.766	70.7682	853.739	1795.63	458.575	190.823	1035.98	-2.44078	1.10284e-05	0.000895597	SLC4A4	Electrogenic sodium bicarbonate cotransporter 1	GO:0005452,GO:0005887,GO:0006814,GO:0008510,GO:0015701,GO:0016323,GO:0051453	inorganic anion exchanger activity|integral component of plasma membrane|sodium ion transport|sodium:bicarbonate symporter activity|bicarbonate transport|basolateral plasma membrane|regulation of intracellular pH	path:bom04964,path:bom04972,path:bom04976	Proximal tubule bicarbonate reclamation|Pancreatic secretion|Bile secretion
TMTC2	158.492	233.335	174.429	375.513	923.273	394.246	188.752	564.344	-1.58017	3.58882e-05	0.00221544	TMTC2	Transmembrane and TPR repeat-containing protein 2	GO:0005783,GO:0005789,GO:0016021,GO:0055074	endoplasmic reticulum|endoplasmic reticulum membrane|integral component of membrane|calcium ion homeostasis	-	-
PRR19	211.995	167.497	184.396	106.027	58.6052	98.3317	187.963	87.6547	1.10233	0.000239899	0.00847232	PRR19	Proline-rich protein 19	-	-	-	-
PTN	238.242	109.406	214.298	318.081	797.416	429.167	187.315	514.888	-1.45949	0.000361049	0.0114465	PTN	Pleiotrophin	GO:0005576,GO:0005615,GO:0005783,GO:0007612,GO:0008083,GO:0008201,GO:0008284,GO:0019901,GO:0030282,GO:0032991,GO:0035374,GO:0051781	extracellular region|extracellular space|endoplasmic reticulum|learning|growth factor activity|heparin binding|positive regulation of cell proliferation|protein kinase binding|bone mineralization|protein-containing complex|chondroitin sulfate binding|positive regulation of cell division	-	-
CREB3L1	133.254	246.889	181.406	250.71	868.511	472.36	187.183	530.527	-1.50321	0.000587974	0.016205	CREB3L1	Cyclic AMP-responsive element-binding protein 3-like protein 1	GO:0000790,GO:0000981,GO:0001077,GO:0001227,GO:0001649,GO:0003682,GO:0005634,GO:0005783,GO:0005789,GO:0007275,GO:0010629,GO:0016020,GO:0016021,GO:0030968,GO:0032967,GO:0035497,GO:0040037,GO:0044212,GO:0045892,GO:0046332,GO:0070278,GO:1902236,GO:1903671,GO:1990440	nuclear chromatin|DNA-binding transcription factor activity, RNA polymerase II-specific|proximal promoter DNA-binding transcription activator activity, RNA polymerase II-specific|DNA-binding transcription repressor activity, RNA polymerase II-specific|osteoblast differentiation|chromatin binding|nucleus|endoplasmic reticulum|endoplasmic reticulum membrane|multicellular organism development|negati…	path:bom04022,path:bom04024,path:bom04151,path:bom04152,path:bom04211,path:bom04261,path:bom04668,path:bom04714,path:bom04725,path:bom04728,path:bom04911,path:bom04915,path:bom04916,path:bom04918,path:bom04922,path:bom04925,path:bom04926,path:bom04927,path:bom04928,path:bom04931,path:bom04934,path:bom04962,path:bom05016,path:bom05030,path:bom05031,path:bom05034,path:bom05161,path:bom05163,path:bo…	cGMP-PKG signaling pathway|cAMP signaling pathway|PI3K-Akt signaling pathway|AMPK signaling pathway|Longevity regulating pathway|Adrenergic signaling in cardiomyocytes|TNF signaling pathway|Thermogenesis|Cholinergic synapse|Dopaminergic synapse|Insulin secretion|Estrogen signaling pathway|Melanogenesis|Thyroid hormone synthesis|Glucagon signaling pathway|Aldosterone synthesis and secretion|Relaxi…
SLC1A1	91.8645	190.734	277.092	27.6112	33.626	38.5975	186.564	33.2782	2.48427	2.15228e-08	6.28549e-06	SLC1A1	Excitatory amino acid transporter 3	GO:0005313,GO:0005314,GO:0005886,GO:0005887,GO:0015108,GO:0015501,GO:0015813,GO:0016324,GO:0033229,GO:0042883,GO:0046872,GO:0098712,GO:0140009,GO:1902476	L-glutamate transmembrane transporter activity|high-affinity glutamate transmembrane transporter activity|plasma membrane|integral component of plasma membrane|chloride transmembrane transporter activity|glutamate:sodium symporter activity|L-glutamate transmembrane transport|apical plasma membrane|cysteine transmembrane transporter activity|cysteine transport|metal ion binding|L-glutamate import …	path:bom04721,path:bom04724,path:bom04974	Synaptic vesicle cycle|Glutamatergic synapse|Protein digestion and absorption
PLOD2	177.672	232.366	143.53	260.65	595.66	423.653	184.523	426.654	-1.20978	0.0004414	0.0131433	PLOD2	Procollagen-lysine,2-oxoglutarate 5-dioxygenase 2	-	-	path:bom00310	Lysine degradation
TRIL	155.463	191.702	204.331	322.499	467.881	342.782	183.832	377.721	-1.03928	1.50872e-05	0.00112864	TRIL	TLR4 interactor with leucine rich repeats	GO:0001530,GO:0002718,GO:0005615,GO:0006954,GO:0031012,GO:0034142,GO:0045087,GO:0046696	lipopolysaccharide binding|regulation of cytokine production involved in immune response|extracellular space|inflammatory response|extracellular matrix|toll-like receptor 4 signaling pathway|innate immune response|lipopolysaccharide receptor complex	-	-
GPC3	138.302	182.989	229.249	210.95	657.147	419.977	183.513	429.358	-1.22692	0.00254759	0.0420209	GPC3	Glypican-3	GO:0042074,GO:0045732,GO:0045807,GO:0045879,GO:0046658,GO:0060422,GO:0060828,GO:0060976,GO:0062023,GO:0072111,GO:0072180,GO:0090263,GO:2000050	cell migration involved in gastrulation|positive regulation of protein catabolic process|positive regulation of endocytosis|negative regulation of smoothened signaling pathway|anchored component of plasma membrane|peptidyl-dipeptidase inhibitor activity|regulation of canonical Wnt signaling pathway|coronary vasculature development|collagen-containing extracellular matrix|cell proliferation involv…	path:bom05205	Proteoglycans in cancer
SFXN3	149.406	218.812	167.452	282.739	486.135	412.626	178.556	393.833	-1.14175	4.87285e-05	0.00272055	SFXN3	Sideroflexin-3	GO:0015075,GO:0016021,GO:0031966,GO:0055072	ion transmembrane transporter activity|integral component of membrane|mitochondrial membrane|iron ion homeostasis	-	-
DACT1	128.207	226.557	174.429	295.992	445.784	353.81	176.397	365.196	-1.04991	0.000243975	0.00852013	DACT1	Dapper homolog 1	-	-	-	-
MMP16	134.264	284.649	104.657	564.373	1433.43	646.048	174.523	881.283	-2.33596	2.96291e-07	5.17181e-05	MMP16	Matrix metalloproteinase-16	-	-	path:bom04928,path:bom05206	Parathyroid hormone synthesis, secretion and action|MicroRNAs in cancer
RSPO3	172.625	204.289	144.527	392.079	1047.21	877.633	173.813	772.307	-2.15201	2.67498e-09	1.31039e-06	RSPO3	R-spondin-3	GO:0001974,GO:0002040,GO:0005109,GO:0005615,GO:0008201,GO:0016055,GO:0090263,GO:2000052	blood vessel remodeling|sprouting angiogenesis|frizzled binding|extracellular space|heparin binding|Wnt signaling pathway|positive regulation of canonical Wnt signaling pathway|positive regulation of non-canonical Wnt signaling pathway	path:bom04310	Wnt signaling pathway
TIGAR	186.758	144.261	186.389	85.0425	97.0349	73.519	172.469	85.1988	1.0177	7.43387e-05	0.00365628	TIGAR	Fructose-2,6-bisphosphatase TIGAR	GO:0002931,GO:0004083,GO:0004331,GO:0005634,GO:0005737,GO:0005739,GO:0005741,GO:0005829,GO:0006003,GO:0006914,GO:0006915,GO:0006974,GO:0009410,GO:0010332,GO:0010666,GO:0030388,GO:0043069,GO:0043456,GO:0045739,GO:0045820,GO:0060576,GO:0071279,GO:0071456,GO:1901215,GO:1901525,GO:1902153,GO:1903301,GO:1904024,GO:2000378	response to ischemia|bisphosphoglycerate 2-phosphatase activity|fructose-2,6-bisphosphate 2-phosphatase activity|nucleus|cytoplasm|mitochondrion|mitochondrial outer membrane|cytosol|fructose 2,6-bisphosphate metabolic process|autophagy|apoptotic process|cellular response to DNA damage stimulus|response to xenobiotic stimulus|response to gamma radiation|positive regulation of cardiac muscle cell a…	path:bom00051,path:bom05230	Fructose and mannose metabolism|Central carbon metabolism in cancer
NTRK2	93.8835	164.593	254.167	448.406	676.362	345.539	170.881	490.103	-1.51997	0.000122476	0.00520162	NTRK2	BDNF/NT-3 growth factors receptor	-	-	path:bom04010,path:bom04014,path:bom04151,path:bom04722,path:bom05034	MAPK signaling pathway|Ras signaling pathway|PI3K-Akt signaling pathway|Neurotrophin signaling pathway|Alcoholism
FKBP7	182.72	200.416	128.579	278.321	626.404	365.757	170.571	423.494	-1.31241	0.000156765	0.00618844	FKBP7	Peptidyl-prolyl cis-trans isomerase FKBP7	GO:0003755,GO:0005509,GO:0005788	peptidyl-prolyl cis-trans isomerase activity|calcium ion binding|endoplasmic reticulum lumen	-	-
LOC106701225	108.017	132.642	268.122	515.777	4916.12	1177.22	169.594	2203.04	-3.69938	0.000108156	0.00484555	-	-	-	-	-	-
LOC102282718	165.558	223.653	118.611	275.008	508.232	352.891	169.274	378.71	-1.162	0.000441197	0.0131433	LOXL1	Lysyl oxidase homolog 1	GO:0004720,GO:0005507,GO:0005615,GO:0018057	protein-lysine 6-oxidase activity|copper ion binding|extracellular space|peptidyl-lysine oxidation	-	-
CPE	187.767	222.684	96.6833	393.184	929.998	435.6	169.045	586.261	-1.79421	1.64488e-05	0.00120092	CPE	Carboxypeptidase E	GO:0003214,GO:0004181,GO:0005615,GO:0005794,GO:0006518,GO:0008270,GO:0016055,GO:0016485,GO:0030070,GO:0030141,GO:0030658,GO:0042043,GO:0043025,GO:0050839,GO:0072657,GO:0097060	cardiac left ventricle morphogenesis|metallocarboxypeptidase activity|extracellular space|Golgi apparatus|peptide metabolic process|zinc ion binding|Wnt signaling pathway|protein processing|insulin processing|secretory granule|transport vesicle membrane|neurexin family protein binding|neuronal cell body|cell adhesion molecule binding|protein localization to membrane|synaptic membrane	path:bom04940	Type I diabetes mellitus
PEG3	163.539	203.321	135.556	240.77	737.85	419.058	167.472	465.893	-1.47652	0.000211149	0.00770127	PEG3	Paternally-expressed gene 3 protein	GO:0003676,GO:0003700,GO:0005634,GO:0005737,GO:0006915,GO:0046872	nucleic acid binding|DNA-binding transcription factor activity|nucleus|cytoplasm|apoptotic process|metal ion binding	-	-
MFAP2	94.893	204.289	202.337	341.275	1076.99	410.788	167.173	609.685	-1.86676	7.26988e-05	0.00359611	MFAP2	Microfibrillar-associated protein 2	GO:0001527	microfibril	-	-
TSHZ2	115.083	232.366	151.504	367.781	386.218	516.471	166.318	423.49	-1.34824	1.17081e-05	0.000939553	TSHZ2	Teashirt homolog 2	GO:0000981,GO:0001078,GO:0003677,GO:0003682,GO:0005634,GO:0006357,GO:0007275,GO:0046872	DNA-binding transcription factor activity, RNA polymerase II-specific|proximal promoter DNA-binding transcription repressor activity, RNA polymerase II-specific|DNA binding|chromatin binding|nucleus|regulation of transcription by RNA polymerase II|multicellular organism development|metal ion binding	-	-
EDNRA	180.701	140.388	176.422	347.901	506.311	431.924	165.837	428.712	-1.37146	3.63072e-09	1.723e-06	EDNRA	Endothelin-1 receptor	GO:0001569,GO:0001666,GO:0001701,GO:0004962,GO:0005886,GO:0007193,GO:0007507,GO:0007585,GO:0008217,GO:0010827,GO:0014032,GO:0014824,GO:0016021,GO:0048484,GO:0060322	branching involved in blood vessel morphogenesis|response to hypoxia|in utero embryonic development|endothelin receptor activity|plasma membrane|adenylate cyclase-inhibiting G protein-coupled receptor signaling pathway|heart development|respiratory gaseous exchange|regulation of blood pressure|regulation of glucose transmembrane transport|neural crest cell development|artery smooth muscle contrac…	path:bom04020,path:bom04022,path:bom04024,path:bom04080,path:bom04270,path:bom04924,path:bom05200	Calcium signaling pathway|cGMP-PKG signaling pathway|cAMP signaling pathway|Neuroactive ligand-receptor interaction|Vascular smooth muscle contraction|Renin secretion|Pathways in cancer
RFTN2	140.321	209.13	145.523	259.545	557.23	371.271	164.991	396.016	-1.26355	0.000144929	0.00589295	RFTN2	Raftlin-2	GO:0005886,GO:0033227,GO:0043330	plasma membrane|dsRNA transport|response to exogenous dsRNA	-	-
HK2	258.432	74.5509	161.471	12.1489	42.2726	57.8962	164.818	37.4393	2.13226	0.000352446	0.0112679	HK2	Hexokinase-2	GO:0001678,GO:0004340,GO:0005524,GO:0005536,GO:0005829,GO:0006096,GO:0008865,GO:0019158,GO:0019318	cellular glucose homeostasis|glucokinase activity|ATP binding|glucose binding|cytosol|glycolytic process|fructokinase activity|mannokinase activity|hexose metabolic process	path:bom00010,path:bom00051,path:bom00052,path:bom00500,path:bom00520,path:bom00524,path:bom04066,path:bom04910,path:bom04930,path:bom04973,path:bom05230	Glycolysis / Gluconeogenesis|Fructose and mannose metabolism|Galactose metabolism|Starch and sucrose metabolism|Amino sugar and nucleotide sugar metabolism|Neomycin, kanamycin and gentamicin biosynthesis|HIF-1 signaling pathway|Insulin signaling pathway|Type II diabetes mellitus|Carbohydrate digestion and absorption|Central carbon metabolism in cancer
GLT8D2	133.254	238.176	120.605	304.828	455.392	474.198	164.012	411.472	-1.3271	5.65096e-05	0.0030431	GLT8D2	Glycosyltransferase 8 domain-containing protein 2	GO:0005794,GO:0016021,GO:0016757	Golgi apparatus|integral component of membrane|transferase activity, transferring glycosyl groups	-	-
SCN7A	157.482	236.239	87.7127	349.006	629.286	421.815	160.478	466.702	-1.54007	6.56073e-05	0.00336592	SCN7A	Sodium channel protein type 7 subunit alpha	GO:0001518,GO:0005244,GO:0005248,GO:0005886,GO:0006814,GO:0006936,GO:0009617,GO:0019228,GO:0030424,GO:0034765,GO:0035725,GO:0055078,GO:0086010,GO:0097386	voltage-gated sodium channel complex|voltage-gated ion channel activity|voltage-gated sodium channel activity|plasma membrane|sodium ion transport|muscle contraction|response to bacterium|neuronal action potential|axon|regulation of ion transmembrane transport|sodium ion transmembrane transport|sodium ion homeostasis|membrane depolarization during action potential|glial cell projection	path:bom04261	Adrenergic signaling in cardiomyocytes
RECK	154.454	216.875	105.654	265.068	671.558	405.274	158.994	447.3	-1.49251	0.000162832	0.00629203	RECK	Reversion-inducing cysteine-rich protein with Kazal motifs	GO:0001944,GO:0001955,GO:0002040,GO:0004866,GO:0004867,GO:0005576,GO:0005886,GO:0007566,GO:0008191,GO:0016020,GO:0030198,GO:0030336,GO:0031225,GO:0035115,GO:0060828,GO:1904684	vasculature development|blood vessel maturation|sprouting angiogenesis|endopeptidase inhibitor activity|serine-type endopeptidase inhibitor activity|extracellular region|plasma membrane|embryo implantation|metalloendopeptidase inhibitor activity|membrane|extracellular matrix organization|negative regulation of cell migration|anchored component of membrane|embryonic forelimb morphogenesis|regulati…	path:bom05206	MicroRNAs in cancer
KRT20	150.416	14.5229	297.027	34.2379	29.783	31.2456	153.989	31.7555	2.27796	0.00310293	0.0474055	KRT20	Keratin, type I cytoskeletal 20	GO:0005198,GO:0005882,GO:0006915,GO:0009267,GO:0045109,GO:0050708	structural molecule activity|intermediate filament|apoptotic process|cellular response to starvation|intermediate filament organization|regulation of protein secretion	path:bom04915	Estrogen signaling pathway
C1QTNF3	179.691	216.875	63.7911	692.489	1175.95	676.375	153.452	848.271	-2.46659	7.32631e-09	3.00695e-06	C1QTNF3	Complement C1q tumor necrosis factor-related protein 3	GO:0005581,GO:0005623,GO:0010629,GO:0016020,GO:0035356,GO:0045444,GO:0045721,GO:0050715,GO:0050728,GO:0070062,GO:0070165,GO:0070206,GO:0071638,GO:1900165,GO:1901223	collagen trimer|cell|negative regulation of gene expression|membrane|cellular triglyceride homeostasis|fat cell differentiation|negative regulation of gluconeogenesis|positive regulation of cytokine secretion|negative regulation of inflammatory response|extracellular exosome|positive regulation of adiponectin secretion|protein trimerization|negative regulation of monocyte chemotactic protein-1 pr…	-	-
RAB3IP	163.539	118.12	178.416	93.8781	69.1734	66.1671	153.358	76.4062	1.00835	0.000692312	0.017941	RAB3IP	Rab-3A-interacting protein	GO:0005634,GO:0005813,GO:0005829,GO:0005856,GO:0006612,GO:0006893,GO:0017112,GO:0030027,GO:0033365,GO:0036064,GO:0042802,GO:0060271,GO:0097711	nucleus|centrosome|cytosol|cytoskeleton|protein targeting to membrane|Golgi to plasma membrane transport|Rab guanyl-nucleotide exchange factor activity|lamellipodium|protein localization to organelle|ciliary basal body|identical protein binding|cilium assembly|ciliary basal body-plasma membrane docking	-	-
COPZ2	194.834	161.688	102.664	252.919	504.389	327.16	153.062	361.489	-1.24051	0.000372765	0.0116636	COPZ2	Coatomer subunit zeta-2	GO:0000139,GO:0005789,GO:0005801,GO:0005829,GO:0006886,GO:0006888,GO:0006890,GO:0006891,GO:0030126,GO:0030133,GO:0033116	Golgi membrane|endoplasmic reticulum membrane|cis-Golgi network|cytosol|intracellular protein transport|ER to Golgi vesicle-mediated transport|retrograde vesicle-mediated transport, Golgi to ER|intra-Golgi vesicle-mediated transport|COPI vesicle coat|transport vesicle|endoplasmic reticulum-Golgi intermediate compartment membrane	-	-
GLB1L	126.188	189.766	137.549	216.472	492.861	317.97	151.168	342.434	-1.18016	0.000663776	0.0174396	GLB1L	Beta-galactosidase-1-like protein	GO:0004565,GO:0005576,GO:0005773,GO:0005975	beta-galactosidase activity|extracellular region|vacuole|carbohydrate metabolic process	-	-
LOC102286163	237.233	140.388	74.7551	9.94004	2.88223	57.8962	150.792	23.5728	2.67164	0.0013215	0.0280676	ACP7	Acid phosphatase type 7	GO:0003993,GO:0005576,GO:0046872	acid phosphatase activity|extracellular region|metal ion binding	-	-
L1CAM	154.454	192.67	99.6735	376.617	468.842	327.16	148.933	390.873	-1.39162	2.71819e-06	0.00029746	L1CAM	Neural cell adhesion molecule L1	-	-	path:bom04360,path:bom04514	Axon guidance|Cell adhesion molecules (CAMs)
HTRA3	71.6745	203.321	168.448	371.095	1220.14	421.815	147.814	671.017	-2.18246	1.87565e-05	0.00134357	HTRA3	Serine protease HTRA3	-	-	-	-
MMP12	134.264	62.9326	240.213	19.8801	8.64668	68.9241	145.803	32.4836	2.16213	0.00253632	0.0420028	MMP12	Macrophage metalloelastase	GO:0004222,GO:0008270,GO:0031012,GO:0042060	metalloendopeptidase activity|zinc ion binding|extracellular matrix|wound healing	-	-
DNM1	118.112	154.911	162.468	176.712	505.35	319.808	145.163	333.957	-1.20276	0.00172649	0.0333569	DNM1	Dynamin-1	GO:0001917,GO:0002031,GO:0003723,GO:0003924,GO:0005525,GO:0005634,GO:0005654,GO:0005737,GO:0005794,GO:0005874,GO:0005886,GO:0006897,GO:0006898,GO:0007032,GO:0008017,GO:0008021,GO:0008022,GO:0014069,GO:0016020,GO:0016185,GO:0017124,GO:0019901,GO:0030117,GO:0030424,GO:0031410,GO:0031623,GO:0031749,GO:0042802,GO:0043196,GO:0043197,GO:0043209,GO:0044327,GO:0044877,GO:0045202,GO:0045211,GO:0048013,GO:…	photoreceptor inner segment|G protein-coupled receptor internalization|RNA binding|GTPase activity|GTP binding|nucleus|nucleoplasm|cytoplasm|Golgi apparatus|microtubule|plasma membrane|endocytosis|receptor-mediated endocytosis|endosome organization|microtubule binding|synaptic vesicle|protein C-terminus binding|postsynaptic density|membrane|synaptic vesicle budding from presynaptic endocytic zone…	path:bom04072,path:bom04144,path:bom04721,path:bom04961,path:bom05100	Phospholipase D signaling pathway|Endocytosis|Synaptic vesicle cycle|Endocrine and other factor-regulated calcium reabsorption|Bacterial invasion of epithelial cells
HEPACAM	99.9405	221.716	112.631	24.2979	34.5867	46.8684	144.763	35.251	2.03314	3.24069e-06	0.000334784	HEPACAM	Hepatocyte cell adhesion molecule	GO:0005737,GO:0005911,GO:0007050,GO:0007155,GO:0016021,GO:0030424,GO:0034613,GO:0040008	cytoplasm|cell-cell junction|cell cycle arrest|cell adhesion|integral component of membrane|axon|cellular protein localization|regulation of growth	-	-
P3H2	171.615	127.802	126.585	322.499	460.195	226.99	142.001	336.561	-1.24507	7.79915e-05	0.00382058	P3H2	Prolyl 3-hydroxylase 2	GO:0005506,GO:0005604,GO:0005783,GO:0005788,GO:0005794,GO:0008285,GO:0016529,GO:0019511,GO:0019797,GO:0031418,GO:0032963	iron ion binding|basement membrane|endoplasmic reticulum|endoplasmic reticulum lumen|Golgi apparatus|negative regulation of cell proliferation|sarcoplasmic reticulum|peptidyl-proline hydroxylation|procollagen-proline 3-dioxygenase activity|L-ascorbic acid binding|collagen metabolic process	-	-
ARMCX1	108.017	146.197	169.445	208.741	357.396	311.537	141.22	292.558	-1.05174	0.000392862	0.0121755	ARMCX1	Armadillo repeat-containing X-linked protein 1	GO:0005741,GO:0016021	mitochondrial outer membrane|integral component of membrane	-	-
ADGRA2	110.036	189.766	123.595	299.306	516.879	341.863	141.132	386.016	-1.45152	5.09998e-06	0.000486152	ADGRA2	Adhesion G protein-coupled receptor A2	GO:0002040,GO:0004930,GO:0005886,GO:0007166,GO:0007186,GO:0007417,GO:0009986,GO:0010595,GO:0016021,GO:0030175,GO:0043542,GO:0045765,GO:0050920,GO:0090210,GO:1900747	sprouting angiogenesis|G protein-coupled receptor activity|plasma membrane|cell surface receptor signaling pathway|G protein-coupled receptor signaling pathway|central nervous system development|cell surface|positive regulation of endothelial cell migration|integral component of membrane|filopodium|endothelial cell migration|regulation of angiogenesis|regulation of chemotaxis|regulation of establ…	-	-
TCF21	125.178	185.893	110.638	192.174	409.276	324.403	140.57	308.618	-1.13515	0.00113477	0.0254168	TCF21	Transcription factor 21	GO:0000122,GO:0001077,GO:0001078,GO:0001657,GO:0001658,GO:0001763,GO:0001944,GO:0005634,GO:0007530,GO:0014707,GO:0030855,GO:0032835,GO:0042826,GO:0043425,GO:0045944,GO:0046983,GO:0048286,GO:0048536,GO:0048557,GO:0048608,GO:0048732,GO:0050681,GO:0060008,GO:0060021,GO:0060425,GO:0060426,GO:0060435,GO:0060539,GO:0060541,GO:0060766,GO:0070888,GO:0072162,GO:0072277	negative regulation of transcription by RNA polymerase II|proximal promoter DNA-binding transcription activator activity, RNA polymerase II-specific|proximal promoter DNA-binding transcription repressor activity, RNA polymerase II-specific|ureteric bud development|branching involved in ureteric bud morphogenesis|morphogenesis of a branching structure|vasculature development|nucleus|sex determinat…	-	-
PTGS2	166.568	99.7239	152.5	43.0735	42.2726	46.8684	139.597	44.0715	1.66202	2.26492e-07	4.19057e-05	PTGS2	Prostaglandin G/H synthase 2	GO:0000212,GO:0001516,GO:0001550,GO:0001934,GO:0004601,GO:0004666,GO:0005789,GO:0006954,GO:0006979,GO:0008217,GO:0019371,GO:0020037,GO:0031090,GO:0040019,GO:0046872,GO:0051213,GO:0071347,GO:1900195,GO:1904146	meiotic spindle organization|prostaglandin biosynthetic process|ovarian cumulus expansion|positive regulation of protein phosphorylation|peroxidase activity|prostaglandin-endoperoxide synthase activity|endoplasmic reticulum membrane|inflammatory response|response to oxidative stress|regulation of blood pressure|cyclooxygenase pathway|heme binding|organelle membrane|positive regulation of embryoni…	path:bom00590,path:bom04064,path:bom04370,path:bom04625,path:bom04657,path:bom04668,path:bom04723,path:bom04726,path:bom04913,path:bom04921,path:bom04923,path:bom05140,path:bom05163,path:bom05165,path:bom05167,path:bom05200,path:bom05204,path:bom05206,path:bom05222	Arachidonic acid metabolism|NF-kappa B signaling pathway|VEGF signaling pathway|C-type lectin receptor signaling pathway|IL-17 signaling pathway|TNF signaling pathway|Retrograde endocannabinoid signaling|Serotonergic synapse|Ovarian steroidogenesis|Oxytocin signaling pathway|Regulation of lipolysis in adipocytes|Leishmaniasis|Human cytomegalovirus infection|Human papillomavirus infection|Kaposi s…
TMEM119	100.95	155.879	158.481	176.712	430.412	340.945	138.437	316.023	-1.19161	0.00120906	0.0267261	TMEM119	Transmembrane protein 119	GO:0001649,GO:0005789,GO:0005886,GO:0007283,GO:0016021,GO:0030501,GO:0031214,GO:0033690,GO:0045669,GO:0048515,GO:1903012	osteoblast differentiation|endoplasmic reticulum membrane|plasma membrane|spermatogenesis|integral component of membrane|positive regulation of bone mineralization|biomineral tissue development|positive regulation of osteoblast proliferation|positive regulation of osteoblast differentiation|spermatid differentiation|positive regulation of bone development	-	-
LOC102273688	152.435	116.183	139.543	11.0445	19.2148	30.3266	136.054	20.1953	2.7372	7.77089e-12	8.42919e-09	CD5L	CD5 antigen-like	GO:0002376,GO:0005044,GO:0005576,GO:0005615,GO:0005737,GO:0006915,GO:0006954,GO:0006968,GO:0016020,GO:0072562	immune system process|scavenger receptor activity|extracellular region|extracellular space|cytoplasm|apoptotic process|inflammatory response|cellular defense response|membrane|blood microparticle	-	-
GLIPR1	99.9405	165.561	141.536	45.2824	57.6445	83.6279	135.679	62.1849	1.12162	0.00150784	0.0307318	GLIPR1	Glioma pathogenesis-related protein 1	GO:0005615,GO:0005886,GO:0016020,GO:0016021,GO:0019216,GO:0035577,GO:0043312	extracellular space|plasma membrane|membrane|integral component of membrane|regulation of lipid metabolic process|azurophil granule membrane|neutrophil degranulation	-	-
NAV3	129.216	183.957	91.6996	215.367	269.968	332.674	134.957	272.67	-1.01509	0.00161052	0.0319703	NAV3	Neuron navigator 3	GO:0005524,GO:0005640,GO:0007026,GO:0007399,GO:0008017,GO:0022008,GO:0030336,GO:0031116,GO:0032703,GO:1905929	ATP binding|nuclear outer membrane|negative regulation of microtubule depolymerization|nervous system development|microtubule binding|neurogenesis|negative regulation of cell migration|positive regulation of microtubule polymerization|negative regulation of interleukin-2 production|positive regulation of invadopodium disassembly	-	-
GPRC5B	111.045	172.338	119.608	175.607	504.389	310.618	134.331	330.205	-1.2981	0.00111128	0.0250384	GPRC5B	G-protein coupled receptor family C group 5 member B	GO:0001664,GO:0004930,GO:0005615,GO:0005634,GO:0005730,GO:0005829,GO:0005886,GO:0007626,GO:0009986,GO:0010976,GO:0016021,GO:0019901,GO:0030295,GO:0030659,GO:0042593,GO:0043123,GO:0043231,GO:0043235,GO:0045666,GO:0050729,GO:0060907,GO:0061098,GO:0070062,GO:0090263	G protein-coupled receptor binding|G protein-coupled receptor activity|extracellular space|nucleus|nucleolus|cytosol|plasma membrane|locomotory behavior|cell surface|positive regulation of neuron projection development|integral component of membrane|protein kinase binding|protein kinase activator activity|cytoplasmic vesicle membrane|glucose homeostasis|positive regulation of I-kappaB kinase/NF-k…	-	-
PATZ1	150.416	156.847	93.6931	242.979	347.789	269.263	133.652	286.677	-1.10131	0.000117189	0.00507699	PATZ1	POZ-, AT hook-, and zinc finger-containing protein 1	GO:0000978,GO:0000981,GO:0001077,GO:0003677,GO:0003682,GO:0005634,GO:0005654,GO:0006355,GO:0007283,GO:0008584,GO:0030217,GO:0045892,GO:0046872	RNA polymerase II proximal promoter sequence-specific DNA binding|DNA-binding transcription factor activity, RNA polymerase II-specific|proximal promoter DNA-binding transcription activator activity, RNA polymerase II-specific|DNA binding|chromatin binding|nucleus|nucleoplasm|regulation of transcription, DNA-templated|spermatogenesis|male gonad development|T cell differentiation|negative regulati…	-	-
IGFBP6	122.15	137.483	133.563	378.826	1315.26	502.686	131.065	732.256	-2.48228	1.05304e-08	3.90034e-06	IGFBP6	Insulin-like growth factor-binding protein 6	GO:0001558,GO:0001968,GO:0005615,GO:0031994,GO:0031995	regulation of cell growth|fibronectin binding|extracellular space|insulin-like growth factor I binding|insulin-like growth factor II binding	-	-
FOXN1	117.102	122.961	150.507	79.5203	50.9193	30.3266	130.19	53.5887	1.28742	0.000982424	0.0228032	FOXN1	Forkhead box protein N1	-	-	-	-
SPON2	125.178	138.452	126.585	298.201	553.387	311.537	130.072	387.708	-1.57603	1.51229e-07	3.15773e-05	Spon2	Spondin-2	GO:0005102,GO:0007155,GO:0031012,GO:0045087,GO:0046872	signaling receptor binding|cell adhesion|extracellular matrix|innate immune response|metal ion binding	-	-
CD207	75.7125	149.102	162.468	23.1934	12.4896	71.6811	129.094	35.788	1.84661	0.00261662	0.0426874	CD207	C-type lectin domain family 4 member K	-	-	-	-
LOC106701541	128.207	106.501	150.507	66.2669	37.4689	65.2481	128.405	56.328	1.19035	0.000385077	0.0119832	SLC25A13	Calcium-binding mitochondrial carrier protein Aralar2	GO:0005215,GO:0005313,GO:0005509,GO:0005739,GO:0005743,GO:0005887,GO:0006094,GO:0006754,GO:0006839,GO:0015172,GO:0015183,GO:0015810,GO:0015813,GO:0042802,GO:0043490,GO:0045333,GO:0051592	transporter activity|L-glutamate transmembrane transporter activity|calcium ion binding|mitochondrion|mitochondrial inner membrane|integral component of plasma membrane|gluconeogenesis|ATP biosynthetic process|mitochondrial transport|acidic amino acid transmembrane transporter activity|L-aspartate transmembrane transporter activity|aspartate transmembrane transport|L-glutamate transmembrane trans…	-	-
LOC102278686	152.435	102.628	127.582	46.3868	19.2148	55.1393	127.548	40.247	1.66435	9.05439e-05	0.00426934	CYP8B1	5-beta-cholestane-3-alpha,7-alpha-diol 12-alpha-hydroxylase	GO:0005506,GO:0005783,GO:0005789,GO:0008397,GO:0016021,GO:0020037,GO:0031090	iron ion binding|endoplasmic reticulum|endoplasmic reticulum membrane|sterol 12-alpha-hydroxylase activity|integral component of membrane|heme binding|organelle membrane	path:bom00120,path:bom03320	Primary bile acid biosynthesis|PPAR signaling pathway
LOC102269246	101.96	140.388	136.553	3.31335	10.5682	43.1924	126.3	19.0246	2.71941	9.08071e-05	0.00426934	-	Growth-regulated protein homolog alpha	GO:0005615,GO:0006954,GO:0006955,GO:0008009,GO:0008083,GO:0030593,GO:0030595,GO:0061844,GO:0070098,GO:0071222	extracellular space|inflammatory response|immune response|chemokine activity|growth factor activity|neutrophil chemotaxis|leukocyte chemotaxis|antimicrobial humoral immune response mediated by antimicrobial peptide|chemokine-mediated signaling pathway|cellular response to lipopolysaccharide	path:bom04060,path:bom04061,path:bom04062,path:bom04621,path:bom04657,path:bom04668,path:bom05132,path:bom05134,path:bom05167	Cytokine-cytokine receptor interaction|Viral protein interaction with cytokine and cytokine receptor|Chemokine signaling pathway|NOD-like receptor signaling pathway|IL-17 signaling pathway|TNF signaling pathway|Salmonella infection|Legionellosis|Kaposi sarcoma-associated herpesvirus infection
MUC20	110.036	130.706	137.549	446.197	437.137	140.605	126.097	341.313	-1.43571	0.000663506	0.0174396	MUC20	Mucin-20	-	-	-	-
CNTNAP1	86.817	149.102	139.543	249.605	369.886	265.588	125.154	295.026	-1.23707	3.17092e-05	0.0020064	CNTNAP1	Contactin-associated protein 1	GO:0002175,GO:0005070,GO:0005887,GO:0007010,GO:0007155,GO:0007165,GO:0008076,GO:0016021,GO:0017124,GO:0019227,GO:0022010,GO:0022011,GO:0030913,GO:0033010,GO:0033270,GO:0038023,GO:0043209,GO:0048787,GO:0048812,GO:0050884,GO:0050885,GO:0071205	protein localization to paranode region of axon|SH3/SH2 adaptor activity|integral component of plasma membrane|cytoskeleton organization|cell adhesion|signal transduction|voltage-gated potassium channel complex|integral component of membrane|SH3 domain binding|neuronal action potential propagation|central nervous system myelination|myelination in peripheral nervous system|paranodal junction assem…	path:bom04514	Cell adhesion molecules (CAMs)
SUSD2	77.7315	113.279	181.406	477.122	545.701	426.41	124.139	483.078	-1.96015	1.09724e-09	6.25304e-07	SUSD2	Sushi domain-containing protein 2	GO:0005044,GO:0005886,GO:0006955,GO:0016021,GO:0030247,GO:0051782,GO:0070062,GO:1902807	scavenger receptor activity|plasma membrane|immune response|integral component of membrane|polysaccharide binding|negative regulation of cell division|extracellular exosome|negative regulation of cell cycle G1/S phase transition	-	-
LOC102285230	171.615	85.201	113.628	26.5068	22.0971	21.1367	123.481	23.2468	2.41236	1.23705e-09	6.70923e-07	C19orf84	Uncharacterized protein C19orf84	-	-	-	-
SLC25A13	109.026	126.833	134.559	77.3114	29.783	53.3013	123.473	53.4652	1.21271	0.00165895	0.0325489	SLC25A13	Calcium-binding mitochondrial carrier protein Aralar2	GO:0005215,GO:0005313,GO:0005509,GO:0005739,GO:0005743,GO:0005887,GO:0006094,GO:0006754,GO:0006839,GO:0015172,GO:0015183,GO:0015810,GO:0015813,GO:0042802,GO:0043490,GO:0045333,GO:0051592	transporter activity|L-glutamate transmembrane transporter activity|calcium ion binding|mitochondrion|mitochondrial inner membrane|integral component of plasma membrane|gluconeogenesis|ATP biosynthetic process|mitochondrial transport|acidic amino acid transmembrane transporter activity|L-aspartate transmembrane transporter activity|aspartate transmembrane transport|L-glutamate transmembrane trans…	-	-
AK4	149.406	76.4873	142.533	54.118	56.6838	63.4102	122.809	58.0706	1.07871	0.00219204	0.0382986	AK4	Adenylate kinase 4, mitochondrial	GO:0004017,GO:0004550,GO:0005524,GO:0005525,GO:0005759,GO:0006165,GO:0006172,GO:0009142,GO:0046033,GO:0046034,GO:0046039,GO:0046899	adenylate kinase activity|nucleoside diphosphate kinase activity|ATP binding|GTP binding|mitochondrial matrix|nucleoside diphosphate phosphorylation|ADP biosynthetic process|nucleoside triphosphate biosynthetic process|AMP metabolic process|ATP metabolic process|GTP metabolic process|nucleoside triphosphate adenylate kinase activity	path:bom00230,path:bom00730	Purine metabolism|Thiamine metabolism
IGF1	76.722	167.497	121.602	194.383	722.478	329.917	121.94	415.592	-1.76911	0.000243245	0.00852013	IGF1	Insulin-like growth factor I	GO:0005159,GO:0005179,GO:0005615,GO:0005623,GO:0005829,GO:0008083,GO:0008283,GO:0008284,GO:0032094,GO:0032868,GO:0035867,GO:0042538,GO:0043066,GO:0045725,GO:0046326,GO:0048009,GO:0051602,GO:0060416,GO:0070382,GO:0071000,GO:0090201,GO:1903407,GO:1903408	insulin-like growth factor receptor binding|hormone activity|extracellular space|cell|cytosol|growth factor activity|cell proliferation|positive regulation of cell proliferation|response to food|response to insulin|alphav-beta3 integrin-IGF-1-IGF1R complex|hyperosmotic salinity response|negative regulation of apoptotic process|positive regulation of glycogen biosynthetic process|positive regulati…	path:bom01521,path:bom01522,path:bom04010,path:bom04014,path:bom04015,path:bom04066,path:bom04068,path:bom04114,path:bom04115,path:bom04150,path:bom04151,path:bom04152,path:bom04211,path:bom04213,path:bom04510,path:bom04550,path:bom04730,path:bom04750,path:bom04913,path:bom04914,path:bom04960,path:bom05200,path:bom05202,path:bom05205,path:bom05214,path:bom05215,path:bom05218,path:bom05224,path:bo…	EGFR tyrosine kinase inhibitor resistance|Endocrine resistance|MAPK signaling pathway|Ras signaling pathway|Rap1 signaling pathway|HIF-1 signaling pathway|FoxO signaling pathway|Oocyte meiosis|p53 signaling pathway|mTOR signaling pathway|PI3K-Akt signaling pathway|AMPK signaling pathway|Longevity regulating pathway|Longevity regulating pathway - multiple species|Focal adhesion|Signaling pathways …
DZIP3	150.416	136.515	78.7421	165.667	353.553	258.236	121.891	259.152	-1.08918	0.00324545	0.0484699	DZIP3	E3 ubiquitin-protein ligase DZIP3	GO:0000209,GO:0003723,GO:0004842,GO:0005737,GO:0019902,GO:0031593,GO:0046872,GO:0061630	protein polyubiquitination|RNA binding|ubiquitin-protein transferase activity|cytoplasm|phosphatase binding|polyubiquitin modification-dependent protein binding|metal ion binding|ubiquitin protein ligase activity	-	-
LIPK	114.074	143.293	102.664	56.3269	37.4689	78.114	120.01	57.3033	1.0652	0.00291147	0.0458172	LIPK	Lipase member K	GO:0004465,GO:0005576,GO:0016042,GO:0016298,GO:0043231,GO:0044255,GO:0070268	lipoprotein lipase activity|extracellular region|lipid catabolic process|lipase activity|intracellular membrane-bounded organelle|cellular lipid metabolic process|cornification	-	-
B3GNT9	94.893	138.452	122.598	173.398	367.964	226.99	118.648	256.118	-1.11074	0.00108358	0.0247075	B3GNT9	UDP-GlcNAc:betaGal beta-1,3-N-acetylglucosaminyltransferase 9	GO:0000139,GO:0005783,GO:0005794,GO:0006486,GO:0008376,GO:0008378,GO:0008532,GO:0016021,GO:0030311	Golgi membrane|endoplasmic reticulum|Golgi apparatus|protein glycosylation|acetylgalactosaminyltransferase activity|galactosyltransferase activity|N-acetyllactosaminide beta-1,3-N-acetylglucosaminyltransferase activity|integral component of membrane|poly-N-acetyllactosamine biosynthetic process	-	-
OBSL1	124.169	146.197	84.7225	210.95	349.71	267.425	118.363	276.028	-1.22211	7.2451e-05	0.00359556	OBSL1	Obscurin-like protein 1	GO:0000226,GO:0005737,GO:0005794,GO:0005813,GO:0005829,GO:0005865,GO:0006936,GO:0007010,GO:0007030,GO:0007088,GO:0008093,GO:0008307,GO:0014704,GO:0030017,GO:0030018,GO:0030240,GO:0030241,GO:0031430,GO:0034067,GO:0043687,GO:0045214,GO:0048471,GO:0048739,GO:0050775,GO:0051015,GO:0051371,GO:0055003,GO:0055008,GO:1990393	microtubule cytoskeleton organization|cytoplasm|Golgi apparatus|centrosome|cytosol|striated muscle thin filament|muscle contraction|cytoskeleton organization|Golgi organization|regulation of mitotic nuclear division|cytoskeletal adaptor activity|structural constituent of muscle|intercalated disc|sarcomere|Z disc|skeletal muscle thin filament assembly|skeletal muscle myosin thick filament assembly…	-	-
CD248	43.4085	151.038	160.474	247.396	541.858	424.572	118.307	404.609	-1.77403	0.00021197	0.00770127	CD248	Endosialin	-	-	-	-
SLC16A2	115.083	119.088	116.618	184.443	299.751	243.532	116.93	242.575	-1.05422	4.29514e-05	0.00251838	SLC16A2	Monocarboxylate transporter 8	GO:0005215,GO:0005886,GO:0005887,GO:0008028,GO:0015293,GO:0015349,GO:0015718,GO:0043252,GO:0070327	transporter activity|plasma membrane|integral component of plasma membrane|monocarboxylic acid transmembrane transporter activity|symporter activity|thyroid hormone transmembrane transporter activity|monocarboxylic acid transport|sodium-independent organic anion transport|thyroid hormone transport	path:bom04919	Thyroid hormone signaling pathway
C1RL	101.96	109.406	137.549	23.1934	27.8615	62.4912	116.305	37.8487	1.6124	0.000207208	0.00759792	C1RL	Complement C1r subcomponent-like protein	GO:0004252,GO:0005615,GO:0006958,GO:0031638,GO:0045087,GO:0070062	serine-type endopeptidase activity|extracellular space|complement activation, classical pathway|zymogen activation|innate immune response|extracellular exosome	-	-
ZSCAN26	136.283	128.77	82.729	202.114	359.317	203.096	115.927	254.843	-1.13684	0.000803656	0.0198122	ZSCAN26	Zinc finger and SCAN domain-containing protein 26	GO:0003676,GO:0003700,GO:0005634,GO:0042552,GO:0045892,GO:0046872	nucleic acid binding|DNA-binding transcription factor activity|nucleus|myelination|negative regulation of transcription, DNA-templated|metal ion binding	-	-
SOSTDC1	107.007	136.515	103.66	288.261	407.354	246.289	115.728	313.968	-1.43953	2.16192e-07	4.11473e-05	SOSTDC1	Sclerostin domain-containing protein 1	GO:0005615,GO:0007389,GO:0010454,GO:0016055,GO:0030178,GO:0030514,GO:0031069,GO:0036122,GO:0042475,GO:0045662,GO:0060648,GO:0090090,GO:0098821,GO:2000016	extracellular space|pattern specification process|negative regulation of cell fate commitment|Wnt signaling pathway|negative regulation of Wnt signaling pathway|negative regulation of BMP signaling pathway|hair follicle morphogenesis|BMP binding|odontogenesis of dentin-containing tooth|negative regulation of myoblast differentiation|mammary gland bud morphogenesis|negative regulation of canonical…	-	-
FKBP14	99.9405	110.374	135.556	186.652	421.766	224.233	115.29	277.55	-1.26821	0.000372627	0.0116636	FKBP14	Peptidyl-prolyl cis-trans isomerase FKBP14	GO:0003755,GO:0005509,GO:0005788,GO:0036498	peptidyl-prolyl cis-trans isomerase activity|calcium ion binding|endoplasmic reticulum lumen|IRE1-mediated unfolded protein response	-	-
MMP9	72.684	40.6641	230.246	14.3578	7.68593	5.51393	114.531	9.1859	3.65243	2.43447e-07	4.40118e-05	MMP9	Matrix metalloproteinase-9	GO:0001503,GO:0004222,GO:0005615,GO:0006508,GO:0008270,GO:0030574,GO:0031012,GO:0050900	ossification|metalloendopeptidase activity|extracellular space|proteolysis|zinc ion binding|collagen catabolic process|extracellular matrix|leukocyte migration	path:bom01522,path:bom04657,path:bom04668,path:bom04670,path:bom04915,path:bom04926,path:bom05161,path:bom05200,path:bom05202,path:bom05205,path:bom05206,path:bom05215,path:bom05219,path:bom05418	Endocrine resistance|IL-17 signaling pathway|TNF signaling pathway|Leukocyte transendothelial migration|Estrogen signaling pathway|Relaxin signaling pathway|Hepatitis B|Pathways in cancer|Transcriptional misregulation in cancer|Proteoglycans in cancer|MicroRNAs in cancer|Prostate cancer|Bladder cancer|Fluid shear stress and atherosclerosis
RORC	104.988	132.642	104.657	280.53	234.421	227.909	114.096	247.62	-1.11605	9.95989e-07	0.000136262	RORC	Nuclear receptor ROR-gamma	GO:0000122,GO:0000978,GO:0000981,GO:0001078,GO:0001223,GO:0003677,GO:0003700,GO:0003707,GO:0004879,GO:0005634,GO:0005654,GO:0006367,GO:0006805,GO:0008142,GO:0008270,GO:0010906,GO:0016604,GO:0019218,GO:0019221,GO:0032922,GO:0036315,GO:0042093,GO:0042753,GO:0043565,GO:0045598,GO:0045893,GO:0048535,GO:0048541,GO:0060612,GO:0060850,GO:0070244,GO:0072539,GO:0098531	negative regulation of transcription by RNA polymerase II|RNA polymerase II proximal promoter sequence-specific DNA binding|DNA-binding transcription factor activity, RNA polymerase II-specific|proximal promoter DNA-binding transcription repressor activity, RNA polymerase II-specific|transcription coactivator binding|DNA binding|DNA-binding transcription factor activity|steroid hormone receptor a…	path:bom04659,path:bom04710,path:bom05321	Th17 cell differentiation|Circadian rhythm|Inflammatory bowel disease (IBD)
SPTLC3	137.292	69.7099	133.563	33.1335	54.7623	43.1924	113.521	43.6961	1.37372	0.000489793	0.0141139	SPTLC3	Serine palmitoyltransferase 3	GO:0004758,GO:0005789,GO:0016021,GO:0017059,GO:0030148,GO:0030170,GO:0046520	serine C-palmitoyltransferase activity|endoplasmic reticulum membrane|integral component of membrane|serine C-palmitoyltransferase complex|sphingolipid biosynthetic process|pyridoxal phosphate binding|sphingoid biosynthetic process	path:bom00600,path:bom04071	Sphingolipid metabolism|Sphingolipid signaling pathway
LOC102273069	129.216	89.0738	117.615	15.4623	26.9008	47.7874	111.968	30.0501	1.88775	2.15829e-05	0.00148981	FCGR2	Low affinity immunoglobulin gamma Fc region receptor II	GO:0005886,GO:0016021,GO:0019864	plasma membrane|integral component of membrane|IgG binding	path:bom04145,path:bom04380,path:bom04662,path:bom04666,path:bom05150,path:bom05152,path:bom05162	Phagosome|Osteoclast differentiation|B cell receptor signaling pathway|Fc gamma R-mediated phagocytosis|Staphylococcus aureus infection|Tuberculosis|Measles
GPR153	91.8645	107.469	134.559	140.265	309.359	260.074	111.298	236.566	-1.08925	0.00175065	0.0335041	Gpr153	Probable G-protein coupled receptor 153	GO:0004930,GO:0005886,GO:0016021	G protein-coupled receptor activity|plasma membrane|integral component of membrane	-	-
ENPP5	74.703	150.07	108.644	187.756	220.01	374.028	111.139	260.598	-1.22996	0.000972776	0.0226226	ENPP5	Ectonucleotide pyrophosphatase/phosphodiesterase family member 5	GO:0005576,GO:0005886,GO:0007154,GO:0016021,GO:0016787,GO:0046872	extracellular region|plasma membrane|cell communication|integral component of membrane|hydrolase activity|metal ion binding	-	-
ALAS2	111.045	83.2646	137.549	19.8801	2.88223	22.0557	110.62	14.9393	2.89135	7.87386e-07	0.000115111	ALAS2	5-aminolevulinate synthase, erythroid-specific, mitochondrial	GO:0001666,GO:0003870,GO:0005743,GO:0005759,GO:0006782,GO:0006879,GO:0030170,GO:0030218,GO:0042541	response to hypoxia|5-aminolevulinate synthase activity|mitochondrial inner membrane|mitochondrial matrix|protoporphyrinogen IX biosynthetic process|cellular iron ion homeostasis|pyridoxal phosphate binding|erythrocyte differentiation|hemoglobin biosynthetic process	path:bom00260,path:bom00860	Glycine, serine and threonine metabolism|Porphyrin and chlorophyll metabolism
RGS10	78.741	135.547	114.625	192.174	217.128	291.319	109.638	233.54	-1.09143	0.000288325	0.00970844	RGS10	Regulator of G-protein signaling 10	GO:0001965,GO:0005096,GO:0005634,GO:0005829,GO:0007213,GO:0008277,GO:0009968,GO:0043547	G-protein alpha-subunit binding|GTPase activator activity|nucleus|cytosol|G protein-coupled acetylcholine receptor signaling pathway|regulation of G protein-coupled receptor signaling pathway|negative regulation of signal transduction|positive regulation of GTPase activity	-	-
GALNT16	76.722	133.611	117.615	177.816	403.512	221.476	109.316	267.601	-1.29189	0.00066613	0.0174712	GALNT16	Polypeptide N-acetylgalactosaminyltransferase 16	-	-	path:bom00512	Mucin type O-glycan biosynthesis
CALHM2	76.722	149.102	101.667	185.547	340.103	222.395	109.164	249.348	-1.1917	0.000722545	0.0185347	CALHM2	Calcium homeostasis modulator protein 2	GO:0005887,GO:0006811	integral component of plasma membrane|ion transport	-	-
LOC102270911	103.979	137.483	83.7258	145.787	340.103	260.993	108.396	248.961	-1.20049	0.00109244	0.024835	BTNL9	Butyrophilin-like protein 9	GO:0005102,GO:0005886,GO:0009897,GO:0016021,GO:0050776,GO:0050852	signaling receptor binding|plasma membrane|external side of plasma membrane|integral component of membrane|regulation of immune response|T cell receptor signaling pathway	-	-
NTNG1	111.045	157.815	55.8172	173.398	287.262	358.405	108.226	273.022	-1.33545	0.00159573	0.0317598	NTNG1	Netrin-G1	GO:0005576,GO:0005886,GO:0007409,GO:0046658,GO:0050804,GO:0050839,GO:0098632,GO:0098685,GO:0098978,GO:0099029,GO:0099560	extracellular region|plasma membrane|axonogenesis|anchored component of plasma membrane|modulation of chemical synaptic transmission|cell adhesion molecule binding|cell-cell adhesion mediator activity|Schaffer collateral - CA1 synapse|glutamatergic synapse|anchored component of presynaptic active zone membrane|synaptic membrane adhesion	path:bom04360,path:bom04514	Axon guidance|Cell adhesion molecules (CAMs)
LOC102288196	83.7885	118.12	118.611	132.534	267.086	266.506	106.84	222.042	-1.05681	0.00215786	0.0381364	TCIM	Transcriptional and immune response regulator	GO:0002264,GO:0005112,GO:0005634,GO:0005730,GO:0005737,GO:0005829,GO:0005886,GO:0006915,GO:0010739,GO:0016607,GO:0034605,GO:0043066,GO:0043620,GO:0045746,GO:1900020,GO:1901224,GO:1902806,GO:1903706	endothelial cell activation involved in immune response|Notch binding|nucleus|nucleolus|cytoplasm|cytosol|plasma membrane|apoptotic process|positive regulation of protein kinase A signaling|nuclear speck|cellular response to heat|negative regulation of apoptotic process|regulation of DNA-templated transcription in response to stress|negative regulation of Notch signaling pathway|positive regulati…	-	-
ZNF469	58.551	125.865	135.556	161.249	524.565	245.37	106.657	310.395	-1.5414	0.00133165	0.0281615	ZNF469	Zinc finger protein 469	GO:0000981,GO:0003677,GO:0005634,GO:0046872	DNA-binding transcription factor activity, RNA polymerase II-specific|DNA binding|nucleus|metal ion binding	-	-
MEOX2	91.8645	148.134	79.7388	176.712	256.518	226.99	106.579	220.073	-1.0462	0.000966652	0.0225755	MEOX2	Homeobox protein MOX-2	GO:0000978,GO:0000980,GO:0000981,GO:0001077,GO:0001205,GO:0001525,GO:0001757,GO:0003700,GO:0005634,GO:0005737,GO:0007275,GO:0007519,GO:0008015,GO:0016607,GO:0043565,GO:0045944,GO:0060021,GO:0060173,GO:0061053,GO:0090051	RNA polymerase II proximal promoter sequence-specific DNA binding|RNA polymerase II distal enhancer sequence-specific DNA binding|DNA-binding transcription factor activity, RNA polymerase II-specific|proximal promoter DNA-binding transcription activator activity, RNA polymerase II-specific|distal enhancer DNA-binding transcription activator activity, RNA polymerase II-specific|angiogenesis|somite…	-	-
ADAMTS6	146.378	121.992	50.8335	192.174	287.262	349.215	106.401	276.217	-1.3771	0.000870773	0.0209565	ADAMTS6	A disintegrin and metalloproteinase with thrombospondin motifs 6	GO:0003279,GO:0004222,GO:0005576,GO:0008237,GO:0035904,GO:0046872,GO:0060976	cardiac septum development|metalloendopeptidase activity|extracellular region|metallopeptidase activity|aorta development|metal ion binding|coronary vasculature development	-	-
ARMCX2	105.998	130.706	79.7388	187.756	244.989	255.479	105.481	229.408	-1.12162	5.38681e-05	0.00295322	ARMCX2	Armadillo repeat-containing X-linked protein 2	-	-	-	-
ANGPT4	152.435	100.692	62.7943	135.847	326.652	294.995	105.307	252.498	-1.26297	0.00337275	0.0497071	ANGPT4	Angiopoietin-4	GO:0001525,GO:0005576,GO:0030971	angiogenesis|extracellular region|receptor tyrosine kinase binding	path:bom04010,path:bom04014,path:bom04015,path:bom04066,path:bom04151	MAPK signaling pathway|Ras signaling pathway|Rap1 signaling pathway|HIF-1 signaling pathway|PI3K-Akt signaling pathway
CA3	46.437	189.766	76.7486	928.841	1796.59	274.777	104.317	1000.07	-3.26078	0.000191629	0.00718536	CA3	Carbonic anhydrase 3	GO:0004089,GO:0005829,GO:0008270,GO:0009617,GO:0016151	carbonate dehydratase activity|cytosol|zinc ion binding|response to bacterium|nickel cation binding	path:bom00910	Nitrogen metabolism
NHSL2	82.779	153.943	68.7747	192.174	298.791	247.208	101.832	246.057	-1.27265	0.000437697	0.0131361	Nhsl2	NHS-like protein 2	GO:0030154	cell differentiation	-	-
SLC4A5	131.235	86.1692	87.7127	33.1335	21.1363	47.7874	101.706	34.019	1.57736	0.000113719	0.00497677	SLC4A5	Electrogenic sodium bicarbonate cotransporter 4	GO:0002064,GO:0003014,GO:0003073,GO:0005452,GO:0005886,GO:0005887,GO:0008510,GO:0010468,GO:0015301,GO:0015701,GO:0016021,GO:0016324,GO:0033326,GO:0048311,GO:0051453,GO:0060041	epithelial cell development|renal system process|regulation of systemic arterial blood pressure|inorganic anion exchanger activity|plasma membrane|integral component of plasma membrane|sodium:bicarbonate symporter activity|regulation of gene expression|anion:anion antiporter activity|bicarbonate transport|integral component of membrane|apical plasma membrane|cerebrospinal fluid secretion|mitochon…	path:bom04976	Bile secretion
ALDH3A1	57.5415	132.642	113.628	24.2979	8.64668	18.3798	101.271	17.1081	2.57338	4.36795e-07	7.20997e-05	ALDH3A1	Aldehyde dehydrogenase, dimeric NADP-preferring	GO:0004028,GO:0004029,GO:0004030,GO:0005615,GO:0005783,GO:0005829,GO:0005886,GO:0006081,GO:0006805,GO:0008106,GO:0016021,GO:0018479,GO:0055114	3-chloroallyl aldehyde dehydrogenase activity|aldehyde dehydrogenase (NAD) activity|aldehyde dehydrogenase [NAD(P)+] activity|extracellular space|endoplasmic reticulum|cytosol|plasma membrane|cellular aldehyde metabolic process|xenobiotic metabolic process|alcohol dehydrogenase (NADP+) activity|integral component of membrane|benzaldehyde dehydrogenase (NAD+) activity|oxidation-reduction process	path:bom00010,path:bom00340,path:bom00350,path:bom00360,path:bom00410,path:bom00980,path:bom00982,path:bom05204	Glycolysis / Gluconeogenesis|Histidine metabolism|Tyrosine metabolism|Phenylalanine metabolism|beta-Alanine metabolism|Metabolism of xenobiotics by cytochrome P450|Drug metabolism - cytochrome P450|Chemical carcinogenesis
MMP23B	53.5035	154.911	94.6898	257.337	490.939	312.456	101.035	353.577	-1.80677	1.3694e-05	0.00103978	MMP23	Matrix metalloproteinase-23	GO:0004222,GO:0005789,GO:0008270,GO:0016021,GO:0031012	metalloendopeptidase activity|endoplasmic reticulum membrane|zinc ion binding|integral component of membrane|extracellular matrix	-	-
TEAD4	134.264	69.7099	98.6768	30.9246	38.4297	57.8962	100.883	42.4168	1.24452	0.00204617	0.0366861	TEAD4	Transcriptional enhancer factor TEF-3	GO:0000981,GO:0001085,GO:0001501,GO:0003700,GO:0005634,GO:0005654,GO:0005667,GO:0006357,GO:0006367,GO:0007517,GO:0035329,GO:0043565,GO:0044212,GO:0045944	DNA-binding transcription factor activity, RNA polymerase II-specific|RNA polymerase II transcription factor binding|skeletal system development|DNA-binding transcription factor activity|nucleus|nucleoplasm|transcription factor complex|regulation of transcription by RNA polymerase II|transcription initiation from RNA polymerase II promoter|muscle organ development|hippo signaling|sequence-specifi…	path:bom04390,path:bom04392	Hippo signaling pathway|Hippo signaling pathway - multiple species
DCLK1	95.9025	101.66	104.657	103.818	552.426	235.261	100.74	297.169	-1.56135	0.0024863	0.0414002	Dclk1	Serine/threonine-protein kinase DCLK1	GO:0004672,GO:0004674,GO:0005524,GO:0006468,GO:0007399,GO:0009615,GO:0030154,GO:0030424,GO:0030426	protein kinase activity|protein serine/threonine kinase activity|ATP binding|protein phosphorylation|nervous system development|response to virus|cell differentiation|axon|growth cone	-	-
LRRC75A	80.76	129.738	78.7421	189.965	269.008	200.339	96.4133	219.771	-1.18837	8.96519e-05	0.00425454	LRRC75A	Leucine-rich repeat-containing protein 75A	GO:0005737	cytoplasm	-	-
SALL2	90.855	122.961	72.7617	175.607	195.991	229.747	95.5257	200.449	-1.06957	0.000161622	0.00627872	SALL2	Sal-like protein 2	GO:0000122,GO:0000977,GO:0000981,GO:0001228,GO:0001654,GO:0005634,GO:0006355,GO:0021915,GO:0044877,GO:0045944,GO:0046872	negative regulation of transcription by RNA polymerase II|RNA polymerase II regulatory region sequence-specific DNA binding|DNA-binding transcription factor activity, RNA polymerase II-specific|DNA-binding transcription activator activity, RNA polymerase II-specific|eye development|nucleus|regulation of transcription, DNA-templated|neural tube development|protein-containing complex binding|positi…	-	-
LRAT	89.8455	66.8053	127.582	331.335	186.384	136.929	94.7443	218.216	-1.20225	0.0030125	0.0467769	LRAT	Lecithin retinol acyltransferase	GO:0005623,GO:0005771,GO:0005789,GO:0005791,GO:0007601,GO:0016021,GO:0042572,GO:0047173,GO:0048471,GO:0050896,GO:0102279	cell|multivesicular body|endoplasmic reticulum membrane|rough endoplasmic reticulum|visual perception|integral component of membrane|retinol metabolic process|phosphatidylcholine-retinol O-acyltransferase activity|perinuclear region of cytoplasm|response to stimulus|lecithin:11-cis retinol acyltransferase activity	path:bom00830,path:bom04977	Retinol metabolism|Vitamin digestion and absorption
LOC102276136	58.551	100.692	124.592	5.52224	0	11.9468	94.6117	5.82303	4.01299	4.12286e-08	1.02639e-05	GABRA5	Gamma-aminobutyric acid receptor subunit alpha-5	GO:0001662,GO:0004890,GO:0005237,GO:0005254,GO:0005654,GO:0005829,GO:0005887,GO:0007165,GO:0007214,GO:0007268,GO:0007605,GO:0008306,GO:0022851,GO:0030054,GO:0032590,GO:0034220,GO:0034707,GO:0042391,GO:0043005,GO:0043524,GO:0044297,GO:0045202,GO:0045211,GO:0050877,GO:0051932,GO:0060078,GO:0060119,GO:0060384,GO:0090102,GO:0098794,GO:1902476,GO:1902711,GO:1904315	behavioral fear response|GABA-A receptor activity|inhibitory extracellular ligand-gated ion channel activity|chloride channel activity|nucleoplasm|cytosol|integral component of plasma membrane|signal transduction|gamma-aminobutyric acid signaling pathway|chemical synaptic transmission|sensory perception of sound|associative learning|GABA-gated chloride ion channel activity|cell junction|dendrite …	-	-
LOC102282310	85.8075	133.611	60.8008	185.547	163.326	216.881	93.4063	188.585	-1.01309	0.0028354	0.0450873	NDN	Necdin	GO:0000978,GO:0001077,GO:0001764,GO:0003016,GO:0005654,GO:0005813,GO:0005829,GO:0007399,GO:0007413,GO:0007417,GO:0008285,GO:0008347,GO:0009791,GO:0019221,GO:0019233,GO:0040008,GO:0042995,GO:0043015,GO:0043204,GO:0048011,GO:0048675,GO:0048871,GO:0071514	RNA polymerase II proximal promoter sequence-specific DNA binding|proximal promoter DNA-binding transcription activator activity, RNA polymerase II-specific|neuron migration|respiratory system process|nucleoplasm|centrosome|cytosol|nervous system development|axonal fasciculation|central nervous system development|negative regulation of cell proliferation|glial cell migration|post-embryonic develo…	-	-
RERG	87.8265	80.36	111.634	224.203	191.188	275.696	93.2736	230.362	-1.30521	8.49633e-07	0.000121722	RERG	Ras-related and estrogen-regulated growth inhibitor	GO:0003924,GO:0005525,GO:0005634,GO:0005829,GO:0007165,GO:0008285,GO:0009725,GO:0016020,GO:0030308	GTPase activity|GTP binding|nucleus|cytosol|signal transduction|negative regulation of cell proliferation|response to hormone|membrane|negative regulation of cell growth	-	-
GFRA1	118.112	137.483	22.9249	426.317	386.218	362.081	92.84	391.539	-2.07596	5.54023e-05	0.00299758	Gfra1	GDNF family receptor alpha-1	GO:0005030,GO:0005178,GO:0005615,GO:0007169,GO:0007399,GO:0009653,GO:0009897,GO:0016477,GO:0019898,GO:0030182,GO:0030424,GO:0031175,GO:0031225,GO:0038023,GO:0043025,GO:0043235,GO:0050731,GO:0098797	neurotrophin receptor activity|integrin binding|extracellular space|transmembrane receptor protein tyrosine kinase signaling pathway|nervous system development|anatomical structure morphogenesis|external side of plasma membrane|cell migration|extrinsic component of membrane|neuron differentiation|axon|neuron projection development|anchored component of membrane|signaling receptor activity|neurona…	-	-
SLC27A2	50.475	148.134	69.7715	18.7756	6.72519	12.8658	89.46	12.7889	2.816	1.18761e-06	0.000155475	SLC27A2	Very long-chain acyl-CoA synthetase	GO:0001561,GO:0001676,GO:0004467,GO:0005102,GO:0005324,GO:0005524,GO:0005778,GO:0005779,GO:0005783,GO:0005788,GO:0005789,GO:0005829,GO:0005886,GO:0006625,GO:0006635,GO:0006699,GO:0015245,GO:0019899,GO:0030176,GO:0031957,GO:0035579,GO:0042760,GO:0043312,GO:0044539,GO:0050197,GO:0070062,GO:0070251,GO:0097089,GO:0102391	fatty acid alpha-oxidation|long-chain fatty acid metabolic process|long-chain fatty acid-CoA ligase activity|signaling receptor binding|long-chain fatty acid transporter activity|ATP binding|peroxisomal membrane|integral component of peroxisomal membrane|endoplasmic reticulum|endoplasmic reticulum lumen|endoplasmic reticulum membrane|cytosol|plasma membrane|protein targeting to peroxisome|fatty a…	path:bom03320,path:bom04146,path:bom04931	PPAR signaling pathway|Peroxisome|Insulin resistance
ESM1	88.836	93.9147	84.7225	16.5667	5.76445	22.0557	89.1578	14.7956	2.59048	4.79659e-08	1.1446e-05	ESM1	Endothelial cell-specific molecule 1	GO:0001525,GO:0001558,GO:0002040,GO:0005171,GO:0005178,GO:0005520,GO:0005576,GO:0008284,GO:1902204	angiogenesis|regulation of cell growth|sprouting angiogenesis|hepatocyte growth factor receptor binding|integrin binding|insulin-like growth factor binding|extracellular region|positive regulation of cell proliferation|positive regulation of hepatocyte growth factor receptor signaling pathway	-	-
LOC102280840	53.5035	77.4555	129.576	209.845	540.898	402.517	86.8448	384.42	-2.14675	5.77222e-07	8.94459e-05	ITGBL1	Integrin beta-like protein 1	GO:0005178,GO:0005576,GO:0005886,GO:0005925,GO:0007155,GO:0007160,GO:0007229,GO:0008305,GO:0009986,GO:0016477,GO:0033627	integrin binding|extracellular region|plasma membrane|focal adhesion|cell adhesion|cell-matrix adhesion|integrin-mediated signaling pathway|integrin complex|cell surface|cell migration|cell adhesion mediated by integrin	-	-
SAMD11	88.836	106.501	61.7976	212.054	140.268	170.013	85.7116	174.112	-1.02062	0.00102005	0.023506	SAMD11	Sterile alpha motif domain-containing protein 11	GO:0005634	nucleus	-	-
SCIN	79.7505	88.1056	88.7094	19.8801	42.2726	41.3545	85.5218	34.5024	1.30134	0.000623478	0.0168804	SCIN	Adseverin	GO:0001786,GO:0002102,GO:0003779,GO:0005509,GO:0005546,GO:0005737,GO:0005938,GO:0008285,GO:0017156,GO:0030054,GO:0032330,GO:0042995,GO:0043065,GO:0045010,GO:0045654,GO:0051014,GO:0051015,GO:0051047,GO:0051693	phosphatidylserine binding|podosome|actin binding|calcium ion binding|phosphatidylinositol-4,5-bisphosphate binding|cytoplasm|cell cortex|negative regulation of cell proliferation|calcium ion regulated exocytosis|cell junction|regulation of chondrocyte differentiation|cell projection|positive regulation of apoptotic process|actin nucleation|positive regulation of megakaryocyte differentiation|act…	path:bom04666,path:bom04810,path:bom05203	Fc gamma R-mediated phagocytosis|Regulation of actin cytoskeleton|Viral carcinogenesis
GPX7	59.5605	106.501	88.7094	189.965	592.778	264.669	84.9237	349.137	-2.03968	4.78251e-06	0.000471605	GPX7	Glutathione peroxidase 7	GO:0004096,GO:0004602,GO:0005576,GO:0005783,GO:0006979	catalase activity|glutathione peroxidase activity|extracellular region|endoplasmic reticulum|response to oxidative stress	path:bom00480,path:bom00590,path:bom04918	Glutathione metabolism|Arachidonic acid metabolism|Thyroid hormone synthesis
TGFB3	84.798	96.8193	72.7617	145.787	557.23	254.56	84.793	319.192	-1.91297	3.27214e-05	0.00204803	TGFB3	Transforming growth factor beta-3 proprotein	GO:0001666,GO:0005114,GO:0005125,GO:0005160,GO:0005615,GO:0007179,GO:0007435,GO:0008083,GO:0008284,GO:0008285,GO:0010718,GO:0010862,GO:0010936,GO:0030501,GO:0031012,GO:0032570,GO:0032967,GO:0034713,GO:0034714,GO:0042127,GO:0042802,GO:0042981,GO:0043408,GO:0043932,GO:0045216,GO:0045893,GO:0048468,GO:0050431,GO:0051781,GO:0060325,GO:0060395,GO:0062009,GO:0070483	response to hypoxia|type II transforming growth factor beta receptor binding|cytokine activity|transforming growth factor beta receptor binding|extracellular space|transforming growth factor beta receptor signaling pathway|salivary gland morphogenesis|growth factor activity|positive regulation of cell proliferation|negative regulation of cell proliferation|positive regulation of epithelial to mes…	path:bom04010,path:bom04060,path:bom04068,path:bom04110,path:bom04218,path:bom04350,path:bom04390,path:bom04933,path:bom05140,path:bom05142,path:bom05144,path:bom05145,path:bom05146,path:bom05152,path:bom05161,path:bom05166,path:bom05200,path:bom05210,path:bom05211,path:bom05212,path:bom05220,path:bom05225,path:bom05226,path:bom05321,path:bom05323,path:bom05410,path:bom05414	MAPK signaling pathway|Cytokine-cytokine receptor interaction|FoxO signaling pathway|Cell cycle|Cellular senescence|TGF-beta signaling pathway|Hippo signaling pathway|AGE-RAGE signaling pathway in diabetic complications|Leishmaniasis|Chagas disease (American trypanosomiasis)|Malaria|Toxoplasmosis|Amoebiasis|Tuberculosis|Hepatitis B|Human T-cell leukemia virus 1 infection|Pathways in cancer|Colore…
ADAMTS12	56.532	93.9147	101.667	167.876	342.985	285.805	84.0379	265.555	-1.66059	4.13013e-06	0.000415365	ADAMTS12	A disintegrin and metalloproteinase with thrombospondin motifs 12	GO:0004222,GO:0007160,GO:0016477,GO:0030167,GO:0032331,GO:0046872,GO:0050727,GO:0051603,GO:0062023,GO:0071347,GO:0071356,GO:0071773,GO:1901509,GO:1902203,GO:1902548,GO:2001113	metalloendopeptidase activity|cell-matrix adhesion|cell migration|proteoglycan catabolic process|negative regulation of chondrocyte differentiation|metal ion binding|regulation of inflammatory response|proteolysis involved in cellular protein catabolic process|collagen-containing extracellular matrix|cellular response to interleukin-1|cellular response to tumor necrosis factor|cellular response t…	-	-
TWIST1	80.76	108.438	59.8041	149.101	223.853	158.066	83.0006	177.006	-1.09261	0.000757159	0.0191318	Twist1	Twist-related protein 1	GO:0000122,GO:0000981,GO:0001077,GO:0001503,GO:0001649,GO:0001701,GO:0001764,GO:0001843,GO:0003180,GO:0003183,GO:0003203,GO:0003253,GO:0003700,GO:0005634,GO:0005654,GO:0007517,GO:0008134,GO:0010628,GO:0010718,GO:0014067,GO:0019904,GO:0030154,GO:0030326,GO:0030500,GO:0032000,GO:0032720,GO:0032760,GO:0033128,GO:0035067,GO:0035115,GO:0035116,GO:0035137,GO:0035359,GO:0042476,GO:0042733,GO:0042803,GO:…	negative regulation of transcription by RNA polymerase II|DNA-binding transcription factor activity, RNA polymerase II-specific|proximal promoter DNA-binding transcription activator activity, RNA polymerase II-specific|ossification|osteoblast differentiation|in utero embryonic development|neuron migration|neural tube closure|aortic valve morphogenesis|mitral valve morphogenesis|endocardial cushio…	path:bom05205	Proteoglycans in cancer
STMN2	83.7885	121.992	39.8694	358.946	313.202	196.663	81.8834	289.604	-1.82119	1.54898e-05	0.00114188	Stmn2	Stathmin-2	GO:0005737,GO:0005768,GO:0005794,GO:0007019,GO:0007026,GO:0010976,GO:0010977,GO:0015631,GO:0016020,GO:0030027,GO:0030426,GO:0031110,GO:0031115,GO:0031117,GO:0031175,GO:0031982,GO:0043005,GO:0043025,GO:0048306,GO:0048471,GO:0051493,GO:1990090	cytoplasm|endosome|Golgi apparatus|microtubule depolymerization|negative regulation of microtubule depolymerization|positive regulation of neuron projection development|negative regulation of neuron projection development|tubulin binding|membrane|lamellipodium|growth cone|regulation of microtubule polymerization or depolymerization|negative regulation of microtubule polymerization|positive regula…	-	-
SLC6A17	98.931	126.833	17.9412	18.7756	11.5289	15.6228	81.2352	15.3091	2.41068	0.00041411	0.0125773	SLC6A17	Sodium-dependent neutral amino acid transporter SLC6A17	GO:0005328,GO:0005887,GO:0007420,GO:0008021,GO:0015804,GO:0015816,GO:0015820,GO:0015824,GO:0030054,GO:0030285,GO:0032328,GO:0098978,GO:0098982	neurotransmitter:sodium symporter activity|integral component of plasma membrane|brain development|synaptic vesicle|neutral amino acid transport|glycine transport|leucine transport|proline transport|cell junction|integral component of synaptic vesicle membrane|alanine transport|glutamatergic synapse|GABA-ergic synapse	-	-
SCG5	81.7695	93.9147	66.7813	122.594	274.772	195.744	80.8218	197.703	-1.29174	0.00027985	0.00952871	SCG5	Neuroendocrine protein 7B2	GO:0004857,GO:0005576,GO:0006886,GO:0007218,GO:0016486,GO:0030141,GO:0046883,GO:0051082	enzyme inhibitor activity|extracellular region|intracellular protein transport|neuropeptide signaling pathway|peptide hormone processing|secretory granule|regulation of hormone secretion|unfolded protein binding	-	-
RND1	107.007	52.2824	80.7355	41.969	25.94	19.2987	80.0083	29.0693	1.46799	0.00133519	0.0281615	RND1	Rho-related GTP-binding protein Rho6	GO:0003924,GO:0005102,GO:0005525,GO:0005737,GO:0005886,GO:0005912,GO:0005938,GO:0007015,GO:0007162,GO:0007266,GO:0008360,GO:0015629,GO:0016322,GO:0019901,GO:0030334,GO:0030950,GO:0032153,GO:0032956,GO:0043231,GO:0051017	GTPase activity|signaling receptor binding|GTP binding|cytoplasm|plasma membrane|adherens junction|cell cortex|actin filament organization|negative regulation of cell adhesion|Rho protein signal transduction|regulation of cell shape|actin cytoskeleton|neuron remodeling|protein kinase binding|regulation of cell migration|establishment or maintenance of actin cytoskeleton polarity|cell division sit…	path:bom04360	Axon guidance
LOC102280247	92.874	80.36	63.7911	147.996	203.677	169.094	79.0084	173.589	-1.13687	3.37507e-05	0.00209199	tmem198	Transmembrane protein 198	GO:0005886,GO:0007275,GO:0012506,GO:0016021,GO:0016055,GO:0031410	plasma membrane|multicellular organism development|vesicle membrane|integral component of membrane|Wnt signaling pathway|cytoplasmic vesicle	-	-
CC2D2A	54.513	116.183	64.7878	178.921	337.22	267.425	78.4947	261.189	-1.73428	4.55698e-06	0.000452302	CC2D2A	Coiled-coil and C2 domain-containing protein 2A	GO:0001843,GO:0005829,GO:0005856,GO:0007224,GO:0007368,GO:0007507,GO:0035082,GO:0035869,GO:0036038,GO:0043010,GO:0044458,GO:0060271,GO:0097711,GO:1904491,GO:1905515,GO:1990403	neural tube closure|cytosol|cytoskeleton|smoothened signaling pathway|determination of left/right symmetry|heart development|axoneme assembly|ciliary transition zone|MKS complex|camera-type eye development|motile cilium assembly|cilium assembly|ciliary basal body-plasma membrane docking|protein localization to ciliary transition zone|non-motile cilium assembly|embryonic brain development	-	-
SCG2	119.121	93.9147	21.9282	281.634	327.613	165.418	78.3213	258.222	-1.72091	0.00136847	0.0286472	SCG2	Secretogranin-2	GO:0000165,GO:0001525,GO:0001938,GO:0005125,GO:0005615,GO:0030141,GO:0035556,GO:0042056,GO:0048245,GO:0050918,GO:0050930,GO:0098992,GO:2000352,GO:2001237	MAPK cascade|angiogenesis|positive regulation of endothelial cell proliferation|cytokine activity|extracellular space|secretory granule|intracellular signal transduction|chemoattractant activity|eosinophil chemotaxis|positive chemotaxis|induction of positive chemotaxis|neuronal dense core vesicle|negative regulation of endothelial cell apoptotic process|negative regulation of extrinsic apoptotic …	-	-
GPX8	65.6175	91.9784	76.7486	131.429	324.731	215.043	78.1148	223.734	-1.51898	4.84331e-05	0.00271894	GPX8	Probable glutathione peroxidase 8	GO:0004602,GO:0006979,GO:0016021	glutathione peroxidase activity|response to oxidative stress|integral component of membrane	path:bom00480,path:bom00590,path:bom04918	Glutathione metabolism|Arachidonic acid metabolism|Thyroid hormone synthesis
IL1B	115.083	21.3003	94.6898	3.31335	6.72519	18.3798	77.0244	9.47277	3.00903	9.27821e-05	0.00432292	IL1B	Interleukin-1 beta	GO:0000122,GO:0000165,GO:0000187,GO:0001660,GO:0001666,GO:0002439,GO:0005125,GO:0005149,GO:0005178,GO:0005615,GO:0005764,GO:0005776,GO:0005829,GO:0007204,GO:0007613,GO:0009408,GO:0010193,GO:0010332,GO:0010575,GO:0010718,GO:0010829,GO:0014050,GO:0014070,GO:0019221,GO:0030141,GO:0030213,GO:0030593,GO:0030728,GO:0030730,GO:0031622,GO:0031663,GO:0032308,GO:0032355,GO:0032611,GO:0032635,GO:0032729,GO:…	negative regulation of transcription by RNA polymerase II|MAPK cascade|activation of MAPK activity|fever generation|response to hypoxia|chronic inflammatory response to antigenic stimulus|cytokine activity|interleukin-1 receptor binding|integrin binding|extracellular space|lysosome|autophagosome|cytosol|positive regulation of cytosolic calcium ion concentration|memory|response to heat|response to…	path:bom01523,path:bom04010,path:bom04060,path:bom04064,path:bom04217,path:bom04380,path:bom04620,path:bom04621,path:bom04623,path:bom04625,path:bom04640,path:bom04657,path:bom04659,path:bom04668,path:bom04750,path:bom04932,path:bom04933,path:bom04940,path:bom05010,path:bom05020,path:bom05132,path:bom05133,path:bom05134,path:bom05135,path:bom05140,path:bom05142,path:bom05143,path:bom05144,path:bo…	Antifolate resistance|MAPK signaling pathway|Cytokine-cytokine receptor interaction|NF-kappa B signaling pathway|Necroptosis|Osteoclast differentiation|Toll-like receptor signaling pathway|NOD-like receptor signaling pathway|Cytosolic DNA-sensing pathway|C-type lectin receptor signaling pathway|Hematopoietic cell lineage|IL-17 signaling pathway|Th17 cell differentiation|TNF signaling pathway|Infl…
LOXL3	65.6175	111.342	53.8237	109.34	281.497	190.23	76.9278	193.689	-1.33268	0.00199484	0.0362798	LOXL3	Lysyl oxidase homolog 3	-	-	-	-
LOC102280847	94.893	38.7277	96.6833	3.31335	14.4111	31.2456	76.768	16.3234	2.22151	0.00150998	0.0307318	C2	Complement C2	GO:0004252,GO:0005576,GO:0006958,GO:0045087,GO:0046872	serine-type endopeptidase activity|extracellular region|complement activation, classical pathway|innate immune response|metal ion binding	path:bom04610,path:bom05133,path:bom05150,path:bom05322	Complement and coagulation cascades|Pertussis|Staphylococcus aureus infection|Systemic lupus erythematosus
THBS3	57.5415	94.8829	75.7519	234.143	696.538	298.671	76.0588	409.784	-2.42967	2.07707e-08	6.19845e-06	THBS3	Thrombospondin-3	GO:0003417,GO:0005509,GO:0005576,GO:0007160,GO:0008201,GO:0043931,GO:0048471,GO:0060346	growth plate cartilage development|calcium ion binding|extracellular region|cell-matrix adhesion|heparin binding|ossification involved in bone maturation|perinuclear region of cytoplasm|bone trabecula formation	path:bom04145,path:bom04151,path:bom04510,path:bom04512,path:bom05144,path:bom05165	Phagosome|PI3K-Akt signaling pathway|Focal adhesion|ECM-receptor interaction|Malaria|Human papillomavirus infection
GPC6	55.5225	95.8511	76.7486	114.863	426.569	173.689	76.0408	238.374	-1.64875	0.000752693	0.0191144	GPC6	Glypican-6	GO:0001523,GO:0005615,GO:0005634,GO:0005796,GO:0005886,GO:0006024,GO:0006027,GO:0009966,GO:0016477,GO:0043202,GO:0046658,GO:0062023,GO:0098696,GO:0098978,GO:1904929	retinoid metabolic process|extracellular space|nucleus|Golgi lumen|plasma membrane|glycosaminoglycan biosynthetic process|glycosaminoglycan catabolic process|regulation of signal transduction|cell migration|lysosomal lumen|anchored component of plasma membrane|collagen-containing extracellular matrix|regulation of neurotransmitter receptor localization to postsynaptic specialization membrane|glut…	-	-
ABCB11	24.228	76.4873	122.598	12.1489	19.2148	20.2177	74.4379	17.1938	2.10983	0.000678773	0.0176504	ABCB11	Bile salt export pump	-	-	path:bom01522,path:bom02010,path:bom04976,path:bom04979	Endocrine resistance|ABC transporters|Bile secretion|Cholesterol metabolism
SDS	86.817	54.2188	81.7323	8.83559	6.72519	21.1367	74.256	12.2325	2.58971	8.96949e-07	0.000124964	SDS	L-serine dehydratase/L-threonine deaminase	GO:0003941,GO:0004794,GO:0005737,GO:0006094,GO:0006565,GO:0006567,GO:0030170,GO:0042803,GO:0042866	L-serine ammonia-lyase activity|L-threonine ammonia-lyase activity|cytoplasm|gluconeogenesis|L-serine catabolic process|threonine catabolic process|pyridoxal phosphate binding|protein homodimerization activity|pyruvate biosynthetic process	path:bom00260,path:bom00270,path:bom00290	Glycine, serine and threonine metabolism|Cysteine and methionine metabolism|Valine, leucine and isoleucine biosynthesis
TMEM255A	57.5415	106.501	56.8139	100.505	242.107	191.149	73.6189	177.92	-1.27374	0.00246237	0.0412017	TMEM255A	Transmembrane protein 255A	GO:0009617,GO:0016021	response to bacterium|integral component of membrane	-	-
ETV1	80.76	100.692	34.8857	147.996	152.758	208.61	72.1126	169.788	-1.23557	0.00239891	0.0406998	ETV1	ETS translocation variant 1	GO:0000978,GO:0000981,GO:0001077,GO:0005634,GO:0006357,GO:0006366,GO:0007411,GO:0007517,GO:0007638,GO:0030154,GO:0048935	RNA polymerase II proximal promoter sequence-specific DNA binding|DNA-binding transcription factor activity, RNA polymerase II-specific|proximal promoter DNA-binding transcription activator activity, RNA polymerase II-specific|nucleus|regulation of transcription by RNA polymerase II|transcription by RNA polymerase II|axon guidance|muscle organ development|mechanosensory behavior|cell differentiat…	path:bom05202	Transcriptional misregulation in cancer
TSPAN18	66.627	103.597	44.8531	144.683	154.679	153.471	71.6923	150.944	-1.07337	0.00202221	0.0363924	TSPAN18	Tetraspanin-18	GO:0005887,GO:0007166	integral component of plasma membrane|cell surface receptor signaling pathway	-	-
FBLN7	56.532	70.6781	86.716	83.9381	355.474	249.965	71.3087	229.792	-1.68928	0.000538876	0.0151544	FBLN7	Fibulin-7	GO:0005509,GO:0005576,GO:0005925,GO:0007155,GO:0008201	calcium ion binding|extracellular region|focal adhesion|cell adhesion|heparin binding	-	-
LOC102267824	76.722	60.9962	73.7584	36.4468	13.4504	31.2456	70.4922	27.0476	1.38663	0.00179405	0.033865	KRT5	Keratin, type II cytoskeletal 5	GO:0005198,GO:0045095	structural molecule activity|keratin filament	-	-
PDE3A	55.5225	89.0738	64.7878	93.8781	245.95	147.038	69.7947	162.289	-1.21821	0.00311859	0.0474538	PDE3A	cGMP-inhibited 3',5'-cyclic phosphodiesterase A	-	-	path:bom00230,path:bom04022,path:bom04024,path:bom04924,path:bom05032	Purine metabolism|cGMP-PKG signaling pathway|cAMP signaling pathway|Renin secretion|Morphine addiction
DSC1	57.5415	75.5191	72.7617	23.1934	24.0185	9.18988	68.6074	18.8006	1.87606	4.64182e-05	0.0026401	DSC1	Desmocollin-1	GO:0005509,GO:0005886,GO:0007156,GO:0016021,GO:0016339,GO:0030057	calcium ion binding|plasma membrane|homophilic cell adhesion via plasma membrane adhesion molecules|integral component of membrane|calcium-dependent cell-cell adhesion via plasma membrane cell adhesion molecules|desmosome	-	-
SHISA3	50.475	46.4733	107.647	85.0425	471.724	374.028	68.1986	310.265	-2.1866	0.000156891	0.00618844	SHISA3	Protein shisa-3 homolog	GO:0005789,GO:0007275,GO:0016021	endoplasmic reticulum membrane|multicellular organism development|integral component of membrane	-	-
FAT3	33.3135	131.674	34.8857	234.143	244.989	303.266	66.6245	260.799	-1.96776	0.000123544	0.00522292	FAT3	Protocadherin Fat 3	GO:0005509,GO:0005886,GO:0007156,GO:0007275,GO:0016021	calcium ion binding|plasma membrane|homophilic cell adhesion via plasma membrane adhesion molecules|multicellular organism development|integral component of membrane	-	-
LOC102282962	57.5415	78.4236	63.7911	29.8201	26.9008	37.6785	66.5854	31.4665	1.07958	0.00262811	0.0427887	APOL2	Apolipoprotein L2	GO:0005102,GO:0005576,GO:0005789,GO:0006629,GO:0006869,GO:0006953,GO:0007275,GO:0008035,GO:0008203,GO:0008289,GO:0016020,GO:0042157,GO:0060135	signaling receptor binding|extracellular region|endoplasmic reticulum membrane|lipid metabolic process|lipid transport|acute-phase response|multicellular organism development|high-density lipoprotein particle binding|cholesterol metabolic process|lipid binding|membrane|lipoprotein metabolic process|maternal process involved in female pregnancy	-	-
LOC102282987	43.4085	90.042	65.7845	92.7737	239.225	149.795	66.4117	160.598	-1.2745	0.00339644	0.0498342	TMEM45A	Transmembrane protein 45A	GO:0016021	integral component of membrane	-	-
CDH19	78.741	79.3918	38.8727	107.132	154.679	191.149	65.6685	150.987	-1.20255	0.00180955	0.0340518	CDH19	Cadherin-19	GO:0005509,GO:0005886,GO:0005913,GO:0007043,GO:0007156,GO:0008092,GO:0009986,GO:0016021,GO:0016339,GO:0016342,GO:0034332,GO:0042803,GO:0044331,GO:0045296,GO:0098609	calcium ion binding|plasma membrane|cell-cell adherens junction|cell-cell junction assembly|homophilic cell adhesion via plasma membrane adhesion molecules|cytoskeletal protein binding|cell surface|integral component of membrane|calcium-dependent cell-cell adhesion via plasma membrane cell adhesion molecules|catenin complex|adherens junction organization|protein homodimerization activity|cell-cel…	-	-
KCNG1	64.608	111.342	18.938	280.53	196.952	239.856	64.9627	239.113	-1.87899	0.000313566	0.0102625	KCNG1	Potassium voltage-gated channel subfamily G member 1	GO:0005249,GO:0005251,GO:0005267,GO:0005886,GO:0006813,GO:0008076,GO:0016021,GO:0051260,GO:0071805,GO:1902259	voltage-gated potassium channel activity|delayed rectifier potassium channel activity|potassium channel activity|plasma membrane|potassium ion transport|voltage-gated potassium channel complex|integral component of membrane|protein homooligomerization|potassium ion transmembrane transport|regulation of delayed rectifier potassium channel activity	-	-
MDK	52.494	75.5191	66.7813	80.6247	375.65	147.038	64.9314	201.104	-1.63162	0.00193292	0.0354938	MDK	Midkine	GO:0001662,GO:0005576,GO:0005737,GO:0007165,GO:0007219,GO:0007399,GO:0007614,GO:0008083,GO:0008201,GO:0009611,GO:0016477,GO:0021542,GO:0021681,GO:0021987,GO:0030154,GO:0030325,GO:0030421,GO:0042493,GO:0042995,GO:0043524,GO:0045893,GO:0050795,GO:0051384,GO:0051781	behavioral fear response|extracellular region|cytoplasm|signal transduction|Notch signaling pathway|nervous system development|short-term memory|growth factor activity|heparin binding|response to wounding|cell migration|dentate gyrus development|cerebellar granular layer development|cerebral cortex development|cell differentiation|adrenal gland development|defecation|response to drug|cell project…	-	-
PLAC9	35.3325	80.36	75.7519	171.19	289.183	192.987	63.8148	217.787	-1.77064	3.67033e-06	0.000374078	PLAC9	Placenta-specific protein 9	GO:0005576	extracellular region	-	-
LOC102269594	54.513	72.6145	62.7943	133.638	212.324	85.4659	63.3073	143.809	-1.1831	0.00254848	0.0420209	NR3C2	Mineralocorticoid receptor	-	-	path:bom04960	Aldosterone-regulated sodium reabsorption
TIMP4	55.5225	77.4555	54.8204	109.34	191.188	143.362	62.5995	147.963	-1.24184	0.000162328	0.00628857	TIMP4	Metalloproteinase inhibitor 4	GO:0002020,GO:0005615,GO:0008191,GO:0009725,GO:0010033,GO:0010951,GO:0031012,GO:0034097,GO:0046872,GO:0051045	protease binding|extracellular space|metalloendopeptidase inhibitor activity|response to hormone|response to organic substance|negative regulation of endopeptidase activity|extracellular matrix|response to cytokine|metal ion binding|negative regulation of membrane protein ectodomain proteolysis	-	-
ZNF25	64.608	86.1692	36.8792	96.087	202.717	150.714	62.5521	149.839	-1.26103	0.0026454	0.0427887	ZNF25	Zinc finger protein 25	GO:0000981,GO:0003677,GO:0005634,GO:0046872	DNA-binding transcription factor activity, RNA polymerase II-specific|DNA binding|nucleus|metal ion binding	path:bom05168	Herpes simplex virus 1 infection
FADS2	61.5795	90.042	33.889	182.234	259.4	231.585	61.8368	224.406	-1.85926	7.17751e-07	0.000108998	FADS2	Fatty acid desaturase 2	GO:0004768,GO:0005789,GO:0006636,GO:0016021	stearoyl-CoA 9-desaturase activity|endoplasmic reticulum membrane|unsaturated fatty acid biosynthetic process|integral component of membrane	path:bom00592,path:bom01040,path:bom03320	alpha-Linolenic acid metabolism|Biosynthesis of unsaturated fatty acids|PPAR signaling pathway
SEMA6C	69.6555	76.4873	36.8792	132.534	235.382	141.524	61.0073	169.813	-1.47719	0.000139732	0.00571144	SEMA6C	Semaphorin-6C	GO:0001755,GO:0005615,GO:0005737,GO:0005887,GO:0007411,GO:0009986,GO:0030215,GO:0030335,GO:0030517,GO:0038191,GO:0045499,GO:0048843,GO:0050919,GO:0071526	neural crest cell migration|extracellular space|cytoplasm|integral component of plasma membrane|axon guidance|cell surface|semaphorin receptor binding|positive regulation of cell migration|negative regulation of axon extension|neuropilin binding|chemorepellent activity|negative regulation of axon extension involved in axon guidance|negative chemotaxis|semaphorin-plexin signaling pathway	path:bom04360	Axon guidance
DNAH17	70.665	45.5051	66.7813	17.6712	17.2934	32.1646	60.9838	22.3764	1.43925	0.00118472	0.0263414	DNAH17	Dynein heavy chain 17, axonemal	GO:0003777,GO:0005524,GO:0005858,GO:0005874,GO:0007018,GO:0008569,GO:0030286,GO:0045503,GO:0045505,GO:0051959,GO:0060285	microtubule motor activity|ATP binding|axonemal dynein complex|microtubule|microtubule-based movement|ATP-dependent microtubule motor activity, minus-end-directed|dynein complex|dynein light chain binding|dynein intermediate chain binding|dynein light intermediate chain binding|cilium-dependent cell motility	path:bom05016	Huntington disease
C1QTNF2	50.475	84.2328	47.8433	136.952	294.948	230.666	60.8504	220.855	-1.86006	1.24965e-06	0.000160824	C1QTNF2	Complement C1q tumor necrosis factor-related protein 2	GO:0000187,GO:0005102,GO:0005581,GO:0005615,GO:0042802,GO:0045725,GO:0046321,GO:0046326,GO:0051260,GO:0070208	activation of MAPK activity|signaling receptor binding|collagen trimer|extracellular space|identical protein binding|positive regulation of glycogen biosynthetic process|positive regulation of fatty acid oxidation|positive regulation of glucose import|protein homooligomerization|protein heterotrimerization	-	-
SLC1A3	64.608	48.4097	68.7747	135.847	160.444	158.985	60.5975	151.759	-1.32649	9.08108e-07	0.000125368	SLC1A3	Excitatory amino acid transporter 1	GO:0005314,GO:0005887,GO:0006537,GO:0007605,GO:0009416,GO:0009449,GO:0009611,GO:0009986,GO:0010035,GO:0015501,GO:0015813,GO:0016595,GO:0021545,GO:0031223,GO:0043005,GO:0043025,GO:0043200,GO:0046677,GO:0046872,GO:0048667,GO:0050806,GO:0050885,GO:0070779,GO:0071805,GO:0098712,GO:0140009,GO:1902476	high-affinity glutamate transmembrane transporter activity|integral component of plasma membrane|glutamate biosynthetic process|sensory perception of sound|response to light stimulus|gamma-aminobutyric acid biosynthetic process|response to wounding|cell surface|response to inorganic substance|glutamate:sodium symporter activity|L-glutamate transmembrane transport|glutamate binding|cranial nerve d…	path:bom04721,path:bom04724	Synaptic vesicle cycle|Glutamatergic synapse
MAB21L3	53.5035	49.3779	78.7421	13.2534	13.4504	24.8127	60.5411	17.1721	1.80956	9.94393e-05	0.00453479	MAB21L3	Protein mab-21-like 3	-	-	-	-
COL21A1	61.5795	59.0598	60.8008	136.952	442.902	185.636	60.48	255.163	-2.07769	3.19502e-06	0.000332326	COL21A1	Collagen alpha-1(XXI) chain	GO:0003429,GO:0005576,GO:0005581,GO:0005615,GO:0005788,GO:0005829,GO:0030020,GO:0031012,GO:0062023	growth plate cartilage chondrocyte morphogenesis|extracellular region|collagen trimer|extracellular space|endoplasmic reticulum lumen|cytosol|extracellular matrix structural constituent conferring tensile strength|extracellular matrix|collagen-containing extracellular matrix	path:bom04974	Protein digestion and absorption
LOC102271974	86.817	39.6959	53.8237	3.31335	4.80371	15.6228	60.1122	7.91328	2.90471	1.00367e-05	0.000842084	-	Growth-regulated protein homolog alpha	GO:0005615,GO:0006954,GO:0006955,GO:0008009,GO:0008083,GO:0030593,GO:0030595,GO:0061844,GO:0070098,GO:0071222	extracellular space|inflammatory response|immune response|chemokine activity|growth factor activity|neutrophil chemotaxis|leukocyte chemotaxis|antimicrobial humoral immune response mediated by antimicrobial peptide|chemokine-mediated signaling pathway|cellular response to lipopolysaccharide	path:bom04060,path:bom04061,path:bom04062,path:bom04621,path:bom04657,path:bom04668,path:bom05132,path:bom05134,path:bom05167	Cytokine-cytokine receptor interaction|Viral protein interaction with cytokine and cytokine receptor|Chemokine signaling pathway|NOD-like receptor signaling pathway|IL-17 signaling pathway|TNF signaling pathway|Salmonella infection|Legionellosis|Kaposi sarcoma-associated herpesvirus infection
CACNA1G	55.5225	48.4097	75.7519	94.9826	208.481	148.876	59.8947	150.78	-1.33398	0.000426206	0.012842	CACNA1G	Voltage-dependent T-type calcium channel subunit alpha-1G	GO:0005737,GO:0005886,GO:0005891,GO:0007268,GO:0008332,GO:0010045,GO:0019228,GO:0034765,GO:0042391,GO:0045956,GO:0060371,GO:0070509,GO:0070588,GO:0086002,GO:0086010,GO:0086015,GO:0086016,GO:0086018,GO:0086027,GO:0086045,GO:0086046,GO:0086056,GO:0086059,GO:0086091,GO:0097110	cytoplasm|plasma membrane|voltage-gated calcium channel complex|chemical synaptic transmission|low voltage-gated calcium channel activity|response to nickel cation|neuronal action potential|regulation of ion transmembrane transport|regulation of membrane potential|positive regulation of calcium ion-dependent exocytosis|regulation of atrial cardiac muscle cell membrane depolarization|calcium ion i…	path:bom04010,path:bom04020,path:bom04713,path:bom04925,path:bom04927,path:bom04930,path:bom04934	MAPK signaling pathway|Calcium signaling pathway|Circadian entrainment|Aldosterone synthesis and secretion|Cortisol synthesis and secretion|Type II diabetes mellitus|Cushing syndrome
SARDH	56.532	84.2328	38.8727	101.609	297.83	158.985	59.8792	186.141	-1.63667	0.000450171	0.0133002	SARDH	Sarcosine dehydrogenase, mitochondrial	GO:0005737,GO:0005739,GO:0005759,GO:0008480,GO:0016491,GO:0042426,GO:1901053	cytoplasm|mitochondrion|mitochondrial matrix|sarcosine dehydrogenase activity|oxidoreductase activity|choline catabolic process|sarcosine catabolic process	path:bom00260	Glycine, serine and threonine metabolism
CHAC1	66.627	47.4415	63.7911	19.8801	7.68593	20.2177	59.2865	15.9279	1.89938	9.13664e-05	0.00428238	CHAC1	Glutathione-specific gamma-glutamylcyclotransferase 1	GO:0003839,GO:0005112,GO:0005737,GO:0005802,GO:0005829,GO:0006750,GO:0006751,GO:0006986,GO:0007219,GO:0010955,GO:0022008,GO:0045746,GO:0061928,GO:0070059	gamma-glutamylcyclotransferase activity|Notch binding|cytoplasm|trans-Golgi network|cytosol|glutathione biosynthetic process|glutathione catabolic process|response to unfolded protein|Notch signaling pathway|negative regulation of protein processing|neurogenesis|negative regulation of Notch signaling pathway|glutathione specific gamma-glutamylcyclotransferase activity|intrinsic apoptotic signalin…	path:bom00480	Glutathione metabolism
SPP1	35.3325	66.8053	73.7584	75.1025	741.693	506.362	58.6321	441.052	-2.91142	5.76192e-06	0.000526536	SPP1	Osteopontin	GO:0001649,GO:0005125,GO:0005576,GO:0005615,GO:0007155,GO:0031214,GO:0045780,GO:0050840	osteoblast differentiation|cytokine activity|extracellular region|extracellular space|cell adhesion|biomineral tissue development|positive regulation of bone resorption|extracellular matrix binding	path:bom04151,path:bom04371,path:bom04510,path:bom04512,path:bom04620,path:bom05165	PI3K-Akt signaling pathway|Apelin signaling pathway|Focal adhesion|ECM-receptor interaction|Toll-like receptor signaling pathway|Human papillomavirus infection
TUBB4A	65.6175	60.028	48.84	128.116	150.836	146.119	58.1618	141.691	-1.28581	1.32208e-06	0.000164567	TUBB4A	Tubulin beta-4A chain	GO:0003924,GO:0005200,GO:0005525,GO:0005737,GO:0005874,GO:0007017	GTPase activity|structural constituent of cytoskeleton|GTP binding|cytoplasm|microtubule|microtubule-based process	path:bom04145,path:bom04540	Phagosome|Gap junction
CHL1	62.589	77.4555	33.889	151.309	181.58	124.063	57.9778	152.318	-1.39258	0.000148396	0.00597756	CHL1	Neural cell adhesion molecule L1-like protein	GO:0001764,GO:0002020,GO:0005886,GO:0007155,GO:0007165,GO:0007411,GO:0008344,GO:0016021,GO:0030425,GO:0035640,GO:0043524,GO:0045177,GO:0050890,GO:0070062	neuron migration|protease binding|plasma membrane|cell adhesion|signal transduction|axon guidance|adult locomotory behavior|integral component of membrane|dendrite|exploration behavior|negative regulation of neuron apoptotic process|apical part of cell|cognition|extracellular exosome	-	-
ANKRD6	47.4465	53.2506	72.7617	168.981	132.582	119.468	57.8196	140.344	-1.2774	3.11647e-05	0.0019802	ANKRD6	Ankyrin repeat domain-containing protein 6	GO:0005634,GO:0005737,GO:0043231,GO:0090090,GO:2000096	nucleus|cytoplasm|intracellular membrane-bounded organelle|negative regulation of canonical Wnt signaling pathway|positive regulation of Wnt signaling pathway, planar cell polarity pathway	-	-
NOXO1	52.494	44.5369	72.7617	217.576	126.818	108.441	56.5975	150.945	-1.41318	0.000195993	0.00731289	NOXO1	NADPH oxidase organizer 1	GO:0005543,GO:0005886,GO:0006801,GO:0010310,GO:0016176,GO:0019899,GO:0022617,GO:0035091,GO:0043020,GO:0060263	phospholipid binding|plasma membrane|superoxide metabolic process|regulation of hydrogen peroxide metabolic process|superoxide-generating NADPH oxidase activator activity|enzyme binding|extracellular matrix disassembly|phosphatidylinositol binding|NADPH oxidase complex|regulation of respiratory burst	-	-
LOC102267436	85.8075	30.014	53.8237	16.5667	13.4504	22.9747	56.5484	17.6639	1.67518	0.00179914	0.033898	ALDH3B1	Aldehyde dehydrogenase family 3 member B1	GO:0004028,GO:0004030,GO:0005886,GO:0006068,GO:0006081	3-chloroallyl aldehyde dehydrogenase activity|aldehyde dehydrogenase [NAD(P)+] activity|plasma membrane|ethanol catabolic process|cellular aldehyde metabolic process	path:bom00010,path:bom00340,path:bom00350,path:bom00360,path:bom00410,path:bom00980,path:bom00982,path:bom05204	Glycolysis / Gluconeogenesis|Histidine metabolism|Tyrosine metabolism|Phenylalanine metabolism|beta-Alanine metabolism|Metabolism of xenobiotics by cytochrome P450|Drug metabolism - cytochrome P450|Chemical carcinogenesis
PRPH	70.665	61.9644	36.8792	219.785	249.793	161.742	56.5029	210.44	-1.89656	1.31559e-08	4.64619e-06	PRPH	Peripherin	GO:0005198,GO:0045098	structural molecule activity|type III intermediate filament	path:bom05014	Amyotrophic lateral sclerosis (ALS)
PLCE1	67.6365	64.8689	33.889	138.056	178.698	102.927	55.4648	139.894	-1.3342	0.000427453	0.0128541	PLCE1	1-phosphatidylinositol 4,5-bisphosphate phosphodiesterase epsilon-1	GO:0000139,GO:0000187,GO:0001558,GO:0004435,GO:0004629,GO:0005085,GO:0005829,GO:0005886,GO:0006651,GO:0006940,GO:0007010,GO:0007173,GO:0007200,GO:0007204,GO:0007265,GO:0007507,GO:0008277,GO:0008283,GO:0016042,GO:0017016,GO:0019722,GO:0019899,GO:0032835,GO:0043647,GO:0045859,GO:0046578,GO:0046872,GO:0048016	Golgi membrane|activation of MAPK activity|regulation of cell growth|phosphatidylinositol phospholipase C activity|phospholipase C activity|guanyl-nucleotide exchange factor activity|cytosol|plasma membrane|diacylglycerol biosynthetic process|regulation of smooth muscle contraction|cytoskeleton organization|epidermal growth factor receptor signaling pathway|phospholipase C-activating G protein-co…	path:bom00562,path:bom04014,path:bom04015,path:bom04020,path:bom04024,path:bom04070,path:bom04919,path:bom04933,path:bom05205	Inositol phosphate metabolism|Ras signaling pathway|Rap1 signaling pathway|Calcium signaling pathway|cAMP signaling pathway|Phosphatidylinositol signaling system|Thyroid hormone signaling pathway|AGE-RAGE signaling pathway in diabetic complications|Proteoglycans in cancer
HLX	33.3135	61.9644	70.7682	146.892	102.799	137.848	55.3487	129.18	-1.22133	0.000773961	0.019395	HLX	H2.0-like homeobox protein	GO:0001889,GO:0005634,GO:0006355,GO:0007519,GO:0008284,GO:0030154,GO:0043565,GO:0045627,GO:0045629,GO:0046622,GO:0048484,GO:0048557	liver development|nucleus|regulation of transcription, DNA-templated|skeletal muscle tissue development|positive regulation of cell proliferation|cell differentiation|sequence-specific DNA binding|positive regulation of T-helper 1 cell differentiation|negative regulation of T-helper 2 cell differentiation|positive regulation of organ growth|enteric nervous system development|embryonic digestive t…	-	-
FAM81A	72.684	47.4415	45.8498	13.2534	16.3326	25.7317	55.3251	18.4392	1.57618	0.000673911	0.0175842	FAM81A	Protein FAM81A	-	-	-	-
IGFBP2	19.1805	31.9504	114.625	244.083	328.574	92.8178	55.2518	221.825	-2.00515	0.00219203	0.0382986	IGFBP2	Insulin-like growth factor-binding protein 2	GO:0001558,GO:0005576,GO:0005615,GO:0031994,GO:0031995,GO:0032868,GO:0042104,GO:0043567	regulation of cell growth|extracellular region|extracellular space|insulin-like growth factor I binding|insulin-like growth factor II binding|response to insulin|positive regulation of activated T cell proliferation|regulation of insulin-like growth factor receptor signaling pathway	-	-
KCND1	60.57	59.0598	44.8531	96.087	134.504	140.605	54.8276	123.732	-1.17646	0.000122625	0.00520162	KCND1	Potassium voltage-gated channel subfamily D member 1	GO:0005249,GO:0008076,GO:0016021,GO:0030425,GO:0034765,GO:0046872,GO:0051260,GO:0071805	voltage-gated potassium channel activity|voltage-gated potassium channel complex|integral component of membrane|dendrite|regulation of ion transmembrane transport|metal ion binding|protein homooligomerization|potassium ion transmembrane transport	-	-
TUSC3	39.3705	58.0916	63.7911	93.8781	149.876	113.036	53.7511	118.93	-1.14661	0.00072138	0.0185347	TUSC3	Tumor suppressor candidate 3	GO:0005739,GO:0008250,GO:0015095,GO:0015693,GO:0016021,GO:0018279,GO:0050890,GO:0062062	mitochondrion|oligosaccharyltransferase complex|magnesium ion transmembrane transporter activity|magnesium ion transport|integral component of membrane|protein N-linked glycosylation via asparagine|cognition|oligosaccharyltransferase complex binding	path:bom00510,path:bom04141	N-Glycan biosynthesis|Protein processing in endoplasmic reticulum
LOC102271020	53.5035	42.6005	60.8008	2.2089	4.80371	6.43292	52.3016	4.48184	3.5177	2.08641e-09	1.05848e-06	-	Calcium-activated chloride channel regulator 1	GO:0005229,GO:0005887,GO:0006816,GO:0008237,GO:0016324,GO:0046872	intracellular calcium activated chloride channel activity|integral component of plasma membrane|calcium ion transport|metallopeptidase activity|apical plasma membrane|metal ion binding	path:bom04924,path:bom04972	Renin secretion|Pancreatic secretion
UCHL1	69.6555	50.346	33.889	165.667	158.522	130.496	51.2969	151.562	-1.5627	3.09457e-06	0.000326348	UCHL1	Ubiquitin carboxyl-terminal hydrolase isozyme L1	GO:0002931,GO:0004197,GO:0004843,GO:0005654,GO:0005737,GO:0005789,GO:0005829,GO:0005886,GO:0006511,GO:0007412,GO:0007628,GO:0008242,GO:0008283,GO:0016579,GO:0016874,GO:0019896,GO:0031625,GO:0031694,GO:0042755,GO:0043025,GO:0043130,GO:0043209,GO:0043407,GO:0044306,GO:0048747,GO:0050905,GO:1904115	response to ischemia|cysteine-type endopeptidase activity|thiol-dependent ubiquitin-specific protease activity|nucleoplasm|cytoplasm|endoplasmic reticulum membrane|cytosol|plasma membrane|ubiquitin-dependent protein catabolic process|axon target recognition|adult walking behavior|omega peptidase activity|cell proliferation|protein deubiquitination|ligase activity|axonal transport of mitochondrion…	path:bom05012	Parkinson disease
TET1	48.456	78.4236	25.9151	189.965	208.481	174.608	50.9316	191.018	-1.90574	1.42247e-06	0.000174206	TET1	Methylcytosine dioxygenase TET1	GO:0000981,GO:0001826,GO:0003677,GO:0005506,GO:0005634,GO:0006211,GO:0006325,GO:0006493,GO:0008270,GO:0008284,GO:0019827,GO:0031062,GO:0045944,GO:0070579,GO:0080111,GO:0090310	DNA-binding transcription factor activity, RNA polymerase II-specific|inner cell mass cell differentiation|DNA binding|iron ion binding|nucleus|5-methylcytosine catabolic process|chromatin organization|protein O-linked glycosylation|zinc ion binding|positive regulation of cell proliferation|stem cell population maintenance|positive regulation of histone methylation|positive regulation of transcri…	-	-
PI15	17.1615	68.7417	65.7845	132.534	633.129	158.066	50.5626	307.91	-2.60612	7.09872e-05	0.00353447	PI15	Peptidase inhibitor 15	GO:0005615,GO:0007275,GO:0030414,GO:0070062	extracellular space|multicellular organism development|peptidase inhibitor activity|extracellular exosome	-	-
HIF3A	27.2565	77.4555	44.8531	86.147	472.685	416.302	49.855	325.044	-2.70474	5.10997e-06	0.000486152	HIF3A	Hypoxia-inducible factor 3-alpha	-	-	-	-
LOC102267889	41.3895	66.8053	39.8694	82.8336	225.774	91.8988	49.3547	133.502	-1.43585	0.00257202	0.0422255	Tmtc2	Transmembrane and TPR repeat-containing protein 2	GO:0005783,GO:0005789,GO:0016021,GO:0055074	endoplasmic reticulum|endoplasmic reticulum membrane|integral component of membrane|calcium ion homeostasis	-	-
TIAM2	46.437	72.6145	27.9086	117.072	161.405	119.468	48.9867	132.648	-1.43639	0.00030664	0.0101452	TIAM2	T-lymphoma invasion and metastasis-inducing protein 2	GO:0005085,GO:0005089,GO:0005096,GO:0005829,GO:0007186,GO:0016020,GO:0019216,GO:0030027,GO:0030175,GO:0030426,GO:0035023,GO:0035556,GO:0043065,GO:0051056,GO:0070062	guanyl-nucleotide exchange factor activity|Rho guanyl-nucleotide exchange factor activity|GTPase activator activity|cytosol|G protein-coupled receptor signaling pathway|membrane|regulation of lipid metabolic process|lamellipodium|filopodium|growth cone|regulation of Rho protein signal transduction|intracellular signal transduction|positive regulation of apoptotic process|regulation of small GTPas…	-	-
FLRT3	55.5225	45.5051	45.8498	181.13	180.619	165.418	48.9591	175.722	-1.84385	2.53754e-13	5.36213e-10	FLRT3	Leucine-rich repeat transmembrane protein FLRT3	GO:0003345,GO:0005104,GO:0005615,GO:0005789,GO:0005829,GO:0005886,GO:0005887,GO:0005911,GO:0005925,GO:0007411,GO:0007416,GO:0007507,GO:0008543,GO:0030054,GO:0030674,GO:0031012,GO:0031175,GO:0042803,GO:0043679,GO:0044295,GO:0045499,GO:0048598,GO:0048678,GO:0051965,GO:0060322,GO:0097060,GO:0098742,GO:0098978,GO:0099055,GO:0099560,GO:1990138	proepicardium cell migration involved in pericardium morphogenesis|fibroblast growth factor receptor binding|extracellular space|endoplasmic reticulum membrane|cytosol|plasma membrane|integral component of plasma membrane|cell-cell junction|focal adhesion|axon guidance|synapse assembly|heart development|fibroblast growth factor receptor signaling pathway|cell junction|protein binding, bridging|ex…	-	-
CHGB	65.6175	50.346	30.8988	155.727	179.659	100.17	48.9541	145.185	-1.56793	5.20394e-05	0.0028842	CHGB	Secretogranin-1	GO:0005615,GO:0030141,GO:0030658	extracellular space|secretory granule|transport vesicle membrane	-	-
EEF1A2	66.627	52.2824	27.9086	174.503	169.091	104.765	48.9393	149.453	-1.60974	5.45616e-05	0.00298047	EEF1A2	Elongation factor 1-alpha 2	-	-	path:bom03013,path:bom05134	RNA transport|Legionellosis
PLIN1	60.57	45.5051	39.8694	236.352	93.1919	84.5469	48.6482	138.03	-1.50211	0.00138171	0.0287041	PLIN1	Perilipin-1	-	-	path:bom03320,path:bom04371,path:bom04714,path:bom04923	PPAR signaling pathway|Apelin signaling pathway|Thermogenesis|Regulation of lipolysis in adipocytes
PRDM11	54.513	55.187	32.8923	92.7737	113.368	81.7899	47.5308	95.977	-1.01343	0.00321584	0.0482091	PRDM11	PR domain-containing protein 11	GO:0000977,GO:0001047,GO:0003682,GO:0005634,GO:0005829,GO:0008168,GO:0030308,GO:0031490,GO:0043408,GO:0043565,GO:0045892,GO:0045893,GO:0051726,GO:2000271	RNA polymerase II regulatory region sequence-specific DNA binding|core promoter binding|chromatin binding|nucleus|cytosol|methyltransferase activity|negative regulation of cell growth|chromatin DNA binding|regulation of MAPK cascade|sequence-specific DNA binding|negative regulation of transcription, DNA-templated|positive regulation of transcription, DNA-templated|regulation of cell cycle|positiv…	-	-
LOC102278419	12.114	84.2328	44.8531	0	5.76445	6.43292	47.0666	4.06579	3.50862	0.00022115	0.00795826	PGY2	Multidrug resistance protein 2	GO:0005524,GO:0008559,GO:0016021	ATP binding|xenobiotic transmembrane transporting ATPase activity|integral component of membrane	path:bom02010,path:bom04976,path:bom05206,path:bom05226	ABC transporters|Bile secretion|MicroRNAs in cancer|Gastric cancer
LRRN1	54.513	68.7417	17.9412	220.89	122.014	168.175	47.0653	170.36	-1.85443	0.000113404	0.00497677	LRRN1	Leucine-rich repeat neuronal protein 1	GO:0005615,GO:0016021,GO:0031012,GO:0051965	extracellular space|integral component of membrane|extracellular matrix|positive regulation of synapse assembly	-	-
SSC5D	43.4085	73.5827	22.9249	156.832	394.865	238.937	46.6387	263.544	-2.49805	2.01275e-07	3.9583e-05	SSC5D	Soluble scavenger receptor cysteine-rich domain-containing protein SSC5D	GO:0001968,GO:0005044,GO:0005615,GO:0005622,GO:0005737,GO:0007275,GO:0009897,GO:0042494,GO:0043236,GO:0045087,GO:0050829,GO:0050830,GO:0050840,GO:0062023,GO:2000483	fibronectin binding|scavenger receptor activity|extracellular space|intracellular|cytoplasm|multicellular organism development|external side of plasma membrane|detection of bacterial lipoprotein|laminin binding|innate immune response|defense response to Gram-negative bacterium|defense response to Gram-positive bacterium|extracellular matrix binding|collagen-containing extracellular matrix|negativ…	-	-
PMEL	46.437	58.0916	34.8857	75.1025	108.564	123.144	46.4714	102.27	-1.13975	0.00139005	0.0288379	PMEL	Melanocyte protein PMEL	GO:0005576,GO:0005771,GO:0005789,GO:0005794,GO:0005887,GO:0032438,GO:0042438,GO:0042470	extracellular region|multivesicular body|endoplasmic reticulum membrane|Golgi apparatus|integral component of plasma membrane|melanosome organization|melanin biosynthetic process|melanosome	-	-
SGSM1	40.38	58.0916	37.8759	75.1025	141.229	90.9798	45.4492	102.437	-1.1731	0.0020746	0.037021	SGSM1	Small G protein signaling modulator 1	GO:0005096,GO:0005737,GO:0005794,GO:0005829,GO:0006886,GO:0017137,GO:0030659,GO:0090630	GTPase activator activity|cytoplasm|Golgi apparatus|cytosol|intracellular protein transport|Rab GTPase binding|cytoplasmic vesicle membrane|activation of GTPase activity	-	-
CDH2	31.2945	24.2048	80.7355	288.261	153.719	96.4937	45.4116	179.491	-1.98187	0.000327028	0.0106344	CDH2	Cadherin-2	GO:0005509,GO:0005737,GO:0005886,GO:0005913,GO:0007043,GO:0007156,GO:0007416,GO:0008092,GO:0009966,GO:0009986,GO:0010001,GO:0014069,GO:0014704,GO:0016339,GO:0016342,GO:0030027,GO:0030054,GO:0034332,GO:0042383,GO:0042803,GO:0043005,GO:0044331,GO:0045177,GO:0045202,GO:0045296,GO:0048514,GO:0050770,GO:0051966,GO:0097150,GO:0098609,GO:0099059,GO:0099060	calcium ion binding|cytoplasm|plasma membrane|cell-cell adherens junction|cell-cell junction assembly|homophilic cell adhesion via plasma membrane adhesion molecules|synapse assembly|cytoskeletal protein binding|regulation of signal transduction|cell surface|glial cell differentiation|postsynaptic density|intercalated disc|calcium-dependent cell-cell adhesion via plasma membrane cell adhesion mol…	path:bom04514,path:bom05412	Cell adhesion molecules (CAMs)|Arrhythmogenic right ventricular cardiomyopathy (ARVC)
VAT1L	38.361	67.7735	28.9053	209.845	198.874	135.091	45.0133	181.27	-2.00731	1.94857e-07	3.89355e-05	VAT1L	Synaptic vesicle membrane protein VAT-1 homolog-like	GO:0008270,GO:0016491	zinc ion binding|oxidoreductase activity	-	-
CLEC11A	35.3325	38.7277	58.8074	87.2514	210.402	81.7899	44.2892	126.481	-1.51471	0.00122648	0.0269104	CLEC11A	C-type lectin domain family 11 member A	-	-	-	-
SRPX2	38.361	59.0598	33.889	89.4603	133.543	125.901	43.7699	116.302	-1.41036	6.51314e-05	0.00335283	SRPX2	Sushi repeat-containing protein SRPX2	GO:0001525,GO:0005102,GO:0005615,GO:0005737,GO:0009986,GO:0030054,GO:0036458,GO:0042325,GO:0042802,GO:0048870,GO:0051965,GO:0060076,GO:0090050,GO:0097060,GO:0098609	angiogenesis|signaling receptor binding|extracellular space|cytoplasm|cell surface|cell junction|hepatocyte growth factor binding|regulation of phosphorylation|identical protein binding|cell motility|positive regulation of synapse assembly|excitatory synapse|positive regulation of cell migration involved in sprouting angiogenesis|synaptic membrane|cell-cell adhesion	-	-
ZSCAN12	45.4275	62.9326	19.9347	83.9381	128.739	107.522	42.7649	106.733	-1.31957	0.0033329	0.0493643	ZSCAN12	Zinc finger and SCAN domain-containing protein 12	GO:0003677,GO:0003700,GO:0005634,GO:0046872	DNA binding|DNA-binding transcription factor activity|nucleus|metal ion binding	-	-
LILRA6	19.1805	86.1692	21.9282	2.2089	6.72519	12.8658	42.426	7.26664	2.5314	0.00263473	0.0427887	LILRA6	Leukocyte immunoglobulin-like receptor subfamily A member 6	GO:0002250,GO:0016021	adaptive immune response|integral component of membrane	path:bom04380,path:bom04662	Osteoclast differentiation|B cell receptor signaling pathway
DISP2	40.38	44.5369	41.8629	166.772	119.132	56.0583	42.2599	113.987	-1.42857	0.00122803	0.0269104	DISP2	Protein dispatched homolog 2	GO:0005886,GO:0007224,GO:0016021	plasma membrane|smoothened signaling pathway|integral component of membrane	-	-
ACVR2B	43.4085	41.6323	37.8759	67.3714	109.525	77.195	40.9723	84.697	-1.04952	0.0022256	0.0387148	ACVR2B	Activin receptor type-2B	GO:0005024,GO:0005026,GO:0005524,GO:0005887,GO:0007179,GO:0007389,GO:0019838,GO:0032924,GO:0034713,GO:0043235,GO:0046332,GO:0046872,GO:0048179,GO:0048185	transforming growth factor beta-activated receptor activity|transforming growth factor beta receptor activity, type II|ATP binding|integral component of plasma membrane|transforming growth factor beta receptor signaling pathway|pattern specification process|growth factor binding|activin receptor signaling pathway|type I transforming growth factor beta receptor binding|receptor complex|SMAD bindin…	path:bom04060,path:bom04350,path:bom04550,path:bom05418	Cytokine-cytokine receptor interaction|TGF-beta signaling pathway|Signaling pathways regulating pluripotency of stem cells|Fluid shear stress and atherosclerosis
APOBEC1	34.323	25.173	61.7976	2.2089	4.80371	11.9468	40.4312	6.31982	2.65525	0.000230057	0.00816271	APOBEC1	C->U-editing enzyme APOBEC-1	GO:0003723,GO:0003729,GO:0004126,GO:0004131,GO:0005634,GO:0005654,GO:0005737,GO:0006396,GO:0006397,GO:0006629,GO:0006641,GO:0006970,GO:0008047,GO:0008270,GO:0010043,GO:0010332,GO:0016554,GO:0016556,GO:0017091,GO:0019904,GO:0032869,GO:0042127,GO:0042158,GO:0042953,GO:0043021,GO:0045471,GO:0048255,GO:0051592,GO:0051607,GO:0070383,GO:0080111,GO:0090209,GO:0090310,GO:0090366	RNA binding|mRNA binding|cytidine deaminase activity|cytosine deaminase activity|nucleus|nucleoplasm|cytoplasm|RNA processing|mRNA processing|lipid metabolic process|triglyceride metabolic process|response to osmotic stress|enzyme activator activity|zinc ion binding|response to zinc ion|response to gamma radiation|cytidine to uridine editing|mRNA modification|AU-rich element binding|protein domai…	-	-
LRP3	42.399	50.346	27.9086	62.9536	125.857	92.8178	40.2179	93.8762	-1.22442	0.00261701	0.0426874	LRP3	Low-density lipoprotein receptor-related protein 3	GO:0005905,GO:0006898,GO:0016021	clathrin-coated pit|receptor-mediated endocytosis|integral component of membrane	-	-
SLC6A12	14.133	40.6641	65.7845	2.2089	3.84297	3.67595	40.1939	3.24261	3.62015	8.23405e-06	0.000710467	SLC6A12	Sodium- and chloride-dependent betaine transporter	GO:0005332,GO:0005886,GO:0005887,GO:0042165,GO:0043005	gamma-aminobutyric acid:sodium symporter activity|plasma membrane|integral component of plasma membrane|neurotransmitter binding|neuron projection	path:bom04721,path:bom04727	Synaptic vesicle cycle|GABAergic synapse
MEST	29.2755	55.187	35.8825	209.845	410.237	226.071	40.115	282.051	-2.8128	2.82478e-13	5.36213e-10	MEST	Mesoderm-specific transcript homolog protein	GO:0005783,GO:0005789,GO:0010883,GO:0016021,GO:0016787	endoplasmic reticulum|endoplasmic reticulum membrane|regulation of lipid storage|integral component of membrane|hydrolase activity	-	-
LOC102278495	19.1805	64.8689	35.8825	11.0445	1.92148	11.0279	39.9773	7.99794	2.32718	0.0020579	0.0368529	TMPRSS11B	Transmembrane protease serine 11B	GO:0004252,GO:0005886,GO:0005887,GO:0008236,GO:0070062	serine-type endopeptidase activity|plasma membrane|integral component of plasma membrane|serine-type peptidase activity|extracellular exosome	-	-
OLFM1	32.304	53.2506	32.8923	141.369	98.9564	79.9519	39.4823	106.759	-1.43116	0.000191457	0.00718536	Olfm1	Noelin	GO:0003190,GO:0005615,GO:0005623,GO:0005783,GO:0010628,GO:0010629,GO:0010718,GO:0023041,GO:0030054,GO:0030424,GO:0030516,GO:0043025,GO:0043204,GO:0044295,GO:0045202,GO:0060317	atrioventricular valve formation|extracellular space|cell|endoplasmic reticulum|positive regulation of gene expression|negative regulation of gene expression|positive regulation of epithelial to mesenchymal transition|neuronal signal transduction|cell junction|axon|regulation of axon extension|neuronal cell body|perikaryon|axonal growth cone|synapse|cardiac epithelial to mesenchymal transition	-	-
DIRAS3	67.6365	40.6641	9.96735	163.458	202.717	102.008	39.4227	156.061	-1.98513	0.000670756	0.0175518	DIRAS3	GTP-binding protein Di-Ras3	-	-	-	-
SCML2	43.4085	48.4097	25.9151	68.4758	111.446	114.873	39.2444	98.2651	-1.32604	0.000686736	0.017827	SCML2	Sex comb on midleg-like protein 2	GO:0003677,GO:0003700,GO:0005634,GO:0009653,GO:0031519	DNA binding|DNA-binding transcription factor activity|nucleus|anatomical structure morphogenesis|PcG protein complex	-	-
EFNB3	31.2945	78.4236	7.97388	252.919	108.564	114.873	39.2307	158.785	-2.015	0.00296962	0.0463005	EFNB3	Ephrin-B3	GO:0001618,GO:0004713,GO:0005005,GO:0005886,GO:0005887,GO:0007267,GO:0007399,GO:0007411,GO:0007628,GO:0016198,GO:0031295,GO:0046875,GO:0048013,GO:0050771,GO:0098686,GO:0098978,GO:0099056,GO:0099061,GO:0099557	virus receptor activity|protein tyrosine kinase activity|transmembrane-ephrin receptor activity|plasma membrane|integral component of plasma membrane|cell-cell signaling|nervous system development|axon guidance|adult walking behavior|axon choice point recognition|T cell costimulation|ephrin receptor binding|ephrin receptor signaling pathway|negative regulation of axonogenesis|hippocampal mossy fi…	path:bom04360	Axon guidance
VIP	32.304	75.5191	8.97062	242.979	182.541	61.5722	38.9312	162.364	-2.0584	0.00319307	0.0480574	VIP	VIP peptides	GO:0001938,GO:0005179,GO:0005184,GO:0005576,GO:0005622,GO:0007189,GO:0007611,GO:0032812,GO:0032880,GO:0043005,GO:0043066,GO:0043204,GO:0043267,GO:0045732,GO:0048242,GO:0048255,GO:0048662,GO:0051428,GO:0051930,GO:0060406,GO:0070459,GO:0097755	positive regulation of endothelial cell proliferation|hormone activity|neuropeptide hormone activity|extracellular region|intracellular|adenylate cyclase-activating G protein-coupled receptor signaling pathway|learning or memory|positive regulation of epinephrine secretion|regulation of protein localization|neuron projection|negative regulation of apoptotic process|perikaryon|negative regulation …	path:bom04024,path:bom04080	cAMP signaling pathway|Neuroactive ligand-receptor interaction
CRISPLD1	33.3135	54.2188	27.9086	134.743	304.555	112.117	38.4803	183.805	-2.25538	1.82072e-06	0.000212688	CRISPLD1	Cysteine-rich secretory protein LCCL domain-containing 1	GO:0005615,GO:0060325,GO:0070062	extracellular space|face morphogenesis|extracellular exosome	-	-
LOC102276466	57.5415	17.4275	39.8694	4.41779	4.80371	7.3519	38.2795	5.52447	2.78298	5.82483e-05	0.00309286	ALOXE3	Hydroperoxide isomerase ALOXE3	-	-	-	-
MAP1LC3C	38.361	19.3639	56.8139	8.83559	6.72519	15.6228	38.1796	10.3945	1.87024	0.00323134	0.048346	MAP1LC3C	Microtubule-associated proteins 1A/1B light chain 3C	GO:0000045,GO:0000421,GO:0000422,GO:0005776,GO:0005829,GO:0005874,GO:0006995,GO:0008017,GO:0009267,GO:0012505,GO:0016236,GO:0031090,GO:0031410,GO:0031625,GO:0035973,GO:0036464,GO:0097352	autophagosome assembly|autophagosome membrane|autophagy of mitochondrion|autophagosome|cytosol|microtubule|cellular response to nitrogen starvation|microtubule binding|cellular response to starvation|endomembrane system|macroautophagy|organelle membrane|cytoplasmic vesicle|ubiquitin protein ligase binding|aggrephagy|cytoplasmic ribonucleoprotein granule|autophagosome maturation	path:bom04216	Ferroptosis
DLK1	11.1045	35.8231	66.7813	424.108	3599.9	817.899	37.903	1613.97	-5.41207	5.2923e-07	8.37176e-05	DLK1	Protein delta homolog 1	GO:0005509,GO:0005615,GO:0005737,GO:0016021,GO:0030154,GO:0045746	calcium ion binding|extracellular space|cytoplasm|integral component of membrane|cell differentiation|negative regulation of Notch signaling pathway	-	-
TMOD4	38.361	48.4097	26.9118	164.563	63.409	116.711	37.8942	114.894	-1.59771	0.000346065	0.0110872	TMOD4	Tropomodulin-4	GO:0005523,GO:0005865,GO:0006936,GO:0030016,GO:0030239,GO:0051015,GO:0051694	tropomyosin binding|striated muscle thin filament|muscle contraction|myofibril|myofibril assembly|actin filament binding|pointed-end actin filament capping	-	-
GABRA5	29.2755	40.6641	42.8596	1.10445	0	10.1089	37.5997	3.73777	3.3025	0.000505574	0.0144046	GABRA5	Gamma-aminobutyric acid receptor subunit alpha-5	GO:0001662,GO:0004890,GO:0005237,GO:0005254,GO:0005654,GO:0005829,GO:0005887,GO:0007165,GO:0007214,GO:0007268,GO:0007605,GO:0008306,GO:0022851,GO:0030054,GO:0032590,GO:0034220,GO:0034707,GO:0042391,GO:0043005,GO:0043524,GO:0044297,GO:0045202,GO:0045211,GO:0050877,GO:0051932,GO:0060078,GO:0060119,GO:0060384,GO:0090102,GO:0098794,GO:1902476,GO:1902711,GO:1904315	behavioral fear response|GABA-A receptor activity|inhibitory extracellular ligand-gated ion channel activity|chloride channel activity|nucleoplasm|cytosol|integral component of plasma membrane|signal transduction|gamma-aminobutyric acid signaling pathway|chemical synaptic transmission|sensory perception of sound|associative learning|GABA-gated chloride ion channel activity|cell junction|dendrite …	-	-
TRPM3	32.304	30.014	47.8433	85.0425	186.384	133.253	36.7204	134.893	-1.87929	3.04899e-06	0.00032379	TRPM3	Transient receptor potential cation channel subfamily M member 3	GO:0005227,GO:0005261,GO:0005262,GO:0005886,GO:0006812,GO:0016021,GO:0016048,GO:0050951,GO:0051262,GO:0070588	calcium activated cation channel activity|cation channel activity|calcium channel activity|plasma membrane|cation transport|integral component of membrane|detection of temperature stimulus|sensory perception of temperature stimulus|protein tetramerization|calcium ion transmembrane transport	-	-
LOC102265086	38.361	28.0776	42.8596	5.52224	18.2541	6.43292	36.4327	10.0698	1.84755	0.0028321	0.045082	CLEC2A	C-type lectin domain family 2 member A	GO:0005886,GO:0016021,GO:0030246,GO:0042267,GO:0042803	plasma membrane|integral component of membrane|carbohydrate binding|natural killer cell mediated cytotoxicity|protein homodimerization activity	-	-
UGGT2	39.3705	34.855	32.8923	83.9381	123.936	118.549	35.7059	108.808	-1.61027	6.7462e-07	0.000103483	UGGT2	UDP-glucose:glycoprotein glucosyltransferase 2	GO:0003980,GO:0005783,GO:0005788,GO:0005793,GO:0018279,GO:0032991,GO:0044322,GO:0051082,GO:0071712,GO:1904380	UDP-glucose:glycoprotein glucosyltransferase activity|endoplasmic reticulum|endoplasmic reticulum lumen|endoplasmic reticulum-Golgi intermediate compartment|protein N-linked glycosylation via asparagine|protein-containing complex|endoplasmic reticulum quality control compartment|unfolded protein binding|ER-associated misfolded protein catabolic process|endoplasmic reticulum mannose trimming	path:bom04141	Protein processing in endoplasmic reticulum
VIT	31.2945	55.187	19.9347	60.7447	170.051	138.767	35.4721	123.188	-1.79661	0.000487418	0.0140721	VIT	Vitrin	GO:0003429,GO:0005539,GO:0005614,GO:0005615,GO:0010811,GO:0021510,GO:0030198,GO:0031012	growth plate cartilage chondrocyte morphogenesis|glycosaminoglycan binding|interstitial matrix|extracellular space|positive regulation of cell-substrate adhesion|spinal cord development|extracellular matrix organization|extracellular matrix	-	-
DCUN1D2	27.2565	43.5687	33.889	47.4913	143.151	116.711	34.9047	102.451	-1.55516	0.00109862	0.024936	DCUN1D2	DCN1-like protein 2	GO:0000151,GO:0031624,GO:0032182,GO:0045116,GO:0051443,GO:0097602	ubiquitin ligase complex|ubiquitin conjugating enzyme binding|ubiquitin-like protein binding|protein neddylation|positive regulation of ubiquitin-protein transferase activity|cullin family protein binding	-	-
LOC102275832	26.247	36.7913	40.8661	71.7892	132.582	90.9798	34.6348	98.4504	-1.50836	8.88433e-05	0.00422939	Ebf3	Transcription factor COE3	GO:0000978,GO:0001077,GO:0005634,GO:0007275,GO:0045893,GO:0045944,GO:0046872,GO:0046983	RNA polymerase II proximal promoter sequence-specific DNA binding|proximal promoter DNA-binding transcription activator activity, RNA polymerase II-specific|nucleus|multicellular organism development|positive regulation of transcription, DNA-templated|positive regulation of transcription by RNA polymerase II|metal ion binding|protein dimerization activity	-	-
HNMT	27.2565	37.7595	38.8727	65.1625	94.1527	62.4912	34.6296	73.9354	-1.09431	0.00292377	0.0458682	HNMT	Histamine N-methyltransferase	GO:0001695,GO:0005737,GO:0007420,GO:0032259,GO:0043005,GO:0046539	histamine catabolic process|cytoplasm|brain development|methylation|neuron projection|histamine N-methyltransferase activity	path:bom00340	Histidine metabolism
TMEM98	26.247	40.6641	36.8792	58.5358	110.485	71.6811	34.5968	80.234	-1.21456	0.00248192	0.0413725	TMEM98	Transmembrane protein 98	GO:0005783,GO:0016021	endoplasmic reticulum|integral component of membrane	-	-
FAM177B	33.3135	35.8231	33.889	4.41779	15.3719	7.3519	34.3419	9.04719	1.91315	0.00121298	0.026735	FAM177B	Protein FAM177B	-	-	-	-
TMOD2	20.19	43.5687	38.8727	60.7447	97.9957	81.7899	34.2105	80.1768	-1.22919	0.00309479	0.0473765	TMOD2	Tropomodulin-2	GO:0003779,GO:0005523,GO:0005865,GO:0006936,GO:0007270,GO:0007399,GO:0007611,GO:0030016,GO:0030239,GO:0030426,GO:0045745,GO:0051694	actin binding|tropomyosin binding|striated muscle thin filament|muscle contraction|neuron-neuron synaptic transmission|nervous system development|learning or memory|myofibril|myofibril assembly|growth cone|positive regulation of G protein-coupled receptor signaling pathway|pointed-end actin filament capping	-	-
B3GALT2	30.285	41.6323	28.9053	64.058	70.1341	77.195	33.6075	70.4624	-1.06831	0.00192717	0.0354311	B3GALT2	Beta-1,3-galactosyltransferase 2	-	-	path:bom00601	Glycosphingolipid biosynthesis - lacto and neolacto series
ZKSCAN2	29.2755	41.6323	29.9021	68.4758	79.7416	80.8709	33.6033	76.3628	-1.18438	0.000464481	0.0135908	ZKSCAN2	Zinc finger protein with KRAB and SCAN domains 2	GO:0000981,GO:0003677,GO:0005634,GO:0046872	DNA-binding transcription factor activity, RNA polymerase II-specific|DNA binding|nucleus|metal ion binding	-	-
RYR1	35.3325	47.4415	17.9412	85.0425	96.0742	74.438	33.5717	85.1849	-1.34193	0.00137478	0.0286472	RYR1	Ryanodine receptor 1	GO:0003151,GO:0005219,GO:0005245,GO:0005262,GO:0005509,GO:0005516,GO:0005524,GO:0005790,GO:0005886,GO:0006936,GO:0014802,GO:0014808,GO:0016529,GO:0030018,GO:0030659,GO:0031301,GO:0033017,GO:0034704,GO:0042383,GO:0043588,GO:0043931,GO:0048741,GO:0048763,GO:0051209,GO:0051289,GO:0070588,GO:0071277,GO:0071313,GO:1990425	outflow tract morphogenesis|ryanodine-sensitive calcium-release channel activity|voltage-gated calcium channel activity|calcium channel activity|calcium ion binding|calmodulin binding|ATP binding|smooth endoplasmic reticulum|plasma membrane|muscle contraction|terminal cisterna|release of sequestered calcium ion into cytosol by sarcoplasmic reticulum|sarcoplasmic reticulum|Z disc|cytoplasmic vesic…	path:bom04020,path:bom04371,path:bom04713,path:bom04730,path:bom04921	Calcium signaling pathway|Apelin signaling pathway|Circadian entrainment|Long-term depression|Oxytocin signaling pathway
LOC102268497	28.266	36.7913	34.8857	66.2669	89.349	69.8431	33.3144	75.153	-1.17408	0.000594131	0.0162298	ZNF836	Zinc finger protein 836	GO:0000981,GO:0003677,GO:0005634,GO:0046872	DNA-binding transcription factor activity, RNA polymerase II-specific|DNA binding|nucleus|metal ion binding	path:bom05168	Herpes simplex virus 1 infection
LOC102273237	38.361	49.3779	11.9608	120.385	100.878	102.927	33.2332	108.063	-1.6997	0.000440761	0.0131433	PCDH9	Protocadherin-9	GO:0005509,GO:0005887,GO:0007155,GO:0007156,GO:0030426,GO:0044291	calcium ion binding|integral component of plasma membrane|cell adhesion|homophilic cell adhesion via plasma membrane adhesion molecules|growth cone|cell-cell contact zone	-	-
ZNF618	31.2945	47.4415	19.9347	76.207	130.661	84.5469	32.8902	97.1382	-1.56204	0.000311951	0.0102539	ZNF618	Zinc finger protein 618	GO:0000981,GO:0003677,GO:0005634,GO:0046872	DNA-binding transcription factor activity, RNA polymerase II-specific|DNA binding|nucleus|metal ion binding	-	-
ADAMTSL1	36.342	42.6005	18.938	90.5648	174.855	94.6558	32.6268	120.025	-1.87931	2.23897e-05	0.00153158	ADAMTSL1	ADAMTS-like protein 1	GO:0005576,GO:0005788,GO:0008233	extracellular region|endoplasmic reticulum lumen|peptidase activity	-	-
SFRP5	19.1805	51.3142	24.9184	96.087	80.7023	90.9798	31.8044	89.2564	-1.48596	0.00062418	0.0168804	SFRP5	Secreted frizzled-related protein 5	GO:0005615,GO:0007275,GO:0008285,GO:0017147,GO:0030154,GO:0030178,GO:0030510,GO:0035567,GO:0043433,GO:0051898,GO:0060070,GO:0090090,GO:2000057	extracellular space|multicellular organism development|negative regulation of cell proliferation|Wnt-protein binding|cell differentiation|negative regulation of Wnt signaling pathway|regulation of BMP signaling pathway|non-canonical Wnt signaling pathway|negative regulation of DNA-binding transcription factor activity|negative regulation of protein kinase B signaling|canonical Wnt signaling pathw…	path:bom04310	Wnt signaling pathway
LOC102264699	32.304	16.4593	45.8498	4.41779	7.68593	7.3519	31.5377	6.48521	2.27133	0.000652805	0.0173586	DEFB103A	Beta-defensin 103A	GO:0005615,GO:0006935,GO:0031731,GO:0042056,GO:0042742,GO:0060326	extracellular space|chemotaxis|CCR6 chemokine receptor binding|chemoattractant activity|defense response to bacterium|cell chemotaxis	path:bom04621,path:bom05150	NOD-like receptor signaling pathway|Staphylococcus aureus infection
SAMD14	33.3135	29.0458	31.8955	85.0425	211.363	184.717	31.4183	160.374	-2.35411	1.09477e-08	3.95837e-06	SAMD14	Sterile alpha motif domain-containing protein 14	GO:0005737,GO:0007015,GO:0014069,GO:0015629,GO:0019722,GO:0030425,GO:0031175,GO:0051015	cytoplasm|actin filament organization|postsynaptic density|actin cytoskeleton|calcium-mediated signaling|dendrite|neuron projection development|actin filament binding	-	-
MPPED2	36.342	38.7277	18.938	107.132	98.9564	76.276	31.3359	94.1213	-1.58464	4.24406e-05	0.00249807	MPPED2	Metallophosphoesterase MPPED2	GO:0007399,GO:0016787,GO:0046872	nervous system development|hydrolase activity|metal ion binding	-	-
ACHE	27.2565	27.1094	37.8759	92.7737	85.506	54.2203	30.7473	77.5	-1.33142	0.000593099	0.0162298	ACHE	Acetylcholinesterase	GO:0001540,GO:0003990,GO:0005576,GO:0005886,GO:0030054,GO:0031225,GO:0042135,GO:0045202	amyloid-beta binding|acetylcholinesterase activity|extracellular region|plasma membrane|cell junction|anchored component of membrane|neurotransmitter catabolic process|synapse	path:bom00564,path:bom04725	Glycerophospholipid metabolism|Cholinergic synapse
LOC102269074	23.2185	42.6005	25.9151	50.8046	132.582	70.7621	30.578	84.7164	-1.47068	0.00257116	0.0422255	NTRK3	NT-3 growth factor receptor	GO:0004714,GO:0005030,GO:0005524,GO:0005887,GO:0007169,GO:0007399,GO:0007507,GO:0030154	transmembrane receptor protein tyrosine kinase activity|neurotrophin receptor activity|ATP binding|integral component of plasma membrane|transmembrane receptor protein tyrosine kinase signaling pathway|nervous system development|heart development|cell differentiation	path:bom04722,path:bom05230	Neurotrophin signaling pathway|Central carbon metabolism in cancer
PTGER1	30.285	44.5369	15.9478	88.3559	87.4275	74.438	30.2566	83.4071	-1.4608	0.000645912	0.0172294	PTGER1	Prostaglandin E2 receptor EP1 subtype	GO:0004957,GO:0005622,GO:0005886,GO:0006954,GO:0007189,GO:0007204,GO:0016021	prostaglandin E receptor activity|intracellular|plasma membrane|inflammatory response|adenylate cyclase-activating G protein-coupled receptor signaling pathway|positive regulation of cytosolic calcium ion concentration|integral component of membrane	path:bom04020,path:bom04080,path:bom05163,path:bom05200	Calcium signaling pathway|Neuroactive ligand-receptor interaction|Human cytomegalovirus infection|Pathways in cancer
KCNT2	30.285	32.9186	26.9118	39.7601	152.758	74.438	30.0385	88.9854	-1.56862	0.00290461	0.0457566	KCNT2	Potassium channel subfamily T member 2	GO:0005228,GO:0005524,GO:0005886,GO:0015271,GO:0016021,GO:0042391,GO:0070089,GO:0071435	intracellular sodium activated potassium channel activity|ATP binding|plasma membrane|outward rectifier potassium channel activity|integral component of membrane|regulation of membrane potential|chloride-activated potassium channel activity|potassium ion export	-	-
FAM198A	29.2755	42.6005	17.9412	86.147	166.208	82.7089	29.9391	111.688	-1.89884	4.17234e-05	0.00247504	FAM198A	Protein FAM198A	GO:0005576,GO:0043231	extracellular region|intracellular membrane-bounded organelle	-	-
EMILIN3	30.285	47.4415	11.9608	141.369	117.21	143.362	29.8958	133.981	-2.16227	2.7227e-06	0.00029746	EMILIN3	EMILIN-3	GO:0005201,GO:0005737,GO:0010811,GO:0031012	extracellular matrix structural constituent|cytoplasm|positive regulation of cell-substrate adhesion|extracellular matrix	-	-
CARTPT	37.3515	39.6959	9.96735	117.072	52.8408	103.846	29.0049	91.2527	-1.65223	0.00309961	0.0474025	CARTPT	Cocaine- and amphetamine-regulated transcript protein	GO:0000186,GO:0001678,GO:0005184,GO:0005615,GO:0007186,GO:0007218,GO:0007268,GO:0008343,GO:0009267,GO:0030141,GO:0032099,GO:0032812,GO:0032922,GO:0045777,GO:0045779,GO:0051971	activation of MAPKK activity|cellular glucose homeostasis|neuropeptide hormone activity|extracellular space|G protein-coupled receptor signaling pathway|neuropeptide signaling pathway|chemical synaptic transmission|adult feeding behavior|cellular response to starvation|secretory granule|negative regulation of appetite|positive regulation of epinephrine secretion|circadian regulation of gene expre…	-	-
ADAMTS5	20.19	33.8868	32.8923	44.1779	127.779	102.927	28.9897	91.6277	-1.66206	0.000646261	0.0172294	ADAMTS5	A disintegrin and metalloproteinase with thrombospondin motifs 5	GO:0004222,GO:0005178,GO:0005576,GO:0005615,GO:0005788,GO:0006508,GO:0008201,GO:0008237,GO:0008270,GO:0022617,GO:0031012,GO:0042742,GO:0044691,GO:0050840,GO:0062023,GO:0120163	metalloendopeptidase activity|integrin binding|extracellular region|extracellular space|endoplasmic reticulum lumen|proteolysis|heparin binding|metallopeptidase activity|zinc ion binding|extracellular matrix disassembly|extracellular matrix|defense response to bacterium|tooth eruption|extracellular matrix binding|collagen-containing extracellular matrix|negative regulation of cold-induced thermog…	-	-
NAALAD2	31.2945	39.6959	15.9478	152.414	57.6445	124.982	28.9794	111.68	-1.94423	9.64694e-05	0.00445256	NAALAD2	N-acetylated-alpha-linked acidic dipeptidase 2	GO:0004180,GO:0005886,GO:0006508,GO:0008236,GO:0008237,GO:0008239,GO:0008652,GO:0016021,GO:0016805,GO:0042135,GO:0046872,GO:0050129	carboxypeptidase activity|plasma membrane|proteolysis|serine-type peptidase activity|metallopeptidase activity|dipeptidyl-peptidase activity|cellular amino acid biosynthetic process|integral component of membrane|dipeptidase activity|neurotransmitter catabolic process|metal ion binding|N-formylglutamate deformylase activity	-	-
EDIL3	30.285	41.6323	14.951	73.9981	107.603	134.172	28.9561	105.258	-1.86257	3.98598e-05	0.00238312	EDIL3	EGF-like repeat and discoidin I-like domain-containing protein 3	GO:0005178,GO:0005201,GO:0005509,GO:0007155,GO:0007275,GO:0010811,GO:0062023,GO:0070062,GO:1903561	integrin binding|extracellular matrix structural constituent|calcium ion binding|cell adhesion|multicellular organism development|positive regulation of cell-substrate adhesion|collagen-containing extracellular matrix|extracellular exosome|extracellular vesicle	-	-
CLSTN3	24.228	27.1094	34.8857	67.3714	73.0164	52.3823	28.741	64.2567	-1.15945	0.00179516	0.033865	CLSTN3	Calsyntenin-3	GO:0000139,GO:0001558,GO:0005509,GO:0005789,GO:0007156,GO:0007416,GO:0009986,GO:0032991,GO:0035249,GO:0045211,GO:0050806,GO:0051932,GO:0051965,GO:0098978,GO:0098982,GO:0099061,GO:1902474,GO:1905606	Golgi membrane|regulation of cell growth|calcium ion binding|endoplasmic reticulum membrane|homophilic cell adhesion via plasma membrane adhesion molecules|synapse assembly|cell surface|protein-containing complex|synaptic transmission, glutamatergic|postsynaptic membrane|positive regulation of synaptic transmission|synaptic transmission, GABAergic|positive regulation of synapse assembly|glutamate…	-	-
NRK	36.342	44.5369	4.98368	280.53	425.609	309.699	28.6209	338.612	-3.56376	1.54687e-10	1.11861e-07	NRK	Nik-related protein kinase	GO:0000165,GO:0004674,GO:0005524,GO:0005737,GO:0007256,GO:0007567,GO:0008285,GO:0023014,GO:0031098,GO:0031532,GO:0032147,GO:0048812,GO:0060721	MAPK cascade|protein serine/threonine kinase activity|ATP binding|cytoplasm|activation of JNKK activity|parturition|negative regulation of cell proliferation|signal transduction by protein phosphorylation|stress-activated protein kinase signaling cascade|actin cytoskeleton reorganization|activation of protein kinase activity|neuron projection morphogenesis|regulation of spongiotrophoblast cell pr…	-	-
MBOAT2	24.228	35.8231	24.9184	67.3714	149.876	115.792	28.3232	111.013	-1.97174	2.49979e-06	0.000279131	MBOAT2	Lysophospholipid acyltransferase 2	GO:0003841,GO:0005789,GO:0008654,GO:0016021,GO:0036151,GO:0036152,GO:0047144	1-acylglycerol-3-phosphate O-acyltransferase activity|endoplasmic reticulum membrane|phospholipid biosynthetic process|integral component of membrane|phosphatidylcholine acyl-chain remodeling|phosphatidylethanolamine acyl-chain remodeling|2-acylglycerol-3-phosphate O-acyltransferase activity	path:bom00561,path:bom00564	Glycerolipid metabolism|Glycerophospholipid metabolism
FREM2	22.209	45.5051	15.9478	147.996	513.997	291.319	27.8873	317.771	-3.50925	2.07938e-11	1.8575e-08	FREM2	FRAS1-related extracellular matrix protein 2	GO:0001654,GO:0002009,GO:0005604,GO:0005886,GO:0007154,GO:0007155,GO:0007507,GO:0016021,GO:0042733,GO:0046872,GO:0048839,GO:0070062	eye development|morphogenesis of an epithelium|basement membrane|plasma membrane|cell communication|cell adhesion|heart development|integral component of membrane|embryonic digit morphogenesis|metal ion binding|inner ear development|extracellular exosome	path:bom04512	ECM-receptor interaction
HPDL	28.266	19.3639	35.8825	6.62669	11.5289	5.51393	27.8374	7.88984	1.81655	0.0033435	0.0494395	HPDL	4-hydroxyphenylpyruvate dioxygenase-like protein	GO:0003868,GO:0009072,GO:0046872	4-hydroxyphenylpyruvate dioxygenase activity|aromatic amino acid family metabolic process|metal ion binding	-	-
KIF5A	29.2755	35.8231	17.9412	83.9381	88.3882	69.8431	27.68	80.7231	-1.54228	5.54668e-05	0.00299758	KIF5A	Kinesin heavy chain isoform 5A	GO:0003774,GO:0003777,GO:0005524,GO:0005829,GO:0005871,GO:0005874,GO:0006890,GO:0007018,GO:0007268,GO:0007411,GO:0008017,GO:0008574,GO:0016020,GO:0016192,GO:0016887,GO:0019886,GO:0019894,GO:0032839,GO:0035253,GO:0043025,GO:0045202,GO:0048471,GO:0048489,GO:0098971,GO:0099641,GO:1904115,GO:1990049	motor activity|microtubule motor activity|ATP binding|cytosol|kinesin complex|microtubule|retrograde vesicle-mediated transport, Golgi to ER|microtubule-based movement|chemical synaptic transmission|axon guidance|microtubule binding|ATP-dependent microtubule motor activity, plus-end-directed|membrane|vesicle-mediated transport|ATPase activity|antigen processing and presentation of exogenous pepti…	path:bom04144,path:bom04728	Endocytosis|Dopaminergic synapse
KCP	32.304	30.9822	18.938	49.7002	85.506	65.2481	27.4081	66.8181	-1.28768	0.00196045	0.035826	KCP	Kielin/chordin-like protein	GO:0005576	extracellular region	-	-
ADAM12	10.095	28.0776	43.8563	72.8936	140.268	95.5747	27.343	102.912	-1.91241	0.000328726	0.0106471	ADAM12	Disintegrin and metalloproteinase domain-containing protein 12	-	-	-	-
GABRE	26.247	28.0776	26.9118	55.2224	147.954	89.1418	27.0788	97.4395	-1.84935	3.88578e-05	0.00234164	GABRE	Gamma-aminobutyric acid receptor subunit epsilon	GO:0004890,GO:0005237,GO:0005254,GO:0005887,GO:0007165,GO:0007214,GO:0007268,GO:0022851,GO:0030054,GO:0032590,GO:0034220,GO:0034707,GO:0042391,GO:0043005,GO:0045202,GO:0045211,GO:0050877,GO:0051932,GO:0060078,GO:0098794,GO:1902476,GO:1902711,GO:1904315,GO:2001226	GABA-A receptor activity|inhibitory extracellular ligand-gated ion channel activity|chloride channel activity|integral component of plasma membrane|signal transduction|gamma-aminobutyric acid signaling pathway|chemical synaptic transmission|GABA-gated chloride ion channel activity|cell junction|dendrite membrane|ion transmembrane transport|chloride channel complex|regulation of membrane potential…	path:bom04080,path:bom04723,path:bom04727,path:bom05032,path:bom05033	Neuroactive ligand-receptor interaction|Retrograde endocannabinoid signaling|GABAergic synapse|Morphine addiction|Nicotine addiction
NEFL	45.4275	19.3639	14.951	155.727	107.603	73.519	26.5808	112.283	-2.07846	4.43498e-05	0.00256082	NEFL	Neurofilament light polypeptide	GO:0000226,GO:0005200,GO:0005882,GO:0005883,GO:0008022,GO:0008089,GO:0008090,GO:0014012,GO:0019896,GO:0030424,GO:0030674,GO:0031133,GO:0031594,GO:0033693,GO:0040011,GO:0042802,GO:0043209,GO:0043524,GO:0045109,GO:0045110,GO:0048812,GO:0050772,GO:0050885,GO:0060052,GO:0060074,GO:0098685,GO:0098981,GO:0099160,GO:0099182,GO:0099184,GO:1904115	microtubule cytoskeleton organization|structural constituent of cytoskeleton|intermediate filament|neurofilament|protein C-terminus binding|anterograde axonal transport|retrograde axonal transport|peripheral nervous system axon regeneration|axonal transport of mitochondrion|axon|protein binding, bridging|regulation of axon diameter|neuromuscular junction|neurofilament bundle assembly|locomotion|i…	path:bom05014	Amyotrophic lateral sclerosis (ALS)
ADCY5	21.1995	44.5369	12.9576	68.4758	132.582	66.1671	26.2313	89.0751	-1.76251	0.00111118	0.0250384	ADCY5	Adenylate cyclase type 5	GO:0001973,GO:0003091,GO:0004016,GO:0005524,GO:0005886,GO:0005887,GO:0005929,GO:0006171,GO:0007186,GO:0007189,GO:0007191,GO:0007193,GO:0007195,GO:0007204,GO:0007626,GO:0008179,GO:0016021,GO:0045111,GO:0046872,GO:0046982,GO:0050885,GO:0061178,GO:0071377,GO:0097110,GO:1904322	adenosine receptor signaling pathway|renal water homeostasis|adenylate cyclase activity|ATP binding|plasma membrane|integral component of plasma membrane|cilium|cAMP biosynthetic process|G protein-coupled receptor signaling pathway|adenylate cyclase-activating G protein-coupled receptor signaling pathway|adenylate cyclase-activating dopamine receptor signaling pathway|adenylate cyclase-inhibiting…	path:bom00230,path:bom01522,path:bom04015,path:bom04022,path:bom04024,path:bom04062,path:bom04072,path:bom04114,path:bom04211,path:bom04213,path:bom04261,path:bom04270,path:bom04371,path:bom04540,path:bom04611,path:bom04713,path:bom04714,path:bom04723,path:bom04724,path:bom04725,path:bom04726,path:bom04727,path:bom04728,path:bom04750,path:bom04911,path:bom04912,path:bom04913,path:bom04914,path:bo…	Purine metabolism|Endocrine resistance|Rap1 signaling pathway|cGMP-PKG signaling pathway|cAMP signaling pathway|Chemokine signaling pathway|Phospholipase D signaling pathway|Oocyte meiosis|Longevity regulating pathway|Longevity regulating pathway - multiple species|Adrenergic signaling in cardiomyocytes|Vascular smooth muscle contraction|Apelin signaling pathway|Gap junction|Platelet activation|C…
TBX15	23.2185	28.0776	26.9118	58.5358	133.543	102.008	26.0693	98.0288	-1.91295	5.15471e-06	0.000486208	TBX15	T-box transcription factor TBX15	GO:0000978,GO:0000981,GO:0001078,GO:0003714,GO:0042803,GO:0046982,GO:0048701,GO:0070722	RNA polymerase II proximal promoter sequence-specific DNA binding|DNA-binding transcription factor activity, RNA polymerase II-specific|proximal promoter DNA-binding transcription repressor activity, RNA polymerase II-specific|transcription corepressor activity|protein homodimerization activity|protein heterodimerization activity|embryonic cranial skeleton morphogenesis|Tle3-Aes complex	-	-
CDH26	3.0285	64.8689	9.96735	409.75	303.594	297.752	25.9549	337.032	-3.6976	0.000706104	0.0181744	CDH26	Cadherin-like protein 26	GO:0005178,GO:0005509,GO:0005886,GO:0005913,GO:0007043,GO:0007156,GO:0008013,GO:0008092,GO:0009986,GO:0016021,GO:0016339,GO:0016342,GO:0034332,GO:0035710,GO:0042803,GO:0044331,GO:0045294,GO:0045296,GO:0070097,GO:0098609	integrin binding|calcium ion binding|plasma membrane|cell-cell adherens junction|cell-cell junction assembly|homophilic cell adhesion via plasma membrane adhesion molecules|beta-catenin binding|cytoskeletal protein binding|cell surface|integral component of membrane|calcium-dependent cell-cell adhesion via plasma membrane cell adhesion molecules|catenin complex|adherens junction organization|CD4-…	-	-
SYT1	38.361	26.1412	11.9608	134.743	138.347	72.6	25.4877	115.23	-2.17615	7.49658e-06	0.000658053	SYT1	Synaptotagmin-1	GO:0000149,GO:0001786,GO:0005509,GO:0005516,GO:0005544,GO:0005794,GO:0005886,GO:0014059,GO:0016021,GO:0016079,GO:0016192,GO:0017075,GO:0017156,GO:0019905,GO:0030054,GO:0030136,GO:0030276,GO:0030424,GO:0030672,GO:0031045,GO:0042584,GO:0042734,GO:0048306,GO:0048488,GO:0048791,GO:0050750,GO:0051966,GO:0070382,GO:0071277,GO:0098746,GO:0098978,GO:0099502,GO:1903861	SNARE binding|phosphatidylserine binding|calcium ion binding|calmodulin binding|calcium-dependent phospholipid binding|Golgi apparatus|plasma membrane|regulation of dopamine secretion|integral component of membrane|synaptic vesicle exocytosis|vesicle-mediated transport|syntaxin-1 binding|calcium ion regulated exocytosis|syntaxin binding|cell junction|clathrin-coated vesicle|clathrin binding|axon|…	path:bom04721	Synaptic vesicle cycle
VOPP1	26.247	34.855	14.951	64.058	86.4668	76.276	25.351	75.6003	-1.57619	0.000156254	0.00618844	VOPP1	Vesicular, overexpressed in cancer, prosurvival protein 1	GO:0005768,GO:0030659,GO:0031301	endosome|cytoplasmic vesicle membrane|integral component of organelle membrane	-	-
ATP1A3	23.2185	36.7913	15.9478	132.534	102.799	91.8988	25.3192	109.077	-2.10339	1.66398e-07	3.41477e-05	ATP1A3	Sodium/potassium-transporting ATPase subunit alpha-3	GO:0001540,GO:0005391,GO:0005524,GO:0005783,GO:0005794,GO:0005886,GO:0005890,GO:0006883,GO:0010107,GO:0015991,GO:0016020,GO:0016021,GO:0030007,GO:0030424,GO:0032809,GO:0036376,GO:0043025,GO:0045202,GO:0046872,GO:0051087,GO:0060075,GO:0071383,GO:0086064,GO:0099520,GO:1903416,GO:1903561,GO:1904646,GO:1990239,GO:1990535	amyloid-beta binding|sodium:potassium-exchanging ATPase activity|ATP binding|endoplasmic reticulum|Golgi apparatus|plasma membrane|sodium:potassium-exchanging ATPase complex|cellular sodium ion homeostasis|potassium ion import|ATP hydrolysis coupled proton transport|membrane|integral component of membrane|cellular potassium ion homeostasis|axon|neuronal cell body membrane|sodium ion export across…	path:bom04022,path:bom04024,path:bom04260,path:bom04261,path:bom04911,path:bom04918,path:bom04919,path:bom04925,path:bom04960,path:bom04961,path:bom04964,path:bom04970,path:bom04971,path:bom04972,path:bom04973,path:bom04974,path:bom04976,path:bom04978	cGMP-PKG signaling pathway|cAMP signaling pathway|Cardiac muscle contraction|Adrenergic signaling in cardiomyocytes|Insulin secretion|Thyroid hormone synthesis|Thyroid hormone signaling pathway|Aldosterone synthesis and secretion|Aldosterone-regulated sodium reabsorption|Endocrine and other factor-regulated calcium reabsorption|Proximal tubule bicarbonate reclamation|Salivary secretion|Gastric ac…
RAB6B	22.209	33.8868	18.938	82.8336	73.9771	55.1393	25.0112	70.65	-1.49424	0.000229601	0.00816271	RAB6B	Ras-related protein Rab-6B	GO:0000139,GO:0003924,GO:0005525,GO:0005793,GO:0005794,GO:0005829,GO:0006886,GO:0006890,GO:0006891,GO:0031410,GO:0031489,GO:0032482,GO:0042147,GO:0098793	Golgi membrane|GTPase activity|GTP binding|endoplasmic reticulum-Golgi intermediate compartment|Golgi apparatus|cytosol|intracellular protein transport|retrograde vesicle-mediated transport, Golgi to ER|intra-Golgi vesicle-mediated transport|cytoplasmic vesicle|myosin V binding|Rab protein signal transduction|retrograde transport, endosome to Golgi|presynapse	-	-
LRRC17	22.209	35.8231	15.9478	138.056	507.272	161.742	24.66	269.023	-3.4468	5.03391e-10	3.32369e-07	LRRC17	Leucine-rich repeat-containing protein 17	GO:0001503,GO:0005615,GO:0031012,GO:0045671,GO:0048539	ossification|extracellular space|extracellular matrix|negative regulation of osteoclast differentiation|bone marrow development	-	-
SOX10	31.2945	29.0458	12.9576	81.7292	94.1527	66.1671	24.4326	80.683	-1.72273	6.09135e-05	0.00318977	SOX10	Transcription factor SOX-10	GO:0001228,GO:0001755,GO:0002009,GO:0003677,GO:0003700,GO:0005634,GO:0005741,GO:0007417,GO:0007422,GO:0014003,GO:0022010,GO:0045893,GO:0045944,GO:0048484,GO:0048709	DNA-binding transcription activator activity, RNA polymerase II-specific|neural crest cell migration|morphogenesis of an epithelium|DNA binding|DNA-binding transcription factor activity|nucleus|mitochondrial outer membrane|central nervous system development|peripheral nervous system development|oligodendrocyte development|central nervous system myelination|positive regulation of transcription, DN…	-	-
SYT9	17.1615	28.0776	27.9086	57.4313	95.1134	54.2203	24.3826	68.9217	-1.49887	0.000537451	0.0151424	SYT9	Synaptotagmin-9	GO:0000149,GO:0001786,GO:0005509,GO:0005544,GO:0005546,GO:0005886,GO:0014059,GO:0016079,GO:0016192,GO:0017156,GO:0019905,GO:0030054,GO:0030276,GO:0030285,GO:0030665,GO:0030667,GO:0031045,GO:0042802,GO:0050796,GO:0061024,GO:0070382,GO:0071277,GO:0098686,GO:0099502	SNARE binding|phosphatidylserine binding|calcium ion binding|calcium-dependent phospholipid binding|phosphatidylinositol-4,5-bisphosphate binding|plasma membrane|regulation of dopamine secretion|synaptic vesicle exocytosis|vesicle-mediated transport|calcium ion regulated exocytosis|syntaxin binding|cell junction|clathrin binding|integral component of synaptic vesicle membrane|clathrin-coated vesi…	-	-
LOC102277129	23.2185	32.9186	16.9445	67.3714	72.0556	45.9494	24.3605	61.7921	-1.33991	0.00183531	0.0342396	NSG2	Neuronal vesicle trafficking-associated protein 2	GO:0005768,GO:0005769,GO:0005770,GO:0007212,GO:0016021,GO:0016197,GO:0030425,GO:0030659,GO:0031901,GO:0032051,GO:0032585,GO:0032588,GO:0043202,GO:0048268,GO:1990674	endosome|early endosome|late endosome|dopamine receptor signaling pathway|integral component of membrane|endosomal transport|dendrite|cytoplasmic vesicle membrane|early endosome membrane|clathrin light chain binding|multivesicular body membrane|trans-Golgi network membrane|lysosomal lumen|clathrin coat assembly|Golgi cis cisterna membrane	-	-
HAPLN1	18.171	37.7595	15.9478	85.0425	141.229	95.5747	23.9594	107.282	-2.16117	1.29014e-06	0.000162016	HAPLN1	Hyaluronan and proteoglycan link protein 1	GO:0005540,GO:0007155,GO:0007417,GO:0031012,GO:0045202	hyaluronic acid binding|cell adhesion|central nervous system development|extracellular matrix|synapse	-	-
SYN2	21.1995	32.9186	16.9445	58.5358	107.603	51.4633	23.6875	72.5341	-1.61378	0.00072509	0.0185686	SYN2	Synapsin-2	GO:0005524,GO:0005886,GO:0007268,GO:0007269,GO:0014069,GO:0030054,GO:0030672,GO:0031201,GO:0043209,GO:0045202,GO:0097091,GO:0098685,GO:0098978	ATP binding|plasma membrane|chemical synaptic transmission|neurotransmitter secretion|postsynaptic density|cell junction|synaptic vesicle membrane|SNARE complex|myelin sheath|synapse|synaptic vesicle clustering|Schaffer collateral - CA1 synapse|glutamatergic synapse	-	-
CPNE5	21.1995	23.2366	25.9151	86.147	157.562	73.519	23.4504	105.743	-2.17328	3.48159e-07	5.8746e-05	CPNE5	Copine-5	GO:0005544,GO:0005886,GO:0043005,GO:0043204,GO:0070062,GO:0071277,GO:1903861	calcium-dependent phospholipid binding|plasma membrane|neuron projection|perikaryon|extracellular exosome|cellular response to calcium ion|positive regulation of dendrite extension	-	-
SPRR4	8.076	3.87277	57.8106	0	1.92148	0.918988	23.2531	0.946824	4.58295	0.00112171	0.0251987	-	-	-	-	-	-
KIF1A	21.1995	17.4275	29.9021	110.445	107.603	80.8709	22.843	99.6396	-2.12467	9.59117e-09	3.78342e-06	KIF1A	Kinesin-like protein KIF1A	GO:0003774,GO:0003777,GO:0005524,GO:0005829,GO:0005871,GO:0005874,GO:0007018,GO:0008017,GO:0008021,GO:0008089,GO:0008574,GO:0016192,GO:0016887,GO:0022027,GO:0030424,GO:0030425,GO:0030705,GO:0042802,GO:0042803,GO:0043005,GO:0043025,GO:0098794,GO:0098840,GO:1904115,GO:1990048,GO:1990049	motor activity|microtubule motor activity|ATP binding|cytosol|kinesin complex|microtubule|microtubule-based movement|microtubule binding|synaptic vesicle|anterograde axonal transport|ATP-dependent microtubule motor activity, plus-end-directed|vesicle-mediated transport|ATPase activity|interkinetic nuclear migration|axon|dendrite|cytoskeleton-dependent intracellular transport|identical protein bin…	-	-
GAP43	32.304	24.2048	10.9641	66.2669	93.1919	47.7874	22.491	69.0821	-1.61903	0.00136604	0.0286472	GAP43	Neuromodulin	GO:0005516,GO:0005737,GO:0010001,GO:0014069,GO:0016198,GO:0030054,GO:0031527,GO:0032584,GO:0040008,GO:0045165,GO:0051489	calmodulin binding|cytoplasm|glial cell differentiation|postsynaptic density|axon choice point recognition|cell junction|filopodium membrane|growth cone membrane|regulation of growth|cell fate commitment|regulation of filopodium assembly	-	-
PEG10	21.1995	35.8231	9.96735	83.9381	176.776	218.719	22.33	159.811	-2.83894	7.10278e-08	1.56323e-05	PEG10	Retrotransposon-derived protein PEG10	-	-	-	-
LIX1	36.342	16.4593	13.9543	108.236	73.9771	54.2203	22.2519	78.8111	-1.82373	0.000301359	0.0100309	LIX1	Protein limb expression 1 homolog	GO:0005737,GO:0006914,GO:0097352	cytoplasm|autophagy|autophagosome maturation	-	-
OSR2	12.114	26.1412	27.9086	58.5358	128.739	80.8709	22.0546	89.382	-2.01922	2.95439e-05	0.00192875	OSR2	Protein odd-skipped-related 2	GO:0000122,GO:0000977,GO:0001228,GO:0001655,GO:0001656,GO:0001823,GO:0002062,GO:0005634,GO:0008284,GO:0009792,GO:0010628,GO:0030501,GO:0033687,GO:0035115,GO:0035116,GO:0036023,GO:0042474,GO:0042476,GO:0042733,GO:0043565,GO:0045893,GO:0045944,GO:0046872,GO:0048704,GO:0050679,GO:0060021,GO:0060322,GO:0060349,GO:0061029	negative regulation of transcription by RNA polymerase II|RNA polymerase II regulatory region sequence-specific DNA binding|DNA-binding transcription activator activity, RNA polymerase II-specific|urogenital system development|metanephros development|mesonephros development|chondrocyte differentiation|nucleus|positive regulation of cell proliferation|embryo development ending in birth or egg hatc…	-	-
IKZF2	20.19	17.4275	26.9118	65.1625	180.619	60.6532	21.5098	102.145	-2.24889	2.60661e-05	0.00174352	IKZF2	Zinc finger protein Helios	-	-	-	-
WBP5	21.1995	22.2684	18.938	36.4468	58.6052	54.2203	20.802	49.7574	-1.26146	0.00261543	0.0426874	TCEAL9	Transcription elongation factor A protein-like 9	GO:0005634,GO:0050699	nucleus|WW domain binding	-	-
PABPC4L	17.1615	26.1412	18.938	39.7601	63.409	63.4102	20.7469	55.5264	-1.42214	0.000964228	0.022562	PABPC4L	Polyadenylate-binding protein 4-like	GO:0003723,GO:0003730,GO:0005634,GO:0005737,GO:0005829,GO:0008143,GO:0008266,GO:0010494,GO:1990904	RNA binding|mRNA 3'-UTR binding|nucleus|cytoplasm|cytosol|poly(A) binding|poly(U) RNA binding|cytoplasmic stress granule|ribonucleoprotein complex	path:bom03013,path:bom03015,path:bom03018	RNA transport|mRNA surveillance pathway|RNA degradation
RGS4	19.1805	27.1094	15.9478	91.6692	180.619	60.6532	20.7459	110.981	-2.41846	1.75031e-06	0.000206049	RGS4	Regulator of G-protein signaling 4	GO:0005096,GO:0007186,GO:0009968	GTPase activator activity|G protein-coupled receptor signaling pathway|negative regulation of signal transduction	-	-
WNT10A	10.095	20.3321	30.8988	68.4758	60.5267	43.1924	20.442	57.3983	-1.48681	0.00308855	0.0473484	Wnt10a	Protein Wnt-10a	GO:0001942,GO:0005102,GO:0005109,GO:0005615,GO:0007165,GO:0007267,GO:0009887,GO:0010628,GO:0014033,GO:0016055,GO:0030182,GO:0031069,GO:0042476,GO:0042487,GO:0043586,GO:0043588,GO:0045165,GO:0048018,GO:0048730,GO:0048733,GO:0060070,GO:0071560	hair follicle development|signaling receptor binding|frizzled binding|extracellular space|signal transduction|cell-cell signaling|animal organ morphogenesis|positive regulation of gene expression|neural crest cell differentiation|Wnt signaling pathway|neuron differentiation|hair follicle morphogenesis|odontogenesis|regulation of odontogenesis of dentin-containing tooth|tongue development|skin dev…	path:bom04150,path:bom04310,path:bom04390,path:bom04550,path:bom04916,path:bom04934,path:bom05165,path:bom05200,path:bom05205,path:bom05217,path:bom05224,path:bom05225,path:bom05226	mTOR signaling pathway|Wnt signaling pathway|Hippo signaling pathway|Signaling pathways regulating pluripotency of stem cells|Melanogenesis|Cushing syndrome|Human papillomavirus infection|Pathways in cancer|Proteoglycans in cancer|Basal cell carcinoma|Breast cancer|Hepatocellular carcinoma|Gastric cancer
B4GALT6	23.2185	26.1412	11.9608	39.7601	65.3304	57.8962	20.4402	54.3289	-1.41199	0.00253444	0.0420028	B4GALT6	Beta-1,4-galactosyltransferase 6	-	-	path:bom00600	Sphingolipid metabolism
LOC102278657	13.1235	24.2048	22.9249	90.5648	38.4297	45.0304	20.0844	58.0083	-1.5248	0.00322715	0.0483308	ZNF740	Zinc finger protein 740	GO:0000981,GO:0003700,GO:0005654,GO:0044212,GO:0045944,GO:0046872	DNA-binding transcription factor activity, RNA polymerase II-specific|DNA-binding transcription factor activity|nucleoplasm|transcription regulatory region DNA binding|positive regulation of transcription by RNA polymerase II|metal ion binding	-	-
MAMSTR	18.171	21.3003	19.9347	35.3424	61.4875	79.033	19.802	58.6209	-1.56958	0.000656119	0.0173586	MAMSTR	MEF2-activating motif and SAP domain-containing transcriptional regulator	GO:0001085,GO:0005634,GO:0010831,GO:0045944	RNA polymerase II transcription factor binding|nucleus|positive regulation of myotube differentiation|positive regulation of transcription by RNA polymerase II	-	-
MPZ	21.1995	25.173	12.9576	66.2669	73.0164	42.2734	19.7767	60.5189	-1.61099	0.000393796	0.0121796	MPZ	Myelin protein P0	GO:0005886,GO:0005887,GO:0042552,GO:0043209,GO:0098742,GO:0098743	plasma membrane|integral component of plasma membrane|myelination|myelin sheath|cell-cell adhesion via plasma-membrane adhesion molecules|cell aggregation	path:bom04514	Cell adhesion molecules (CAMs)
LOC102282031	18.171	29.0458	11.9608	39.7601	100.878	45.9494	19.7259	62.1958	-1.65677	0.00296657	0.0463004	MAGEL2	MAGE-like protein 2	GO:0004842,GO:0005634,GO:0005768,GO:0005769,GO:0005829,GO:0034314,GO:0042147,GO:0042752,GO:0045892,GO:0048511,GO:0070534	ubiquitin-protein transferase activity|nucleus|endosome|early endosome|cytosol|Arp2/3 complex-mediated actin nucleation|retrograde transport, endosome to Golgi|regulation of circadian rhythm|negative regulation of transcription, DNA-templated|rhythmic process|protein K63-linked ubiquitination	-	-
SGCD	19.1805	27.1094	11.9608	67.3714	57.6445	74.438	19.4169	66.4846	-1.77402	3.65062e-05	0.00224447	SGCD	Delta-sarcoglycan	-	-	path:bom05410,path:bom05412,path:bom05414,path:bom05416	Hypertrophic cardiomyopathy (HCM)|Arrhythmogenic right ventricular cardiomyopathy (ARVC)|Dilated cardiomyopathy (DCM)|Viral myocarditis
ADAM23	18.171	23.2366	15.9478	37.5513	72.0556	50.5443	19.1185	53.3837	-1.4831	0.00112953	0.0253369	ADAM23	Disintegrin and metalloproteinase domain-containing protein 23	-	-	-	-
ADGRB2	20.19	28.0776	8.97062	61.8491	147.954	79.033	19.0794	96.2788	-2.33496	1.26857e-05	0.000993018	ADGRB2	Adhesion G protein-coupled receptor B2	GO:0004930,GO:0005813,GO:0005886,GO:0005887,GO:0007166,GO:0007186,GO:0007189,GO:0007422,GO:0016021,GO:0016525,GO:0033173,GO:0051965	G protein-coupled receptor activity|centrosome|plasma membrane|integral component of plasma membrane|cell surface receptor signaling pathway|G protein-coupled receptor signaling pathway|adenylate cyclase-activating G protein-coupled receptor signaling pathway|peripheral nervous system development|integral component of membrane|negative regulation of angiogenesis|calcineurin-NFAT signaling cascade…	-	-
RGS6	20.19	29.0458	7.97388	54.118	69.1734	71.6811	19.0699	64.9908	-1.76842	0.000454123	0.0133909	RGS6	Regulator of G-protein signaling 6	GO:0005096,GO:0005634,GO:0005829,GO:0005886,GO:0007186,GO:0008277,GO:0009968,GO:0019898,GO:0035556,GO:0043547	GTPase activator activity|nucleus|cytosol|plasma membrane|G protein-coupled receptor signaling pathway|regulation of G protein-coupled receptor signaling pathway|negative regulation of signal transduction|extrinsic component of membrane|intracellular signal transduction|positive regulation of GTPase activity	-	-
ADIPOQ	9.0855	6.77735	40.8661	848.217	365.082	164.499	18.9097	459.266	-4.60231	3.14435e-06	0.000329311	ADIPOQ	Adiponectin	GO:0001934,GO:0005102,GO:0005179,GO:0005581,GO:0005615,GO:0005623,GO:0005783,GO:0006006,GO:0006635,GO:0009617,GO:0009749,GO:0009967,GO:0009986,GO:0010642,GO:0010739,GO:0010745,GO:0010804,GO:0010875,GO:0010906,GO:0019395,GO:0030336,GO:0030853,GO:0031953,GO:0032270,GO:0032720,GO:0032757,GO:0032869,GO:0033034,GO:0033691,GO:0034115,GO:0034383,GO:0034612,GO:0035690,GO:0042593,GO:0042802,GO:0042803,GO:…	positive regulation of protein phosphorylation|signaling receptor binding|hormone activity|collagen trimer|extracellular space|cell|endoplasmic reticulum|glucose metabolic process|fatty acid beta-oxidation|response to bacterium|response to glucose|positive regulation of signal transduction|cell surface|negative regulation of platelet-derived growth factor receptor signaling pathway|positive regul…	path:bom03320,path:bom04152,path:bom04211,path:bom04920,path:bom04930,path:bom04932	PPAR signaling pathway|AMPK signaling pathway|Longevity regulating pathway|Adipocytokine signaling pathway|Type II diabetes mellitus|Non-alcoholic fatty liver disease (NAFLD)
SMOC1	31.2945	18.3957	6.97715	86.147	141.229	49.6253	18.8891	92.3338	-2.28991	0.000139909	0.00571144	SMOC1	SPARC-related modular calcium-binding protein 1	GO:0001654,GO:0005509,GO:0005604,GO:0030154,GO:0045667,GO:0050840,GO:0060173	eye development|calcium ion binding|basement membrane|cell differentiation|regulation of osteoblast differentiation|extracellular matrix binding|limb development	-	-
GATA6	14.133	22.2684	19.9347	91.6692	87.4275	65.2481	18.7787	81.4483	-2.11336	5.58289e-08	1.2654e-05	GATA6	Transcription factor GATA-6	-	-	-	-
BMP3	18.171	26.1412	11.9608	60.7447	86.4668	100.17	18.7577	82.4604	-2.13663	1.0502e-06	0.000142396	BMP3	Bone morphogenetic protein 3	GO:0001649,GO:0005125,GO:0005160,GO:0005615,GO:0008083,GO:0010862,GO:0042981,GO:0043408,GO:0048468,GO:0051216,GO:0060395,GO:0070700	osteoblast differentiation|cytokine activity|transforming growth factor beta receptor binding|extracellular space|growth factor activity|positive regulation of pathway-restricted SMAD protein phosphorylation|regulation of apoptotic process|regulation of MAPK cascade|cell development|cartilage development|SMAD protein signal transduction|BMP receptor binding	path:bom04060	Cytokine-cytokine receptor interaction
LOC102271026	20.19	16.4593	18.938	46.3868	57.6445	58.8152	18.5291	54.2822	-1.55376	9.28007e-05	0.00432292	ZNF571	Zinc finger protein 571	GO:0003677,GO:0005634,GO:0006355,GO:0046872	DNA binding|nucleus|regulation of transcription, DNA-templated|metal ion binding	-	-
FMO2	14.133	11.6183	28.9053	47.4913	199.834	22.0557	18.2189	89.7938	-2.30208	0.00313606	0.047591	FMO2	Dimethylaniline monooxygenase [N-oxide-forming] 2	GO:0004497,GO:0004499,GO:0005789,GO:0006082,GO:0006805,GO:0009404,GO:0016020,GO:0016021,GO:0031090,GO:0050660,GO:0050661,GO:0070995,GO:0072592	monooxygenase activity|N,N-dimethylaniline monooxygenase activity|endoplasmic reticulum membrane|organic acid metabolic process|xenobiotic metabolic process|toxin metabolic process|membrane|integral component of membrane|organelle membrane|flavin adenine dinucleotide binding|NADP binding|NADPH oxidation|oxygen metabolic process	path:bom00982	Drug metabolism - cytochrome P450
LOC102273962	17.1615	21.3003	15.9478	46.3868	51.8801	34.9215	18.1365	44.3961	-1.28916	0.00305278	0.0471056	SCN9A	Sodium channel protein type 9 subunit alpha	GO:0001518,GO:0005244,GO:0005248,GO:0005887,GO:0006954,GO:0019233,GO:0034765,GO:0035725,GO:0042995,GO:0048266	voltage-gated sodium channel complex|voltage-gated ion channel activity|voltage-gated sodium channel activity|integral component of plasma membrane|inflammatory response|sensory perception of pain|regulation of ion transmembrane transport|sodium ion transmembrane transport|cell projection|behavioral response to pain	path:bom04742	Taste transduction
CGREF1	26.247	12.5865	13.9543	34.2379	215.206	49.6253	17.5959	99.6898	-2.50422	0.000476852	0.013846	CGREF1	Cell growth regulator with EF hand domain protein 1	GO:0005509,GO:0005576,GO:0007050,GO:0007155,GO:0008285	calcium ion binding|extracellular region|cell cycle arrest|cell adhesion|negative regulation of cell proliferation	-	-
CLEC4D	17.1615	12.5865	22.9249	2.2089	3.84297	2.75696	17.5576	2.93628	2.57106	0.00148931	0.0304397	CLEC4D	C-type lectin domain family 4 member D	-	-	path:bom04625	C-type lectin receptor signaling pathway
IGFALS	15.1425	20.3321	15.9478	35.3424	66.2912	66.1671	17.1408	55.9336	-1.70903	0.000215388	0.00778782	Igfals	Insulin-like growth factor-binding protein complex acid labile subunit	GO:0005520,GO:0005654,GO:0007155,GO:0042567	insulin-like growth factor binding|nucleoplasm|cell adhesion|insulin-like growth factor ternary complex	-	-
EMB	8.076	21.3003	21.9282	143.578	631.207	67.0861	17.1015	280.624	-4.0357	3.92905e-08	1.00147e-05	EMB	Embigin	GO:0005886,GO:0005887,GO:0007156,GO:0007411,GO:0008028,GO:0030054,GO:0030424,GO:0035879,GO:0045202,GO:0070593,GO:0098632	plasma membrane|integral component of plasma membrane|homophilic cell adhesion via plasma membrane adhesion molecules|axon guidance|monocarboxylic acid transmembrane transporter activity|cell junction|axon|plasma membrane lactate transport|synapse|dendrite self-avoidance|cell-cell adhesion mediator activity	-	-
LURAP1L	12.114	26.1412	11.9608	44.1779	47.0763	56.0583	16.7387	49.1042	-1.551	0.00137007	0.0286472	LURAP1L	Leucine rich adaptor protein 1-like	GO:0043123	positive regulation of I-kappaB kinase/NF-kappaB signaling	-	-
PROM1	13.1235	16.4593	19.9347	1.10445	4.80371	2.75696	16.5058	2.88837	2.49404	0.00308984	0.0473484	PROM1	Prominin-1	-	-	-	-
EPHA3	5.0475	27.1094	16.9445	50.8046	131.622	58.8152	16.3671	80.4138	-2.29501	0.000320106	0.0104403	Epha3	Ephrin type-A receptor 3	GO:0001660,GO:0004714,GO:0004888,GO:0005004,GO:0005005,GO:0005524,GO:0005737,GO:0005769,GO:0005887,GO:0009968,GO:0010717,GO:0016477,GO:0030154,GO:0032496,GO:0032956,GO:0034097,GO:0043005,GO:0043066,GO:0043087,GO:0043235,GO:0048013,GO:0051893,GO:0070374,GO:0070507,GO:0097155,GO:0097156	fever generation|transmembrane receptor protein tyrosine kinase activity|transmembrane signaling receptor activity|GPI-linked ephrin receptor activity|transmembrane-ephrin receptor activity|ATP binding|cytoplasm|early endosome|integral component of plasma membrane|negative regulation of signal transduction|regulation of epithelial to mesenchymal transition|cell migration|cell differentiation|resp…	path:bom04360	Axon guidance
BPIFA1	17.1615	1.93639	29.9021	0	1.92148	0	16.3333	0.640494	4.64487	0.00313701	0.047591	BPIFA1	BPI fold-containing family A member 1	GO:0002395,GO:0005576,GO:0005615,GO:0008289,GO:0019731,GO:0045087,GO:0050828,GO:0050891,GO:0051607,GO:0061844,GO:1900229,GO:1902305	immune response in nasopharyngeal-associated lymphoid tissue|extracellular region|extracellular space|lipid binding|antibacterial humoral response|innate immune response|regulation of liquid surface tension|multicellular organismal water homeostasis|defense response to virus|antimicrobial humoral immune response mediated by antimicrobial peptide|negative regulation of single-species biofilm forma…	-	-
FST	11.1045	18.3957	18.938	48.5957	368.925	55.1393	16.146	157.553	-3.28662	1.26166e-05	0.000992728	FST	Follistatin	GO:0000122,GO:0002244,GO:0005576,GO:0038102,GO:0048185,GO:0051798	negative regulation of transcription by RNA polymerase II|hematopoietic progenitor cell differentiation|extracellular region|activin receptor antagonist activity|activin binding|positive regulation of hair follicle development	path:bom04350	TGF-beta signaling pathway
KRT24	9.0855	18.3957	20.9314	44.1779	66.2912	40.4355	16.1375	50.3015	-1.6393	0.000969262	0.0225755	KRT24	Keratin, type I cytoskeletal 24	GO:0005198,GO:0005829,GO:0005882,GO:0031424,GO:0070062,GO:0070268	structural molecule activity|cytosol|intermediate filament|keratinization|extracellular exosome|cornification	path:bom04915	Estrogen signaling pathway
ADAMTS8	13.1235	24.2048	10.9641	162.354	90.3097	135.091	16.0975	129.252	-3.00108	6.97461e-12	8.14742e-09	ADAMTS8	A disintegrin and metalloproteinase with thrombospondin motifs 8	GO:0004222,GO:0005178,GO:0008201,GO:0008237,GO:0008270,GO:0008285,GO:0009673,GO:0062023	metalloendopeptidase activity|integrin binding|heparin binding|metallopeptidase activity|zinc ion binding|negative regulation of cell proliferation|low-affinity phosphate transmembrane transporter activity|collagen-containing extracellular matrix	-	-
MCHR1	8.076	28.0776	11.9608	56.3269	63.409	35.8405	16.0381	51.8588	-1.68875	0.00314845	0.0476694	MCHR1	Melanin-concentrating hormone receptor 1	GO:0004930,GO:0005102,GO:0005886,GO:0005887,GO:0006091,GO:0007166,GO:0007186,GO:0007193,GO:0007204,GO:0007218,GO:0007631,GO:0008022,GO:0008188,GO:0030273,GO:0042562,GO:0042923,GO:0051928,GO:0060170,GO:0097730	G protein-coupled receptor activity|signaling receptor binding|plasma membrane|integral component of plasma membrane|generation of precursor metabolites and energy|cell surface receptor signaling pathway|G protein-coupled receptor signaling pathway|adenylate cyclase-inhibiting G protein-coupled receptor signaling pathway|positive regulation of cytosolic calcium ion concentration|neuropeptide sign…	path:bom04080	Neuroactive ligand-receptor interaction
GRIK3	15.1425	21.3003	9.96735	43.0735	55.723	37.6785	15.47	45.4917	-1.55432	0.00128212	0.0276174	GRIK3	Glutamate receptor ionotropic, kainate 3	GO:0001640,GO:0004970,GO:0007216,GO:0016021,GO:0030054,GO:0043197,GO:0045211	adenylate cyclase inhibiting G protein-coupled glutamate receptor activity|ionotropic glutamate receptor activity|G protein-coupled glutamate receptor signaling pathway|integral component of membrane|cell junction|dendritic spine|postsynaptic membrane	path:bom04080,path:bom04724	Neuroactive ligand-receptor interaction|Glutamatergic synapse
LOC102277471	9.0855	29.0458	7.97388	40.8646	117.21	40.4355	15.3684	66.1702	-2.10446	0.00206106	0.0368661	SORCS2	VPS10 domain-containing receptor SorCS2	GO:0007218,GO:0008188,GO:0016020,GO:0016021	neuropeptide signaling pathway|neuropeptide receptor activity|membrane|integral component of membrane	-	-
IGF2BP3	11.1045	14.5229	19.9347	124.803	129.7	172.77	15.1874	142.424	-3.22998	7.22547e-18	3.26438e-14	IGF2BP3	Insulin-like growth factor 2 mRNA-binding protein 3	GO:0003723,GO:0003730,GO:0005634,GO:0005737,GO:0005829,GO:0006412,GO:0009653,GO:0017148,GO:0042035,GO:0043488,GO:0045182,GO:0048027,GO:0051028	RNA binding|mRNA 3'-UTR binding|nucleus|cytoplasm|cytosol|translation|anatomical structure morphogenesis|negative regulation of translation|regulation of cytokine biosynthetic process|regulation of mRNA stability|translation regulator activity|mRNA 5'-UTR binding|mRNA transport	-	-
SNCG	18.171	18.3957	8.97062	28.7157	50.9193	56.0583	15.1791	45.2311	-1.57847	0.00251092	0.0417187	SNCG	Gamma-synuclein	GO:0005815,GO:0005819,GO:0007165,GO:0007268,GO:0008344,GO:0009306,GO:0014059,GO:0030424,GO:0043025,GO:0046928,GO:0048471,GO:0050808	microtubule organizing center|spindle|signal transduction|chemical synaptic transmission|adult locomotory behavior|protein secretion|regulation of dopamine secretion|axon|neuronal cell body|regulation of neurotransmitter secretion|perinuclear region of cytoplasm|synapse organization	-	-
SV2B	17.1615	18.3957	7.97388	43.0735	29.783	57.8962	14.5104	43.5842	-1.58688	0.00302045	0.0468524	SV2B	Synaptic vesicle glycoprotein 2B	GO:0001669,GO:0005886,GO:0006836,GO:0007268,GO:0008021,GO:0016020,GO:0016021,GO:0022857,GO:0030054,GO:0030672,GO:0043005	acrosomal vesicle|plasma membrane|neurotransmitter transport|chemical synaptic transmission|synaptic vesicle|membrane|integral component of membrane|transmembrane transporter activity|cell junction|synaptic vesicle membrane|neuron projection	path:bom04512	ECM-receptor interaction
MMP27	4.038	20.3321	18.938	16.5667	188.305	68.0051	14.436	90.9591	-2.65543	0.00154266	0.0311113	MMP27	Matrix metalloproteinase-27	GO:0004222,GO:0005789,GO:0008270,GO:0030574,GO:0031012	metalloendopeptidase activity|endoplasmic reticulum membrane|zinc ion binding|collagen catabolic process|extracellular matrix	-	-
TMEM211	14.133	16.4593	11.9608	0	2.88223	1.83798	14.1844	1.5734	3.13119	0.00212167	0.0376838	TMEM211	Transmembrane protein 211	GO:0016021	integral component of membrane	-	-
CERS4	17.1615	5.80916	18.938	33.1335	42.2726	56.0583	13.9695	43.8215	-1.65456	0.00321486	0.0482091	CERS4	Ceramide synthase 4	GO:0003677,GO:0005783,GO:0005789,GO:0016021,GO:0031965,GO:0046513,GO:0050291	DNA binding|endoplasmic reticulum|endoplasmic reticulum membrane|integral component of membrane|nuclear membrane|ceramide biosynthetic process|sphingosine N-acyltransferase activity	path:bom00600,path:bom04071	Sphingolipid metabolism|Sphingolipid signaling pathway
SNCA	21.1995	11.6183	8.97062	35.3424	56.6838	45.0304	13.9295	45.6855	-1.71741	0.000852839	0.020664	SNCA	Alpha-synuclein	GO:0000287,GO:0001774,GO:0001921,GO:0001956,GO:0001963,GO:0003779,GO:0005507,GO:0005509,GO:0005543,GO:0005615,GO:0005634,GO:0005739,GO:0005829,GO:0005886,GO:0005938,GO:0006631,GO:0006638,GO:0006644,GO:0006919,GO:0007006,GO:0008198,GO:0008270,GO:0008344,GO:0010040,GO:0010517,GO:0010642,GO:0014048,GO:0014059,GO:0015629,GO:0016020,GO:0016234,GO:0016491,GO:0019894,GO:0022898,GO:0030054,GO:0030426,GO:…	magnesium ion binding|microglial cell activation|positive regulation of receptor recycling|positive regulation of neurotransmitter secretion|synaptic transmission, dopaminergic|actin binding|copper ion binding|calcium ion binding|phospholipid binding|extracellular space|nucleus|mitochondrion|cytosol|plasma membrane|cell cortex|fatty acid metabolic process|neutral lipid metabolic process|phospholi…	path:bom05010,path:bom05012	Alzheimer disease|Parkinson disease
LOC102274457	13.1235	20.3321	7.97388	2.2089	0	0.918988	13.8098	1.04263	3.77953	0.00165434	0.0325271	Scgb2b2	Secretoglobin family 2B member 2	GO:0005615	extracellular space	-	-
SRGAP3	6.057	24.2048	10.9641	37.5513	81.663	41.3545	13.742	53.5229	-1.95945	0.00167287	0.0327373	SRGAP3	SLIT-ROBO Rho GTPase-activating protein 3	GO:0005096,GO:0005737,GO:0005829,GO:0007165,GO:0030336,GO:0048365,GO:0051056	GTPase activator activity|cytoplasm|cytosol|signal transduction|negative regulation of cell migration|Rac GTPase binding|regulation of small GTPase mediated signal transduction	path:bom04360	Axon guidance
NYAP1	11.1045	15.4911	13.9543	26.5068	53.8015	45.9494	13.5166	42.0859	-1.64151	0.00121813	0.0268094	NYAP1	Neuronal tyrosine-phosphorylated phosphoinositide-3-kinase adapter 1	GO:0005622,GO:0014065,GO:0048812	intracellular|phosphatidylinositol 3-kinase signaling|neuron projection morphogenesis	-	-
RADIL	12.114	11.6183	15.9478	20.9845	71.0949	44.1114	13.2267	45.3969	-1.78303	0.00244619	0.0410927	RADIL	Ras-associating and dilute domain-containing protein	GO:0005874,GO:0007165,GO:0007275,GO:0032991,GO:0034446	microtubule|signal transduction|multicellular organism development|protein-containing complex|substrate adhesion-dependent cell spreading	-	-
AGPAT4	13.1235	12.5865	12.9576	39.7601	31.7045	37.6785	12.8892	36.381	-1.49604	0.00127159	0.0274821	AGPAT4	1-acyl-sn-glycerol-3-phosphate acyltransferase delta	GO:0003841,GO:0016021,GO:0016024,GO:0016746	1-acylglycerol-3-phosphate O-acyltransferase activity|integral component of membrane|CDP-diacylglycerol biosynthetic process|transferase activity, transferring acyl groups	path:bom00561,path:bom00564,path:bom04072	Glycerolipid metabolism|Glycerophospholipid metabolism|Phospholipase D signaling pathway
ADAMTS19	7.0665	21.3003	9.96735	29.8201	172.934	63.4102	12.778	88.7213	-2.79463	8.73489e-05	0.00419772	ADAMTS19	A disintegrin and metalloproteinase with thrombospondin motifs 19	GO:0004222,GO:0005576,GO:0046872	metalloendopeptidase activity|extracellular region|metal ion binding	-	-
WBSCR17	11.1045	14.5229	11.9608	26.5068	51.8801	73.519	12.5294	50.6353	-2.01831	0.0002249	0.00803607	GALNT17	Polypeptide N-acetylgalactosaminyltransferase 17	-	-	path:bom00512	Mucin type O-glycan biosynthesis
SLITRK3	4.038	27.1094	5.98041	127.012	106.642	143.362	12.3759	125.672	-3.33873	4.82381e-08	1.1446e-05	SLITRK3	SLIT and NTRK-like protein 3	GO:0005886,GO:0007409,GO:0051965,GO:0098982,GO:0099060,GO:0099061,GO:0099560,GO:1905606	plasma membrane|axonogenesis|positive regulation of synapse assembly|GABA-ergic synapse|integral component of postsynaptic specialization membrane|integral component of postsynaptic density membrane|synaptic membrane adhesion|regulation of presynapse assembly	-	-
RTN1	17.1615	13.5547	5.98041	55.2224	48.9978	43.1924	12.2322	49.1376	-2.00506	7.43969e-05	0.00365628	rtn1-a	Reticulon-1-A	GO:0005634,GO:0005789,GO:0016021	nucleus|endoplasmic reticulum membrane|integral component of membrane	-	-
WNT6	10.095	13.5547	10.9641	32.029	37.4689	28.4886	11.5379	32.6622	-1.49963	0.00254335	0.0420209	WNT6	Protein Wnt-6	GO:0001658,GO:0005109,GO:0005576,GO:0005615,GO:0005788,GO:0005796,GO:0005886,GO:0009798,GO:0009986,GO:0010628,GO:0016055,GO:0030182,GO:0030666,GO:0031012,GO:0042475,GO:0045165,GO:0045893,GO:0060684,GO:0061303,GO:0070062,GO:0070172,GO:0071300,GO:0072079	branching involved in ureteric bud morphogenesis|frizzled binding|extracellular region|extracellular space|endoplasmic reticulum lumen|Golgi lumen|plasma membrane|axis specification|cell surface|positive regulation of gene expression|Wnt signaling pathway|neuron differentiation|endocytic vesicle membrane|extracellular matrix|odontogenesis of dentin-containing tooth|cell fate commitment|positive r…	path:bom04150,path:bom04310,path:bom04390,path:bom04550,path:bom04916,path:bom04934,path:bom05165,path:bom05200,path:bom05205,path:bom05217,path:bom05224,path:bom05225,path:bom05226	mTOR signaling pathway|Wnt signaling pathway|Hippo signaling pathway|Signaling pathways regulating pluripotency of stem cells|Melanogenesis|Cushing syndrome|Human papillomavirus infection|Pathways in cancer|Proteoglycans in cancer|Basal cell carcinoma|Breast cancer|Hepatocellular carcinoma|Gastric cancer
B3GALNT1	9.0855	16.4593	8.97062	46.3868	59.566	49.6253	11.5051	51.8594	-2.17007	4.8866e-06	0.000472661	B3GALNT1	UDP-GalNAc:beta-1,3-N-acetylgalactosaminyltransferase 1	GO:0000139,GO:0005783,GO:0005794,GO:0006486,GO:0006487,GO:0008376,GO:0008499,GO:0009312,GO:0016021,GO:0047273	Golgi membrane|endoplasmic reticulum|Golgi apparatus|protein glycosylation|protein N-linked glycosylation|acetylgalactosaminyltransferase activity|UDP-galactose:beta-N-acetylglucosamine beta-1,3-galactosyltransferase activity|oligosaccharide biosynthetic process|integral component of membrane|galactosylgalactosylglucosylceramide beta-D-acetylgalactosaminyltransferase activity	path:bom00601,path:bom00603	Glycosphingolipid biosynthesis - lacto and neolacto series|Glycosphingolipid biosynthesis - globo and isoglobo series
IL22	23.2185	3.87277	6.97715	0	0	0.918988	11.3561	0.306329	4.99702	0.00238772	0.040689	IL22	Interleukin-22	-	-	path:bom04060,path:bom04630,path:bom04659,path:bom05321	Cytokine-cytokine receptor interaction|Jak-STAT signaling pathway|Th17 cell differentiation|Inflammatory bowel disease (IBD)
NGFR	17.1615	10.6501	5.98041	58.5358	56.6838	26.6506	11.264	47.2901	-2.06859	0.000447975	0.0132611	NGFR	Tumor necrosis factor receptor superfamily member 16	GO:0001540,GO:0001678,GO:0004888,GO:0005035,GO:0005516,GO:0005576,GO:0005654,GO:0005768,GO:0005829,GO:0005886,GO:0005887,GO:0006886,GO:0006919,GO:0007266,GO:0009986,GO:0015026,GO:0016021,GO:0017137,GO:0031293,GO:0031625,GO:0032922,GO:0038023,GO:0042593,GO:0043065,GO:0043066,GO:0043121,GO:0043154,GO:0043281,GO:0048011,GO:0048406,GO:0050771,GO:0050772,GO:0051402,GO:1900182,GO:1902895,GO:1903588,GO:…	amyloid-beta binding|cellular glucose homeostasis|transmembrane signaling receptor activity|death receptor activity|calmodulin binding|extracellular region|nucleoplasm|endosome|cytosol|plasma membrane|integral component of plasma membrane|intracellular protein transport|activation of cysteine-type endopeptidase activity involved in apoptotic process|Rho protein signal transduction|cell surface|co…	path:bom04010,path:bom04014,path:bom04015,path:bom04060,path:bom04151,path:bom04215,path:bom04722,path:bom05202	MAPK signaling pathway|Ras signaling pathway|Rap1 signaling pathway|Cytokine-cytokine receptor interaction|PI3K-Akt signaling pathway|Apoptosis - multiple species|Neurotrophin signaling pathway|Transcriptional misregulation in cancer
ARSI	11.1045	7.74555	13.9543	24.2979	61.4875	32.1646	10.9348	39.3166	-1.85015	0.00173311	0.0334423	ARSI	Arylsulfatase I	GO:0005576,GO:0005783,GO:0008484,GO:0046872	extracellular region|endoplasmic reticulum|sulfuric ester hydrolase activity|metal ion binding	-	-
TSKS	9.0855	10.6501	12.9576	35.3424	39.3904	72.6	10.8977	49.1109	-2.17524	4.21752e-05	0.00249211	Tsks	Testis-specific serine kinase substrate	GO:0005814,GO:0010923,GO:0019901	centriole|negative regulation of phosphatase activity|protein kinase binding	-	-
TUSC5	7.0665	17.4275	7.97388	102.714	61.4875	41.3545	10.8226	68.5185	-2.65578	3.53612e-06	0.000362834	Trarg1	Trafficking regulator of GLUT4 1	GO:0005886,GO:0012505,GO:0016020,GO:0016021,GO:0030659,GO:0032869,GO:0044381,GO:0045026,GO:0048471,GO:0072659,GO:0099638	plasma membrane|endomembrane system|membrane|integral component of membrane|cytoplasmic vesicle membrane|cellular response to insulin stimulus|glucose import in response to insulin stimulus|plasma membrane fusion|perinuclear region of cytoplasm|protein localization to plasma membrane|endosome to plasma membrane protein transport	-	-
PLP1	7.0665	12.5865	10.9641	24.2979	32.6652	40.4355	10.2057	32.4662	-1.67131	0.00218295	0.0382986	PLP1	Myelin proteolipid protein	GO:0005886,GO:0006954,GO:0008366,GO:0010001,GO:0010628,GO:0014002,GO:0016021,GO:0019911,GO:0022010,GO:0042552,GO:0042759,GO:0043209,GO:0048469,GO:0061564	plasma membrane|inflammatory response|axon ensheathment|glial cell differentiation|positive regulation of gene expression|astrocyte development|integral component of membrane|structural constituent of myelin sheath|central nervous system myelination|myelination|long-chain fatty acid biosynthetic process|myelin sheath|cell maturation|axon development	-	-
TNNT3	9.0855	19.3639	1.99347	37.5513	83.5845	94.6558	10.1476	71.9305	-2.82394	5.52398e-05	0.00299758	TNNT3	Troponin T, fast skeletal muscle	GO:0005861,GO:0006942	troponin complex|regulation of striated muscle contraction	-	-
FGF13	12.114	14.5229	2.99021	29.8201	45.1549	36.7595	9.8757	37.2448	-1.91493	0.00217486	0.0382609	Fgf13	Fibroblast growth factor 13	GO:0001764,GO:0005576,GO:0005634,GO:0005737,GO:0005829,GO:0005874,GO:0005886,GO:0006814,GO:0007026,GO:0007612,GO:0007613,GO:0008017,GO:0008083,GO:0014704,GO:0016328,GO:0017080,GO:0021766,GO:0021795,GO:0030175,GO:0030424,GO:0030425,GO:0030426,GO:0043005,GO:0044325,GO:0045200,GO:0046785,GO:0048487,GO:0048671,GO:0072659,GO:0098909,GO:1990834	neuron migration|extracellular region|nucleus|cytoplasm|cytosol|microtubule|plasma membrane|sodium ion transport|negative regulation of microtubule depolymerization|learning|memory|microtubule binding|growth factor activity|intercalated disc|lateral plasma membrane|sodium channel regulator activity|hippocampus development|cerebral cortex cell migration|filopodium|axon|dendrite|growth cone|neuron …	-	-
GABRB2	11.1045	15.4911	2.99021	73.9981	17.2934	63.4102	9.86193	51.5672	-2.38351	0.00137853	0.0286772	GABRB2	Gamma-aminobutyric acid receptor subunit beta-2	-	-	path:bom04080,path:bom04723,path:bom04726,path:bom04727,path:bom05032,path:bom05033	Neuroactive ligand-receptor interaction|Retrograde endocannabinoid signaling|Serotonergic synapse|GABAergic synapse|Morphine addiction|Nicotine addiction
CCDC141	10.095	7.74555	10.9641	24.2979	47.0763	31.2456	9.60155	34.2066	-1.83697	0.000949204	0.0223829	CCDC141	Coiled-coil domain-containing protein 141	GO:0005737,GO:0005815	cytoplasm|microtubule organizing center	-	-
SLC35F1	8.076	15.4911	3.98694	39.7601	48.9978	34.0026	9.18468	40.9202	-2.15158	0.000285748	0.00964305	SLC35F1	Solute carrier family 35 member F1	GO:0016021,GO:0022857	integral component of membrane|transmembrane transporter activity	-	-
OSM	12.114	1.93639	12.9576	0	0	0	9.00265	0	5.62409	0.00171095	0.0332258	OSM	Oncostatin-M	GO:0005125,GO:0005147,GO:0005615,GO:0006955,GO:0038165,GO:0040008	cytokine activity|oncostatin-M receptor binding|extracellular space|immune response|oncostatin-M-mediated signaling pathway|regulation of growth	path:bom04060,path:bom04151,path:bom04630	Cytokine-cytokine receptor interaction|PI3K-Akt signaling pathway|Jak-STAT signaling pathway
COL6A6	16.152	3.87277	6.97715	53.0135	322.809	64.3292	9.00064	146.717	-4.03034	2.25215e-07	4.19057e-05	COL6A6	Collagen alpha-6(VI) chain	GO:0005576,GO:0005581,GO:0007155,GO:0030020,GO:0031012,GO:0062023	extracellular region|collagen trimer|cell adhesion|extracellular matrix structural constituent conferring tensile strength|extracellular matrix|collagen-containing extracellular matrix	path:bom04151,path:bom04510,path:bom04512,path:bom04974,path:bom05165	PI3K-Akt signaling pathway|Focal adhesion|ECM-receptor interaction|Protein digestion and absorption|Human papillomavirus infection
SRCIN1	11.1045	12.5865	2.99021	29.8201	49.9586	27.5696	8.89374	35.7828	-2.00775	0.001892	0.0349193	Srcin1	SRC kinase signaling inhibitor 1	GO:0005737,GO:0006887,GO:0007162,GO:0014069,GO:0015629,GO:0019901,GO:0019904,GO:0030027,GO:0030054,GO:0030175,GO:0030334,GO:0030424,GO:0030425,GO:0034446,GO:0043005,GO:0043025,GO:0045202,GO:0045211,GO:0050709,GO:0061001,GO:0061098,GO:0061099	cytoplasm|exocytosis|negative regulation of cell adhesion|postsynaptic density|actin cytoskeleton|protein kinase binding|protein domain specific binding|lamellipodium|cell junction|filopodium|regulation of cell migration|axon|dendrite|substrate adhesion-dependent cell spreading|neuron projection|neuronal cell body|synapse|postsynaptic membrane|negative regulation of protein secretion|regulation o…	-	-
CADM2	9.0855	12.5865	4.98368	32.029	76.8593	22.0557	8.88523	43.648	-2.29543	0.000785569	0.0194929	CADM2	Cell adhesion molecule 2	GO:0005886,GO:0007155,GO:0016021,GO:0030054,GO:0030424,GO:0034332,GO:0045202	plasma membrane|cell adhesion|integral component of membrane|cell junction|axon|adherens junction organization|synapse	-	-
PAPPA2	14.133	6.77735	4.98368	35.3424	127.779	45.9494	8.63134	69.6901	-3.01674	9.26432e-06	0.0007816	PAPPA2	Pappalysin-2	GO:0001558,GO:0004222,GO:0005576,GO:0005622,GO:0005829,GO:0006508,GO:0008237,GO:0008270,GO:0009651,GO:0016324,GO:0044267,GO:0060349,GO:0070062	regulation of cell growth|metalloendopeptidase activity|extracellular region|intracellular|cytosol|proteolysis|metallopeptidase activity|zinc ion binding|response to salt stress|apical plasma membrane|cellular protein metabolic process|bone morphogenesis|extracellular exosome	-	-
SLC2A10	7.0665	10.6501	7.97388	18.7756	46.1156	32.1646	8.5635	32.3519	-1.91985	0.00156301	0.0313504	SLC2A10	Solute carrier family 2, facilitated glucose transporter member 10	GO:0005351,GO:0005355,GO:0005886,GO:0005887,GO:0008645,GO:0012505,GO:0016021,GO:0048471,GO:0055056,GO:1904659	carbohydrate:proton symporter activity|glucose transmembrane transporter activity|plasma membrane|integral component of plasma membrane|hexose transmembrane transport|endomembrane system|integral component of membrane|perinuclear region of cytoplasm|D-glucose transmembrane transporter activity|glucose transmembrane transport	-	-
LOC106700734	6.057	16.4593	2.99021	75.1025	82.6238	45.0304	8.50216	67.5856	-2.98469	1.69227e-06	0.000203866	STUM	Protein stum homolog	GO:0016021	integral component of membrane	-	-
LOC102279526	9.0855	8.71374	5.98041	16.5667	159.483	54.2203	7.92655	76.7567	-3.27702	3.05569e-05	0.00195796	-	Augurin	GO:0005615,GO:0005737,GO:0007417,GO:0008285,GO:0009611,GO:0016324,GO:0030133	extracellular space|cytoplasm|central nervous system development|negative regulation of cell proliferation|response to wounding|apical plasma membrane|transport vesicle	-	-
SST	14.133	6.77735	1.99347	68.4758	47.0763	15.6228	7.63461	43.725	-2.51663	0.0016557	0.0325271	SST	Somatostatin	GO:0005179,GO:0005615,GO:0030334	hormone activity|extracellular space|regulation of cell migration	path:bom04024,path:bom04080,path:bom04971	cAMP signaling pathway|Neuroactive ligand-receptor interaction|Gastric acid secretion
SNAP91	8.076	9.68193	4.98368	32.029	36.5082	25.7317	7.58054	31.423	-2.04899	0.000328823	0.0106471	SNAP91	Clathrin coat assembly protein AP180	GO:0005545,GO:0005886,GO:0005905,GO:0015031,GO:0019901,GO:0030136,GO:0030276,GO:0048268,GO:2000369	1-phosphatidylinositol binding|plasma membrane|clathrin-coated pit|protein transport|protein kinase binding|clathrin-coated vesicle|clathrin binding|clathrin coat assembly|regulation of clathrin-dependent endocytosis	-	-
AGR3	6.057	12.5865	3.98694	34.2379	188.305	32.1646	7.54348	84.9026	-3.49074	1.66446e-05	0.0012094	Agr3	Anterior gradient protein 3	GO:0002162,GO:0005783,GO:0043231,GO:0060548	dystroglycan binding|endoplasmic reticulum|intracellular membrane-bounded organelle|negative regulation of cell death	-	-
LOC102284522	3.0285	12.5865	4.98368	28.7157	19.2148	41.3545	6.86623	29.7617	-2.11186	0.003063	0.0471056	AGPAT4	1-acyl-sn-glycerol-3-phosphate acyltransferase delta	GO:0003841,GO:0016021,GO:0016024,GO:0016746	1-acylglycerol-3-phosphate O-acyltransferase activity|integral component of membrane|CDP-diacylglycerol biosynthetic process|transferase activity, transferring acyl groups	path:bom00561,path:bom00564,path:bom04072	Glycerolipid metabolism|Glycerophospholipid metabolism|Phospholipase D signaling pathway
GDF10	5.0475	14.5229	0.996735	25.4023	84.5453	22.9747	6.85571	44.3074	-2.68911	0.00246353	0.0412017	GDF10	Growth/differentiation factor 10	GO:0001649,GO:0005125,GO:0005160,GO:0005615,GO:0008083,GO:0010862,GO:0042981,GO:0043408,GO:0045444,GO:0045668,GO:0048468,GO:0060395	osteoblast differentiation|cytokine activity|transforming growth factor beta receptor binding|extracellular space|growth factor activity|positive regulation of pathway-restricted SMAD protein phosphorylation|regulation of apoptotic process|regulation of MAPK cascade|fat cell differentiation|negative regulation of osteoblast differentiation|cell development|SMAD protein signal transduction	path:bom04060	Cytokine-cytokine receptor interaction
LOC102280419	2.019	9.68193	7.97388	44.1779	13.4504	42.2734	6.55827	33.3006	-2.33937	0.0022864	0.0392774	PCDHGB2	Protocadherin gamma-B2	GO:0005509,GO:0005887,GO:0007155,GO:0007156	calcium ion binding|integral component of plasma membrane|cell adhesion|homophilic cell adhesion via plasma membrane adhesion molecules	-	-
KAZALD1	3.0285	13.5547	1.99347	16.5667	100.878	23.8937	6.19223	47.1128	-2.92441	0.00175176	0.0335041	KAZALD1	Kazal-type serine protease inhibitor domain-containing protein 1	GO:0001503,GO:0001558,GO:0005520,GO:0005614,GO:0007275,GO:0030154,GO:0030198	ossification|regulation of cell growth|insulin-like growth factor binding|interstitial matrix|multicellular organism development|cell differentiation|extracellular matrix organization	-	-
OGDHL	5.0475	5.80916	6.97715	16.5667	24.0185	33.0836	5.9446	24.5563	-2.05106	0.0016339	0.0322912	OGDHL	2-oxoglutarate dehydrogenase-like, mitochondrial	GO:0004591,GO:0005739,GO:0005759,GO:0006096,GO:0006099,GO:0030976,GO:0045252,GO:0046872	oxoglutarate dehydrogenase (succinyl-transferring) activity|mitochondrion|mitochondrial matrix|glycolytic process|tricarboxylic acid cycle|thiamine pyrophosphate binding|oxoglutarate dehydrogenase complex|metal ion binding	path:bom00020	Citrate cycle (TCA cycle)
LOC102268790	4.038	6.77735	6.97715	23.1934	38.4297	22.0557	5.93083	27.8929	-2.2329	0.000476123	0.013846	HHIP	Hedgehog-interacting protein	GO:0003824,GO:0005576,GO:0005634,GO:0005737,GO:0005887,GO:0007224,GO:0007405,GO:0008270,GO:0009953,GO:0009968,GO:0009986,GO:0040036,GO:0043066,GO:0045879,GO:0048705,GO:0060170,GO:0060441,GO:0097108	catalytic activity|extracellular region|nucleus|cytoplasm|integral component of plasma membrane|smoothened signaling pathway|neuroblast proliferation|zinc ion binding|dorsal/ventral pattern formation|negative regulation of signal transduction|cell surface|regulation of fibroblast growth factor receptor signaling pathway|negative regulation of apoptotic process|negative regulation of smoothened si…	path:bom04024,path:bom04340,path:bom05200,path:bom05217	cAMP signaling pathway|Hedgehog signaling pathway|Pathways in cancer|Basal cell carcinoma
FRAS1	6.057	1.93639	8.97062	46.3868	107.603	33.0836	5.65467	62.3578	-3.46731	1.11203e-06	0.000149445	FRAS1	Extracellular matrix protein FRAS1	GO:0002009,GO:0003338,GO:0005201,GO:0005604,GO:0005886,GO:0007154,GO:0015031,GO:0016021,GO:0030326,GO:0043588,GO:0046872,GO:0060021	morphogenesis of an epithelium|metanephros morphogenesis|extracellular matrix structural constituent|basement membrane|plasma membrane|cell communication|protein transport|integral component of membrane|embryonic limb morphogenesis|skin development|metal ion binding|roof of mouth development	path:bom04512	ECM-receptor interaction
LOC102287974	5.0475	3.87277	7.97388	17.6712	64.3697	18.3798	5.63139	33.4735	-2.57462	0.0009921	0.0229665	TPCN2	Two pore calcium channel protein 2	GO:0005245,GO:0005764,GO:0005765,GO:0006874,GO:0006939,GO:0007040,GO:0010008,GO:0010506,GO:0016021,GO:0019722,GO:0019901,GO:0033280,GO:0034220,GO:0034765,GO:0042802,GO:0072345	voltage-gated calcium channel activity|lysosome|lysosomal membrane|cellular calcium ion homeostasis|smooth muscle contraction|lysosome organization|endosome membrane|regulation of autophagy|integral component of membrane|calcium-mediated signaling|protein kinase binding|response to vitamin D|ion transmembrane transport|regulation of ion transmembrane transport|identical protein binding|NAADP-sens…	-	-
SV2C	7.0665	5.80916	3.98694	26.5068	23.0578	17.4608	5.62087	22.3418	-1.98821	0.00232921	0.0398326	SV2C	Synaptic vesicle glycoprotein 2C	GO:0005886,GO:0006836,GO:0007268,GO:0008021,GO:0016021,GO:0022857,GO:0030054,GO:0030285,GO:0030672,GO:0043005	plasma membrane|neurotransmitter transport|chemical synaptic transmission|synaptic vesicle|integral component of membrane|transmembrane transporter activity|cell junction|integral component of synaptic vesicle membrane|synaptic vesicle membrane|neuron projection	path:bom04512	ECM-receptor interaction
RIMBP2	4.038	8.71374	3.98694	28.7157	22.0971	21.1367	5.57956	23.9831	-2.09673	0.00154094	0.0311113	RIMBP2	RIMS-binding protein 2	GO:0005886,GO:0007274,GO:0010923,GO:0030054,GO:0045202	plasma membrane|neuromuscular synaptic transmission|negative regulation of phosphatase activity|cell junction|synapse	-	-
ST6GAL2	3.0285	3.87277	7.97388	61.8491	139.308	95.5747	4.95839	98.9105	-4.32024	1.7123e-13	4.33382e-10	ST6GAL2	Beta-galactoside alpha-2,6-sialyltransferase 2	GO:0003835,GO:0006486,GO:0009311,GO:0016021,GO:0032580	beta-galactoside alpha-2,6-sialyltransferase activity|protein glycosylation|oligosaccharide metabolic process|integral component of membrane|Golgi cisterna membrane	path:bom00510,path:bom00514	N-Glycan biosynthesis|Other types of O-glycan biosynthesis
STMN3	5.0475	6.77735	2.99021	25.4023	29.783	13.7848	4.93835	22.99	-2.21436	0.00202165	0.0363924	STMN3	Stathmin-3	GO:0001835,GO:0005737,GO:0005794,GO:0007019,GO:0015631,GO:0019904,GO:0030426,GO:0031110,GO:0031122,GO:0031175,GO:0035021,GO:0043005,GO:0043087,GO:0051493	blastocyst hatching|cytoplasm|Golgi apparatus|microtubule depolymerization|tubulin binding|protein domain specific binding|growth cone|regulation of microtubule polymerization or depolymerization|cytoplasmic microtubule organization|neuron projection development|negative regulation of Rac protein signal transduction|neuron projection|regulation of GTPase activity|regulation of cytoskeleton organi…	-	-
GABRB3	7.0665	2.90458	3.98694	22.089	22.0971	20.2177	4.65267	21.4679	-2.2097	0.00136586	0.0286472	GABRB3	Gamma-aminobutyric acid receptor subunit beta-3	-	-	path:bom04080,path:bom04723,path:bom04726,path:bom04727,path:bom05032,path:bom05033	Neuroactive ligand-receptor interaction|Retrograde endocannabinoid signaling|Serotonergic synapse|GABAergic synapse|Morphine addiction|Nicotine addiction
CRMP1	7.0665	4.84097	1.99347	32.029	36.5082	15.6228	4.63365	28.0533	-2.59689	0.000420087	0.0127334	CRMP1	Dihydropyrimidinase-related protein 1	GO:0000226,GO:0005813,GO:0005819,GO:0005829,GO:0006139,GO:0007399,GO:0007411,GO:0010977,GO:0016810,GO:0030496,GO:0031005,GO:1904530	microtubule cytoskeleton organization|centrosome|spindle|cytosol|nucleobase-containing compound metabolic process|nervous system development|axon guidance|negative regulation of neuron projection development|hydrolase activity, acting on carbon-nitrogen (but not peptide) bonds|midbody|filamin binding|negative regulation of actin filament binding	-	-
ARHGAP36	6.057	4.84097	2.99021	35.3424	54.7623	23.8937	4.62939	37.9994	-3.03741	5.32863e-06	0.000496445	ARHGAP36	Rho GTPase-activating protein 36	GO:0005096,GO:0007165	GTPase activator activity|signal transduction	-	-
CLSTN2	2.019	3.87277	7.97388	26.5068	34.5867	13.7848	4.62188	24.9594	-2.43098	0.00166565	0.0326381	CLSTN2	Calsyntenin-2	GO:0000139,GO:0005509,GO:0005789,GO:0007156,GO:0009986,GO:0045211,GO:0050806,GO:0051965,GO:0098978,GO:0099061	Golgi membrane|calcium ion binding|endoplasmic reticulum membrane|homophilic cell adhesion via plasma membrane adhesion molecules|cell surface|postsynaptic membrane|positive regulation of synaptic transmission|positive regulation of synapse assembly|glutamatergic synapse|integral component of postsynaptic density membrane	-	-
DPYSL5	4.038	5.80916	3.98694	22.089	22.0971	22.0557	4.61137	22.0806	-2.25715	0.000655879	0.0173586	DPYSL5	Dihydropyrimidinase-related protein 5	GO:0005829,GO:0007165,GO:0007399,GO:0007411,GO:0008017,GO:0016810,GO:0030425,GO:0043025	cytosol|signal transduction|nervous system development|axon guidance|microtubule binding|hydrolase activity, acting on carbon-nitrogen (but not peptide) bonds|dendrite|neuronal cell body	path:bom04360	Axon guidance
NLGN1	2.019	8.71374	2.99021	12.1489	43.2334	22.9747	4.57431	26.119	-2.51081	0.00284617	0.045164	Nlgn1	Neuroligin-1	GO:0002087,GO:0005794,GO:0005886,GO:0005887,GO:0006605,GO:0007157,GO:0007158,GO:0007399,GO:0007416,GO:0009897,GO:0009986,GO:0010841,GO:0014069,GO:0016080,GO:0016339,GO:0030054,GO:0030165,GO:0030425,GO:0031175,GO:0032230,GO:0032433,GO:0035418,GO:0038023,GO:0042043,GO:0043197,GO:0043198,GO:0045161,GO:0045184,GO:0045202,GO:0045664,GO:0046983,GO:0048488,GO:0048489,GO:0048511,GO:0048789,GO:0050804,GO:…	regulation of respiratory gaseous exchange by neurological system process|Golgi apparatus|plasma membrane|integral component of plasma membrane|protein targeting|heterophilic cell-cell adhesion via plasma membrane cell adhesion molecules|neuron cell-cell adhesion|nervous system development|synapse assembly|external side of plasma membrane|cell surface|positive regulation of circadian sleep/wake c…	path:bom04514	Cell adhesion molecules (CAMs)
CTNNA2	7.0665	1.93639	3.98694	22.089	27.8615	14.7038	4.32994	21.5514	-2.31945	0.00223792	0.03884	CTNNA2	Catenin alpha-2	GO:0005200,GO:0005634,GO:0005737,GO:0005829,GO:0005912,GO:0005913,GO:0007409,GO:0015629,GO:0016323,GO:0021942,GO:0030027,GO:0030424,GO:0042802,GO:0045296,GO:0048813,GO:0048854,GO:0051015,GO:0051149,GO:0051823,GO:0060134,GO:0098609,GO:0098686,GO:0098688,GO:0098831,GO:0098885,GO:0098888,GO:0098890,GO:0099092	structural constituent of cytoskeleton|nucleus|cytoplasm|cytosol|adherens junction|cell-cell adherens junction|axonogenesis|actin cytoskeleton|basolateral plasma membrane|radial glia guided migration of Purkinje cell|lamellipodium|axon|identical protein binding|cadherin binding|dendrite morphogenesis|brain morphogenesis|actin filament binding|positive regulation of muscle cell differentiation|reg…	path:bom04390,path:bom04520,path:bom04670,path:bom05100,path:bom05200,path:bom05213,path:bom05226,path:bom05412	Hippo signaling pathway|Adherens junction|Leukocyte transendothelial migration|Bacterial invasion of epithelial cells|Pathways in cancer|Endometrial cancer|Gastric cancer|Arrhythmogenic right ventricular cardiomyopathy (ARVC)
PCDH20	6.057	2.90458	3.98694	6.62669	70.1341	25.7317	4.31617	34.1642	-2.98976	0.00124684	0.0271268	PCDH20	Protocadherin-20	GO:0003723,GO:0005509,GO:0005887,GO:0007155,GO:0007156	RNA binding|calcium ion binding|integral component of plasma membrane|cell adhesion|homophilic cell adhesion via plasma membrane adhesion molecules	-	-
ADAMTS20	6.057	4.84097	1.99347	26.5068	30.7437	33.0836	4.29715	30.1114	-2.81084	2.01617e-05	0.00140589	Adamts20	A disintegrin and metalloproteinase with thrombospondin motifs 20	GO:0004175,GO:0004222,GO:0005615,GO:0006508,GO:0008270,GO:0009967,GO:0030198,GO:0043066,GO:0045636,GO:0048070	endopeptidase activity|metalloendopeptidase activity|extracellular space|proteolysis|zinc ion binding|positive regulation of signal transduction|extracellular matrix organization|negative regulation of apoptotic process|positive regulation of melanocyte differentiation|regulation of developmental pigmentation	-	-
NALCN	2.019	5.80916	4.98368	25.4023	22.0971	22.0557	4.27061	23.185	-2.43508	0.00045897	0.0134815	NALCN	Sodium leak channel non-selective protein	GO:0005244,GO:0005261,GO:0005272,GO:0005886,GO:0016021,GO:0022840,GO:0034220,GO:0034765,GO:0035725,GO:0060075,GO:0070588,GO:0071805	voltage-gated ion channel activity|cation channel activity|sodium channel activity|plasma membrane|integral component of membrane|leak channel activity|ion transmembrane transport|regulation of ion transmembrane transport|sodium ion transmembrane transport|regulation of resting membrane potential|calcium ion transmembrane transport|potassium ion transmembrane transport	-	-
LOC102279576	5.0475	0.968193	5.98041	29.8201	43.2334	21.1367	3.9987	31.3967	-2.97861	6.75918e-05	0.00343294	C4orf19	Uncharacterized protein C4orf19	GO:0005654,GO:0030054	nucleoplasm|cell junction	-	-
GABRA3	2.019	1.93639	7.97388	48.5957	91.2705	62.4912	3.97642	67.4525	-4.08811	4.98102e-10	3.32369e-07	GABRA3	Gamma-aminobutyric acid receptor subunit alpha-3	GO:0004890,GO:0005237,GO:0005254,GO:0005887,GO:0007165,GO:0007214,GO:0007268,GO:0022851,GO:0030054,GO:0032590,GO:0034220,GO:0034707,GO:0042391,GO:0043005,GO:0045202,GO:0045211,GO:0050877,GO:0051932,GO:0060078,GO:0098794,GO:1902476,GO:1902711,GO:1904315	GABA-A receptor activity|inhibitory extracellular ligand-gated ion channel activity|chloride channel activity|integral component of plasma membrane|signal transduction|gamma-aminobutyric acid signaling pathway|chemical synaptic transmission|GABA-gated chloride ion channel activity|cell junction|dendrite membrane|ion transmembrane transport|chloride channel complex|regulation of membrane potential…	path:bom04080,path:bom04723,path:bom04727,path:bom04742,path:bom05032,path:bom05033	Neuroactive ligand-receptor interaction|Retrograde endocannabinoid signaling|GABAergic synapse|Taste transduction|Morphine addiction|Nicotine addiction
LOC102285078	6.057	3.87277	1.99347	43.0735	47.0763	34.9215	3.97441	41.6905	-3.39235	8.00345e-08	1.73629e-05	MUM1L1	PWWP domain-containing protein MUM1L1	GO:0070062	extracellular exosome	-	-
COL11A1	3.0285	3.87277	4.98368	16.5667	120.093	13.7848	3.96165	50.1481	-3.66281	0.000123815	0.00522292	COL11A1	Collagen alpha-1(XI) chain	GO:0001502,GO:0001503,GO:0002063,GO:0005201,GO:0005576,GO:0005592,GO:0005615,GO:0005788,GO:0006029,GO:0007601,GO:0007605,GO:0008201,GO:0030020,GO:0030198,GO:0030199,GO:0030674,GO:0031012,GO:0035987,GO:0035989,GO:0042472,GO:0046872,GO:0048704,GO:0050840,GO:0050910,GO:0055010,GO:0062023,GO:1904399	cartilage condensation|ossification|chondrocyte development|extracellular matrix structural constituent|extracellular region|collagen type XI trimer|extracellular space|endoplasmic reticulum lumen|proteoglycan metabolic process|visual perception|sensory perception of sound|heparin binding|extracellular matrix structural constituent conferring tensile strength|extracellular matrix organization|col…	path:bom04974	Protein digestion and absorption
TENM1	6.057	5.80916	0	33.1335	41.3119	33.0836	3.95539	35.843	-3.17855	2.38504e-05	0.00161693	TENM1	Teneurin-1	GO:0005576,GO:0005634,GO:0005737,GO:0005783,GO:0005794,GO:0005856,GO:0005886,GO:0005887,GO:0006359,GO:0006955,GO:0007157,GO:0007218,GO:0007399,GO:0008201,GO:0008285,GO:0016363,GO:0016607,GO:0030838,GO:0033138,GO:0042803,GO:0043005,GO:0043406,GO:0046982,GO:0048471,GO:0048666,GO:0050839,GO:0051491,GO:0090316	extracellular region|nucleus|cytoplasm|endoplasmic reticulum|Golgi apparatus|cytoskeleton|plasma membrane|integral component of plasma membrane|regulation of transcription by RNA polymerase III|immune response|heterophilic cell-cell adhesion via plasma membrane cell adhesion molecules|neuropeptide signaling pathway|nervous system development|heparin binding|negative regulation of cell proliferati…	-	-
BEX5	3.0285	5.80916	2.99021	15.4623	57.6445	11.0279	3.94262	28.0449	-2.82898	0.00156484	0.0313504	BEX5	Protein BEX5	GO:0005737	cytoplasm	-	-
KCND2	2.019	8.71374	0.996735	8.83559	34.5867	44.1114	3.90982	29.1779	-2.89673	0.00242271	0.0408339	KCND2	Potassium voltage-gated channel subfamily D member 2	GO:0001508,GO:0005249,GO:0005250,GO:0005886,GO:0005887,GO:0007268,GO:0008076,GO:0014069,GO:0016021,GO:0019228,GO:0019233,GO:0030054,GO:0030425,GO:0031226,GO:0032809,GO:0034765,GO:0043197,GO:0043204,GO:0044853,GO:0045211,GO:0045475,GO:0046872,GO:0051260,GO:0071456,GO:0071805,GO:0098978,GO:0098982,GO:0099060,GO:1905030	action potential|voltage-gated potassium channel activity|A-type (transient outward) potassium channel activity|plasma membrane|integral component of plasma membrane|chemical synaptic transmission|voltage-gated potassium channel complex|postsynaptic density|integral component of membrane|neuronal action potential|sensory perception of pain|cell junction|dendrite|intrinsic component of plasma memb…	-	-
LOXHD1	6.057	4.84097	0	46.3868	28.8223	16.5418	3.63266	30.5836	-3.07009	0.000492104	0.0141268	Loxhd1	Lipoxygenase homology domain-containing protein 1	GO:0004096,GO:0007605,GO:0020037,GO:0032420	catalase activity|sensory perception of sound|heme binding|stereocilium	-	-
SNX31	2.019	3.87277	4.98368	6.62669	29.783	32.1646	3.62515	22.8581	-2.66065	0.00258478	0.0423893	SNX31	Sorting nexin-31	GO:0005769,GO:0006886,GO:0032991,GO:0035091,GO:1990126	early endosome|intracellular protein transport|protein-containing complex|phosphatidylinositol binding|retrograde transport, endosome to plasma membrane	-	-
MYRF	5.0475	4.84097	0	28.7157	33.626	27.5696	3.29616	29.9704	-3.1831	4.85205e-05	0.00271894	MYRF	Myelin regulatory factor	GO:0000981,GO:0003677,GO:0003700,GO:0005634,GO:0005654,GO:0005737,GO:0005789,GO:0005794,GO:0005829,GO:0008233,GO:0014003,GO:0016021,GO:0022010,GO:0031643,GO:0032286,GO:0042802,GO:0043565,GO:0045893,GO:0048709	DNA-binding transcription factor activity, RNA polymerase II-specific|DNA binding|DNA-binding transcription factor activity|nucleus|nucleoplasm|cytoplasm|endoplasmic reticulum membrane|Golgi apparatus|cytosol|peptidase activity|oligodendrocyte development|integral component of membrane|central nervous system myelination|positive regulation of myelination|central nervous system myelin maintenance|…	-	-
ASTN1	1.0095	1.93639	5.98041	15.4623	43.2334	21.1367	2.97543	26.6108	-3.16352	0.000299467	0.010017	ASTN1	Astrotactin-1	GO:0001764,GO:0005768,GO:0007158,GO:0007626,GO:0009897,GO:0016021,GO:0030136,GO:0043204	neuron migration|endosome|neuron cell-cell adhesion|locomotory behavior|external side of plasma membrane|integral component of membrane|clathrin-coated vesicle|perikaryon	-	-
SEMA5B	2.019	3.87277	2.99021	20.9845	28.8223	14.7038	2.96066	21.5035	-2.85631	0.000284094	0.00960857	SEMA5B	Semaphorin-5B	GO:0001755,GO:0016021,GO:0030215,GO:0030335,GO:0045499,GO:0048675,GO:0048843,GO:0050908,GO:0071526,GO:0097485	neural crest cell migration|integral component of membrane|semaphorin receptor binding|positive regulation of cell migration|chemorepellent activity|axon extension|negative regulation of axon extension involved in axon guidance|detection of light stimulus involved in visual perception|semaphorin-plexin signaling pathway|neuron projection guidance	path:bom04360	Axon guidance
PPP1R1B	5.0475	0.968193	1.99347	26.5068	18.2541	12.8658	2.66972	19.2089	-2.85018	0.00120569	0.0266905	PPP1R1B	Protein phosphatase 1 regulatory subunit 1B	GO:0001975,GO:0004864,GO:0005634,GO:0005737,GO:0005829,GO:0006351,GO:0007621,GO:0007626,GO:0008542,GO:0032839,GO:0035556,GO:0043025,GO:0043278,GO:0048148,GO:1904115	response to amphetamine|protein phosphatase inhibitor activity|nucleus|cytoplasm|cytosol|transcription, DNA-templated|negative regulation of female receptivity|locomotory behavior|visual learning|dendrite cytoplasm|intracellular signal transduction|neuronal cell body|response to morphine|behavioral response to cocaine|axon cytoplasm	path:bom04024,path:bom04728,path:bom05030,path:bom05031,path:bom05034	cAMP signaling pathway|Dopaminergic synapse|Cocaine addiction|Amphetamine addiction|Alcoholism
LOC102268798	2.019	2.90458	2.99021	15.4623	15.3719	13.7848	2.63793	14.873	-2.49275	0.00267284	0.0431806	PCDH9	Protocadherin-9	GO:0005509,GO:0005887,GO:0007155,GO:0007156,GO:0030426,GO:0044291	calcium ion binding|integral component of plasma membrane|cell adhesion|homophilic cell adhesion via plasma membrane adhesion molecules|growth cone|cell-cell contact zone	-	-
LOC102286298	0	6.77735	0.996735	41.969	15.3719	25.7317	2.59136	27.6909	-3.40332	0.000755449	0.0191318	KRTAP3-3	Keratin-associated protein 3-3	GO:0005198,GO:0045095	structural molecule activity|keratin filament	-	-
CAPN6	3.0285	1.93639	1.99347	17.6712	202.717	36.7595	2.31945	85.7157	-5.21066	1.4625e-07	3.1281e-05	CAPN6	Calpain-6	-	-	-	-
TRHDE	2.019	2.90458	1.99347	7.73114	24.9793	19.2987	2.30568	17.3364	-2.9136	0.00155191	0.031215	TRHDE	Thyrotropin-releasing hormone-degrading ectoenzyme	GO:0004177,GO:0005737,GO:0005886,GO:0005887,GO:0006508,GO:0007165,GO:0007267,GO:0008270,GO:0042277,GO:0043171,GO:0070006,GO:0070062	aminopeptidase activity|cytoplasm|plasma membrane|integral component of plasma membrane|proteolysis|signal transduction|cell-cell signaling|zinc ion binding|peptide binding|peptide catabolic process|metalloaminopeptidase activity|extracellular exosome	-	-
MUC15	6.057	0	0	18.7756	87.4275	3.67595	2.019	36.6264	-4.18919	0.00320032	0.0481189	MUC15	Mucin-15	GO:0005576,GO:0005886,GO:0016021	extracellular region|plasma membrane|integral component of membrane	-	-
RXRG	4.038	0.968193	0.996735	26.5068	8.64668	17.4608	2.00098	17.5381	-3.13482	0.00165377	0.0325271	RXRG	Retinoic acid receptor RXR-gamma	GO:0000981,GO:0003707,GO:0004886,GO:0005654,GO:0006367,GO:0008270,GO:0043565,GO:0045944	DNA-binding transcription factor activity, RNA polymerase II-specific|steroid hormone receptor activity|9-cis retinoic acid receptor activity|nucleoplasm|transcription initiation from RNA polymerase II promoter|zinc ion binding|sequence-specific DNA binding|positive regulation of transcription by RNA polymerase II	path:bom03320,path:bom04659,path:bom04919,path:bom04920,path:bom04928,path:bom05200,path:bom05202,path:bom05216,path:bom05222,path:bom05223,path:bom05226	PPAR signaling pathway|Th17 cell differentiation|Thyroid hormone signaling pathway|Adipocytokine signaling pathway|Parathyroid hormone synthesis, secretion and action|Pathways in cancer|Transcriptional misregulation in cancer|Thyroid cancer|Small cell lung cancer|Non-small cell lung cancer|Gastric cancer
CRABP1	2.019	0.968193	2.99021	3.31335	71.0949	11.9468	1.99247	28.785	-3.85764	0.00131897	0.0280676	CRABP1	Cellular retinoic acid-binding protein 1	GO:0001972,GO:0005737,GO:0016918,GO:0019841,GO:0032991,GO:0034653,GO:0042802,GO:0051260	retinoic acid binding|cytoplasm|retinal binding|retinol binding|protein-containing complex|retinoic acid catabolic process|identical protein binding|protein homooligomerization	-	-
AGTR2	2.019	2.90458	0.996735	39.7601	48.9978	22.9747	1.97344	37.2442	-4.23235	2.16764e-07	4.11473e-05	AGTR2	Type-2 angiotensin II receptor	GO:0001974,GO:0001991,GO:0002018,GO:0002033,GO:0002035,GO:0004945,GO:0005576,GO:0005886,GO:0005887,GO:0006883,GO:0006954,GO:0007166,GO:0007186,GO:0007199,GO:0007263,GO:0007420,GO:0008134,GO:0008217,GO:0008284,GO:0010459,GO:0010700,GO:0017046,GO:0021695,GO:0030308,GO:0032304,GO:0032516,GO:0035556,GO:0035566,GO:0035640,GO:0035815,GO:0035932,GO:0042306,GO:0042311,GO:0042416,GO:0043537,GO:0045429,GO:…	blood vessel remodeling|regulation of systemic arterial blood pressure by circulatory renin-angiotensin|renin-angiotensin regulation of aldosterone production|angiotensin-mediated vasodilation involved in regulation of systemic arterial blood pressure|brain renin-angiotensin system|angiotensin type II receptor activity|extracellular region|plasma membrane|integral component of plasma membrane|cel…	path:bom04080,path:bom04261,path:bom04614	Neuroactive ligand-receptor interaction|Adrenergic signaling in cardiomyocytes|Renin-angiotensin system
TMEM92	3.0285	0	1.99347	9.94004	30.7437	11.9468	1.67399	17.5435	-3.40199	0.00171729	0.0332637	TMEM92	Transmembrane protein 92	GO:0005634,GO:0005654,GO:0016021	nucleus|nucleoplasm|integral component of membrane	-	-
SLC7A10	1.0095	0	3.98694	16.5667	66.2912	13.7848	1.66548	32.2142	-4.28072	0.000115547	0.00502779	Slc7a10	Asc-type amino acid transporter 1	GO:0015175,GO:0015179,GO:0015804,GO:0016021,GO:0042941,GO:0042942,GO:0043025,GO:0097440	neutral amino acid transmembrane transporter activity|L-amino acid transmembrane transporter activity|neutral amino acid transport|integral component of membrane|D-alanine transport|D-serine transport|neuronal cell body|apical dendrite	-	-
CCDC160	1.0095	1.93639	1.99347	8.83559	36.5082	6.43292	1.64645	17.2589	-3.38933	0.00253106	0.0420028	CCDC160	Coiled-coil domain-containing protein 160	-	-	-	-
CCKAR	2.019	2.90458	0	38.6557	63.409	16.5418	1.64119	39.5355	-4.58374	1.84281e-06	0.000213625	CCKAR	Cholecystokinin receptor type A	-	-	path:bom04020,path:bom04080,path:bom04911,path:bom04972	Calcium signaling pathway|Neuroactive ligand-receptor interaction|Insulin secretion|Pancreatic secretion
AKAP4	1.0095	2.90458	0.996735	7.73114	19.2148	13.7848	1.63694	13.5769	-3.04875	0.00318589	0.0479969	Akap4	A-kinase anchor protein 4	GO:0005737,GO:0005929,GO:0007178,GO:0008104,GO:0010738,GO:0030018,GO:0030317,GO:0031514,GO:0035686,GO:0044458,GO:0045184,GO:0048471,GO:0051018,GO:0097228	cytoplasm|cilium|transmembrane receptor protein serine/threonine kinase signaling pathway|protein localization|regulation of protein kinase A signaling|Z disc|flagellated sperm motility|motile cilium|sperm fibrous sheath|motile cilium assembly|establishment of protein localization|perinuclear region of cytoplasm|protein kinase A binding|sperm principal piece	-	-
ANGPTL5	0	3.87277	0.996735	12.1489	61.4875	20.2177	1.62317	31.2847	-4.25713	9.82456e-05	0.00449385	ANGPTL5	Angiopoietin-related protein 5	GO:0005576	extracellular region	-	-
LOC102270397	2.019	0	1.99347	13.2534	28.8223	15.6228	1.33749	19.2328	-3.85932	0.000224434	0.00803607	Pzp	Pregnancy zone protein	GO:0004866,GO:0004867,GO:0005576,GO:0005615,GO:0007566,GO:0044877,GO:0048403,GO:0048406,GO:0062023	endopeptidase inhibitor activity|serine-type endopeptidase inhibitor activity|extracellular region|extracellular space|embryo implantation|protein-containing complex binding|brain-derived neurotrophic factor binding|nerve growth factor binding|collagen-containing extracellular matrix	-	-
CIDEC	2.019	0	1.99347	73.9981	32.6652	24.8127	1.33749	43.8253	-5.04245	2.29038e-07	4.19057e-05	CIDEC	Cell death activator CIDE-3	GO:0005634,GO:0005783,GO:0005811,GO:0005829,GO:0034389,GO:0097194	nucleus|endoplasmic reticulum|lipid droplet|cytosol|lipid droplet organization|execution phase of apoptosis	-	-
TRPC5	0	2.90458	0.996735	25.4023	9.60742	11.0279	1.30044	15.3459	-3.54165	0.00199287	0.0362798	TRPC5	Short transient receptor potential channel 5	GO:0005262,GO:0005886,GO:0034704,GO:0070679	calcium channel activity|plasma membrane|calcium channel complex|inositol 1,4,5 trisphosphate binding	path:bom04360	Axon guidance
GALNT5	1.0095	0	1.99347	12.1489	29.783	7.3519	1.00099	16.4279	-4.04625	0.00105235	0.0241039	GALNT5	Polypeptide N-acetylgalactosaminyltransferase 5	-	-	path:bom00512	Mucin type O-glycan biosynthesis
SLC22A8	0	0	1.99347	2.2089	34.5867	12.8658	0.66449	16.5538	-4.64656	0.00321523	0.0482091	SLC22A8	Solute carrier family 22 member 8	GO:0006811,GO:0009636,GO:0016021,GO:0016323,GO:0022857	ion transport|response to toxic substance|integral component of membrane|basolateral plasma membrane|transmembrane transporter activity	path:bom04976	Bile secretion
ASXL3	0	0	1.99347	34.2379	21.1363	10.1089	0.66449	21.8277	-5.03947	0.000138256	0.00567448	ASXL3	Putative Polycomb group protein ASXL3	GO:0003677,GO:0003682,GO:0006351,GO:0009887,GO:0035517,GO:0042975,GO:0045944,GO:0046872	DNA binding|chromatin binding|transcription, DNA-templated|animal organ morphogenesis|PR-DUB complex|peroxisome proliferator activated receptor binding|positive regulation of transcription by RNA polymerase II|metal ion binding	-	-
GRIA4	0	0	0.996735	1.10445	40.3512	4.59494	0.332245	15.3502	-5.43585	0.00303875	0.0470882	Gria4	Glutamate receptor 4	GO:0004970,GO:0004971,GO:0005886,GO:0007268,GO:0014069,GO:0030054,GO:0030425,GO:0032281,GO:0032983,GO:0042802,GO:0043025,GO:0043195,GO:0043197,GO:0045202,GO:0050804,GO:0051968,GO:0098978,GO:0099061,GO:1904315	ionotropic glutamate receptor activity|AMPA glutamate receptor activity|plasma membrane|chemical synaptic transmission|postsynaptic density|cell junction|dendrite|AMPA glutamate receptor complex|kainate selective glutamate receptor complex|identical protein binding|neuronal cell body|terminal bouton|dendritic spine|synapse|modulation of chemical synaptic transmission|positive regulation of synapt…	path:bom04024,path:bom04080,path:bom04713,path:bom04723,path:bom04724,path:bom04728,path:bom05031,path:bom05033	cAMP signaling pathway|Neuroactive ligand-receptor interaction|Circadian entrainment|Retrograde endocannabinoid signaling|Glutamatergic synapse|Dopaminergic synapse|Amphetamine addiction|Nicotine addiction
LOC102285956	0	0.968193	0	3.31335	16.3326	18.3798	0.322731	12.6752	-5.16282	0.00117933	0.02626	KCND2	Potassium voltage-gated channel subfamily D member 2	GO:0005249,GO:0005250,GO:0005887,GO:0005901,GO:0008076,GO:0030054,GO:0030315,GO:0032809,GO:0034765,GO:0042383,GO:0043197,GO:0043204,GO:0044853,GO:0045211,GO:0046872,GO:0051260,GO:0071456,GO:0071805,GO:0086001	voltage-gated potassium channel activity|A-type (transient outward) potassium channel activity|integral component of plasma membrane|caveola|voltage-gated potassium channel complex|cell junction|T-tubule|neuronal cell body membrane|regulation of ion transmembrane transport|sarcolemma|dendritic spine|perikaryon|plasma membrane raft|postsynaptic membrane|metal ion binding|protein homooligomerizatio…	path:bom04726	Serotonergic synapse
LOC102287707	0	0	0	8.83559	11.5289	2.75696	0	7.70715	-5.39922	0.00242834	0.0408834	RIMS2	Regulating synaptic membrane exocytosis protein 2	GO:0006886,GO:0010628,GO:0017137,GO:0017156,GO:0017157,GO:0019933,GO:0030054,GO:0030073,GO:0042391,GO:0042734,GO:0044325,GO:0045202,GO:0046872,GO:0048167,GO:0048786,GO:0048788,GO:0048791,GO:0050806,GO:0061669,GO:0070062,GO:0097151,GO:0098831,GO:1903861,GO:2000300,GO:2000463	intracellular protein transport|positive regulation of gene expression|Rab GTPase binding|calcium ion regulated exocytosis|regulation of exocytosis|cAMP-mediated signaling|cell junction|insulin secretion|regulation of membrane potential|presynaptic membrane|ion channel binding|synapse|metal ion binding|regulation of synaptic plasticity|presynaptic active zone|cytoskeleton of presynaptic active zo…	path:bom04911	Insulin secretion
LOC102276352	0	0	0	3.31335	19.2148	4.59494	0	9.04104	-5.63435	0.00182891	0.0342042	NKG2A	NKG2-A/NKG2-B type II integral membrane protein	GO:0016021,GO:0030246	integral component of membrane|carbohydrate binding	path:bom04612,path:bom04650	Antigen processing and presentation|Natural killer cell mediated cytotoxicity
LECT1	0	0	0	7.73114	10.5682	6.43292	0	8.24407	-5.49858	0.000914252	0.0218296	CNMD	Leukocyte cell-derived chemotaxin 1	GO:0005576,GO:0012505,GO:0016021,GO:0016525,GO:0030154,GO:0051216	extracellular region|endomembrane system|integral component of membrane|negative regulation of angiogenesis|cell differentiation|cartilage development	-	-

## Sheet: G15mvsG60d_deg_up
gene_id	S15m_1_T	S15m_2_T	S15m_3_T	S60d_1_T	S60d_2_T	S60d_3_T	G15m	G60d	log2FoldChange	FoldChange(FC)	pvalue	padj	gene_name	description	GO_id	GO_term	pathway	pathway_description
OSM	12.114	1.93639	12.9576	0	0	0	9.00265	0	5.62409	49.3196	0.00171095	0.0332258	OSM	Oncostatin-M	GO:0005125,GO:0005147,GO:0005615,GO:0006955,GO:0038165,GO:0040008	cytokine activity|oncostatin-M receptor binding|extracellular space|immune response|oncostatin-M-mediated signaling pathway|regulation of growth	path:bom04060,path:bom04151,path:bom04630	Cytokine-cytokine receptor interaction|PI3K-Akt signaling pathway|Jak-STAT signaling pathway
IL22	23.2185	3.87277	6.97715	0	0	0.918988	11.3561	0.306329	4.99702	31.9341	0.00238772	0.040689	IL22	Interleukin-22	-	-	path:bom04060,path:bom04630,path:bom04659,path:bom05321	Cytokine-cytokine receptor interaction|Jak-STAT signaling pathway|Th17 cell differentiation|Inflammatory bowel disease (IBD)
LOC102281707	714.726	484.097	1069.5	15.4623	36.5082	20.2177	756.107	24.0627	4.96732	31.2833	2.88354e-35	4.37894e-31	LBP	Lipopolysaccharide-binding protein	GO:0001530,GO:0002281,GO:0005615,GO:0006869,GO:0006953,GO:0016020,GO:0032760,GO:0045087,GO:0050829,GO:0071222	lipopolysaccharide binding|macrophage activation involved in immune response|extracellular space|lipid transport|acute-phase response|membrane|positive regulation of tumor necrosis factor production|innate immune response|defense response to Gram-negative bacterium|cellular response to lipopolysaccharide	path:bom04064,path:bom04620,path:bom05132,path:bom05152	NF-kappa B signaling pathway|Toll-like receptor signaling pathway|Salmonella infection|Tuberculosis
BPIFA1	17.1615	1.93639	29.9021	0	1.92148	0	16.3333	0.640494	4.64487	25.0176	0.00313701	0.047591	BPIFA1	BPI fold-containing family A member 1	GO:0002395,GO:0005576,GO:0005615,GO:0008289,GO:0019731,GO:0045087,GO:0050828,GO:0050891,GO:0051607,GO:0061844,GO:1900229,GO:1902305	immune response in nasopharyngeal-associated lymphoid tissue|extracellular region|extracellular space|lipid binding|antibacterial humoral response|innate immune response|regulation of liquid surface tension|multicellular organismal water homeostasis|defense response to virus|antimicrobial humoral immune response mediated by antimicrobial peptide|negative regulation of single-species biofilm forma…	-	-
SPRR4	8.076	3.87277	57.8106	0	1.92148	0.918988	23.2531	0.946824	4.58295	23.9665	0.00112171	0.0251987	-	-	-	-	-	-
CXCL8	260.451	92.9465	303.007	11.0445	4.80371	23.8937	218.802	13.2473	4.03857	16.4335	1.63074e-11	1.54778e-08	CXCL8	Interleukin-8	GO:0005153,GO:0005576,GO:0005615,GO:0005622,GO:0006954,GO:0006955,GO:0007050,GO:0008009,GO:0030155,GO:0030593,GO:0030595,GO:0031623,GO:0034976,GO:0035556,GO:0042119,GO:0044344,GO:0045091,GO:0045744,GO:0045766,GO:0048566,GO:0050930,GO:0061844,GO:0070098,GO:0071222,GO:0071347,GO:0071356,GO:2000535	interleukin-8 receptor binding|extracellular region|extracellular space|intracellular|inflammatory response|immune response|cell cycle arrest|chemokine activity|regulation of cell adhesion|neutrophil chemotaxis|leukocyte chemotaxis|receptor internalization|response to endoplasmic reticulum stress|intracellular signal transduction|neutrophil activation|cellular response to fibroblast growth factor…	path:bom04060,path:bom04061,path:bom04062,path:bom04064,path:bom04072,path:bom04218,path:bom04620,path:bom04621,path:bom04622,path:bom04657,path:bom04932,path:bom04933,path:bom05132,path:bom05133,path:bom05134,path:bom05135,path:bom05142,path:bom05144,path:bom05146,path:bom05161,path:bom05163,path:bom05164,path:bom05167,path:bom05200,path:bom05202,path:bom05219,path:bom05323	Cytokine-cytokine receptor interaction|Viral protein interaction with cytokine and cytokine receptor|Chemokine signaling pathway|NF-kappa B signaling pathway|Phospholipase D signaling pathway|Cellular senescence|Toll-like receptor signaling pathway|NOD-like receptor signaling pathway|RIG-I-like receptor signaling pathway|IL-17 signaling pathway|Non-alcoholic fatty liver disease (NAFLD)|AGE-RAGE s…
LOC102276136	58.551	100.692	124.592	5.52224	0	11.9468	94.6117	5.82303	4.01299	16.1447	4.12286e-08	1.02639e-05	GABRA5	Gamma-aminobutyric acid receptor subunit alpha-5	GO:0001662,GO:0004890,GO:0005237,GO:0005254,GO:0005654,GO:0005829,GO:0005887,GO:0007165,GO:0007214,GO:0007268,GO:0007605,GO:0008306,GO:0022851,GO:0030054,GO:0032590,GO:0034220,GO:0034707,GO:0042391,GO:0043005,GO:0043524,GO:0044297,GO:0045202,GO:0045211,GO:0050877,GO:0051932,GO:0060078,GO:0060119,GO:0060384,GO:0090102,GO:0098794,GO:1902476,GO:1902711,GO:1904315	behavioral fear response|GABA-A receptor activity|inhibitory extracellular ligand-gated ion channel activity|chloride channel activity|nucleoplasm|cytosol|integral component of plasma membrane|signal transduction|gamma-aminobutyric acid signaling pathway|chemical synaptic transmission|sensory perception of sound|associative learning|GABA-gated chloride ion channel activity|cell junction|dendrite …	-	-
LOC102274457	13.1235	20.3321	7.97388	2.2089	0	0.918988	13.8098	1.04263	3.77953	13.7325	0.00165434	0.0325271	Scgb2b2	Secretoglobin family 2B member 2	GO:0005615	extracellular space	-	-
MMP9	72.684	40.6641	230.246	14.3578	7.68593	5.51393	114.531	9.1859	3.65243	12.5745	2.43447e-07	4.40118e-05	MMP9	Matrix metalloproteinase-9	GO:0001503,GO:0004222,GO:0005615,GO:0006508,GO:0008270,GO:0030574,GO:0031012,GO:0050900	ossification|metalloendopeptidase activity|extracellular space|proteolysis|zinc ion binding|collagen catabolic process|extracellular matrix|leukocyte migration	path:bom01522,path:bom04657,path:bom04668,path:bom04670,path:bom04915,path:bom04926,path:bom05161,path:bom05200,path:bom05202,path:bom05205,path:bom05206,path:bom05215,path:bom05219,path:bom05418	Endocrine resistance|IL-17 signaling pathway|TNF signaling pathway|Leukocyte transendothelial migration|Estrogen signaling pathway|Relaxin signaling pathway|Hepatitis B|Pathways in cancer|Transcriptional misregulation in cancer|Proteoglycans in cancer|MicroRNAs in cancer|Prostate cancer|Bladder cancer|Fluid shear stress and atherosclerosis
SLC6A12	14.133	40.6641	65.7845	2.2089	3.84297	3.67595	40.1939	3.24261	3.62015	12.2963	8.23405e-06	0.000710467	SLC6A12	Sodium- and chloride-dependent betaine transporter	GO:0005332,GO:0005886,GO:0005887,GO:0042165,GO:0043005	gamma-aminobutyric acid:sodium symporter activity|plasma membrane|integral component of plasma membrane|neurotransmitter binding|neuron projection	path:bom04721,path:bom04727	Synaptic vesicle cycle|GABAergic synapse
LOC102271020	53.5035	42.6005	60.8008	2.2089	4.80371	6.43292	52.3016	4.48184	3.5177	11.4533	2.08641e-09	1.05848e-06	-	Calcium-activated chloride channel regulator 1	GO:0005229,GO:0005887,GO:0006816,GO:0008237,GO:0016324,GO:0046872	intracellular calcium activated chloride channel activity|integral component of plasma membrane|calcium ion transport|metallopeptidase activity|apical plasma membrane|metal ion binding	path:bom04924,path:bom04972	Renin secretion|Pancreatic secretion
LOC102278419	12.114	84.2328	44.8531	0	5.76445	6.43292	47.0666	4.06579	3.50862	11.3815	0.00022115	0.00795826	PGY2	Multidrug resistance protein 2	GO:0005524,GO:0008559,GO:0016021	ATP binding|xenobiotic transmembrane transporting ATPase activity|integral component of membrane	path:bom02010,path:bom04976,path:bom05206,path:bom05226	ABC transporters|Bile secretion|MicroRNAs in cancer|Gastric cancer
KNG1	300.831	227.525	439.56	20.9845	22.0971	42.2734	322.639	28.4517	3.49545	11.2781	2.50023e-19	1.89842e-15	KNG1	Kininogen-1	GO:0004869,GO:0005576,GO:0005615,GO:0005623,GO:0006954,GO:0007204,GO:0007596,GO:0010951,GO:0030195,GO:0042311	cysteine-type endopeptidase inhibitor activity|extracellular region|extracellular space|cell|inflammatory response|positive regulation of cytosolic calcium ion concentration|blood coagulation|negative regulation of endopeptidase activity|negative regulation of blood coagulation|vasodilation	path:bom04022,path:bom04071,path:bom04080,path:bom04610,path:bom04750,path:bom04810,path:bom05142,path:bom05143,path:bom05200	cGMP-PKG signaling pathway|Sphingolipid signaling pathway|Neuroactive ligand-receptor interaction|Complement and coagulation cascades|Inflammatory mediator regulation of TRP channels|Regulation of actin cytoskeleton|Chagas disease (American trypanosomiasis)|African trypanosomiasis|Pathways in cancer
LOC102267504	2530.82	1805.68	1844.96	241.874	24.9793	355.648	2060.48	207.501	3.31176	9.9298	0.000378564	0.0118047	SAA1	Serum amyloid A protein	GO:0005615,GO:0006953,GO:0034364,GO:0042056,GO:0060326	extracellular space|acute-phase response|high-density lipoprotein particle|chemoattractant activity|cell chemotaxis	-	-
GABRA5	29.2755	40.6641	42.8596	1.10445	0	10.1089	37.5997	3.73777	3.3025	9.86624	0.000505574	0.0144046	GABRA5	Gamma-aminobutyric acid receptor subunit alpha-5	GO:0001662,GO:0004890,GO:0005237,GO:0005254,GO:0005654,GO:0005829,GO:0005887,GO:0007165,GO:0007214,GO:0007268,GO:0007605,GO:0008306,GO:0022851,GO:0030054,GO:0032590,GO:0034220,GO:0034707,GO:0042391,GO:0043005,GO:0043524,GO:0044297,GO:0045202,GO:0045211,GO:0050877,GO:0051932,GO:0060078,GO:0060119,GO:0060384,GO:0090102,GO:0098794,GO:1902476,GO:1902711,GO:1904315	behavioral fear response|GABA-A receptor activity|inhibitory extracellular ligand-gated ion channel activity|chloride channel activity|nucleoplasm|cytosol|integral component of plasma membrane|signal transduction|gamma-aminobutyric acid signaling pathway|chemical synaptic transmission|sensory perception of sound|associative learning|GABA-gated chloride ion channel activity|cell junction|dendrite …	-	-
TMEM211	14.133	16.4593	11.9608	0	2.88223	1.83798	14.1844	1.5734	3.13119	8.7616	0.00212167	0.0376838	TMEM211	Transmembrane protein 211	GO:0016021	integral component of membrane	-	-
IL1B	115.083	21.3003	94.6898	3.31335	6.72519	18.3798	77.0244	9.47277	3.00903	8.05023	9.27821e-05	0.00432292	IL1B	Interleukin-1 beta	GO:0000122,GO:0000165,GO:0000187,GO:0001660,GO:0001666,GO:0002439,GO:0005125,GO:0005149,GO:0005178,GO:0005615,GO:0005764,GO:0005776,GO:0005829,GO:0007204,GO:0007613,GO:0009408,GO:0010193,GO:0010332,GO:0010575,GO:0010718,GO:0010829,GO:0014050,GO:0014070,GO:0019221,GO:0030141,GO:0030213,GO:0030593,GO:0030728,GO:0030730,GO:0031622,GO:0031663,GO:0032308,GO:0032355,GO:0032611,GO:0032635,GO:0032729,GO:…	negative regulation of transcription by RNA polymerase II|MAPK cascade|activation of MAPK activity|fever generation|response to hypoxia|chronic inflammatory response to antigenic stimulus|cytokine activity|interleukin-1 receptor binding|integrin binding|extracellular space|lysosome|autophagosome|cytosol|positive regulation of cytosolic calcium ion concentration|memory|response to heat|response to…	path:bom01523,path:bom04010,path:bom04060,path:bom04064,path:bom04217,path:bom04380,path:bom04620,path:bom04621,path:bom04623,path:bom04625,path:bom04640,path:bom04657,path:bom04659,path:bom04668,path:bom04750,path:bom04932,path:bom04933,path:bom04940,path:bom05010,path:bom05020,path:bom05132,path:bom05133,path:bom05134,path:bom05135,path:bom05140,path:bom05142,path:bom05143,path:bom05144,path:bo…	Antifolate resistance|MAPK signaling pathway|Cytokine-cytokine receptor interaction|NF-kappa B signaling pathway|Necroptosis|Osteoclast differentiation|Toll-like receptor signaling pathway|NOD-like receptor signaling pathway|Cytosolic DNA-sensing pathway|C-type lectin receptor signaling pathway|Hematopoietic cell lineage|IL-17 signaling pathway|Th17 cell differentiation|TNF signaling pathway|Infl…
LOC102271974	86.817	39.6959	53.8237	3.31335	4.80371	15.6228	60.1122	7.91328	2.90471	7.48868	1.00367e-05	0.000842084	-	Growth-regulated protein homolog alpha	GO:0005615,GO:0006954,GO:0006955,GO:0008009,GO:0008083,GO:0030593,GO:0030595,GO:0061844,GO:0070098,GO:0071222	extracellular space|inflammatory response|immune response|chemokine activity|growth factor activity|neutrophil chemotaxis|leukocyte chemotaxis|antimicrobial humoral immune response mediated by antimicrobial peptide|chemokine-mediated signaling pathway|cellular response to lipopolysaccharide	path:bom04060,path:bom04061,path:bom04062,path:bom04621,path:bom04657,path:bom04668,path:bom05132,path:bom05134,path:bom05167	Cytokine-cytokine receptor interaction|Viral protein interaction with cytokine and cytokine receptor|Chemokine signaling pathway|NOD-like receptor signaling pathway|IL-17 signaling pathway|TNF signaling pathway|Salmonella infection|Legionellosis|Kaposi sarcoma-associated herpesvirus infection
ALAS2	111.045	83.2646	137.549	19.8801	2.88223	22.0557	110.62	14.9393	2.89135	7.41963	7.87386e-07	0.000115111	ALAS2	5-aminolevulinate synthase, erythroid-specific, mitochondrial	GO:0001666,GO:0003870,GO:0005743,GO:0005759,GO:0006782,GO:0006879,GO:0030170,GO:0030218,GO:0042541	response to hypoxia|5-aminolevulinate synthase activity|mitochondrial inner membrane|mitochondrial matrix|protoporphyrinogen IX biosynthetic process|cellular iron ion homeostasis|pyridoxal phosphate binding|erythrocyte differentiation|hemoglobin biosynthetic process	path:bom00260,path:bom00860	Glycine, serine and threonine metabolism|Porphyrin and chlorophyll metabolism
LOC102270735	5545.19	3195.04	4793.3	360.05	675.401	833.522	4511.17	622.991	2.85549	7.23747	8.5984e-18	3.26438e-14	-	Calcium-activated chloride channel regulator 1	GO:0005229,GO:0005887,GO:0006816,GO:0008237,GO:0016324,GO:0046872	intracellular calcium activated chloride channel activity|integral component of plasma membrane|calcium ion transport|metallopeptidase activity|apical plasma membrane|metal ion binding	path:bom04924,path:bom04972	Renin secretion|Pancreatic secretion
LOC102268679	240.261	82.2964	256.161	6.62669	19.2148	55.1393	192.906	26.9936	2.82922	7.10689	2.61228e-05	0.00174352	CXCL6	C-X-C motif chemokine 6	GO:0005615,GO:0006954,GO:0006955,GO:0008009,GO:0008201,GO:0030593,GO:0030595,GO:0042119,GO:0042742,GO:0061844,GO:0070098,GO:0071222	extracellular space|inflammatory response|immune response|chemokine activity|heparin binding|neutrophil chemotaxis|leukocyte chemotaxis|neutrophil activation|defense response to bacterium|antimicrobial humoral immune response mediated by antimicrobial peptide|chemokine-mediated signaling pathway|cellular response to lipopolysaccharide	path:bom04060,path:bom04061,path:bom04062,path:bom04657,path:bom04668,path:bom05133,path:bom05323	Cytokine-cytokine receptor interaction|Viral protein interaction with cytokine and cytokine receptor|Chemokine signaling pathway|IL-17 signaling pathway|TNF signaling pathway|Pertussis|Rheumatoid arthritis
SLC27A2	50.475	148.134	69.7715	18.7756	6.72519	12.8658	89.46	12.7889	2.816	7.04207	1.18761e-06	0.000155475	SLC27A2	Very long-chain acyl-CoA synthetase	GO:0001561,GO:0001676,GO:0004467,GO:0005102,GO:0005324,GO:0005524,GO:0005778,GO:0005779,GO:0005783,GO:0005788,GO:0005789,GO:0005829,GO:0005886,GO:0006625,GO:0006635,GO:0006699,GO:0015245,GO:0019899,GO:0030176,GO:0031957,GO:0035579,GO:0042760,GO:0043312,GO:0044539,GO:0050197,GO:0070062,GO:0070251,GO:0097089,GO:0102391	fatty acid alpha-oxidation|long-chain fatty acid metabolic process|long-chain fatty acid-CoA ligase activity|signaling receptor binding|long-chain fatty acid transporter activity|ATP binding|peroxisomal membrane|integral component of peroxisomal membrane|endoplasmic reticulum|endoplasmic reticulum lumen|endoplasmic reticulum membrane|cytosol|plasma membrane|protein targeting to peroxisome|fatty a…	path:bom03320,path:bom04146,path:bom04931	PPAR signaling pathway|Peroxisome|Insulin resistance
LOC102276466	57.5415	17.4275	39.8694	4.41779	4.80371	7.3519	38.2795	5.52447	2.78298	6.88273	5.82483e-05	0.00309286	ALOXE3	Hydroperoxide isomerase ALOXE3	-	-	-	-
SLC5A8	207.957	315.631	337.893	77.3114	17.2934	34.0026	287.16	42.8691	2.75163	6.73478	1.51358e-08	5.1638e-06	SLC5A8	Sodium-coupled monocarboxylate transporter 1	-	-	-	-
LOC102273688	152.435	116.183	139.543	11.0445	19.2148	30.3266	136.054	20.1953	2.7372	6.66774	7.77089e-12	8.42919e-09	CD5L	CD5 antigen-like	GO:0002376,GO:0005044,GO:0005576,GO:0005615,GO:0005737,GO:0006915,GO:0006954,GO:0006968,GO:0016020,GO:0072562	immune system process|scavenger receptor activity|extracellular region|extracellular space|cytoplasm|apoptotic process|inflammatory response|cellular defense response|membrane|blood microparticle	-	-
LOC102269246	101.96	140.388	136.553	3.31335	10.5682	43.1924	126.3	19.0246	2.71941	6.58605	9.08071e-05	0.00426934	-	Growth-regulated protein homolog alpha	GO:0005615,GO:0006954,GO:0006955,GO:0008009,GO:0008083,GO:0030593,GO:0030595,GO:0061844,GO:0070098,GO:0071222	extracellular space|inflammatory response|immune response|chemokine activity|growth factor activity|neutrophil chemotaxis|leukocyte chemotaxis|antimicrobial humoral immune response mediated by antimicrobial peptide|chemokine-mediated signaling pathway|cellular response to lipopolysaccharide	path:bom04060,path:bom04061,path:bom04062,path:bom04621,path:bom04657,path:bom04668,path:bom05132,path:bom05134,path:bom05167	Cytokine-cytokine receptor interaction|Viral protein interaction with cytokine and cytokine receptor|Chemokine signaling pathway|NOD-like receptor signaling pathway|IL-17 signaling pathway|TNF signaling pathway|Salmonella infection|Legionellosis|Kaposi sarcoma-associated herpesvirus infection
LOC102286163	237.233	140.388	74.7551	9.94004	2.88223	57.8962	150.792	23.5728	2.67164	6.37155	0.0013215	0.0280676	ACP7	Acid phosphatase type 7	GO:0003993,GO:0005576,GO:0046872	acid phosphatase activity|extracellular region|metal ion binding	-	-
APOBEC1	34.323	25.173	61.7976	2.2089	4.80371	11.9468	40.4312	6.31982	2.65525	6.29957	0.000230057	0.00816271	APOBEC1	C->U-editing enzyme APOBEC-1	GO:0003723,GO:0003729,GO:0004126,GO:0004131,GO:0005634,GO:0005654,GO:0005737,GO:0006396,GO:0006397,GO:0006629,GO:0006641,GO:0006970,GO:0008047,GO:0008270,GO:0010043,GO:0010332,GO:0016554,GO:0016556,GO:0017091,GO:0019904,GO:0032869,GO:0042127,GO:0042158,GO:0042953,GO:0043021,GO:0045471,GO:0048255,GO:0051592,GO:0051607,GO:0070383,GO:0080111,GO:0090209,GO:0090310,GO:0090366	RNA binding|mRNA binding|cytidine deaminase activity|cytosine deaminase activity|nucleus|nucleoplasm|cytoplasm|RNA processing|mRNA processing|lipid metabolic process|triglyceride metabolic process|response to osmotic stress|enzyme activator activity|zinc ion binding|response to zinc ion|response to gamma radiation|cytidine to uridine editing|mRNA modification|AU-rich element binding|protein domai…	-	-
ESM1	88.836	93.9147	84.7225	16.5667	5.76445	22.0557	89.1578	14.7956	2.59048	6.02297	4.79659e-08	1.1446e-05	ESM1	Endothelial cell-specific molecule 1	GO:0001525,GO:0001558,GO:0002040,GO:0005171,GO:0005178,GO:0005520,GO:0005576,GO:0008284,GO:1902204	angiogenesis|regulation of cell growth|sprouting angiogenesis|hepatocyte growth factor receptor binding|integrin binding|insulin-like growth factor binding|extracellular region|positive regulation of cell proliferation|positive regulation of hepatocyte growth factor receptor signaling pathway	-	-
LOC102269960	126.188	150.07	762.502	69.5803	44.1941	58.8152	346.253	57.5299	2.59025	6.02201	3.30082e-05	0.00205435	VNN2	Vascular non-inflammatory molecule 2	-	-	path:bom00770	Pantothenate and CoA biosynthesis
SDS	86.817	54.2188	81.7323	8.83559	6.72519	21.1367	74.256	12.2325	2.58971	6.01979	8.96949e-07	0.000124964	SDS	L-serine dehydratase/L-threonine deaminase	GO:0003941,GO:0004794,GO:0005737,GO:0006094,GO:0006565,GO:0006567,GO:0030170,GO:0042803,GO:0042866	L-serine ammonia-lyase activity|L-threonine ammonia-lyase activity|cytoplasm|gluconeogenesis|L-serine catabolic process|threonine catabolic process|pyridoxal phosphate binding|protein homodimerization activity|pyruvate biosynthetic process	path:bom00260,path:bom00270,path:bom00290	Glycine, serine and threonine metabolism|Cysteine and methionine metabolism|Valine, leucine and isoleucine biosynthesis
ALDH3A1	57.5415	132.642	113.628	24.2979	8.64668	18.3798	101.271	17.1081	2.57338	5.95202	4.36795e-07	7.20997e-05	ALDH3A1	Aldehyde dehydrogenase, dimeric NADP-preferring	GO:0004028,GO:0004029,GO:0004030,GO:0005615,GO:0005783,GO:0005829,GO:0005886,GO:0006081,GO:0006805,GO:0008106,GO:0016021,GO:0018479,GO:0055114	3-chloroallyl aldehyde dehydrogenase activity|aldehyde dehydrogenase (NAD) activity|aldehyde dehydrogenase [NAD(P)+] activity|extracellular space|endoplasmic reticulum|cytosol|plasma membrane|cellular aldehyde metabolic process|xenobiotic metabolic process|alcohol dehydrogenase (NADP+) activity|integral component of membrane|benzaldehyde dehydrogenase (NAD+) activity|oxidation-reduction process	path:bom00010,path:bom00340,path:bom00350,path:bom00360,path:bom00410,path:bom00980,path:bom00982,path:bom05204	Glycolysis / Gluconeogenesis|Histidine metabolism|Tyrosine metabolism|Phenylalanine metabolism|beta-Alanine metabolism|Metabolism of xenobiotics by cytochrome P450|Drug metabolism - cytochrome P450|Chemical carcinogenesis
CLEC4D	17.1615	12.5865	22.9249	2.2089	3.84297	2.75696	17.5576	2.93628	2.57106	5.94247	0.00148931	0.0304397	CLEC4D	C-type lectin domain family 4 member D	-	-	path:bom04625	C-type lectin receptor signaling pathway
LILRA6	19.1805	86.1692	21.9282	2.2089	6.72519	12.8658	42.426	7.26664	2.5314	5.78134	0.00263473	0.0427887	LILRA6	Leukocyte immunoglobulin-like receptor subfamily A member 6	GO:0002250,GO:0016021	adaptive immune response|integral component of membrane	path:bom04380,path:bom04662	Osteoclast differentiation|B cell receptor signaling pathway
LOC102278370	264.489	266.253	315.965	30.9246	67.2519	48.7064	282.236	48.9609	2.52074	5.73876	6.06173e-16	1.84107e-12	PROM1	Prominin-1	-	-	path:bom05202	Transcriptional misregulation in cancer
PROM1	13.1235	16.4593	19.9347	1.10445	4.80371	2.75696	16.5058	2.88837	2.49404	5.63351	0.00308984	0.0473484	PROM1	Prominin-1	-	-	-	-
SLC1A1	91.8645	190.734	277.092	27.6112	33.626	38.5975	186.564	33.2782	2.48427	5.5955	2.15228e-08	6.28549e-06	SLC1A1	Excitatory amino acid transporter 3	GO:0005313,GO:0005314,GO:0005886,GO:0005887,GO:0015108,GO:0015501,GO:0015813,GO:0016324,GO:0033229,GO:0042883,GO:0046872,GO:0098712,GO:0140009,GO:1902476	L-glutamate transmembrane transporter activity|high-affinity glutamate transmembrane transporter activity|plasma membrane|integral component of plasma membrane|chloride transmembrane transporter activity|glutamate:sodium symporter activity|L-glutamate transmembrane transport|apical plasma membrane|cysteine transmembrane transporter activity|cysteine transport|metal ion binding|L-glutamate import …	path:bom04721,path:bom04724,path:bom04974	Synaptic vesicle cycle|Glutamatergic synapse|Protein digestion and absorption
PSORS1C2	846.971	2127.12	3387.9	500.315	330.495	348.296	2120.66	393.036	2.4322	5.39714	1.6102e-08	5.31575e-06	Psors1c2	Psoriasis susceptibility 1 candidate gene 2 protein homolog	GO:0005576	extracellular region	-	-
LOC102285230	171.615	85.201	113.628	26.5068	22.0971	21.1367	123.481	23.2468	2.41236	5.32345	1.23705e-09	6.70923e-07	C19orf84	Uncharacterized protein C19orf84	-	-	-	-
SLC6A17	98.931	126.833	17.9412	18.7756	11.5289	15.6228	81.2352	15.3091	2.41068	5.31725	0.00041411	0.0125773	SLC6A17	Sodium-dependent neutral amino acid transporter SLC6A17	GO:0005328,GO:0005887,GO:0007420,GO:0008021,GO:0015804,GO:0015816,GO:0015820,GO:0015824,GO:0030054,GO:0030285,GO:0032328,GO:0098978,GO:0098982	neurotransmitter:sodium symporter activity|integral component of plasma membrane|brain development|synaptic vesicle|neutral amino acid transport|glycine transport|leucine transport|proline transport|cell junction|integral component of synaptic vesicle membrane|alanine transport|glutamatergic synapse|GABA-ergic synapse	-	-
LOC102278495	19.1805	64.8689	35.8825	11.0445	1.92148	11.0279	39.9773	7.99794	2.32718	5.01825	0.0020579	0.0368529	TMPRSS11B	Transmembrane protease serine 11B	GO:0004252,GO:0005886,GO:0005887,GO:0008236,GO:0070062	serine-type endopeptidase activity|plasma membrane|integral component of plasma membrane|serine-type peptidase activity|extracellular exosome	-	-
LOC102269673	250.356	171.37	170.442	69.5803	11.5289	40.4355	197.389	40.5149	2.29011	4.89093	1.77463e-05	0.00127723	SERPINB7	Serpin B7	GO:0004867,GO:0005615,GO:0005737,GO:0010951,GO:0032914,GO:0032967,GO:0072126,GO:0090362	serine-type endopeptidase inhibitor activity|extracellular space|cytoplasm|negative regulation of endopeptidase activity|positive regulation of transforming growth factor beta1 production|positive regulation of collagen biosynthetic process|positive regulation of glomerular mesangial cell proliferation|positive regulation of platelet-derived growth factor production	-	-
KRT20	150.416	14.5229	297.027	34.2379	29.783	31.2456	153.989	31.7555	2.27796	4.84991	0.00310293	0.0474055	KRT20	Keratin, type I cytoskeletal 20	GO:0005198,GO:0005882,GO:0006915,GO:0009267,GO:0045109,GO:0050708	structural molecule activity|intermediate filament|apoptotic process|cellular response to starvation|intermediate filament organization|regulation of protein secretion	path:bom04915	Estrogen signaling pathway
LOC102264699	32.304	16.4593	45.8498	4.41779	7.68593	7.3519	31.5377	6.48521	2.27133	4.82769	0.000652805	0.0173586	DEFB103A	Beta-defensin 103A	GO:0005615,GO:0006935,GO:0031731,GO:0042056,GO:0042742,GO:0060326	extracellular space|chemotaxis|CCR6 chemokine receptor binding|chemoattractant activity|defense response to bacterium|cell chemotaxis	path:bom04621,path:bom05150	NOD-like receptor signaling pathway|Staphylococcus aureus infection
LOC102280847	94.893	38.7277	96.6833	3.31335	14.4111	31.2456	76.768	16.3234	2.22151	4.66381	0.00150998	0.0307318	C2	Complement C2	GO:0004252,GO:0005576,GO:0006958,GO:0045087,GO:0046872	serine-type endopeptidase activity|extracellular region|complement activation, classical pathway|innate immune response|metal ion binding	path:bom04610,path:bom05133,path:bom05150,path:bom05322	Complement and coagulation cascades|Pertussis|Staphylococcus aureus infection|Systemic lupus erythematosus
MMP12	134.264	62.9326	240.213	19.8801	8.64668	68.9241	145.803	32.4836	2.16213	4.47574	0.00253632	0.0420028	MMP12	Macrophage metalloelastase	GO:0004222,GO:0008270,GO:0031012,GO:0042060	metalloendopeptidase activity|zinc ion binding|extracellular matrix|wound healing	-	-
HK2	258.432	74.5509	161.471	12.1489	42.2726	57.8962	164.818	37.4393	2.13226	4.38405	0.000352446	0.0112679	HK2	Hexokinase-2	GO:0001678,GO:0004340,GO:0005524,GO:0005536,GO:0005829,GO:0006096,GO:0008865,GO:0019158,GO:0019318	cellular glucose homeostasis|glucokinase activity|ATP binding|glucose binding|cytosol|glycolytic process|fructokinase activity|mannokinase activity|hexose metabolic process	path:bom00010,path:bom00051,path:bom00052,path:bom00500,path:bom00520,path:bom00524,path:bom04066,path:bom04910,path:bom04930,path:bom04973,path:bom05230	Glycolysis / Gluconeogenesis|Fructose and mannose metabolism|Galactose metabolism|Starch and sucrose metabolism|Amino sugar and nucleotide sugar metabolism|Neomycin, kanamycin and gentamicin biosynthesis|HIF-1 signaling pathway|Insulin signaling pathway|Type II diabetes mellitus|Carbohydrate digestion and absorption|Central carbon metabolism in cancer
ABCB11	24.228	76.4873	122.598	12.1489	19.2148	20.2177	74.4379	17.1938	2.10983	4.31641	0.000678773	0.0176504	ABCB11	Bile salt export pump	-	-	path:bom01522,path:bom02010,path:bom04976,path:bom04979	Endocrine resistance|ABC transporters|Bile secretion|Cholesterol metabolism
PLA2G4E	1209.38	418.259	772.47	236.352	223.853	111.198	800.037	190.467	2.07145	4.20309	7.29536e-07	0.00010969	PLA2G4E	Cytosolic phospholipase A2 epsilon	GO:0004622,GO:0004623,GO:0005509,GO:0005544,GO:0005737,GO:0005765,GO:0005829,GO:0006644,GO:0008970,GO:0036149,GO:0036150,GO:0036151,GO:0036152,GO:0046475,GO:0047498,GO:0102567,GO:0102568	lysophospholipase activity|phospholipase A2 activity|calcium ion binding|calcium-dependent phospholipid binding|cytoplasm|lysosomal membrane|cytosol|phospholipid metabolic process|phospholipase A1 activity|phosphatidylinositol acyl-chain remodeling|phosphatidylserine acyl-chain remodeling|phosphatidylcholine acyl-chain remodeling|phosphatidylethanolamine acyl-chain remodeling|glycerophospholipid …	path:bom00564,path:bom00565,path:bom00590,path:bom00591,path:bom00592,path:bom04010,path:bom04014,path:bom04072,path:bom04217,path:bom04270,path:bom04370,path:bom04611,path:bom04664,path:bom04666,path:bom04724,path:bom04726,path:bom04730,path:bom04750,path:bom04912,path:bom04913,path:bom04921,path:bom05231	Glycerophospholipid metabolism|Ether lipid metabolism|Arachidonic acid metabolism|Linoleic acid metabolism|alpha-Linolenic acid metabolism|MAPK signaling pathway|Ras signaling pathway|Phospholipase D signaling pathway|Necroptosis|Vascular smooth muscle contraction|VEGF signaling pathway|Platelet activation|Fc epsilon RI signaling pathway|Fc gamma R-mediated phagocytosis|Glutamatergic synapse|Sero…
ALDH1A3	295.784	246.889	432.583	83.9381	76.8593	76.276	325.085	79.0245	2.04128	4.11609	8.61468e-13	1.45358e-09	Aldh1a3	Aldehyde dehydrogenase family 1 member A3	GO:0001758,GO:0002072,GO:0002138,GO:0004028,GO:0004029,GO:0004030,GO:0005634,GO:0005737,GO:0005829,GO:0005886,GO:0007626,GO:0021768,GO:0031076,GO:0042472,GO:0042572,GO:0042573,GO:0042574,GO:0042803,GO:0043065,GO:0043584,GO:0048048,GO:0048386,GO:0050885,GO:0051289,GO:0060013,GO:0060166,GO:0060324,GO:0070324,GO:0070384,GO:0070403	retinal dehydrogenase activity|optic cup morphogenesis involved in camera-type eye development|retinoic acid biosynthetic process|3-chloroallyl aldehyde dehydrogenase activity|aldehyde dehydrogenase (NAD) activity|aldehyde dehydrogenase [NAD(P)+] activity|nucleus|cytoplasm|cytosol|plasma membrane|locomotory behavior|nucleus accumbens development|embryonic camera-type eye development|inner ear mor…	path:bom00010,path:bom00340,path:bom00350,path:bom00360,path:bom00410,path:bom00980,path:bom00982,path:bom05204	Glycolysis / Gluconeogenesis|Histidine metabolism|Tyrosine metabolism|Phenylalanine metabolism|beta-Alanine metabolism|Metabolism of xenobiotics by cytochrome P450|Drug metabolism - cytochrome P450|Chemical carcinogenesis
HEPACAM	99.9405	221.716	112.631	24.2979	34.5867	46.8684	144.763	35.251	2.03314	4.09293	3.24069e-06	0.000334784	HEPACAM	Hepatocyte cell adhesion molecule	GO:0005737,GO:0005911,GO:0007050,GO:0007155,GO:0016021,GO:0030424,GO:0034613,GO:0040008	cytoplasm|cell-cell junction|cell cycle arrest|cell adhesion|integral component of membrane|axon|cellular protein localization|regulation of growth	-	-
KLHL40	270.546	151.038	262.141	67.3714	17.2934	86.3849	227.909	57.0165	1.99904	3.99735	0.00012227	0.00520162	Klhl40	Kelch-like protein 40	GO:0005737,GO:0031397,GO:0031398,GO:0031463,GO:0031672,GO:0031674,GO:0032435,GO:0032436,GO:0048741,GO:0098528	cytoplasm|negative regulation of protein ubiquitination|positive regulation of protein ubiquitination|Cul3-RING ubiquitin ligase complex|A band|I band|negative regulation of proteasomal ubiquitin-dependent protein catabolic process|positive regulation of proteasomal ubiquitin-dependent protein catabolic process|skeletal muscle fiber development|skeletal muscle fiber differentiation	-	-
LOC102284686	2187.59	1444.54	985.771	571	263.243	332.674	1539.3	388.972	1.98543	3.95981	6.7818e-08	1.51454e-05	CYP3A24	Cytochrome P450 3A24	GO:0004497,GO:0005506,GO:0005789,GO:0020037,GO:0031090,GO:0070330	monooxygenase activity|iron ion binding|endoplasmic reticulum membrane|heme binding|organelle membrane|aromatase activity	path:bom00140,path:bom00591,path:bom00830,path:bom05204	Steroid hormone biosynthesis|Linoleic acid metabolism|Retinol metabolism|Chemical carcinogenesis
FAM177B	33.3135	35.8231	33.889	4.41779	15.3719	7.3519	34.3419	9.04719	1.91315	3.7663	0.00121298	0.026735	FAM177B	Protein FAM177B	-	-	-	-
CHAC1	66.627	47.4415	63.7911	19.8801	7.68593	20.2177	59.2865	15.9279	1.89938	3.73053	9.13664e-05	0.00428238	CHAC1	Glutathione-specific gamma-glutamylcyclotransferase 1	GO:0003839,GO:0005112,GO:0005737,GO:0005802,GO:0005829,GO:0006750,GO:0006751,GO:0006986,GO:0007219,GO:0010955,GO:0022008,GO:0045746,GO:0061928,GO:0070059	gamma-glutamylcyclotransferase activity|Notch binding|cytoplasm|trans-Golgi network|cytosol|glutathione biosynthetic process|glutathione catabolic process|response to unfolded protein|Notch signaling pathway|negative regulation of protein processing|neurogenesis|negative regulation of Notch signaling pathway|glutathione specific gamma-glutamylcyclotransferase activity|intrinsic apoptotic signalin…	path:bom00480	Glutathione metabolism
LOC102273069	129.216	89.0738	117.615	15.4623	26.9008	47.7874	111.968	30.0501	1.88775	3.70058	2.15829e-05	0.00148981	FCGR2	Low affinity immunoglobulin gamma Fc region receptor II	GO:0005886,GO:0016021,GO:0019864	plasma membrane|integral component of membrane|IgG binding	path:bom04145,path:bom04380,path:bom04662,path:bom04666,path:bom05150,path:bom05152,path:bom05162	Phagosome|Osteoclast differentiation|B cell receptor signaling pathway|Fc gamma R-mediated phagocytosis|Staphylococcus aureus infection|Tuberculosis|Measles
DSC1	57.5415	75.5191	72.7617	23.1934	24.0185	9.18988	68.6074	18.8006	1.87606	3.67071	4.64182e-05	0.0026401	DSC1	Desmocollin-1	GO:0005509,GO:0005886,GO:0007156,GO:0016021,GO:0016339,GO:0030057	calcium ion binding|plasma membrane|homophilic cell adhesion via plasma membrane adhesion molecules|integral component of membrane|calcium-dependent cell-cell adhesion via plasma membrane cell adhesion molecules|desmosome	-	-
TMPRSS4	415.914	173.307	299.021	75.1025	146.993	20.2177	296.08	80.7712	1.87446	3.66663	0.00161607	0.0319985	TMPRSS4	Transmembrane protease serine 4	-	-	path:bom05164	Influenza A
MAP1LC3C	38.361	19.3639	56.8139	8.83559	6.72519	15.6228	38.1796	10.3945	1.87024	3.65593	0.00323134	0.048346	MAP1LC3C	Microtubule-associated proteins 1A/1B light chain 3C	GO:0000045,GO:0000421,GO:0000422,GO:0005776,GO:0005829,GO:0005874,GO:0006995,GO:0008017,GO:0009267,GO:0012505,GO:0016236,GO:0031090,GO:0031410,GO:0031625,GO:0035973,GO:0036464,GO:0097352	autophagosome assembly|autophagosome membrane|autophagy of mitochondrion|autophagosome|cytosol|microtubule|cellular response to nitrogen starvation|microtubule binding|cellular response to starvation|endomembrane system|macroautophagy|organelle membrane|cytoplasmic vesicle|ubiquitin protein ligase binding|aggrephagy|cytoplasmic ribonucleoprotein granule|autophagosome maturation	path:bom04216	Ferroptosis
LOC102265086	38.361	28.0776	42.8596	5.52224	18.2541	6.43292	36.4327	10.0698	1.84755	3.59888	0.0028321	0.045082	CLEC2A	C-type lectin domain family 2 member A	GO:0005886,GO:0016021,GO:0030246,GO:0042267,GO:0042803	plasma membrane|integral component of membrane|carbohydrate binding|natural killer cell mediated cytotoxicity|protein homodimerization activity	-	-
CD207	75.7125	149.102	162.468	23.1934	12.4896	71.6811	129.094	35.788	1.84661	3.59654	0.00261662	0.0426874	CD207	C-type lectin domain family 4 member K	-	-	-	-
HPDL	28.266	19.3639	35.8825	6.62669	11.5289	5.51393	27.8374	7.88984	1.81655	3.52238	0.0033435	0.0494395	HPDL	4-hydroxyphenylpyruvate dioxygenase-like protein	GO:0003868,GO:0009072,GO:0046872	4-hydroxyphenylpyruvate dioxygenase activity|aromatic amino acid family metabolic process|metal ion binding	-	-
MAB21L3	53.5035	49.3779	78.7421	13.2534	13.4504	24.8127	60.5411	17.1721	1.80956	3.50535	9.94393e-05	0.00453479	MAB21L3	Protein mab-21-like 3	-	-	-	-
DUSP4	264.489	331.122	290.05	109.34	49.9586	110.279	295.22	89.8592	1.71751	3.28868	2.58448e-07	4.61741e-05	Dusp4	Dual specificity protein phosphatase 4	GO:0000188,GO:0004725,GO:0005634,GO:0005737,GO:0006470,GO:0008138,GO:0008330,GO:0017017,GO:0035335,GO:0035970,GO:0070373,GO:1990439	inactivation of MAPK activity|protein tyrosine phosphatase activity|nucleus|cytoplasm|protein dephosphorylation|protein tyrosine/serine/threonine phosphatase activity|protein tyrosine/threonine phosphatase activity|MAP kinase tyrosine/serine/threonine phosphatase activity|peptidyl-tyrosine dephosphorylation|peptidyl-threonine dephosphorylation|negative regulation of ERK1 and ERK2 cascade|MAP kina…	path:bom04010	MAPK signaling pathway
LOC102267436	85.8075	30.014	53.8237	16.5667	13.4504	22.9747	56.5484	17.6639	1.67518	3.1936	0.00179914	0.033898	ALDH3B1	Aldehyde dehydrogenase family 3 member B1	GO:0004028,GO:0004030,GO:0005886,GO:0006068,GO:0006081	3-chloroallyl aldehyde dehydrogenase activity|aldehyde dehydrogenase [NAD(P)+] activity|plasma membrane|ethanol catabolic process|cellular aldehyde metabolic process	path:bom00010,path:bom00340,path:bom00350,path:bom00360,path:bom00410,path:bom00980,path:bom00982,path:bom05204	Glycolysis / Gluconeogenesis|Histidine metabolism|Tyrosine metabolism|Phenylalanine metabolism|beta-Alanine metabolism|Metabolism of xenobiotics by cytochrome P450|Drug metabolism - cytochrome P450|Chemical carcinogenesis
LOC102278686	152.435	102.628	127.582	46.3868	19.2148	55.1393	127.548	40.247	1.66435	3.1697	9.05439e-05	0.00426934	CYP8B1	5-beta-cholestane-3-alpha,7-alpha-diol 12-alpha-hydroxylase	GO:0005506,GO:0005783,GO:0005789,GO:0008397,GO:0016021,GO:0020037,GO:0031090	iron ion binding|endoplasmic reticulum|endoplasmic reticulum membrane|sterol 12-alpha-hydroxylase activity|integral component of membrane|heme binding|organelle membrane	path:bom00120,path:bom03320	Primary bile acid biosynthesis|PPAR signaling pathway
PTGS2	166.568	99.7239	152.5	43.0735	42.2726	46.8684	139.597	44.0715	1.66202	3.16458	2.26492e-07	4.19057e-05	PTGS2	Prostaglandin G/H synthase 2	GO:0000212,GO:0001516,GO:0001550,GO:0001934,GO:0004601,GO:0004666,GO:0005789,GO:0006954,GO:0006979,GO:0008217,GO:0019371,GO:0020037,GO:0031090,GO:0040019,GO:0046872,GO:0051213,GO:0071347,GO:1900195,GO:1904146	meiotic spindle organization|prostaglandin biosynthetic process|ovarian cumulus expansion|positive regulation of protein phosphorylation|peroxidase activity|prostaglandin-endoperoxide synthase activity|endoplasmic reticulum membrane|inflammatory response|response to oxidative stress|regulation of blood pressure|cyclooxygenase pathway|heme binding|organelle membrane|positive regulation of embryoni…	path:bom00590,path:bom04064,path:bom04370,path:bom04625,path:bom04657,path:bom04668,path:bom04723,path:bom04726,path:bom04913,path:bom04921,path:bom04923,path:bom05140,path:bom05163,path:bom05165,path:bom05167,path:bom05200,path:bom05204,path:bom05206,path:bom05222	Arachidonic acid metabolism|NF-kappa B signaling pathway|VEGF signaling pathway|C-type lectin receptor signaling pathway|IL-17 signaling pathway|TNF signaling pathway|Retrograde endocannabinoid signaling|Serotonergic synapse|Ovarian steroidogenesis|Oxytocin signaling pathway|Regulation of lipolysis in adipocytes|Leishmaniasis|Human cytomegalovirus infection|Human papillomavirus infection|Kaposi s…
C3	3024.46	1481.34	3221.45	625.118	515.918	1309.56	2575.75	816.865	1.6565	3.15251	3.80775e-05	0.00230377	C3	Complement C3	GO:0001934,GO:0004866,GO:0005615,GO:0006631,GO:0006954,GO:0006957,GO:0006958,GO:0010828,GO:0010866,GO:0010884,GO:0031715,GO:0045745	positive regulation of protein phosphorylation|endopeptidase inhibitor activity|extracellular space|fatty acid metabolic process|inflammatory response|complement activation, alternative pathway|complement activation, classical pathway|positive regulation of glucose transmembrane transport|regulation of triglyceride biosynthetic process|positive regulation of lipid storage|C5L2 anaphylatoxin chemo…	path:bom04080,path:bom04145,path:bom04610,path:bom05133,path:bom05134,path:bom05140,path:bom05142,path:bom05150,path:bom05152,path:bom05167,path:bom05168,path:bom05203,path:bom05322	Neuroactive ligand-receptor interaction|Phagosome|Complement and coagulation cascades|Pertussis|Legionellosis|Leishmaniasis|Chagas disease (American trypanosomiasis)|Staphylococcus aureus infection|Tuberculosis|Kaposi sarcoma-associated herpesvirus infection|Herpes simplex virus 1 infection|Viral carcinogenesis|Systemic lupus erythematosus
IFNLR1	314.964	234.303	209.314	78.4159	37.4689	125.901	252.86	80.5954	1.64827	3.13457	0.000102482	0.00465958	IFNLR1	Interferon lambda receptor 1	GO:0002385,GO:0005886,GO:0008285,GO:0016021,GO:0019221,GO:0032002,GO:0034342,GO:0050691,GO:0051607	mucosal immune response|plasma membrane|negative regulation of cell proliferation|integral component of membrane|cytokine-mediated signaling pathway|interleukin-28 receptor complex|response to type III interferon|regulation of defense response to virus by host|defense response to virus	path:bom04060,path:bom04630	Cytokine-cytokine receptor interaction|Jak-STAT signaling pathway
LOC102283655	1665.68	453.114	985.771	504.733	226.735	280.291	1034.85	337.253	1.61818	3.06987	0.000425229	0.012838	GSTM1	Glutathione S-transferase Mu 1	-	-	path:bom00480,path:bom00980,path:bom00982,path:bom00983,path:bom01524,path:bom05200,path:bom05204,path:bom05225,path:bom05418	Glutathione metabolism|Metabolism of xenobiotics by cytochrome P450|Drug metabolism - cytochrome P450|Drug metabolism - other enzymes|Platinum drug resistance|Pathways in cancer|Chemical carcinogenesis|Hepatocellular carcinoma|Fluid shear stress and atherosclerosis
C1RL	101.96	109.406	137.549	23.1934	27.8615	62.4912	116.305	37.8487	1.6124	3.05761	0.000207208	0.00759792	C1RL	Complement C1r subcomponent-like protein	GO:0004252,GO:0005615,GO:0006958,GO:0031638,GO:0045087,GO:0070062	serine-type endopeptidase activity|extracellular space|complement activation, classical pathway|zymogen activation|innate immune response|extracellular exosome	-	-
ABCA12	197.862	123.929	434.577	69.5803	89.349	91.8988	252.122	83.6093	1.59116	3.01293	0.000439746	0.0131433	ABCA12	ATP-binding cassette sub-family A member 12	-	-	path:bom02010	ABC transporters
TFRC	4579.09	3369.31	4656.75	1073.52	1566.01	1571.47	4201.72	1403.67	1.5814	2.99259	2.23712e-12	2.83107e-09	TFRC	Transferrin receptor protein 1	GO:0004998,GO:0005886,GO:0006879,GO:0016021,GO:0030890,GO:0031623,GO:0033570,GO:0033572,GO:0042102,GO:0042470,GO:0045830	transferrin receptor activity|plasma membrane|cellular iron ion homeostasis|integral component of membrane|positive regulation of B cell proliferation|receptor internalization|transferrin transmembrane transporter activity|transferrin transport|positive regulation of T cell proliferation|melanosome|positive regulation of isotype switching	path:bom04066,path:bom04144,path:bom04145,path:bom04216,path:bom04640	HIF-1 signaling pathway|Endocytosis|Phagosome|Ferroptosis|Hematopoietic cell lineage
SLC4A5	131.235	86.1692	87.7127	33.1335	21.1363	47.7874	101.706	34.019	1.57736	2.98424	0.000113719	0.00497677	SLC4A5	Electrogenic sodium bicarbonate cotransporter 4	GO:0002064,GO:0003014,GO:0003073,GO:0005452,GO:0005886,GO:0005887,GO:0008510,GO:0010468,GO:0015301,GO:0015701,GO:0016021,GO:0016324,GO:0033326,GO:0048311,GO:0051453,GO:0060041	epithelial cell development|renal system process|regulation of systemic arterial blood pressure|inorganic anion exchanger activity|plasma membrane|integral component of plasma membrane|sodium:bicarbonate symporter activity|regulation of gene expression|anion:anion antiporter activity|bicarbonate transport|integral component of membrane|apical plasma membrane|cerebrospinal fluid secretion|mitochon…	path:bom04976	Bile secretion
FAM81A	72.684	47.4415	45.8498	13.2534	16.3326	25.7317	55.3251	18.4392	1.57618	2.9818	0.000673911	0.0175842	FAM81A	Protein FAM81A	-	-	-	-
LOC102282544	12581.4	9733.25	16289.6	5254.97	1213.42	6608.44	12868.1	4358.94	1.56175	2.95212	0.0014136	0.0291671	-	-	-	-	-	-
LOC102279288	280.641	225.589	308.988	129.22	39.3904	109.36	271.739	92.6568	1.55417	2.93664	0.000175593	0.00670907	-	-	-	-	path:bom04978	Mineral absorption
IL17REL	520.902	271.094	410.655	93.8781	75.8986	240.775	400.884	136.851	1.54868	2.9255	0.000630989	0.0169948	IL17REL	Putative interleukin-17 receptor E-like	GO:0030368	interleukin-17 receptor activity	-	-
LOC102282262	19615.6	10437.1	11301	4590.09	5133.24	4669.38	13784.6	4797.57	1.52266	2.8732	6.0985e-09	2.72388e-06	-	-	-	-	-	-
PRSS53	435.095	648.689	808.352	128.116	199.834	332.674	630.712	220.208	1.51644	2.86085	5.75109e-05	0.00306442	PRSS53	Serine protease 53	GO:0004252,GO:0005576,GO:0005737	serine-type endopeptidase activity|extracellular region|cytoplasm	-	-
CTH	309.917	177.179	367.795	104.923	123.936	79.9519	284.964	102.937	1.46943	2.76912	1.47452e-05	0.00110852	CTH	Cystathionine gamma-lyase	GO:0003962,GO:0004123,GO:0005516,GO:0005737,GO:0018272,GO:0019343,GO:0019344,GO:0019346,GO:0030170,GO:0043066,GO:0043123,GO:0044524,GO:0044540,GO:0051092,GO:0070814,GO:0071266,GO:0080146	cystathionine gamma-synthase activity|cystathionine gamma-lyase activity|calmodulin binding|cytoplasm|protein-pyridoxal-5-phosphate linkage via peptidyl-N6-pyridoxal phosphate-L-lysine|cysteine biosynthetic process via cystathionine|cysteine biosynthetic process|transsulfuration|pyridoxal phosphate binding|negative regulation of apoptotic process|positive regulation of I-kappaB kinase/NF-kappaB s…	path:bom00260,path:bom00270,path:bom00450	Glycine, serine and threonine metabolism|Cysteine and methionine metabolism|Selenocompound metabolism
RND1	107.007	52.2824	80.7355	41.969	25.94	19.2987	80.0083	29.0693	1.46799	2.76636	0.00133519	0.0281615	RND1	Rho-related GTP-binding protein Rho6	GO:0003924,GO:0005102,GO:0005525,GO:0005737,GO:0005886,GO:0005912,GO:0005938,GO:0007015,GO:0007162,GO:0007266,GO:0008360,GO:0015629,GO:0016322,GO:0019901,GO:0030334,GO:0030950,GO:0032153,GO:0032956,GO:0043231,GO:0051017	GTPase activity|signaling receptor binding|GTP binding|cytoplasm|plasma membrane|adherens junction|cell cortex|actin filament organization|negative regulation of cell adhesion|Rho protein signal transduction|regulation of cell shape|actin cytoskeleton|neuron remodeling|protein kinase binding|regulation of cell migration|establishment or maintenance of actin cytoskeleton polarity|cell division sit…	path:bom04360	Axon guidance
CD274	245.309	150.07	216.292	86.147	48.0371	89.1418	203.89	74.442	1.45433	2.74029	1.99914e-05	0.00140551	CD274	Programmed cell death 1 ligand 1	GO:0002845,GO:0005886,GO:0006955,GO:0007165,GO:0007166,GO:0009897,GO:0009986,GO:0016021,GO:0030335,GO:0031295,GO:0031901,GO:0032689,GO:0032693,GO:0034097,GO:0042102,GO:0042130,GO:0046007,GO:0055038,GO:0070062,GO:0071222,GO:1901998,GO:1903556,GO:1905404,GO:2000562,GO:2001181,GO:2001186	positive regulation of tolerance induction to tumor cell|plasma membrane|immune response|signal transduction|cell surface receptor signaling pathway|external side of plasma membrane|cell surface|integral component of membrane|positive regulation of cell migration|T cell costimulation|early endosome membrane|negative regulation of interferon-gamma production|negative regulation of interleukin-10 p…	path:bom04514,path:bom05235	Cell adhesion molecules (CAMs)|PD-L1 expression and PD-1 checkpoint pathway in cancer
ZC3H12A	1994.77	1626.56	2126.04	543.389	515.918	1050.4	1915.79	703.237	1.44529	2.72317	1.65943e-06	0.000201601	ZC3H12A	Ribonuclease ZC3H12A	GO:0000294,GO:0000932,GO:0001525,GO:0001933,GO:0002230,GO:0002757,GO:0003677,GO:0003682,GO:0003729,GO:0003730,GO:0004518,GO:0004521,GO:0004532,GO:0004843,GO:0005634,GO:0005654,GO:0005737,GO:0005791,GO:0005856,GO:0006915,GO:0006974,GO:0010508,GO:0010595,GO:0010656,GO:0010884,GO:0010942,GO:0016579,GO:0030154,GO:0030867,GO:0032088,GO:0034599,GO:0035198,GO:0035613,GO:0035925,GO:0042149,GO:0042307,GO:…	nuclear-transcribed mRNA catabolic process, endonucleolytic cleavage-dependent decay|P-body|angiogenesis|negative regulation of protein phosphorylation|positive regulation of defense response to virus by host|immune response-activating signal transduction|DNA binding|chromatin binding|mRNA binding|mRNA 3'-UTR binding|nuclease activity|endoribonuclease activity|exoribonuclease activity|thiol-depen…	-	-
DNAH17	70.665	45.5051	66.7813	17.6712	17.2934	32.1646	60.9838	22.3764	1.43925	2.71181	0.00118472	0.0263414	DNAH17	Dynein heavy chain 17, axonemal	GO:0003777,GO:0005524,GO:0005858,GO:0005874,GO:0007018,GO:0008569,GO:0030286,GO:0045503,GO:0045505,GO:0051959,GO:0060285	microtubule motor activity|ATP binding|axonemal dynein complex|microtubule|microtubule-based movement|ATP-dependent microtubule motor activity, minus-end-directed|dynein complex|dynein light chain binding|dynein intermediate chain binding|dynein light intermediate chain binding|cilium-dependent cell motility	path:bom05016	Huntington disease
NDUFA4L2	313.955	152.006	137.549	73.9981	75.8986	76.276	201.17	75.3909	1.41542	2.66737	0.000158971	0.00623809	NDUFA4L2	NADH dehydrogenase [ubiquinone] 1 alpha subcomplex subunit 4-like 2	GO:0005751,GO:0022900,GO:1902600	mitochondrial respiratory chain complex IV|electron transport chain|proton transmembrane transport	path:bom00190,path:bom04714,path:bom04723,path:bom04932,path:bom05010,path:bom05012,path:bom05016	Oxidative phosphorylation|Thermogenesis|Retrograde endocannabinoid signaling|Non-alcoholic fatty liver disease (NAFLD)|Alzheimer disease|Parkinson disease|Huntington disease
LOC102267824	76.722	60.9962	73.7584	36.4468	13.4504	31.2456	70.4922	27.0476	1.38663	2.61468	0.00179405	0.033865	KRT5	Keratin, type II cytoskeletal 5	GO:0005198,GO:0045095	structural molecule activity|keratin filament	-	-
LOC102271210	270.546	226.557	592.061	215.367	101.839	102.008	363.055	139.738	1.37948	2.60174	0.00208036	0.0370682	ULBP3	UL16-binding protein 3	GO:0001913,GO:0005886,GO:0006955,GO:0016032,GO:0030101,GO:0042267,GO:0042271,GO:0046658,GO:0046703,GO:0050776	T cell mediated cytotoxicity|plasma membrane|immune response|viral process|natural killer cell activation|natural killer cell mediated cytotoxicity|susceptibility to natural killer cell mediated cytotoxicity|anchored component of plasma membrane|natural killer cell lectin-like receptor binding|regulation of immune response	path:bom04650	Natural killer cell mediated cytotoxicity
SPTLC3	137.292	69.7099	133.563	33.1335	54.7623	43.1924	113.521	43.6961	1.37372	2.59138	0.000489793	0.0141139	SPTLC3	Serine palmitoyltransferase 3	GO:0004758,GO:0005789,GO:0016021,GO:0017059,GO:0030148,GO:0030170,GO:0046520	serine C-palmitoyltransferase activity|endoplasmic reticulum membrane|integral component of membrane|serine C-palmitoyltransferase complex|sphingolipid biosynthetic process|pyridoxal phosphate binding|sphingoid biosynthetic process	path:bom00600,path:bom04071	Sphingolipid metabolism|Sphingolipid signaling pathway
SLC28A3	8704.92	4567.94	6068.12	2604.29	2584.4	2297.47	6446.99	2495.38	1.36938	2.5836	4.54696e-08	1.11371e-05	SLC28A3	Solute carrier family 28 member 3	GO:0005337,GO:0005415,GO:0005789,GO:0005886,GO:0005887,GO:0015389,GO:0015390,GO:0015860,GO:0015864,GO:1901642	nucleoside transmembrane transporter activity|nucleoside:sodium symporter activity|endoplasmic reticulum membrane|plasma membrane|integral component of plasma membrane|pyrimidine- and adenine-specific:sodium symporter activity|purine-specific nucleoside:sodium symporter activity|purine nucleoside transmembrane transport|pyrimidine nucleoside transport|nucleoside transmembrane transport	-	-
LOC102288122	724.821	338.868	508.335	278.321	152.758	181.96	524.008	204.346	1.35992	2.56671	8.87107e-05	0.00422939	CYP4F22	Cytochrome P450 4F22	GO:0004497,GO:0005506,GO:0005789,GO:0006690,GO:0016705,GO:0020037,GO:0031090	monooxygenase activity|iron ion binding|endoplasmic reticulum membrane|icosanoid metabolic process|oxidoreductase activity, acting on paired donors, with incorporation or reduction of molecular oxygen|heme binding|organelle membrane	-	-
GPR39	217.043	198.48	300.017	136.952	48.9978	97.4127	238.513	94.4541	1.33916	2.53003	0.000601511	0.0163701	GPR39	G-protein coupled receptor 39	GO:0004930,GO:0005886,GO:0016021,GO:0046872	G protein-coupled receptor activity|plasma membrane|integral component of membrane|metal ion binding	-	-
ZNF484	587.529	800.696	1107.37	236.352	273.811	477.874	831.866	329.346	1.33574	2.52405	8.54155e-05	0.00411784	ZNF484	Zinc finger protein 484	GO:0000981,GO:0003677,GO:0005634,GO:0046872	DNA-binding transcription factor activity, RNA polymerase II-specific|DNA binding|nucleus|metal ion binding	path:bom05168	Herpes simplex virus 1 infection
ACPP	781.353	985.621	895.068	388.766	133.543	540.365	887.347	354.225	1.32477	2.50493	0.00181738	0.0341126	ACPP	Prostatic acid phosphatase	GO:0003993,GO:0005615,GO:0005622,GO:0005886,GO:0006144,GO:0006772,GO:0008253,GO:0009117,GO:0012506,GO:0016021,GO:0016311,GO:0016791,GO:0030175,GO:0042131,GO:0042803,GO:0046085,GO:0051289,GO:0051930,GO:0052642,GO:0060168	acid phosphatase activity|extracellular space|intracellular|plasma membrane|purine nucleobase metabolic process|thiamine metabolic process|5'-nucleotidase activity|nucleotide metabolic process|vesicle membrane|integral component of membrane|dephosphorylation|phosphatase activity|filopodium|thiamine phosphate phosphatase activity|protein homodimerization activity|adenosine metabolic process|protei…	-	-
TGM3	56361.4	28166.7	44755.4	16552.4	14996.2	20400.6	43094.5	17316.4	1.31535	2.48863	1.29092e-06	0.000162016	TGM3	Protein-glutamine gamma-glutamyltransferase E	GO:0003810,GO:0005509,GO:0005737,GO:0018149,GO:0031424	protein-glutamine gamma-glutamyltransferase activity|calcium ion binding|cytoplasm|peptide cross-linking|keratinization	-	-
SCIN	79.7505	88.1056	88.7094	19.8801	42.2726	41.3545	85.5218	34.5024	1.30134	2.46457	0.000623478	0.0168804	SCIN	Adseverin	GO:0001786,GO:0002102,GO:0003779,GO:0005509,GO:0005546,GO:0005737,GO:0005938,GO:0008285,GO:0017156,GO:0030054,GO:0032330,GO:0042995,GO:0043065,GO:0045010,GO:0045654,GO:0051014,GO:0051015,GO:0051047,GO:0051693	phosphatidylserine binding|podosome|actin binding|calcium ion binding|phosphatidylinositol-4,5-bisphosphate binding|cytoplasm|cell cortex|negative regulation of cell proliferation|calcium ion regulated exocytosis|cell junction|regulation of chondrocyte differentiation|cell projection|positive regulation of apoptotic process|actin nucleation|positive regulation of megakaryocyte differentiation|act…	path:bom04666,path:bom04810,path:bom05203	Fc gamma R-mediated phagocytosis|Regulation of actin cytoskeleton|Viral carcinogenesis
CERS3	250.356	208.162	490.394	123.698	178.698	83.6279	316.304	128.675	1.29777	2.45848	0.00154572	0.0311317	CERS3	Ceramide synthase 3	GO:0000981,GO:0003677,GO:0005783,GO:0005789,GO:0016021,GO:0030148,GO:0030216,GO:0031965,GO:0046513,GO:0050291	DNA-binding transcription factor activity, RNA polymerase II-specific|DNA binding|endoplasmic reticulum|endoplasmic reticulum membrane|integral component of membrane|sphingolipid biosynthetic process|keratinocyte differentiation|nuclear membrane|ceramide biosynthetic process|sphingosine N-acyltransferase activity	path:bom00600,path:bom04071	Sphingolipid metabolism|Sphingolipid signaling pathway
FOXN1	117.102	122.961	150.507	79.5203	50.9193	30.3266	130.19	53.5887	1.28742	2.44091	0.000982424	0.0228032	FOXN1	Forkhead box protein N1	-	-	-	-
AZGP1	378.563	350.486	507.338	199.905	73.9771	239.856	412.129	171.246	1.26716	2.40687	0.00186119	0.0344683	AZGP1	Zinc-alpha-2-glycoprotein	GO:0001580,GO:0005615,GO:0005886,GO:0006955,GO:0007155	detection of chemical stimulus involved in sensory perception of bitter taste|extracellular space|plasma membrane|immune response|cell adhesion	-	-
AVIL	253.385	177.179	372.779	91.6692	128.739	115.792	267.781	112.067	1.25504	2.38673	0.000146369	0.00592737	AVIL	Advillin	GO:0003779,GO:0005737,GO:0007010,GO:0007399,GO:0010976,GO:0015629,GO:0030424,GO:0042995,GO:0043005,GO:0051015,GO:0051693,GO:0060271	actin binding|cytoplasm|cytoskeleton organization|nervous system development|positive regulation of neuron projection development|actin cytoskeleton|axon|cell projection|neuron projection|actin filament binding|actin filament capping|cilium assembly	-	-
TRPA1	165.558	260.444	193.367	58.5358	101.839	100.17	206.456	86.848	1.24586	2.3716	0.000109096	0.00487275	TRPA1	Transient receptor potential cation channel subfamily A member 1	-	-	path:bom04750	Inflammatory mediator regulation of TRP channels
TEAD4	134.264	69.7099	98.6768	30.9246	38.4297	57.8962	100.883	42.4168	1.24452	2.36939	0.00204617	0.0366861	TEAD4	Transcriptional enhancer factor TEF-3	GO:0000981,GO:0001085,GO:0001501,GO:0003700,GO:0005634,GO:0005654,GO:0005667,GO:0006357,GO:0006367,GO:0007517,GO:0035329,GO:0043565,GO:0044212,GO:0045944	DNA-binding transcription factor activity, RNA polymerase II-specific|RNA polymerase II transcription factor binding|skeletal system development|DNA-binding transcription factor activity|nucleus|nucleoplasm|transcription factor complex|regulation of transcription by RNA polymerase II|transcription initiation from RNA polymerase II promoter|muscle organ development|hippo signaling|sequence-specifi…	path:bom04390,path:bom04392	Hippo signaling pathway|Hippo signaling pathway - multiple species
TRPV3	788.42	655.467	761.506	387.661	250.754	300.509	735.131	312.975	1.23343	2.35125	1.76588e-08	5.70568e-06	Trpv3	Transient receptor potential cation channel subfamily V member 3	GO:0005216,GO:0005261,GO:0005262,GO:0005887,GO:0009266,GO:0009408,GO:0016020,GO:0042636,GO:0043235,GO:0090280	ion channel activity|cation channel activity|calcium channel activity|integral component of plasma membrane|response to temperature stimulus|response to heat|membrane|negative regulation of hair cycle|receptor complex|positive regulation of calcium ion import	path:bom04750	Inflammatory mediator regulation of TRP channels
LOC102282753	333.135	319.504	409.658	130.325	149.876	171.851	354.099	150.684	1.23036	2.34625	2.08166e-08	6.19845e-06	RNASE7	Ribonuclease 7	GO:0001530,GO:0003676,GO:0004519,GO:0004540,GO:0005576,GO:0005615,GO:0005737,GO:0019730,GO:0019731,GO:0042834,GO:0045087,GO:0050829,GO:0050830,GO:0050832,GO:0051673,GO:0061844	lipopolysaccharide binding|nucleic acid binding|endonuclease activity|ribonuclease activity|extracellular region|extracellular space|cytoplasm|antimicrobial humoral response|antibacterial humoral response|peptidoglycan binding|innate immune response|defense response to Gram-negative bacterium|defense response to Gram-positive bacterium|defense response to fungus|membrane disruption in other organ…	-	-
SLC25A13	109.026	126.833	134.559	77.3114	29.783	53.3013	123.473	53.4652	1.21271	2.31772	0.00165895	0.0325489	SLC25A13	Calcium-binding mitochondrial carrier protein Aralar2	GO:0005215,GO:0005313,GO:0005509,GO:0005739,GO:0005743,GO:0005887,GO:0006094,GO:0006754,GO:0006839,GO:0015172,GO:0015183,GO:0015810,GO:0015813,GO:0042802,GO:0043490,GO:0045333,GO:0051592	transporter activity|L-glutamate transmembrane transporter activity|calcium ion binding|mitochondrion|mitochondrial inner membrane|integral component of plasma membrane|gluconeogenesis|ATP biosynthetic process|mitochondrial transport|acidic amino acid transmembrane transporter activity|L-aspartate transmembrane transporter activity|aspartate transmembrane transport|L-glutamate transmembrane trans…	-	-
RNASEL	404.81	478.287	305.001	99.4004	208.481	204.934	396.033	170.939	1.2099	2.31322	0.00029558	0.00990877	RNASEL	2-5A-dependent ribonuclease	GO:0003723,GO:0004521,GO:0004672,GO:0005524,GO:0005759,GO:0005829,GO:0006364,GO:0006397,GO:0006468,GO:0016363,GO:0019843,GO:0042802,GO:0043021,GO:0043488,GO:0045071,GO:0045444,GO:0045944,GO:0046872,GO:0051607,GO:0060337,GO:0060338,GO:2001275	RNA binding|endoribonuclease activity|protein kinase activity|ATP binding|mitochondrial matrix|cytosol|rRNA processing|mRNA processing|protein phosphorylation|nuclear matrix|rRNA binding|identical protein binding|ribonucleoprotein complex binding|regulation of mRNA stability|negative regulation of viral genome replication|fat cell differentiation|positive regulation of transcription by RNA polyme…	path:bom04621,path:bom05160,path:bom05164,path:bom05168	NOD-like receptor signaling pathway|Hepatitis C|Influenza A|Herpes simplex virus 1 infection
LOC102277620	813.657	676.767	855.199	416.377	328.574	271.101	781.874	338.684	1.20853	2.31102	5.21301e-08	1.21792e-05	CYCS	Cytochrome c	-	-	path:bom01524,path:bom04115,path:bom04210,path:bom04215,path:bom04932,path:bom05010,path:bom05012,path:bom05014,path:bom05016,path:bom05134,path:bom05145,path:bom05152,path:bom05160,path:bom05161,path:bom05162,path:bom05163,path:bom05164,path:bom05167,path:bom05168,path:bom05169,path:bom05170,path:bom05200,path:bom05210,path:bom05222,path:bom05416	Platinum drug resistance|p53 signaling pathway|Apoptosis|Apoptosis - multiple species|Non-alcoholic fatty liver disease (NAFLD)|Alzheimer disease|Parkinson disease|Amyotrophic lateral sclerosis (ALS)|Huntington disease|Legionellosis|Toxoplasmosis|Tuberculosis|Hepatitis C|Hepatitis B|Measles|Human cytomegalovirus infection|Influenza A|Kaposi sarcoma-associated herpesvirus infection|Herpes simplex …
SOCS3	308.907	185.893	276.096	107.132	101.839	124.982	256.965	111.317	1.20571	2.30651	1.09777e-05	0.000895597	SOCS3	Suppressor of cytokine signaling 3	GO:0001784,GO:0005622,GO:0005942,GO:0007259,GO:0016567,GO:0040008,GO:0042532,GO:0043066,GO:0045597,GO:0046627,GO:0046854,GO:0046935,GO:0050728,GO:0060670,GO:0060674,GO:0060707,GO:0060708,GO:1990830	phosphotyrosine residue binding|intracellular|phosphatidylinositol 3-kinase complex|JAK-STAT cascade|protein ubiquitination|regulation of growth|negative regulation of tyrosine phosphorylation of STAT protein|negative regulation of apoptotic process|positive regulation of cell differentiation|negative regulation of insulin receptor signaling pathway|phosphatidylinositol phosphorylation|1-phosphat…	path:bom04120,path:bom04380,path:bom04630,path:bom04668,path:bom04910,path:bom04917,path:bom04920,path:bom04930,path:bom04931,path:bom04932,path:bom05160,path:bom05164,path:bom05168	Ubiquitin mediated proteolysis|Osteoclast differentiation|Jak-STAT signaling pathway|TNF signaling pathway|Insulin signaling pathway|Prolactin signaling pathway|Adipocytokine signaling pathway|Type II diabetes mellitus|Insulin resistance|Non-alcoholic fatty liver disease (NAFLD)|Hepatitis C|Influenza A|Herpes simplex virus 1 infection
FRK	276.603	203.321	221.275	122.594	72.0556	111.198	233.733	101.949	1.19869	2.29531	2.90094e-05	0.00191537	Frk	Tyrosine-protein kinase FRK	GO:0000122,GO:0004713,GO:0004715,GO:0005102,GO:0005524,GO:0005634,GO:0005829,GO:0005886,GO:0007169,GO:0030154,GO:0031234,GO:0038083	negative regulation of transcription by RNA polymerase II|protein tyrosine kinase activity|non-membrane spanning protein tyrosine kinase activity|signaling receptor binding|ATP binding|nucleus|cytosol|plasma membrane|transmembrane receptor protein tyrosine kinase signaling pathway|cell differentiation|extrinsic component of cytoplasmic side of plasma membrane|peptidyl-tyrosine autophosphorylation	-	-
LOC106701541	128.207	106.501	150.507	66.2669	37.4689	65.2481	128.405	56.328	1.19035	2.28208	0.000385077	0.0119832	SLC25A13	Calcium-binding mitochondrial carrier protein Aralar2	GO:0005215,GO:0005313,GO:0005509,GO:0005739,GO:0005743,GO:0005887,GO:0006094,GO:0006754,GO:0006839,GO:0015172,GO:0015183,GO:0015810,GO:0015813,GO:0042802,GO:0043490,GO:0045333,GO:0051592	transporter activity|L-glutamate transmembrane transporter activity|calcium ion binding|mitochondrion|mitochondrial inner membrane|integral component of plasma membrane|gluconeogenesis|ATP biosynthetic process|mitochondrial transport|acidic amino acid transmembrane transporter activity|L-aspartate transmembrane transporter activity|aspartate transmembrane transport|L-glutamate transmembrane trans…	-	-
SLC5A1	4715.38	2768.06	4249.08	2155.88	1382.51	1628.45	3910.84	1722.28	1.18335	2.27103	6.97597e-06	0.000626847	SLC5A1	Sodium/glucose cotransporter 1	GO:0005412,GO:0016021	glucose:sodium symporter activity|integral component of membrane	path:bom04973,path:bom04976,path:bom04978	Carbohydrate digestion and absorption|Bile secretion|Mineral absorption
SLC5A9	233.195	234.303	133.563	91.6692	94.1527	79.033	200.353	88.285	1.18318	2.27076	0.000107262	0.00484555	SLC5A9	Sodium/glucose cotransporter 4	GO:0005362,GO:0005886,GO:0008645,GO:0016021,GO:0070062	low-affinity glucose:sodium symporter activity|plasma membrane|hexose transmembrane transport|integral component of membrane|extracellular exosome	-	-
LTB4R	798.515	681.608	644.888	323.603	274.772	340.026	708.337	312.8	1.17919	2.2645	1.31738e-10	1.00028e-07	LTB4R	Leukotriene B4 receptor 1	GO:0001632,GO:0004966,GO:0005887,GO:0006954,GO:0007218,GO:0008528	leukotriene B4 receptor activity|galanin receptor activity|integral component of plasma membrane|inflammatory response|neuropeptide signaling pathway|G protein-coupled peptide receptor activity	path:bom04080	Neuroactive ligand-receptor interaction
LOC102284393	232.185	223.653	233.236	99.4004	78.7808	128.658	229.691	102.28	1.16571	2.24344	4.83971e-06	0.000472661	SIGLEC10	Sialic acid-binding Ig-like lectin 10	-	-	-	-
NFKBIZ	3385.86	2591.85	3876.3	1179.55	1264.34	1961.12	3284.67	1468.34	1.16126	2.23653	7.40961e-06	0.000657288	NFKBIZ	NF-kappa-B inhibitor zeta	GO:0005634,GO:0006954,GO:0016607,GO:0036464,GO:0050729,GO:0050852,GO:2000321	nucleus|inflammatory response|nuclear speck|cytoplasmic ribonucleoprotein granule|positive regulation of inflammatory response|T cell receptor signaling pathway|positive regulation of T-helper 17 cell differentiation	path:bom05202	Transcriptional misregulation in cancer
ODC1	957.006	506.365	739.577	364.468	258.44	372.19	734.316	331.699	1.1466	2.21392	6.00943e-05	0.00315776	ODC1	Ornithine decarboxylase	GO:0004586,GO:0005737,GO:0033387,GO:0042176,GO:0042803	ornithine decarboxylase activity|cytoplasm|putrescine biosynthetic process from ornithine|regulation of protein catabolic process|protein homodimerization activity	path:bom00330,path:bom00480	Arginine and proline metabolism|Glutathione metabolism
VSIG8	1339.61	2026.43	1709.4	967.497	596.621	737.947	1691.81	767.355	1.1412	2.20564	4.55374e-06	0.000452302	VSIG8	V-set and immunoglobulin domain-containing protein 8	GO:0003723,GO:0005622,GO:0016021	RNA binding|intracellular|integral component of membrane	-	-
RETSAT	415.914	537.347	371.782	268.381	117.21	216.881	441.681	200.824	1.13851	2.20154	0.000557006	0.015495	RETSAT	All-trans-retinol 13,14-reductase	GO:0005640,GO:0005789,GO:0016020,GO:0016491,GO:0031965,GO:0042572,GO:0051786,GO:0055114	nuclear outer membrane|endoplasmic reticulum membrane|membrane|oxidoreductase activity|nuclear membrane|retinol metabolic process|all-trans-retinol 13,14-reductase activity|oxidation-reduction process	path:bom00830	Retinol metabolism
E2F1	241.271	215.907	307.991	120.385	97.9957	129.577	255.056	115.986	1.13674	2.19883	5.54463e-06	0.000513419	E2F1	Transcription factor E2F1	-	-	path:bom01522,path:bom04110,path:bom04137,path:bom04218,path:bom04934,path:bom05160,path:bom05161,path:bom05163,path:bom05165,path:bom05166,path:bom05167,path:bom05169,path:bom05200,path:bom05206,path:bom05212,path:bom05214,path:bom05215,path:bom05218,path:bom05219,path:bom05220,path:bom05222,path:bom05223,path:bom05224,path:bom05225,path:bom05226	Endocrine resistance|Cell cycle|Mitophagy - animal|Cellular senescence|Cushing syndrome|Hepatitis C|Hepatitis B|Human cytomegalovirus infection|Human papillomavirus infection|Human T-cell leukemia virus 1 infection|Kaposi sarcoma-associated herpesvirus infection|Epstein-Barr virus infection|Pathways in cancer|MicroRNAs in cancer|Pancreatic cancer|Glioma|Prostate cancer|Melanoma|Bladder cancer|Chr…
GK	433.076	404.705	542.224	215.367	205.599	209.529	460.001	210.165	1.13029	2.18903	9.96556e-09	3.78342e-06	GK	Glycerol kinase	GO:0004370,GO:0005524,GO:0005737,GO:0005739,GO:0005741,GO:0006071,GO:0006641,GO:0016310,GO:0019563,GO:0046167	glycerol kinase activity|ATP binding|cytoplasm|mitochondrion|mitochondrial outer membrane|glycerol metabolic process|triglyceride metabolic process|phosphorylation|glycerol catabolic process|glycerol-3-phosphate biosynthetic process	path:bom00561,path:bom03320	Glycerolipid metabolism|PPAR signaling pathway
LOC102276607	761.163	567.361	811.342	383.244	221.931	375.866	713.289	327.014	1.12554	2.18183	3.95032e-05	0.00237113	ICA	Inhibitor of carbonic anhydrase	GO:0004857,GO:0005615	enzyme inhibitor activity|extracellular space	path:bom04066,path:bom04216,path:bom04978	HIF-1 signaling pathway|Ferroptosis|Mineral absorption
LOC102269891	3912.82	3432.24	4262.04	2118.33	1752.39	1458.43	3869.04	1776.39	1.12336	2.17854	6.92607e-09	2.92165e-06	-	Dihydrodiol dehydrogenase 3	GO:0004032,GO:0005737,GO:0006693,GO:0008106,GO:0008202,GO:0016229,GO:0016491,GO:0042448,GO:0044597,GO:0044598,GO:0047023,GO:0047086	alditol:NADP+ 1-oxidoreductase activity|cytoplasm|prostaglandin metabolic process|alcohol dehydrogenase (NADP+) activity|steroid metabolic process|steroid dehydrogenase activity|oxidoreductase activity|progesterone metabolic process|daunorubicin metabolic process|doxorubicin metabolic process|androsterone dehydrogenase activity|ketosteroid monooxygenase activity	-	-
GLIPR1	99.9405	165.561	141.536	45.2824	57.6445	83.6279	135.679	62.1849	1.12162	2.17591	0.00150784	0.0307318	GLIPR1	Glioma pathogenesis-related protein 1	GO:0005615,GO:0005886,GO:0016020,GO:0016021,GO:0019216,GO:0035577,GO:0043312	extracellular space|plasma membrane|membrane|integral component of membrane|regulation of lipid metabolic process|azurophil granule membrane|neutrophil degranulation	-	-
SLC23A1	496.674	418.259	483.417	167.876	281.497	195.744	466.117	215.039	1.11465	2.16543	6.88148e-06	0.000622037	SLC23A1	Solute carrier family 23 member 1	GO:0005737,GO:0005886,GO:0005887,GO:0005903,GO:0006139,GO:0006814,GO:0007420,GO:0008520,GO:0009636,GO:0009925,GO:0015081,GO:0015205,GO:0015229,GO:0015851,GO:0015882,GO:0016020,GO:0016324,GO:0019852,GO:0030324,GO:0033300,GO:0043229,GO:0070062,GO:0070837,GO:0070890,GO:0070904	cytoplasm|plasma membrane|integral component of plasma membrane|brush border|nucleobase-containing compound metabolic process|sodium ion transport|brain development|L-ascorbate:sodium symporter activity|response to toxic substance|basal plasma membrane|sodium ion transmembrane transporter activity|nucleobase transmembrane transporter activity|L-ascorbic acid transmembrane transporter activity|nuc…	-	-
LOC102272308	4284.32	2898.77	4789.31	2361.31	1432.47	1764.46	3990.8	1852.74	1.1072	2.15428	2.97666e-05	0.00192875	-	Dihydrodiol dehydrogenase 3	GO:0004032,GO:0005737,GO:0006693,GO:0008106,GO:0008202,GO:0016229,GO:0016491,GO:0042448,GO:0044597,GO:0044598,GO:0047023,GO:0047086	alditol:NADP+ 1-oxidoreductase activity|cytoplasm|prostaglandin metabolic process|alcohol dehydrogenase (NADP+) activity|steroid metabolic process|steroid dehydrogenase activity|oxidoreductase activity|progesterone metabolic process|daunorubicin metabolic process|doxorubicin metabolic process|androsterone dehydrogenase activity|ketosteroid monooxygenase activity	-	-
PRR19	211.995	167.497	184.396	106.027	58.6052	98.3317	187.963	87.6547	1.10233	2.14702	0.000239899	0.00847232	PRR19	Proline-rich protein 19	-	-	-	-
[truncated: 857 more rows]

## Sheet: G15mvsG60d_deg_down
gene_id	S15m_1_T	S15m_2_T	S15m_3_T	S60d_1_T	S60d_2_T	S60d_3_T	G15m	G60d	log2FoldChange	pvalue	padj	gene_name	description	GO_id	GO_term	pathway	pathway_description
[truncated: 450 more rows]
