# Supplementary material for: Microbial Metagenomes and Host Transcriptomes Reveal the Dynamic Changes of Rumen Gene Expression, Microbial Colonization and Co-Regulation of Mineral Element Metabolism in Yaks from Birth to Adulthood
Source: Animals (Basel). 2024 Apr 30;14(9):1365. doi: 10.3390/ani14091365 (PMC11083404; doi:10.3390/ani14091365)
Supplement: Supplementary file 1 [file animals-14-01365-s001.zip › Table S8-The differentially expressed genes in the 3 y vs 15 m group.xls]

## Sheet: G3yvsG15m_deg_all
gene_id	S3y_1_T	S3y_2_T	S3y_3_T	S15m_1_T	S15m_2_T	S15m_3_T	G3y	G15m	log2FoldChange	pvalue	padj	gene_name	description	GO_id	GO_term	pathway	pathway_description
LOC102284246	10782.2	4765.82	5820.61	2758.21	3467.32	2446.41	7122.88	2890.65	1.30104	0.000302233	0.0281901	ADH6	Alcohol dehydrogenase 6	GO:0004022,GO:0005737,GO:0008270	alcohol dehydrogenase (NAD) activity|cytoplasm|zinc ion binding	path:bom00010,path:bom00071,path:bom00350,path:bom00830,path:bom00980,path:bom00982,path:bom05204	Glycolysis / Gluconeogenesis|Fatty acid degradation|Tyrosine metabolism|Retinol metabolism|Metabolism of xenobiotics by cytochrome P450|Drug metabolism - cytochrome P450|Chemical carcinogenesis
KRT78	4676.89	3239.56	8482.46	12869	15640.1	22822.6	5466.3	17110.6	-1.64624	7.28641e-05	0.010053	KRT78	Keratin, type II cytoskeletal 78	GO:0005198,GO:0045095	structural molecule activity|keratin filament	-	-
LOC106701036	2833.44	2193.81	6598.02	9576.9	12548.6	12354.7	3875.09	11493.4	-1.56848	0.000320993	0.0288894	-	-	-	-	-	-
ENDOD1	1757.03	1489.06	3254.93	5147.81	4977.76	4636.96	2167.01	4920.85	-1.18314	0.000408626	0.0349375	ENDOD1	Endonuclease domain-containing 1 protein	GO:0002576,GO:0003676,GO:0004519,GO:0005576,GO:0005829,GO:0016020,GO:0046872,GO:0070062	platelet degranulation|nucleic acid binding|endonuclease activity|extracellular region|cytosol|membrane|metal ion binding|extracellular exosome	-	-
LOC102282831	2824.91	1989.2	1349.46	812.096	1027.73	781.931	2054.52	873.92	1.23311	0.000120705	0.0145213	UGT2B18	UDP-glucuronosyltransferase 2B18	GO:0005789,GO:0015020,GO:0016021,GO:0031090	endoplasmic reticulum membrane|glucuronosyltransferase activity|integral component of membrane|organelle membrane	path:bom00040,path:bom00053,path:bom00140,path:bom00830,path:bom00860,path:bom00980,path:bom00982,path:bom00983,path:bom05204	Pentose and glucuronate interconversions|Ascorbate and aldarate metabolism|Steroid hormone biosynthesis|Retinol metabolism|Porphyrin and chlorophyll metabolism|Metabolism of xenobiotics by cytochrome P450|Drug metabolism - cytochrome P450|Drug metabolism - other enzymes|Chemical carcinogenesis
RBP4	2955.06	1472.53	900.641	225.636	340.408	260.644	1776.07	275.562	2.68806	3.57045e-09	3.23231e-06	RBP4	Retinol-binding protein 4	GO:0005615,GO:0016918,GO:0019841,GO:0034632	extracellular space|retinal binding|retinol binding|retinol transmembrane transporter activity	-	-
GPNMB	925.989	734.713	1812.3	3152.1	3182.72	3741.96	1157.67	3358.93	-1.53668	3.42476e-05	0.00566742	GPNMB	Transmembrane glycoprotein NMB	-	-	-	-
CYR61	1735.7	953.784	590.075	447.382	414.814	321.013	1093.19	394.403	1.47068	0.000449567	0.0369992	CYR61	Protein CYR61	-	-	-	-
IFNAR1	696.626	638.611	1534.8	2639.55	2076.86	2370.71	956.678	2362.37	-1.30399	0.000701464	0.0492947	IFNAR1	Interferon alpha/beta receptor 1	GO:0004905,GO:0005764,GO:0005770,GO:0005886,GO:0005887,GO:0019221,GO:0019962,GO:0032496,GO:0035457,GO:0060337	type I interferon receptor activity|lysosome|late endosome|plasma membrane|integral component of plasma membrane|cytokine-mediated signaling pathway|type I interferon binding|response to lipopolysaccharide|cellular response to interferon-alpha|type I interferon signaling pathway	path:bom04060,path:bom04151,path:bom04217,path:bom04380,path:bom04620,path:bom04621,path:bom04630,path:bom04650,path:bom05160,path:bom05161,path:bom05162,path:bom05164,path:bom05165,path:bom05167,path:bom05168,path:bom05169,path:bom05200	Cytokine-cytokine receptor interaction|PI3K-Akt signaling pathway|Necroptosis|Osteoclast differentiation|Toll-like receptor signaling pathway|NOD-like receptor signaling pathway|Jak-STAT signaling pathway|Natural killer cell mediated cytotoxicity|Hepatitis C|Hepatitis B|Measles|Influenza A|Human papillomavirus infection|Kaposi sarcoma-associated herpesvirus infection|Herpes simplex virus 1 infect…
ABCA1	822.509	1047.82	882.608	2056.01	2093.6	2352.5	917.645	2167.37	-1.23988	3.63943e-13	1.35875e-09	ABCA1	ATP-binding cassette sub-family A member 1	-	-	path:bom02010,path:bom04975,path:bom04979	ABC transporters|Fat digestion and absorption|Cholesterol metabolism
MAP2K3	863.048	769.847	1062.94	1944.17	1847.13	1763.18	898.61	1851.49	-1.04276	2.33528e-08	1.56261e-05	MAP2K3	Dual specificity mitogen-activated protein kinase kinase 3	GO:0000187,GO:0004674,GO:0004708,GO:0004713,GO:0005524,GO:0005654,GO:0005737,GO:0005829,GO:0006954,GO:0007165,GO:0016020,GO:0019901,GO:0023014,GO:0031098,GO:0032147,GO:0035924,GO:0038066,GO:0042035,GO:0043536,GO:0045860,GO:0045893,GO:0060048	activation of MAPK activity|protein serine/threonine kinase activity|MAP kinase kinase activity|protein tyrosine kinase activity|ATP binding|nucleoplasm|cytoplasm|cytosol|inflammatory response|signal transduction|membrane|protein kinase binding|signal transduction by protein phosphorylation|stress-activated protein kinase signaling cascade|activation of protein kinase activity|cellular response t…	path:bom04010,path:bom04015,path:bom04218,path:bom04620,path:bom04664,path:bom04668,path:bom04714,path:bom04750,path:bom04912,path:bom05014,path:bom05135,path:bom05145,path:bom05161,path:bom05169,path:bom05170,path:bom05235	MAPK signaling pathway|Rap1 signaling pathway|Cellular senescence|Toll-like receptor signaling pathway|Fc epsilon RI signaling pathway|TNF signaling pathway|Thermogenesis|Inflammatory mediator regulation of TRP channels|GnRH signaling pathway|Amyotrophic lateral sclerosis (ALS)|Yersinia infection|Toxoplasmosis|Hepatitis B|Epstein-Barr virus infection|Human immunodeficiency virus 1 infection|PD-L1…
ELN	937.724	1261.72	472.862	2619.13	5083.79	3608.76	890.769	3770.56	-2.08174	9.09945e-07	0.000350101	-	-	-	-	path:bom04974	Protein digestion and absorption
NQO1	881.183	1170.79	468.854	354.988	341.338	332.512	840.275	342.946	1.29279	0.000314338	0.0284569	NQO1	NAD(P)H dehydrogenase [quinone] 1	GO:0003955,GO:0005829,GO:0006979,GO:0042802,GO:0043086	NAD(P)H dehydrogenase (quinone) activity|cytosol|response to oxidative stress|identical protein binding|negative regulation of catalytic activity	path:bom00130,path:bom05200,path:bom05225,path:bom05418	Ubiquinone and other terpenoid-quinone biosynthesis|Pathways in cancer|Hepatocellular carcinoma|Fluid shear stress and atherosclerosis
KCNIP3	780.903	694.412	938.71	354.988	506.891	316.222	804.675	392.7	1.03482	9.04632e-05	0.0116019	KCNIP3	Calsenilin	GO:0005244,GO:0005267,GO:0005509,GO:0005634,GO:0005783,GO:0005794,GO:0005829,GO:0006915,GO:0008076,GO:0015459,GO:0072659,GO:1901379	voltage-gated ion channel activity|potassium channel activity|calcium ion binding|nucleus|endoplasmic reticulum|Golgi apparatus|cytosol|apoptotic process|voltage-gated potassium channel complex|potassium channel regulator activity|protein localization to plasma membrane|regulation of potassium ion transmembrane transport	-	-
RGS1	719.028	566.277	968.765	145.885	108.819	248.186	751.357	167.63	2.16449	1.7753e-08	1.36609e-05	RGS1	Regulator of G-protein signaling 1	GO:0001965,GO:0005096,GO:0005516,GO:0005829,GO:0005886,GO:0006955,GO:0007165,GO:0007186,GO:0007193,GO:0008277,GO:0009617,GO:0009968,GO:0031234,GO:0043547,GO:0061737	G-protein alpha-subunit binding|GTPase activator activity|calmodulin binding|cytosol|plasma membrane|immune response|signal transduction|G protein-coupled receptor signaling pathway|adenylate cyclase-inhibiting G protein-coupled receptor signaling pathway|regulation of G protein-coupled receptor signaling pathway|response to bacterium|negative regulation of signal transduction|extrinsic component…	-	-
C4A	690.225	634.478	432.789	1269.2	1000.76	1497.74	585.83	1255.9	-1.10034	6.34257e-05	0.0092087	C4A	Complement C4-A	-	-	path:bom04610,path:bom05133,path:bom05150,path:bom05322	Complement and coagulation cascades|Pertussis|Staphylococcus aureus infection|Systemic lupus erythematosus
RNF39	369.116	726.446	575.048	1293.52	1222.12	1339.63	556.87	1285.09	-1.20627	2.72258e-05	0.00465562	RNF39	RING finger protein 39	GO:0005737,GO:0046872	cytoplasm|metal ion binding	-	-
ATG9B	459.794	428.841	780.422	1203.07	1386.74	1007.12	556.352	1198.98	-1.10753	0.000312894	0.0284569	ATG9B	Autophagy-related protein 9B	GO:0000045,GO:0000407,GO:0000421,GO:0000422,GO:0005776,GO:0016021,GO:0031410,GO:0034497,GO:0044805	autophagosome assembly|phagophore assembly site|autophagosome membrane|autophagy of mitochondrion|autophagosome|integral component of membrane|cytoplasmic vesicle|protein localization to phagophore assembly site|late nucleophagy	path:bom04136,path:bom04137,path:bom04140	Autophagy - other|Mitophagy - animal|Autophagy - animal
SEC14L1	513.135	454.675	619.128	1087.33	1863.87	1683.64	528.979	1544.95	-1.54623	2.85203e-08	1.82886e-05	Sec14l1	SEC14-like protein 1	GO:0005654,GO:0005737,GO:0005794,GO:0005829,GO:0015871,GO:0039536,GO:0039552,GO:0045087,GO:0098772	nucleoplasm|cytoplasm|Golgi apparatus|cytosol|choline transport|negative regulation of RIG-I signaling pathway|RIG-I binding|innate immune response|molecular function regulator	-	-
LOC102280288	593.145	572.477	381.695	1105.81	802.655	1478.58	515.772	1129.01	-1.13038	0.000369279	0.0321908	C4A	Complement C4-A	-	-	path:bom04610,path:bom05133,path:bom05150,path:bom05322	Complement and coagulation cascades|Pertussis|Staphylococcus aureus infection|Systemic lupus erythematosus
TRPC6	424.59	980.651	102.186	84.6136	128.35	44.0794	502.475	85.6811	2.55175	0.000559564	0.0414024	TRPC6	Short transient receptor potential channel 6	GO:0005261,GO:0005886,GO:0005887,GO:0006828,GO:0007338,GO:0015279,GO:0034703,GO:0042803,GO:0051480,GO:0070588,GO:0070679	cation channel activity|plasma membrane|integral component of plasma membrane|manganese ion transport|single fertilization|store-operated calcium channel activity|cation channel complex|protein homodimerization activity|regulation of cytosolic calcium ion concentration|calcium ion transmembrane transport|inositol 1,4,5 trisphosphate binding	path:bom04022,path:bom04360	cGMP-PKG signaling pathway|Axon guidance
CTSS	466.195	415.407	394.719	709.976	868.69	1255.31	425.441	944.657	-1.15096	2.43758e-05	0.00441358	CTSS	Cathepsin S	GO:0001968,GO:0002250,GO:0004197,GO:0005518,GO:0005615,GO:0005764,GO:0010447,GO:0016485,GO:0030574,GO:0034769,GO:0043236,GO:0043394,GO:0048002,GO:0051603,GO:0097067,GO:2001259	fibronectin binding|adaptive immune response|cysteine-type endopeptidase activity|collagen binding|extracellular space|lysosome|response to acidic pH|protein processing|collagen catabolic process|basement membrane disassembly|laminin binding|proteoglycan binding|antigen processing and presentation of peptide antigen|proteolysis involved in cellular protein catabolic process|cellular response to t…	path:bom04142,path:bom04145,path:bom04210,path:bom04612,path:bom05152	Lysosome|Phagosome|Apoptosis|Antigen processing and presentation|Tuberculosis
LOC102279342	307.241	415.407	462.843	702.195	1166.31	999.453	395.164	955.988	-1.27437	8.51e-06	0.00198438	NXPE4	NXPE family member 4	GO:0070062	extracellular exosome	-	-
HOPX	261.368	261.438	622.134	966.735	1213.75	1004.24	381.646	1061.58	-1.47559	0.0002089	0.0226407	HOPX	Homeodomain-only protein	GO:0000122,GO:0001829,GO:0003677,GO:0005634,GO:0005737,GO:0007507,GO:0008016,GO:0016575,GO:0043393,GO:0043415,GO:0048286,GO:0051155	negative regulation of transcription by RNA polymerase II|trophectodermal cell differentiation|DNA binding|nucleus|cytoplasm|heart development|regulation of heart contraction|histone deacetylation|regulation of protein binding|positive regulation of skeletal muscle tissue regeneration|lung alveolus development|positive regulation of striated muscle cell differentiation	-	-
LOC102267854	417.122	381.307	311.568	801.398	518.982	995.62	369.999	772	-1.06117	0.000495203	0.0389659	C4	Complement C4 (Fragments)	GO:0005615,GO:0006954,GO:0006958,GO:0030054,GO:0030424,GO:0030425,GO:0045087,GO:0045202	extracellular space|inflammatory response|complement activation, classical pathway|cell junction|axon|dendrite|innate immune response|synapse	path:bom04610,path:bom05133,path:bom05150,path:bom05322	Complement and coagulation cascades|Pertussis|Staphylococcus aureus infection|Systemic lupus erythematosus
NR4A1	689.158	244.904	161.294	59.3268	72.5459	44.0794	365.119	58.6507	2.63764	3.34649e-06	0.000953749	NR4A1	Nuclear receptor subfamily 4 group A member 1	GO:0000977,GO:0000978,GO:0001077,GO:0003707,GO:0004879,GO:0005634,GO:0005667,GO:0005829,GO:0006915,GO:0008270,GO:0031965,GO:0035259,GO:0035914,GO:0042803,GO:0043065,GO:0043154,GO:0043565,GO:0045444,GO:0045786,GO:0045944,GO:0046982,GO:0061469,GO:0071376	RNA polymerase II regulatory region sequence-specific DNA binding|RNA polymerase II proximal promoter sequence-specific DNA binding|proximal promoter DNA-binding transcription activator activity, RNA polymerase II-specific|steroid hormone receptor activity|nuclear receptor activity|nucleus|transcription factor complex|cytosol|apoptotic process|zinc ion binding|nuclear membrane|glucocorticoid rece…	path:bom04010,path:bom04151,path:bom04925,path:bom04927,path:bom04934	MAPK signaling pathway|PI3K-Akt signaling pathway|Aldosterone synthesis and secretion|Cortisol synthesis and secretion|Cushing syndrome
DUSP14	302.973	270.738	518.946	1485.11	2128.94	1884.87	364.219	1832.98	-2.33101	4.41438e-13	1.35875e-09	DUSP14	Dual specificity protein phosphatase 14	GO:0004725,GO:0017017	protein tyrosine phosphatase activity|MAP kinase tyrosine/serine/threonine phosphatase activity	-	-
LOC102275627	245.366	427.808	409.747	800.425	1486.26	1205.48	360.973	1164.05	-1.68902	7.89644e-07	0.000311606	Wnk4	Serine/threonine-protein kinase WNK4	GO:0004674,GO:0005524,GO:0005737,GO:0005829,GO:0005923,GO:0006468,GO:0006811,GO:0006821,GO:0008104,GO:0010766,GO:0016020,GO:0019869,GO:0019870,GO:0032414,GO:0035556,GO:0050794,GO:0050801,GO:0070294,GO:0072156,GO:0090188,GO:1903288,GO:2000651	protein serine/threonine kinase activity|ATP binding|cytoplasm|cytosol|bicellular tight junction|protein phosphorylation|ion transport|chloride transport|protein localization|negative regulation of sodium ion transport|membrane|chloride channel inhibitor activity|potassium channel inhibitor activity|positive regulation of ion transmembrane transporter activity|intracellular signal transduction|re…	-	-
RIMS1	277.37	722.313	61.1113	12.6434	64.1752	20.1232	353.598	32.3139	3.45085	7.16964e-05	0.010031	Rims1	Regulating synaptic membrane exocytosis protein 1	GO:0005886,GO:0006886,GO:0010628,GO:0010808,GO:0017124,GO:0017137,GO:0019901,GO:0030054,GO:0030154,GO:0031632,GO:0042391,GO:0042734,GO:0044325,GO:0045202,GO:0046872,GO:0048167,GO:0048788,GO:0048791,GO:0050806,GO:0060291,GO:0097151,GO:0098831,GO:0098978,GO:2000300,GO:2000463	plasma membrane|intracellular protein transport|positive regulation of gene expression|positive regulation of synaptic vesicle priming|SH3 domain binding|Rab GTPase binding|protein kinase binding|cell junction|cell differentiation|positive regulation of synaptic vesicle fusion to presynaptic active zone membrane|regulation of membrane potential|presynaptic membrane|ion channel binding|synapse|met…	path:bom04721,path:bom04723	Synaptic vesicle cycle|Retrograde endocannabinoid signaling
TGFA	267.769	240.771	465.849	905.463	764.522	840.384	324.796	836.789	-1.36489	1.05165e-05	0.00238013	TGFA	Protransforming growth factor alpha	GO:0000187,GO:0005154,GO:0005615,GO:0005886,GO:0007173,GO:0008083,GO:0008284,GO:0016021,GO:0045741,GO:0045840,GO:0050679,GO:0051781	activation of MAPK activity|epidermal growth factor receptor binding|extracellular space|plasma membrane|epidermal growth factor receptor signaling pathway|growth factor activity|positive regulation of cell proliferation|integral component of membrane|positive regulation of epidermal growth factor-activated receptor activity|positive regulation of mitotic nuclear division|positive regulation of e…	path:bom01521,path:bom04010,path:bom04012,path:bom04014,path:bom04151,path:bom04915,path:bom05200,path:bom05210,path:bom05211,path:bom05212,path:bom05214,path:bom05215,path:bom05223,path:bom05225	EGFR tyrosine kinase inhibitor resistance|MAPK signaling pathway|ErbB signaling pathway|Ras signaling pathway|PI3K-Akt signaling pathway|Estrogen signaling pathway|Pathways in cancer|Colorectal cancer|Renal cell carcinoma|Pancreatic cancer|Glioma|Prostate cancer|Non-small cell lung cancer|Hepatocellular carcinoma
TMEM86A	164.288	280.038	516.942	1341.17	1963.39	1751.68	320.423	1685.41	-2.39468	3.13961e-08	1.93274e-05	TMEM86A	Lysoplasmalogenase-like protein TMEM86A	GO:0016020,GO:0016021,GO:0046485,GO:0047408,GO:0047409	membrane|integral component of membrane|ether lipid metabolic process|alkenylglycerophosphocholine hydrolase activity|alkenylglycerophosphoethanolamine hydrolase activity	-	-
ADA	266.702	196.337	494.902	1202.1	1395.11	520.329	319.314	1039.18	-1.70222	0.000467188	0.0378423	ADA	Adenosine deaminase	-	-	path:bom00230,path:bom05340	Purine metabolism|Primary immunodeficiency
LOC102287915	266.702	354.44	334.61	644.814	748.711	1400	318.584	931.175	-1.54726	1.36352e-05	0.00291451	-	Regakine-1	GO:0002548,GO:0005615,GO:0006954,GO:0007186,GO:0008009,GO:0008201,GO:0030593,GO:0043547,GO:0048020,GO:0048247,GO:0050729,GO:0070098,GO:0070374,GO:0071346,GO:0071347,GO:0071356	monocyte chemotaxis|extracellular space|inflammatory response|G protein-coupled receptor signaling pathway|chemokine activity|heparin binding|neutrophil chemotaxis|positive regulation of GTPase activity|CCR chemokine receptor binding|lymphocyte chemotaxis|positive regulation of inflammatory response|chemokine-mediated signaling pathway|positive regulation of ERK1 and ERK2 cascade|cellular respons…	-	-
NT5C3A	221.896	217.004	512.935	847.108	972.859	1003.29	317.278	941.084	-1.56818	5.46453e-05	0.00815082	NT5C3A	Cytosolic 5'-nucleotidase 3A	GO:0000166,GO:0000215,GO:0000287,GO:0005737,GO:0005783,GO:0005829,GO:0006213,GO:0008253,GO:0009117,GO:0046085,GO:0046135,GO:0051607	nucleotide binding|tRNA 2'-phosphotransferase activity|magnesium ion binding|cytoplasm|endoplasmic reticulum|cytosol|pyrimidine nucleoside metabolic process|5'-nucleotidase activity|nucleotide metabolic process|adenosine metabolic process|pyrimidine nucleoside catabolic process|defense response to virus	path:bom00230,path:bom00240,path:bom00760	Purine metabolism|Pyrimidine metabolism|Nicotinate and nicotinamide metabolism
LOC102268466	93.8791	238.704	612.115	1415.09	3401.29	3069.27	314.9	2628.55	-3.06104	2.06585e-06	0.000690593	CRISP3	Cysteine-rich secretory protein 3	GO:0005576,GO:0005615,GO:0007283,GO:0009566,GO:0042581,GO:0098609	extracellular region|extracellular space|spermatogenesis|fertilization|specific granule|cell-cell adhesion	-	-
GSDMC	245.366	162.236	435.794	886.984	571.996	1818.76	281.132	1092.58	-1.95821	0.000206084	0.0226407	GSDMC	Gasdermin-C	GO:0001786,GO:0005546,GO:0005737,GO:0005739,GO:0005815,GO:0005829,GO:0005886,GO:0070269,GO:0070273	phosphatidylserine binding|phosphatidylinositol-4,5-bisphosphate binding|cytoplasm|mitochondrion|microtubule organizing center|cytosol|plasma membrane|pyroptosis|phosphatidylinositol-4-phosphate binding	-	-
LOC102279439	219.762	238.704	362.661	584.515	646.402	802.054	273.709	677.657	-1.30741	3.285e-06	0.000953749	HIST1H2BC	Histone H2B type 1-C/E/F/G/I	GO:0000786,GO:0002227,GO:0003677,GO:0005615,GO:0005634,GO:0005654,GO:0005829,GO:0006334,GO:0016567,GO:0019731,GO:0042802,GO:0046982,GO:0050830,GO:0061844,GO:0070062	nucleosome|innate immune response in mucosa|DNA binding|extracellular space|nucleus|nucleoplasm|cytosol|nucleosome assembly|protein ubiquitination|antibacterial humoral response|identical protein binding|protein heterodimerization activity|defense response to Gram-positive bacterium|antimicrobial humoral immune response mediated by antimicrobial peptide|extracellular exosome	path:bom05034,path:bom05203,path:bom05322	Alcoholism|Viral carcinogenesis|Systemic lupus erythematosus
PRSS27	188.825	134.336	487.889	937.557	849.159	972.622	270.35	919.779	-1.76608	0.0002471	0.0251758	Prss27	Serine protease 27	GO:0004252,GO:0005576,GO:0005886,GO:0019897,GO:0046658	serine-type endopeptidase activity|extracellular region|plasma membrane|extrinsic component of plasma membrane|anchored component of plasma membrane	-	-
C1QA	238.965	381.307	185.338	611.746	1050.05	1327.17	268.536	996.325	-1.89162	2.51578e-06	0.00079016	C1QA	Complement C1q subcomponent subunit A	GO:0005576,GO:0005581,GO:0006958,GO:0045087	extracellular region|collagen trimer|complement activation, classical pathway|innate immune response	path:bom04610,path:bom05020,path:bom05133,path:bom05142,path:bom05150,path:bom05322	Complement and coagulation cascades|Prion diseases|Pertussis|Chagas disease (American trypanosomiasis)|Staphylococcus aureus infection|Systemic lupus erythematosus
RIC3	181.357	388.54	126.23	80.7233	62.315	26.831	232.043	56.6231	2.03498	0.000308077	0.028345	RIC3	Protein RIC-3	GO:0000139,GO:0005789,GO:0007204,GO:0007271,GO:0016021,GO:0033130,GO:0034394,GO:0034622,GO:0043005,GO:0043025,GO:0043231,GO:0044183	Golgi membrane|endoplasmic reticulum membrane|positive regulation of cytosolic calcium ion concentration|synaptic transmission, cholinergic|integral component of membrane|acetylcholine receptor binding|protein localization to cell surface|cellular protein-containing complex assembly|neuron projection|neuronal cell body|intracellular membrane-bounded organelle|protein binding involved in protein f…	-	-
MRC1	166.422	339.973	170.31	430.848	647.332	762.766	225.568	613.649	-1.44387	0.000208449	0.0226407	MRC1	Macrophage mannose receptor 1	-	-	path:bom04145,path:bom05152	Phagosome|Tuberculosis
C1QB	198.426	290.372	185.338	591.323	982.159	1254.35	224.712	942.61	-2.06866	6.37576e-09	5.16436e-06	C1QB	Complement C1q subcomponent subunit B	GO:0005576,GO:0005581,GO:0006958,GO:0042803,GO:0045087,GO:0048839	extracellular region|collagen trimer|complement activation, classical pathway|protein homodimerization activity|innate immune response|inner ear development	path:bom04610,path:bom05020,path:bom05133,path:bom05142,path:bom05150,path:bom05322	Complement and coagulation cascades|Prion diseases|Pertussis|Chagas disease (American trypanosomiasis)|Staphylococcus aureus infection|Systemic lupus erythematosus
RDH10	214.428	163.27	289.528	585.487	578.507	340.178	222.408	501.391	-1.17247	0.000563943	0.0415267	RDH10	Retinol dehydrogenase 10	GO:0001656,GO:0001701,GO:0002138,GO:0004745,GO:0005789,GO:0005811,GO:0007601,GO:0008406,GO:0014032,GO:0016021,GO:0031076,GO:0031090,GO:0035115,GO:0042574,GO:0043583,GO:0043584,GO:0048703,GO:0052650,GO:0060431,GO:0060449	metanephros development|in utero embryonic development|retinoic acid biosynthetic process|retinol dehydrogenase activity|endoplasmic reticulum membrane|lipid droplet|visual perception|gonad development|neural crest cell development|integral component of membrane|embryonic camera-type eye development|organelle membrane|embryonic forelimb morphogenesis|retinal metabolic process|ear development|nose…	path:bom00830	Retinol metabolism
GPRC5C	179.224	201.504	259.473	489.203	455.737	388.091	213.4	444.343	-1.05741	4.78573e-06	0.00133913	GPRC5C	G-protein coupled receptor family C group 5 member C	GO:0004930,GO:0005886,GO:0016021,GO:0030295,GO:0043235	G protein-coupled receptor activity|plasma membrane|integral component of membrane|protein kinase activator activity|receptor complex	-	-
FAM43A	199.493	193.237	231.422	516.435	467.828	488.707	208.051	490.99	-1.23815	3.89951e-13	1.35875e-09	FAM43A	Protein FAM43A	-	-	-	-
LOC102286301	155.754	324.472	130.237	440.574	761.732	735.935	203.488	646.08	-1.66689	9.70157e-05	0.0122383	BRN	Brain ribonuclease	GO:0003676,GO:0004519,GO:0004540,GO:0005576	nucleic acid binding|endonuclease activity|ribonuclease activity|extracellular region	-	-
SHROOM2	199.493	159.136	244.445	399.726	362.729	509.788	201.025	424.081	-1.07656	4.38326e-05	0.00698451	SHROOM2	Protein Shroom2	GO:0002089,GO:0003779,GO:0005856,GO:0005874,GO:0005886,GO:0005912,GO:0005913,GO:0005923,GO:0007015,GO:0007420,GO:0008013,GO:0008057,GO:0015280,GO:0016324,GO:0016477,GO:0030036,GO:0030864,GO:0032401,GO:0032438,GO:0043010,GO:0043296,GO:0043482,GO:0043583,GO:0045176,GO:0048593,GO:0051015,GO:0070062	lens morphogenesis in camera-type eye|actin binding|cytoskeleton|microtubule|plasma membrane|adherens junction|cell-cell adherens junction|bicellular tight junction|actin filament organization|brain development|beta-catenin binding|eye pigment granule organization|ligand-gated sodium channel activity|apical plasma membrane|cell migration|actin cytoskeleton organization|cortical actin cytoskeleton…	-	-
KCNAB1	92.8123	452.608	53.0967	27.232	18.6015	13.4155	199.506	19.7496	3.33686	2.37508e-05	0.00441358	Kcnab1	Voltage-gated potassium channel subunit beta-1	GO:0004033,GO:0005249,GO:0005829,GO:0005886,GO:0007420,GO:0007507,GO:0007519,GO:0007611,GO:0008076,GO:0015459,GO:0016020,GO:0019904,GO:0030424,GO:0031234,GO:0032839,GO:0034705,GO:0043025,GO:0043204,GO:0044224,GO:0044325,GO:0045445,GO:0055114,GO:0060539,GO:0070402,GO:1902259,GO:1902260,GO:1990635	aldo-keto reductase (NADP) activity|voltage-gated potassium channel activity|cytosol|plasma membrane|brain development|heart development|skeletal muscle tissue development|learning or memory|voltage-gated potassium channel complex|potassium channel regulator activity|membrane|protein domain specific binding|axon|extrinsic component of cytoplasmic side of plasma membrane|dendrite cytoplasm|potassi…	-	-
PDE8B	167.489	191.17	230.42	97.257	71.6158	68.9939	196.36	79.2889	1.30947	1.26577e-06	0.000453028	PDE8B	High affinity cAMP-specific and IBMX-insensitive 3',5'-cyclic phosphodiesterase 8B	GO:0004115,GO:0005829,GO:0006198,GO:0007186,GO:0046872	3',5'-cyclic-AMP phosphodiesterase activity|cytosol|cAMP catabolic process|G protein-coupled receptor signaling pathway|metal ion binding	path:bom00230,path:bom04927,path:bom04934,path:bom05032	Purine metabolism|Cortisol synthesis and secretion|Cushing syndrome|Morphine addiction
ST3GAL6	204.827	157.069	216.394	425.986	443.646	431.212	192.764	433.614	-1.16947	4.51417e-09	3.85961e-06	ST3GAL6	Type 2 lactosamine alpha-2,3-sialyltransferase	GO:0000139,GO:0006464,GO:0006486,GO:0006664,GO:0008373,GO:0009247,GO:0009311,GO:0016021,GO:0052798,GO:0071354	Golgi membrane|cellular protein modification process|protein glycosylation|glycolipid metabolic process|sialyltransferase activity|glycolipid biosynthetic process|oligosaccharide metabolic process|integral component of membrane|beta-galactoside alpha-2,3-sialyltransferase activity|cellular response to interleukin-6	path:bom00601	Glycosphingolipid biosynthesis - lacto and neolacto series
DNHD1	183.491	365.807	23.042	19.4514	15.8113	6.70774	190.78	13.9901	3.7694	1.355e-05	0.00291451	DNHD1	Dynein heavy chain domain-containing protein 1	GO:0005524,GO:0007018,GO:0008569,GO:0030286,GO:0045503,GO:0045505,GO:0051959,GO:0070062	ATP binding|microtubule-based movement|ATP-dependent microtubule motor activity, minus-end-directed|dynein complex|dynein light chain binding|dynein intermediate chain binding|dynein light intermediate chain binding|extracellular exosome	-	-
GATSL2	139.752	232.504	174.318	361.796	417.604	330.596	182.191	369.998	-1.02185	0.000118015	0.0144147	CASTOR2	Cytosolic arginine sensor for mTORC1 subunit 2	GO:0005829,GO:0042802,GO:1902531,GO:1903577,GO:1904262	cytosol|identical protein binding|regulation of intracellular signal transduction|cellular response to L-arginine|negative regulation of TORC1 signaling	path:bom04150	mTOR signaling pathway
PARD6B	137.618	155.003	247.451	429.876	433.415	349.761	180.024	404.351	-1.16663	8.40084e-05	0.0109567	PARD6B	Partitioning defective 6 homolog beta	GO:0005080,GO:0005634,GO:0005829,GO:0005886,GO:0005923,GO:0005938,GO:0007043,GO:0007098,GO:0007163,GO:0007409,GO:0016324,GO:0017048,GO:0030334,GO:0032991,GO:0051301,GO:0060341,GO:0065003,GO:0070062,GO:0070830	protein kinase C binding|nucleus|cytosol|plasma membrane|bicellular tight junction|cell cortex|cell-cell junction assembly|centrosome cycle|establishment or maintenance of cell polarity|axonogenesis|apical plasma membrane|Rho GTPase binding|regulation of cell migration|protein-containing complex|cell division|regulation of cellular localization|protein-containing complex assembly|extracellular ex…	path:bom04015,path:bom04144,path:bom04360,path:bom04390,path:bom04530,path:bom05165	Rap1 signaling pathway|Endocytosis|Axon guidance|Hippo signaling pathway|Tight junction|Human papillomavirus infection
KLK10	147.219	93.0017	295.538	637.033	633.381	1221.77	178.587	830.727	-2.21734	6.57736e-06	0.00174527	KLK10	Kallikrein-10	-	-	-	-
RFX2	129.084	294.505	58.1059	36.9577	39.0632	41.2047	160.565	39.0752	2.03862	0.000519376	0.0397394	RFX2	DNA-binding protein RFX2	GO:0000978,GO:0001675,GO:0003700,GO:0005634,GO:0005737,GO:0006357,GO:0007286,GO:0045944,GO:0060271,GO:1990830	RNA polymerase II proximal promoter sequence-specific DNA binding|acrosome assembly|DNA-binding transcription factor activity|nucleus|cytoplasm|regulation of transcription by RNA polymerase II|spermatid development|positive regulation of transcription by RNA polymerase II|cilium assembly|cellular response to leukemia inhibitory factor	-	-
MARCKSL1	173.89	135.369	172.314	275.237	273.442	498.289	160.524	348.99	-1.12035	0.000680472	0.0480389	MARCKSL1	MARCKS-related protein	GO:0003779,GO:0005516,GO:0005737,GO:0005856,GO:0005886	actin binding|calmodulin binding|cytoplasm|cytoskeleton|plasma membrane	path:bom04666,path:bom05140	Fc gamma R-mediated phagocytosis|Leishmaniasis
IFNAR2	190.959	151.903	136.248	373.467	254.841	355.51	159.703	327.939	-1.03843	8.31578e-05	0.0109567	IFNAR2	Interferon alpha/beta receptor 2	GO:0004905,GO:0005886,GO:0005887,GO:0019221,GO:0035455,GO:0035456,GO:0051607,GO:0060337	type I interferon receptor activity|plasma membrane|integral component of plasma membrane|cytokine-mediated signaling pathway|response to interferon-alpha|response to interferon-beta|defense response to virus|type I interferon signaling pathway	path:bom04060,path:bom04151,path:bom04217,path:bom04380,path:bom04620,path:bom04621,path:bom04630,path:bom04650,path:bom05160,path:bom05162,path:bom05164,path:bom05165,path:bom05167,path:bom05168,path:bom05169,path:bom05200	Cytokine-cytokine receptor interaction|PI3K-Akt signaling pathway|Necroptosis|Osteoclast differentiation|Toll-like receptor signaling pathway|NOD-like receptor signaling pathway|Jak-STAT signaling pathway|Natural killer cell mediated cytotoxicity|Hepatitis C|Measles|Influenza A|Human papillomavirus infection|Kaposi sarcoma-associated herpesvirus infection|Herpes simplex virus 1 infection|Epstein-…
LOC102276013	144.019	138.469	177.323	354.015	361.799	385.216	153.27	367.01	-1.25898	6.02645e-11	8.43155e-08	C15orf62	Uncharacterized protein C15orf62, mitochondrial	GO:0005737,GO:0005739,GO:0005886,GO:0007266,GO:0008360,GO:0017049,GO:0030838,GO:0031274	cytoplasm|mitochondrion|plasma membrane|Rho protein signal transduction|regulation of cell shape|GTP-Rho binding|positive regulation of actin filament polymerization|positive regulation of pseudopodium assembly	-	-
PRSS22	113.082	107.469	228.416	420.15	531.073	503.08	149.655	484.768	-1.69486	2.07734e-06	0.000690593	PRSS22	Brain-specific serine protease 4	GO:0004252,GO:0005576,GO:0019897,GO:0046658	serine-type endopeptidase activity|extracellular region|extrinsic component of plasma membrane|anchored component of plasma membrane	-	-
PDE6C	188.825	201.504	46.084	2.91771	6.51053	5.74949	145.471	5.05924	4.84231	8.14032e-12	2.08799e-08	PDE6C	Cone cGMP-specific 3',5'-cyclic phosphodiesterase subunit alpha'	GO:0005886,GO:0007165,GO:0007601,GO:0030553,GO:0046872,GO:0047555	plasma membrane|signal transduction|visual perception|cGMP binding|metal ion binding|3',5'-cyclic-GMP phosphodiesterase activity	path:bom00230	Purine metabolism
C1QC	109.881	199.437	97.1771	371.522	764.522	764.682	135.498	633.575	-2.22538	1.22518e-07	5.54576e-05	C1qc	Complement C1q subcomponent subunit C	GO:0005581,GO:0005615,GO:0006958,GO:0030853,GO:0045087,GO:0045650	collagen trimer|extracellular space|complement activation, classical pathway|negative regulation of granulocyte differentiation|innate immune response|negative regulation of macrophage differentiation	path:bom04610,path:bom05020,path:bom05133,path:bom05142,path:bom05150,path:bom05322	Complement and coagulation cascades|Prion diseases|Pertussis|Chagas disease (American trypanosomiasis)|Staphylococcus aureus infection|Systemic lupus erythematosus
FRMPD1	124.817	78.5347	193.352	477.532	416.674	354.552	132.235	416.252	-1.65374	7.41976e-06	0.00178422	FRMPD1	FERM and PDZ domain-containing protein 1	GO:0005829,GO:0005856,GO:0005886,GO:0008277,GO:0032991,GO:0090150	cytosol|cytoskeleton|plasma membrane|regulation of G protein-coupled receptor signaling pathway|protein-containing complex|establishment of protein localization to membrane	-	-
GATA6	121.616	240.771	31.0566	13.616	21.3917	19.165	131.148	18.0576	2.85967	5.20524e-05	0.00785379	GATA6	Transcription factor GATA-6	-	-	-	-
TMEM200A	59.7412	298.639	31.0566	2.91771	8.37068	14.3737	129.812	8.55404	3.92288	1.87738e-05	0.00375233	TMEM200A	Transmembrane protein 200A	GO:0016021	integral component of membrane	-	-
SOWAHB	90.6787	70.2679	225.411	488.23	374.82	351.677	128.786	404.909	-1.65182	0.000454261	0.0371866	SOWAHB	Ankyrin repeat domain-containing protein SOWAHB	-	-	-	-
FAM229B	86.4114	184.97	113.206	56.4091	34.4128	21.0815	128.196	37.3011	1.7819	0.000258999	0.0252278	FAM229B	Protein FAM229B	-	-	-	-
OSR2	108.814	211.837	32.0584	11.6708	25.112	26.831	117.57	21.2046	2.47012	0.00044346	0.036891	OSR2	Protein odd-skipped-related 2	GO:0000122,GO:0000977,GO:0001228,GO:0001655,GO:0001656,GO:0001823,GO:0002062,GO:0005634,GO:0008284,GO:0009792,GO:0010628,GO:0030501,GO:0033687,GO:0035115,GO:0035116,GO:0036023,GO:0042474,GO:0042476,GO:0042733,GO:0043565,GO:0045893,GO:0045944,GO:0046872,GO:0048704,GO:0050679,GO:0060021,GO:0060322,GO:0060349,GO:0061029	negative regulation of transcription by RNA polymerase II|RNA polymerase II regulatory region sequence-specific DNA binding|DNA-binding transcription activator activity, RNA polymerase II-specific|urogenital system development|metanephros development|mesonephros development|chondrocyte differentiation|nucleus|positive regulation of cell proliferation|embryo development ending in birth or egg hatc…	-	-
S100A1	136.551	86.8015	121.221	34.0399	19.5316	33.5387	114.858	29.0367	1.98545	7.35967e-08	3.77551e-05	S100A1	Protein S100-A1	GO:0005509,GO:0005737,GO:0008016	calcium ion binding|cytoplasm|regulation of heart contraction	-	-
P2RY2	82.1442	66.1345	185.338	312.195	321.806	371.8	111.205	335.267	-1.59112	0.000181753	0.0204173	P2RY2	P2Y purinoceptor 2	GO:0005886,GO:0005887,GO:0006873,GO:0007186,GO:0007200,GO:0038023,GO:0045028,GO:0070257,GO:0071318,GO:0097746	plasma membrane|integral component of plasma membrane|cellular ion homeostasis|G protein-coupled receptor signaling pathway|phospholipase C-activating G protein-coupled receptor signaling pathway|signaling receptor activity|G protein-coupled purinergic nucleotide receptor activity|positive regulation of mucus secretion|cellular response to ATP|regulation of blood vessel diameter	path:bom04080,path:bom04750	Neuroactive ligand-receptor interaction|Inflammatory mediator regulation of TRP channels
DDN	102.414	204.604	13.0237	1.94514	0.930075	0.958248	106.68	1.27782	6.38763	2.03873e-08	1.42619e-05	DDN	Dendrin	GO:0000978,GO:0000982,GO:0005634,GO:0005737,GO:0005789,GO:0032591,GO:0042995,GO:0043204,GO:0045944	RNA polymerase II proximal promoter sequence-specific DNA binding|transcription factor activity, RNA polymerase II proximal promoter sequence-specific DNA binding|nucleus|cytoplasm|endoplasmic reticulum membrane|dendritic spine membrane|cell projection|perikaryon|positive regulation of transcription by RNA polymerase II	-	-
ACKR4	86.4114	97.1351	115.21	156.584	190.665	256.811	99.5855	201.353	-1.01508	0.000496252	0.0389659	ACKR4	Atypical chemokine receptor 4	GO:0004950,GO:0005044,GO:0005769,GO:0006935,GO:0006955,GO:0007204,GO:0009897,GO:0016021,GO:0016493,GO:0019722,GO:0019956,GO:0019957,GO:0055037,GO:0060326	chemokine receptor activity|scavenger receptor activity|early endosome|chemotaxis|immune response|positive regulation of cytosolic calcium ion concentration|external side of plasma membrane|integral component of membrane|C-C chemokine receptor activity|calcium-mediated signaling|chemokine binding|C-C chemokine binding|recycling endosome|cell chemotaxis	path:bom04060,path:bom04061	Cytokine-cytokine receptor interaction|Viral protein interaction with cytokine and cytokine receptor
KLK13	64.0085	57.8677	160.292	391.946	396.212	939.083	94.0561	575.747	-2.61304	1.22458e-06	0.000448723	KLK13	Kallikrein-13	GO:0004252,GO:0005576,GO:0005615,GO:0005737,GO:0006508,GO:0016485,GO:0016787,GO:0030141,GO:0070268	serine-type endopeptidase activity|extracellular region|extracellular space|cytoplasm|proteolysis|protein processing|hydrolase activity|secretory granule|cornification	-	-
YOD1	73.6097	90.9349	116.212	263.566	320.876	326.763	93.5855	303.735	-1.69713	5.47687e-11	8.42891e-08	YOD1	Ubiquitin thioesterase OTU1	GO:0003676,GO:0004843,GO:0005737,GO:0005829,GO:0016236,GO:0016579,GO:0030433,GO:0030968,GO:0031625,GO:0035523,GO:0035871,GO:0046872,GO:0070536,GO:0071108,GO:1904265,GO:1990167,GO:1990168,GO:1990380	nucleic acid binding|thiol-dependent ubiquitin-specific protease activity|cytoplasm|cytosol|macroautophagy|protein deubiquitination|ubiquitin-dependent ERAD pathway|endoplasmic reticulum unfolded protein response|ubiquitin protein ligase binding|protein K29-linked deubiquitination|protein K11-linked deubiquitination|metal ion binding|protein K63-linked deubiquitination|protein K48-linked deubiqui…	path:bom04141	Protein processing in endoplasmic reticulum
LOC102287450	86.4114	102.302	89.1625	160.474	231.589	208.898	92.6252	200.32	-1.11313	9.44819e-06	0.00217026	CCR1	C-C chemokine receptor type 1	-	-	path:bom04060,path:bom04061,path:bom04062,path:bom05163,path:bom05167	Cytokine-cytokine receptor interaction|Viral protein interaction with cytokine and cytokine receptor|Chemokine signaling pathway|Human cytomegalovirus infection|Kaposi sarcoma-associated herpesvirus infection
PTGES	124.817	71.3013	80.146	237.307	150.672	252.019	92.0879	213.333	-1.21267	0.000552714	0.0412926	PTGES	Prostaglandin E synthase	GO:0001516,GO:0004364,GO:0005641,GO:0005739,GO:0006749,GO:0008285,GO:0016021,GO:0043295,GO:0050220,GO:0055114,GO:0071347	prostaglandin biosynthetic process|glutathione transferase activity|nuclear envelope lumen|mitochondrion|glutathione metabolic process|negative regulation of cell proliferation|integral component of membrane|glutathione binding|prostaglandin-E synthase activity|oxidation-reduction process|cellular response to interleukin-1	path:bom00590	Arachidonic acid metabolism
DNAJC6	68.2757	85.7682	103.188	42.7931	39.0632	30.6639	85.744	37.5067	1.19407	0.000254136	0.0252278	DNAJC6	Putative tyrosine-protein phosphatase auxilin	GO:0004725,GO:0005737,GO:0006898,GO:0014069,GO:0017124,GO:0019904,GO:0030276,GO:0031982,GO:0032050,GO:0043231,GO:0072318,GO:0072583	protein tyrosine phosphatase activity|cytoplasm|receptor-mediated endocytosis|postsynaptic density|SH3 domain binding|protein domain specific binding|clathrin binding|vesicle|clathrin heavy chain binding|intracellular membrane-bounded organelle|clathrin coat disassembly|clathrin-dependent endocytosis	path:bom04144	Endocytosis
GARNL3	96.0127	89.9016	67.1223	172.145	154.392	230.938	84.3455	185.825	-1.14038	8.06117e-05	0.010788	GARNL3	GTPase-activating Rap/Ran-GAP domain-like protein 3	GO:0005096,GO:0043231,GO:0051056	GTPase activator activity|intracellular membrane-bounded organelle|regulation of small GTPase mediated signal transduction	-	-
KCNJ2	91.7455	85.7682	72.1314	357.906	355.289	480.082	83.215	397.759	-2.25784	3.55414e-20	5.46982e-16	KCNJ2	Inward rectifier potassium channel 2	GO:0005242,GO:0005546,GO:0006813,GO:0008076,GO:0010107,GO:0014861,GO:0015693,GO:0031224,GO:0042802,GO:0051289,GO:0055119,GO:0060306,GO:0086002,GO:0086008,GO:0086091,GO:0090076	inward rectifier potassium channel activity|phosphatidylinositol-4,5-bisphosphate binding|potassium ion transport|voltage-gated potassium channel complex|potassium ion import|regulation of skeletal muscle contraction via regulation of action potential|magnesium ion transport|intrinsic component of membrane|identical protein binding|protein homotetramerization|relaxation of cardiac muscle|regulati…	path:bom04725,path:bom04921,path:bom04924,path:bom04971	Cholinergic synapse|Oxytocin signaling pathway|Renin secretion|Gastric acid secretion
CCDC71L	67.2089	75.4347	101.184	185.761	168.344	188.775	81.276	180.96	-1.15302	5.1577e-06	0.00141745	CCDC71L	Coiled-coil domain-containing protein 71L	GO:0044255,GO:0045600	cellular lipid metabolic process|positive regulation of fat cell differentiation	-	-
RNASE6	70.4093	103.335	69.126	156.584	318.086	320.055	80.9568	264.908	-1.71049	7.27313e-06	0.00178422	RNASE6	Ribonuclease K6	GO:0003676,GO:0004519,GO:0004540,GO:0005615,GO:0005764,GO:0019731,GO:0031410,GO:0045087,GO:0050829,GO:0050830,GO:0051607,GO:0061844	nucleic acid binding|endonuclease activity|ribonuclease activity|extracellular space|lysosome|antibacterial humoral response|cytoplasmic vesicle|innate immune response|defense response to Gram-negative bacterium|defense response to Gram-positive bacterium|defense response to virus|antimicrobial humoral immune response mediated by antimicrobial peptide	-	-
SLC6A6	59.7412	120.902	62.1132	172.145	185.085	208.898	80.9189	188.709	-1.22155	0.000584935	0.0426811	SLC6A6	Sodium- and chloride-dependent taurine transporter	GO:0005328,GO:0005369,GO:0005886,GO:0005887,GO:0015734	neurotransmitter:sodium symporter activity|taurine:sodium symporter activity|plasma membrane|integral component of plasma membrane|taurine transport	-	-
LOC102282379	113.082	80.6014	43.0785	15.5611	27.9023	13.4155	78.9205	18.9596	2.05465	9.41452e-05	0.0119743	UGT2C1	UDP-glucuronosyltransferase 2C1 (Fragment)	GO:0005789,GO:0015020,GO:0016021,GO:0031090	endoplasmic reticulum membrane|glucuronosyltransferase activity|integral component of membrane|organelle membrane	path:bom00040,path:bom00053,path:bom00140,path:bom00830,path:bom00860,path:bom00980,path:bom00982,path:bom00983,path:bom05204	Pentose and glucuronate interconversions|Ascorbate and aldarate metabolism|Steroid hormone biosynthesis|Retinol metabolism|Porphyrin and chlorophyll metabolism|Metabolism of xenobiotics by cytochrome P450|Drug metabolism - cytochrome P450|Drug metabolism - other enzymes|Chemical carcinogenesis
LOC102285811	107.748	86.8015	41.0748	23.3417	22.3218	19.165	78.5413	21.6095	1.86065	7.9552e-05	0.0107395	CYP4B1	Cytochrome P450 4B1	-	-	-	-
C3AR1	70.4093	90.9349	65.1187	135.187	203.686	217.522	75.4876	185.465	-1.2973	2.30446e-05	0.00437847	C3AR1	C3a anaphylatoxin chemotactic receptor	-	-	path:bom04080,path:bom04610,path:bom05150	Neuroactive ligand-receptor interaction|Complement and coagulation cascades|Staphylococcus aureus infection
MSR1	72.5429	84.7348	67.1223	152.693	243.68	272.143	74.8	222.839	-1.57531	5.60401e-07	0.000246417	MSR1	Macrophage scavenger receptor types I and II	GO:0001540,GO:0005044,GO:0005581,GO:0005886,GO:0006911,GO:0010629,GO:0010744,GO:0010886,GO:0016021,GO:0019899,GO:0030169,GO:0030301,GO:0030544,GO:0034362,GO:0034381,GO:0042802,GO:0042953,GO:0051879,GO:0070207,GO:0097242	amyloid-beta binding|scavenger receptor activity|collagen trimer|plasma membrane|phagocytosis, engulfment|negative regulation of gene expression|positive regulation of macrophage derived foam cell differentiation|positive regulation of cholesterol storage|integral component of membrane|enzyme binding|low-density lipoprotein particle binding|cholesterol transport|Hsp70 protein binding|low-density …	path:bom04145	Phagosome
RARRES1	60.808	81.6348	65.1187	115.736	140.441	223.272	69.1872	159.816	-1.2077	0.000595181	0.0430039	RARRES1	Retinoic acid receptor responder protein 1	-	-	-	-
CACNA1E	42.6723	147.769	8.0146	0	4.65038	2.87475	66.1521	2.50837	4.71468	6.87681e-05	0.00970955	CACNA1E	Voltage-dependent R-type calcium channel subunit alpha-1E	GO:0005245,GO:0005262,GO:0005509,GO:0005886,GO:0005891,GO:0006816,GO:0007268,GO:0034765,GO:0050796,GO:0051899,GO:0070509	voltage-gated calcium channel activity|calcium channel activity|calcium ion binding|plasma membrane|voltage-gated calcium channel complex|calcium ion transport|chemical synaptic transmission|regulation of ion transmembrane transport|regulation of insulin secretion|membrane depolarization|calcium ion import	path:bom04010,path:bom04020,path:bom04930	MAPK signaling pathway|Calcium signaling pathway|Type II diabetes mellitus
CLGN	46.9395	121.936	19.0347	6.80799	12.091	9.58248	62.6366	9.49382	2.72032	0.000286182	0.0271873	CLGN	Calmegin	GO:0005509,GO:0005635,GO:0005789,GO:0007339,GO:0016021,GO:0044183,GO:0051082,GO:0065003	calcium ion binding|nuclear envelope|endoplasmic reticulum membrane|binding of sperm to zona pellucida|integral component of membrane|protein binding involved in protein folding|unfolded protein binding|protein-containing complex assembly	-	-
DHRS9	43.7391	47.5342	94.1716	162.419	448.296	536.619	61.815	382.445	-2.62833	6.81374e-07	0.000275956	DHRS9	Dehydrogenase/reductase SDR family member 9	GO:0004022,GO:0004745,GO:0030176,GO:0031090,GO:0042904,GO:0047035	alcohol dehydrogenase (NAD) activity|retinol dehydrogenase activity|integral component of endoplasmic reticulum membrane|organelle membrane|9-cis-retinoic acid biosynthetic process|testosterone dehydrogenase (NAD+) activity	path:bom00830	Retinol metabolism
RPRM	41.6055	135.369	3.00548	2.91771	0.930075	1.9165	59.9934	1.92143	4.9685	5.50803e-05	0.00815082	RPRM	Protein reprimo	GO:0005737,GO:0007050,GO:0007346,GO:0016021	cytoplasm|cell cycle arrest|regulation of mitotic cell cycle|integral component of membrane	path:bom04115	p53 signaling pathway
SLC5A9	52.2736	37.2007	83.1515	224.664	225.078	128.405	57.5419	192.716	-1.74273	2.45129e-05	0.00441358	SLC5A9	Sodium/glucose cotransporter 4	GO:0005362,GO:0005886,GO:0008645,GO:0016021,GO:0070062	low-affinity glucose:sodium symporter activity|plasma membrane|hexose transmembrane transport|integral component of membrane|extracellular exosome	-	-
SCNN1D	68.2757	46.5008	56.1022	266.484	276.232	137.988	56.9596	226.901	-1.9947	8.50752e-08	4.09158e-05	SCNN1D	Amiloride-sensitive sodium channel subunit delta	GO:0005886,GO:0006814,GO:0015280,GO:0015629,GO:0016020,GO:0016021,GO:0050896,GO:0050909	plasma membrane|sodium ion transport|ligand-gated sodium channel activity|actin cytoskeleton|membrane|integral component of membrane|response to stimulus|sensory perception of taste	-	-
WISP2	57.6076	72.3346	40.073	23.3417	22.3218	14.3737	56.6718	20.0124	1.50087	0.00043972	0.036891	WISP2	WNT1-inducible-signaling pathway protein 2	-	-	-	-
LOC102265020	41.6055	66.1345	61.1113	123.516	158.113	138.946	56.2838	140.192	-1.31548	5.74823e-06	0.00155202	COBL	Protein cordon-bleu	GO:0000578,GO:0001726,GO:0001757,GO:0001843,GO:0001889,GO:0003785,GO:0005884,GO:0005886,GO:0005938,GO:0016020,GO:0030041,GO:0030424,GO:0030425,GO:0030903,GO:0033504,GO:0043025,GO:0044294,GO:0044295,GO:0048471,GO:0048565,GO:0048669,GO:0051639,GO:1900006,GO:1900029	embryonic axis specification|ruffle|somite specification|neural tube closure|liver development|actin monomer binding|actin filament|plasma membrane|cell cortex|membrane|actin filament polymerization|axon|dendrite|notochord development|floor plate development|neuronal cell body|dendritic growth cone|axonal growth cone|perinuclear region of cytoplasm|digestive tract development|collateral sprouting…	-	-
LRRC72	40.5387	110.569	14.0256	2.91771	6.51053	7.66599	55.0443	5.69807	3.27022	0.000132038	0.0152317	LRRC72	Leucine-rich repeat-containing protein 72	-	-	-	-
TP53INP2	40.5387	53.7343	70.1278	110.873	117.189	118.823	54.8003	115.628	-1.07506	0.000274228	0.0263773	Tp53inp2	Tumor protein p53-inducible nuclear protein 2	GO:0000045,GO:0001649,GO:0001894,GO:0005634,GO:0005776,GO:0005829,GO:0006511,GO:0010508,GO:0016236,GO:0016605,GO:0031410,GO:0043130,GO:0045893,GO:1903828	autophagosome assembly|osteoblast differentiation|tissue homeostasis|nucleus|autophagosome|cytosol|ubiquitin-dependent protein catabolic process|positive regulation of autophagy|macroautophagy|PML body|cytoplasmic vesicle|ubiquitin binding|positive regulation of transcription, DNA-templated|negative regulation of cellular protein localization	path:bom04140	Autophagy - animal
LOC102265716	34.1379	71.3013	54.0986	162.419	332.037	243.395	53.1792	245.95	-2.20881	6.78261e-08	3.59946e-05	Wnk4	Serine/threonine-protein kinase WNK4	GO:0004674,GO:0005524,GO:0005737,GO:0005829,GO:0005923,GO:0006468,GO:0006811,GO:0006821,GO:0008104,GO:0010766,GO:0016020,GO:0019869,GO:0019870,GO:0030644,GO:0032414,GO:0035556,GO:0050794,GO:0050801,GO:0070294,GO:0072156,GO:0090188,GO:1903288,GO:2000651	protein serine/threonine kinase activity|ATP binding|cytoplasm|cytosol|bicellular tight junction|protein phosphorylation|ion transport|chloride transport|protein localization|negative regulation of sodium ion transport|membrane|chloride channel inhibitor activity|potassium channel inhibitor activity|cellular chloride ion homeostasis|positive regulation of ion transmembrane transporter activity|in…	-	-
DUSP4	45.8727	38.234	74.1351	254.813	318.086	278.85	52.7473	283.916	-2.42648	1.81216e-14	1.39446e-10	Dusp4	Dual specificity protein phosphatase 4	GO:0000188,GO:0004725,GO:0005634,GO:0005737,GO:0006470,GO:0008138,GO:0008330,GO:0017017,GO:0035335,GO:0035970,GO:0070373,GO:1990439	inactivation of MAPK activity|protein tyrosine phosphatase activity|nucleus|cytoplasm|protein dephosphorylation|protein tyrosine/serine/threonine phosphatase activity|protein tyrosine/threonine phosphatase activity|MAP kinase tyrosine/serine/threonine phosphatase activity|peptidyl-tyrosine dephosphorylation|peptidyl-threonine dephosphorylation|negative regulation of ERK1 and ERK2 cascade|MAP kina…	path:bom04010	MAPK signaling pathway
LOC102277645	84.2778	37.2007	30.0548	100.175	250.19	232.854	50.5111	194.406	-1.94615	0.000282974	0.0270495	GBP1	Guanylate-binding protein 1	GO:0000139,GO:0003924,GO:0005525,GO:0005576,GO:0005886,GO:0042742,GO:0051607	Golgi membrane|GTPase activity|GTP binding|extracellular region|plasma membrane|defense response to bacterium|defense response to virus	path:bom04621	NOD-like receptor signaling pathway
LOC102282753	18.1357	18.6003	106.193	320.948	306.925	393.84	47.6432	340.571	-2.83583	2.69737e-05	0.00465562	RNASE7	Ribonuclease 7	GO:0001530,GO:0003676,GO:0004519,GO:0004540,GO:0005576,GO:0005615,GO:0005737,GO:0019730,GO:0019731,GO:0042834,GO:0045087,GO:0050829,GO:0050830,GO:0050832,GO:0051673,GO:0061844	lipopolysaccharide binding|nucleic acid binding|endonuclease activity|ribonuclease activity|extracellular region|extracellular space|cytoplasm|antimicrobial humoral response|antibacterial humoral response|peptidoglycan binding|innate immune response|defense response to Gram-negative bacterium|defense response to Gram-positive bacterium|defense response to fungus|membrane disruption in other organ…	-	-
DUSP5	45.8727	18.6003	77.1406	248.005	132.071	167.693	47.2045	182.59	-1.95044	0.000270093	0.026143	DUSP5	Dual specificity protein phosphatase 5	GO:0000165,GO:0000187,GO:0000188,GO:0004725,GO:0005634,GO:0005654,GO:0005737,GO:0006470,GO:0008138,GO:0016311,GO:0016791,GO:0017017,GO:0035335,GO:0035970	MAPK cascade|activation of MAPK activity|inactivation of MAPK activity|protein tyrosine phosphatase activity|nucleus|nucleoplasm|cytoplasm|protein dephosphorylation|protein tyrosine/serine/threonine phosphatase activity|dephosphorylation|phosphatase activity|MAP kinase tyrosine/serine/threonine phosphatase activity|peptidyl-tyrosine dephosphorylation|peptidyl-threonine dephosphorylation	path:bom04010	MAPK signaling pathway
TMPRSS4	49.0732	13.4336	78.1424	400.699	166.483	287.475	46.883	284.886	-2.60243	2.46633e-05	0.00441358	TMPRSS4	Transmembrane protease serine 4	-	-	path:bom05164	Influenza A
AGR3	70.4093	40.3007	19.0347	5.83542	12.091	3.83299	43.2482	7.25313	2.57124	0.00034298	0.030336	Agr3	Anterior gradient protein 3	GO:0002162,GO:0005783,GO:0043231,GO:0060548	dystroglycan binding|endoplasmic reticulum|intracellular membrane-bounded organelle|negative regulation of cell death	-	-
LOC102269605	35.2047	36.1673	54.0986	76.833	100.448	96.7831	41.8235	91.3547	-1.12552	0.000481284	0.0383921	ABCA1	ATP-binding cassette sub-family A member 1	-	-	-	-
SLC1A1	26.6702	15.5003	72.1314	88.5039	183.225	266.393	38.1006	179.374	-2.23361	0.000556405	0.0413675	SLC1A1	Excitatory amino acid transporter 3	GO:0005313,GO:0005314,GO:0005886,GO:0005887,GO:0015108,GO:0015501,GO:0015813,GO:0016324,GO:0033229,GO:0042883,GO:0046872,GO:0098712,GO:0140009,GO:1902476	L-glutamate transmembrane transporter activity|high-affinity glutamate transmembrane transporter activity|plasma membrane|integral component of plasma membrane|chloride transmembrane transporter activity|glutamate:sodium symporter activity|L-glutamate transmembrane transport|apical plasma membrane|cysteine transmembrane transporter activity|cysteine transport|metal ion binding|L-glutamate import …	path:bom04721,path:bom04724,path:bom04974	Synaptic vesicle cycle|Glutamatergic synapse|Protein digestion and absorption
GATA5	22.403	78.5347	7.01278	0.97257	4.65038	2.87475	35.9835	2.83256	3.66202	0.000521596	0.0397394	GATA5	Transcription factor GATA-5	GO:0000790,GO:0000978,GO:0001077,GO:0001158,GO:0003180,GO:0003274,GO:0003700,GO:0003705,GO:0005634,GO:0007507,GO:0008270,GO:0009887,GO:0009888,GO:0010614,GO:0010629,GO:0035481,GO:0048468,GO:0048646,GO:0060575,GO:0062000,GO:0071773,GO:1901228	nuclear chromatin|RNA polymerase II proximal promoter sequence-specific DNA binding|proximal promoter DNA-binding transcription activator activity, RNA polymerase II-specific|enhancer sequence-specific DNA binding|aortic valve morphogenesis|endocardial cushion fusion|DNA-binding transcription factor activity|transcription factor activity, RNA polymerase II distal enhancer sequence-specific bindin…	-	-
SLC24A2	44.8059	55.801	4.0073	1.94514	0.930075	0	34.8714	0.958405	5.18907	7.38137e-05	0.010053	SLC24A2	Sodium/potassium/calcium exchanger 2	GO:0005262,GO:0005886,GO:0005887,GO:0006811,GO:0006874,GO:0007601,GO:0007612,GO:0007613,GO:0008273,GO:0015293,GO:0034220,GO:0046983,GO:0050896,GO:0060291,GO:0060292,GO:0070588	calcium channel activity|plasma membrane|integral component of plasma membrane|ion transport|cellular calcium ion homeostasis|visual perception|learning|memory|calcium, potassium:sodium antiporter activity|symporter activity|ion transmembrane transport|protein dimerization activity|response to stimulus|long-term synaptic potentiation|long-term synaptic depression|calcium ion transmembrane transpo…	-	-
NAIP	40.5387	29.9672	34.0621	104.065	58.5947	98.6996	34.856	87.1198	-1.32163	0.00035386	0.0311194	NAIP	Baculoviral IAP repeat-containing protein 1	GO:0005524,GO:0005737,GO:0006954,GO:0007399,GO:0016323,GO:0043027,GO:0043066,GO:0043154,GO:0043524,GO:0045087,GO:0046872	ATP binding|cytoplasm|inflammatory response|nervous system development|basolateral plasma membrane|cysteine-type endopeptidase inhibitor activity involved in apoptotic process|negative regulation of apoptotic process|negative regulation of cysteine-type endopeptidase activity involved in apoptotic process|negative regulation of neuron apoptotic process|innate immune response|metal ion binding	path:bom04621,path:bom05134	NOD-like receptor signaling pathway|Legionellosis
LOC102273538	32.0042	28.9338	43.0785	107.955	140.441	100.616	34.6722	116.338	-1.74524	5.39322e-08	2.96434e-05	FCGR3	Low affinity immunoglobulin gamma Fc region receptor III	GO:0005886,GO:0016021,GO:0019864	plasma membrane|integral component of membrane|IgG binding	path:bom04145,path:bom04380,path:bom04650,path:bom04666,path:bom05140,path:bom05150,path:bom05152,path:bom05322	Phagosome|Osteoclast differentiation|Natural killer cell mediated cytotoxicity|Fc gamma R-mediated phagocytosis|Leishmaniasis|Staphylococcus aureus infection|Tuberculosis|Systemic lupus erythematosus
LOC106701159	50.14	24.8004	22.0402	74.8879	161.833	93.9083	32.3269	110.21	-1.77221	0.00030477	0.0282555	-	-	-	-	-	-
SCIN	30.9374	32.0339	27.0493	76.833	84.6368	85.2841	30.0069	82.2513	-1.45587	6.03024e-07	0.000255631	SCIN	Adseverin	GO:0001786,GO:0002102,GO:0003779,GO:0005509,GO:0005546,GO:0005737,GO:0005938,GO:0008285,GO:0017156,GO:0030054,GO:0032330,GO:0042995,GO:0043065,GO:0045010,GO:0045654,GO:0051014,GO:0051015,GO:0051047,GO:0051693	phosphatidylserine binding|podosome|actin binding|calcium ion binding|phosphatidylinositol-4,5-bisphosphate binding|cytoplasm|cell cortex|negative regulation of cell proliferation|calcium ion regulated exocytosis|cell junction|regulation of chondrocyte differentiation|cell projection|positive regulation of apoptotic process|actin nucleation|positive regulation of megakaryocyte differentiation|act…	path:bom04666,path:bom04810,path:bom05203	Fc gamma R-mediated phagocytosis|Regulation of actin cytoskeleton|Viral carcinogenesis
FBXO2	28.8038	18.6003	41.0748	81.6959	66.0353	110.199	29.493	85.9766	-1.54175	0.00025327	0.0252278	FBXO2	F-box only protein 2	GO:0005783,GO:0005829,GO:0006516,GO:0016567,GO:0019005,GO:0030246,GO:0031090,GO:0031146	endoplasmic reticulum|cytosol|glycoprotein catabolic process|protein ubiquitination|SCF ubiquitin ligase complex|carbohydrate binding|organelle membrane|SCF-dependent proteasomal ubiquitin-dependent protein catabolic process	path:bom04120,path:bom04141	Ubiquitin mediated proteolysis|Protein processing in endoplasmic reticulum
TEX40	36.2715	37.2007	14.0256	7.78056	4.65038	5.74949	29.1659	6.06014	2.26751	0.000530183	0.0401946	CATSPERZ	Cation channel sperm-associated protein subunit zeta	GO:0005737,GO:0007140,GO:0007283,GO:0030317,GO:0036128,GO:0048240,GO:0097228	cytoplasm|male meiotic nuclear division|spermatogenesis|flagellated sperm motility|CatSper complex|sperm capacitation|sperm principal piece	-	-
SLC4A5	21.3362	21.7004	43.0785	126.434	82.7767	84.3259	28.705	97.8455	-1.76597	2.94981e-05	0.00493452	SLC4A5	Electrogenic sodium bicarbonate cotransporter 4	GO:0002064,GO:0003014,GO:0003073,GO:0005452,GO:0005886,GO:0005887,GO:0008510,GO:0010468,GO:0015301,GO:0015701,GO:0016021,GO:0016324,GO:0033326,GO:0048311,GO:0051453,GO:0060041	epithelial cell development|renal system process|regulation of systemic arterial blood pressure|inorganic anion exchanger activity|plasma membrane|integral component of plasma membrane|sodium:bicarbonate symporter activity|regulation of gene expression|anion:anion antiporter activity|bicarbonate transport|integral component of membrane|apical plasma membrane|cerebrospinal fluid secretion|mitochon…	path:bom04976	Bile secretion
TLR7	27.737	23.7671	33.0602	61.2719	77.1962	131.28	28.1881	89.9161	-1.6728	8.3642e-05	0.0109567	TLR7	Toll-like receptor 7	GO:0000139,GO:0001774,GO:0001932,GO:0002224,GO:0002755,GO:0003725,GO:0003727,GO:0004888,GO:0005737,GO:0005764,GO:0005768,GO:0005783,GO:0005789,GO:0005886,GO:0006955,GO:0007249,GO:0007252,GO:0008144,GO:0008329,GO:0010008,GO:0016021,GO:0032009,GO:0032722,GO:0032755,GO:0032757,GO:0034154,GO:0034162,GO:0035197,GO:0036020,GO:0043235,GO:0045078,GO:0045087,GO:0045356,GO:0045359,GO:0045416,GO:0050729,GO:…	Golgi membrane|microglial cell activation|regulation of protein phosphorylation|toll-like receptor signaling pathway|MyD88-dependent toll-like receptor signaling pathway|double-stranded RNA binding|single-stranded RNA binding|transmembrane signaling receptor activity|cytoplasm|lysosome|endosome|endoplasmic reticulum|endoplasmic reticulum membrane|plasma membrane|immune response|I-kappaB kinase/NF…	path:bom04620,path:bom05162,path:bom05164	Toll-like receptor signaling pathway|Measles|Influenza A
APOH	24.5366	56.8343	3.00548	0	0	0	28.1255	0	7.32484	1.48239e-05	0.0031252	APOH	Beta-2-glycoprotein 1	GO:0005576,GO:0008201	extracellular region|heparin binding	path:bom04979	Cholesterol metabolism
GPAT3	18.1357	36.1673	29.0529	136.16	119.98	128.405	27.7853	128.182	-2.20324	2.37854e-11	5.2294e-08	GPAT3	Glycerol-3-phosphate acyltransferase 3	GO:0003841,GO:0004366,GO:0005783,GO:0005789,GO:0006654,GO:0016021,GO:0016024,GO:0019432,GO:0032006,GO:0102420	1-acylglycerol-3-phosphate O-acyltransferase activity|glycerol-3-phosphate O-acyltransferase activity|endoplasmic reticulum|endoplasmic reticulum membrane|phosphatidic acid biosynthetic process|integral component of membrane|CDP-diacylglycerol biosynthetic process|triglyceride biosynthetic process|regulation of TOR signaling|sn-1-glycerol-3-phosphate C16:0-DCA-CoA acyl transferase activity	path:bom00561,path:bom00564	Glycerolipid metabolism|Glycerophospholipid metabolism
LOC102277557	23.4698	13.4336	46.084	104.065	135.791	176.318	27.6624	138.725	-2.32393	2.83008e-06	0.000854019	ADGRE3	Adhesion G protein-coupled receptor E3	GO:0004930,GO:0005509,GO:0005576,GO:0005886,GO:0005887,GO:0007166,GO:0007186,GO:0007189,GO:0016021,GO:0030667,GO:0043312,GO:0101003	G protein-coupled receptor activity|calcium ion binding|extracellular region|plasma membrane|integral component of plasma membrane|cell surface receptor signaling pathway|G protein-coupled receptor signaling pathway|adenylate cyclase-activating G protein-coupled receptor signaling pathway|integral component of membrane|secretory granule membrane|neutrophil degranulation|ficolin-1-rich granule mem…	-	-
CCDC89	17.0689	34.1006	31.0566	7.78056	7.4406	4.79124	27.4087	6.6708	2.03998	0.000518066	0.0397394	CCDC89	Coiled-coil domain-containing protein 89	GO:0005634,GO:0005737	nucleus|cytoplasm	-	-
DMBT1	24.5366	28.9338	25.0456	257.731	230.659	1689.39	26.172	725.927	-4.79368	2.00021e-10	2.56526e-07	DMBT1	Deleted in malignant brain tumors 1 protein	-	-	path:bom04970	Salivary secretion
DNASE1L3	35.2047	24.8004	16.0292	75.8605	109.749	71.8686	25.3448	85.826	-1.76358	2.19037e-05	0.00421372	DNASE1L3	Deoxyribonuclease gamma	GO:0000737,GO:0002283,GO:0002673,GO:0003677,GO:0004530,GO:0004536,GO:0005509,GO:0005576,GO:0005634,GO:0005783,GO:0006259,GO:0006308,GO:0006309,GO:0010623,GO:0070948	DNA catabolic process, endonucleolytic|neutrophil activation involved in immune response|regulation of acute inflammatory response|DNA binding|deoxyribonuclease I activity|deoxyribonuclease activity|calcium ion binding|extracellular region|nucleus|endoplasmic reticulum|DNA metabolic process|DNA catabolic process|apoptotic DNA fragmentation|programmed cell death involved in cell development|regula…	-	-
LOC102273688	29.8706	26.8671	13.0237	146.858	111.609	134.155	23.2538	130.874	-2.49637	4.27558e-11	7.31124e-08	CD5L	CD5 antigen-like	GO:0002376,GO:0005044,GO:0005576,GO:0005615,GO:0005737,GO:0006915,GO:0006954,GO:0006968,GO:0016020,GO:0072562	immune system process|scavenger receptor activity|extracellular region|extracellular space|cytoplasm|apoptotic process|inflammatory response|cellular defense response|membrane|blood microparticle	-	-
LOC102287481	13.8685	42.3674	4.0073	0	0	0	20.0811	0	6.83883	4.07158e-05	0.00659596	ABCC4	Multidrug resistance-associated protein 4	-	-	path:bom01523,path:bom02010,path:bom04024,path:bom04976	Antifolate resistance|ABC transporters|cAMP signaling pathway|Bile secretion
LOC102270358	7.46765	27.9005	23.042	173.117	140.441	986.996	19.47	433.518	-4.47544	3.58342e-08	2.12111e-05	DMBT1	Deleted in malignant brain tumors 1 protein	GO:0005044,GO:0007275,GO:0009897,GO:0015031,GO:0016021,GO:0019898,GO:0030154,GO:0030658,GO:0031012,GO:0035375,GO:0042589,GO:0050829,GO:0050830	scavenger receptor activity|multicellular organism development|external side of plasma membrane|protein transport|integral component of membrane|extrinsic component of membrane|cell differentiation|transport vesicle membrane|extracellular matrix|zymogen binding|zymogen granule membrane|defense response to Gram-negative bacterium|defense response to Gram-positive bacterium	path:bom04970	Salivary secretion
NYAP2	17.0689	24.8004	16.0292	48.6285	63.2451	41.2047	19.2995	51.0261	-1.40364	0.000585167	0.0426811	NYAP2	Neuronal tyrosine-phosphorylated phosphoinositide-3-kinase adapter 2	GO:0005622,GO:0014065,GO:0048812	intracellular|phosphatidylinositol 3-kinase signaling|neuron projection morphogenesis	-	-
LOC102287322	17.0689	28.9338	11.0201	0	0	0	19.0076	0	6.75942	2.10902e-06	0.000690593	ABCC4	Multidrug resistance-associated protein 4	-	-	path:bom01523,path:bom02010,path:bom04024,path:bom04976	Antifolate resistance|ABC transporters|cAMP signaling pathway|Bile secretion
CLDN17	1.06681	10.3335	45.0821	219.801	218.568	276.934	18.8275	238.434	-3.65931	2.62896e-05	0.00465053	CLDN17	Claudin-17	GO:0005198,GO:0005254,GO:0005886,GO:0005923,GO:0016338,GO:0034707,GO:0042802	structural molecule activity|chloride channel activity|plasma membrane|bicellular tight junction|calcium-independent cell-cell adhesion via plasma membrane cell-adhesion molecules|chloride channel complex|identical protein binding	path:bom04514,path:bom04530,path:bom04670,path:bom05160	Cell adhesion molecules (CAMs)|Tight junction|Leukocyte transendothelial migration|Hepatitis C
KLK9	13.8685	3.10006	39.0712	117.681	119.05	237.646	18.6799	158.125	-3.07893	4.40219e-05	0.00698451	KLK9	Kallikrein-9	GO:0004252,GO:0005576,GO:0030141	serine-type endopeptidase activity|extracellular region|secretory granule	-	-
SEMA5B	14.9353	27.9005	13.0237	1.94514	3.7203	2.87475	18.6198	2.84673	2.70534	0.00050114	0.03915	SEMA5B	Semaphorin-5B	GO:0001755,GO:0016021,GO:0030215,GO:0030335,GO:0045499,GO:0048675,GO:0048843,GO:0050908,GO:0071526,GO:0097485	neural crest cell migration|integral component of membrane|semaphorin receptor binding|positive regulation of cell migration|chemorepellent activity|axon extension|negative regulation of axon extension involved in axon guidance|detection of light stimulus involved in visual perception|semaphorin-plexin signaling pathway|neuron projection guidance	path:bom04360	Axon guidance
DNAJB3	11.7349	8.26681	35.0639	0	0.930075	0.958248	18.3552	0.629441	4.85746	0.000292436	0.027611	DNAJB3	DnaJ homolog subfamily B member 3	-	-	-	-
COL23A1	19.2025	16.5336	13.0237	37.9302	59.5248	39.2882	16.2533	45.5811	-1.49108	0.000552209	0.0412926	Col23a1	Collagen alpha-1(XXIII) chain	GO:0001525,GO:0001886,GO:0005201,GO:0005576,GO:0005581,GO:0005615,GO:0005886,GO:0008201,GO:0009986,GO:0016021,GO:0030020,GO:0030198,GO:0031012,GO:0042802,GO:0042803,GO:0062023,GO:0070207	angiogenesis|endothelial cell morphogenesis|extracellular matrix structural constituent|extracellular region|collagen trimer|extracellular space|plasma membrane|heparin binding|cell surface|integral component of membrane|extracellular matrix structural constituent conferring tensile strength|extracellular matrix organization|extracellular matrix|identical protein binding|protein homodimerization …	-	-
COL21A1	16.0021	9.30017	23.042	59.3268	56.7346	58.4531	16.1148	58.1715	-1.84916	1.35217e-05	0.00291451	COL21A1	Collagen alpha-1(XXI) chain	GO:0003429,GO:0005576,GO:0005581,GO:0005615,GO:0005788,GO:0005829,GO:0030020,GO:0031012,GO:0062023	growth plate cartilage chondrocyte morphogenesis|extracellular region|collagen trimer|extracellular space|endoplasmic reticulum lumen|cytosol|extracellular matrix structural constituent conferring tensile strength|extracellular matrix|collagen-containing extracellular matrix	path:bom04974	Protein digestion and absorption
LOC102269246	18.1357	2.0667	22.0402	98.2296	134.861	131.28	14.0809	121.457	-3.10785	1.18307e-06	0.000444083	-	Growth-regulated protein homolog alpha	GO:0005615,GO:0006954,GO:0006955,GO:0008009,GO:0008083,GO:0030593,GO:0030595,GO:0061844,GO:0070098,GO:0071222	extracellular space|inflammatory response|immune response|chemokine activity|growth factor activity|neutrophil chemotaxis|leukocyte chemotaxis|antimicrobial humoral immune response mediated by antimicrobial peptide|chemokine-mediated signaling pathway|cellular response to lipopolysaccharide	path:bom04060,path:bom04061,path:bom04062,path:bom04621,path:bom04657,path:bom04668,path:bom05132,path:bom05134,path:bom05167	Cytokine-cytokine receptor interaction|Viral protein interaction with cytokine and cytokine receptor|Chemokine signaling pathway|NOD-like receptor signaling pathway|IL-17 signaling pathway|TNF signaling pathway|Salmonella infection|Legionellosis|Kaposi sarcoma-associated herpesvirus infection
POPDC3	4.26723	29.9672	6.01095	0	0	0	13.4151	0	6.25737	0.000295017	0.0276848	POPDC3	Popeye domain-containing protein 3	GO:0007507,GO:0007519,GO:0016020,GO:0016021,GO:0030552,GO:0042383,GO:0042391	heart development|skeletal muscle tissue development|membrane|integral component of membrane|cAMP binding|sarcolemma|regulation of membrane potential	-	-
CDSN	1.06681	4.13341	30.0548	31.1222	162.763	303.765	11.7517	165.883	-3.81558	0.000401005	0.0344775	CDSN	Corneodesmosin	GO:0005576,GO:0042803,GO:0043589,GO:0098609	extracellular region|protein homodimerization activity|skin morphogenesis|cell-cell adhesion	-	-
TNF	14.9353	7.23346	13.0237	40.8479	37.203	35.4552	11.7308	37.8354	-1.69049	0.000214883	0.0228599	TNF	Tumor necrosis factor	GO:0000060,GO:0000122,GO:0000185,GO:0000187,GO:0001891,GO:0001934,GO:0001937,GO:0002020,GO:0002439,GO:0002532,GO:0002740,GO:0002876,GO:0002925,GO:0005125,GO:0005164,GO:0005615,GO:0005887,GO:0006006,GO:0006919,GO:0006959,GO:0007254,GO:0008625,GO:0008630,GO:0009615,GO:0009897,GO:0010693,GO:0010756,GO:0030198,GO:0030316,GO:0030730,GO:0030866,GO:0031622,GO:0031663,GO:0032715,GO:0032729,GO:0032755,GO:…	protein import into nucleus, translocation|negative regulation of transcription by RNA polymerase II|activation of MAPKKK activity|activation of MAPK activity|phagocytic cup|positive regulation of protein phosphorylation|negative regulation of endothelial cell proliferation|protease binding|chronic inflammatory response to antigenic stimulus|production of molecular mediator involved in inflammato…	path:bom01523,path:bom04010,path:bom04060,path:bom04061,path:bom04064,path:bom04071,path:bom04150,path:bom04210,path:bom04217,path:bom04350,path:bom04380,path:bom04612,path:bom04620,path:bom04621,path:bom04622,path:bom04625,path:bom04640,path:bom04650,path:bom04657,path:bom04660,path:bom04664,path:bom04668,path:bom04920,path:bom04930,path:bom04931,path:bom04932,path:bom04933,path:bom04940,path:bo…	Antifolate resistance|MAPK signaling pathway|Cytokine-cytokine receptor interaction|Viral protein interaction with cytokine and cytokine receptor|NF-kappa B signaling pathway|Sphingolipid signaling pathway|mTOR signaling pathway|Apoptosis|Necroptosis|TGF-beta signaling pathway|Osteoclast differentiation|Antigen processing and presentation|Toll-like receptor signaling pathway|NOD-like receptor sig…
CDHR2	7.46765	11.3669	11.0201	24.3142	45.5737	68.0356	9.95153	45.9745	-2.20617	0.000123975	0.0146767	CDHR2	Cadherin-related family member 2	-	-	-	-
ABCB11	3.20042	13.4336	9.01643	23.3417	73.4759	117.865	8.55014	71.5607	-3.06264	5.18919e-05	0.00785379	ABCB11	Bile salt export pump	-	-	path:bom01522,path:bom02010,path:bom04976,path:bom04979	Endocrine resistance|ABC transporters|Bile secretion|Cholesterol metabolism
LOC106700807	6.40085	3.10006	15.0274	88.5039	247.4	136.071	8.17609	157.325	-4.26093	3.26396e-11	6.27904e-08	LCE3D	Late cornified envelope protein 3D	GO:0001533,GO:0005198,GO:0005737,GO:0005829,GO:0018149,GO:0030216,GO:0070268	cornified envelope|structural molecule activity|cytoplasm|cytosol|peptide cross-linking|keratinocyte differentiation|cornification	-	-
DNAH17	5.33404	7.23346	9.01643	68.0799	43.7135	64.2026	7.19464	58.6654	-3.02217	8.22425e-10	9.73624e-07	DNAH17	Dynein heavy chain 17, axonemal	GO:0003777,GO:0005524,GO:0005858,GO:0005874,GO:0007018,GO:0008569,GO:0030286,GO:0045503,GO:0045505,GO:0051959,GO:0060285	microtubule motor activity|ATP binding|axonemal dynein complex|microtubule|microtubule-based movement|ATP-dependent microtubule motor activity, minus-end-directed|dynein complex|dynein light chain binding|dynein intermediate chain binding|dynein light intermediate chain binding|cilium-dependent cell motility	path:bom05016	Huntington disease
LOC102286134	3.20042	12.4002	5.00913	30.1497	26.0421	33.5387	6.86992	29.9102	-2.12011	0.000592655	0.0430039	ZNF845	Zinc finger protein 845	GO:0000981,GO:0003677,GO:0005634,GO:0046872	DNA-binding transcription factor activity, RNA polymerase II-specific|DNA binding|nucleus|metal ion binding	path:bom05168	Herpes simplex virus 1 infection
LOC102283173	4.26723	3.10006	13.0237	21.3965	20.4617	218.481	6.79701	86.7796	-3.67091	0.000463013	0.0377025	IGHV4-59	Immunoglobulin heavy variable 4-59	GO:0003823,GO:0004252,GO:0005576,GO:0005886,GO:0006898,GO:0006910,GO:0006911,GO:0006955,GO:0006956,GO:0006958,GO:0009897,GO:0030449,GO:0034987,GO:0038095,GO:0038096,GO:0042571,GO:0042742,GO:0045087,GO:0050776,GO:0050853,GO:0050871,GO:0050900	antigen binding|serine-type endopeptidase activity|extracellular region|plasma membrane|receptor-mediated endocytosis|phagocytosis, recognition|phagocytosis, engulfment|immune response|complement activation|complement activation, classical pathway|external side of plasma membrane|regulation of complement activation|immunoglobulin receptor binding|Fc-epsilon receptor signaling pathway|Fc-gamma rec…	-	-
LOC102278257	5.33404	4.13341	10.0183	23.3417	26.9722	49.8289	6.49523	33.3809	-2.35669	0.000208129	0.0226407	CYP27B1	25-hydroxyvitamin D-1 alpha hydroxylase, mitochondrial	-	-	path:bom00100,path:bom04928,path:bom05152	Steroid biosynthesis|Parathyroid hormone synthesis, secretion and action|Tuberculosis
LOC102280962	1.06681	4.13341	11.0201	48.6285	95.7977	114.99	5.40676	86.472	-3.98798	1.86534e-08	1.36703e-05	LCE3D	Late cornified envelope protein 3D	GO:0001533,GO:0005198,GO:0005737,GO:0005829,GO:0018149,GO:0030216,GO:0070268	cornified envelope|structural molecule activity|cytoplasm|cytosol|peptide cross-linking|keratinocyte differentiation|cornification	-	-
FAM167B	4.26723	6.20011	5.00913	35.0125	26.0421	43.1212	5.15882	34.7253	-2.74885	1.65125e-06	0.000577561	Fam167b	Protein FAM167B	-	-	-	-
GABRA1	7.46765	3.10006	4.0073	27.232	97.6579	15.332	4.85834	46.7406	-3.27055	0.000185107	0.0206435	GABRA1	Gamma-aminobutyric acid receptor subunit alpha-1	GO:0004890,GO:0005237,GO:0005254,GO:0005887,GO:0007165,GO:0007214,GO:0007268,GO:0022851,GO:0030054,GO:0030659,GO:0032590,GO:0034220,GO:0034707,GO:0042391,GO:0043005,GO:0045202,GO:0045211,GO:0050877,GO:0051932,GO:0060078,GO:0098794,GO:0098982,GO:1902476,GO:1902711,GO:1904315	GABA-A receptor activity|inhibitory extracellular ligand-gated ion channel activity|chloride channel activity|integral component of plasma membrane|signal transduction|gamma-aminobutyric acid signaling pathway|chemical synaptic transmission|GABA-gated chloride ion channel activity|cell junction|cytoplasmic vesicle membrane|dendrite membrane|ion transmembrane transport|chloride channel complex|reg…	path:bom04080,path:bom04723,path:bom04727,path:bom04742,path:bom05032,path:bom05033	Neuroactive ligand-receptor interaction|Retrograde endocannabinoid signaling|GABAergic synapse|Taste transduction|Morphine addiction|Nicotine addiction
LOC102286163	1.06681	1.03335	11.0201	228.554	134.861	71.8686	4.37341	145.094	-5.03924	2.15898e-09	2.21511e-06	ACP7	Acid phosphatase type 7	GO:0003993,GO:0005576,GO:0046872	acid phosphatase activity|extracellular region|metal ion binding	-	-
SLC6A12	6.40085	4.13341	0	13.616	39.0632	63.2444	3.51142	38.6412	-3.47033	0.000334228	0.0299056	SLC6A12	Sodium- and chloride-dependent betaine transporter	GO:0005332,GO:0005886,GO:0005887,GO:0042165,GO:0043005	gamma-aminobutyric acid:sodium symporter activity|plasma membrane|integral component of plasma membrane|neurotransmitter binding|neuron projection	path:bom04721,path:bom04727	Synaptic vesicle cycle|GABAergic synapse
LOC102266646	5.33404	1.03335	2.00365	18.4788	36.2729	19.165	2.79035	24.6389	-3.15411	9.85964e-05	0.0123366	CPA6	Carboxypeptidase A6	GO:0004181,GO:0005615,GO:0006508,GO:0008270	metallocarboxypeptidase activity|extracellular space|proteolysis|zinc ion binding	-	-
KPRP	0	1.03335	7.01278	34.0399	136.721	114.032	2.68204	94.9309	-5.12802	7.83923e-08	3.8918e-05	KPRP	Keratinocyte proline-rich protein	GO:0005737,GO:0070062	cytoplasm|extracellular exosome	-	-
B4GALNT2	3.20042	3.10006	0	8.75313	860.32	703.354	2.10016	524.142	-7.96782	6.71666e-06	0.00175202	B4GALNT2	Beta-1,4 N-acetylgalactosaminyltransferase 2	-	-	-	-
IGF2BP3	1.06681	2.0667	1.00183	10.6983	13.9511	19.165	1.37845	14.6048	-3.40607	0.000424895	0.0360939	IGF2BP3	Insulin-like growth factor 2 mRNA-binding protein 3	GO:0003723,GO:0003730,GO:0005634,GO:0005737,GO:0005829,GO:0006412,GO:0009653,GO:0017148,GO:0042035,GO:0043488,GO:0045182,GO:0048027,GO:0051028	RNA binding|mRNA 3'-UTR binding|nucleus|cytoplasm|cytosol|translation|anatomical structure morphogenesis|negative regulation of translation|regulation of cytokine biosynthetic process|regulation of mRNA stability|translation regulator activity|mRNA 5'-UTR binding|mRNA transport	-	-
LHX4	0	1.03335	2.00365	23.3417	25.112	15.332	1.01233	21.2619	-4.36883	2.15877e-05	0.00420549	Lhx4	LIM/homeobox protein Lhx4	GO:0001890,GO:0005622,GO:0005654,GO:0008045,GO:0008327,GO:0009887,GO:0021526,GO:0043066,GO:0043565,GO:0045944,GO:0046872	placenta development|intracellular|nucleoplasm|motor neuron axon guidance|methyl-CpG binding|animal organ morphogenesis|medial motor column neuron differentiation|negative regulation of apoptotic process|sequence-specific DNA binding|positive regulation of transcription by RNA polymerase II|metal ion binding	-	-
MARCO	0	2.0667	0	3.89028	76.2662	25.8727	0.688901	35.3431	-5.68141	0.000226907	0.0235953	MARCO	Macrophage receptor MARCO	GO:0001540,GO:0001664,GO:0001934,GO:0004888,GO:0005044,GO:0005581,GO:0005622,GO:0005886,GO:0005887,GO:0006897,GO:0006898,GO:0007166,GO:0007193,GO:0008329,GO:0030666,GO:0043277,GO:0045087,GO:0070374,GO:0097242	amyloid-beta binding|G protein-coupled receptor binding|positive regulation of protein phosphorylation|transmembrane signaling receptor activity|scavenger receptor activity|collagen trimer|intracellular|plasma membrane|integral component of plasma membrane|endocytosis|receptor-mediated endocytosis|cell surface receptor signaling pathway|adenylate cyclase-inhibiting G protein-coupled receptor sign…	path:bom04145	Phagosome
C4BPA	0	0	0	27.232	43.7135	7.66599	0	26.2038	-7.10714	2.28648e-06	0.000733103	C4BPA	C4b-binding protein alpha chain	GO:0005576,GO:0006958,GO:0045087	extracellular region|complement activation, classical pathway|innate immune response	path:bom04610,path:bom05133	Complement and coagulation cascades|Pertussis

## Sheet: G3yvsG15m_deg_up
gene_id	S3y_1_T	S3y_2_T	S3y_3_T	S15m_1_T	S15m_2_T	S15m_3_T	G3y	G15m	log2FoldChange	FoldChange(FC)	pvalue	padj	gene_name	description	GO_id	GO_term	pathway	pathway_description
APOH	24.5366	56.8343	3.00548	0	0	0	28.1255	0	7.32484	160.323	1.48239e-05	0.0031252	APOH	Beta-2-glycoprotein 1	GO:0005576,GO:0008201	extracellular region|heparin binding	path:bom04979	Cholesterol metabolism
LOC102287481	13.8685	42.3674	4.0073	0	0	0	20.0811	0	6.83883	114.471	4.07158e-05	0.00659596	ABCC4	Multidrug resistance-associated protein 4	-	-	path:bom01523,path:bom02010,path:bom04024,path:bom04976	Antifolate resistance|ABC transporters|cAMP signaling pathway|Bile secretion
LOC102287322	17.0689	28.9338	11.0201	0	0	0	19.0076	0	6.75942	108.34	2.10902e-06	0.000690593	ABCC4	Multidrug resistance-associated protein 4	-	-	path:bom01523,path:bom02010,path:bom04024,path:bom04976	Antifolate resistance|ABC transporters|cAMP signaling pathway|Bile secretion
DDN	102.414	204.604	13.0237	1.94514	0.930075	0.958248	106.68	1.27782	6.38763	83.7274	2.03873e-08	1.42619e-05	DDN	Dendrin	GO:0000978,GO:0000982,GO:0005634,GO:0005737,GO:0005789,GO:0032591,GO:0042995,GO:0043204,GO:0045944	RNA polymerase II proximal promoter sequence-specific DNA binding|transcription factor activity, RNA polymerase II proximal promoter sequence-specific DNA binding|nucleus|cytoplasm|endoplasmic reticulum membrane|dendritic spine membrane|cell projection|perikaryon|positive regulation of transcription by RNA polymerase II	-	-
POPDC3	4.26723	29.9672	6.01095	0	0	0	13.4151	0	6.25737	76.4989	0.000295017	0.0276848	POPDC3	Popeye domain-containing protein 3	GO:0007507,GO:0007519,GO:0016020,GO:0016021,GO:0030552,GO:0042383,GO:0042391	heart development|skeletal muscle tissue development|membrane|integral component of membrane|cAMP binding|sarcolemma|regulation of membrane potential	-	-
SLC24A2	44.8059	55.801	4.0073	1.94514	0.930075	0	34.8714	0.958405	5.18907	36.481	7.38137e-05	0.010053	SLC24A2	Sodium/potassium/calcium exchanger 2	GO:0005262,GO:0005886,GO:0005887,GO:0006811,GO:0006874,GO:0007601,GO:0007612,GO:0007613,GO:0008273,GO:0015293,GO:0034220,GO:0046983,GO:0050896,GO:0060291,GO:0060292,GO:0070588	calcium channel activity|plasma membrane|integral component of plasma membrane|ion transport|cellular calcium ion homeostasis|visual perception|learning|memory|calcium, potassium:sodium antiporter activity|symporter activity|ion transmembrane transport|protein dimerization activity|response to stimulus|long-term synaptic potentiation|long-term synaptic depression|calcium ion transmembrane transpo…	-	-
RPRM	41.6055	135.369	3.00548	2.91771	0.930075	1.9165	59.9934	1.92143	4.9685	31.3089	5.50803e-05	0.00815082	RPRM	Protein reprimo	GO:0005737,GO:0007050,GO:0007346,GO:0016021	cytoplasm|cell cycle arrest|regulation of mitotic cell cycle|integral component of membrane	path:bom04115	p53 signaling pathway
DNAJB3	11.7349	8.26681	35.0639	0	0.930075	0.958248	18.3552	0.629441	4.85746	28.9895	0.000292436	0.027611	DNAJB3	DnaJ homolog subfamily B member 3	-	-	-	-
PDE6C	188.825	201.504	46.084	2.91771	6.51053	5.74949	145.471	5.05924	4.84231	28.6867	8.14032e-12	2.08799e-08	PDE6C	Cone cGMP-specific 3',5'-cyclic phosphodiesterase subunit alpha'	GO:0005886,GO:0007165,GO:0007601,GO:0030553,GO:0046872,GO:0047555	plasma membrane|signal transduction|visual perception|cGMP binding|metal ion binding|3',5'-cyclic-GMP phosphodiesterase activity	path:bom00230	Purine metabolism
CACNA1E	42.6723	147.769	8.0146	0	4.65038	2.87475	66.1521	2.50837	4.71468	26.2578	6.87681e-05	0.00970955	CACNA1E	Voltage-dependent R-type calcium channel subunit alpha-1E	GO:0005245,GO:0005262,GO:0005509,GO:0005886,GO:0005891,GO:0006816,GO:0007268,GO:0034765,GO:0050796,GO:0051899,GO:0070509	voltage-gated calcium channel activity|calcium channel activity|calcium ion binding|plasma membrane|voltage-gated calcium channel complex|calcium ion transport|chemical synaptic transmission|regulation of ion transmembrane transport|regulation of insulin secretion|membrane depolarization|calcium ion import	path:bom04010,path:bom04020,path:bom04930	MAPK signaling pathway|Calcium signaling pathway|Type II diabetes mellitus
TMEM200A	59.7412	298.639	31.0566	2.91771	8.37068	14.3737	129.812	8.55404	3.92288	15.1672	1.87738e-05	0.00375233	TMEM200A	Transmembrane protein 200A	GO:0016021	integral component of membrane	-	-
DNHD1	183.491	365.807	23.042	19.4514	15.8113	6.70774	190.78	13.9901	3.7694	13.6365	1.355e-05	0.00291451	DNHD1	Dynein heavy chain domain-containing protein 1	GO:0005524,GO:0007018,GO:0008569,GO:0030286,GO:0045503,GO:0045505,GO:0051959,GO:0070062	ATP binding|microtubule-based movement|ATP-dependent microtubule motor activity, minus-end-directed|dynein complex|dynein light chain binding|dynein intermediate chain binding|dynein light intermediate chain binding|extracellular exosome	-	-
GATA5	22.403	78.5347	7.01278	0.97257	4.65038	2.87475	35.9835	2.83256	3.66202	12.6584	0.000521596	0.0397394	GATA5	Transcription factor GATA-5	GO:0000790,GO:0000978,GO:0001077,GO:0001158,GO:0003180,GO:0003274,GO:0003700,GO:0003705,GO:0005634,GO:0007507,GO:0008270,GO:0009887,GO:0009888,GO:0010614,GO:0010629,GO:0035481,GO:0048468,GO:0048646,GO:0060575,GO:0062000,GO:0071773,GO:1901228	nuclear chromatin|RNA polymerase II proximal promoter sequence-specific DNA binding|proximal promoter DNA-binding transcription activator activity, RNA polymerase II-specific|enhancer sequence-specific DNA binding|aortic valve morphogenesis|endocardial cushion fusion|DNA-binding transcription factor activity|transcription factor activity, RNA polymerase II distal enhancer sequence-specific bindin…	-	-
RIMS1	277.37	722.313	61.1113	12.6434	64.1752	20.1232	353.598	32.3139	3.45085	10.9348	7.16964e-05	0.010031	Rims1	Regulating synaptic membrane exocytosis protein 1	GO:0005886,GO:0006886,GO:0010628,GO:0010808,GO:0017124,GO:0017137,GO:0019901,GO:0030054,GO:0030154,GO:0031632,GO:0042391,GO:0042734,GO:0044325,GO:0045202,GO:0046872,GO:0048167,GO:0048788,GO:0048791,GO:0050806,GO:0060291,GO:0097151,GO:0098831,GO:0098978,GO:2000300,GO:2000463	plasma membrane|intracellular protein transport|positive regulation of gene expression|positive regulation of synaptic vesicle priming|SH3 domain binding|Rab GTPase binding|protein kinase binding|cell junction|cell differentiation|positive regulation of synaptic vesicle fusion to presynaptic active zone membrane|regulation of membrane potential|presynaptic membrane|ion channel binding|synapse|met…	path:bom04721,path:bom04723	Synaptic vesicle cycle|Retrograde endocannabinoid signaling
KCNAB1	92.8123	452.608	53.0967	27.232	18.6015	13.4155	199.506	19.7496	3.33686	10.1041	2.37508e-05	0.00441358	Kcnab1	Voltage-gated potassium channel subunit beta-1	GO:0004033,GO:0005249,GO:0005829,GO:0005886,GO:0007420,GO:0007507,GO:0007519,GO:0007611,GO:0008076,GO:0015459,GO:0016020,GO:0019904,GO:0030424,GO:0031234,GO:0032839,GO:0034705,GO:0043025,GO:0043204,GO:0044224,GO:0044325,GO:0045445,GO:0055114,GO:0060539,GO:0070402,GO:1902259,GO:1902260,GO:1990635	aldo-keto reductase (NADP) activity|voltage-gated potassium channel activity|cytosol|plasma membrane|brain development|heart development|skeletal muscle tissue development|learning or memory|voltage-gated potassium channel complex|potassium channel regulator activity|membrane|protein domain specific binding|axon|extrinsic component of cytoplasmic side of plasma membrane|dendrite cytoplasm|potassi…	-	-
LRRC72	40.5387	110.569	14.0256	2.91771	6.51053	7.66599	55.0443	5.69807	3.27022	9.64794	0.000132038	0.0152317	LRRC72	Leucine-rich repeat-containing protein 72	-	-	-	-
GATA6	121.616	240.771	31.0566	13.616	21.3917	19.165	131.148	18.0576	2.85967	7.25851	5.20524e-05	0.00785379	GATA6	Transcription factor GATA-6	-	-	-	-
CLGN	46.9395	121.936	19.0347	6.80799	12.091	9.58248	62.6366	9.49382	2.72032	6.5902	0.000286182	0.0271873	CLGN	Calmegin	GO:0005509,GO:0005635,GO:0005789,GO:0007339,GO:0016021,GO:0044183,GO:0051082,GO:0065003	calcium ion binding|nuclear envelope|endoplasmic reticulum membrane|binding of sperm to zona pellucida|integral component of membrane|protein binding involved in protein folding|unfolded protein binding|protein-containing complex assembly	-	-
SEMA5B	14.9353	27.9005	13.0237	1.94514	3.7203	2.87475	18.6198	2.84673	2.70534	6.5221	0.00050114	0.03915	SEMA5B	Semaphorin-5B	GO:0001755,GO:0016021,GO:0030215,GO:0030335,GO:0045499,GO:0048675,GO:0048843,GO:0050908,GO:0071526,GO:0097485	neural crest cell migration|integral component of membrane|semaphorin receptor binding|positive regulation of cell migration|chemorepellent activity|axon extension|negative regulation of axon extension involved in axon guidance|detection of light stimulus involved in visual perception|semaphorin-plexin signaling pathway|neuron projection guidance	path:bom04360	Axon guidance
RBP4	2955.06	1472.53	900.641	225.636	340.408	260.644	1776.07	275.562	2.68806	6.44448	3.57045e-09	3.23231e-06	RBP4	Retinol-binding protein 4	GO:0005615,GO:0016918,GO:0019841,GO:0034632	extracellular space|retinal binding|retinol binding|retinol transmembrane transporter activity	-	-
NR4A1	689.158	244.904	161.294	59.3268	72.5459	44.0794	365.119	58.6507	2.63764	6.22314	3.34649e-06	0.000953749	NR4A1	Nuclear receptor subfamily 4 group A member 1	GO:0000977,GO:0000978,GO:0001077,GO:0003707,GO:0004879,GO:0005634,GO:0005667,GO:0005829,GO:0006915,GO:0008270,GO:0031965,GO:0035259,GO:0035914,GO:0042803,GO:0043065,GO:0043154,GO:0043565,GO:0045444,GO:0045786,GO:0045944,GO:0046982,GO:0061469,GO:0071376	RNA polymerase II regulatory region sequence-specific DNA binding|RNA polymerase II proximal promoter sequence-specific DNA binding|proximal promoter DNA-binding transcription activator activity, RNA polymerase II-specific|steroid hormone receptor activity|nuclear receptor activity|nucleus|transcription factor complex|cytosol|apoptotic process|zinc ion binding|nuclear membrane|glucocorticoid rece…	path:bom04010,path:bom04151,path:bom04925,path:bom04927,path:bom04934	MAPK signaling pathway|PI3K-Akt signaling pathway|Aldosterone synthesis and secretion|Cortisol synthesis and secretion|Cushing syndrome
AGR3	70.4093	40.3007	19.0347	5.83542	12.091	3.83299	43.2482	7.25313	2.57124	5.9432	0.00034298	0.030336	Agr3	Anterior gradient protein 3	GO:0002162,GO:0005783,GO:0043231,GO:0060548	dystroglycan binding|endoplasmic reticulum|intracellular membrane-bounded organelle|negative regulation of cell death	-	-
TRPC6	424.59	980.651	102.186	84.6136	128.35	44.0794	502.475	85.6811	2.55175	5.86345	0.000559564	0.0414024	TRPC6	Short transient receptor potential channel 6	GO:0005261,GO:0005886,GO:0005887,GO:0006828,GO:0007338,GO:0015279,GO:0034703,GO:0042803,GO:0051480,GO:0070588,GO:0070679	cation channel activity|plasma membrane|integral component of plasma membrane|manganese ion transport|single fertilization|store-operated calcium channel activity|cation channel complex|protein homodimerization activity|regulation of cytosolic calcium ion concentration|calcium ion transmembrane transport|inositol 1,4,5 trisphosphate binding	path:bom04022,path:bom04360	cGMP-PKG signaling pathway|Axon guidance
OSR2	108.814	211.837	32.0584	11.6708	25.112	26.831	117.57	21.2046	2.47012	5.54088	0.00044346	0.036891	OSR2	Protein odd-skipped-related 2	GO:0000122,GO:0000977,GO:0001228,GO:0001655,GO:0001656,GO:0001823,GO:0002062,GO:0005634,GO:0008284,GO:0009792,GO:0010628,GO:0030501,GO:0033687,GO:0035115,GO:0035116,GO:0036023,GO:0042474,GO:0042476,GO:0042733,GO:0043565,GO:0045893,GO:0045944,GO:0046872,GO:0048704,GO:0050679,GO:0060021,GO:0060322,GO:0060349,GO:0061029	negative regulation of transcription by RNA polymerase II|RNA polymerase II regulatory region sequence-specific DNA binding|DNA-binding transcription activator activity, RNA polymerase II-specific|urogenital system development|metanephros development|mesonephros development|chondrocyte differentiation|nucleus|positive regulation of cell proliferation|embryo development ending in birth or egg hatc…	-	-
TEX40	36.2715	37.2007	14.0256	7.78056	4.65038	5.74949	29.1659	6.06014	2.26751	4.8149	0.000530183	0.0401946	CATSPERZ	Cation channel sperm-associated protein subunit zeta	GO:0005737,GO:0007140,GO:0007283,GO:0030317,GO:0036128,GO:0048240,GO:0097228	cytoplasm|male meiotic nuclear division|spermatogenesis|flagellated sperm motility|CatSper complex|sperm capacitation|sperm principal piece	-	-
RGS1	719.028	566.277	968.765	145.885	108.819	248.186	751.357	167.63	2.16449	4.48309	1.7753e-08	1.36609e-05	RGS1	Regulator of G-protein signaling 1	GO:0001965,GO:0005096,GO:0005516,GO:0005829,GO:0005886,GO:0006955,GO:0007165,GO:0007186,GO:0007193,GO:0008277,GO:0009617,GO:0009968,GO:0031234,GO:0043547,GO:0061737	G-protein alpha-subunit binding|GTPase activator activity|calmodulin binding|cytosol|plasma membrane|immune response|signal transduction|G protein-coupled receptor signaling pathway|adenylate cyclase-inhibiting G protein-coupled receptor signaling pathway|regulation of G protein-coupled receptor signaling pathway|response to bacterium|negative regulation of signal transduction|extrinsic component…	-	-
LOC102282379	113.082	80.6014	43.0785	15.5611	27.9023	13.4155	78.9205	18.9596	2.05465	4.15443	9.41452e-05	0.0119743	UGT2C1	UDP-glucuronosyltransferase 2C1 (Fragment)	GO:0005789,GO:0015020,GO:0016021,GO:0031090	endoplasmic reticulum membrane|glucuronosyltransferase activity|integral component of membrane|organelle membrane	path:bom00040,path:bom00053,path:bom00140,path:bom00830,path:bom00860,path:bom00980,path:bom00982,path:bom00983,path:bom05204	Pentose and glucuronate interconversions|Ascorbate and aldarate metabolism|Steroid hormone biosynthesis|Retinol metabolism|Porphyrin and chlorophyll metabolism|Metabolism of xenobiotics by cytochrome P450|Drug metabolism - cytochrome P450|Drug metabolism - other enzymes|Chemical carcinogenesis
CCDC89	17.0689	34.1006	31.0566	7.78056	7.4406	4.79124	27.4087	6.6708	2.03998	4.11239	0.000518066	0.0397394	CCDC89	Coiled-coil domain-containing protein 89	GO:0005634,GO:0005737	nucleus|cytoplasm	-	-
RFX2	129.084	294.505	58.1059	36.9577	39.0632	41.2047	160.565	39.0752	2.03862	4.10854	0.000519376	0.0397394	RFX2	DNA-binding protein RFX2	GO:0000978,GO:0001675,GO:0003700,GO:0005634,GO:0005737,GO:0006357,GO:0007286,GO:0045944,GO:0060271,GO:1990830	RNA polymerase II proximal promoter sequence-specific DNA binding|acrosome assembly|DNA-binding transcription factor activity|nucleus|cytoplasm|regulation of transcription by RNA polymerase II|spermatid development|positive regulation of transcription by RNA polymerase II|cilium assembly|cellular response to leukemia inhibitory factor	-	-
RIC3	181.357	388.54	126.23	80.7233	62.315	26.831	232.043	56.6231	2.03498	4.09816	0.000308077	0.028345	RIC3	Protein RIC-3	GO:0000139,GO:0005789,GO:0007204,GO:0007271,GO:0016021,GO:0033130,GO:0034394,GO:0034622,GO:0043005,GO:0043025,GO:0043231,GO:0044183	Golgi membrane|endoplasmic reticulum membrane|positive regulation of cytosolic calcium ion concentration|synaptic transmission, cholinergic|integral component of membrane|acetylcholine receptor binding|protein localization to cell surface|cellular protein-containing complex assembly|neuron projection|neuronal cell body|intracellular membrane-bounded organelle|protein binding involved in protein f…	-	-
S100A1	136.551	86.8015	121.221	34.0399	19.5316	33.5387	114.858	29.0367	1.98545	3.95985	7.35967e-08	3.77551e-05	S100A1	Protein S100-A1	GO:0005509,GO:0005737,GO:0008016	calcium ion binding|cytoplasm|regulation of heart contraction	-	-
LOC102285811	107.748	86.8015	41.0748	23.3417	22.3218	19.165	78.5413	21.6095	1.86065	3.63171	7.9552e-05	0.0107395	CYP4B1	Cytochrome P450 4B1	-	-	-	-
FAM229B	86.4114	184.97	113.206	56.4091	34.4128	21.0815	128.196	37.3011	1.7819	3.4388	0.000258999	0.0252278	FAM229B	Protein FAM229B	-	-	-	-
WISP2	57.6076	72.3346	40.073	23.3417	22.3218	14.3737	56.6718	20.0124	1.50087	2.83013	0.00043972	0.036891	WISP2	WNT1-inducible-signaling pathway protein 2	-	-	-	-
CYR61	1735.7	953.784	590.075	447.382	414.814	321.013	1093.19	394.403	1.47068	2.77152	0.000449567	0.0369992	CYR61	Protein CYR61	-	-	-	-
PDE8B	167.489	191.17	230.42	97.257	71.6158	68.9939	196.36	79.2889	1.30947	2.4785	1.26577e-06	0.000453028	PDE8B	High affinity cAMP-specific and IBMX-insensitive 3',5'-cyclic phosphodiesterase 8B	GO:0004115,GO:0005829,GO:0006198,GO:0007186,GO:0046872	3',5'-cyclic-AMP phosphodiesterase activity|cytosol|cAMP catabolic process|G protein-coupled receptor signaling pathway|metal ion binding	path:bom00230,path:bom04927,path:bom04934,path:bom05032	Purine metabolism|Cortisol synthesis and secretion|Cushing syndrome|Morphine addiction
LOC102284246	10782.2	4765.82	5820.61	2758.21	3467.32	2446.41	7122.88	2890.65	1.30104	2.46407	0.000302233	0.0281901	ADH6	Alcohol dehydrogenase 6	GO:0004022,GO:0005737,GO:0008270	alcohol dehydrogenase (NAD) activity|cytoplasm|zinc ion binding	path:bom00010,path:bom00071,path:bom00350,path:bom00830,path:bom00980,path:bom00982,path:bom05204	Glycolysis / Gluconeogenesis|Fatty acid degradation|Tyrosine metabolism|Retinol metabolism|Metabolism of xenobiotics by cytochrome P450|Drug metabolism - cytochrome P450|Chemical carcinogenesis
NQO1	881.183	1170.79	468.854	354.988	341.338	332.512	840.275	342.946	1.29279	2.45002	0.000314338	0.0284569	NQO1	NAD(P)H dehydrogenase [quinone] 1	GO:0003955,GO:0005829,GO:0006979,GO:0042802,GO:0043086	NAD(P)H dehydrogenase (quinone) activity|cytosol|response to oxidative stress|identical protein binding|negative regulation of catalytic activity	path:bom00130,path:bom05200,path:bom05225,path:bom05418	Ubiquinone and other terpenoid-quinone biosynthesis|Pathways in cancer|Hepatocellular carcinoma|Fluid shear stress and atherosclerosis
LOC102282831	2824.91	1989.2	1349.46	812.096	1027.73	781.931	2054.52	873.92	1.23311	2.35073	0.000120705	0.0145213	UGT2B18	UDP-glucuronosyltransferase 2B18	GO:0005789,GO:0015020,GO:0016021,GO:0031090	endoplasmic reticulum membrane|glucuronosyltransferase activity|integral component of membrane|organelle membrane	path:bom00040,path:bom00053,path:bom00140,path:bom00830,path:bom00860,path:bom00980,path:bom00982,path:bom00983,path:bom05204	Pentose and glucuronate interconversions|Ascorbate and aldarate metabolism|Steroid hormone biosynthesis|Retinol metabolism|Porphyrin and chlorophyll metabolism|Metabolism of xenobiotics by cytochrome P450|Drug metabolism - cytochrome P450|Drug metabolism - other enzymes|Chemical carcinogenesis
DNAJC6	68.2757	85.7682	103.188	42.7931	39.0632	30.6639	85.744	37.5067	1.19407	2.28797	0.000254136	0.0252278	DNAJC6	Putative tyrosine-protein phosphatase auxilin	GO:0004725,GO:0005737,GO:0006898,GO:0014069,GO:0017124,GO:0019904,GO:0030276,GO:0031982,GO:0032050,GO:0043231,GO:0072318,GO:0072583	protein tyrosine phosphatase activity|cytoplasm|receptor-mediated endocytosis|postsynaptic density|SH3 domain binding|protein domain specific binding|clathrin binding|vesicle|clathrin heavy chain binding|intracellular membrane-bounded organelle|clathrin coat disassembly|clathrin-dependent endocytosis	path:bom04144	Endocytosis
KCNIP3	780.903	694.412	938.71	354.988	506.891	316.222	804.675	392.7	1.03482	2.04886	9.04632e-05	0.0116019	KCNIP3	Calsenilin	GO:0005244,GO:0005267,GO:0005509,GO:0005634,GO:0005783,GO:0005794,GO:0005829,GO:0006915,GO:0008076,GO:0015459,GO:0072659,GO:1901379	voltage-gated ion channel activity|potassium channel activity|calcium ion binding|nucleus|endoplasmic reticulum|Golgi apparatus|cytosol|apoptotic process|voltage-gated potassium channel complex|potassium channel regulator activity|protein localization to plasma membrane|regulation of potassium ion transmembrane transport	-	-
										1
										1
										1
										1
										1
										1
										1
										1
										1
										1
										1
										1
										1
										1
										1
										1
										1
										1
										1
										1
										1
										1
										1
										1
										1
										1
										1
										1
										1
										1
										1
										1
										1
										1
										1
										1
										1
										1
										1
										1
										1
										1
										1
										1
										1
										1
										1
										1
										1
										1
										1
										1
										1
										1
										1
										1
										1
										1
										1
										1
										1
										1
										1
										1
										1
										1
										1
										1
										1
										1
										1
										1
										1
										1
										1
										1
										1
										1
										1
										1
										1
										1
										1
										1
										1
										1
										1
										1
										1
										1
										1
										1
										1
										1
										1
										1
										1
										1
										1
										1
										1
										1
										1
										1
										1
										1
										1
										1
										1
										1
										1
										1
										1
										1
										1
										1
										1
										1
										1
										1
										1
										1
										1
										1
										1
										1
										1
										1
										1
										1
										1
										1
										1
										1
										1
										1
										1
										1
										1
										1
										1
										1
										1
										1
										1
										1
										1
										1
										1
										1
										1
										1
										1
										1
										1
										1
										1
										1
										1
										1
										1
										1
										1
										1
										1
										1
										1
										1
										1
										1
										1
										1
										1
										1
										1
										1
										1
										1
										1
										1
										1
										1
										1
										1
										1
										1
										1
										1
										1
										1
										1
										1
										1
										1
										1
										1
										1
										1
										1
										1
										1
										1
										1
										1
										1
										1
										1
										1
										1
										1
										1
										1
										1
										1
										1
										1
										1
										1
										1
										1
										1
										1
										1
										1
										1
										1
										1
										1
										1
										1
										1
										1
										1
										1
										1
										1
										1
										1
										1
										1
										1
										1
										1
										1
										1
										1
										1
										1
										1
										1
										1
										1
										1
										1
										1
										1
										1
										1
										1
										1
										1
										1
										1
										1
										1
										1
										1
										1
										1
										1
										1
										1
										1
										1
										1
										1
										1
										1
										1
										1
										1
										1
										1
										1
										1
										1
										1
										1
										1
										1
										1
										1
										1
										1
										1
										1
										1
										1
										1
										1
										1
										1
										1
										1
										1
										1
										1
										1
										1
										1
										1
										1
										1
										1
										1
										1
										1
										1
										1
										1
										1
										1
										1
										1
										1
										1
										1
										1
										1
										1
										1
										1
										1
										1
										1
										1
										1
										1
										1
										1
										1
										1
										1
										1
										1
										1
										1
										1
										1
										1
										1
										1
										1
										1
										1
										1
										1
										1
										1
										1
										1
										1
										1
										1
										1
										1
										1
										1
										1
										1
										1
										1
										1
										1
										1
										1
										1
										1
										1
										1
										1
										1
										1
										1
										1
										1
										1
										1
										1
										1
										1
										1
										1
										1
										1
										1
										1
										1
										1
										1
										1
										1
										1
										1
										1
										1
										1
										1
										1
										1
										1
										1
										1
										1
										1
										1
										1
										1
										1
										1
										1
										1
										1
										1
										1
										1
										1
										1
										1
										1
										1
										1
										1
										1
										1
										1
										1
										1
										1
										1
										1
										1
										1
										1
										1
										1
										1
										1
										1
										1
										1
										1
										1
										1
										1
										1
										1
										1
										1
										1
										1
										1
										1
										1
										1
										1
										1
										1
										1
										1
										1
										1
										1
										1
										1
										1
										1
										1
										1
										1
										1
										1
										1
										1
										1
										1
										1
										1
										1
										1
										1
										1
										1
										1
										1
										1
										1
										1
										1
										1
										1
										1
										1
										1
										1
										1
										1
										1
										1
										1
										1
										1
										1
										1
										1
										1
										1
										1
										1
										1
										1
										1
										1
										1
										1
										1
										1
										1
										1
										1
										1
										1
										1
										1
										1
										1
										1
										1
										1
										1
										1
										1
										1
										1
										1
										1
										1
										1
										1
										1
										1
										1
										1
										1
										1
										1
										1
										1
										1
										1
										1
										1
										1
										1
										1
										1
										1
										1
										1
										1
										1
										1
										1
										1
										1
										1
										1
										1
										1
										1
										1
										1
										1
										1
										1
										1
										1
										1
										1
										1
										1
										1
										1
										1
										1
										1
										1
										1
										1
										1
										1
										1
										1
										1
										1
										1
										1
										1
										1
										1
										1
										1
										1
										1
										1
										1
										1
										1
										1
										1
										1
										1
										1
										1
										1
										1
										1
										1
										1
										1
										1
										1
										1
										1
										1
										1
										1
										1
										1
										1
										1
										1
										1
										1
										1
										1
										1
										1
										1
										1
										1
										1
										1
										1
										1
										1
										1
										1
										1
										1
										1
										1
										1
										1
										1
										1
										1
										1
										1
										1
										1
										1
										1
										1
										1
										1
										1
										1
										1
										1
										1
										1
										1
										1
										1
										1
										1
										1
										1
										1
										1
										1
										1
										1
										1
										1
										1
										1
										1
										1
										1
										1
										1
										1
										1
										1
										1
										1
										1
										1
										1
										1
										1
										1
										1
										1
										1
										1
										1
										1
										1
										1
										1
										1
										1
										1
										1
										1
										1
										1
										1
										1
										1
										1
										1
										1
										1
										1
										1
										1
										1
										1
										1
										1
										1
										1
										1
										1
										1
										1
										1
										1
										1
										1
										1
										1
										1
										1
										1
										1
										1
										1
										1
										1
										1
										1
										1
										1
										1
										1
										1
										1
										1
										1
										1
										1
										1
										1
										1
										1
										1
										1
										1
										1
										1
										1
										1
										1
										1
										1
										1
										1
										1
										1
										1
										1
										1
										1
										1
										1
										1
										1
										1
										1
										1
										1
										1
										1
										1
										1
										1
										1
										1
										1
										1
										1
										1
										1
										1
										1
										1
										1
										1
										1
										1
										1
										1
										1
										1
										1
										1
										1
										1
										1
										1
										1
										1
										1
										1
										1
										1
										1
										1
										1
										1
										1
										1
										1
										1
										1
										1
										1
										1
										1
										1
										1
										1
										1
										1
										1
										1
										1
										1
										1
										1
										1
										1
										1
										1
										1
										1
										1
										1
										1
										1
										1
										1
										1
										1
										1
										1
										1
										1
										1
										1
										1
										1
										1
										1
										1
										1
										1
										1
										1
										1
										1
										1
										1
										1
										1
										1
										1
										1
										1
										1
										1
										1
										1
										1
										1
										1
										1
										1
										1
										1
										1
										1
										1
										1
										1
										1
										1
										1
										1
										1
										1
										1
										1
										1
										1
										1
										1
										1
										1
										1
										1
										1
										1
										1
										1
										1
										1

## Sheet: G3yvsG15m_deg_down
gene_id	S3y_1_T	S3y_2_T	S3y_3_T	S15m_1_T	S15m_2_T	S15m_3_T	G3y	G15m	log2FoldChange	pvalue	padj	gene_name	description	GO_id	GO_term	pathway	pathway_description
KCNJ2	91.7455	85.7682	72.1314	357.906	355.289	480.082	83.215	397.759	-2.25784	3.55414e-20	5.46982e-16	KCNJ2	Inward rectifier potassium channel 2	GO:0005242,GO:0005546,GO:0006813,GO:0008076,GO:0010107,GO:0014861,GO:0015693,GO:0031224,GO:0042802,GO:0051289,GO:0055119,GO:0060306,GO:0086002,GO:0086008,GO:0086091,GO:0090076	inward rectifier potassium channel activity|phosphatidylinositol-4,5-bisphosphate binding|potassium ion transport|voltage-gated potassium channel complex|potassium ion import|regulation of skeletal muscle contraction via regulation of action potential|magnesium ion transport|intrinsic component of membrane|identical protein binding|protein homotetramerization|relaxation of cardiac muscle|regulati…	path:bom04725,path:bom04921,path:bom04924,path:bom04971	Cholinergic synapse|Oxytocin signaling pathway|Renin secretion|Gastric acid secretion
DUSP4	45.8727	38.234	74.1351	254.813	318.086	278.85	52.7473	283.916	-2.42648	1.81216e-14	1.39446e-10	Dusp4	Dual specificity protein phosphatase 4	GO:0000188,GO:0004725,GO:0005634,GO:0005737,GO:0006470,GO:0008138,GO:0008330,GO:0017017,GO:0035335,GO:0035970,GO:0070373,GO:1990439	inactivation of MAPK activity|protein tyrosine phosphatase activity|nucleus|cytoplasm|protein dephosphorylation|protein tyrosine/serine/threonine phosphatase activity|protein tyrosine/threonine phosphatase activity|MAP kinase tyrosine/serine/threonine phosphatase activity|peptidyl-tyrosine dephosphorylation|peptidyl-threonine dephosphorylation|negative regulation of ERK1 and ERK2 cascade|MAP kina…	path:bom04010	MAPK signaling pathway
ABCA1	822.509	1047.82	882.608	2056.01	2093.6	2352.5	917.645	2167.37	-1.23988	3.63943e-13	1.35875e-09	ABCA1	ATP-binding cassette sub-family A member 1	-	-	path:bom02010,path:bom04975,path:bom04979	ABC transporters|Fat digestion and absorption|Cholesterol metabolism
FAM43A	199.493	193.237	231.422	516.435	467.828	488.707	208.051	490.99	-1.23815	3.89951e-13	1.35875e-09	FAM43A	Protein FAM43A	-	-	-	-
DUSP14	302.973	270.738	518.946	1485.11	2128.94	1884.87	364.219	1832.98	-2.33101	4.41438e-13	1.35875e-09	DUSP14	Dual specificity protein phosphatase 14	GO:0004725,GO:0017017	protein tyrosine phosphatase activity|MAP kinase tyrosine/serine/threonine phosphatase activity	-	-
GPAT3	18.1357	36.1673	29.0529	136.16	119.98	128.405	27.7853	128.182	-2.20324	2.37854e-11	5.2294e-08	GPAT3	Glycerol-3-phosphate acyltransferase 3	GO:0003841,GO:0004366,GO:0005783,GO:0005789,GO:0006654,GO:0016021,GO:0016024,GO:0019432,GO:0032006,GO:0102420	1-acylglycerol-3-phosphate O-acyltransferase activity|glycerol-3-phosphate O-acyltransferase activity|endoplasmic reticulum|endoplasmic reticulum membrane|phosphatidic acid biosynthetic process|integral component of membrane|CDP-diacylglycerol biosynthetic process|triglyceride biosynthetic process|regulation of TOR signaling|sn-1-glycerol-3-phosphate C16:0-DCA-CoA acyl transferase activity	path:bom00561,path:bom00564	Glycerolipid metabolism|Glycerophospholipid metabolism
LOC106700807	6.40085	3.10006	15.0274	88.5039	247.4	136.071	8.17609	157.325	-4.26093	3.26396e-11	6.27904e-08	LCE3D	Late cornified envelope protein 3D	GO:0001533,GO:0005198,GO:0005737,GO:0005829,GO:0018149,GO:0030216,GO:0070268	cornified envelope|structural molecule activity|cytoplasm|cytosol|peptide cross-linking|keratinocyte differentiation|cornification	-	-
LOC102273688	29.8706	26.8671	13.0237	146.858	111.609	134.155	23.2538	130.874	-2.49637	4.27558e-11	7.31124e-08	CD5L	CD5 antigen-like	GO:0002376,GO:0005044,GO:0005576,GO:0005615,GO:0005737,GO:0006915,GO:0006954,GO:0006968,GO:0016020,GO:0072562	immune system process|scavenger receptor activity|extracellular region|extracellular space|cytoplasm|apoptotic process|inflammatory response|cellular defense response|membrane|blood microparticle	-	-
YOD1	73.6097	90.9349	116.212	263.566	320.876	326.763	93.5855	303.735	-1.69713	5.47687e-11	8.42891e-08	YOD1	Ubiquitin thioesterase OTU1	GO:0003676,GO:0004843,GO:0005737,GO:0005829,GO:0016236,GO:0016579,GO:0030433,GO:0030968,GO:0031625,GO:0035523,GO:0035871,GO:0046872,GO:0070536,GO:0071108,GO:1904265,GO:1990167,GO:1990168,GO:1990380	nucleic acid binding|thiol-dependent ubiquitin-specific protease activity|cytoplasm|cytosol|macroautophagy|protein deubiquitination|ubiquitin-dependent ERAD pathway|endoplasmic reticulum unfolded protein response|ubiquitin protein ligase binding|protein K29-linked deubiquitination|protein K11-linked deubiquitination|metal ion binding|protein K63-linked deubiquitination|protein K48-linked deubiqui…	path:bom04141	Protein processing in endoplasmic reticulum
LOC102276013	144.019	138.469	177.323	354.015	361.799	385.216	153.27	367.01	-1.25898	6.02645e-11	8.43155e-08	C15orf62	Uncharacterized protein C15orf62, mitochondrial	GO:0005737,GO:0005739,GO:0005886,GO:0007266,GO:0008360,GO:0017049,GO:0030838,GO:0031274	cytoplasm|mitochondrion|plasma membrane|Rho protein signal transduction|regulation of cell shape|GTP-Rho binding|positive regulation of actin filament polymerization|positive regulation of pseudopodium assembly	-	-
DMBT1	24.5366	28.9338	25.0456	257.731	230.659	1689.39	26.172	725.927	-4.79368	2.00021e-10	2.56526e-07	DMBT1	Deleted in malignant brain tumors 1 protein	-	-	path:bom04970	Salivary secretion
DNAH17	5.33404	7.23346	9.01643	68.0799	43.7135	64.2026	7.19464	58.6654	-3.02217	8.22425e-10	9.73624e-07	DNAH17	Dynein heavy chain 17, axonemal	GO:0003777,GO:0005524,GO:0005858,GO:0005874,GO:0007018,GO:0008569,GO:0030286,GO:0045503,GO:0045505,GO:0051959,GO:0060285	microtubule motor activity|ATP binding|axonemal dynein complex|microtubule|microtubule-based movement|ATP-dependent microtubule motor activity, minus-end-directed|dynein complex|dynein light chain binding|dynein intermediate chain binding|dynein light intermediate chain binding|cilium-dependent cell motility	path:bom05016	Huntington disease
LOC102286163	1.06681	1.03335	11.0201	228.554	134.861	71.8686	4.37341	145.094	-5.03924	2.15898e-09	2.21511e-06	ACP7	Acid phosphatase type 7	GO:0003993,GO:0005576,GO:0046872	acid phosphatase activity|extracellular region|metal ion binding	-	-
ST3GAL6	204.827	157.069	216.394	425.986	443.646	431.212	192.764	433.614	-1.16947	4.51417e-09	3.85961e-06	ST3GAL6	Type 2 lactosamine alpha-2,3-sialyltransferase	GO:0000139,GO:0006464,GO:0006486,GO:0006664,GO:0008373,GO:0009247,GO:0009311,GO:0016021,GO:0052798,GO:0071354	Golgi membrane|cellular protein modification process|protein glycosylation|glycolipid metabolic process|sialyltransferase activity|glycolipid biosynthetic process|oligosaccharide metabolic process|integral component of membrane|beta-galactoside alpha-2,3-sialyltransferase activity|cellular response to interleukin-6	path:bom00601	Glycosphingolipid biosynthesis - lacto and neolacto series
C1QB	198.426	290.372	185.338	591.323	982.159	1254.35	224.712	942.61	-2.06866	6.37576e-09	5.16436e-06	C1QB	Complement C1q subcomponent subunit B	GO:0005576,GO:0005581,GO:0006958,GO:0042803,GO:0045087,GO:0048839	extracellular region|collagen trimer|complement activation, classical pathway|protein homodimerization activity|innate immune response|inner ear development	path:bom04610,path:bom05020,path:bom05133,path:bom05142,path:bom05150,path:bom05322	Complement and coagulation cascades|Prion diseases|Pertussis|Chagas disease (American trypanosomiasis)|Staphylococcus aureus infection|Systemic lupus erythematosus
LOC102280962	1.06681	4.13341	11.0201	48.6285	95.7977	114.99	5.40676	86.472	-3.98798	1.86534e-08	1.36703e-05	LCE3D	Late cornified envelope protein 3D	GO:0001533,GO:0005198,GO:0005737,GO:0005829,GO:0018149,GO:0030216,GO:0070268	cornified envelope|structural molecule activity|cytoplasm|cytosol|peptide cross-linking|keratinocyte differentiation|cornification	-	-
MAP2K3	863.048	769.847	1062.94	1944.17	1847.13	1763.18	898.61	1851.49	-1.04276	2.33528e-08	1.56261e-05	MAP2K3	Dual specificity mitogen-activated protein kinase kinase 3	GO:0000187,GO:0004674,GO:0004708,GO:0004713,GO:0005524,GO:0005654,GO:0005737,GO:0005829,GO:0006954,GO:0007165,GO:0016020,GO:0019901,GO:0023014,GO:0031098,GO:0032147,GO:0035924,GO:0038066,GO:0042035,GO:0043536,GO:0045860,GO:0045893,GO:0060048	activation of MAPK activity|protein serine/threonine kinase activity|MAP kinase kinase activity|protein tyrosine kinase activity|ATP binding|nucleoplasm|cytoplasm|cytosol|inflammatory response|signal transduction|membrane|protein kinase binding|signal transduction by protein phosphorylation|stress-activated protein kinase signaling cascade|activation of protein kinase activity|cellular response t…	path:bom04010,path:bom04015,path:bom04218,path:bom04620,path:bom04664,path:bom04668,path:bom04714,path:bom04750,path:bom04912,path:bom05014,path:bom05135,path:bom05145,path:bom05161,path:bom05169,path:bom05170,path:bom05235	MAPK signaling pathway|Rap1 signaling pathway|Cellular senescence|Toll-like receptor signaling pathway|Fc epsilon RI signaling pathway|TNF signaling pathway|Thermogenesis|Inflammatory mediator regulation of TRP channels|GnRH signaling pathway|Amyotrophic lateral sclerosis (ALS)|Yersinia infection|Toxoplasmosis|Hepatitis B|Epstein-Barr virus infection|Human immunodeficiency virus 1 infection|PD-L1…
SEC14L1	513.135	454.675	619.128	1087.33	1863.87	1683.64	528.979	1544.95	-1.54623	2.85203e-08	1.82886e-05	Sec14l1	SEC14-like protein 1	GO:0005654,GO:0005737,GO:0005794,GO:0005829,GO:0015871,GO:0039536,GO:0039552,GO:0045087,GO:0098772	nucleoplasm|cytoplasm|Golgi apparatus|cytosol|choline transport|negative regulation of RIG-I signaling pathway|RIG-I binding|innate immune response|molecular function regulator	-	-
TMEM86A	164.288	280.038	516.942	1341.17	1963.39	1751.68	320.423	1685.41	-2.39468	3.13961e-08	1.93274e-05	TMEM86A	Lysoplasmalogenase-like protein TMEM86A	GO:0016020,GO:0016021,GO:0046485,GO:0047408,GO:0047409	membrane|integral component of membrane|ether lipid metabolic process|alkenylglycerophosphocholine hydrolase activity|alkenylglycerophosphoethanolamine hydrolase activity	-	-
LOC102270358	7.46765	27.9005	23.042	173.117	140.441	986.996	19.47	433.518	-4.47544	3.58342e-08	2.12111e-05	DMBT1	Deleted in malignant brain tumors 1 protein	GO:0005044,GO:0007275,GO:0009897,GO:0015031,GO:0016021,GO:0019898,GO:0030154,GO:0030658,GO:0031012,GO:0035375,GO:0042589,GO:0050829,GO:0050830	scavenger receptor activity|multicellular organism development|external side of plasma membrane|protein transport|integral component of membrane|extrinsic component of membrane|cell differentiation|transport vesicle membrane|extracellular matrix|zymogen binding|zymogen granule membrane|defense response to Gram-negative bacterium|defense response to Gram-positive bacterium	path:bom04970	Salivary secretion
LOC102273538	32.0042	28.9338	43.0785	107.955	140.441	100.616	34.6722	116.338	-1.74524	5.39322e-08	2.96434e-05	FCGR3	Low affinity immunoglobulin gamma Fc region receptor III	GO:0005886,GO:0016021,GO:0019864	plasma membrane|integral component of membrane|IgG binding	path:bom04145,path:bom04380,path:bom04650,path:bom04666,path:bom05140,path:bom05150,path:bom05152,path:bom05322	Phagosome|Osteoclast differentiation|Natural killer cell mediated cytotoxicity|Fc gamma R-mediated phagocytosis|Leishmaniasis|Staphylococcus aureus infection|Tuberculosis|Systemic lupus erythematosus
LOC102265716	34.1379	71.3013	54.0986	162.419	332.037	243.395	53.1792	245.95	-2.20881	6.78261e-08	3.59946e-05	Wnk4	Serine/threonine-protein kinase WNK4	GO:0004674,GO:0005524,GO:0005737,GO:0005829,GO:0005923,GO:0006468,GO:0006811,GO:0006821,GO:0008104,GO:0010766,GO:0016020,GO:0019869,GO:0019870,GO:0030644,GO:0032414,GO:0035556,GO:0050794,GO:0050801,GO:0070294,GO:0072156,GO:0090188,GO:1903288,GO:2000651	protein serine/threonine kinase activity|ATP binding|cytoplasm|cytosol|bicellular tight junction|protein phosphorylation|ion transport|chloride transport|protein localization|negative regulation of sodium ion transport|membrane|chloride channel inhibitor activity|potassium channel inhibitor activity|cellular chloride ion homeostasis|positive regulation of ion transmembrane transporter activity|in…	-	-
KPRP	0	1.03335	7.01278	34.0399	136.721	114.032	2.68204	94.9309	-5.12802	7.83923e-08	3.8918e-05	KPRP	Keratinocyte proline-rich protein	GO:0005737,GO:0070062	cytoplasm|extracellular exosome	-	-
SCNN1D	68.2757	46.5008	56.1022	266.484	276.232	137.988	56.9596	226.901	-1.9947	8.50752e-08	4.09158e-05	SCNN1D	Amiloride-sensitive sodium channel subunit delta	GO:0005886,GO:0006814,GO:0015280,GO:0015629,GO:0016020,GO:0016021,GO:0050896,GO:0050909	plasma membrane|sodium ion transport|ligand-gated sodium channel activity|actin cytoskeleton|membrane|integral component of membrane|response to stimulus|sensory perception of taste	-	-
C1QC	109.881	199.437	97.1771	371.522	764.522	764.682	135.498	633.575	-2.22538	1.22518e-07	5.54576e-05	C1qc	Complement C1q subcomponent subunit C	GO:0005581,GO:0005615,GO:0006958,GO:0030853,GO:0045087,GO:0045650	collagen trimer|extracellular space|complement activation, classical pathway|negative regulation of granulocyte differentiation|innate immune response|negative regulation of macrophage differentiation	path:bom04610,path:bom05020,path:bom05133,path:bom05142,path:bom05150,path:bom05322	Complement and coagulation cascades|Prion diseases|Pertussis|Chagas disease (American trypanosomiasis)|Staphylococcus aureus infection|Systemic lupus erythematosus
MSR1	72.5429	84.7348	67.1223	152.693	243.68	272.143	74.8	222.839	-1.57531	5.60401e-07	0.000246417	MSR1	Macrophage scavenger receptor types I and II	GO:0001540,GO:0005044,GO:0005581,GO:0005886,GO:0006911,GO:0010629,GO:0010744,GO:0010886,GO:0016021,GO:0019899,GO:0030169,GO:0030301,GO:0030544,GO:0034362,GO:0034381,GO:0042802,GO:0042953,GO:0051879,GO:0070207,GO:0097242	amyloid-beta binding|scavenger receptor activity|collagen trimer|plasma membrane|phagocytosis, engulfment|negative regulation of gene expression|positive regulation of macrophage derived foam cell differentiation|positive regulation of cholesterol storage|integral component of membrane|enzyme binding|low-density lipoprotein particle binding|cholesterol transport|Hsp70 protein binding|low-density …	path:bom04145	Phagosome
SCIN	30.9374	32.0339	27.0493	76.833	84.6368	85.2841	30.0069	82.2513	-1.45587	6.03024e-07	0.000255631	SCIN	Adseverin	GO:0001786,GO:0002102,GO:0003779,GO:0005509,GO:0005546,GO:0005737,GO:0005938,GO:0008285,GO:0017156,GO:0030054,GO:0032330,GO:0042995,GO:0043065,GO:0045010,GO:0045654,GO:0051014,GO:0051015,GO:0051047,GO:0051693	phosphatidylserine binding|podosome|actin binding|calcium ion binding|phosphatidylinositol-4,5-bisphosphate binding|cytoplasm|cell cortex|negative regulation of cell proliferation|calcium ion regulated exocytosis|cell junction|regulation of chondrocyte differentiation|cell projection|positive regulation of apoptotic process|actin nucleation|positive regulation of megakaryocyte differentiation|act…	path:bom04666,path:bom04810,path:bom05203	Fc gamma R-mediated phagocytosis|Regulation of actin cytoskeleton|Viral carcinogenesis
DHRS9	43.7391	47.5342	94.1716	162.419	448.296	536.619	61.815	382.445	-2.62833	6.81374e-07	0.000275956	DHRS9	Dehydrogenase/reductase SDR family member 9	GO:0004022,GO:0004745,GO:0030176,GO:0031090,GO:0042904,GO:0047035	alcohol dehydrogenase (NAD) activity|retinol dehydrogenase activity|integral component of endoplasmic reticulum membrane|organelle membrane|9-cis-retinoic acid biosynthetic process|testosterone dehydrogenase (NAD+) activity	path:bom00830	Retinol metabolism
LOC102275627	245.366	427.808	409.747	800.425	1486.26	1205.48	360.973	1164.05	-1.68902	7.89644e-07	0.000311606	Wnk4	Serine/threonine-protein kinase WNK4	GO:0004674,GO:0005524,GO:0005737,GO:0005829,GO:0005923,GO:0006468,GO:0006811,GO:0006821,GO:0008104,GO:0010766,GO:0016020,GO:0019869,GO:0019870,GO:0032414,GO:0035556,GO:0050794,GO:0050801,GO:0070294,GO:0072156,GO:0090188,GO:1903288,GO:2000651	protein serine/threonine kinase activity|ATP binding|cytoplasm|cytosol|bicellular tight junction|protein phosphorylation|ion transport|chloride transport|protein localization|negative regulation of sodium ion transport|membrane|chloride channel inhibitor activity|potassium channel inhibitor activity|positive regulation of ion transmembrane transporter activity|intracellular signal transduction|re…	-	-
ELN	937.724	1261.72	472.862	2619.13	5083.79	3608.76	890.769	3770.56	-2.08174	9.09945e-07	0.000350101	-	-	-	-	path:bom04974	Protein digestion and absorption
LOC102269246	18.1357	2.0667	22.0402	98.2296	134.861	131.28	14.0809	121.457	-3.10785	1.18307e-06	0.000444083	-	Growth-regulated protein homolog alpha	GO:0005615,GO:0006954,GO:0006955,GO:0008009,GO:0008083,GO:0030593,GO:0030595,GO:0061844,GO:0070098,GO:0071222	extracellular space|inflammatory response|immune response|chemokine activity|growth factor activity|neutrophil chemotaxis|leukocyte chemotaxis|antimicrobial humoral immune response mediated by antimicrobial peptide|chemokine-mediated signaling pathway|cellular response to lipopolysaccharide	path:bom04060,path:bom04061,path:bom04062,path:bom04621,path:bom04657,path:bom04668,path:bom05132,path:bom05134,path:bom05167	Cytokine-cytokine receptor interaction|Viral protein interaction with cytokine and cytokine receptor|Chemokine signaling pathway|NOD-like receptor signaling pathway|IL-17 signaling pathway|TNF signaling pathway|Salmonella infection|Legionellosis|Kaposi sarcoma-associated herpesvirus infection
KLK13	64.0085	57.8677	160.292	391.946	396.212	939.083	94.0561	575.747	-2.61304	1.22458e-06	0.000448723	KLK13	Kallikrein-13	GO:0004252,GO:0005576,GO:0005615,GO:0005737,GO:0006508,GO:0016485,GO:0016787,GO:0030141,GO:0070268	serine-type endopeptidase activity|extracellular region|extracellular space|cytoplasm|proteolysis|protein processing|hydrolase activity|secretory granule|cornification	-	-
FAM167B	4.26723	6.20011	5.00913	35.0125	26.0421	43.1212	5.15882	34.7253	-2.74885	1.65125e-06	0.000577561	Fam167b	Protein FAM167B	-	-	-	-
LOC102268466	93.8791	238.704	612.115	1415.09	3401.29	3069.27	314.9	2628.55	-3.06104	2.06585e-06	0.000690593	CRISP3	Cysteine-rich secretory protein 3	GO:0005576,GO:0005615,GO:0007283,GO:0009566,GO:0042581,GO:0098609	extracellular region|extracellular space|spermatogenesis|fertilization|specific granule|cell-cell adhesion	-	-
PRSS22	113.082	107.469	228.416	420.15	531.073	503.08	149.655	484.768	-1.69486	2.07734e-06	0.000690593	PRSS22	Brain-specific serine protease 4	GO:0004252,GO:0005576,GO:0019897,GO:0046658	serine-type endopeptidase activity|extracellular region|extrinsic component of plasma membrane|anchored component of plasma membrane	-	-
C4BPA	0	0	0	27.232	43.7135	7.66599	0	26.2038	-7.10714	2.28648e-06	0.000733103	C4BPA	C4b-binding protein alpha chain	GO:0005576,GO:0006958,GO:0045087	extracellular region|complement activation, classical pathway|innate immune response	path:bom04610,path:bom05133	Complement and coagulation cascades|Pertussis
C1QA	238.965	381.307	185.338	611.746	1050.05	1327.17	268.536	996.325	-1.89162	2.51578e-06	0.00079016	C1QA	Complement C1q subcomponent subunit A	GO:0005576,GO:0005581,GO:0006958,GO:0045087	extracellular region|collagen trimer|complement activation, classical pathway|innate immune response	path:bom04610,path:bom05020,path:bom05133,path:bom05142,path:bom05150,path:bom05322	Complement and coagulation cascades|Prion diseases|Pertussis|Chagas disease (American trypanosomiasis)|Staphylococcus aureus infection|Systemic lupus erythematosus
LOC102277557	23.4698	13.4336	46.084	104.065	135.791	176.318	27.6624	138.725	-2.32393	2.83008e-06	0.000854019	ADGRE3	Adhesion G protein-coupled receptor E3	GO:0004930,GO:0005509,GO:0005576,GO:0005886,GO:0005887,GO:0007166,GO:0007186,GO:0007189,GO:0016021,GO:0030667,GO:0043312,GO:0101003	G protein-coupled receptor activity|calcium ion binding|extracellular region|plasma membrane|integral component of plasma membrane|cell surface receptor signaling pathway|G protein-coupled receptor signaling pathway|adenylate cyclase-activating G protein-coupled receptor signaling pathway|integral component of membrane|secretory granule membrane|neutrophil degranulation|ficolin-1-rich granule mem…	-	-
LOC102279439	219.762	238.704	362.661	584.515	646.402	802.054	273.709	677.657	-1.30741	3.285e-06	0.000953749	HIST1H2BC	Histone H2B type 1-C/E/F/G/I	GO:0000786,GO:0002227,GO:0003677,GO:0005615,GO:0005634,GO:0005654,GO:0005829,GO:0006334,GO:0016567,GO:0019731,GO:0042802,GO:0046982,GO:0050830,GO:0061844,GO:0070062	nucleosome|innate immune response in mucosa|DNA binding|extracellular space|nucleus|nucleoplasm|cytosol|nucleosome assembly|protein ubiquitination|antibacterial humoral response|identical protein binding|protein heterodimerization activity|defense response to Gram-positive bacterium|antimicrobial humoral immune response mediated by antimicrobial peptide|extracellular exosome	path:bom05034,path:bom05203,path:bom05322	Alcoholism|Viral carcinogenesis|Systemic lupus erythematosus
GPRC5C	179.224	201.504	259.473	489.203	455.737	388.091	213.4	444.343	-1.05741	4.78573e-06	0.00133913	GPRC5C	G-protein coupled receptor family C group 5 member C	GO:0004930,GO:0005886,GO:0016021,GO:0030295,GO:0043235	G protein-coupled receptor activity|plasma membrane|integral component of membrane|protein kinase activator activity|receptor complex	-	-
CCDC71L	67.2089	75.4347	101.184	185.761	168.344	188.775	81.276	180.96	-1.15302	5.1577e-06	0.00141745	CCDC71L	Coiled-coil domain-containing protein 71L	GO:0044255,GO:0045600	cellular lipid metabolic process|positive regulation of fat cell differentiation	-	-
LOC102265020	41.6055	66.1345	61.1113	123.516	158.113	138.946	56.2838	140.192	-1.31548	5.74823e-06	0.00155202	COBL	Protein cordon-bleu	GO:0000578,GO:0001726,GO:0001757,GO:0001843,GO:0001889,GO:0003785,GO:0005884,GO:0005886,GO:0005938,GO:0016020,GO:0030041,GO:0030424,GO:0030425,GO:0030903,GO:0033504,GO:0043025,GO:0044294,GO:0044295,GO:0048471,GO:0048565,GO:0048669,GO:0051639,GO:1900006,GO:1900029	embryonic axis specification|ruffle|somite specification|neural tube closure|liver development|actin monomer binding|actin filament|plasma membrane|cell cortex|membrane|actin filament polymerization|axon|dendrite|notochord development|floor plate development|neuronal cell body|dendritic growth cone|axonal growth cone|perinuclear region of cytoplasm|digestive tract development|collateral sprouting…	-	-
KLK10	147.219	93.0017	295.538	637.033	633.381	1221.77	178.587	830.727	-2.21734	6.57736e-06	0.00174527	KLK10	Kallikrein-10	-	-	-	-
B4GALNT2	3.20042	3.10006	0	8.75313	860.32	703.354	2.10016	524.142	-7.96782	6.71666e-06	0.00175202	B4GALNT2	Beta-1,4 N-acetylgalactosaminyltransferase 2	-	-	-	-
RNASE6	70.4093	103.335	69.126	156.584	318.086	320.055	80.9568	264.908	-1.71049	7.27313e-06	0.00178422	RNASE6	Ribonuclease K6	GO:0003676,GO:0004519,GO:0004540,GO:0005615,GO:0005764,GO:0019731,GO:0031410,GO:0045087,GO:0050829,GO:0050830,GO:0051607,GO:0061844	nucleic acid binding|endonuclease activity|ribonuclease activity|extracellular space|lysosome|antibacterial humoral response|cytoplasmic vesicle|innate immune response|defense response to Gram-negative bacterium|defense response to Gram-positive bacterium|defense response to virus|antimicrobial humoral immune response mediated by antimicrobial peptide	-	-
FRMPD1	124.817	78.5347	193.352	477.532	416.674	354.552	132.235	416.252	-1.65374	7.41976e-06	0.00178422	FRMPD1	FERM and PDZ domain-containing protein 1	GO:0005829,GO:0005856,GO:0005886,GO:0008277,GO:0032991,GO:0090150	cytosol|cytoskeleton|plasma membrane|regulation of G protein-coupled receptor signaling pathway|protein-containing complex|establishment of protein localization to membrane	-	-
LOC102279342	307.241	415.407	462.843	702.195	1166.31	999.453	395.164	955.988	-1.27437	8.51e-06	0.00198438	NXPE4	NXPE family member 4	GO:0070062	extracellular exosome	-	-
LOC102287450	86.4114	102.302	89.1625	160.474	231.589	208.898	92.6252	200.32	-1.11313	9.44819e-06	0.00217026	CCR1	C-C chemokine receptor type 1	-	-	path:bom04060,path:bom04061,path:bom04062,path:bom05163,path:bom05167	Cytokine-cytokine receptor interaction|Viral protein interaction with cytokine and cytokine receptor|Chemokine signaling pathway|Human cytomegalovirus infection|Kaposi sarcoma-associated herpesvirus infection
TGFA	267.769	240.771	465.849	905.463	764.522	840.384	324.796	836.789	-1.36489	1.05165e-05	0.00238013	TGFA	Protransforming growth factor alpha	GO:0000187,GO:0005154,GO:0005615,GO:0005886,GO:0007173,GO:0008083,GO:0008284,GO:0016021,GO:0045741,GO:0045840,GO:0050679,GO:0051781	activation of MAPK activity|epidermal growth factor receptor binding|extracellular space|plasma membrane|epidermal growth factor receptor signaling pathway|growth factor activity|positive regulation of cell proliferation|integral component of membrane|positive regulation of epidermal growth factor-activated receptor activity|positive regulation of mitotic nuclear division|positive regulation of e…	path:bom01521,path:bom04010,path:bom04012,path:bom04014,path:bom04151,path:bom04915,path:bom05200,path:bom05210,path:bom05211,path:bom05212,path:bom05214,path:bom05215,path:bom05223,path:bom05225	EGFR tyrosine kinase inhibitor resistance|MAPK signaling pathway|ErbB signaling pathway|Ras signaling pathway|PI3K-Akt signaling pathway|Estrogen signaling pathway|Pathways in cancer|Colorectal cancer|Renal cell carcinoma|Pancreatic cancer|Glioma|Prostate cancer|Non-small cell lung cancer|Hepatocellular carcinoma
COL21A1	16.0021	9.30017	23.042	59.3268	56.7346	58.4531	16.1148	58.1715	-1.84916	1.35217e-05	0.00291451	COL21A1	Collagen alpha-1(XXI) chain	GO:0003429,GO:0005576,GO:0005581,GO:0005615,GO:0005788,GO:0005829,GO:0030020,GO:0031012,GO:0062023	growth plate cartilage chondrocyte morphogenesis|extracellular region|collagen trimer|extracellular space|endoplasmic reticulum lumen|cytosol|extracellular matrix structural constituent conferring tensile strength|extracellular matrix|collagen-containing extracellular matrix	path:bom04974	Protein digestion and absorption
LOC102287915	266.702	354.44	334.61	644.814	748.711	1400	318.584	931.175	-1.54726	1.36352e-05	0.00291451	-	Regakine-1	GO:0002548,GO:0005615,GO:0006954,GO:0007186,GO:0008009,GO:0008201,GO:0030593,GO:0043547,GO:0048020,GO:0048247,GO:0050729,GO:0070098,GO:0070374,GO:0071346,GO:0071347,GO:0071356	monocyte chemotaxis|extracellular space|inflammatory response|G protein-coupled receptor signaling pathway|chemokine activity|heparin binding|neutrophil chemotaxis|positive regulation of GTPase activity|CCR chemokine receptor binding|lymphocyte chemotaxis|positive regulation of inflammatory response|chemokine-mediated signaling pathway|positive regulation of ERK1 and ERK2 cascade|cellular respons…	-	-
LHX4	0	1.03335	2.00365	23.3417	25.112	15.332	1.01233	21.2619	-4.36883	2.15877e-05	0.00420549	Lhx4	LIM/homeobox protein Lhx4	GO:0001890,GO:0005622,GO:0005654,GO:0008045,GO:0008327,GO:0009887,GO:0021526,GO:0043066,GO:0043565,GO:0045944,GO:0046872	placenta development|intracellular|nucleoplasm|motor neuron axon guidance|methyl-CpG binding|animal organ morphogenesis|medial motor column neuron differentiation|negative regulation of apoptotic process|sequence-specific DNA binding|positive regulation of transcription by RNA polymerase II|metal ion binding	-	-
DNASE1L3	35.2047	24.8004	16.0292	75.8605	109.749	71.8686	25.3448	85.826	-1.76358	2.19037e-05	0.00421372	DNASE1L3	Deoxyribonuclease gamma	GO:0000737,GO:0002283,GO:0002673,GO:0003677,GO:0004530,GO:0004536,GO:0005509,GO:0005576,GO:0005634,GO:0005783,GO:0006259,GO:0006308,GO:0006309,GO:0010623,GO:0070948	DNA catabolic process, endonucleolytic|neutrophil activation involved in immune response|regulation of acute inflammatory response|DNA binding|deoxyribonuclease I activity|deoxyribonuclease activity|calcium ion binding|extracellular region|nucleus|endoplasmic reticulum|DNA metabolic process|DNA catabolic process|apoptotic DNA fragmentation|programmed cell death involved in cell development|regula…	-	-
C3AR1	70.4093	90.9349	65.1187	135.187	203.686	217.522	75.4876	185.465	-1.2973	2.30446e-05	0.00437847	C3AR1	C3a anaphylatoxin chemotactic receptor	-	-	path:bom04080,path:bom04610,path:bom05150	Neuroactive ligand-receptor interaction|Complement and coagulation cascades|Staphylococcus aureus infection
CTSS	466.195	415.407	394.719	709.976	868.69	1255.31	425.441	944.657	-1.15096	2.43758e-05	0.00441358	CTSS	Cathepsin S	GO:0001968,GO:0002250,GO:0004197,GO:0005518,GO:0005615,GO:0005764,GO:0010447,GO:0016485,GO:0030574,GO:0034769,GO:0043236,GO:0043394,GO:0048002,GO:0051603,GO:0097067,GO:2001259	fibronectin binding|adaptive immune response|cysteine-type endopeptidase activity|collagen binding|extracellular space|lysosome|response to acidic pH|protein processing|collagen catabolic process|basement membrane disassembly|laminin binding|proteoglycan binding|antigen processing and presentation of peptide antigen|proteolysis involved in cellular protein catabolic process|cellular response to t…	path:bom04142,path:bom04145,path:bom04210,path:bom04612,path:bom05152	Lysosome|Phagosome|Apoptosis|Antigen processing and presentation|Tuberculosis
SLC5A9	52.2736	37.2007	83.1515	224.664	225.078	128.405	57.5419	192.716	-1.74273	2.45129e-05	0.00441358	SLC5A9	Sodium/glucose cotransporter 4	GO:0005362,GO:0005886,GO:0008645,GO:0016021,GO:0070062	low-affinity glucose:sodium symporter activity|plasma membrane|hexose transmembrane transport|integral component of membrane|extracellular exosome	-	-
TMPRSS4	49.0732	13.4336	78.1424	400.699	166.483	287.475	46.883	284.886	-2.60243	2.46633e-05	0.00441358	TMPRSS4	Transmembrane protease serine 4	-	-	path:bom05164	Influenza A
CLDN17	1.06681	10.3335	45.0821	219.801	218.568	276.934	18.8275	238.434	-3.65931	2.62896e-05	0.00465053	CLDN17	Claudin-17	GO:0005198,GO:0005254,GO:0005886,GO:0005923,GO:0016338,GO:0034707,GO:0042802	structural molecule activity|chloride channel activity|plasma membrane|bicellular tight junction|calcium-independent cell-cell adhesion via plasma membrane cell-adhesion molecules|chloride channel complex|identical protein binding	path:bom04514,path:bom04530,path:bom04670,path:bom05160	Cell adhesion molecules (CAMs)|Tight junction|Leukocyte transendothelial migration|Hepatitis C
LOC102282753	18.1357	18.6003	106.193	320.948	306.925	393.84	47.6432	340.571	-2.83583	2.69737e-05	0.00465562	RNASE7	Ribonuclease 7	GO:0001530,GO:0003676,GO:0004519,GO:0004540,GO:0005576,GO:0005615,GO:0005737,GO:0019730,GO:0019731,GO:0042834,GO:0045087,GO:0050829,GO:0050830,GO:0050832,GO:0051673,GO:0061844	lipopolysaccharide binding|nucleic acid binding|endonuclease activity|ribonuclease activity|extracellular region|extracellular space|cytoplasm|antimicrobial humoral response|antibacterial humoral response|peptidoglycan binding|innate immune response|defense response to Gram-negative bacterium|defense response to Gram-positive bacterium|defense response to fungus|membrane disruption in other organ…	-	-
RNF39	369.116	726.446	575.048	1293.52	1222.12	1339.63	556.87	1285.09	-1.20627	2.72258e-05	0.00465562	RNF39	RING finger protein 39	GO:0005737,GO:0046872	cytoplasm|metal ion binding	-	-
SLC4A5	21.3362	21.7004	43.0785	126.434	82.7767	84.3259	28.705	97.8455	-1.76597	2.94981e-05	0.00493452	SLC4A5	Electrogenic sodium bicarbonate cotransporter 4	GO:0002064,GO:0003014,GO:0003073,GO:0005452,GO:0005886,GO:0005887,GO:0008510,GO:0010468,GO:0015301,GO:0015701,GO:0016021,GO:0016324,GO:0033326,GO:0048311,GO:0051453,GO:0060041	epithelial cell development|renal system process|regulation of systemic arterial blood pressure|inorganic anion exchanger activity|plasma membrane|integral component of plasma membrane|sodium:bicarbonate symporter activity|regulation of gene expression|anion:anion antiporter activity|bicarbonate transport|integral component of membrane|apical plasma membrane|cerebrospinal fluid secretion|mitochon…	path:bom04976	Bile secretion
GPNMB	925.989	734.713	1812.3	3152.1	3182.72	3741.96	1157.67	3358.93	-1.53668	3.42476e-05	0.00566742	GPNMB	Transmembrane glycoprotein NMB	-	-	-	-
SHROOM2	199.493	159.136	244.445	399.726	362.729	509.788	201.025	424.081	-1.07656	4.38326e-05	0.00698451	SHROOM2	Protein Shroom2	GO:0002089,GO:0003779,GO:0005856,GO:0005874,GO:0005886,GO:0005912,GO:0005913,GO:0005923,GO:0007015,GO:0007420,GO:0008013,GO:0008057,GO:0015280,GO:0016324,GO:0016477,GO:0030036,GO:0030864,GO:0032401,GO:0032438,GO:0043010,GO:0043296,GO:0043482,GO:0043583,GO:0045176,GO:0048593,GO:0051015,GO:0070062	lens morphogenesis in camera-type eye|actin binding|cytoskeleton|microtubule|plasma membrane|adherens junction|cell-cell adherens junction|bicellular tight junction|actin filament organization|brain development|beta-catenin binding|eye pigment granule organization|ligand-gated sodium channel activity|apical plasma membrane|cell migration|actin cytoskeleton organization|cortical actin cytoskeleton…	-	-
KLK9	13.8685	3.10006	39.0712	117.681	119.05	237.646	18.6799	158.125	-3.07893	4.40219e-05	0.00698451	KLK9	Kallikrein-9	GO:0004252,GO:0005576,GO:0030141	serine-type endopeptidase activity|extracellular region|secretory granule	-	-
ABCB11	3.20042	13.4336	9.01643	23.3417	73.4759	117.865	8.55014	71.5607	-3.06264	5.18919e-05	0.00785379	ABCB11	Bile salt export pump	-	-	path:bom01522,path:bom02010,path:bom04976,path:bom04979	Endocrine resistance|ABC transporters|Bile secretion|Cholesterol metabolism
NT5C3A	221.896	217.004	512.935	847.108	972.859	1003.29	317.278	941.084	-1.56818	5.46453e-05	0.00815082	NT5C3A	Cytosolic 5'-nucleotidase 3A	GO:0000166,GO:0000215,GO:0000287,GO:0005737,GO:0005783,GO:0005829,GO:0006213,GO:0008253,GO:0009117,GO:0046085,GO:0046135,GO:0051607	nucleotide binding|tRNA 2'-phosphotransferase activity|magnesium ion binding|cytoplasm|endoplasmic reticulum|cytosol|pyrimidine nucleoside metabolic process|5'-nucleotidase activity|nucleotide metabolic process|adenosine metabolic process|pyrimidine nucleoside catabolic process|defense response to virus	path:bom00230,path:bom00240,path:bom00760	Purine metabolism|Pyrimidine metabolism|Nicotinate and nicotinamide metabolism
C4A	690.225	634.478	432.789	1269.2	1000.76	1497.74	585.83	1255.9	-1.10034	6.34257e-05	0.0092087	C4A	Complement C4-A	-	-	path:bom04610,path:bom05133,path:bom05150,path:bom05322	Complement and coagulation cascades|Pertussis|Staphylococcus aureus infection|Systemic lupus erythematosus
KRT78	4676.89	3239.56	8482.46	12869	15640.1	22822.6	5466.3	17110.6	-1.64624	7.28641e-05	0.010053	KRT78	Keratin, type II cytoskeletal 78	GO:0005198,GO:0045095	structural molecule activity|keratin filament	-	-
GARNL3	96.0127	89.9016	67.1223	172.145	154.392	230.938	84.3455	185.825	-1.14038	8.06117e-05	0.010788	GARNL3	GTPase-activating Rap/Ran-GAP domain-like protein 3	GO:0005096,GO:0043231,GO:0051056	GTPase activator activity|intracellular membrane-bounded organelle|regulation of small GTPase mediated signal transduction	-	-
IFNAR2	190.959	151.903	136.248	373.467	254.841	355.51	159.703	327.939	-1.03843	8.31578e-05	0.0109567	IFNAR2	Interferon alpha/beta receptor 2	GO:0004905,GO:0005886,GO:0005887,GO:0019221,GO:0035455,GO:0035456,GO:0051607,GO:0060337	type I interferon receptor activity|plasma membrane|integral component of plasma membrane|cytokine-mediated signaling pathway|response to interferon-alpha|response to interferon-beta|defense response to virus|type I interferon signaling pathway	path:bom04060,path:bom04151,path:bom04217,path:bom04380,path:bom04620,path:bom04621,path:bom04630,path:bom04650,path:bom05160,path:bom05162,path:bom05164,path:bom05165,path:bom05167,path:bom05168,path:bom05169,path:bom05200	Cytokine-cytokine receptor interaction|PI3K-Akt signaling pathway|Necroptosis|Osteoclast differentiation|Toll-like receptor signaling pathway|NOD-like receptor signaling pathway|Jak-STAT signaling pathway|Natural killer cell mediated cytotoxicity|Hepatitis C|Measles|Influenza A|Human papillomavirus infection|Kaposi sarcoma-associated herpesvirus infection|Herpes simplex virus 1 infection|Epstein-…
TLR7	27.737	23.7671	33.0602	61.2719	77.1962	131.28	28.1881	89.9161	-1.6728	8.3642e-05	0.0109567	TLR7	Toll-like receptor 7	GO:0000139,GO:0001774,GO:0001932,GO:0002224,GO:0002755,GO:0003725,GO:0003727,GO:0004888,GO:0005737,GO:0005764,GO:0005768,GO:0005783,GO:0005789,GO:0005886,GO:0006955,GO:0007249,GO:0007252,GO:0008144,GO:0008329,GO:0010008,GO:0016021,GO:0032009,GO:0032722,GO:0032755,GO:0032757,GO:0034154,GO:0034162,GO:0035197,GO:0036020,GO:0043235,GO:0045078,GO:0045087,GO:0045356,GO:0045359,GO:0045416,GO:0050729,GO:…	Golgi membrane|microglial cell activation|regulation of protein phosphorylation|toll-like receptor signaling pathway|MyD88-dependent toll-like receptor signaling pathway|double-stranded RNA binding|single-stranded RNA binding|transmembrane signaling receptor activity|cytoplasm|lysosome|endosome|endoplasmic reticulum|endoplasmic reticulum membrane|plasma membrane|immune response|I-kappaB kinase/NF…	path:bom04620,path:bom05162,path:bom05164	Toll-like receptor signaling pathway|Measles|Influenza A
PARD6B	137.618	155.003	247.451	429.876	433.415	349.761	180.024	404.351	-1.16663	8.40084e-05	0.0109567	PARD6B	Partitioning defective 6 homolog beta	GO:0005080,GO:0005634,GO:0005829,GO:0005886,GO:0005923,GO:0005938,GO:0007043,GO:0007098,GO:0007163,GO:0007409,GO:0016324,GO:0017048,GO:0030334,GO:0032991,GO:0051301,GO:0060341,GO:0065003,GO:0070062,GO:0070830	protein kinase C binding|nucleus|cytosol|plasma membrane|bicellular tight junction|cell cortex|cell-cell junction assembly|centrosome cycle|establishment or maintenance of cell polarity|axonogenesis|apical plasma membrane|Rho GTPase binding|regulation of cell migration|protein-containing complex|cell division|regulation of cellular localization|protein-containing complex assembly|extracellular ex…	path:bom04015,path:bom04144,path:bom04360,path:bom04390,path:bom04530,path:bom05165	Rap1 signaling pathway|Endocytosis|Axon guidance|Hippo signaling pathway|Tight junction|Human papillomavirus infection
LOC102286301	155.754	324.472	130.237	440.574	761.732	735.935	203.488	646.08	-1.66689	9.70157e-05	0.0122383	BRN	Brain ribonuclease	GO:0003676,GO:0004519,GO:0004540,GO:0005576	nucleic acid binding|endonuclease activity|ribonuclease activity|extracellular region	-	-
LOC102266646	5.33404	1.03335	2.00365	18.4788	36.2729	19.165	2.79035	24.6389	-3.15411	9.85964e-05	0.0123366	CPA6	Carboxypeptidase A6	GO:0004181,GO:0005615,GO:0006508,GO:0008270	metallocarboxypeptidase activity|extracellular space|proteolysis|zinc ion binding	-	-
GATSL2	139.752	232.504	174.318	361.796	417.604	330.596	182.191	369.998	-1.02185	0.000118015	0.0144147	CASTOR2	Cytosolic arginine sensor for mTORC1 subunit 2	GO:0005829,GO:0042802,GO:1902531,GO:1903577,GO:1904262	cytosol|identical protein binding|regulation of intracellular signal transduction|cellular response to L-arginine|negative regulation of TORC1 signaling	path:bom04150	mTOR signaling pathway
CDHR2	7.46765	11.3669	11.0201	24.3142	45.5737	68.0356	9.95153	45.9745	-2.20617	0.000123975	0.0146767	CDHR2	Cadherin-related family member 2	-	-	-	-
P2RY2	82.1442	66.1345	185.338	312.195	321.806	371.8	111.205	335.267	-1.59112	0.000181753	0.0204173	P2RY2	P2Y purinoceptor 2	GO:0005886,GO:0005887,GO:0006873,GO:0007186,GO:0007200,GO:0038023,GO:0045028,GO:0070257,GO:0071318,GO:0097746	plasma membrane|integral component of plasma membrane|cellular ion homeostasis|G protein-coupled receptor signaling pathway|phospholipase C-activating G protein-coupled receptor signaling pathway|signaling receptor activity|G protein-coupled purinergic nucleotide receptor activity|positive regulation of mucus secretion|cellular response to ATP|regulation of blood vessel diameter	path:bom04080,path:bom04750	Neuroactive ligand-receptor interaction|Inflammatory mediator regulation of TRP channels
GABRA1	7.46765	3.10006	4.0073	27.232	97.6579	15.332	4.85834	46.7406	-3.27055	0.000185107	0.0206435	GABRA1	Gamma-aminobutyric acid receptor subunit alpha-1	GO:0004890,GO:0005237,GO:0005254,GO:0005887,GO:0007165,GO:0007214,GO:0007268,GO:0022851,GO:0030054,GO:0030659,GO:0032590,GO:0034220,GO:0034707,GO:0042391,GO:0043005,GO:0045202,GO:0045211,GO:0050877,GO:0051932,GO:0060078,GO:0098794,GO:0098982,GO:1902476,GO:1902711,GO:1904315	GABA-A receptor activity|inhibitory extracellular ligand-gated ion channel activity|chloride channel activity|integral component of plasma membrane|signal transduction|gamma-aminobutyric acid signaling pathway|chemical synaptic transmission|GABA-gated chloride ion channel activity|cell junction|cytoplasmic vesicle membrane|dendrite membrane|ion transmembrane transport|chloride channel complex|reg…	path:bom04080,path:bom04723,path:bom04727,path:bom04742,path:bom05032,path:bom05033	Neuroactive ligand-receptor interaction|Retrograde endocannabinoid signaling|GABAergic synapse|Taste transduction|Morphine addiction|Nicotine addiction
GSDMC	245.366	162.236	435.794	886.984	571.996	1818.76	281.132	1092.58	-1.95821	0.000206084	0.0226407	GSDMC	Gasdermin-C	GO:0001786,GO:0005546,GO:0005737,GO:0005739,GO:0005815,GO:0005829,GO:0005886,GO:0070269,GO:0070273	phosphatidylserine binding|phosphatidylinositol-4,5-bisphosphate binding|cytoplasm|mitochondrion|microtubule organizing center|cytosol|plasma membrane|pyroptosis|phosphatidylinositol-4-phosphate binding	-	-
LOC102278257	5.33404	4.13341	10.0183	23.3417	26.9722	49.8289	6.49523	33.3809	-2.35669	0.000208129	0.0226407	CYP27B1	25-hydroxyvitamin D-1 alpha hydroxylase, mitochondrial	-	-	path:bom00100,path:bom04928,path:bom05152	Steroid biosynthesis|Parathyroid hormone synthesis, secretion and action|Tuberculosis
MRC1	166.422	339.973	170.31	430.848	647.332	762.766	225.568	613.649	-1.44387	0.000208449	0.0226407	MRC1	Macrophage mannose receptor 1	-	-	path:bom04145,path:bom05152	Phagosome|Tuberculosis
HOPX	261.368	261.438	622.134	966.735	1213.75	1004.24	381.646	1061.58	-1.47559	0.0002089	0.0226407	HOPX	Homeodomain-only protein	GO:0000122,GO:0001829,GO:0003677,GO:0005634,GO:0005737,GO:0007507,GO:0008016,GO:0016575,GO:0043393,GO:0043415,GO:0048286,GO:0051155	negative regulation of transcription by RNA polymerase II|trophectodermal cell differentiation|DNA binding|nucleus|cytoplasm|heart development|regulation of heart contraction|histone deacetylation|regulation of protein binding|positive regulation of skeletal muscle tissue regeneration|lung alveolus development|positive regulation of striated muscle cell differentiation	-	-
TNF	14.9353	7.23346	13.0237	40.8479	37.203	35.4552	11.7308	37.8354	-1.69049	0.000214883	0.0228599	TNF	Tumor necrosis factor	GO:0000060,GO:0000122,GO:0000185,GO:0000187,GO:0001891,GO:0001934,GO:0001937,GO:0002020,GO:0002439,GO:0002532,GO:0002740,GO:0002876,GO:0002925,GO:0005125,GO:0005164,GO:0005615,GO:0005887,GO:0006006,GO:0006919,GO:0006959,GO:0007254,GO:0008625,GO:0008630,GO:0009615,GO:0009897,GO:0010693,GO:0010756,GO:0030198,GO:0030316,GO:0030730,GO:0030866,GO:0031622,GO:0031663,GO:0032715,GO:0032729,GO:0032755,GO:…	protein import into nucleus, translocation|negative regulation of transcription by RNA polymerase II|activation of MAPKKK activity|activation of MAPK activity|phagocytic cup|positive regulation of protein phosphorylation|negative regulation of endothelial cell proliferation|protease binding|chronic inflammatory response to antigenic stimulus|production of molecular mediator involved in inflammato…	path:bom01523,path:bom04010,path:bom04060,path:bom04061,path:bom04064,path:bom04071,path:bom04150,path:bom04210,path:bom04217,path:bom04350,path:bom04380,path:bom04612,path:bom04620,path:bom04621,path:bom04622,path:bom04625,path:bom04640,path:bom04650,path:bom04657,path:bom04660,path:bom04664,path:bom04668,path:bom04920,path:bom04930,path:bom04931,path:bom04932,path:bom04933,path:bom04940,path:bo…	Antifolate resistance|MAPK signaling pathway|Cytokine-cytokine receptor interaction|Viral protein interaction with cytokine and cytokine receptor|NF-kappa B signaling pathway|Sphingolipid signaling pathway|mTOR signaling pathway|Apoptosis|Necroptosis|TGF-beta signaling pathway|Osteoclast differentiation|Antigen processing and presentation|Toll-like receptor signaling pathway|NOD-like receptor sig…
MARCO	0	2.0667	0	3.89028	76.2662	25.8727	0.688901	35.3431	-5.68141	0.000226907	0.0235953	MARCO	Macrophage receptor MARCO	GO:0001540,GO:0001664,GO:0001934,GO:0004888,GO:0005044,GO:0005581,GO:0005622,GO:0005886,GO:0005887,GO:0006897,GO:0006898,GO:0007166,GO:0007193,GO:0008329,GO:0030666,GO:0043277,GO:0045087,GO:0070374,GO:0097242	amyloid-beta binding|G protein-coupled receptor binding|positive regulation of protein phosphorylation|transmembrane signaling receptor activity|scavenger receptor activity|collagen trimer|intracellular|plasma membrane|integral component of plasma membrane|endocytosis|receptor-mediated endocytosis|cell surface receptor signaling pathway|adenylate cyclase-inhibiting G protein-coupled receptor sign…	path:bom04145	Phagosome
PRSS27	188.825	134.336	487.889	937.557	849.159	972.622	270.35	919.779	-1.76608	0.0002471	0.0251758	Prss27	Serine protease 27	GO:0004252,GO:0005576,GO:0005886,GO:0019897,GO:0046658	serine-type endopeptidase activity|extracellular region|plasma membrane|extrinsic component of plasma membrane|anchored component of plasma membrane	-	-
FBXO2	28.8038	18.6003	41.0748	81.6959	66.0353	110.199	29.493	85.9766	-1.54175	0.00025327	0.0252278	FBXO2	F-box only protein 2	GO:0005783,GO:0005829,GO:0006516,GO:0016567,GO:0019005,GO:0030246,GO:0031090,GO:0031146	endoplasmic reticulum|cytosol|glycoprotein catabolic process|protein ubiquitination|SCF ubiquitin ligase complex|carbohydrate binding|organelle membrane|SCF-dependent proteasomal ubiquitin-dependent protein catabolic process	path:bom04120,path:bom04141	Ubiquitin mediated proteolysis|Protein processing in endoplasmic reticulum
DUSP5	45.8727	18.6003	77.1406	248.005	132.071	167.693	47.2045	182.59	-1.95044	0.000270093	0.026143	DUSP5	Dual specificity protein phosphatase 5	GO:0000165,GO:0000187,GO:0000188,GO:0004725,GO:0005634,GO:0005654,GO:0005737,GO:0006470,GO:0008138,GO:0016311,GO:0016791,GO:0017017,GO:0035335,GO:0035970	MAPK cascade|activation of MAPK activity|inactivation of MAPK activity|protein tyrosine phosphatase activity|nucleus|nucleoplasm|cytoplasm|protein dephosphorylation|protein tyrosine/serine/threonine phosphatase activity|dephosphorylation|phosphatase activity|MAP kinase tyrosine/serine/threonine phosphatase activity|peptidyl-tyrosine dephosphorylation|peptidyl-threonine dephosphorylation	path:bom04010	MAPK signaling pathway
TP53INP2	40.5387	53.7343	70.1278	110.873	117.189	118.823	54.8003	115.628	-1.07506	0.000274228	0.0263773	Tp53inp2	Tumor protein p53-inducible nuclear protein 2	GO:0000045,GO:0001649,GO:0001894,GO:0005634,GO:0005776,GO:0005829,GO:0006511,GO:0010508,GO:0016236,GO:0016605,GO:0031410,GO:0043130,GO:0045893,GO:1903828	autophagosome assembly|osteoblast differentiation|tissue homeostasis|nucleus|autophagosome|cytosol|ubiquitin-dependent protein catabolic process|positive regulation of autophagy|macroautophagy|PML body|cytoplasmic vesicle|ubiquitin binding|positive regulation of transcription, DNA-templated|negative regulation of cellular protein localization	path:bom04140	Autophagy - animal
LOC102277645	84.2778	37.2007	30.0548	100.175	250.19	232.854	50.5111	194.406	-1.94615	0.000282974	0.0270495	GBP1	Guanylate-binding protein 1	GO:0000139,GO:0003924,GO:0005525,GO:0005576,GO:0005886,GO:0042742,GO:0051607	Golgi membrane|GTPase activity|GTP binding|extracellular region|plasma membrane|defense response to bacterium|defense response to virus	path:bom04621	NOD-like receptor signaling pathway
LOC106701159	50.14	24.8004	22.0402	74.8879	161.833	93.9083	32.3269	110.21	-1.77221	0.00030477	0.0282555	-	-	-	-	-	-
ATG9B	459.794	428.841	780.422	1203.07	1386.74	1007.12	556.352	1198.98	-1.10753	0.000312894	0.0284569	ATG9B	Autophagy-related protein 9B	GO:0000045,GO:0000407,GO:0000421,GO:0000422,GO:0005776,GO:0016021,GO:0031410,GO:0034497,GO:0044805	autophagosome assembly|phagophore assembly site|autophagosome membrane|autophagy of mitochondrion|autophagosome|integral component of membrane|cytoplasmic vesicle|protein localization to phagophore assembly site|late nucleophagy	path:bom04136,path:bom04137,path:bom04140	Autophagy - other|Mitophagy - animal|Autophagy - animal
LOC106701036	2833.44	2193.81	6598.02	9576.9	12548.6	12354.7	3875.09	11493.4	-1.56848	0.000320993	0.0288894	-	-	-	-	-	-
SLC6A12	6.40085	4.13341	0	13.616	39.0632	63.2444	3.51142	38.6412	-3.47033	0.000334228	0.0299056	SLC6A12	Sodium- and chloride-dependent betaine transporter	GO:0005332,GO:0005886,GO:0005887,GO:0042165,GO:0043005	gamma-aminobutyric acid:sodium symporter activity|plasma membrane|integral component of plasma membrane|neurotransmitter binding|neuron projection	path:bom04721,path:bom04727	Synaptic vesicle cycle|GABAergic synapse
NAIP	40.5387	29.9672	34.0621	104.065	58.5947	98.6996	34.856	87.1198	-1.32163	0.00035386	0.0311194	NAIP	Baculoviral IAP repeat-containing protein 1	GO:0005524,GO:0005737,GO:0006954,GO:0007399,GO:0016323,GO:0043027,GO:0043066,GO:0043154,GO:0043524,GO:0045087,GO:0046872	ATP binding|cytoplasm|inflammatory response|nervous system development|basolateral plasma membrane|cysteine-type endopeptidase inhibitor activity involved in apoptotic process|negative regulation of apoptotic process|negative regulation of cysteine-type endopeptidase activity involved in apoptotic process|negative regulation of neuron apoptotic process|innate immune response|metal ion binding	path:bom04621,path:bom05134	NOD-like receptor signaling pathway|Legionellosis
LOC102280288	593.145	572.477	381.695	1105.81	802.655	1478.58	515.772	1129.01	-1.13038	0.000369279	0.0321908	C4A	Complement C4-A	-	-	path:bom04610,path:bom05133,path:bom05150,path:bom05322	Complement and coagulation cascades|Pertussis|Staphylococcus aureus infection|Systemic lupus erythematosus
CDSN	1.06681	4.13341	30.0548	31.1222	162.763	303.765	11.7517	165.883	-3.81558	0.000401005	0.0344775	CDSN	Corneodesmosin	GO:0005576,GO:0042803,GO:0043589,GO:0098609	extracellular region|protein homodimerization activity|skin morphogenesis|cell-cell adhesion	-	-
ENDOD1	1757.03	1489.06	3254.93	5147.81	4977.76	4636.96	2167.01	4920.85	-1.18314	0.000408626	0.0349375	ENDOD1	Endonuclease domain-containing 1 protein	GO:0002576,GO:0003676,GO:0004519,GO:0005576,GO:0005829,GO:0016020,GO:0046872,GO:0070062	platelet degranulation|nucleic acid binding|endonuclease activity|extracellular region|cytosol|membrane|metal ion binding|extracellular exosome	-	-
IGF2BP3	1.06681	2.0667	1.00183	10.6983	13.9511	19.165	1.37845	14.6048	-3.40607	0.000424895	0.0360939	IGF2BP3	Insulin-like growth factor 2 mRNA-binding protein 3	GO:0003723,GO:0003730,GO:0005634,GO:0005737,GO:0005829,GO:0006412,GO:0009653,GO:0017148,GO:0042035,GO:0043488,GO:0045182,GO:0048027,GO:0051028	RNA binding|mRNA 3'-UTR binding|nucleus|cytoplasm|cytosol|translation|anatomical structure morphogenesis|negative regulation of translation|regulation of cytokine biosynthetic process|regulation of mRNA stability|translation regulator activity|mRNA 5'-UTR binding|mRNA transport	-	-
SOWAHB	90.6787	70.2679	225.411	488.23	374.82	351.677	128.786	404.909	-1.65182	0.000454261	0.0371866	SOWAHB	Ankyrin repeat domain-containing protein SOWAHB	-	-	-	-
LOC102283173	4.26723	3.10006	13.0237	21.3965	20.4617	218.481	6.79701	86.7796	-3.67091	0.000463013	0.0377025	IGHV4-59	Immunoglobulin heavy variable 4-59	GO:0003823,GO:0004252,GO:0005576,GO:0005886,GO:0006898,GO:0006910,GO:0006911,GO:0006955,GO:0006956,GO:0006958,GO:0009897,GO:0030449,GO:0034987,GO:0038095,GO:0038096,GO:0042571,GO:0042742,GO:0045087,GO:0050776,GO:0050853,GO:0050871,GO:0050900	antigen binding|serine-type endopeptidase activity|extracellular region|plasma membrane|receptor-mediated endocytosis|phagocytosis, recognition|phagocytosis, engulfment|immune response|complement activation|complement activation, classical pathway|external side of plasma membrane|regulation of complement activation|immunoglobulin receptor binding|Fc-epsilon receptor signaling pathway|Fc-gamma rec…	-	-
ADA	266.702	196.337	494.902	1202.1	1395.11	520.329	319.314	1039.18	-1.70222	0.000467188	0.0378423	ADA	Adenosine deaminase	-	-	path:bom00230,path:bom05340	Purine metabolism|Primary immunodeficiency
LOC102269605	35.2047	36.1673	54.0986	76.833	100.448	96.7831	41.8235	91.3547	-1.12552	0.000481284	0.0383921	ABCA1	ATP-binding cassette sub-family A member 1	-	-	-	-
LOC102267854	417.122	381.307	311.568	801.398	518.982	995.62	369.999	772	-1.06117	0.000495203	0.0389659	C4	Complement C4 (Fragments)	GO:0005615,GO:0006954,GO:0006958,GO:0030054,GO:0030424,GO:0030425,GO:0045087,GO:0045202	extracellular space|inflammatory response|complement activation, classical pathway|cell junction|axon|dendrite|innate immune response|synapse	path:bom04610,path:bom05133,path:bom05150,path:bom05322	Complement and coagulation cascades|Pertussis|Staphylococcus aureus infection|Systemic lupus erythematosus
ACKR4	86.4114	97.1351	115.21	156.584	190.665	256.811	99.5855	201.353	-1.01508	0.000496252	0.0389659	ACKR4	Atypical chemokine receptor 4	GO:0004950,GO:0005044,GO:0005769,GO:0006935,GO:0006955,GO:0007204,GO:0009897,GO:0016021,GO:0016493,GO:0019722,GO:0019956,GO:0019957,GO:0055037,GO:0060326	chemokine receptor activity|scavenger receptor activity|early endosome|chemotaxis|immune response|positive regulation of cytosolic calcium ion concentration|external side of plasma membrane|integral component of membrane|C-C chemokine receptor activity|calcium-mediated signaling|chemokine binding|C-C chemokine binding|recycling endosome|cell chemotaxis	path:bom04060,path:bom04061	Cytokine-cytokine receptor interaction|Viral protein interaction with cytokine and cytokine receptor
COL23A1	19.2025	16.5336	13.0237	37.9302	59.5248	39.2882	16.2533	45.5811	-1.49108	0.000552209	0.0412926	Col23a1	Collagen alpha-1(XXIII) chain	GO:0001525,GO:0001886,GO:0005201,GO:0005576,GO:0005581,GO:0005615,GO:0005886,GO:0008201,GO:0009986,GO:0016021,GO:0030020,GO:0030198,GO:0031012,GO:0042802,GO:0042803,GO:0062023,GO:0070207	angiogenesis|endothelial cell morphogenesis|extracellular matrix structural constituent|extracellular region|collagen trimer|extracellular space|plasma membrane|heparin binding|cell surface|integral component of membrane|extracellular matrix structural constituent conferring tensile strength|extracellular matrix organization|extracellular matrix|identical protein binding|protein homodimerization …	-	-
PTGES	124.817	71.3013	80.146	237.307	150.672	252.019	92.0879	213.333	-1.21267	0.000552714	0.0412926	PTGES	Prostaglandin E synthase	GO:0001516,GO:0004364,GO:0005641,GO:0005739,GO:0006749,GO:0008285,GO:0016021,GO:0043295,GO:0050220,GO:0055114,GO:0071347	prostaglandin biosynthetic process|glutathione transferase activity|nuclear envelope lumen|mitochondrion|glutathione metabolic process|negative regulation of cell proliferation|integral component of membrane|glutathione binding|prostaglandin-E synthase activity|oxidation-reduction process|cellular response to interleukin-1	path:bom00590	Arachidonic acid metabolism
SLC1A1	26.6702	15.5003	72.1314	88.5039	183.225	266.393	38.1006	179.374	-2.23361	0.000556405	0.0413675	SLC1A1	Excitatory amino acid transporter 3	GO:0005313,GO:0005314,GO:0005886,GO:0005887,GO:0015108,GO:0015501,GO:0015813,GO:0016324,GO:0033229,GO:0042883,GO:0046872,GO:0098712,GO:0140009,GO:1902476	L-glutamate transmembrane transporter activity|high-affinity glutamate transmembrane transporter activity|plasma membrane|integral component of plasma membrane|chloride transmembrane transporter activity|glutamate:sodium symporter activity|L-glutamate transmembrane transport|apical plasma membrane|cysteine transmembrane transporter activity|cysteine transport|metal ion binding|L-glutamate import …	path:bom04721,path:bom04724,path:bom04974	Synaptic vesicle cycle|Glutamatergic synapse|Protein digestion and absorption
RDH10	214.428	163.27	289.528	585.487	578.507	340.178	222.408	501.391	-1.17247	0.000563943	0.0415267	RDH10	Retinol dehydrogenase 10	GO:0001656,GO:0001701,GO:0002138,GO:0004745,GO:0005789,GO:0005811,GO:0007601,GO:0008406,GO:0014032,GO:0016021,GO:0031076,GO:0031090,GO:0035115,GO:0042574,GO:0043583,GO:0043584,GO:0048703,GO:0052650,GO:0060431,GO:0060449	metanephros development|in utero embryonic development|retinoic acid biosynthetic process|retinol dehydrogenase activity|endoplasmic reticulum membrane|lipid droplet|visual perception|gonad development|neural crest cell development|integral component of membrane|embryonic camera-type eye development|organelle membrane|embryonic forelimb morphogenesis|retinal metabolic process|ear development|nose…	path:bom00830	Retinol metabolism
SLC6A6	59.7412	120.902	62.1132	172.145	185.085	208.898	80.9189	188.709	-1.22155	0.000584935	0.0426811	SLC6A6	Sodium- and chloride-dependent taurine transporter	GO:0005328,GO:0005369,GO:0005886,GO:0005887,GO:0015734	neurotransmitter:sodium symporter activity|taurine:sodium symporter activity|plasma membrane|integral component of plasma membrane|taurine transport	-	-
NYAP2	17.0689	24.8004	16.0292	48.6285	63.2451	41.2047	19.2995	51.0261	-1.40364	0.000585167	0.0426811	NYAP2	Neuronal tyrosine-phosphorylated phosphoinositide-3-kinase adapter 2	GO:0005622,GO:0014065,GO:0048812	intracellular|phosphatidylinositol 3-kinase signaling|neuron projection morphogenesis	-	-
LOC102286134	3.20042	12.4002	5.00913	30.1497	26.0421	33.5387	6.86992	29.9102	-2.12011	0.000592655	0.0430039	ZNF845	Zinc finger protein 845	GO:0000981,GO:0003677,GO:0005634,GO:0046872	DNA-binding transcription factor activity, RNA polymerase II-specific|DNA binding|nucleus|metal ion binding	path:bom05168	Herpes simplex virus 1 infection
RARRES1	60.808	81.6348	65.1187	115.736	140.441	223.272	69.1872	159.816	-1.2077	0.000595181	0.0430039	RARRES1	Retinoic acid receptor responder protein 1	-	-	-	-
MARCKSL1	173.89	135.369	172.314	275.237	273.442	498.289	160.524	348.99	-1.12035	0.000680472	0.0480389	MARCKSL1	MARCKS-related protein	GO:0003779,GO:0005516,GO:0005737,GO:0005856,GO:0005886	actin binding|calmodulin binding|cytoplasm|cytoskeleton|plasma membrane	path:bom04666,path:bom05140	Fc gamma R-mediated phagocytosis|Leishmaniasis
IFNAR1	696.626	638.611	1534.8	2639.55	2076.86	2370.71	956.678	2362.37	-1.30399	0.000701464	0.0492947	IFNAR1	Interferon alpha/beta receptor 1	GO:0004905,GO:0005764,GO:0005770,GO:0005886,GO:0005887,GO:0019221,GO:0019962,GO:0032496,GO:0035457,GO:0060337	type I interferon receptor activity|lysosome|late endosome|plasma membrane|integral component of plasma membrane|cytokine-mediated signaling pathway|type I interferon binding|response to lipopolysaccharide|cellular response to interferon-alpha|type I interferon signaling pathway	path:bom04060,path:bom04151,path:bom04217,path:bom04380,path:bom04620,path:bom04621,path:bom04630,path:bom04650,path:bom05160,path:bom05161,path:bom05162,path:bom05164,path:bom05165,path:bom05167,path:bom05168,path:bom05169,path:bom05200	Cytokine-cytokine receptor interaction|PI3K-Akt signaling pathway|Necroptosis|Osteoclast differentiation|Toll-like receptor signaling pathway|NOD-like receptor signaling pathway|Jak-STAT signaling pathway|Natural killer cell mediated cytotoxicity|Hepatitis C|Hepatitis B|Measles|Influenza A|Human papillomavirus infection|Kaposi sarcoma-associated herpesvirus infection|Herpes simplex virus 1 infect…
