# Supplementary material for: Microbial Metagenomes and Host Transcriptomes Reveal the Dynamic Changes of Rumen Gene Expression, Microbial Colonization and Co-Regulation of Mineral Element Metabolism in Yaks from Birth to Adulthood
Source: Animals (Basel). 2024 Apr 30;14(9):1365. doi: 10.3390/ani14091365 (PMC11083404; doi:10.3390/ani14091365)
Supplement: Supplementary file 1 [file animals-14-01365-s001.zip › Table S9-The significantly enriched GO terms of differentially expressed genes in four consecutive groups.xls]

## Sheet: G20 dvs G1d
Category	GOID	Description	GeneRatio	BgRatio	pvalue	padj	geneID	geneName	Count	Up	Up_Gene_id	Down	Down_Gene_id
BP	GO:0098542	defense response to other organism	65/1018	312/12777	3.54698e-13	1.1035e-09	LOC102283503/LOC102285929/PGLYRP3/LOC102283231/MX2/LOC102282753/LOC102272875/ISG15/PGLYRP4/LOC102285769/MX1/LOC102283513/LOC102279439/IFI44L/NT5C3A/CHGA/PENK/RSAD2/PLAC8/LOC102265639/LOC102281707/LOC102283314/RNASEL/IL27RA/ACP5/NLRP1/LOC106701008/NOD2/BCL3/LOC102268707/LOC102279357/IL6/LOC102284049/DHX58/DDX58/IFIT3/LOC102281619/SERPINE1/LOC102269519/ABO/TLR5/LOC102283173/OAS2/LOC102273042/TKFC/N…	-/-/PGLYRP3/OAS3/MX2/RNASE7/-/ISG15/PGLYRP4/MPEG1/MX1/OAS1/HIST1H2BC/IFI44L/NT5C3A/CHGA/PENK/RSAD2/PLAC8/SIGLEC11/LBP/Fv1/RNASEL/IL27RA/ACP5/NLRP1/APOBEC3G/NOD2/BCL3/Adgrb1/IFI6/IL6/Bst2/DHX58/DDX58/IFIT3/GBP6/SERPINE1/CATHL1/Abo/TLR5/IGHV4-59/OAS2/IFIT1/TKFC/NOS2/Unc93b1/ZC3HAV1/IFI6/RNASE6/CXCL9/PGLYRP1/NT5C3A/CCDC88B/APOBEC1/SLFN11/DTX3L/GBP1/TLR8/CATHL2/CXCL10/HERC5/GBP1/RTP4/IGHV4-39	65	53	LOC102283503/LOC102285929/PGLYRP3/LOC102283231/MX2/LOC102282753/LOC102272875/ISG15/PGLYRP4/LOC102285769/MX1/LOC102283513/LOC102279439/IFI44L/NT5C3A/RSAD2/PLAC8/LOC102265639/LOC102281707/RNASEL/ACP5/NLRP1/NOD2/LOC102279357/LOC102284049/DHX58/DDX58/IFIT3/LOC102281619/ABO/TLR5/LOC102283173/OAS2/LOC102273042/TKFC/NOS2/UNC93B1/ZC3HAV1/IFI6/RNASE6/CXCL9/LOC102268405/CCDC88B/APOBEC1/LOC102274775/DTX3L/L…	12	CHGA/PENK/LOC102283314/IL27RA/LOC106701008/BCL3/LOC102268707/IL6/SERPINE1/LOC102269519/PGLYRP1/LOC102284955
BP	GO:0140014	mitotic nuclear division	53/1018	227/12777	5.26857e-13	1.1035e-09	CCNB1/KIF11/CENPE/KIF2C/KIF23/IGF2/NDC80/DLGAP5/NUSAP1/CDCA8/NCAPG/BIRC5/KIF4A/AURKA/TTK/UBE2C/CDC20/CCNF/CCNB2/SPAG5/RACGAP1/KIF22/CCNA2/KIFC1/NEK2/KIF18B/AURKB/TPX2/KIF20B/NUF2/KNTC1/SMC2/CDCA5/SGOL1/NCAPH/TOM1L1/ESPL1/GEN1/IL1A/BCCIP/RRS1/SMC4/PTTG1/GSG2/CCNB3/INCENP/KIF18A/TGFA/PRC1/CCND1/PPP2R2D/LOC102278697/KNSTRN	CCNB1/KIF11/CENPE/KIF2C/KIF23/IGF2/NDC80/DLGAP5/NUSAP1/CDCA8/NCAPG/BIRC5/KIF4B/AURKA/TTK/UBE2C/CDC20/CCNF/CCNB2/SPAG5/RACGAP1/KIF22/CCNA2/KIFC1/NEK2/KIF18B/AURKB/TPX2/KIF20B/NUF2/KNTC1/SMC2/CDCA5/SGO1/NCAPH/TOM1L1/ESPL1/GEN1/IL1A/BCCIP/RRS1/SMC4/PTTG1/HASPIN/CCNB3/INCENP/KIF18A/TGFA/PRC1/CCND1/Ppp2r2d/HSPA1A/KNSTRN	53	48	CCNB1/KIF11/CENPE/KIF2C/KIF23/NDC80/DLGAP5/NUSAP1/CDCA8/NCAPG/BIRC5/KIF4A/AURKA/TTK/UBE2C/CDC20/CCNF/CCNB2/SPAG5/RACGAP1/KIF22/CCNA2/KIFC1/NEK2/KIF18B/AURKB/TPX2/KIF20B/NUF2/KNTC1/SMC2/CDCA5/SGOL1/NCAPH/TOM1L1/ESPL1/GEN1/IL1A/SMC4/PTTG1/GSG2/CCNB3/INCENP/KIF18A/TGFA/PRC1/PPP2R2D/KNSTRN	5	IGF2/BCCIP/RRS1/CCND1/LOC102278697
BP	GO:0009617	response to bacterium	68/1018	344/12777	1.35957e-12	1.89841e-09	LOC102283503/LOC102285929/PGLYRP3/IL1RN/LOC102282753/LOC102272875/ISG15/CX3CR1/PGLYRP4/LOC102285769/IL36B/LOC102279439/HERC6/CHGA/PENK/PRDX3/CMPK2/IFI44/PLAC8/RPS6KA3/LOC102265639/LOC102281707/IL27RA/FER/ACP5/NLRP1/ADAMTS9/CCDC80/NOD2/BCL3/B2M/LOC102268707/FZD5/IL6/CCL5/DHX58/LOC102281619/ZFP36/SERPINE1/LOC102269519/ABO/TMEM255A/TLR5/LOC102264498/JUNB/NR1D1/TRIB1/LOC102283173/OAS2/LOC102277532/LP…	-/-/PGLYRP3/IL1RN/RNASE7/-/ISG15/CX3CR1/PGLYRP4/MPEG1/Il36b/HIST1H2BC/HERC6/CHGA/PENK/PRDX3/CMPK2/IFI44/PLAC8/Rps6ka3/SIGLEC11/LBP/IL27RA/Fer/ACP5/NLRP1/ADAMTS9/CCDC80/NOD2/BCL3/B2M/Adgrb1/FZD5/IL6/CCL5/DHX58/GBP6/ZFP36/SERPINE1/CATHL1/Abo/TMEM255A/TLR5/CCR5/JUNB/NR1D1/TRIB1/IGHV4-59/OAS2/LILRA2/LPL/NOS2/NEXN/TLR1/RNASE6/PTPN22/CXCL9/PGLYRP1/CEACAM20/SNCA/HLA-DRB1/GBP1/CATHL2/CXCL10/LY86/CD6/GBP1…	68	50	LOC102283503/LOC102285929/PGLYRP3/IL1RN/LOC102282753/LOC102272875/ISG15/CX3CR1/PGLYRP4/LOC102285769/IL36B/LOC102279439/HERC6/PRDX3/CMPK2/IFI44/PLAC8/RPS6KA3/LOC102265639/LOC102281707/FER/ACP5/NLRP1/CCDC80/NOD2/B2M/FZD5/CCL5/DHX58/LOC102281619/ABO/TLR5/LOC102264498/NR1D1/LOC102283173/OAS2/LOC102277532/NOS2/TLR1/RNASE6/PTPN22/CXCL9/CEACAM20/LOC102271117/LOC102277645/CXCL10/LY86/CD6/LOC102279350/LOC…	18	CHGA/PENK/IL27RA/ADAMTS9/BCL3/LOC102268707/IL6/ZFP36/SERPINE1/LOC102269519/TMEM255A/JUNB/TRIB1/LPL/NEXN/PGLYRP1/SNCA/LOC102284955
BP	GO:0016137	glycoside metabolic process	16/1018	26/12777	5.83259e-12	4.46846e-09	LOC102267279/LOC102269337/LOC102272308/LOC102271453/LOC102283454/CBR4/LOC102271037/LOC102269891/LOC102284481/LOC102267428/LOC102265481/GUSB/LOC102267155/KIAA1161/LOC102275834/LOC102272594	Akr7a2/-/-/-/-/CBR4/-/-/-/-/Akr7a2/GUSB/-/MYORG/GUSB/-	16	16	LOC102267279/LOC102269337/LOC102272308/LOC102271453/LOC102283454/CBR4/LOC102271037/LOC102269891/LOC102284481/LOC102267428/LOC102265481/GUSB/LOC102267155/KIAA1161/LOC102275834/LOC102272594	0
BP	GO:0030638	polyketide metabolic process	13/1018	17/12777	8.5337e-12	4.46846e-09	LOC102267279/LOC102269337/LOC102272308/LOC102271453/LOC102283454/CBR4/LOC102271037/LOC102269891/LOC102284481/LOC102267428/LOC102265481/LOC102267155/LOC102272594	Akr7a2/-/-/-/-/CBR4/-/-/-/-/Akr7a2/-/-	13	13	LOC102267279/LOC102269337/LOC102272308/LOC102271453/LOC102283454/CBR4/LOC102271037/LOC102269891/LOC102284481/LOC102267428/LOC102265481/LOC102267155/LOC102272594	0
BP	GO:0030647	aminoglycoside antibiotic metabolic process	13/1018	17/12777	8.5337e-12	4.46846e-09	LOC102267279/LOC102269337/LOC102272308/LOC102271453/LOC102283454/CBR4/LOC102271037/LOC102269891/LOC102284481/LOC102267428/LOC102265481/LOC102267155/LOC102272594	Akr7a2/-/-/-/-/CBR4/-/-/-/-/Akr7a2/-/-	13	13	LOC102267279/LOC102269337/LOC102272308/LOC102271453/LOC102283454/CBR4/LOC102271037/LOC102269891/LOC102284481/LOC102267428/LOC102265481/LOC102267155/LOC102272594	0
BP	GO:0044597	daunorubicin metabolic process	13/1018	17/12777	8.5337e-12	4.46846e-09	LOC102267279/LOC102269337/LOC102272308/LOC102271453/LOC102283454/CBR4/LOC102271037/LOC102269891/LOC102284481/LOC102267428/LOC102265481/LOC102267155/LOC102272594	Akr7a2/-/-/-/-/CBR4/-/-/-/-/Akr7a2/-/-	13	13	LOC102267279/LOC102269337/LOC102272308/LOC102271453/LOC102283454/CBR4/LOC102271037/LOC102269891/LOC102284481/LOC102267428/LOC102265481/LOC102267155/LOC102272594	0
BP	GO:0044598	doxorubicin metabolic process	13/1018	17/12777	8.5337e-12	4.46846e-09	LOC102267279/LOC102269337/LOC102272308/LOC102271453/LOC102283454/CBR4/LOC102271037/LOC102269891/LOC102284481/LOC102267428/LOC102265481/LOC102267155/LOC102272594	Akr7a2/-/-/-/-/CBR4/-/-/-/-/Akr7a2/-/-	13	13	LOC102267279/LOC102269337/LOC102272308/LOC102271453/LOC102283454/CBR4/LOC102271037/LOC102269891/LOC102284481/LOC102267428/LOC102265481/LOC102267155/LOC102272594	0
BP	GO:0000819	sister chromatid segregation	38/1018	145/12777	2.78875e-11	1.20189e-08	CCNB1/TOP2A/CENPE/KIF2C/KIF23/NDC80/DLGAP5/NUSAP1/CDCA8/NCAPG/BIRC5/KIF4A/TTK/CDC20/SPAG5/RACGAP1/KIF22/SGOL2/KIFC1/NEK2/KIF18B/AURKB/NUF2/SMC2/ESCO2/CDCA5/SGOL1/NCAPH/ESPL1/GEN1/RRS1/SMC4/PTTG1/GSG2/INCENP/KIF18A/PRC1/KNSTRN	CCNB1/TOP2A/CENPE/KIF2C/KIF23/NDC80/DLGAP5/NUSAP1/CDCA8/NCAPG/BIRC5/KIF4B/TTK/CDC20/SPAG5/RACGAP1/KIF22/SGO2/KIFC1/NEK2/KIF18B/AURKB/NUF2/SMC2/ESCO2/CDCA5/SGO1/NCAPH/ESPL1/GEN1/RRS1/SMC4/PTTG1/HASPIN/INCENP/KIF18A/PRC1/KNSTRN	38	37	CCNB1/TOP2A/CENPE/KIF2C/KIF23/NDC80/DLGAP5/NUSAP1/CDCA8/NCAPG/BIRC5/KIF4A/TTK/CDC20/SPAG5/RACGAP1/KIF22/SGOL2/KIFC1/NEK2/KIF18B/AURKB/NUF2/SMC2/ESCO2/CDCA5/SGOL1/NCAPH/ESPL1/GEN1/SMC4/PTTG1/GSG2/INCENP/KIF18A/PRC1/KNSTRN	1	RRS1
BP	GO:0000070	mitotic sister chromatid segregation	35/1018	126/12777	2.86915e-11	1.20189e-08	CCNB1/CENPE/KIF2C/KIF23/NDC80/DLGAP5/NUSAP1/CDCA8/NCAPG/BIRC5/KIF4A/TTK/CDC20/SPAG5/RACGAP1/KIF22/KIFC1/NEK2/KIF18B/AURKB/NUF2/SMC2/CDCA5/SGOL1/NCAPH/ESPL1/GEN1/RRS1/SMC4/PTTG1/GSG2/INCENP/KIF18A/PRC1/KNSTRN	CCNB1/CENPE/KIF2C/KIF23/NDC80/DLGAP5/NUSAP1/CDCA8/NCAPG/BIRC5/KIF4B/TTK/CDC20/SPAG5/RACGAP1/KIF22/KIFC1/NEK2/KIF18B/AURKB/NUF2/SMC2/CDCA5/SGO1/NCAPH/ESPL1/GEN1/RRS1/SMC4/PTTG1/HASPIN/INCENP/KIF18A/PRC1/KNSTRN	35	34	CCNB1/CENPE/KIF2C/KIF23/NDC80/DLGAP5/NUSAP1/CDCA8/NCAPG/BIRC5/KIF4A/TTK/CDC20/SPAG5/RACGAP1/KIF22/KIFC1/NEK2/KIF18B/AURKB/NUF2/SMC2/CDCA5/SGOL1/NCAPH/ESPL1/GEN1/SMC4/PTTG1/GSG2/INCENP/KIF18A/PRC1/KNSTRN	1	RRS1
BP	GO:0000280	nuclear division	60/1018	307/12777	4.81694e-11	1.83438e-08	CCNB1/KIF11/TOP2A/CENPE/KIF2C/KIF23/IGF2/NDC80/DLGAP5/NUSAP1/CDCA8/SPIRE2/NCAPG/BIRC5/KIF4A/AURKA/TTK/UBE2C/CDC20/CCNF/CCNB2/SPAG5/RACGAP1/KIF22/CCNA2/SGOL2/KIFC1/NEK2/KIF18B/AURKB/TPX2/KIF20B/NUF2/KNTC1/SMC2/CDCA5/SGOL1/NCAPH/TOM1L1/ESPL1/GEN1/IL1A/BCCIP/RRS1/SMC4/PTTG1/GSG2/CCNB3/INCENP/MND1/KIF18A/TGFA/PRC1/LOC102272258/MSH2/SEPT1/CCND1/PPP2R2D/LOC102278697/KNSTRN	CCNB1/KIF11/TOP2A/CENPE/KIF2C/KIF23/IGF2/NDC80/DLGAP5/NUSAP1/CDCA8/SPIRE2/NCAPG/BIRC5/KIF4B/AURKA/TTK/UBE2C/CDC20/CCNF/CCNB2/SPAG5/RACGAP1/KIF22/CCNA2/SGO2/KIFC1/NEK2/KIF18B/AURKB/TPX2/KIF20B/NUF2/KNTC1/SMC2/CDCA5/SGO1/NCAPH/TOM1L1/ESPL1/GEN1/IL1A/BCCIP/RRS1/SMC4/PTTG1/HASPIN/CCNB3/INCENP/MND1/KIF18A/TGFA/PRC1/CYP26B1/MSH2/SEPT1/CCND1/Ppp2r2d/HSPA1A/KNSTRN	60	54	CCNB1/KIF11/TOP2A/CENPE/KIF2C/KIF23/NDC80/DLGAP5/NUSAP1/CDCA8/SPIRE2/NCAPG/BIRC5/KIF4A/AURKA/TTK/UBE2C/CDC20/CCNF/CCNB2/SPAG5/RACGAP1/KIF22/CCNA2/SGOL2/KIFC1/NEK2/KIF18B/AURKB/TPX2/KIF20B/NUF2/KNTC1/SMC2/CDCA5/SGOL1/NCAPH/TOM1L1/ESPL1/GEN1/IL1A/SMC4/PTTG1/GSG2/CCNB3/INCENP/MND1/KIF18A/TGFA/PRC1/MSH2/SEPT1/PPP2R2D/KNSTRN	6	IGF2/BCCIP/RRS1/LOC102272258/CCND1/LOC102278697
BP	GO:0051301	cell division	80/1018	472/12777	5.52282e-11	1.92792e-08	ASPM/CCNB1/KIF11/TOP2A/PIK3CB/KIF20A/CENPE/KIF2C/KIF23/IGF2/NDC80/NUSAP1/CDCA8/CIT/SPIRE2/NCAPG/NEK6/BIRC5/KIF4A/AURKA/E2F8/UBE2C/CDC20/CCNF/CDK1/MIS18BP1/CCNB2/SPAG5/RACGAP1/CDCA2/FAM64A/SKA1/CCNA2/SGOL2/CDC25C/RAB11FIP3/KIFC1/NEK2/KIF18B/AURKB/MYC/RAB11FIP4/TPX2/KIF20B/LOC102281949/NUF2/KNTC1/MACC1/SMC2/GNL3/CEP55/CDCA5/SGOL1/NCAPH/SKA3/ESPL1/SPC24/IL1A/EVI2B/SMC4/OIP5/PTTG1/E2F7/CENPW/VEGFA/CC…	ASPM/CCNB1/KIF11/TOP2A/PIK3CB/KIF20A/CENPE/KIF2C/KIF23/IGF2/NDC80/NUSAP1/CDCA8/CIT/SPIRE2/NCAPG/NEK6/BIRC5/KIF4B/AURKA/E2F8/UBE2C/CDC20/CCNF/CDK1/MIS18BP1/CCNB2/SPAG5/RACGAP1/CDCA2/PIMREG/SKA1/CCNA2/SGO2/CDC25C/RAB11FIP3/KIFC1/NEK2/KIF18B/AURKB/MYC/RAB11FIP4/TPX2/KIF20B/CDCA3/NUF2/KNTC1/MACC1/SMC2/GNL3/CEP55/CDCA5/SGO1/NCAPH/SKA3/ESPL1/SPC24/IL1A/EVI2B/SMC4/OIP5/PTTG1/E2F7/CENPW/VEGFA/CCNB3/INCEN…	80	70	ASPM/CCNB1/KIF11/TOP2A/PIK3CB/KIF20A/CENPE/KIF2C/KIF23/NDC80/NUSAP1/CDCA8/CIT/SPIRE2/NCAPG/BIRC5/KIF4A/AURKA/E2F8/UBE2C/CDC20/CCNF/CDK1/MIS18BP1/CCNB2/SPAG5/RACGAP1/CDCA2/FAM64A/SKA1/CCNA2/SGOL2/CDC25C/KIFC1/NEK2/KIF18B/AURKB/RAB11FIP4/TPX2/KIF20B/LOC102281949/NUF2/KNTC1/MACC1/SMC2/CEP55/CDCA5/SGOL1/NCAPH/SKA3/ESPL1/SPC24/IL1A/EVI2B/SMC4/OIP5/PTTG1/E2F7/CENPW/CCNB3/INCENP/TGFA/PRC1/SEPT1/ERCC6L/P…	10	IGF2/NEK6/RAB11FIP3/MYC/GNL3/VEGFA/BRSK2/CCND1/FGF13/TGFB2
BP	GO:0048285	organelle fission	63/1018	345/12777	3.04036e-10	9.79698e-08	CCNB1/KIF11/TOP2A/CENPE/KIF2C/KIF23/IGF2/NDC80/DLGAP5/MX2/NUSAP1/CDCA8/SPIRE2/NCAPG/BIRC5/KIF4A/AURKA/TTK/UBE2C/MX1/CDC20/CCNF/CCNB2/SPAG5/RACGAP1/KIF22/CCNA2/SGOL2/MTFR2/KIFC1/NEK2/KIF18B/AURKB/TPX2/KIF20B/NUF2/KNTC1/SMC2/CDCA5/SGOL1/NCAPH/TOM1L1/ESPL1/GEN1/IL1A/BCCIP/RRS1/SMC4/PTTG1/GSG2/CCNB3/INCENP/MND1/KIF18A/TGFA/PRC1/LOC102272258/MSH2/SEPT1/CCND1/PPP2R2D/LOC102278697/KNSTRN	CCNB1/KIF11/TOP2A/CENPE/KIF2C/KIF23/IGF2/NDC80/DLGAP5/MX2/NUSAP1/CDCA8/SPIRE2/NCAPG/BIRC5/KIF4B/AURKA/TTK/UBE2C/MX1/CDC20/CCNF/CCNB2/SPAG5/RACGAP1/KIF22/CCNA2/SGO2/MTFR2/KIFC1/NEK2/KIF18B/AURKB/TPX2/KIF20B/NUF2/KNTC1/SMC2/CDCA5/SGO1/NCAPH/TOM1L1/ESPL1/GEN1/IL1A/BCCIP/RRS1/SMC4/PTTG1/HASPIN/CCNB3/INCENP/MND1/KIF18A/TGFA/PRC1/CYP26B1/MSH2/SEPT1/CCND1/Ppp2r2d/HSPA1A/KNSTRN	63	57	CCNB1/KIF11/TOP2A/CENPE/KIF2C/KIF23/NDC80/DLGAP5/MX2/NUSAP1/CDCA8/SPIRE2/NCAPG/BIRC5/KIF4A/AURKA/TTK/UBE2C/MX1/CDC20/CCNF/CCNB2/SPAG5/RACGAP1/KIF22/CCNA2/SGOL2/MTFR2/KIFC1/NEK2/KIF18B/AURKB/TPX2/KIF20B/NUF2/KNTC1/SMC2/CDCA5/SGOL1/NCAPH/TOM1L1/ESPL1/GEN1/IL1A/SMC4/PTTG1/GSG2/CCNB3/INCENP/MND1/KIF18A/TGFA/PRC1/MSH2/SEPT1/PPP2R2D/KNSTRN	6	IGF2/BCCIP/RRS1/LOC102272258/CCND1/LOC102278697
BP	GO:0001817	regulation of cytokine production	67/1018	389/12777	1.08252e-09	3.23905e-07	PGLYRP3/EGR1/IL1RN/CIDEA/ISG15/CX3CR1/PGLYRP4/IL36B/RSAD2/ISL1/CD3E/ZBP1/IGF2BP2/CD74/LOC102281707/IL27RA/ACP5/LY9/NLRP1/LOC102288304/NOD2/IL1A/BCL3/B2M/SASH3/FZD5/IL6/LOC102284049/RASGRP1/DHX58/DDX58/ACKR1/NCKAP1L/JPH4/PRKCQ/ZFP36/DDIT3/SERPINE1/S1PR3/TLR5/SLAMF6/HOMER2/CD40LG/CXCL17/LPL/TKFC/NOS2/UBASH3A/UNC93B1/TLR1/ZC3HAV1/TRAIP/PTPN22/C1QTNF3/C5AR2/NLRC3/TRPV4/CEACAM20/CCDC88B/LOC102271117/L…	PGLYRP3/EGR1/IL1RN/CIDEA/ISG15/CX3CR1/PGLYRP4/Il36b/RSAD2/Isl1/CD3E/ZBP1/IGF2BP2/CD74/LBP/IL27RA/ACP5/LY9/NLRP1/Ccr2/NOD2/IL1A/BCL3/B2M/SASH3/FZD5/IL6/Bst2/RASGRP1/DHX58/DDX58/ACKR1/NCKAP1L/Jph4/PRKCQ/ZFP36/DDIT3/SERPINE1/S1PR3/TLR5/SLAMF6/Homer2/CD40LG/CXCL17/LPL/TKFC/NOS2/Ubash3a/Unc93b1/TLR1/ZC3HAV1/TRAIP/PTPN22/C1QTNF3/C5AR2/NLRC3/TRPV4/CEACAM20/CCDC88B/HLA-DRB1/PYCARD/TLR8/HERC5/TBX21/SERPIN…	67	54	PGLYRP3/IL1RN/CIDEA/ISG15/CX3CR1/PGLYRP4/IL36B/RSAD2/ISL1/CD3E/ZBP1/CD74/LOC102281707/ACP5/LY9/NLRP1/LOC102288304/NOD2/IL1A/B2M/SASH3/FZD5/LOC102284049/RASGRP1/DHX58/DDX58/NCKAP1L/PRKCQ/TLR5/SLAMF6/HOMER2/CD40LG/CXCL17/TKFC/NOS2/UBASH3A/UNC93B1/TLR1/ZC3HAV1/TRAIP/PTPN22/C1QTNF3/C5AR2/NLRC3/TRPV4/CEACAM20/CCDC88B/LOC102271117/LOC102270806/TLR8/HERC5/TBX21/SERPINF2/CD6	13	EGR1/IGF2BP2/IL27RA/BCL3/IL6/ACKR1/JPH4/ZFP36/DDIT3/SERPINE1/S1PR3/LPL/TGFB2
BP	GO:0019884	antigen processing and presentation of exogenous antigen	21/1018	58/12777	1.33442e-09	3.72658e-07	KIF11/CENPE/KIF2C/KIF23/KIF4A/RACGAP1/KIF5A/LOC102283463/CD74/B2M/LNPEP/LOC102269342/KIF18A/LOC102285144/CD1E/UNC93B1/LOC102284391/LOC102288394/LOC102282998/LOC102271117/IFI30	KIF11/CENPE/KIF2C/KIF23/KIF4B/RACGAP1/KIF5A/HLA-DRA/CD74/B2M/LNPEP/HLA-DMB/KIF18A/HLA-DOA/CD1E/Unc93b1/HLA-DMA/CD1A/HLA-DOB/HLA-DRB1/IFI30	21	20	KIF11/CENPE/KIF2C/KIF23/KIF4A/RACGAP1/LOC102283463/CD74/B2M/LNPEP/LOC102269342/KIF18A/LOC102285144/CD1E/UNC93B1/LOC102284391/LOC102288394/LOC102282998/LOC102271117/IFI30	1	KIF5A
BP	GO:0007059	chromosome segregation	47/1018	234/12777	2.47091e-09	6.46914e-07	CCNB1/TOP2A/CENPE/KIF2C/KIF23/NDC80/DLGAP5/NUSAP1/CDCA8/NCAPG/NEK6/BIRC5/KIF4A/TTK/CDC20/HJURP/SPAG5/RACGAP1/KIF22/SKA1/SGOL2/KIFC1/NEK2/KIF18B/AURKB/NUF2/SMC2/ESCO2/CDCA5/SGOL1/CENPN/NCAPH/SKA3/ESPL1/GEN1/RRS1/SMC4/OIP5/PTTG1/GSG2/CENPW/INCENP/KIF18A/PRC1/SEPT1/KNSTRN/SPC25	CCNB1/TOP2A/CENPE/KIF2C/KIF23/NDC80/DLGAP5/NUSAP1/CDCA8/NCAPG/NEK6/BIRC5/KIF4B/TTK/CDC20/HJURP/SPAG5/RACGAP1/KIF22/SKA1/SGO2/KIFC1/NEK2/KIF18B/AURKB/NUF2/SMC2/ESCO2/CDCA5/SGO1/CENPN/NCAPH/SKA3/ESPL1/GEN1/RRS1/SMC4/OIP5/PTTG1/HASPIN/CENPW/INCENP/KIF18A/PRC1/SEPT1/KNSTRN/SPC25	47	45	CCNB1/TOP2A/CENPE/KIF2C/KIF23/NDC80/DLGAP5/NUSAP1/CDCA8/NCAPG/BIRC5/KIF4A/TTK/CDC20/HJURP/SPAG5/RACGAP1/KIF22/SKA1/SGOL2/KIFC1/NEK2/KIF18B/AURKB/NUF2/SMC2/ESCO2/CDCA5/SGOL1/CENPN/NCAPH/SKA3/ESPL1/GEN1/SMC4/OIP5/PTTG1/GSG2/CENPW/INCENP/KIF18A/PRC1/SEPT1/KNSTRN/SPC25	2	NEK6/RRS1
BP	GO:0001816	cytokine production	72/1018	441/12777	2.84753e-09	7.01664e-07	PGLYRP3/EGR1/IL1RN/CIDEA/ISG15/CX3CR1/PGLYRP4/IL36B/CHGA/RSAD2/SPN/ISL1/CD3E/ZBP1/IGF2BP2/CD74/LOC102281707/IL27RA/ACP5/LY9/NLRP1/LOC102288304/NOD2/IL1A/BCL3/B2M/SASH3/FZD5/IL6/LOC102284049/RASGRP1/DHX58/DDX58/ACKR1/NCKAP1L/JPH4/PRKCQ/ZFP36/DDIT3/SERPINE1/S1PR3/TLR5/SLAMF6/HOMER2/CD40LG/CXCL17/LOC102277532/LPL/TKFC/NOS2/UBASH3A/UNC93B1/TLR1/ZC3HAV1/TRAIP/PTPN22/C1QTNF3/NRROS/DENND1B/C5AR2/NLRC3/T…	PGLYRP3/EGR1/IL1RN/CIDEA/ISG15/CX3CR1/PGLYRP4/Il36b/CHGA/RSAD2/Spn/Isl1/CD3E/ZBP1/IGF2BP2/CD74/LBP/IL27RA/ACP5/LY9/NLRP1/Ccr2/NOD2/IL1A/BCL3/B2M/SASH3/FZD5/IL6/Bst2/RASGRP1/DHX58/DDX58/ACKR1/NCKAP1L/Jph4/PRKCQ/ZFP36/DDIT3/SERPINE1/S1PR3/TLR5/SLAMF6/Homer2/CD40LG/CXCL17/LILRA2/LPL/TKFC/NOS2/Ubash3a/Unc93b1/TLR1/ZC3HAV1/TRAIP/PTPN22/C1QTNF3/NRROS/DENND1B/C5AR2/NLRC3/TRPV4/CEACAM20/CCDC88B/HLA-DRB1/…	72	58	PGLYRP3/IL1RN/CIDEA/ISG15/CX3CR1/PGLYRP4/IL36B/RSAD2/SPN/ISL1/CD3E/ZBP1/CD74/LOC102281707/ACP5/LY9/NLRP1/LOC102288304/NOD2/IL1A/B2M/SASH3/FZD5/LOC102284049/RASGRP1/DHX58/DDX58/NCKAP1L/PRKCQ/TLR5/SLAMF6/HOMER2/CD40LG/CXCL17/LOC102277532/TKFC/NOS2/UBASH3A/UNC93B1/TLR1/ZC3HAV1/TRAIP/PTPN22/C1QTNF3/NRROS/DENND1B/C5AR2/NLRC3/TRPV4/CEACAM20/CCDC88B/LOC102271117/LOC102270806/TLR8/HERC5/TBX21/SERPINF2/CD6	14	EGR1/CHGA/IGF2BP2/IL27RA/BCL3/IL6/ACKR1/JPH4/ZFP36/DDIT3/SERPINE1/S1PR3/LPL/TGFB2
BP	GO:0048002	antigen processing and presentation of peptide antigen	23/1018	73/12777	5.02418e-09	1.16924e-06	KIF11/CENPE/KIF2C/KIF23/KIF4A/RACGAP1/KIF5A/LOC102283463/CD74/B2M/LNPEP/LOC102269342/LOC102281193/LOC102268170/KIF18A/LOC102285144/CTSS/UNC93B1/LOC102284391/LOC102282998/LOC102271117/LOC102270806/IFI30	KIF11/CENPE/KIF2C/KIF23/KIF4B/RACGAP1/KIF5A/HLA-DRA/CD74/B2M/LNPEP/HLA-DMB/-/-/KIF18A/HLA-DOA/CTSS/Unc93b1/HLA-DMA/HLA-DOB/HLA-DRB1/PYCARD/IFI30	23	22	KIF11/CENPE/KIF2C/KIF23/KIF4A/RACGAP1/LOC102283463/CD74/B2M/LNPEP/LOC102269342/LOC102281193/LOC102268170/KIF18A/LOC102285144/CTSS/UNC93B1/LOC102284391/LOC102282998/LOC102271117/LOC102270806/IFI30	1	KIF5A
BP	GO:0042110	T cell activation	50/1018	263/12777	5.37153e-09	1.18428e-06	CD3D/IGF2/IL36B/RSAD2/AIF1/SPN/DOCK8/IGFBP2/CD3E/RASAL3/CD3G/CD74/CDH26/LY9/LOC102288304/NOD2/BCL3/B2M/SASH3/FZD5/LOC102269342/CD5/IL6/CCL5/RASGRP1/NCKAP1L/PRKCQ/LOC102284962/AMICA1/SLAMF6/CD40LG/DOCK2/LOC102285144/LOC102272258/GPR183/SIT1/CD8A/DTX1/SLA2/PTPN22/CXADR/LOC102287400/SLC46A2/NLRC3/CCDC88B/EGR3/LOC102271117/LOC102270806/TBX21/CD6	CD3D/IGF2/Il36b/RSAD2/AIF1/Spn/DOCK8/IGFBP2/CD3E/RASAL3/CD3G/CD74/CDH26/LY9/Ccr2/NOD2/BCL3/B2M/SASH3/FZD5/HLA-DMB/CD5/IL6/CCL5/RASGRP1/NCKAP1L/PRKCQ/DOCK2/JAML/SLAMF6/CD40LG/DOCK2/HLA-DOA/CYP26B1/GPR183/SIT1/CD8A/DTX1/SLA2/PTPN22/CXADR/TARM1/SLC46A2/NLRC3/CCDC88B/EGR3/HLA-DRB1/PYCARD/TBX21/CD6	50	43	CD3D/IL36B/RSAD2/AIF1/SPN/DOCK8/CD3E/RASAL3/CD3G/CD74/CDH26/LY9/LOC102288304/NOD2/B2M/SASH3/FZD5/LOC102269342/CD5/CCL5/RASGRP1/NCKAP1L/PRKCQ/LOC102284962/AMICA1/SLAMF6/CD40LG/DOCK2/LOC102285144/GPR183/SIT1/CD8A/SLA2/PTPN22/CXADR/LOC102287400/SLC46A2/NLRC3/CCDC88B/LOC102271117/LOC102270806/TBX21/CD6	7	IGF2/IGFBP2/BCL3/IL6/LOC102272258/DTX1/EGR3
BP	GO:0042448	progesterone metabolic process	11/1018	17/12777	6.16709e-09	1.2917e-06	EGR1/LOC102269337/LOC102272308/LOC102271453/LOC102283454/LOC102271037/LOC102269891/LOC102284481/LOC102267428/LOC102267155/LOC102272594	EGR1/-/-/-/-/-/-/-/-/-/-	11	10	LOC102269337/LOC102272308/LOC102271453/LOC102283454/LOC102271037/LOC102269891/LOC102284481/LOC102267428/LOC102267155/LOC102272594	1	EGR1
BP	GO:0002478	antigen processing and presentation of exogenous peptide antigen	19/1018	52/12777	6.84122e-09	1.30513e-06	KIF11/CENPE/KIF2C/KIF23/KIF4A/RACGAP1/KIF5A/LOC102283463/CD74/B2M/LNPEP/LOC102269342/KIF18A/LOC102285144/UNC93B1/LOC102284391/LOC102282998/LOC102271117/IFI30	KIF11/CENPE/KIF2C/KIF23/KIF4B/RACGAP1/KIF5A/HLA-DRA/CD74/B2M/LNPEP/HLA-DMB/KIF18A/HLA-DOA/Unc93b1/HLA-DMA/HLA-DOB/HLA-DRB1/IFI30	19	18	KIF11/CENPE/KIF2C/KIF23/KIF4A/RACGAP1/LOC102283463/CD74/B2M/LNPEP/LOC102269342/KIF18A/LOC102285144/UNC93B1/LOC102284391/LOC102282998/LOC102271117/IFI30	1	KIF5A
BP	GO:0042742	defense response to bacterium	33/1018	138/12777	7.02364e-09	1.30513e-06	LOC102283503/LOC102285929/PGLYRP3/LOC102282753/LOC102272875/ISG15/PGLYRP4/LOC102285769/LOC102279439/CHGA/PENK/PLAC8/LOC102265639/LOC102281707/IL27RA/ACP5/NLRP1/NOD2/BCL3/LOC102268707/LOC102281619/SERPINE1/LOC102269519/ABO/TLR5/LOC102283173/NOS2/RNASE6/PGLYRP1/LOC102277645/LOC102284955/LOC102279350/LOC102268126	-/-/PGLYRP3/RNASE7/-/ISG15/PGLYRP4/MPEG1/HIST1H2BC/CHGA/PENK/PLAC8/SIGLEC11/LBP/IL27RA/ACP5/NLRP1/NOD2/BCL3/Adgrb1/GBP6/SERPINE1/CATHL1/Abo/TLR5/IGHV4-59/NOS2/RNASE6/PGLYRP1/GBP1/CATHL2/GBP1/IGHV4-39	33	24	LOC102283503/LOC102285929/PGLYRP3/LOC102282753/LOC102272875/ISG15/PGLYRP4/LOC102285769/LOC102279439/PLAC8/LOC102265639/LOC102281707/ACP5/NLRP1/NOD2/LOC102281619/ABO/TLR5/LOC102283173/NOS2/RNASE6/LOC102277645/LOC102279350/LOC102268126	9	CHGA/PENK/IL27RA/BCL3/LOC102268707/SERPINE1/LOC102269519/PGLYRP1/LOC102284955
BP	GO:0046649	lymphocyte activation	64/1018	381/12777	7.16591e-09	1.30513e-06	CD3D/PGLYRP3/IGF2/PGLYRP4/IL36B/RSAD2/AIF1/SPN/DOCK8/IGFBP2/CR2/CD3E/RASAL3/CD3G/CD74/CDH26/IL27RA/LY9/LOC102288304/NOD2/BCL3/B2M/SASH3/FZD5/LOC102269342/CD5/IL6/RAET1E/CCL5/RASGRP1/CLCF1/NCKAP1L/PRKCQ/LOC102284962/AMICA1/ITGA4/SLAMF6/CD40LG/DOCK11/DOCK2/LOC102285144/LOC102283173/LOC102272258/GPR183/SIT1/CD8A/DTX1/LOC102270440/MSH2/ATAD5/SLA2/PTPN22/CXADR/LOC102287400/SLC46A2/LOC102283558/NLRC3/C…	CD3D/PGLYRP3/IGF2/PGLYRP4/Il36b/RSAD2/AIF1/Spn/DOCK8/IGFBP2/CR2/CD3E/RASAL3/CD3G/CD74/CDH26/IL27RA/LY9/Ccr2/NOD2/BCL3/B2M/SASH3/FZD5/HLA-DMB/CD5/IL6/RAET1E/CCL5/RASGRP1/Clcf1/NCKAP1L/PRKCQ/DOCK2/JAML/ITGA4/SLAMF6/CD40LG/DOCK11/DOCK2/HLA-DOA/IGHV4-59/CYP26B1/GPR183/SIT1/CD8A/DTX1/ULBP1/MSH2/ATAD5/SLA2/PTPN22/CXADR/TARM1/SLC46A2/PRKCB/NLRC3/CCDC88B/EGR3/HLA-DRB1/PYCARD/TBX21/CD6/IGHV4-39	64	55	CD3D/PGLYRP3/PGLYRP4/IL36B/RSAD2/AIF1/SPN/DOCK8/CR2/CD3E/RASAL3/CD3G/CD74/CDH26/LY9/LOC102288304/NOD2/B2M/SASH3/FZD5/LOC102269342/CD5/RAET1E/CCL5/RASGRP1/NCKAP1L/PRKCQ/LOC102284962/AMICA1/ITGA4/SLAMF6/CD40LG/DOCK11/DOCK2/LOC102285144/LOC102283173/GPR183/SIT1/CD8A/LOC102270440/MSH2/ATAD5/SLA2/PTPN22/CXADR/LOC102287400/SLC46A2/LOC102283558/NLRC3/CCDC88B/LOC102271117/LOC102270806/TBX21/CD6/LOC102268…	9	IGF2/IGFBP2/IL27RA/BCL3/IL6/CLCF1/LOC102272258/DTX1/EGR3
BP	GO:0006954	inflammatory response	68/1018	416/12777	7.57693e-09	1.32249e-06	DUOXA2/PTGDR/IL1RN/S100A8/IL36B/AIF1/SPN/CXCR6/S100A12/F3/SMPDL3B/ISL1/CR2/SOCS3/PBK/LOC102281707/ACP5/NLRP1/S100A9/LOC102288304/NOD2/IL1A/CCR7/STK39/LOC102270924/CSF1R/IL6/CCL5/RASGRP1/CLCF1/ENPP3/NAIP/IL17F/ACKR1/USP18/MGLL/PRKCQ/SERPINE1/GGT5/S1PR3/TLR5/FAM132A/LOC102264498/LOC102288244/CD40LG/CXCL17/LOC102278041/LOC102283173/LOC102272258/LOC102276827/NOS2/TLR1/C1QTNF3/CXCL9/CCR4/LOC102282962/…	DUOXA2/PTGDR/IL1RN/S100A8/Il36b/AIF1/Spn/CXCR6/S100A12/F3/SMPDL3B/Isl1/CR2/SOCS3/PBK/LBP/ACP5/NLRP1/S100A9/Ccr2/NOD2/IL1A/CCR7/STK39/IGLV3-25/CSF1R/IL6/CCL5/RASGRP1/Clcf1/ENPP3/NAIP/Il17f/ACKR1/USP18/MGLL/PRKCQ/SERPINE1/GGT5/S1PR3/TLR5/C1QTNF12/CCR5/CYBB/CD40LG/CXCL17/APOL3/IGHV4-59/CYP26B1/FOLR2/NOS2/TLR1/C1QTNF3/CXCL9/CCR4/APOL2/NRROS/C5AR2/NLRC3/TRPV4/SNCA/HLA-DRB1/PYCARD/CXCL10/LY86/SERPINF2/…	68	56	DUOXA2/PTGDR/IL1RN/S100A8/IL36B/AIF1/SPN/CXCR6/S100A12/SMPDL3B/ISL1/CR2/PBK/LOC102281707/ACP5/NLRP1/S100A9/LOC102288304/NOD2/IL1A/CCR7/LOC102270924/CSF1R/CCL5/RASGRP1/ENPP3/NAIP/IL17F/USP18/PRKCQ/TLR5/FAM132A/LOC102264498/LOC102288244/CD40LG/CXCL17/LOC102278041/LOC102283173/LOC102276827/NOS2/TLR1/C1QTNF3/CXCL9/CCR4/LOC102282962/NRROS/C5AR2/NLRC3/TRPV4/LOC102271117/LOC102270806/CXCL10/LY86/SERPINF…	12	F3/SOCS3/STK39/IL6/CLCF1/ACKR1/MGLL/SERPINE1/GGT5/S1PR3/LOC102272258/SNCA
BP	GO:0019882	antigen processing and presentation	27/1018	101/12777	1.30223e-08	2.10867e-06	KIF11/CENPE/KIF2C/KIF23/KIF4A/RACGAP1/KIF5A/LOC102283463/CD74/B2M/LNPEP/LOC102269342/LOC102271676/LOC102281193/LOC102268170/PSMB8/KIF18A/LOC102285144/CD1E/CTSS/UNC93B1/LOC102284391/LOC102288394/LOC102282998/LOC102271117/LOC102270806/IFI30	KIF11/CENPE/KIF2C/KIF23/KIF4B/RACGAP1/KIF5A/HLA-DRA/CD74/B2M/LNPEP/HLA-DMB/-/-/-/PSMB8/KIF18A/HLA-DOA/CD1E/CTSS/Unc93b1/HLA-DMA/CD1A/HLA-DOB/HLA-DRB1/PYCARD/IFI30	27	26	KIF11/CENPE/KIF2C/KIF23/KIF4A/RACGAP1/LOC102283463/CD74/B2M/LNPEP/LOC102269342/LOC102271676/LOC102281193/LOC102268170/PSMB8/KIF18A/LOC102285144/CD1E/CTSS/UNC93B1/LOC102284391/LOC102288394/LOC102282998/LOC102271117/LOC102270806/IFI30	1	KIF5A
BP	GO:1901661	quinone metabolic process	15/1018	34/12777	1.3088e-08	2.10867e-06	LOC102267279/LOC102269337/LOC102272308/LOC102271453/LOC102283454/CBR4/LOC102271037/LOC102269891/LOC102284481/LOC102267428/LOC102279872/LOC102265481/LOC102267155/COQ10B/LOC102272594	Akr7a2/-/-/-/-/CBR4/-/-/-/-/Cbr3/Akr7a2/-/COQ10B/-	15	14	LOC102267279/LOC102269337/LOC102272308/LOC102271453/LOC102283454/CBR4/LOC102271037/LOC102269891/LOC102284481/LOC102267428/LOC102279872/LOC102265481/LOC102267155/LOC102272594	1	COQ10B
BP	GO:1901657	glycosyl compound metabolic process	29/1018	116/12777	1.97683e-08	3.06701e-06	CDA/PTGDR/ACPP/LOC102267279/LOC102269337/NT5C3A/MOCS1/LOC102272308/LOC102271453/LOC102283454/CBR4/LOC102271037/LOC102269891/LOC102284481/LOC102267428/UPP1/LOC106701008/GIMAP7/LOC102264457/LOC102265481/GUSB/LOC102284086/LOC102267155/KIAA1161/LOC102275834/LOC102283525/LOC102268405/LOC102272594/CECR1	Cda/PTGDR/ACPP/Akr7a2/-/NT5C3A/MOCS1/-/-/-/CBR4/-/-/-/-/Upp1/APOBEC3G/GIMAP7/GIMAP7/Akr7a2/GUSB/GIMAP7/-/MYORG/GUSB/GIMAP7/NT5C3A/-/ADA2	29	28	CDA/PTGDR/ACPP/LOC102267279/LOC102269337/NT5C3A/MOCS1/LOC102272308/LOC102271453/LOC102283454/CBR4/LOC102271037/LOC102269891/LOC102284481/LOC102267428/UPP1/GIMAP7/LOC102264457/LOC102265481/GUSB/LOC102284086/LOC102267155/KIAA1161/LOC102275834/LOC102283525/LOC102268405/LOC102272594/CECR1	1	LOC106701008
BP	GO:0098813	nuclear chromosome segregation	39/1018	188/12777	2.24537e-08	3.35923e-06	CCNB1/TOP2A/CENPE/KIF2C/KIF23/NDC80/DLGAP5/NUSAP1/CDCA8/NCAPG/BIRC5/KIF4A/TTK/CDC20/SPAG5/RACGAP1/KIF22/SGOL2/KIFC1/NEK2/KIF18B/AURKB/NUF2/SMC2/ESCO2/CDCA5/SGOL1/NCAPH/ESPL1/GEN1/RRS1/SMC4/PTTG1/GSG2/INCENP/KIF18A/PRC1/SEPT1/KNSTRN	CCNB1/TOP2A/CENPE/KIF2C/KIF23/NDC80/DLGAP5/NUSAP1/CDCA8/NCAPG/BIRC5/KIF4B/TTK/CDC20/SPAG5/RACGAP1/KIF22/SGO2/KIFC1/NEK2/KIF18B/AURKB/NUF2/SMC2/ESCO2/CDCA5/SGO1/NCAPH/ESPL1/GEN1/RRS1/SMC4/PTTG1/HASPIN/INCENP/KIF18A/PRC1/SEPT1/KNSTRN	39	38	CCNB1/TOP2A/CENPE/KIF2C/KIF23/NDC80/DLGAP5/NUSAP1/CDCA8/NCAPG/BIRC5/KIF4A/TTK/CDC20/SPAG5/RACGAP1/KIF22/SGOL2/KIFC1/NEK2/KIF18B/AURKB/NUF2/SMC2/ESCO2/CDCA5/SGOL1/NCAPH/ESPL1/GEN1/SMC4/PTTG1/GSG2/INCENP/KIF18A/PRC1/SEPT1/KNSTRN	1	RRS1
BP	GO:0032787	monocarboxylic acid metabolic process	64/1018	393/12777	2.4539e-08	3.53465e-06	LOC102270864/ENTPD5/PLA2G4F/LOC102269337/ACSL6/LOC102288085/ABHD3/PDK3/ACADS/INSIG1/LOC102272308/LOC102271453/HKDC1/PPARG/LOC102283454/BRCA1/DHRS9/AKR1A1/CBR4/LOC102279866/ALDH5A1/TRIB3/ME2/LOC102271037/SCD/CPT2/LOC102269891/LOC102284481/ETFDH/CD74/LOC102267428/MSMO1/PNPLA8/ETFA/FBP1/ACOT6/CRYL1/AMACR/MGLL/ERLIN1/GGT5/HSD17B12/LOC102267155/ECHS1/AOAH/NR1D1/LOC102272258/PTGES/LPL/OSBPL3/LOC1022869…	UGT1A9/ENTPD5/PLA2G4F/-/ACSL6/FAAH/ABHD3/PDK3/ACADS/INSIG1/-/-/HKDC1/PPARG/-/BRCA1/DHRS9/AKR1A1/CBR4/ME1/ALDH5A1/TRIB3/ME2/-/SCD/CPT2/-/-/ETFDH/CD74/-/MSMO1/PNPLA8/ETFA/FBP1/Acot6/CRYL1/AMACR/MGLL/Erlin1/GGT5/HSD17B12/-/ECHS1/AOAH/NR1D1/CYP26B1/PTGES/LPL/OSBPL3/ACOT2/PTGDS/ENO2/PER2/ACSF3/ACADSB/NR5A2/SNCA/BCO2/SLC27A4/HADH/-/HAL/Mlxipl	64	52	LOC102270864/ENTPD5/PLA2G4F/LOC102269337/ACSL6/LOC102288085/ABHD3/PDK3/ACADS/INSIG1/LOC102272308/LOC102271453/HKDC1/PPARG/LOC102283454/BRCA1/DHRS9/AKR1A1/CBR4/LOC102279866/ALDH5A1/ME2/LOC102271037/SCD/CPT2/LOC102269891/LOC102284481/ETFDH/CD74/LOC102267428/MSMO1/PNPLA8/ETFA/FBP1/ACOT6/CRYL1/AMACR/HSD17B12/LOC102267155/ECHS1/AOAH/NR1D1/OSBPL3/LOC102286944/ACSF3/ACADSB/BCO2/SLC27A4/HADH/LOC102272594…	12	TRIB3/MGLL/ERLIN1/GGT5/LOC102272258/PTGES/LPL/PTGDS/ENO2/PER2/NR5A2/SNCA
BP	GO:0006631	fatty acid metabolic process	48/1018	259/12777	2.53138e-08	3.53465e-06	LOC102270864/PLA2G4F/LOC102269337/ACSL6/LOC102288085/ABHD3/PDK3/ACADS/INSIG1/LOC102272308/LOC102271453/PPARG/LOC102283454/BRCA1/CBR4/TRIB3/LOC102271037/SCD/CPT2/LOC102269891/LOC102284481/ETFDH/CD74/LOC102267428/MSMO1/PNPLA8/ETFA/ACOT6/CRYL1/AMACR/MGLL/ERLIN1/GGT5/HSD17B12/LOC102267155/ECHS1/AOAH/PTGES/LPL/LOC102286944/PTGDS/PER2/ACSF3/ACADSB/SNCA/SLC27A4/HADH/LOC102272594	UGT1A9/PLA2G4F/-/ACSL6/FAAH/ABHD3/PDK3/ACADS/INSIG1/-/-/PPARG/-/BRCA1/CBR4/TRIB3/-/SCD/CPT2/-/-/ETFDH/CD74/-/MSMO1/PNPLA8/ETFA/Acot6/CRYL1/AMACR/MGLL/Erlin1/GGT5/HSD17B12/-/ECHS1/AOAH/PTGES/LPL/ACOT2/PTGDS/PER2/ACSF3/ACADSB/SNCA/SLC27A4/HADH/-	48	39	LOC102270864/PLA2G4F/LOC102269337/ACSL6/LOC102288085/ABHD3/PDK3/ACADS/INSIG1/LOC102272308/LOC102271453/PPARG/LOC102283454/BRCA1/CBR4/LOC102271037/SCD/CPT2/LOC102269891/LOC102284481/ETFDH/CD74/LOC102267428/MSMO1/PNPLA8/ETFA/ACOT6/CRYL1/AMACR/HSD17B12/LOC102267155/ECHS1/AOAH/LOC102286944/ACSF3/ACADSB/SLC27A4/HADH/LOC102272594	9	TRIB3/MGLL/ERLIN1/GGT5/PTGES/LPL/PTGDS/PER2/SNCA
BP	GO:0008202	steroid metabolic process	39/1018	189/12777	2.617e-08	3.53633e-06	TTC39B/EGR1/LOC102269337/LOC102282116/INSIG1/LOC102272308/LOC102271453/LOC102283454/SULT2B1/TM7SF2/FDFT1/LOC102271037/LOC102269891/LOC102284481/LOC102267428/DHCR24/MSMO1/DHCR7/SQLE/AMACR/HMGCS2/ERLIN1/LOC102272075/HSD17B12/IDI1/NSDHL/LOC102267155/NR1D1/LOC102272258/EBP/OSBPL3/FDPS/LSS/HMGCS1/LOC102282962/NR5A2/SULT4A1/VLDLR/LOC102272594	TTC39B/EGR1/-/CYP11A1/INSIG1/-/-/-/SULT2B1/TM7SF2/FDFT1/-/-/-/-/DHCR24/MSMO1/DHCR7/SQLE/AMACR/HMGCS2/Erlin1/CYP24A1/HSD17B12/IDI1/NSDHL/-/NR1D1/CYP26B1/EBP/OSBPL3/FDPS/LSS/HMGCS1/APOL2/NR5A2/SULT4A1/VLDLR/-	39	33	TTC39B/LOC102269337/INSIG1/LOC102272308/LOC102271453/LOC102283454/SULT2B1/TM7SF2/FDFT1/LOC102271037/LOC102269891/LOC102284481/LOC102267428/DHCR24/MSMO1/DHCR7/SQLE/AMACR/HMGCS2/LOC102272075/HSD17B12/IDI1/NSDHL/LOC102267155/NR1D1/EBP/OSBPL3/FDPS/LSS/HMGCS1/LOC102282962/VLDLR/LOC102272594	6	EGR1/LOC102282116/ERLIN1/LOC102272258/NR5A2/SULT4A1
BP	GO:0006692	prostanoid metabolic process	15/1018	37/12777	5.2554e-08	6.67117e-06	PLA2G4F/LOC102269337/LOC102272308/LOC102271453/LOC102283454/LOC102271037/LOC102269891/LOC102284481/CD74/LOC102267428/PNPLA8/LOC102267155/PTGES/PTGDS/LOC102272594	PLA2G4F/-/-/-/-/-/-/-/CD74/-/PNPLA8/-/PTGES/PTGDS/-	15	13	PLA2G4F/LOC102269337/LOC102272308/LOC102271453/LOC102283454/LOC102271037/LOC102269891/LOC102284481/CD74/LOC102267428/PNPLA8/LOC102267155/LOC102272594	2	PTGES/PTGDS
BP	GO:0006693	prostaglandin metabolic process	15/1018	37/12777	5.2554e-08	6.67117e-06	PLA2G4F/LOC102269337/LOC102272308/LOC102271453/LOC102283454/LOC102271037/LOC102269891/LOC102284481/CD74/LOC102267428/PNPLA8/LOC102267155/PTGES/PTGDS/LOC102272594	PLA2G4F/-/-/-/-/-/-/-/CD74/-/PNPLA8/-/PTGES/PTGDS/-	15	13	PLA2G4F/LOC102269337/LOC102272308/LOC102271453/LOC102283454/LOC102271037/LOC102269891/LOC102284481/CD74/LOC102267428/PNPLA8/LOC102267155/LOC102272594	2	PTGES/PTGDS
BP	GO:0031347	regulation of defense response	60/1018	373/12777	1.061e-07	1.30095e-05	DUOXA2/S100A8/RSAD2/SMPDL3B/PPARG/ISL1/LOC102270717/RPS6KA3/CR2/ZBP1/SOCS3/PBK/LOC102265639/PARP14/RNASEL/TAB3/ACP5/NLRP1/S100A9/LOC102288304/NOD2/STK39/LOC102270924/IL6/RAET1E/RASGRP1/DHX58/CLCF1/ENPP3/DDX58/LOC102283923/USP18/MGLL/SERPINE1/TLR5/FAM132A/SLAMF6/CXCL17/NR1D1/LOC102283173/LOC102277532/LOC102273042/TKFC/NOS2/LOC102270440/UNC93B1/TLR1/ZC3HAV1/PTPN22/C1QTNF3/C5AR2/NLRC3/TRPV4/SNCA/DTX…	DUOXA2/S100A8/RSAD2/SMPDL3B/PPARG/Isl1/SERPINB4/Rps6ka3/CR2/ZBP1/SOCS3/PBK/SIGLEC11/PARP14/RNASEL/TAB3/ACP5/NLRP1/S100A9/Ccr2/NOD2/STK39/IGLV3-25/IL6/RAET1E/RASGRP1/DHX58/Clcf1/ENPP3/DDX58/SERPINB4/USP18/MGLL/SERPINE1/TLR5/C1QTNF12/SLAMF6/CXCL17/NR1D1/IGHV4-59/LILRA2/IFIT1/TKFC/NOS2/ULBP1/Unc93b1/TLR1/ZC3HAV1/PTPN22/C1QTNF3/C5AR2/NLRC3/TRPV4/SNCA/DTX3L/HLA-DRB1/TLR8/HERC5/CD6/IGHV4-39	60	53	DUOXA2/S100A8/RSAD2/SMPDL3B/PPARG/ISL1/LOC102270717/RPS6KA3/CR2/ZBP1/PBK/LOC102265639/PARP14/RNASEL/TAB3/ACP5/NLRP1/S100A9/LOC102288304/NOD2/LOC102270924/RAET1E/RASGRP1/DHX58/ENPP3/DDX58/LOC102283923/USP18/TLR5/FAM132A/SLAMF6/CXCL17/NR1D1/LOC102283173/LOC102277532/LOC102273042/TKFC/NOS2/LOC102270440/UNC93B1/TLR1/ZC3HAV1/PTPN22/C1QTNF3/C5AR2/NLRC3/TRPV4/DTX3L/LOC102271117/TLR8/HERC5/CD6/LOC1022681…	7	SOCS3/STK39/IL6/CLCF1/MGLL/SERPINE1/SNCA
BP	GO:0002250	adaptive immune response	48/1018	271/12777	1.08697e-07	1.30095e-05	CD3D/CD4/RSAD2/SPN/CR2/CD3E/MYO1G/CD3G/CD74/IL27RA/LY9/LOC102288304/BCL3/B2M/SASH3/LAMP3/FZD5/LOC102270924/IL6/RAET1E/CLCF1/LOC102281193/LOC102268170/PRKCQ/SLAMF6/LOC102283173/CD1E/GPR183/SIT1/CTSS/CD8A/CTSH/LOC102270440/MSH2/UNC93B1/ATAD5/SLA2/LOC102287400/LOC102283558/CD48/DENND1B/LOC102288394/LOC102271117/CTLA4/TLR8/TBX21/CD6/LOC102268126	CD3D/CD4/RSAD2/Spn/CR2/CD3E/MYO1G/CD3G/CD74/IL27RA/LY9/Ccr2/BCL3/B2M/SASH3/LAMP3/FZD5/IGLV3-25/IL6/RAET1E/Clcf1/-/-/PRKCQ/SLAMF6/IGHV4-59/CD1E/GPR183/SIT1/CTSS/CD8A/CTSH/ULBP1/MSH2/Unc93b1/ATAD5/SLA2/TARM1/PRKCB/CD48/DENND1B/CD1A/HLA-DRB1/CTLA4/TLR8/TBX21/CD6/IGHV4-39	48	44	CD3D/CD4/RSAD2/SPN/CR2/CD3E/MYO1G/CD3G/CD74/LY9/LOC102288304/B2M/SASH3/LAMP3/FZD5/LOC102270924/RAET1E/LOC102281193/LOC102268170/PRKCQ/SLAMF6/LOC102283173/CD1E/GPR183/SIT1/CTSS/CD8A/CTSH/LOC102270440/MSH2/UNC93B1/ATAD5/SLA2/LOC102287400/LOC102283558/CD48/DENND1B/LOC102288394/LOC102271117/CTLA4/TLR8/TBX21/CD6/LOC102268126	4	IL27RA/BCL3/IL6/CLCF1
BP	GO:0070268	cornification	14/1018	34/12777	1.16363e-07	1.35401e-05	KLK13/TGM5/LOC102273665/LOC102273368/KLK14/KRT6A/LOC102280962/TMEM79/LOC106700807/KLK12/RPTN/KRT36/LOC102272258/LOC106701177	KLK13/TGM5/KRT6C/KRT6C/KLK14/KRT6C/LCE3D/TMEM79/LCE3D/KLK12/RPTN/KRT36/CYP26B1/SPINK9	14	12	KLK13/TGM5/LOC102273665/LOC102273368/KLK14/KRT6A/LOC102280962/TMEM79/LOC106700807/KLK12/KRT36/LOC106701177	2	RPTN/LOC102272258
BP	GO:0008207	C21-steroid hormone metabolic process	12/1018	25/12777	1.20367e-07	1.3549e-05	EGR1/LOC102269337/LOC102282116/LOC102272308/LOC102271453/LOC102283454/LOC102271037/LOC102269891/LOC102284481/LOC102267428/LOC102267155/LOC102272594	EGR1/-/CYP11A1/-/-/-/-/-/-/-/-/-	12	10	LOC102269337/LOC102272308/LOC102271453/LOC102283454/LOC102271037/LOC102269891/LOC102284481/LOC102267428/LOC102267155/LOC102272594	2	EGR1/LOC102282116
BP	GO:0051607	defense response to virus	35/1018	169/12777	1.22908e-07	1.3549e-05	LOC102283231/MX2/ISG15/MX1/LOC102283513/IFI44L/NT5C3A/RSAD2/LOC102283314/RNASEL/LOC106701008/LOC102279357/IL6/LOC102284049/DHX58/DDX58/IFIT3/OAS2/LOC102273042/TKFC/UNC93B1/ZC3HAV1/IFI6/RNASE6/CXCL9/LOC102268405/APOBEC1/LOC102274775/DTX3L/LOC102277645/TLR8/CXCL10/HERC5/LOC102279350/RTP4	OAS3/MX2/ISG15/MX1/OAS1/IFI44L/NT5C3A/RSAD2/Fv1/RNASEL/APOBEC3G/IFI6/IL6/Bst2/DHX58/DDX58/IFIT3/OAS2/IFIT1/TKFC/Unc93b1/ZC3HAV1/IFI6/RNASE6/CXCL9/NT5C3A/APOBEC1/SLFN11/DTX3L/GBP1/TLR8/CXCL10/HERC5/GBP1/RTP4	35	32	LOC102283231/MX2/ISG15/MX1/LOC102283513/IFI44L/NT5C3A/RSAD2/RNASEL/LOC102279357/LOC102284049/DHX58/DDX58/IFIT3/OAS2/LOC102273042/TKFC/UNC93B1/ZC3HAV1/IFI6/RNASE6/CXCL9/LOC102268405/APOBEC1/LOC102274775/DTX3L/LOC102277645/TLR8/CXCL10/HERC5/LOC102279350/RTP4	3	LOC102283314/LOC106701008/IL6
BP	GO:0002504	antigen processing and presentation of peptide or polysaccharide antigen via MHC class II	18/1018	56/12777	1.66428e-07	1.78761e-05	KIF11/CENPE/KIF2C/KIF23/KIF4A/RACGAP1/KIF5A/LOC102283463/CD74/LOC102269342/LOC102271676/KIF18A/LOC102285144/UNC93B1/LOC102284391/LOC102282998/LOC102271117/LOC102270806	KIF11/CENPE/KIF2C/KIF23/KIF4B/RACGAP1/KIF5A/HLA-DRA/CD74/HLA-DMB/-/KIF18A/HLA-DOA/Unc93b1/HLA-DMA/HLA-DOB/HLA-DRB1/PYCARD	18	17	KIF11/CENPE/KIF2C/KIF23/KIF4A/RACGAP1/LOC102283463/CD74/LOC102269342/LOC102271676/KIF18A/LOC102285144/UNC93B1/LOC102284391/LOC102282998/LOC102271117/LOC102270806	1	KIF5A
BP	GO:0002495	antigen processing and presentation of peptide antigen via MHC class II	17/1018	51/12777	2.01971e-07	2.11514e-05	KIF11/CENPE/KIF2C/KIF23/KIF4A/RACGAP1/KIF5A/LOC102283463/CD74/LOC102269342/KIF18A/LOC102285144/UNC93B1/LOC102284391/LOC102282998/LOC102271117/LOC102270806	KIF11/CENPE/KIF2C/KIF23/KIF4B/RACGAP1/KIF5A/HLA-DRA/CD74/HLA-DMB/KIF18A/HLA-DOA/Unc93b1/HLA-DMA/HLA-DOB/HLA-DRB1/PYCARD	17	16	KIF11/CENPE/KIF2C/KIF23/KIF4A/RACGAP1/LOC102283463/CD74/LOC102269342/KIF18A/LOC102285144/UNC93B1/LOC102284391/LOC102282998/LOC102271117/LOC102270806	1	KIF5A
BP	GO:0006690	icosanoid metabolic process	19/1018	63/12777	2.35954e-07	2.30304e-05	PLA2G4F/LOC102288122/LOC102269337/LOC102272308/LOC102271453/LOC102283454/LOC102271037/LOC102269891/LOC102284481/CD74/LOC102267428/PNPLA8/MGLL/GGT5/LOC102267155/PTGES/PTGDS/MGST3/LOC102272594	PLA2G4F/CYP4F22/-/-/-/-/-/-/-/CD74/-/PNPLA8/MGLL/GGT5/-/PTGES/PTGDS/MGST3/-	19	15	PLA2G4F/LOC102288122/LOC102269337/LOC102272308/LOC102271453/LOC102283454/LOC102271037/LOC102269891/LOC102284481/CD74/LOC102267428/PNPLA8/LOC102267155/MGST3/LOC102272594	4	MGLL/GGT5/PTGES/PTGDS
BP	GO:0019886	antigen processing and presentation of exogenous peptide antigen via MHC class II	16/1018	46/12777	2.36125e-07	2.30304e-05	KIF11/CENPE/KIF2C/KIF23/KIF4A/RACGAP1/KIF5A/LOC102283463/CD74/LOC102269342/KIF18A/LOC102285144/UNC93B1/LOC102284391/LOC102282998/LOC102271117	KIF11/CENPE/KIF2C/KIF23/KIF4B/RACGAP1/KIF5A/HLA-DRA/CD74/HLA-DMB/KIF18A/HLA-DOA/Unc93b1/HLA-DMA/HLA-DOB/HLA-DRB1	16	15	KIF11/CENPE/KIF2C/KIF23/KIF4A/RACGAP1/LOC102283463/CD74/LOC102269342/KIF18A/LOC102285144/UNC93B1/LOC102284391/LOC102282998/LOC102271117	1	KIF5A
BP	GO:0007052	mitotic spindle organization	23/1018	88/12777	2.4123e-07	2.30304e-05	CCNB1/KIF11/CENPE/KIF23/NDC80/KIF4A/AURKA/TTK/CDC20/POC1A/RACGAP1/KIFC1/NEK2/AURKB/TPX2/NUF2/BCCIP/WDR62/PARP3/PLK2/PRC1/LOC102278697/SPC25	CCNB1/KIF11/CENPE/KIF23/NDC80/KIF4B/AURKA/TTK/CDC20/POC1A/RACGAP1/KIFC1/NEK2/AURKB/TPX2/NUF2/BCCIP/WDR62/PARP3/PLK2/PRC1/HSPA1A/SPC25	23	19	CCNB1/KIF11/CENPE/KIF23/NDC80/KIF4A/AURKA/TTK/CDC20/POC1A/RACGAP1/KIFC1/NEK2/AURKB/TPX2/NUF2/WDR62/PRC1/SPC25	4	BCCIP/PARP3/PLK2/LOC102278697
BP	GO:0043368	positive T cell selection	11/1018	22/12777	2.41904e-07	2.30304e-05	CD3D/SPN/CD3E/CD3G/CD74/LY9/IL6/LOC102284962/SLAMF6/DOCK2/TBX21	CD3D/Spn/CD3E/CD3G/CD74/LY9/IL6/DOCK2/SLAMF6/DOCK2/TBX21	11	10	CD3D/SPN/CD3E/CD3G/CD74/LY9/LOC102284962/SLAMF6/DOCK2/TBX21	1	IL6
BP	GO:0016999	antibiotic metabolic process	25/1018	102/12777	2.80971e-07	2.52273e-05	PRDX6/DUOX2/DUOXA2/LOC102272785/LOC102267279/LOC102269337/PRDX3/LOC102272308/LOC102271453/LOC102283454/CBR4/ME2/LOC102271037/LOC102269891/LOC102284481/PRDX5/LOC102267428/LOC102265481/TXNRD1/LOC102267155/LOC102288244/NOXO1/SNCA/LOC102272594/HAL	PRDX6/DUOX2/DUOXA2/CMAH/Akr7a2/-/PRDX3/-/-/-/CBR4/ME2/-/-/-/PRDX5/-/Akr7a2/Txnrd1/-/CYBB/NOXO1/SNCA/-/HAL	25	24	PRDX6/DUOX2/DUOXA2/LOC102272785/LOC102267279/LOC102269337/PRDX3/LOC102272308/LOC102271453/LOC102283454/CBR4/ME2/LOC102271037/LOC102269891/LOC102284481/PRDX5/LOC102267428/LOC102265481/TXNRD1/LOC102267155/LOC102288244/NOXO1/LOC102272594/HAL	1	SNCA
BP	GO:1902850	microtubule cytoskeleton organization involved in mitosis	25/1018	102/12777	2.80971e-07	2.52273e-05	CCNB1/KIF11/CENPE/KIF23/NDC80/NUSAP1/KIF4A/AURKA/TTK/CDC20/POC1A/RACGAP1/KIFC1/NEK2/AURKB/TPX2/NUF2/ESPL1/BCCIP/WDR62/PARP3/PLK2/PRC1/LOC102278697/SPC25	CCNB1/KIF11/CENPE/KIF23/NDC80/NUSAP1/KIF4B/AURKA/TTK/CDC20/POC1A/RACGAP1/KIFC1/NEK2/AURKB/TPX2/NUF2/ESPL1/BCCIP/WDR62/PARP3/PLK2/PRC1/HSPA1A/SPC25	25	21	CCNB1/KIF11/CENPE/KIF23/NDC80/NUSAP1/KIF4A/AURKA/TTK/CDC20/POC1A/RACGAP1/KIFC1/NEK2/AURKB/TPX2/NUF2/ESPL1/WDR62/PRC1/SPC25	4	BCCIP/PARP3/PLK2/LOC102278697
BP	GO:0051249	regulation of lymphocyte activation	43/1018	238/12777	2.83047e-07	2.52273e-05	PGLYRP3/IGF2/PGLYRP4/IL36B/AIF1/SPN/DOCK8/IGFBP2/CD3E/RASAL3/CD74/IL27RA/LOC102288304/NOD2/SASH3/LOC102269342/CD5/IL6/CCL5/RASGRP1/CLCF1/NCKAP1L/PRKCQ/CD40LG/LOC102285144/LOC102283173/LOC102272258/GPR183/SIT1/DTX1/MSH2/ATAD5/SLA2/PTPN22/LOC102287400/SLC46A2/CCDC88B/EGR3/LOC102271117/LOC102270806/TBX21/CD6/LOC102268126	PGLYRP3/IGF2/PGLYRP4/Il36b/AIF1/Spn/DOCK8/IGFBP2/CD3E/RASAL3/CD74/IL27RA/Ccr2/NOD2/SASH3/HLA-DMB/CD5/IL6/CCL5/RASGRP1/Clcf1/NCKAP1L/PRKCQ/CD40LG/HLA-DOA/IGHV4-59/CYP26B1/GPR183/SIT1/DTX1/MSH2/ATAD5/SLA2/PTPN22/TARM1/SLC46A2/CCDC88B/EGR3/HLA-DRB1/PYCARD/TBX21/CD6/IGHV4-39	43	35	PGLYRP3/PGLYRP4/IL36B/AIF1/SPN/DOCK8/CD3E/RASAL3/CD74/LOC102288304/NOD2/SASH3/LOC102269342/CD5/CCL5/RASGRP1/NCKAP1L/PRKCQ/CD40LG/LOC102285144/LOC102283173/GPR183/SIT1/MSH2/ATAD5/SLA2/PTPN22/LOC102287400/SLC46A2/CCDC88B/LOC102271117/LOC102270806/TBX21/CD6/LOC102268126	8	IGF2/IGFBP2/IL27RA/IL6/CLCF1/LOC102272258/DTX1/EGR3
BP	GO:0090068	positive regulation of cell cycle process	36/1018	186/12777	4.74056e-07	4.13713e-05	CCNB1/KIF23/IGF2/NDC80/DLGAP5/NUSAP1/CIT/BIRC5/E2F8/UBE2C/CDC20/CDK1/SPAG5/POC1A/RACGAP1/AIF1/CDC25C/AURKB/LOC102287159/RAB11FIP4/KIF20B/BRCA1/GTSE1/CDCA5/STXBP4/PLK4/ESPL1/GEN1/IL1A/DTL/E2F7/TGFA/ATAD5/LMNB1/CCND1/DBF4B	CCNB1/KIF23/IGF2/NDC80/DLGAP5/NUSAP1/CIT/BIRC5/E2F8/UBE2C/CDC20/CDK1/SPAG5/POC1A/RACGAP1/AIF1/CDC25C/AURKB/Ptprv/RAB11FIP4/KIF20B/BRCA1/GTSE1/CDCA5/STXBP4/PLK4/ESPL1/GEN1/IL1A/DTL/E2F7/TGFA/ATAD5/Lmnb1/CCND1/DBF4B	36	33	CCNB1/KIF23/NDC80/DLGAP5/NUSAP1/CIT/BIRC5/E2F8/UBE2C/CDC20/CDK1/SPAG5/POC1A/RACGAP1/AIF1/CDC25C/AURKB/RAB11FIP4/KIF20B/BRCA1/GTSE1/CDCA5/STXBP4/PLK4/ESPL1/GEN1/IL1A/DTL/E2F7/TGFA/ATAD5/LMNB1/DBF4B	3	IGF2/LOC102287159/CCND1
BP	GO:0002460	adaptive immune response based on somatic recombination of immune receptors built from immunoglobulin superfamily domains	34/1018	171/12777	5.11065e-07	4.36908e-05	RSAD2/SPN/CR2/MYO1G/CD74/IL27RA/LY9/LOC102288304/BCL3/B2M/SASH3/FZD5/LOC102270924/IL6/RAET1E/CLCF1/LOC102281193/LOC102268170/PRKCQ/SLAMF6/LOC102283173/CD1E/CD8A/CTSH/LOC102270440/MSH2/ATAD5/SLA2/DENND1B/LOC102288394/LOC102271117/TLR8/TBX21/LOC102268126	RSAD2/Spn/CR2/MYO1G/CD74/IL27RA/LY9/Ccr2/BCL3/B2M/SASH3/FZD5/IGLV3-25/IL6/RAET1E/Clcf1/-/-/PRKCQ/SLAMF6/IGHV4-59/CD1E/CD8A/CTSH/ULBP1/MSH2/ATAD5/SLA2/DENND1B/CD1A/HLA-DRB1/TLR8/TBX21/IGHV4-39	34	30	RSAD2/SPN/CR2/MYO1G/CD74/LY9/LOC102288304/B2M/SASH3/FZD5/LOC102270924/RAET1E/LOC102281193/LOC102268170/PRKCQ/SLAMF6/LOC102283173/CD1E/CD8A/CTSH/LOC102270440/MSH2/ATAD5/SLA2/DENND1B/LOC102288394/LOC102271117/TLR8/TBX21/LOC102268126	4	IL27RA/BCL3/IL6/CLCF1
BP	GO:0006695	cholesterol biosynthetic process	15/1018	43/12777	5.39004e-07	4.42723e-05	INSIG1/TM7SF2/FDFT1/DHCR24/MSMO1/DHCR7/SQLE/HMGCS2/ERLIN1/IDI1/NSDHL/EBP/FDPS/LSS/HMGCS1	INSIG1/TM7SF2/FDFT1/DHCR24/MSMO1/DHCR7/SQLE/HMGCS2/Erlin1/IDI1/NSDHL/EBP/FDPS/LSS/HMGCS1	15	14	INSIG1/TM7SF2/FDFT1/DHCR24/MSMO1/DHCR7/SQLE/HMGCS2/IDI1/NSDHL/EBP/FDPS/LSS/HMGCS1	1	ERLIN1
BP	GO:0031424	keratinization	15/1018	43/12777	5.39004e-07	4.42723e-05	KLK13/TGM5/LOC102273665/LOC102273368/KLK14/KRT6A/LOC102280962/TMEM79/LOC106700807/KLK12/RPTN/KRT36/LOC102272258/TGM3/LOC106701177	KLK13/TGM5/KRT6C/KRT6C/KLK14/KRT6C/LCE3D/TMEM79/LCE3D/KLK12/RPTN/KRT36/CYP26B1/TGM3/SPINK9	15	13	KLK13/TGM5/LOC102273665/LOC102273368/KLK14/KRT6A/LOC102280962/TMEM79/LOC106700807/KLK12/KRT36/TGM3/LOC106701177	2	RPTN/LOC102272258
BP	GO:0001819	positive regulation of cytokine production	44/1018	252/12777	5.5529e-07	4.47328e-05	EGR1/IL1RN/IL36B/RSAD2/ISL1/CD3E/ZBP1/CD74/LOC102281707/IL27RA/LY9/NLRP1/LOC102288304/NOD2/IL1A/BCL3/B2M/SASH3/FZD5/IL6/RASGRP1/DHX58/DDX58/PRKCQ/DDIT3/SERPINE1/TLR5/SLAMF6/CD40LG/CXCL17/LPL/TKFC/UNC93B1/TLR1/ZC3HAV1/PTPN22/C1QTNF3/TRPV4/CEACAM20/CCDC88B/LOC102270806/TLR8/SERPINF2/CD6	EGR1/IL1RN/Il36b/RSAD2/Isl1/CD3E/ZBP1/CD74/LBP/IL27RA/LY9/NLRP1/Ccr2/NOD2/IL1A/BCL3/B2M/SASH3/FZD5/IL6/RASGRP1/DHX58/DDX58/PRKCQ/DDIT3/SERPINE1/TLR5/SLAMF6/CD40LG/CXCL17/LPL/TKFC/Unc93b1/TLR1/ZC3HAV1/PTPN22/C1QTNF3/TRPV4/CEACAM20/CCDC88B/PYCARD/TLR8/SERPINF2/CD6	44	37	IL1RN/IL36B/RSAD2/ISL1/CD3E/ZBP1/CD74/LOC102281707/LY9/NLRP1/LOC102288304/NOD2/IL1A/B2M/SASH3/FZD5/RASGRP1/DHX58/DDX58/PRKCQ/TLR5/SLAMF6/CD40LG/CXCL17/TKFC/UNC93B1/TLR1/ZC3HAV1/PTPN22/C1QTNF3/TRPV4/CEACAM20/CCDC88B/LOC102270806/TLR8/SERPINF2/CD6	7	EGR1/IL27RA/BCL3/IL6/DDIT3/SERPINE1/LPL
BP	GO:0050671	positive regulation of lymphocyte proliferation	20/1018	73/12777	6.43775e-07	5.08825e-05	IGF2/AIF1/IGFBP2/CD3E/RASAL3/CD74/LOC102288304/SASH3/LOC102269342/IL6/CCL5/CLCF1/NCKAP1L/PRKCQ/CD40LG/GPR183/ATAD5/CCDC88B/LOC102270806/CD6	IGF2/AIF1/IGFBP2/CD3E/RASAL3/CD74/Ccr2/SASH3/HLA-DMB/IL6/CCL5/Clcf1/NCKAP1L/PRKCQ/CD40LG/GPR183/ATAD5/CCDC88B/PYCARD/CD6	20	16	AIF1/CD3E/RASAL3/CD74/LOC102288304/SASH3/LOC102269342/CCL5/NCKAP1L/PRKCQ/CD40LG/GPR183/ATAD5/CCDC88B/LOC102270806/CD6	4	IGF2/IGFBP2/IL6/CLCF1
BP	GO:0050900	leukocyte migration	40/1018	222/12777	7.88764e-07	6.11876e-05	PIK3CB/IL1RN/S100A8/CX3CR1/IL36B/CHGA/AIF1/SPN/DOCK8/MMP9/MYO1G/CD74/FER/S100A9/LOC102288304/ITGAX/STK39/LOC102270924/CCL5/NCKAP1L/SERPINE1/VEGFA/AMICA1/ITGA4/CXCL17/LOC102283173/GPR183/ITGA5/CXADR/CXCL9/ITGB2/CD48/C5AR2/TRPV4/LOC102270806/CXCL10/TBX21/TGFB2/LOC102268126/SLC7A7	PIK3CB/IL1RN/S100A8/CX3CR1/Il36b/CHGA/AIF1/Spn/DOCK8/MMP9/MYO1G/CD74/Fer/S100A9/Ccr2/ITGAX/STK39/IGLV3-25/CCL5/NCKAP1L/SERPINE1/VEGFA/JAML/ITGA4/CXCL17/IGHV4-59/GPR183/ITGA5/CXADR/CXCL9/ITGB2/CD48/C5AR2/TRPV4/PYCARD/CXCL10/TBX21/Tgfb2/IGHV4-39/SLC7A7	40	34	PIK3CB/IL1RN/S100A8/CX3CR1/IL36B/AIF1/SPN/DOCK8/MMP9/MYO1G/CD74/FER/S100A9/LOC102288304/ITGAX/LOC102270924/CCL5/NCKAP1L/AMICA1/ITGA4/CXCL17/LOC102283173/GPR183/CXADR/CXCL9/ITGB2/CD48/C5AR2/TRPV4/LOC102270806/CXCL10/TBX21/LOC102268126/SLC7A7	6	CHGA/STK39/SERPINE1/VEGFA/ITGA5/TGFB2
BP	GO:0032946	positive regulation of mononuclear cell proliferation	20/1018	74/12777	8.16995e-07	6.22253e-05	IGF2/AIF1/IGFBP2/CD3E/RASAL3/CD74/LOC102288304/SASH3/LOC102269342/IL6/CCL5/CLCF1/NCKAP1L/PRKCQ/CD40LG/GPR183/ATAD5/CCDC88B/LOC102270806/CD6	IGF2/AIF1/IGFBP2/CD3E/RASAL3/CD74/Ccr2/SASH3/HLA-DMB/IL6/CCL5/Clcf1/NCKAP1L/PRKCQ/CD40LG/GPR183/ATAD5/CCDC88B/PYCARD/CD6	20	16	AIF1/CD3E/RASAL3/CD74/LOC102288304/SASH3/LOC102269342/CCL5/NCKAP1L/PRKCQ/CD40LG/GPR183/ATAD5/CCDC88B/LOC102270806/CD6	4	IGF2/IGFBP2/IL6/CLCF1
BP	GO:0009615	response to virus	39/1018	215/12777	9.07168e-07	6.78594e-05	LOC102283231/MX2/ISG15/MX1/LOC102283513/IFI44L/NT5C3A/RSAD2/LOC102283314/RNASEL/LOC106701008/BCL3/LOC102279357/IL6/CCL5/LOC102284049/DHX58/DDX58/IFIT3/RRP1B/OAS2/LOC102273042/TKFC/UNC93B1/ZC3HAV1/IFI6/RNASE6/CXCL9/LOC102268405/APOBEC1/LOC102274775/DTX3L/LOC102277645/TLR8/CXCL10/HERC5/TBX21/LOC102279350/RTP4	OAS3/MX2/ISG15/MX1/OAS1/IFI44L/NT5C3A/RSAD2/Fv1/RNASEL/APOBEC3G/BCL3/IFI6/IL6/CCL5/Bst2/DHX58/DDX58/IFIT3/RRP1B/OAS2/IFIT1/TKFC/Unc93b1/ZC3HAV1/IFI6/RNASE6/CXCL9/NT5C3A/APOBEC1/SLFN11/DTX3L/GBP1/TLR8/CXCL10/HERC5/TBX21/GBP1/RTP4	39	34	LOC102283231/MX2/ISG15/MX1/LOC102283513/IFI44L/NT5C3A/RSAD2/RNASEL/LOC102279357/CCL5/LOC102284049/DHX58/DDX58/IFIT3/OAS2/LOC102273042/TKFC/UNC93B1/ZC3HAV1/IFI6/RNASE6/CXCL9/LOC102268405/APOBEC1/LOC102274775/DTX3L/LOC102277645/TLR8/CXCL10/HERC5/TBX21/LOC102279350/RTP4	5	LOC102283314/LOC106701008/BCL3/IL6/RRP1B
BP	GO:0002694	regulation of leukocyte activation	48/1018	293/12777	1.17808e-06	8.65782e-05	PGLYRP3/IGF2/PGLYRP4/IL36B/AIF1/SPN/DOCK8/IGFBP2/CD3E/RASAL3/CD74/IL27RA/FER/MILR1/LOC102288304/NOD2/SASH3/LOC102269342/CD5/IL6/CCL5/RASGRP1/CLCF1/ENPP3/NCKAP1L/PRKCQ/CD40LG/LOC102285144/LOC102283173/LOC102272258/GPR183/SIT1/DTX1/MSH2/ATAD5/SLA2/PTPN22/LOC102287400/ITGB2/SLC46A2/CCDC88B/SNCA/EGR3/LOC102271117/LOC102270806/TBX21/CD6/LOC102268126	PGLYRP3/IGF2/PGLYRP4/Il36b/AIF1/Spn/DOCK8/IGFBP2/CD3E/RASAL3/CD74/IL27RA/Fer/MILR1/Ccr2/NOD2/SASH3/HLA-DMB/CD5/IL6/CCL5/RASGRP1/Clcf1/ENPP3/NCKAP1L/PRKCQ/CD40LG/HLA-DOA/IGHV4-59/CYP26B1/GPR183/SIT1/DTX1/MSH2/ATAD5/SLA2/PTPN22/TARM1/ITGB2/SLC46A2/CCDC88B/SNCA/EGR3/HLA-DRB1/PYCARD/TBX21/CD6/IGHV4-39	48	39	PGLYRP3/PGLYRP4/IL36B/AIF1/SPN/DOCK8/CD3E/RASAL3/CD74/FER/MILR1/LOC102288304/NOD2/SASH3/LOC102269342/CD5/CCL5/RASGRP1/ENPP3/NCKAP1L/PRKCQ/CD40LG/LOC102285144/LOC102283173/GPR183/SIT1/MSH2/ATAD5/SLA2/PTPN22/LOC102287400/ITGB2/SLC46A2/CCDC88B/LOC102271117/LOC102270806/TBX21/CD6/LOC102268126	9	IGF2/IGFBP2/IL27RA/IL6/CLCF1/LOC102272258/DTX1/SNCA/EGR3
BP	GO:1901568	fatty acid derivative metabolic process	22/1018	89/12777	1.2353e-06	8.92186e-05	PLA2G4F/LOC102288122/LOC102269337/ACSL6/LOC102272308/LOC102271453/LOC102283454/DGAT2/LOC102271037/LOC102269891/LOC102284481/CD74/LOC102267428/PNPLA8/MGLL/GGT5/HSD17B12/LOC102267155/PTGES/PTGDS/MGST3/LOC102272594	PLA2G4F/CYP4F22/-/ACSL6/-/-/-/DGAT2/-/-/-/CD74/-/PNPLA8/MGLL/GGT5/HSD17B12/-/PTGES/PTGDS/MGST3/-	22	18	PLA2G4F/LOC102288122/LOC102269337/ACSL6/LOC102272308/LOC102271453/LOC102283454/DGAT2/LOC102271037/LOC102269891/LOC102284481/CD74/LOC102267428/PNPLA8/HSD17B12/LOC102267155/MGST3/LOC102272594	4	MGLL/GGT5/PTGES/PTGDS
BP	GO:0070665	positive regulation of leukocyte proliferation	20/1018	76/12777	1.29676e-06	9.19941e-05	IGF2/AIF1/IGFBP2/CD3E/RASAL3/CD74/LOC102288304/SASH3/LOC102269342/IL6/CCL5/CLCF1/NCKAP1L/PRKCQ/CD40LG/GPR183/ATAD5/CCDC88B/LOC102270806/CD6	IGF2/AIF1/IGFBP2/CD3E/RASAL3/CD74/Ccr2/SASH3/HLA-DMB/IL6/CCL5/Clcf1/NCKAP1L/PRKCQ/CD40LG/GPR183/ATAD5/CCDC88B/PYCARD/CD6	20	16	AIF1/CD3E/RASAL3/CD74/LOC102288304/SASH3/LOC102269342/CCL5/NCKAP1L/PRKCQ/CD40LG/GPR183/ATAD5/CCDC88B/LOC102270806/CD6	4	IGF2/IGFBP2/IL6/CLCF1
BP	GO:0002449	lymphocyte mediated immunity	33/1018	170/12777	1.31929e-06	9.19941e-05	RSAD2/LOC102270717/CR2/MYO1G/CD74/IL27RA/BCL3/B2M/SASH3/FZD5/LOC102270924/RAET1E/RASGRP1/CLCF1/LOC102281193/LOC102283923/LOC102268170/SLAMF6/LOC102283173/CD1E/CD8A/CTSH/LOC102270440/MSH2/ATAD5/SLA2/LOC102285463/DENND1B/LOC102288394/LOC102271117/TLR8/TBX21/LOC102268126	RSAD2/SERPINB4/CR2/MYO1G/CD74/IL27RA/BCL3/B2M/SASH3/FZD5/IGLV3-25/RAET1E/RASGRP1/Clcf1/-/SERPINB4/-/SLAMF6/IGHV4-59/CD1E/CD8A/CTSH/ULBP1/MSH2/ATAD5/SLA2/GZMB/DENND1B/CD1A/HLA-DRB1/TLR8/TBX21/IGHV4-39	33	30	RSAD2/LOC102270717/CR2/MYO1G/CD74/B2M/SASH3/FZD5/LOC102270924/RAET1E/RASGRP1/LOC102281193/LOC102283923/LOC102268170/SLAMF6/LOC102283173/CD1E/CD8A/CTSH/LOC102270440/MSH2/ATAD5/SLA2/LOC102285463/DENND1B/LOC102288394/LOC102271117/TLR8/TBX21/LOC102268126	3	IL27RA/BCL3/CLCF1
BP	GO:0051251	positive regulation of lymphocyte activation	30/1018	147/12777	1.33961e-06	9.19941e-05	IGF2/IL36B/AIF1/DOCK8/IGFBP2/CD3E/RASAL3/CD74/LOC102288304/NOD2/SASH3/LOC102269342/CD5/IL6/CCL5/RASGRP1/CLCF1/NCKAP1L/PRKCQ/CD40LG/LOC102283173/GPR183/MSH2/ATAD5/CCDC88B/EGR3/LOC102270806/TBX21/CD6/LOC102268126	IGF2/Il36b/AIF1/DOCK8/IGFBP2/CD3E/RASAL3/CD74/Ccr2/NOD2/SASH3/HLA-DMB/CD5/IL6/CCL5/RASGRP1/Clcf1/NCKAP1L/PRKCQ/CD40LG/IGHV4-59/GPR183/MSH2/ATAD5/CCDC88B/EGR3/PYCARD/TBX21/CD6/IGHV4-39	30	25	IL36B/AIF1/DOCK8/CD3E/RASAL3/CD74/LOC102288304/NOD2/SASH3/LOC102269342/CD5/CCL5/RASGRP1/NCKAP1L/PRKCQ/CD40LG/LOC102283173/GPR183/MSH2/ATAD5/CCDC88B/LOC102270806/TBX21/CD6/LOC102268126	5	IGF2/IGFBP2/IL6/CLCF1/EGR3
BP	GO:1902653	secondary alcohol biosynthetic process	15/1018	46/12777	1.44963e-06	9.79437e-05	INSIG1/TM7SF2/FDFT1/DHCR24/MSMO1/DHCR7/SQLE/HMGCS2/ERLIN1/IDI1/NSDHL/EBP/FDPS/LSS/HMGCS1	INSIG1/TM7SF2/FDFT1/DHCR24/MSMO1/DHCR7/SQLE/HMGCS2/Erlin1/IDI1/NSDHL/EBP/FDPS/LSS/HMGCS1	15	14	INSIG1/TM7SF2/FDFT1/DHCR24/MSMO1/DHCR7/SQLE/HMGCS2/IDI1/NSDHL/EBP/FDPS/LSS/HMGCS1	1	ERLIN1
BP	GO:0007159	leukocyte cell-cell adhesion	35/1018	187/12777	1.54642e-06	0.000102825	IGF2/S100A8/CX3CR1/IL36B/AIF1/SPN/DOCK8/IGFBP2/CD3E/RASAL3/CD74/S100A9/LOC102288304/NOD2/SASH3/LOC102269342/CD5/IL6/CCL5/RASGRP1/NCKAP1L/PRKCQ/ITGA4/CD40LG/ITGA5/DTX1/PTPN22/LOC102287400/ITGB2/CCDC88B/EGR3/LOC102271117/LOC102270806/TBX21/CD6	IGF2/S100A8/CX3CR1/Il36b/AIF1/Spn/DOCK8/IGFBP2/CD3E/RASAL3/CD74/S100A9/Ccr2/NOD2/SASH3/HLA-DMB/CD5/IL6/CCL5/RASGRP1/NCKAP1L/PRKCQ/ITGA4/CD40LG/ITGA5/DTX1/PTPN22/TARM1/ITGB2/CCDC88B/EGR3/HLA-DRB1/PYCARD/TBX21/CD6	35	29	S100A8/CX3CR1/IL36B/AIF1/SPN/DOCK8/CD3E/RASAL3/CD74/S100A9/LOC102288304/NOD2/SASH3/LOC102269342/CD5/CCL5/RASGRP1/NCKAP1L/PRKCQ/ITGA4/CD40LG/PTPN22/LOC102287400/ITGB2/CCDC88B/LOC102271117/LOC102270806/TBX21/CD6	6	IGF2/IGFBP2/IL6/ITGA5/DTX1/EGR3
BP	GO:0007051	spindle organization	28/1018	135/12777	2.14342e-06	0.000140293	ASPM/CCNB1/KIF11/CENPE/KIF23/NDC80/KIF4A/AURKA/TTK/CDC20/SPAG5/POC1A/RACGAP1/KIFC1/NEK2/AURKB/TPX2/NUF2/ESPL1/BCCIP/WDR62/PARP3/PLK2/PRC1/SEPT1/LOC102278697/KNSTRN/SPC25	ASPM/CCNB1/KIF11/CENPE/KIF23/NDC80/KIF4B/AURKA/TTK/CDC20/SPAG5/POC1A/RACGAP1/KIFC1/NEK2/AURKB/TPX2/NUF2/ESPL1/BCCIP/WDR62/PARP3/PLK2/PRC1/SEPT1/HSPA1A/KNSTRN/SPC25	28	24	ASPM/CCNB1/KIF11/CENPE/KIF23/NDC80/KIF4A/AURKA/TTK/CDC20/SPAG5/POC1A/RACGAP1/KIFC1/NEK2/AURKB/TPX2/NUF2/ESPL1/WDR62/PRC1/SEPT1/KNSTRN/SPC25	4	BCCIP/PARP3/PLK2/LOC102278697
BP	GO:0002697	regulation of immune effector process	42/1018	248/12777	2.2801e-06	0.000146454	PGLYRP3/PGLYRP4/RSAD2/LOC102270717/CR2/CD74/IL27RA/FER/LOC102288304/B2M/SASH3/FZD5/LOC102269342/LOC102270924/IL6/RAET1E/LOC102284049/RASGRP1/DHX58/CLCF1/ENPP3/DDX58/LOC102281193/LOC102283923/LOC102268170/SLAMF6/LOC102283173/CD1E/LOC102273042/TKFC/LOC102270440/MSH2/ZC3HAV1/ATAD5/ITGB2/C5AR2/LOC102288394/DTX3L/HERC5/TBX21/TGFB2/LOC102268126	PGLYRP3/PGLYRP4/RSAD2/SERPINB4/CR2/CD74/IL27RA/Fer/Ccr2/B2M/SASH3/FZD5/HLA-DMB/IGLV3-25/IL6/RAET1E/Bst2/RASGRP1/DHX58/Clcf1/ENPP3/DDX58/-/SERPINB4/-/SLAMF6/IGHV4-59/CD1E/IFIT1/TKFC/ULBP1/MSH2/ZC3HAV1/ATAD5/ITGB2/C5AR2/CD1A/DTX3L/HERC5/TBX21/Tgfb2/IGHV4-39	42	38	PGLYRP3/PGLYRP4/RSAD2/LOC102270717/CR2/CD74/FER/LOC102288304/B2M/SASH3/FZD5/LOC102269342/LOC102270924/RAET1E/LOC102284049/RASGRP1/DHX58/ENPP3/DDX58/LOC102281193/LOC102283923/LOC102268170/SLAMF6/LOC102283173/CD1E/LOC102273042/TKFC/LOC102270440/MSH2/ZC3HAV1/ATAD5/ITGB2/C5AR2/LOC102288394/DTX3L/HERC5/TBX21/LOC102268126	4	IL27RA/IL6/CLCF1/TGFB2
BP	GO:0042445	hormone metabolic process	27/1018	128/12777	2.30746e-06	0.000146454	DUOX2/LOC102270864/DUOXA2/EGR1/LOC102269337/ALDH1A1/LOC102282116/LOC102272308/LOC102271453/LOC102283454/IDE/DHRS9/LOC102271037/LOC102269891/LOC102284481/LOC102267428/DHCR7/HPN/HSD17B12/LOC102267155/PCSK1N/CHAT/LOC102272258/DIO3/BCO2/LOC102272594/SLC44A4	DUOX2/UGT1A9/DUOXA2/EGR1/-/ALDH1A1/CYP11A1/-/-/-/IDE/DHRS9/-/-/-/-/DHCR7/HPN/HSD17B12/-/PCSK1N/CHAT/CYP26B1/DIO3/BCO2/-/SLC44A4	27	21	DUOX2/LOC102270864/DUOXA2/LOC102269337/ALDH1A1/LOC102272308/LOC102271453/LOC102283454/IDE/DHRS9/LOC102271037/LOC102269891/LOC102284481/LOC102267428/DHCR7/HSD17B12/LOC102267155/CHAT/BCO2/LOC102272594/SLC44A4	6	EGR1/LOC102282116/HPN/PCSK1N/LOC102272258/DIO3
BP	GO:0045058	T cell selection	11/1018	27/12777	3.0799e-06	0.000192562	CD3D/SPN/CD3E/CD3G/CD74/LY9/IL6/LOC102284962/SLAMF6/DOCK2/TBX21	CD3D/Spn/CD3E/CD3G/CD74/LY9/IL6/DOCK2/SLAMF6/DOCK2/TBX21	11	10	CD3D/SPN/CD3E/CD3G/CD74/LY9/LOC102284962/SLAMF6/DOCK2/TBX21	1	IL6
BP	GO:0034754	cellular hormone metabolic process	18/1018	67/12777	3.16427e-06	0.000194929	LOC102270864/EGR1/LOC102269337/ALDH1A1/LOC102282116/LOC102272308/LOC102271453/LOC102283454/DHRS9/LOC102271037/LOC102269891/LOC102284481/LOC102267428/HSD17B12/LOC102267155/LOC102272258/BCO2/LOC102272594	UGT1A9/EGR1/-/ALDH1A1/CYP11A1/-/-/-/DHRS9/-/-/-/-/HSD17B12/-/CYP26B1/BCO2/-	18	15	LOC102270864/LOC102269337/ALDH1A1/LOC102272308/LOC102271453/LOC102283454/DHRS9/LOC102271037/LOC102269891/LOC102284481/LOC102267428/HSD17B12/LOC102267155/BCO2/LOC102272594	3	EGR1/LOC102282116/LOC102272258
BP	GO:0050863	regulation of T cell activation	33/1018	177/12777	3.33888e-06	0.000202704	IGF2/IL36B/AIF1/SPN/DOCK8/IGFBP2/CD3E/RASAL3/CD74/LOC102288304/NOD2/SASH3/LOC102269342/CD5/IL6/CCL5/RASGRP1/NCKAP1L/PRKCQ/CD40LG/LOC102285144/LOC102272258/SIT1/DTX1/PTPN22/LOC102287400/SLC46A2/CCDC88B/EGR3/LOC102271117/LOC102270806/TBX21/CD6	IGF2/Il36b/AIF1/Spn/DOCK8/IGFBP2/CD3E/RASAL3/CD74/Ccr2/NOD2/SASH3/HLA-DMB/CD5/IL6/CCL5/RASGRP1/NCKAP1L/PRKCQ/CD40LG/HLA-DOA/CYP26B1/SIT1/DTX1/PTPN22/TARM1/SLC46A2/CCDC88B/EGR3/HLA-DRB1/PYCARD/TBX21/CD6	33	27	IL36B/AIF1/SPN/DOCK8/CD3E/RASAL3/CD74/LOC102288304/NOD2/SASH3/LOC102269342/CD5/CCL5/RASGRP1/NCKAP1L/PRKCQ/CD40LG/LOC102285144/SIT1/PTPN22/LOC102287400/SLC46A2/CCDC88B/LOC102271117/LOC102270806/TBX21/CD6	6	IGF2/IGFBP2/IL6/LOC102272258/DTX1/EGR3
BP	GO:0042102	positive regulation of T cell proliferation	16/1018	55/12777	3.5715e-06	0.000213729	IGF2/AIF1/IGFBP2/CD3E/RASAL3/LOC102288304/SASH3/LOC102269342/IL6/CCL5/NCKAP1L/PRKCQ/CD40LG/CCDC88B/LOC102270806/CD6	IGF2/AIF1/IGFBP2/CD3E/RASAL3/Ccr2/SASH3/HLA-DMB/IL6/CCL5/NCKAP1L/PRKCQ/CD40LG/CCDC88B/PYCARD/CD6	16	13	AIF1/CD3E/RASAL3/LOC102288304/SASH3/LOC102269342/CCL5/NCKAP1L/PRKCQ/CD40LG/CCDC88B/LOC102270806/CD6	3	IGF2/IGFBP2/IL6
BP	GO:0045787	positive regulation of cell cycle	43/1018	261/12777	3.63199e-06	0.000214287	CCNB1/KIF23/IGF2/NDC80/DLGAP5/NUSAP1/CIT/BIRC5/E2F8/UBE2C/CDC20/CCNF/CDK1/CCNB2/SPAG5/POC1A/RACGAP1/AIF1/CCNA2/CDC25C/AURKB/LOC102287159/RAB11FIP4/KIF20B/BRCA1/GTSE1/CDCA5/STXBP4/PLK4/ESPL1/GEN1/IL1A/EVI2B/DTL/E2F7/OVOL1/CCNB3/TGFA/ATAD5/LMNB1/CCND1/DBF4B/TGFB2	CCNB1/KIF23/IGF2/NDC80/DLGAP5/NUSAP1/CIT/BIRC5/E2F8/UBE2C/CDC20/CCNF/CDK1/CCNB2/SPAG5/POC1A/RACGAP1/AIF1/CCNA2/CDC25C/AURKB/Ptprv/RAB11FIP4/KIF20B/BRCA1/GTSE1/CDCA5/STXBP4/PLK4/ESPL1/GEN1/IL1A/EVI2B/DTL/E2F7/OVOL1/CCNB3/TGFA/ATAD5/Lmnb1/CCND1/DBF4B/Tgfb2	43	39	CCNB1/KIF23/NDC80/DLGAP5/NUSAP1/CIT/BIRC5/E2F8/UBE2C/CDC20/CCNF/CDK1/CCNB2/SPAG5/POC1A/RACGAP1/AIF1/CCNA2/CDC25C/AURKB/RAB11FIP4/KIF20B/BRCA1/GTSE1/CDCA5/STXBP4/PLK4/ESPL1/GEN1/IL1A/EVI2B/DTL/E2F7/OVOL1/CCNB3/TGFA/ATAD5/LMNB1/DBF4B	4	IGF2/LOC102287159/CCND1/TGFB2
BP	GO:0051783	regulation of nuclear division	29/1018	148/12777	4.70472e-06	0.000270188	CCNB1/KIF11/CENPE/IGF2/NDC80/DLGAP5/NUSAP1/BIRC5/TTK/UBE2C/CDC20/CCNF/CCNB2/CCNA2/NEK2/AURKB/KIF20B/KNTC1/CDCA5/TOM1L1/ESPL1/GEN1/IL1A/PTTG1/CCNB3/TGFA/MSH2/CCND1/LOC102278697	CCNB1/KIF11/CENPE/IGF2/NDC80/DLGAP5/NUSAP1/BIRC5/TTK/UBE2C/CDC20/CCNF/CCNB2/CCNA2/NEK2/AURKB/KIF20B/KNTC1/CDCA5/TOM1L1/ESPL1/GEN1/IL1A/PTTG1/CCNB3/TGFA/MSH2/CCND1/HSPA1A	29	26	CCNB1/KIF11/CENPE/NDC80/DLGAP5/NUSAP1/BIRC5/TTK/UBE2C/CDC20/CCNF/CCNB2/CCNA2/NEK2/AURKB/KIF20B/KNTC1/CDCA5/TOM1L1/ESPL1/GEN1/IL1A/PTTG1/CCNB3/TGFA/MSH2	3	IGF2/CCND1/LOC102278697
BP	GO:0016126	sterol biosynthetic process	15/1018	50/12777	4.70846e-06	0.000270188	INSIG1/TM7SF2/FDFT1/DHCR24/MSMO1/DHCR7/SQLE/HMGCS2/ERLIN1/IDI1/NSDHL/EBP/FDPS/LSS/HMGCS1	INSIG1/TM7SF2/FDFT1/DHCR24/MSMO1/DHCR7/SQLE/HMGCS2/Erlin1/IDI1/NSDHL/EBP/FDPS/LSS/HMGCS1	15	14	INSIG1/TM7SF2/FDFT1/DHCR24/MSMO1/DHCR7/SQLE/HMGCS2/IDI1/NSDHL/EBP/FDPS/LSS/HMGCS1	1	ERLIN1
BP	GO:0007088	regulation of mitotic nuclear division	27/1018	133/12777	4.97092e-06	0.000277884	CCNB1/KIF11/CENPE/IGF2/NDC80/DLGAP5/NUSAP1/BIRC5/TTK/UBE2C/CCNF/CCNB2/CCNA2/NEK2/AURKB/KIF20B/KNTC1/CDCA5/TOM1L1/ESPL1/GEN1/IL1A/PTTG1/CCNB3/TGFA/CCND1/LOC102278697	CCNB1/KIF11/CENPE/IGF2/NDC80/DLGAP5/NUSAP1/BIRC5/TTK/UBE2C/CCNF/CCNB2/CCNA2/NEK2/AURKB/KIF20B/KNTC1/CDCA5/TOM1L1/ESPL1/GEN1/IL1A/PTTG1/CCNB3/TGFA/CCND1/HSPA1A	27	24	CCNB1/KIF11/CENPE/NDC80/DLGAP5/NUSAP1/BIRC5/TTK/UBE2C/CCNF/CCNB2/CCNA2/NEK2/AURKB/KIF20B/KNTC1/CDCA5/TOM1L1/ESPL1/GEN1/IL1A/PTTG1/CCNB3/TGFA	3	IGF2/CCND1/LOC102278697
BP	GO:0002443	leukocyte mediated immunity	53/1018	353/12777	4.97525e-06	0.000277884	TCN1/CHGA/RSAD2/S100A12/LOC102270717/CR2/MYO1G/CD74/IL27RA/FER/MILR1/LOC102288304/BCL3/B2M/SASH3/ITGAX/FZD5/LOC102270924/RAET1E/LOC102284049/RASGRP1/CLCF1/ARHGAP9/DDX58/LOC102281193/LOC102283923/LOC102268170/NCKAP1L/LOC102284962/LOC102270564/SLAMF6/HMHA1/DOCK2/LOC102283173/CD1E/BIN2/CD8A/CTSH/LOC102270440/LOC102272833/MSH2/ATAD5/SLA2/GM2A/LOC102285463/LOC102287400/ITGB2/DENND1B/LOC102288394/LOC10…	TCN1/CHGA/RSAD2/S100A12/SERPINB4/CR2/MYO1G/CD74/IL27RA/Fer/MILR1/Ccr2/BCL3/B2M/SASH3/ITGAX/FZD5/IGLV3-25/RAET1E/Bst2/RASGRP1/Clcf1/ARHGAP9/DDX58/-/SERPINB4/-/NCKAP1L/DOCK2/METTL7A/SLAMF6/ARHGAP45/DOCK2/IGHV4-59/CD1E/BIN2/CD8A/CTSH/ULBP1/METTL7A/MSH2/ATAD5/SLA2/GM2A/GZMB/TARM1/ITGB2/DENND1B/CD1A/HLA-DRB1/TLR8/TBX21/IGHV4-39	53	49	TCN1/RSAD2/S100A12/LOC102270717/CR2/MYO1G/CD74/FER/MILR1/LOC102288304/B2M/SASH3/ITGAX/FZD5/LOC102270924/RAET1E/LOC102284049/RASGRP1/ARHGAP9/DDX58/LOC102281193/LOC102283923/LOC102268170/NCKAP1L/LOC102284962/LOC102270564/SLAMF6/HMHA1/DOCK2/LOC102283173/CD1E/BIN2/CD8A/CTSH/LOC102270440/LOC102272833/MSH2/ATAD5/SLA2/GM2A/LOC102285463/LOC102287400/ITGB2/DENND1B/LOC102288394/LOC102271117/TLR8/TBX21/LOC1…	4	CHGA/IL27RA/BCL3/CLCF1
BP	GO:0002521	leukocyte differentiation	46/1018	291/12777	5.29105e-06	0.000291634	CD3D/PGLYRP3/PGLYRP4/IL36B/FSTL3/RSAD2/SPN/PPARGC1B/MYC/PPARG/FOS/CR2/CD3E/CD3G/CD74/LY9/BCL3/B2M/SASH3/FZD5/EVI2B/CSF1R/IL6/RASGRP1/CLCF1/NCKAP1L/LOC102284962/ITGA4/SLAMF6/JUNB/DOCK11/DOCK2/TRIB1/LOC102285144/LOC102272258/GPR183/CD8A/DTX1/MSH2/LRRC17/PTPN22/NRROS/SLC46A2/EGR3/LOC102271117/TBX21	CD3D/PGLYRP3/PGLYRP4/Il36b/FSTL3/RSAD2/Spn/PPARGC1B/MYC/PPARG/FOS/CR2/CD3E/CD3G/CD74/LY9/BCL3/B2M/SASH3/FZD5/EVI2B/CSF1R/IL6/RASGRP1/Clcf1/NCKAP1L/DOCK2/ITGA4/SLAMF6/JUNB/DOCK11/DOCK2/TRIB1/HLA-DOA/CYP26B1/GPR183/CD8A/DTX1/MSH2/LRRC17/PTPN22/NRROS/SLC46A2/EGR3/HLA-DRB1/TBX21	46	35	CD3D/PGLYRP3/PGLYRP4/IL36B/RSAD2/SPN/PPARGC1B/PPARG/CR2/CD3E/CD3G/CD74/LY9/B2M/SASH3/FZD5/EVI2B/CSF1R/RASGRP1/NCKAP1L/LOC102284962/ITGA4/SLAMF6/DOCK11/DOCK2/LOC102285144/GPR183/CD8A/MSH2/LRRC17/PTPN22/NRROS/SLC46A2/LOC102271117/TBX21	11	FSTL3/MYC/FOS/BCL3/IL6/CLCF1/JUNB/TRIB1/LOC102272258/DTX1/EGR3
BP	GO:2000406	positive regulation of T cell migration	9/1018	19/12777	5.54538e-06	0.000301683	AIF1/SPN/DOCK8/LOC102288304/STK39/CCL5/ITGA4/LOC102270806/CXCL10	AIF1/Spn/DOCK8/Ccr2/STK39/CCL5/ITGA4/PYCARD/CXCL10	9	8	AIF1/SPN/DOCK8/LOC102288304/CCL5/ITGA4/LOC102270806/CXCL10	1	STK39
BP	GO:0010817	regulation of hormone levels	47/1018	301/12777	5.88615e-06	0.000316116	DUOX2/LOC102270864/DUOXA2/EGR1/IL1RN/BIRC5/LOC102269337/CHGA/FAM3B/ALDH1A1/LOC102282116/RAB11FIP3/LOC102272308/LOC102271453/LOC102287159/LOC102283454/IDE/DHRS9/ISL1/LOC102271037/LOC102269891/LOC102284481/STXBP4/LOC102267428/DHCR7/HPN/CCL5/CLCF1/HSD17B12/FAM132A/LOC102267155/PCSK1N/CHAT/NR1D1/LOC102272258/PTPRN2/BRSK2/VIP/C1QTNF3/PER2/DIO3/TRPV4/BCO2/LOC102271117/GAL/LOC102272594/SLC44A4	DUOX2/UGT1A9/DUOXA2/EGR1/IL1RN/BIRC5/-/CHGA/Fam3b/ALDH1A1/CYP11A1/RAB11FIP3/-/-/Ptprv/-/IDE/DHRS9/Isl1/-/-/-/STXBP4/-/DHCR7/HPN/CCL5/Clcf1/HSD17B12/C1QTNF12/-/PCSK1N/CHAT/NR1D1/CYP26B1/PTPRN2/Brsk2/VIP/C1QTNF3/PER2/DIO3/TRPV4/BCO2/HLA-DRB1/GAL/-/SLC44A4	47	32	DUOX2/LOC102270864/DUOXA2/IL1RN/BIRC5/LOC102269337/FAM3B/ALDH1A1/LOC102272308/LOC102271453/LOC102283454/IDE/DHRS9/ISL1/LOC102271037/LOC102269891/LOC102284481/STXBP4/LOC102267428/DHCR7/CCL5/HSD17B12/FAM132A/LOC102267155/CHAT/NR1D1/C1QTNF3/TRPV4/BCO2/LOC102271117/LOC102272594/SLC44A4	15	EGR1/CHGA/LOC102282116/RAB11FIP3/LOC102287159/HPN/CLCF1/PCSK1N/LOC102272258/PTPRN2/BRSK2/VIP/PER2/DIO3/GAL
BP	GO:0030217	T cell differentiation	27/1018	135/12777	6.66672e-06	0.000353505	CD3D/IL36B/RSAD2/SPN/CD3E/CD3G/CD74/LY9/BCL3/B2M/SASH3/FZD5/IL6/RASGRP1/NCKAP1L/LOC102284962/SLAMF6/DOCK2/LOC102285144/LOC102272258/GPR183/CD8A/DTX1/PTPN22/SLC46A2/EGR3/TBX21	CD3D/Il36b/RSAD2/Spn/CD3E/CD3G/CD74/LY9/BCL3/B2M/SASH3/FZD5/IL6/RASGRP1/NCKAP1L/DOCK2/SLAMF6/DOCK2/HLA-DOA/CYP26B1/GPR183/CD8A/DTX1/PTPN22/SLC46A2/EGR3/TBX21	27	22	CD3D/IL36B/RSAD2/SPN/CD3E/CD3G/CD74/LY9/B2M/SASH3/FZD5/RASGRP1/NCKAP1L/LOC102284962/SLAMF6/DOCK2/LOC102285144/GPR183/CD8A/PTPN22/SLC46A2/TBX21	5	BCL3/IL6/LOC102272258/DTX1/EGR3
BP	GO:0030098	lymphocyte differentiation	34/1018	191/12777	6.87641e-06	0.000360066	CD3D/PGLYRP3/PGLYRP4/IL36B/RSAD2/SPN/CR2/CD3E/CD3G/CD74/LY9/BCL3/B2M/SASH3/FZD5/IL6/RASGRP1/CLCF1/NCKAP1L/LOC102284962/ITGA4/SLAMF6/DOCK11/DOCK2/LOC102285144/LOC102272258/GPR183/CD8A/DTX1/MSH2/PTPN22/SLC46A2/EGR3/TBX21	CD3D/PGLYRP3/PGLYRP4/Il36b/RSAD2/Spn/CR2/CD3E/CD3G/CD74/LY9/BCL3/B2M/SASH3/FZD5/IL6/RASGRP1/Clcf1/NCKAP1L/DOCK2/ITGA4/SLAMF6/DOCK11/DOCK2/HLA-DOA/CYP26B1/GPR183/CD8A/DTX1/MSH2/PTPN22/SLC46A2/EGR3/TBX21	34	28	CD3D/PGLYRP3/PGLYRP4/IL36B/RSAD2/SPN/CR2/CD3E/CD3G/CD74/LY9/B2M/SASH3/FZD5/RASGRP1/NCKAP1L/LOC102284962/ITGA4/SLAMF6/DOCK11/DOCK2/LOC102285144/GPR183/CD8A/MSH2/PTPN22/SLC46A2/TBX21	6	BCL3/IL6/CLCF1/LOC102272258/DTX1/EGR3
BP	GO:1903039	positive regulation of leukocyte cell-cell adhesion	24/1018	113/12777	7.34103e-06	0.000379649	IGF2/IL36B/AIF1/DOCK8/IGFBP2/CD3E/RASAL3/CD74/LOC102288304/NOD2/SASH3/LOC102269342/CD5/IL6/CCL5/RASGRP1/NCKAP1L/PRKCQ/ITGA4/CD40LG/CCDC88B/EGR3/LOC102270806/CD6	IGF2/Il36b/AIF1/DOCK8/IGFBP2/CD3E/RASAL3/CD74/Ccr2/NOD2/SASH3/HLA-DMB/CD5/IL6/CCL5/RASGRP1/NCKAP1L/PRKCQ/ITGA4/CD40LG/CCDC88B/EGR3/PYCARD/CD6	24	20	IL36B/AIF1/DOCK8/CD3E/RASAL3/CD74/LOC102288304/NOD2/SASH3/LOC102269342/CD5/CCL5/RASGRP1/NCKAP1L/PRKCQ/ITGA4/CD40LG/CCDC88B/LOC102270806/CD6	4	IGF2/IGFBP2/IL6/EGR3
BP	GO:0042180	cellular ketone metabolic process	25/1018	122/12777	9.29261e-06	0.000474716	LOC102270864/EGR1/LOC102267279/LOC102269337/PDK3/INSIG1/LOC102272308/LOC102271453/LOC102283454/BRCA1/CBR4/TRIB3/LOC102271037/LOC102269891/LOC102284481/LOC102267428/LOC102279872/LOC102265481/ERLIN1/LOC102267155/NR1D1/COQ10B/SNCA/LOC102272594/SLC7A7	UGT1A9/EGR1/Akr7a2/-/PDK3/INSIG1/-/-/-/BRCA1/CBR4/TRIB3/-/-/-/-/Cbr3/Akr7a2/Erlin1/-/NR1D1/COQ10B/SNCA/-/SLC7A7	25	20	LOC102270864/LOC102267279/LOC102269337/PDK3/INSIG1/LOC102272308/LOC102271453/LOC102283454/BRCA1/CBR4/LOC102271037/LOC102269891/LOC102284481/LOC102267428/LOC102279872/LOC102265481/LOC102267155/NR1D1/LOC102272594/SLC7A7	5	EGR1/TRIB3/ERLIN1/COQ10B/SNCA
BP	GO:0019748	secondary metabolic process	13/1018	41/12777	1.03252e-05	0.000521114	LOC102267279/LOC102269337/LOC102272308/LOC102271453/LOC102283454/CBR4/LOC102271037/LOC102269891/LOC102284481/LOC102267428/LOC102265481/LOC102267155/LOC102272594	Akr7a2/-/-/-/-/CBR4/-/-/-/-/Akr7a2/-/-	13	13	LOC102267279/LOC102269337/LOC102272308/LOC102271453/LOC102283454/CBR4/LOC102271037/LOC102269891/LOC102284481/LOC102267428/LOC102265481/LOC102267155/LOC102272594	0
BP	GO:0097164	ammonium ion metabolic process	28/1018	146/12777	1.04618e-05	0.000521722	PLA2G4D/PLA2G4F/LOC102267279/LOC102269337/PLA2G4E/ABHD3/SMPDL3B/LOC102272308/LOC102271453/LOC102283454/GDPD3/CBR4/LOC102271037/LOC102269891/LOC102284481/LOC102267428/PNPLA8/SPTLC3/LOC102265481/DEGS2/LOC102267155/CHAT/SGPP2/SNCA/LOC102272594/TGFB2/ODC1/SLC44A4	PLA2G4D/PLA2G4F/Akr7a2/-/PLA2G4E/ABHD3/SMPDL3B/-/-/-/GDPD3/CBR4/-/-/-/-/PNPLA8/SPTLC3/Akr7a2/DEGS2/-/CHAT/SGPP2/SNCA/-/Tgfb2/ODC1/SLC44A4	28	25	PLA2G4D/PLA2G4F/LOC102267279/LOC102269337/PLA2G4E/ABHD3/SMPDL3B/LOC102272308/LOC102271453/LOC102283454/GDPD3/CBR4/LOC102271037/LOC102269891/LOC102284481/LOC102267428/PNPLA8/SPTLC3/LOC102265481/DEGS2/LOC102267155/CHAT/SGPP2/LOC102272594/SLC44A4	3	SNCA/TGFB2/ODC1
BP	GO:0008608	attachment of spindle microtubules to kinetochore	10/1018	25/12777	1.06358e-05	0.000524156	CCNB1/CENPE/KIF2C/NDC80/SPAG5/RACGAP1/NEK2/NUF2/SGOL1/KNSTRN	CCNB1/CENPE/KIF2C/NDC80/SPAG5/RACGAP1/NEK2/NUF2/SGO1/KNSTRN	10	10	CCNB1/CENPE/KIF2C/NDC80/SPAG5/RACGAP1/NEK2/NUF2/SGOL1/KNSTRN	0
BP	GO:0010564	regulation of cell cycle process	65/1018	476/12777	1.12881e-05	0.000549834	CCNB1/KIF11/KIF20A/CENPE/KIF23/IGF2/NDC80/DLGAP5/NUSAP1/CIT/TICRR/BIRC5/AURKA/E2F8/TTK/UBE2C/CDC20/CCNF/CDK1/CCNB2/SPAG5/POC1A/RACGAP1/AIF1/CCNA2/CDC25C/RAB11FIP3/NEK2/AURKB/LOC102287159/RAB11FIP4/TPX2/KIF20B/BRCA1/GTSE1/KNTC1/LOC102268494/CDCA5/STXBP4/PLK4/TOM1L1/ESPL1/GEN1/IL1A/EVI2B/DTL/PTTG1/E2F7/OVOL1/PARP3/CCNB3/PLK2/INCENP/ORC1/TGFA/PRC1/MSH2/ATAD5/LMNB1/CCND1/DBF4B/LOC102274775/LOC1022881…	CCNB1/KIF11/KIF20A/CENPE/KIF23/IGF2/NDC80/DLGAP5/NUSAP1/CIT/TICRR/BIRC5/AURKA/E2F8/TTK/UBE2C/CDC20/CCNF/CDK1/CCNB2/SPAG5/POC1A/RACGAP1/AIF1/CCNA2/CDC25C/RAB11FIP3/NEK2/AURKB/Ptprv/RAB11FIP4/TPX2/KIF20B/BRCA1/GTSE1/KNTC1/HMMR/CDCA5/STXBP4/PLK4/TOM1L1/ESPL1/GEN1/IL1A/EVI2B/DTL/PTTG1/E2F7/OVOL1/PARP3/CCNB3/PLK2/INCENP/ORC1/TGFA/PRC1/MSH2/ATAD5/Lmnb1/CCND1/DBF4B/SLFN11/TCIM/HSPA1A/KNSTRN	65	57	CCNB1/KIF11/KIF20A/CENPE/KIF23/NDC80/DLGAP5/NUSAP1/CIT/TICRR/BIRC5/AURKA/E2F8/TTK/UBE2C/CDC20/CCNF/CDK1/CCNB2/SPAG5/POC1A/RACGAP1/AIF1/CCNA2/CDC25C/NEK2/AURKB/RAB11FIP4/TPX2/KIF20B/BRCA1/GTSE1/KNTC1/LOC102268494/CDCA5/STXBP4/PLK4/TOM1L1/ESPL1/GEN1/IL1A/EVI2B/DTL/PTTG1/E2F7/OVOL1/CCNB3/INCENP/ORC1/TGFA/PRC1/MSH2/ATAD5/LMNB1/DBF4B/LOC102274775/KNSTRN	8	IGF2/RAB11FIP3/LOC102287159/PARP3/PLK2/CCND1/LOC102288196/LOC102278697
BP	GO:0050865	regulation of cell activation	48/1018	318/12777	1.19728e-05	0.000576482	PGLYRP3/IGF2/PGLYRP4/IL36B/AIF1/SPN/DOCK8/IGFBP2/CD3E/RASAL3/CD74/IL27RA/FER/MILR1/LOC102288304/NOD2/SASH3/LOC102269342/CD5/IL6/CCL5/RASGRP1/CLCF1/ENPP3/NCKAP1L/PRKCQ/CD40LG/LOC102285144/LOC102283173/LOC102272258/GPR183/SIT1/DTX1/MSH2/ATAD5/SLA2/PTPN22/LOC102287400/ITGB2/SLC46A2/CCDC88B/SNCA/EGR3/LOC102271117/LOC102270806/TBX21/CD6/LOC102268126	PGLYRP3/IGF2/PGLYRP4/Il36b/AIF1/Spn/DOCK8/IGFBP2/CD3E/RASAL3/CD74/IL27RA/Fer/MILR1/Ccr2/NOD2/SASH3/HLA-DMB/CD5/IL6/CCL5/RASGRP1/Clcf1/ENPP3/NCKAP1L/PRKCQ/CD40LG/HLA-DOA/IGHV4-59/CYP26B1/GPR183/SIT1/DTX1/MSH2/ATAD5/SLA2/PTPN22/TARM1/ITGB2/SLC46A2/CCDC88B/SNCA/EGR3/HLA-DRB1/PYCARD/TBX21/CD6/IGHV4-39	48	39	PGLYRP3/PGLYRP4/IL36B/AIF1/SPN/DOCK8/CD3E/RASAL3/CD74/FER/MILR1/LOC102288304/NOD2/SASH3/LOC102269342/CD5/CCL5/RASGRP1/ENPP3/NCKAP1L/PRKCQ/CD40LG/LOC102285144/LOC102283173/GPR183/SIT1/MSH2/ATAD5/SLA2/PTPN22/LOC102287400/ITGB2/SLC46A2/CCDC88B/LOC102271117/LOC102270806/TBX21/CD6/LOC102268126	9	IGF2/IGFBP2/IL27RA/IL6/CLCF1/LOC102272258/DTX1/SNCA/EGR3
BP	GO:0032649	regulation of interferon-gamma production	16/1018	60/12777	1.22867e-05	0.000584875	PGLYRP3/ISG15/PGLYRP4/ISL1/CD3E/IL27RA/LOC102288304/BCL3/SASH3/FZD5/RASGRP1/SLAMF6/PTPN22/LOC102271117/LOC102270806/TLR8	PGLYRP3/ISG15/PGLYRP4/Isl1/CD3E/IL27RA/Ccr2/BCL3/SASH3/FZD5/RASGRP1/SLAMF6/PTPN22/HLA-DRB1/PYCARD/TLR8	16	14	PGLYRP3/ISG15/PGLYRP4/ISL1/CD3E/LOC102288304/SASH3/FZD5/RASGRP1/SLAMF6/PTPN22/LOC102271117/LOC102270806/TLR8	2	IL27RA/BCL3
BP	GO:0050870	positive regulation of T cell activation	23/1018	109/12777	1.26733e-05	0.000596498	IGF2/IL36B/AIF1/DOCK8/IGFBP2/CD3E/RASAL3/CD74/LOC102288304/NOD2/SASH3/LOC102269342/CD5/IL6/CCL5/RASGRP1/NCKAP1L/PRKCQ/CD40LG/CCDC88B/EGR3/LOC102270806/CD6	IGF2/Il36b/AIF1/DOCK8/IGFBP2/CD3E/RASAL3/CD74/Ccr2/NOD2/SASH3/HLA-DMB/CD5/IL6/CCL5/RASGRP1/NCKAP1L/PRKCQ/CD40LG/CCDC88B/EGR3/PYCARD/CD6	23	19	IL36B/AIF1/DOCK8/CD3E/RASAL3/CD74/LOC102288304/NOD2/SASH3/LOC102269342/CD5/CCL5/RASGRP1/NCKAP1L/PRKCQ/CD40LG/CCDC88B/LOC102270806/CD6	4	IGF2/IGFBP2/IL6/EGR3
BP	GO:0032609	interferon-gamma production	17/1018	67/12777	1.36101e-05	0.000626513	PGLYRP3/ISG15/PGLYRP4/SPN/ISL1/CD3E/IL27RA/LOC102288304/BCL3/SASH3/FZD5/RASGRP1/SLAMF6/PTPN22/LOC102271117/LOC102270806/TLR8	PGLYRP3/ISG15/PGLYRP4/Spn/Isl1/CD3E/IL27RA/Ccr2/BCL3/SASH3/FZD5/RASGRP1/SLAMF6/PTPN22/HLA-DRB1/PYCARD/TLR8	17	15	PGLYRP3/ISG15/PGLYRP4/SPN/ISL1/CD3E/LOC102288304/SASH3/FZD5/RASGRP1/SLAMF6/PTPN22/LOC102271117/LOC102270806/TLR8	2	IL27RA/BCL3
BP	GO:0033559	unsaturated fatty acid metabolic process	17/1018	67/12777	1.36101e-05	0.000626513	PLA2G4F/LOC102269337/LOC102272308/LOC102271453/LOC102283454/LOC102271037/SCD/LOC102269891/LOC102284481/CD74/LOC102267428/PNPLA8/MGLL/LOC102267155/PTGES/PTGDS/LOC102272594	PLA2G4F/-/-/-/-/-/SCD/-/-/CD74/-/PNPLA8/MGLL/-/PTGES/PTGDS/-	17	14	PLA2G4F/LOC102269337/LOC102272308/LOC102271453/LOC102283454/LOC102271037/SCD/LOC102269891/LOC102284481/CD74/LOC102267428/PNPLA8/LOC102267155/LOC102272594	3	MGLL/PTGES/PTGDS
BP	GO:0060326	cell chemotaxis	33/1018	189/12777	1.42138e-05	0.000647192	IL1RN/S100A8/CX3CR1/IL36B/CHGA/AIF1/CXCR6/CD74/S100A9/LOC102288304/CCR7/STK39/CCL5/NCKAP1L/PRKCQ/SERPINE1/VEGFA/AMICA1/CXCR4/LOC102264498/CXCL17/FGF18/GPR183/BIN2/CXADR/CXCL9/CCR4/ITGB2/C5AR2/TRPV4/EGR3/CXCL10/TGFB2	IL1RN/S100A8/CX3CR1/Il36b/CHGA/AIF1/CXCR6/CD74/S100A9/Ccr2/CCR7/STK39/CCL5/NCKAP1L/PRKCQ/SERPINE1/VEGFA/JAML/CXCR4/CCR5/CXCL17/Fgf18/GPR183/BIN2/CXADR/CXCL9/CCR4/ITGB2/C5AR2/TRPV4/EGR3/CXCL10/Tgfb2	33	26	IL1RN/S100A8/CX3CR1/IL36B/AIF1/CXCR6/CD74/S100A9/LOC102288304/CCR7/CCL5/NCKAP1L/PRKCQ/AMICA1/CXCR4/LOC102264498/CXCL17/GPR183/BIN2/CXADR/CXCL9/CCR4/ITGB2/C5AR2/TRPV4/CXCL10	7	CHGA/STK39/SERPINE1/VEGFA/FGF18/EGR3/TGFB2
BP	GO:0032635	interleukin-6 production	18/1018	74/12777	1.43913e-05	0.000648226	IL1RN/IL36B/ISL1/NOD2/IL6/DDX58/NCKAP1L/LOC102277532/NOS2/UNC93B1/TLR1/PTPN22/C1QTNF3/C5AR2/NLRC3/TRPV4/LOC102270806/TLR8	IL1RN/Il36b/Isl1/NOD2/IL6/DDX58/NCKAP1L/LILRA2/NOS2/Unc93b1/TLR1/PTPN22/C1QTNF3/C5AR2/NLRC3/TRPV4/PYCARD/TLR8	18	17	IL1RN/IL36B/ISL1/NOD2/DDX58/NCKAP1L/LOC102277532/NOS2/UNC93B1/TLR1/PTPN22/C1QTNF3/C5AR2/NLRC3/TRPV4/LOC102270806/TLR8	1	IL6
BP	GO:0070661	leukocyte proliferation	28/1018	149/12777	1.55638e-05	0.000693581	IGF2/AIF1/SPN/DOCK8/IGFBP2/CR2/CD3E/RASAL3/CD74/LOC102288304/SASH3/LOC102269342/IL6/CCL5/CLCF1/ENPP3/NCKAP1L/PRKCQ/LOC102284962/CD40LG/DOCK2/GPR183/ATAD5/PTPN22/CCDC88B/LOC102271117/LOC102270806/CD6	IGF2/AIF1/Spn/DOCK8/IGFBP2/CR2/CD3E/RASAL3/CD74/Ccr2/SASH3/HLA-DMB/IL6/CCL5/Clcf1/ENPP3/NCKAP1L/PRKCQ/DOCK2/CD40LG/DOCK2/GPR183/ATAD5/PTPN22/CCDC88B/HLA-DRB1/PYCARD/CD6	28	24	AIF1/SPN/DOCK8/CR2/CD3E/RASAL3/CD74/LOC102288304/SASH3/LOC102269342/CCL5/ENPP3/NCKAP1L/PRKCQ/LOC102284962/CD40LG/DOCK2/GPR183/ATAD5/PTPN22/CCDC88B/LOC102271117/LOC102270806/CD6	4	IGF2/IGFBP2/IL6/CLCF1
BP	GO:0050727	regulation of inflammatory response	32/1018	182/12777	1.64983e-05	0.000727487	DUOXA2/S100A8/SMPDL3B/ISL1/CR2/SOCS3/PBK/ACP5/NLRP1/S100A9/LOC102288304/NOD2/STK39/LOC102270924/IL6/CLCF1/ENPP3/USP18/MGLL/SERPINE1/FAM132A/CXCL17/LOC102283173/NOS2/C1QTNF3/C5AR2/NLRC3/TRPV4/SNCA/LOC102271117/CD6/LOC102268126	DUOXA2/S100A8/SMPDL3B/Isl1/CR2/SOCS3/PBK/ACP5/NLRP1/S100A9/Ccr2/NOD2/STK39/IGLV3-25/IL6/Clcf1/ENPP3/USP18/MGLL/SERPINE1/C1QTNF12/CXCL17/IGHV4-59/NOS2/C1QTNF3/C5AR2/NLRC3/TRPV4/SNCA/HLA-DRB1/CD6/IGHV4-39	32	25	DUOXA2/S100A8/SMPDL3B/ISL1/CR2/PBK/ACP5/NLRP1/S100A9/LOC102288304/NOD2/LOC102270924/ENPP3/USP18/FAM132A/CXCL17/LOC102283173/NOS2/C1QTNF3/C5AR2/NLRC3/TRPV4/LOC102271117/CD6/LOC102268126	7	SOCS3/STK39/IL6/CLCF1/MGLL/SERPINE1/SNCA
BP	GO:1903037	regulation of leukocyte cell-cell adhesion	30/1018	166/12777	1.73765e-05	0.000758231	IGF2/IL36B/AIF1/SPN/DOCK8/IGFBP2/CD3E/RASAL3/CD74/LOC102288304/NOD2/SASH3/LOC102269342/CD5/IL6/CCL5/RASGRP1/NCKAP1L/PRKCQ/ITGA4/CD40LG/DTX1/PTPN22/LOC102287400/CCDC88B/EGR3/LOC102271117/LOC102270806/TBX21/CD6	IGF2/Il36b/AIF1/Spn/DOCK8/IGFBP2/CD3E/RASAL3/CD74/Ccr2/NOD2/SASH3/HLA-DMB/CD5/IL6/CCL5/RASGRP1/NCKAP1L/PRKCQ/ITGA4/CD40LG/DTX1/PTPN22/TARM1/CCDC88B/EGR3/HLA-DRB1/PYCARD/TBX21/CD6	30	25	IL36B/AIF1/SPN/DOCK8/CD3E/RASAL3/CD74/LOC102288304/NOD2/SASH3/LOC102269342/CD5/CCL5/RASGRP1/NCKAP1L/PRKCQ/ITGA4/CD40LG/PTPN22/LOC102287400/CCDC88B/LOC102271117/LOC102270806/TBX21/CD6	5	IGF2/IGFBP2/IL6/DTX1/EGR3
BP	GO:0046651	lymphocyte proliferation	27/1018	142/12777	1.76099e-05	0.000760492	IGF2/AIF1/SPN/DOCK8/IGFBP2/CR2/CD3E/RASAL3/CD74/LOC102288304/SASH3/LOC102269342/IL6/CCL5/CLCF1/NCKAP1L/PRKCQ/LOC102284962/CD40LG/DOCK2/GPR183/ATAD5/PTPN22/CCDC88B/LOC102271117/LOC102270806/CD6	IGF2/AIF1/Spn/DOCK8/IGFBP2/CR2/CD3E/RASAL3/CD74/Ccr2/SASH3/HLA-DMB/IL6/CCL5/Clcf1/NCKAP1L/PRKCQ/DOCK2/CD40LG/DOCK2/GPR183/ATAD5/PTPN22/CCDC88B/HLA-DRB1/PYCARD/CD6	27	23	AIF1/SPN/DOCK8/CR2/CD3E/RASAL3/CD74/LOC102288304/SASH3/LOC102269342/CCL5/NCKAP1L/PRKCQ/LOC102284962/CD40LG/DOCK2/GPR183/ATAD5/PTPN22/CCDC88B/LOC102271117/LOC102270806/CD6	4	IGF2/IGFBP2/IL6/CLCF1
BP	GO:0051310	metaphase plate congression	13/1018	43/12777	1.84465e-05	0.000781265	CCNB1/CENPE/KIF2C/NDC80/CDCA8/SPAG5/KIF22/KIFC1/NUF2/CDCA5/RRS1/KIF18A/SEPT1	CCNB1/CENPE/KIF2C/NDC80/CDCA8/SPAG5/KIF22/KIFC1/NUF2/CDCA5/RRS1/KIF18A/SEPT1	13	12	CCNB1/CENPE/KIF2C/NDC80/CDCA8/SPAG5/KIF22/KIFC1/NUF2/CDCA5/KIF18A/SEPT1	1	RRS1
BP	GO:0070663	regulation of leukocyte proliferation	24/1018	119/12777	1.84639e-05	0.000781265	IGF2/AIF1/SPN/IGFBP2/CD3E/RASAL3/CD74/LOC102288304/SASH3/LOC102269342/IL6/CCL5/CLCF1/ENPP3/NCKAP1L/PRKCQ/CD40LG/GPR183/ATAD5/PTPN22/CCDC88B/LOC102271117/LOC102270806/CD6	IGF2/AIF1/Spn/IGFBP2/CD3E/RASAL3/CD74/Ccr2/SASH3/HLA-DMB/IL6/CCL5/Clcf1/ENPP3/NCKAP1L/PRKCQ/CD40LG/GPR183/ATAD5/PTPN22/CCDC88B/HLA-DRB1/PYCARD/CD6	24	20	AIF1/SPN/CD3E/RASAL3/CD74/LOC102288304/SASH3/LOC102269342/CCL5/ENPP3/NCKAP1L/PRKCQ/CD40LG/GPR183/ATAD5/PTPN22/CCDC88B/LOC102271117/LOC102270806/CD6	4	IGF2/IGFBP2/IL6/CLCF1
BP	GO:0002696	positive regulation of leukocyte activation	31/1018	175/12777	1.9111e-05	0.000800561	IGF2/IL36B/AIF1/DOCK8/IGFBP2/CD3E/RASAL3/CD74/LOC102288304/NOD2/SASH3/LOC102269342/CD5/IL6/CCL5/RASGRP1/CLCF1/NCKAP1L/PRKCQ/CD40LG/LOC102283173/GPR183/MSH2/ATAD5/ITGB2/CCDC88B/EGR3/LOC102270806/TBX21/CD6/LOC102268126	IGF2/Il36b/AIF1/DOCK8/IGFBP2/CD3E/RASAL3/CD74/Ccr2/NOD2/SASH3/HLA-DMB/CD5/IL6/CCL5/RASGRP1/Clcf1/NCKAP1L/PRKCQ/CD40LG/IGHV4-59/GPR183/MSH2/ATAD5/ITGB2/CCDC88B/EGR3/PYCARD/TBX21/CD6/IGHV4-39	31	26	IL36B/AIF1/DOCK8/CD3E/RASAL3/CD74/LOC102288304/NOD2/SASH3/LOC102269342/CD5/CCL5/RASGRP1/NCKAP1L/PRKCQ/CD40LG/LOC102283173/GPR183/MSH2/ATAD5/ITGB2/CCDC88B/LOC102270806/TBX21/CD6/LOC102268126	5	IGF2/IGFBP2/IL6/CLCF1/EGR3
BP	GO:0022409	positive regulation of cell-cell adhesion	26/1018	135/12777	1.98264e-05	0.000818557	IGF2/IL36B/FSTL3/AIF1/DOCK8/IGFBP2/CD3E/RASAL3/CD74/LOC102288304/NOD2/SASH3/LOC102269342/CD5/IL6/CCL5/RASGRP1/NCKAP1L/PRKCQ/ITGA4/CD40LG/CCDC88B/EGR3/LOC102270806/PTPRU/CD6	IGF2/Il36b/FSTL3/AIF1/DOCK8/IGFBP2/CD3E/RASAL3/CD74/Ccr2/NOD2/SASH3/HLA-DMB/CD5/IL6/CCL5/RASGRP1/NCKAP1L/PRKCQ/ITGA4/CD40LG/CCDC88B/EGR3/PYCARD/PTPRU/CD6	26	20	IL36B/AIF1/DOCK8/CD3E/RASAL3/CD74/LOC102288304/NOD2/SASH3/LOC102269342/CD5/CCL5/RASGRP1/NCKAP1L/PRKCQ/ITGA4/CD40LG/CCDC88B/LOC102270806/CD6	6	IGF2/FSTL3/IGFBP2/IL6/EGR3/PTPRU
BP	GO:0032943	mononuclear cell proliferation	27/1018	143/12777	2.00953e-05	0.000818557	IGF2/AIF1/SPN/DOCK8/IGFBP2/CR2/CD3E/RASAL3/CD74/LOC102288304/SASH3/LOC102269342/IL6/CCL5/CLCF1/NCKAP1L/PRKCQ/LOC102284962/CD40LG/DOCK2/GPR183/ATAD5/PTPN22/CCDC88B/LOC102271117/LOC102270806/CD6	IGF2/AIF1/Spn/DOCK8/IGFBP2/CR2/CD3E/RASAL3/CD74/Ccr2/SASH3/HLA-DMB/IL6/CCL5/Clcf1/NCKAP1L/PRKCQ/DOCK2/CD40LG/DOCK2/GPR183/ATAD5/PTPN22/CCDC88B/HLA-DRB1/PYCARD/CD6	27	23	AIF1/SPN/DOCK8/CR2/CD3E/RASAL3/CD74/LOC102288304/SASH3/LOC102269342/CCL5/NCKAP1L/PRKCQ/LOC102284962/CD40LG/DOCK2/GPR183/ATAD5/PTPN22/CCDC88B/LOC102271117/LOC102270806/CD6	4	IGF2/IGFBP2/IL6/CLCF1
BP	GO:0044242	cellular lipid catabolic process	28/1018	151/12777	2.01268e-05	0.000818557	PRDX6/PLA2G4D/PLA2G4F/PNPLA1/PLA2G4E/LOC102288085/ABHD3/ACADS/SMPDL3B/LOC102287159/LIPG/GDPD3/CPT2/ETFDH/GBA/PNPLA8/ETFA/AMACR/MGLL/ECHS1/AOAH/ABHD6/LOC102272258/LPL/GM2A/BCO2/SLC27A4/HADH	PRDX6/PLA2G4D/PLA2G4F/PNPLA1/PLA2G4E/FAAH/ABHD3/ACADS/SMPDL3B/Ptprv/LIPG/GDPD3/CPT2/ETFDH/GBA/PNPLA8/ETFA/AMACR/MGLL/ECHS1/AOAH/ABHD6/CYP26B1/LPL/GM2A/BCO2/SLC27A4/HADH	28	24	PRDX6/PLA2G4D/PLA2G4F/PNPLA1/PLA2G4E/LOC102288085/ABHD3/ACADS/SMPDL3B/LIPG/GDPD3/CPT2/ETFDH/GBA/PNPLA8/ETFA/AMACR/ECHS1/AOAH/ABHD6/GM2A/BCO2/SLC27A4/HADH	4	LOC102287159/MGLL/LOC102272258/LPL
BP	GO:0050000	chromosome localization	15/1018	56/12777	2.15939e-05	0.000861493	CCNB1/CENPE/KIF2C/NDC80/DLGAP5/CDCA8/BIRC5/SPAG5/KIF22/KIFC1/NUF2/CDCA5/RRS1/KIF18A/SEPT1	CCNB1/CENPE/KIF2C/NDC80/DLGAP5/CDCA8/BIRC5/SPAG5/KIF22/KIFC1/NUF2/CDCA5/RRS1/KIF18A/SEPT1	15	14	CCNB1/CENPE/KIF2C/NDC80/DLGAP5/CDCA8/BIRC5/SPAG5/KIF22/KIFC1/NUF2/CDCA5/KIF18A/SEPT1	1	RRS1
BP	GO:0051303	establishment of chromosome localization	15/1018	56/12777	2.15939e-05	0.000861493	CCNB1/CENPE/KIF2C/NDC80/DLGAP5/CDCA8/BIRC5/SPAG5/KIF22/KIFC1/NUF2/CDCA5/RRS1/KIF18A/SEPT1	CCNB1/CENPE/KIF2C/NDC80/DLGAP5/CDCA8/BIRC5/SPAG5/KIF22/KIFC1/NUF2/CDCA5/RRS1/KIF18A/SEPT1	15	14	CCNB1/CENPE/KIF2C/NDC80/DLGAP5/CDCA8/BIRC5/SPAG5/KIF22/KIFC1/NUF2/CDCA5/KIF18A/SEPT1	1	RRS1
BP	GO:0098840	protein transport along microtubule	7/1018	13/12777	2.2334e-05	0.000874366	RAB27B/KIF5A/KIF1A/DLG2/MAPK8IP3/KIF5C/CAMSAP3	RAB27B/KIF5A/KIF1A/DLG2/Mapk8ip3/KIF5C/CAMSAP3	7	3	RAB27B/DLG2/CAMSAP3	4	KIF5A/KIF1A/MAPK8IP3/KIF5C
BP	GO:0099118	microtubule-based protein transport	7/1018	13/12777	2.2334e-05	0.000874366	RAB27B/KIF5A/KIF1A/DLG2/MAPK8IP3/KIF5C/CAMSAP3	RAB27B/KIF5A/KIF1A/DLG2/Mapk8ip3/KIF5C/CAMSAP3	7	3	RAB27B/DLG2/CAMSAP3	4	KIF5A/KIF1A/MAPK8IP3/KIF5C
BP	GO:0042092	type 2 immune response	9/1018	22/12777	2.39763e-05	0.000929971	RSAD2/CD74/IL27RA/LOC102288304/NOD2/BCL3/CLCF1/DENND1B/TBX21	RSAD2/CD74/IL27RA/Ccr2/NOD2/BCL3/Clcf1/DENND1B/TBX21	9	6	RSAD2/CD74/LOC102288304/NOD2/DENND1B/TBX21	3	IL27RA/BCL3/CLCF1
BP	GO:0044283	small molecule biosynthetic process	66/1018	499/12777	2.72321e-05	0.00104656	ENTPD5/PLA2G4F/EGR1/SMPDL3A/ATF3/LOC102270280/ABHD3/RIMKLA/INSIG1/HKDC1/BRCA1/DHRS9/AKR1A1/SORD/UGDH/CBR4/TM7SF2/FDFT1/TRIB3/CEMIP/SCD/LOC102284481/CD74/LOC102267428/UPP1/DHCR24/MSMO1/DHCR7/PNPLA8/LOC102269979/FBP1/SHMT1/SQLE/AMACR/HMGCS2/ENPP3/MGLL/ERLIN1/GGT5/HSD17B12/IDI1/NSDHL/FAM132A/LOC102267155/NR1D1/EBP/PTGES/COQ10B/LPL/GDA/OSBPL3/FDPS/PDE8B/LSS/PTGDS/ENO2/C1QTNF3/HMGCS1/PER2/ACSF3/LOC106…	ENTPD5/PLA2G4F/EGR1/SMPDL3A/ATF3/FBP2/ABHD3/RIMKLA/INSIG1/HKDC1/BRCA1/DHRS9/AKR1A1/SORD/UGDH/CBR4/TM7SF2/FDFT1/TRIB3/CEMIP/SCD/-/CD74/-/Upp1/DHCR24/MSMO1/DHCR7/PNPLA8/FBP2/FBP1/SHMT1/SQLE/AMACR/HMGCS2/ENPP3/MGLL/Erlin1/GGT5/HSD17B12/IDI1/NSDHL/C1QTNF12/-/NR1D1/EBP/PTGES/COQ10B/LPL/GDA/OSBPL3/FDPS/PDE8B/LSS/PTGDS/ENO2/C1QTNF3/HMGCS1/PER2/ACSF3/SLC25A13/SNCA/MGST3/ADA2/Mlxipl/CARNS1	66	52	ENTPD5/PLA2G4F/SMPDL3A/LOC102270280/ABHD3/RIMKLA/INSIG1/HKDC1/BRCA1/DHRS9/AKR1A1/SORD/UGDH/CBR4/TM7SF2/FDFT1/CEMIP/SCD/LOC102284481/CD74/LOC102267428/UPP1/DHCR24/MSMO1/DHCR7/PNPLA8/LOC102269979/FBP1/SHMT1/SQLE/AMACR/HMGCS2/ENPP3/HSD17B12/IDI1/NSDHL/FAM132A/LOC102267155/NR1D1/EBP/GDA/OSBPL3/FDPS/LSS/C1QTNF3/HMGCS1/ACSF3/LOC106701541/MGST3/CECR1/MLXIPL/CARNS1	14	EGR1/ATF3/TRIB3/MGLL/ERLIN1/GGT5/PTGES/COQ10B/LPL/PDE8B/PTGDS/ENO2/PER2/SNCA
BP	GO:0050670	regulation of lymphocyte proliferation	23/1018	115/12777	3.15297e-05	0.00120071	IGF2/AIF1/SPN/IGFBP2/CD3E/RASAL3/CD74/LOC102288304/SASH3/LOC102269342/IL6/CCL5/CLCF1/NCKAP1L/PRKCQ/CD40LG/GPR183/ATAD5/PTPN22/CCDC88B/LOC102271117/LOC102270806/CD6	IGF2/AIF1/Spn/IGFBP2/CD3E/RASAL3/CD74/Ccr2/SASH3/HLA-DMB/IL6/CCL5/Clcf1/NCKAP1L/PRKCQ/CD40LG/GPR183/ATAD5/PTPN22/CCDC88B/HLA-DRB1/PYCARD/CD6	23	19	AIF1/SPN/CD3E/RASAL3/CD74/LOC102288304/SASH3/LOC102269342/CCL5/NCKAP1L/PRKCQ/CD40LG/GPR183/ATAD5/PTPN22/CCDC88B/LOC102271117/LOC102270806/CD6	4	IGF2/IGFBP2/IL6/CLCF1
BP	GO:0051383	kinetochore organization	8/1018	18/12777	3.35206e-05	0.00125223	CENPE/NDC80/NUF2/SMC2/CENPN/SMC4/CENPW/CENPK	CENPE/NDC80/NUF2/SMC2/CENPN/SMC4/CENPW/CENPK	8	8	CENPE/NDC80/NUF2/SMC2/CENPN/SMC4/CENPW/CENPK	0
BP	GO:0002699	positive regulation of immune effector process	26/1018	139/12777	3.36827e-05	0.00125223	RSAD2/CD74/FER/LOC102288304/B2M/SASH3/FZD5/LOC102269342/IL6/RAET1E/RASGRP1/DHX58/CLCF1/ENPP3/DDX58/LOC102281193/LOC102268170/SLAMF6/CD1E/LOC102270440/MSH2/ZC3HAV1/ATAD5/ITGB2/LOC102288394/TBX21	RSAD2/CD74/Fer/Ccr2/B2M/SASH3/FZD5/HLA-DMB/IL6/RAET1E/RASGRP1/DHX58/Clcf1/ENPP3/DDX58/-/-/SLAMF6/CD1E/ULBP1/MSH2/ZC3HAV1/ATAD5/ITGB2/CD1A/TBX21	26	24	RSAD2/CD74/FER/LOC102288304/B2M/SASH3/FZD5/LOC102269342/RAET1E/RASGRP1/DHX58/ENPP3/DDX58/LOC102281193/LOC102268170/SLAMF6/CD1E/LOC102270440/MSH2/ZC3HAV1/ATAD5/ITGB2/LOC102288394/TBX21	2	IL6/CLCF1
BP	GO:0050867	positive regulation of cell activation	31/1018	180/12777	3.37795e-05	0.00125223	IGF2/IL36B/AIF1/DOCK8/IGFBP2/CD3E/RASAL3/CD74/LOC102288304/NOD2/SASH3/LOC102269342/CD5/IL6/CCL5/RASGRP1/CLCF1/NCKAP1L/PRKCQ/CD40LG/LOC102283173/GPR183/MSH2/ATAD5/ITGB2/CCDC88B/EGR3/LOC102270806/TBX21/CD6/LOC102268126	IGF2/Il36b/AIF1/DOCK8/IGFBP2/CD3E/RASAL3/CD74/Ccr2/NOD2/SASH3/HLA-DMB/CD5/IL6/CCL5/RASGRP1/Clcf1/NCKAP1L/PRKCQ/CD40LG/IGHV4-59/GPR183/MSH2/ATAD5/ITGB2/CCDC88B/EGR3/PYCARD/TBX21/CD6/IGHV4-39	31	26	IL36B/AIF1/DOCK8/CD3E/RASAL3/CD74/LOC102288304/NOD2/SASH3/LOC102269342/CD5/CCL5/RASGRP1/NCKAP1L/PRKCQ/CD40LG/LOC102283173/GPR183/MSH2/ATAD5/ITGB2/CCDC88B/LOC102270806/TBX21/CD6/LOC102268126	5	IGF2/IGFBP2/IL6/CLCF1/EGR3
BP	GO:0008203	cholesterol metabolic process	20/1018	93/12777	3.44039e-05	0.00126419	TTC39B/LOC102282116/INSIG1/SULT2B1/TM7SF2/FDFT1/DHCR24/MSMO1/DHCR7/SQLE/HMGCS2/ERLIN1/IDI1/NSDHL/EBP/FDPS/LSS/HMGCS1/LOC102282962/VLDLR	TTC39B/CYP11A1/INSIG1/SULT2B1/TM7SF2/FDFT1/DHCR24/MSMO1/DHCR7/SQLE/HMGCS2/Erlin1/IDI1/NSDHL/EBP/FDPS/LSS/HMGCS1/APOL2/VLDLR	20	18	TTC39B/INSIG1/SULT2B1/TM7SF2/FDFT1/DHCR24/MSMO1/DHCR7/SQLE/HMGCS2/IDI1/NSDHL/EBP/FDPS/LSS/HMGCS1/LOC102282962/VLDLR	2	LOC102282116/ERLIN1
BP	GO:0043588	skin development	29/1018	164/12777	3.6344e-05	0.00131517	KLK13/TGM5/LOC102273665/LOC102273368/ASPRV1/KLK14/KRT6A/LOC102280962/LOC102268548/LOC102282154/ZDHHC21/TMEM79/LOC106700807/DHCR24/KLK12/ABCB6/RPTN/OVOL1/EXPH5/ZFP36/NSDHL/KRT36/LOC102267568/LOC102272258/TGM3/LOC106701177/SLC27A4/GAL/TGFB2	KLK13/TGM5/KRT6C/KRT6C/ASPRV1/KLK14/KRT6C/LCE3D/KRT17/KRT17/ZDHHC21/TMEM79/LCE3D/DHCR24/KLK12/Abcb6/RPTN/OVOL1/EXPH5/ZFP36/NSDHL/KRT36/SERPINB13/CYP26B1/TGM3/SPINK9/SLC27A4/GAL/Tgfb2	29	23	KLK13/TGM5/LOC102273665/LOC102273368/KLK14/KRT6A/LOC102280962/LOC102268548/LOC102282154/ZDHHC21/TMEM79/LOC106700807/DHCR24/KLK12/ABCB6/OVOL1/EXPH5/NSDHL/KRT36/LOC102267568/TGM3/LOC106701177/SLC27A4	6	ASPRV1/RPTN/ZFP36/LOC102272258/GAL/TGFB2
BP	GO:0032944	regulation of mononuclear cell proliferation	23/1018	116/12777	3.64192e-05	0.00131517	IGF2/AIF1/SPN/IGFBP2/CD3E/RASAL3/CD74/LOC102288304/SASH3/LOC102269342/IL6/CCL5/CLCF1/NCKAP1L/PRKCQ/CD40LG/GPR183/ATAD5/PTPN22/CCDC88B/LOC102271117/LOC102270806/CD6	IGF2/AIF1/Spn/IGFBP2/CD3E/RASAL3/CD74/Ccr2/SASH3/HLA-DMB/IL6/CCL5/Clcf1/NCKAP1L/PRKCQ/CD40LG/GPR183/ATAD5/PTPN22/CCDC88B/HLA-DRB1/PYCARD/CD6	23	19	AIF1/SPN/CD3E/RASAL3/CD74/LOC102288304/SASH3/LOC102269342/CCL5/NCKAP1L/PRKCQ/CD40LG/GPR183/ATAD5/PTPN22/CCDC88B/LOC102271117/LOC102270806/CD6	4	IGF2/IGFBP2/IL6/CLCF1
BP	GO:0045059	positive thymic T cell selection	6/1018	10/12777	4.00239e-05	0.00140891	CD3D/CD3E/CD3G/CD74/LOC102284962/DOCK2	CD3D/CD3E/CD3G/CD74/DOCK2/DOCK2	6	6	CD3D/CD3E/CD3G/CD74/LOC102284962/DOCK2	0
BP	GO:0060707	trophoblast giant cell differentiation	6/1018	10/12777	4.00239e-05	0.00140891	E2F8/SOCS3/MDFI/PLK4/E2F7/HAND1	E2F8/SOCS3/MDFI/PLK4/E2F7/HAND1	6	3	E2F8/PLK4/E2F7	3	SOCS3/MDFI/HAND1
BP	GO:0090026	positive regulation of monocyte chemotaxis	6/1018	10/12777	4.00239e-05	0.00140891	AIF1/LOC102288304/CCL5/SERPINE1/CXCL17/CXCL10	AIF1/Ccr2/CCL5/SERPINE1/CXCL17/CXCL10	6	5	AIF1/LOC102288304/CCL5/CXCL17/CXCL10	1	SERPINE1
BP	GO:0016125	sterol metabolic process	21/1018	102/12777	4.39518e-05	0.00153428	TTC39B/LOC102282116/INSIG1/SULT2B1/TM7SF2/FDFT1/DHCR24/MSMO1/DHCR7/SQLE/HMGCS2/ERLIN1/IDI1/NSDHL/LOC102272258/EBP/FDPS/LSS/HMGCS1/LOC102282962/VLDLR	TTC39B/CYP11A1/INSIG1/SULT2B1/TM7SF2/FDFT1/DHCR24/MSMO1/DHCR7/SQLE/HMGCS2/Erlin1/IDI1/NSDHL/CYP26B1/EBP/FDPS/LSS/HMGCS1/APOL2/VLDLR	21	18	TTC39B/INSIG1/SULT2B1/TM7SF2/FDFT1/DHCR24/MSMO1/DHCR7/SQLE/HMGCS2/IDI1/NSDHL/EBP/FDPS/LSS/HMGCS1/LOC102282962/VLDLR	3	LOC102282116/ERLIN1/LOC102272258
BP	GO:0046631	alpha-beta T cell activation	18/1018	80/12777	4.45399e-05	0.00154196	RSAD2/SPN/CD3E/RASAL3/CDH26/LY9/LOC102288304/BCL3/SASH3/IL6/NCKAP1L/PRKCQ/LOC102284962/SLAMF6/DOCK2/GPR183/LOC102287400/TBX21	RSAD2/Spn/CD3E/RASAL3/CDH26/LY9/Ccr2/BCL3/SASH3/IL6/NCKAP1L/PRKCQ/DOCK2/SLAMF6/DOCK2/GPR183/TARM1/TBX21	18	16	RSAD2/SPN/CD3E/RASAL3/CDH26/LY9/LOC102288304/SASH3/NCKAP1L/PRKCQ/LOC102284962/SLAMF6/DOCK2/GPR183/LOC102287400/TBX21	2	BCL3/IL6
BP	GO:0032680	regulation of tumor necrosis factor production	17/1018	73/12777	4.52286e-05	0.00155297	CIDEA/CX3CR1/ISL1/LOC102281707/ACP5/LOC102288304/NOD2/BCL3/SASH3/FZD5/RASGRP1/DDX58/ZFP36/TLR1/PTPN22/C5AR2/NLRC3	CIDEA/CX3CR1/Isl1/LBP/ACP5/Ccr2/NOD2/BCL3/SASH3/FZD5/RASGRP1/DDX58/ZFP36/TLR1/PTPN22/C5AR2/NLRC3	17	15	CIDEA/CX3CR1/ISL1/LOC102281707/ACP5/LOC102288304/NOD2/SASH3/FZD5/RASGRP1/DDX58/TLR1/PTPN22/C5AR2/NLRC3	2	BCL3/ZFP36
BP	GO:0045785	positive regulation of cell adhesion	38/1018	244/12777	4.78488e-05	0.00162958	IGF2/IL36B/FSTL3/CASS4/AIF1/DOCK8/IGFBP2/CD3E/LOC102278806/RASAL3/FMN1/CD74/CCDC80/LOC102288304/NOD2/SASH3/LOC102269342/CD5/IL6/CCL5/RASGRP1/EMILIN3/NCKAP1L/PRKCQ/VEGFA/HSD17B12/LOC106700606/ITGA4/CD40LG/EPB41L4B/ITGA5/CCDC88B/EGR3/LOC102270806/AGR2/PTPRU/TGFB2/CD6	IGF2/Il36b/FSTL3/CASS4/AIF1/DOCK8/IGFBP2/CD3E/MYADM/RASAL3/FMN1/CD74/CCDC80/Ccr2/NOD2/SASH3/HLA-DMB/CD5/IL6/CCL5/RASGRP1/EMILIN3/NCKAP1L/PRKCQ/VEGFA/HSD17B12/MYADM/ITGA4/CD40LG/EPB41L4B/ITGA5/CCDC88B/EGR3/PYCARD/AGR2/PTPRU/Tgfb2/CD6	38	28	IL36B/CASS4/AIF1/DOCK8/CD3E/LOC102278806/RASAL3/FMN1/CD74/CCDC80/LOC102288304/NOD2/SASH3/LOC102269342/CD5/CCL5/RASGRP1/NCKAP1L/PRKCQ/HSD17B12/LOC106700606/ITGA4/CD40LG/EPB41L4B/CCDC88B/LOC102270806/AGR2/CD6	10	IGF2/FSTL3/IGFBP2/IL6/EMILIN3/VEGFA/ITGA5/EGR3/PTPRU/TGFB2
BP	GO:0000226	microtubule cytoskeleton organization	61/1018	460/12777	5.07052e-05	0.00171294	ASPM/CCNB1/KIF11/KIF20A/CENPE/KIF2C/KIF23/NDC80/NUSAP1/SPIRE2/BIRC5/KIF4A/AURKA/TTK/CDC20/CCNF/NEFL/SPAG5/POC1A/RACGAP1/SKA1/KIFC1/NEK2/KIF18B/CHP1/AURKB/TPX2/STMN4/NUF2/STMN2/KIAA0101/GAS2L3/SGOL1/LOC102287650/PLK4/FER/CRMP1/SKA3/STMN3/ESPL1/GEN1/LOC102285220/BCCIP/WDR62/PARP3/PLK2/KIF18A/PRC1/CAMSAP3/SEPT1/BRSK2/RASSF7/TRPV4/CCDC88B/SNCA/MAP1B/FGF13/LOC102278697/KNSTRN/SPC25/SPAG1	ASPM/CCNB1/KIF11/KIF20A/CENPE/KIF2C/KIF23/NDC80/NUSAP1/SPIRE2/BIRC5/KIF4B/AURKA/TTK/CDC20/CCNF/NEFL/SPAG5/POC1A/RACGAP1/SKA1/KIFC1/NEK2/KIF18B/CHP1/AURKB/TPX2/STMN4/NUF2/Stmn2/PCLAF/GAS2L3/SGO1/Kif19/PLK4/Fer/CRMP1/SKA3/STMN3/ESPL1/GEN1/HDGFL3/BCCIP/WDR62/PARP3/PLK2/KIF18A/PRC1/CAMSAP3/SEPT1/Brsk2/Rassf7/TRPV4/CCDC88B/SNCA/MAP1B/Fgf13/HSPA1A/KNSTRN/SPC25/SPAG1	61	45	ASPM/CCNB1/KIF11/KIF20A/CENPE/KIF2C/KIF23/NDC80/NUSAP1/SPIRE2/BIRC5/KIF4A/AURKA/TTK/CDC20/CCNF/SPAG5/POC1A/RACGAP1/SKA1/KIFC1/NEK2/KIF18B/CHP1/AURKB/TPX2/NUF2/KIAA0101/GAS2L3/SGOL1/PLK4/FER/SKA3/ESPL1/GEN1/WDR62/KIF18A/PRC1/CAMSAP3/SEPT1/RASSF7/TRPV4/CCDC88B/KNSTRN/SPC25	16	NEFL/STMN4/STMN2/LOC102287650/CRMP1/STMN3/LOC102285220/BCCIP/PARP3/PLK2/BRSK2/SNCA/MAP1B/FGF13/LOC102278697/SPAG1
BP	GO:0032675	regulation of interleukin-6 production	16/1018	67/12777	5.42988e-05	0.00176858	IL1RN/IL36B/ISL1/NOD2/IL6/DDX58/NCKAP1L/UNC93B1/TLR1/PTPN22/C1QTNF3/C5AR2/NLRC3/TRPV4/LOC102270806/TLR8	IL1RN/Il36b/Isl1/NOD2/IL6/DDX58/NCKAP1L/Unc93b1/TLR1/PTPN22/C1QTNF3/C5AR2/NLRC3/TRPV4/PYCARD/TLR8	16	15	IL1RN/IL36B/ISL1/NOD2/DDX58/NCKAP1L/UNC93B1/TLR1/PTPN22/C1QTNF3/C5AR2/NLRC3/TRPV4/LOC102270806/TLR8	1	IL6
BP	GO:0051186	cofactor metabolic process	53/1018	384/12777	5.43892e-05	0.00176858	PRDX6/DUOX2/DUOXA2/TCN1/ENTPD5/GSR/LOC102267279/LOC102269337/GSTA3/MOCS1/LOC102287938/ACSL6/PDK3/PRDX3/LOC102272308/LOC102271453/HKDC1/BLVRB/LOC102283454/AKR1A1/CBR4/DGAT2/ME2/LOC102271037/LOC102269891/LOC102284481/PRDX5/LOC102267428/FBP1/SHMT1/ACOT6/ABCB6/HMGCS2/LOC102279872/LOC102265481/TXNRD1/GGT5/HSD17B12/LOC102267155/LOC102288244/NOXO1/LOC102276827/PTGES/COQ10B/LOC102286944/RBKS/ENO2/HMGCS1/…	PRDX6/DUOX2/DUOXA2/TCN1/ENTPD5/Gsr/Akr7a2/-/GSTA2/MOCS1/GSTA2/ACSL6/PDK3/PRDX3/-/-/HKDC1/BLVRB/-/AKR1A1/CBR4/DGAT2/ME2/-/-/-/PRDX5/-/FBP1/SHMT1/Acot6/Abcb6/HMGCS2/Cbr3/Akr7a2/Txnrd1/GGT5/HSD17B12/-/CYBB/NOXO1/FOLR2/PTGES/COQ10B/ACOT2/RBKS/ENO2/HMGCS1/SNCA/PANK1/-/MCEE/Mlxipl	53	46	PRDX6/DUOX2/DUOXA2/TCN1/ENTPD5/GSR/LOC102267279/LOC102269337/MOCS1/ACSL6/PDK3/PRDX3/LOC102272308/LOC102271453/HKDC1/BLVRB/LOC102283454/AKR1A1/CBR4/DGAT2/ME2/LOC102271037/LOC102269891/LOC102284481/PRDX5/LOC102267428/FBP1/SHMT1/ACOT6/ABCB6/HMGCS2/LOC102279872/LOC102265481/TXNRD1/HSD17B12/LOC102267155/LOC102288244/NOXO1/LOC102276827/LOC102286944/RBKS/HMGCS1/PANK1/LOC102272594/MCEE/MLXIPL	7	GSTA3/LOC102287938/GGT5/PTGES/COQ10B/ENO2/SNCA
BP	GO:0007080	mitotic metaphase plate congression	11/1018	35/12777	5.44168e-05	0.00176858	CCNB1/CENPE/KIF2C/NDC80/CDCA8/KIF22/KIFC1/NUF2/CDCA5/RRS1/KIF18A	CCNB1/CENPE/KIF2C/NDC80/CDCA8/KIF22/KIFC1/NUF2/CDCA5/RRS1/KIF18A	11	10	CCNB1/CENPE/KIF2C/NDC80/CDCA8/KIF22/KIFC1/NUF2/CDCA5/KIF18A	1	RRS1
BP	GO:2000403	positive regulation of lymphocyte migration	9/1018	24/12777	5.44632e-05	0.00176858	AIF1/SPN/DOCK8/LOC102288304/STK39/CCL5/ITGA4/LOC102270806/CXCL10	AIF1/Spn/DOCK8/Ccr2/STK39/CCL5/ITGA4/PYCARD/CXCL10	9	8	AIF1/SPN/DOCK8/LOC102288304/CCL5/ITGA4/LOC102270806/CXCL10	1	STK39
BP	GO:2000404	regulation of T cell migration	9/1018	24/12777	5.44632e-05	0.00176858	AIF1/SPN/DOCK8/LOC102288304/STK39/CCL5/ITGA4/LOC102270806/CXCL10	AIF1/Spn/DOCK8/Ccr2/STK39/CCL5/ITGA4/PYCARD/CXCL10	9	8	AIF1/SPN/DOCK8/LOC102288304/CCL5/ITGA4/LOC102270806/CXCL10	1	STK39
BP	GO:1902652	secondary alcohol metabolic process	20/1018	96/12777	5.55965e-05	0.00179149	TTC39B/LOC102282116/INSIG1/SULT2B1/TM7SF2/FDFT1/DHCR24/MSMO1/DHCR7/SQLE/HMGCS2/ERLIN1/IDI1/NSDHL/EBP/FDPS/LSS/HMGCS1/LOC102282962/VLDLR	TTC39B/CYP11A1/INSIG1/SULT2B1/TM7SF2/FDFT1/DHCR24/MSMO1/DHCR7/SQLE/HMGCS2/Erlin1/IDI1/NSDHL/EBP/FDPS/LSS/HMGCS1/APOL2/VLDLR	20	18	TTC39B/INSIG1/SULT2B1/TM7SF2/FDFT1/DHCR24/MSMO1/DHCR7/SQLE/HMGCS2/IDI1/NSDHL/EBP/FDPS/LSS/HMGCS1/LOC102282962/VLDLR	2	LOC102282116/ERLIN1
BP	GO:0002824	positive regulation of adaptive immune response based on somatic recombination of immune receptors built from immunoglobulin superfamily domains	15/1018	61/12777	6.42526e-05	0.00205461	RSAD2/IL27RA/LOC102288304/B2M/SASH3/FZD5/CLCF1/LOC102281193/LOC102268170/PRKCQ/CD1E/MSH2/ATAD5/LOC102288394/TBX21	RSAD2/IL27RA/Ccr2/B2M/SASH3/FZD5/Clcf1/-/-/PRKCQ/CD1E/MSH2/ATAD5/CD1A/TBX21	15	13	RSAD2/LOC102288304/B2M/SASH3/FZD5/LOC102281193/LOC102268170/PRKCQ/CD1E/MSH2/ATAD5/LOC102288394/TBX21	2	IL27RA/CLCF1
BP	GO:1903555	regulation of tumor necrosis factor superfamily cytokine production	17/1018	75/12777	6.52353e-05	0.00207023	CIDEA/CX3CR1/ISL1/LOC102281707/ACP5/LOC102288304/NOD2/BCL3/SASH3/FZD5/RASGRP1/DDX58/ZFP36/TLR1/PTPN22/C5AR2/NLRC3	CIDEA/CX3CR1/Isl1/LBP/ACP5/Ccr2/NOD2/BCL3/SASH3/FZD5/RASGRP1/DDX58/ZFP36/TLR1/PTPN22/C5AR2/NLRC3	17	15	CIDEA/CX3CR1/ISL1/LOC102281707/ACP5/LOC102288304/NOD2/SASH3/FZD5/RASGRP1/DDX58/TLR1/PTPN22/C5AR2/NLRC3	2	BCL3/ZFP36
BP	GO:0032729	positive regulation of interferon-gamma production	12/1018	42/12777	7.17763e-05	0.00226068	ISL1/CD3E/IL27RA/LOC102288304/BCL3/SASH3/FZD5/RASGRP1/SLAMF6/PTPN22/LOC102270806/TLR8	Isl1/CD3E/IL27RA/Ccr2/BCL3/SASH3/FZD5/RASGRP1/SLAMF6/PTPN22/PYCARD/TLR8	12	10	ISL1/CD3E/LOC102288304/SASH3/FZD5/RASGRP1/SLAMF6/PTPN22/LOC102270806/TLR8	2	IL27RA/BCL3
BP	GO:0072678	T cell migration	11/1018	36/12777	7.27682e-05	0.00227482	AIF1/SPN/DOCK8/MYO1G/LOC102288304/STK39/CCL5/ITGA4/GPR183/LOC102270806/CXCL10	AIF1/Spn/DOCK8/MYO1G/Ccr2/STK39/CCL5/ITGA4/GPR183/PYCARD/CXCL10	11	10	AIF1/SPN/DOCK8/MYO1G/LOC102288304/CCL5/ITGA4/GPR183/LOC102270806/CXCL10	1	STK39
BP	GO:0016042	lipid catabolic process	36/1018	231/12777	7.39359e-05	0.0022942	PRDX6/PLA2G4D/PLCH1/PLA2G4F/PNPLA1/CIDEA/PNLIPRP3/PLA2G4E/LOC102288085/ABHD3/ACADS/SMPDL3B/LOC102287159/LIPG/GDPD3/LIPA/CPT2/ETFDH/GBA/PNPLA8/ETFA/PLD4/AMACR/LIPH/MGLL/LOC102272075/LOC102281437/ECHS1/AOAH/ABHD6/LOC102272258/LPL/GM2A/BCO2/SLC27A4/HADH	PRDX6/PLA2G4D/PLCH1/PLA2G4F/PNPLA1/CIDEA/PNLIPRP3/PLA2G4E/FAAH/ABHD3/ACADS/SMPDL3B/Ptprv/LIPG/GDPD3/LIPA/CPT2/ETFDH/GBA/PNPLA8/ETFA/PLD4/AMACR/LIPH/MGLL/CYP24A1/-/ECHS1/AOAH/ABHD6/CYP26B1/LPL/GM2A/BCO2/SLC27A4/HADH	36	32	PRDX6/PLA2G4D/PLCH1/PLA2G4F/PNPLA1/CIDEA/PNLIPRP3/PLA2G4E/LOC102288085/ABHD3/ACADS/SMPDL3B/LIPG/GDPD3/LIPA/CPT2/ETFDH/GBA/PNPLA8/ETFA/PLD4/AMACR/LIPH/LOC102272075/LOC102281437/ECHS1/AOAH/ABHD6/GM2A/BCO2/SLC27A4/HADH	4	LOC102287159/MGLL/LOC102272258/LPL
BP	GO:0032640	tumor necrosis factor production	17/1018	76/12777	7.78934e-05	0.00239282	CIDEA/CX3CR1/ISL1/LOC102281707/ACP5/LOC102288304/NOD2/BCL3/SASH3/FZD5/RASGRP1/DDX58/ZFP36/TLR1/PTPN22/C5AR2/NLRC3	CIDEA/CX3CR1/Isl1/LBP/ACP5/Ccr2/NOD2/BCL3/SASH3/FZD5/RASGRP1/DDX58/ZFP36/TLR1/PTPN22/C5AR2/NLRC3	17	15	CIDEA/CX3CR1/ISL1/LOC102281707/ACP5/LOC102288304/NOD2/SASH3/FZD5/RASGRP1/DDX58/TLR1/PTPN22/C5AR2/NLRC3	2	BCL3/ZFP36
BP	GO:0009395	phospholipid catabolic process	9/1018	25/12777	7.91161e-05	0.00239282	PRDX6/PLA2G4D/PLA2G4F/PLA2G4E/SMPDL3B/LIPG/GDPD3/PNPLA8/ABHD6	PRDX6/PLA2G4D/PLA2G4F/PLA2G4E/SMPDL3B/LIPG/GDPD3/PNPLA8/ABHD6	9	9	PRDX6/PLA2G4D/PLA2G4F/PLA2G4E/SMPDL3B/LIPG/GDPD3/PNPLA8/ABHD6	0
BP	GO:0042743	hydrogen peroxide metabolic process	9/1018	25/12777	7.91161e-05	0.00239282	PRDX6/DUOX2/DUOXA2/PRDX3/PRDX5/TXNRD1/LOC102288244/NOXO1/SNCA	PRDX6/DUOX2/DUOXA2/PRDX3/PRDX5/Txnrd1/CYBB/NOXO1/SNCA	9	8	PRDX6/DUOX2/DUOXA2/PRDX3/PRDX5/TXNRD1/LOC102288244/NOXO1	1	SNCA
BP	GO:0042098	T cell proliferation	21/1018	106/12777	7.93988e-05	0.00239282	IGF2/AIF1/SPN/DOCK8/IGFBP2/CD3E/RASAL3/LOC102288304/SASH3/LOC102269342/IL6/CCL5/NCKAP1L/PRKCQ/LOC102284962/CD40LG/DOCK2/CCDC88B/LOC102271117/LOC102270806/CD6	IGF2/AIF1/Spn/DOCK8/IGFBP2/CD3E/RASAL3/Ccr2/SASH3/HLA-DMB/IL6/CCL5/NCKAP1L/PRKCQ/DOCK2/CD40LG/DOCK2/CCDC88B/HLA-DRB1/PYCARD/CD6	21	18	AIF1/SPN/DOCK8/CD3E/RASAL3/LOC102288304/SASH3/LOC102269342/CCL5/NCKAP1L/PRKCQ/LOC102284962/CD40LG/DOCK2/CCDC88B/LOC102271117/LOC102270806/CD6	3	IGF2/IGFBP2/IL6
BP	GO:0071677	positive regulation of mononuclear cell migration	6/1018	11/12777	8.21073e-05	0.00245677	AIF1/LOC102288304/CCL5/SERPINE1/CXCL17/CXCL10	AIF1/Ccr2/CCL5/SERPINE1/CXCL17/CXCL10	6	5	AIF1/LOC102288304/CCL5/CXCL17/CXCL10	1	SERPINE1
BP	GO:0050871	positive regulation of B cell activation	12/1018	43/12777	9.242e-05	0.00273705	CD74/NOD2/SASH3/IL6/CLCF1/NCKAP1L/LOC102283173/GPR183/MSH2/ATAD5/TBX21/LOC102268126	CD74/NOD2/SASH3/IL6/Clcf1/NCKAP1L/IGHV4-59/GPR183/MSH2/ATAD5/TBX21/IGHV4-39	12	10	CD74/NOD2/SASH3/NCKAP1L/LOC102283173/GPR183/MSH2/ATAD5/TBX21/LOC102268126	2	IL6/CLCF1
BP	GO:0046456	icosanoid biosynthetic process	10/1018	31/12777	9.27815e-05	0.00273705	PLA2G4F/LOC102284481/CD74/LOC102267428/PNPLA8/GGT5/LOC102267155/PTGES/PTGDS/MGST3	PLA2G4F/-/CD74/-/PNPLA8/GGT5/-/PTGES/PTGDS/MGST3	10	7	PLA2G4F/LOC102284481/CD74/LOC102267428/PNPLA8/LOC102267155/MGST3	3	GGT5/PTGES/PTGDS
BP	GO:0002708	positive regulation of lymphocyte mediated immunity	16/1018	70/12777	9.55041e-05	0.00277831	RSAD2/B2M/SASH3/FZD5/RAET1E/RASGRP1/CLCF1/LOC102281193/LOC102268170/SLAMF6/CD1E/LOC102270440/MSH2/ATAD5/LOC102288394/TBX21	RSAD2/B2M/SASH3/FZD5/RAET1E/RASGRP1/Clcf1/-/-/SLAMF6/CD1E/ULBP1/MSH2/ATAD5/CD1A/TBX21	16	15	RSAD2/B2M/SASH3/FZD5/RAET1E/RASGRP1/LOC102281193/LOC102268170/SLAMF6/CD1E/LOC102270440/MSH2/ATAD5/LOC102288394/TBX21	1	CLCF1
BP	GO:1901989	positive regulation of cell cycle phase transition	15/1018	63/12777	9.56761e-05	0.00277831	CCNB1/DLGAP5/BIRC5/UBE2C/CDK1/AIF1/CDC25C/CDCA5/STXBP4/ESPL1/DTL/ATAD5/LMNB1/CCND1/DBF4B	CCNB1/DLGAP5/BIRC5/UBE2C/CDK1/AIF1/CDC25C/CDCA5/STXBP4/ESPL1/DTL/ATAD5/Lmnb1/CCND1/DBF4B	15	14	CCNB1/DLGAP5/BIRC5/UBE2C/CDK1/AIF1/CDC25C/CDCA5/STXBP4/ESPL1/DTL/ATAD5/LMNB1/DBF4B	1	CCND1
BP	GO:0007019	microtubule depolymerization	11/1018	37/12777	9.61696e-05	0.00277831	KIF2C/KIF18B/STMN4/STMN2/LOC102287650/STMN3/LOC102285220/KIF18A/CAMSAP3/TRPV4/FGF13	KIF2C/KIF18B/STMN4/Stmn2/Kif19/STMN3/HDGFL3/KIF18A/CAMSAP3/TRPV4/Fgf13	11	5	KIF2C/KIF18B/KIF18A/CAMSAP3/TRPV4	6	STMN4/STMN2/LOC102287650/STMN3/LOC102285220/FGF13
BP	GO:0045931	positive regulation of mitotic cell cycle	20/1018	100/12777	0.000101562	0.002914	CCNB1/IGF2/NDC80/DLGAP5/NUSAP1/BIRC5/UBE2C/CDK1/AIF1/CDC25C/KIF20B/CDCA5/ESPL1/GEN1/IL1A/DTL/TGFA/LMNB1/CCND1/DBF4B	CCNB1/IGF2/NDC80/DLGAP5/NUSAP1/BIRC5/UBE2C/CDK1/AIF1/CDC25C/KIF20B/CDCA5/ESPL1/GEN1/IL1A/DTL/TGFA/Lmnb1/CCND1/DBF4B	20	18	CCNB1/NDC80/DLGAP5/NUSAP1/BIRC5/UBE2C/CDK1/AIF1/CDC25C/KIF20B/CDCA5/ESPL1/GEN1/IL1A/DTL/TGFA/LMNB1/DBF4B	2	IGF2/CCND1
BP	GO:0030216	keratinocyte differentiation	18/1018	85/12777	0.000103427	0.00294731	KLK13/TGM5/LOC102273665/LOC102273368/KLK14/KRT6A/LOC102280962/TMEM79/LOC106700807/KLK12/RPTN/EXPH5/ZFP36/KRT36/LOC102267568/LOC102272258/TGM3/LOC106701177	KLK13/TGM5/KRT6C/KRT6C/KLK14/KRT6C/LCE3D/TMEM79/LCE3D/KLK12/RPTN/EXPH5/ZFP36/KRT36/SERPINB13/CYP26B1/TGM3/SPINK9	18	15	KLK13/TGM5/LOC102273665/LOC102273368/KLK14/KRT6A/LOC102280962/TMEM79/LOC106700807/KLK12/EXPH5/KRT36/LOC102267568/TGM3/LOC106701177	3	RPTN/ZFP36/LOC102272258
BP	GO:1901992	positive regulation of mitotic cell cycle phase transition	13/1018	50/12777	0.000105957	0.002999	CCNB1/DLGAP5/BIRC5/UBE2C/CDK1/AIF1/CDC25C/CDCA5/ESPL1/DTL/LMNB1/CCND1/DBF4B	CCNB1/DLGAP5/BIRC5/UBE2C/CDK1/AIF1/CDC25C/CDCA5/ESPL1/DTL/Lmnb1/CCND1/DBF4B	13	12	CCNB1/DLGAP5/BIRC5/UBE2C/CDK1/AIF1/CDC25C/CDCA5/ESPL1/DTL/LMNB1/DBF4B	1	CCND1
BP	GO:0050778	positive regulation of immune response	56/1018	423/12777	0.000107066	0.00301005	PIK3CB/RSAD2/SPN/SMPDL3B/RPS6KA3/CR2/CD3E/ZBP1/MYO1G/LOC102283463/CD74/IL27RA/TAB3/LOC102288304/NOD2/B2M/SASH3/FZD5/LOC102269342/LOC102270924/RAET1E/RASGRP1/DHX58/CLCF1/DDX58/LOC102281193/LOC102268170/NCKAP1L/COLEC11/PRKCQ/TLR5/SLAMF6/NR1D1/LOC102283173/CD1E/LOC102277532/TKFC/LOC102270440/UBASH3A/MSH2/UNC93B1/TLR1/ZC3HAV1/ATAD5/SLA2/PTPN22/ITGB2/LOC102283558/DENND1B/C5AR2/LOC102288394/LOC10227111…	PIK3CB/RSAD2/Spn/SMPDL3B/Rps6ka3/CR2/CD3E/ZBP1/MYO1G/HLA-DRA/CD74/IL27RA/TAB3/Ccr2/NOD2/B2M/SASH3/FZD5/HLA-DMB/IGLV3-25/RAET1E/RASGRP1/DHX58/Clcf1/DDX58/-/-/NCKAP1L/COLEC11/PRKCQ/TLR5/SLAMF6/NR1D1/IGHV4-59/CD1E/LILRA2/TKFC/ULBP1/Ubash3a/MSH2/Unc93b1/TLR1/ZC3HAV1/ATAD5/SLA2/PTPN22/ITGB2/PRKCB/DENND1B/C5AR2/CD1A/HLA-DRB1/TLR8/TBX21/Tgfb2/IGHV4-39	56	52	PIK3CB/RSAD2/SPN/SMPDL3B/RPS6KA3/CR2/CD3E/ZBP1/MYO1G/LOC102283463/CD74/TAB3/LOC102288304/NOD2/B2M/SASH3/FZD5/LOC102269342/LOC102270924/RAET1E/RASGRP1/DHX58/DDX58/LOC102281193/LOC102268170/NCKAP1L/PRKCQ/TLR5/SLAMF6/NR1D1/LOC102283173/CD1E/LOC102277532/TKFC/LOC102270440/UBASH3A/MSH2/UNC93B1/TLR1/ZC3HAV1/ATAD5/SLA2/PTPN22/ITGB2/LOC102283558/DENND1B/C5AR2/LOC102288394/LOC102271117/TLR8/TBX21/LOC10226…	4	IL27RA/CLCF1/COLEC11/TGFB2
BP	GO:0071706	tumor necrosis factor superfamily cytokine production	17/1018	78/12777	0.000109838	0.00306741	CIDEA/CX3CR1/ISL1/LOC102281707/ACP5/LOC102288304/NOD2/BCL3/SASH3/FZD5/RASGRP1/DDX58/ZFP36/TLR1/PTPN22/C5AR2/NLRC3	CIDEA/CX3CR1/Isl1/LBP/ACP5/Ccr2/NOD2/BCL3/SASH3/FZD5/RASGRP1/DDX58/ZFP36/TLR1/PTPN22/C5AR2/NLRC3	17	15	CIDEA/CX3CR1/ISL1/LOC102281707/ACP5/LOC102288304/NOD2/SASH3/FZD5/RASGRP1/DDX58/TLR1/PTPN22/C5AR2/NLRC3	2	BCL3/ZFP36
BP	GO:0022407	regulation of cell-cell adhesion	36/1018	236/12777	0.000115657	0.003194	IGF2/IL1RN/IL36B/FSTL3/AIF1/SPN/DOCK8/IGFBP2/CD3E/LOC102278806/RASAL3/CD74/LOC102288304/NOD2/SASH3/LOC102269342/CD5/IL6/CCL5/RASGRP1/NCKAP1L/PRKCQ/LOC106700606/ITGA4/CD40LG/DTX1/PTPN22/LOC102287400/TRPV4/CCDC88B/EGR3/LOC102271117/LOC102270806/TBX21/PTPRU/CD6	IGF2/IL1RN/Il36b/FSTL3/AIF1/Spn/DOCK8/IGFBP2/CD3E/MYADM/RASAL3/CD74/Ccr2/NOD2/SASH3/HLA-DMB/CD5/IL6/CCL5/RASGRP1/NCKAP1L/PRKCQ/MYADM/ITGA4/CD40LG/DTX1/PTPN22/TARM1/TRPV4/CCDC88B/EGR3/HLA-DRB1/PYCARD/TBX21/PTPRU/CD6	36	29	IL1RN/IL36B/AIF1/SPN/DOCK8/CD3E/LOC102278806/RASAL3/CD74/LOC102288304/NOD2/SASH3/LOC102269342/CD5/CCL5/RASGRP1/NCKAP1L/PRKCQ/LOC106700606/ITGA4/CD40LG/PTPN22/LOC102287400/TRPV4/CCDC88B/LOC102271117/LOC102270806/TBX21/CD6	7	IGF2/FSTL3/IGFBP2/IL6/DTX1/EGR3/PTPRU
BP	GO:0002821	positive regulation of adaptive immune response	15/1018	64/12777	0.000115896	0.003194	RSAD2/IL27RA/LOC102288304/B2M/SASH3/FZD5/CLCF1/LOC102281193/LOC102268170/PRKCQ/CD1E/MSH2/ATAD5/LOC102288394/TBX21	RSAD2/IL27RA/Ccr2/B2M/SASH3/FZD5/Clcf1/-/-/PRKCQ/CD1E/MSH2/ATAD5/CD1A/TBX21	15	13	RSAD2/LOC102288304/B2M/SASH3/FZD5/LOC102281193/LOC102268170/PRKCQ/CD1E/MSH2/ATAD5/LOC102288394/TBX21	2	IL27RA/CLCF1
BP	GO:0030593	neutrophil chemotaxis	14/1018	58/12777	0.000138783	0.00377646	IL1RN/S100A8/IL36B/CD74/S100A9/CCL5/NCKAP1L/AMICA1/CXADR/CXCL9/ITGB2/C5AR2/CXCL10/TGFB2	IL1RN/S100A8/Il36b/CD74/S100A9/CCL5/NCKAP1L/JAML/CXADR/CXCL9/ITGB2/C5AR2/CXCL10/Tgfb2	14	13	IL1RN/S100A8/IL36B/CD74/S100A9/CCL5/NCKAP1L/AMICA1/CXADR/CXCL9/ITGB2/C5AR2/CXCL10	1	TGFB2
BP	GO:0051302	regulation of cell division	22/1018	118/12777	0.000139104	0.00377646	KIF20A/KIF23/IGF2/CIT/AURKA/E2F8/RACGAP1/RAB11FIP3/KIF18B/AURKB/MYC/RAB11FIP4/KIF20B/MACC1/IL1A/EVI2B/E2F7/VEGFA/INCENP/TGFA/PRC1/TGFB2	KIF20A/KIF23/IGF2/CIT/AURKA/E2F8/RACGAP1/RAB11FIP3/KIF18B/AURKB/MYC/RAB11FIP4/KIF20B/MACC1/IL1A/EVI2B/E2F7/VEGFA/INCENP/TGFA/PRC1/Tgfb2	22	17	KIF20A/KIF23/CIT/AURKA/E2F8/RACGAP1/KIF18B/AURKB/RAB11FIP4/KIF20B/MACC1/IL1A/EVI2B/E2F7/INCENP/TGFA/PRC1	5	IGF2/RAB11FIP3/MYC/VEGFA/TGFB2
BP	GO:0002687	positive regulation of leukocyte migration	15/1018	65/12777	0.000139735	0.00377646	AIF1/SPN/DOCK8/CD74/LOC102288304/STK39/CCL5/NCKAP1L/SERPINE1/VEGFA/ITGA4/CXCL17/TRPV4/LOC102270806/CXCL10	AIF1/Spn/DOCK8/CD74/Ccr2/STK39/CCL5/NCKAP1L/SERPINE1/VEGFA/ITGA4/CXCL17/TRPV4/PYCARD/CXCL10	15	12	AIF1/SPN/DOCK8/CD74/LOC102288304/CCL5/NCKAP1L/ITGA4/CXCL17/TRPV4/LOC102270806/CXCL10	3	STK39/SERPINE1/VEGFA
BP	GO:0051983	regulation of chromosome segregation	16/1018	73/12777	0.000161835	0.00434569	CCNB1/CENPE/KIF2C/NDC80/DLGAP5/BIRC5/TTK/SPAG5/RACGAP1/NEK2/AURKB/CDCA5/ESPL1/GEN1/PTTG1/KNSTRN	CCNB1/CENPE/KIF2C/NDC80/DLGAP5/BIRC5/TTK/SPAG5/RACGAP1/NEK2/AURKB/CDCA5/ESPL1/GEN1/PTTG1/KNSTRN	16	16	CCNB1/CENPE/KIF2C/NDC80/DLGAP5/BIRC5/TTK/SPAG5/RACGAP1/NEK2/AURKB/CDCA5/ESPL1/GEN1/PTTG1/KNSTRN	0
BP	GO:0035710	CD4-positive, alpha-beta T cell activation	13/1018	52/12777	0.000163292	0.00435688	RSAD2/SPN/CDH26/LY9/BCL3/SASH3/IL6/NCKAP1L/PRKCQ/SLAMF6/GPR183/LOC102287400/TBX21	RSAD2/Spn/CDH26/LY9/BCL3/SASH3/IL6/NCKAP1L/PRKCQ/SLAMF6/GPR183/TARM1/TBX21	13	11	RSAD2/SPN/CDH26/LY9/SASH3/NCKAP1L/PRKCQ/SLAMF6/GPR183/LOC102287400/TBX21	2	BCL3/IL6
BP	GO:0042129	regulation of T cell proliferation	18/1018	88/12777	0.00016509	0.00437696	IGF2/AIF1/SPN/IGFBP2/CD3E/RASAL3/LOC102288304/SASH3/LOC102269342/IL6/CCL5/NCKAP1L/PRKCQ/CD40LG/CCDC88B/LOC102271117/LOC102270806/CD6	IGF2/AIF1/Spn/IGFBP2/CD3E/RASAL3/Ccr2/SASH3/HLA-DMB/IL6/CCL5/NCKAP1L/PRKCQ/CD40LG/CCDC88B/HLA-DRB1/PYCARD/CD6	18	15	AIF1/SPN/CD3E/RASAL3/LOC102288304/SASH3/LOC102269342/CCL5/NCKAP1L/PRKCQ/CD40LG/CCDC88B/LOC102271117/LOC102270806/CD6	3	IGF2/IGFBP2/IL6
BP	GO:0008544	epidermis development	30/1018	187/12777	0.000170197	0.00448398	KLK13/TGM5/LOC102273665/LOC102273368/KLK14/KRT6A/LOC102280962/LOC102268548/LOC102282154/ZDHHC21/SULT2B1/TMEM79/LOC106700807/KRTDAP/SLC9A3R1/KLK12/RPTN/OVOL1/EXPH5/ZFP36/NSDHL/KRT36/LOC102267568/LOC102272258/TGM3/NAB2/LOC106701177/GAL/TGFB2/SLC44A4	KLK13/TGM5/KRT6C/KRT6C/KLK14/KRT6C/LCE3D/KRT17/KRT17/ZDHHC21/SULT2B1/TMEM79/LCE3D/KRTDAP/SLC9A3R1/KLK12/RPTN/OVOL1/EXPH5/ZFP36/NSDHL/KRT36/SERPINB13/CYP26B1/TGM3/NAB2/SPINK9/GAL/Tgfb2/SLC44A4	30	23	KLK13/TGM5/LOC102273665/LOC102273368/KLK14/KRT6A/LOC102280962/LOC102268548/LOC102282154/ZDHHC21/SULT2B1/TMEM79/LOC106700807/SLC9A3R1/KLK12/OVOL1/EXPH5/NSDHL/KRT36/LOC102267568/TGM3/LOC106701177/SLC44A4	7	KRTDAP/RPTN/ZFP36/LOC102272258/NAB2/GAL/TGFB2
BP	GO:0006694	steroid biosynthetic process	21/1018	112/12777	0.000180156	0.00471671	EGR1/LOC102282116/INSIG1/TM7SF2/FDFT1/DHCR24/MSMO1/DHCR7/SQLE/AMACR/HMGCS2/ERLIN1/HSD17B12/IDI1/NSDHL/NR1D1/EBP/OSBPL3/FDPS/LSS/HMGCS1	EGR1/CYP11A1/INSIG1/TM7SF2/FDFT1/DHCR24/MSMO1/DHCR7/SQLE/AMACR/HMGCS2/Erlin1/HSD17B12/IDI1/NSDHL/NR1D1/EBP/OSBPL3/FDPS/LSS/HMGCS1	21	18	INSIG1/TM7SF2/FDFT1/DHCR24/MSMO1/DHCR7/SQLE/AMACR/HMGCS2/HSD17B12/IDI1/NSDHL/NR1D1/EBP/OSBPL3/FDPS/LSS/HMGCS1	3	EGR1/LOC102282116/ERLIN1
BP	GO:0002237	response to molecule of bacterial origin	29/1018	179/12777	0.000182458	0.00471833	IL1RN/CX3CR1/IL36B/PRDX3/CMPK2/RPS6KA3/LOC102281707/FER/ACP5/NOD2/B2M/FZD5/IL6/CCL5/ZFP36/SERPINE1/LOC102264498/JUNB/NR1D1/TRIB1/LOC102277532/NOS2/TLR1/PTPN22/CXCL9/SNCA/CXCL10/LY86/CD6	IL1RN/CX3CR1/Il36b/PRDX3/CMPK2/Rps6ka3/LBP/Fer/ACP5/NOD2/B2M/FZD5/IL6/CCL5/ZFP36/SERPINE1/CCR5/JUNB/NR1D1/TRIB1/LILRA2/NOS2/TLR1/PTPN22/CXCL9/SNCA/CXCL10/LY86/CD6	29	23	IL1RN/CX3CR1/IL36B/PRDX3/CMPK2/RPS6KA3/LOC102281707/FER/ACP5/NOD2/B2M/FZD5/CCL5/LOC102264498/NR1D1/LOC102277532/NOS2/TLR1/PTPN22/CXCL9/CXCL10/LY86/CD6	6	IL6/ZFP36/SERPINE1/JUNB/TRIB1/SNCA
BP	GO:0001516	prostaglandin biosynthetic process	8/1018	22/12777	0.000183597	0.00471833	PLA2G4F/LOC102284481/CD74/LOC102267428/PNPLA8/LOC102267155/PTGES/PTGDS	PLA2G4F/-/CD74/-/PNPLA8/-/PTGES/PTGDS	8	6	PLA2G4F/LOC102284481/CD74/LOC102267428/PNPLA8/LOC102267155	2	PTGES/PTGDS
BP	GO:0046457	prostanoid biosynthetic process	8/1018	22/12777	0.000183597	0.00471833	PLA2G4F/LOC102284481/CD74/LOC102267428/PNPLA8/LOC102267155/PTGES/PTGDS	PLA2G4F/-/CD74/-/PNPLA8/-/PTGES/PTGDS	8	6	PLA2G4F/LOC102284481/CD74/LOC102267428/PNPLA8/LOC102267155	2	PTGES/PTGDS
BP	GO:0002791	regulation of peptide secretion	40/1018	280/12777	0.000210792	0.0053842	CIDEA/S100A8/BIRC5/CHGA/RSAD2/RAB11FIP3/LOC102287159/ISL1/CD74/STXBP4/NLRP1/NOD2/IL1A/FZD5/IL6/CCL5/RASGRP1/CLCF1/DDX58/EXPH5/TLR5/FAM132A/DPH3/LOC102269842/NR1D1/SYT4/LPL/UNC93B1/TLR1/BRSK2/SRCIN1/PTPN22/C1QTNF3/PER2/C5AR2/TRPV4/LOC102271117/LOC102270806/TLR8/TGFB2	CIDEA/S100A8/BIRC5/CHGA/RSAD2/RAB11FIP3/Ptprv/Isl1/CD74/STXBP4/NLRP1/NOD2/IL1A/FZD5/IL6/CCL5/RASGRP1/Clcf1/DDX58/EXPH5/TLR5/C1QTNF12/DPH3/ANG1/NR1D1/SYT4/LPL/Unc93b1/TLR1/Brsk2/Srcin1/PTPN22/C1QTNF3/PER2/C5AR2/TRPV4/HLA-DRB1/PYCARD/TLR8/Tgfb2	40	28	CIDEA/S100A8/BIRC5/RSAD2/ISL1/CD74/STXBP4/NLRP1/NOD2/IL1A/FZD5/CCL5/RASGRP1/DDX58/EXPH5/TLR5/FAM132A/LOC102269842/NR1D1/UNC93B1/TLR1/PTPN22/C1QTNF3/C5AR2/TRPV4/LOC102271117/LOC102270806/TLR8	12	CHGA/RAB11FIP3/LOC102287159/IL6/CLCF1/DPH3/SYT4/LPL/BRSK2/SRCIN1/PER2/TGFB2
BP	GO:0007346	regulation of mitotic cell cycle	52/1018	395/12777	0.000215203	0.00545316	CCNB1/KIF11/TOP2A/CENPE/IGF2/NDC80/DLGAP5/NUSAP1/TICRR/BIRC5/TTK/UBE2C/CCNF/CDK1/CCNB2/AIF1/CCNA2/DCLRE1B/CDC25C/NEK2/AURKB/LOC102287159/TPX2/KIF20B/GTSE1/KNTC1/LOC102268494/CDCA5/SLC9A3R1/TOM1L1/ESPL1/GEN1/IL1A/DTL/PTTG1/E2F7/OVOL1/PARP3/CCNB3/LOC106701628/PLK2/INCENP/ORC1/TGFA/BRINP2/MSH2/ATAD5/LMNB1/CCND1/DBF4B/LOC102274775/LOC102278697	CCNB1/KIF11/TOP2A/CENPE/IGF2/NDC80/DLGAP5/NUSAP1/TICRR/BIRC5/TTK/UBE2C/CCNF/CDK1/CCNB2/AIF1/CCNA2/DCLRE1B/CDC25C/NEK2/AURKB/Ptprv/TPX2/KIF20B/GTSE1/KNTC1/HMMR/CDCA5/SLC9A3R1/TOM1L1/ESPL1/GEN1/IL1A/DTL/PTTG1/E2F7/OVOL1/PARP3/CCNB3/Btg1/PLK2/INCENP/ORC1/TGFA/BRINP2/MSH2/ATAD5/Lmnb1/CCND1/DBF4B/SLFN11/HSPA1A	52	44	CCNB1/KIF11/TOP2A/CENPE/NDC80/DLGAP5/NUSAP1/TICRR/BIRC5/TTK/UBE2C/CCNF/CDK1/CCNB2/AIF1/CCNA2/DCLRE1B/CDC25C/NEK2/AURKB/TPX2/KIF20B/GTSE1/KNTC1/LOC102268494/CDCA5/SLC9A3R1/TOM1L1/ESPL1/GEN1/IL1A/DTL/PTTG1/E2F7/OVOL1/CCNB3/INCENP/ORC1/TGFA/MSH2/ATAD5/LMNB1/DBF4B/LOC102274775	8	IGF2/LOC102287159/PARP3/LOC106701628/PLK2/BRINP2/CCND1/LOC102278697
BP	GO:0002703	regulation of leukocyte mediated immunity	24/1018	138/12777	0.000216095	0.00545316	RSAD2/LOC102270717/IL27RA/FER/LOC102288304/B2M/SASH3/FZD5/RAET1E/LOC102284049/RASGRP1/CLCF1/DDX58/LOC102281193/LOC102283923/LOC102268170/SLAMF6/CD1E/LOC102270440/MSH2/ATAD5/ITGB2/LOC102288394/TBX21	RSAD2/SERPINB4/IL27RA/Fer/Ccr2/B2M/SASH3/FZD5/RAET1E/Bst2/RASGRP1/Clcf1/DDX58/-/SERPINB4/-/SLAMF6/CD1E/ULBP1/MSH2/ATAD5/ITGB2/CD1A/TBX21	24	22	RSAD2/LOC102270717/FER/LOC102288304/B2M/SASH3/FZD5/RAET1E/LOC102284049/RASGRP1/DDX58/LOC102281193/LOC102283923/LOC102268170/SLAMF6/CD1E/LOC102270440/MSH2/ATAD5/ITGB2/LOC102288394/TBX21	2	IL27RA/CLCF1
BP	GO:0009913	epidermal cell differentiation	22/1018	122/12777	0.00022945	0.00575548	KLK13/TGM5/LOC102273665/LOC102273368/KLK14/KRT6A/LOC102280962/SULT2B1/TMEM79/LOC106700807/SLC9A3R1/KLK12/RPTN/OVOL1/EXPH5/ZFP36/KRT36/LOC102267568/LOC102272258/TGM3/LOC106701177/SLC44A4	KLK13/TGM5/KRT6C/KRT6C/KLK14/KRT6C/LCE3D/SULT2B1/TMEM79/LCE3D/SLC9A3R1/KLK12/RPTN/OVOL1/EXPH5/ZFP36/KRT36/SERPINB13/CYP26B1/TGM3/SPINK9/SLC44A4	22	19	KLK13/TGM5/LOC102273665/LOC102273368/KLK14/KRT6A/LOC102280962/SULT2B1/TMEM79/LOC106700807/SLC9A3R1/KLK12/OVOL1/EXPH5/KRT36/LOC102267568/TGM3/LOC106701177/SLC44A4	3	RPTN/ZFP36/LOC102272258
BP	GO:0034340	response to type I interferon	12/1018	47/12777	0.000233875	0.00583156	LOC102283231/ISG15/MX1/LOC102283513/ZBP1/RNASEL/LOC102279357/LOC102283262/USP18/IFIT3/OAS2/LOC102273042	OAS3/ISG15/MX1/OAS1/ZBP1/RNASEL/IFI6/GBP2/USP18/IFIT3/OAS2/IFIT1	12	12	LOC102283231/ISG15/MX1/LOC102283513/ZBP1/RNASEL/LOC102279357/LOC102283262/USP18/IFIT3/OAS2/LOC102273042	0
BP	GO:0002705	positive regulation of leukocyte mediated immunity	18/1018	91/12777	0.000256816	0.00636569	RSAD2/B2M/SASH3/FZD5/RAET1E/RASGRP1/CLCF1/DDX58/LOC102281193/LOC102268170/SLAMF6/CD1E/LOC102270440/MSH2/ATAD5/ITGB2/LOC102288394/TBX21	RSAD2/B2M/SASH3/FZD5/RAET1E/RASGRP1/Clcf1/DDX58/-/-/SLAMF6/CD1E/ULBP1/MSH2/ATAD5/ITGB2/CD1A/TBX21	18	17	RSAD2/B2M/SASH3/FZD5/RAET1E/RASGRP1/DDX58/LOC102281193/LOC102268170/SLAMF6/CD1E/LOC102270440/MSH2/ATAD5/ITGB2/LOC102288394/TBX21	1	CLCF1
BP	GO:0002706	regulation of lymphocyte mediated immunity	19/1018	99/12777	0.00026369	0.00647312	RSAD2/LOC102270717/IL27RA/B2M/SASH3/FZD5/RAET1E/RASGRP1/CLCF1/LOC102281193/LOC102283923/LOC102268170/SLAMF6/CD1E/LOC102270440/MSH2/ATAD5/LOC102288394/TBX21	RSAD2/SERPINB4/IL27RA/B2M/SASH3/FZD5/RAET1E/RASGRP1/Clcf1/-/SERPINB4/-/SLAMF6/CD1E/ULBP1/MSH2/ATAD5/CD1A/TBX21	19	17	RSAD2/LOC102270717/B2M/SASH3/FZD5/RAET1E/RASGRP1/LOC102281193/LOC102283923/LOC102268170/SLAMF6/CD1E/LOC102270440/MSH2/ATAD5/LOC102288394/TBX21	2	IL27RA/CLCF1
BP	GO:0071621	granulocyte chemotaxis	16/1018	76/12777	0.000265112	0.00647312	IL1RN/S100A8/IL36B/CD74/S100A9/CCL5/NCKAP1L/AMICA1/CXCL17/CXADR/CXCL9/ITGB2/C5AR2/TRPV4/CXCL10/TGFB2	IL1RN/S100A8/Il36b/CD74/S100A9/CCL5/NCKAP1L/JAML/CXCL17/CXADR/CXCL9/ITGB2/C5AR2/TRPV4/CXCL10/Tgfb2	16	15	IL1RN/S100A8/IL36B/CD74/S100A9/CCL5/NCKAP1L/AMICA1/CXCL17/CXADR/CXCL9/ITGB2/C5AR2/TRPV4/CXCL10	1	TGFB2
BP	GO:0002440	production of molecular mediator of immune response	20/1018	107/12777	0.000265786	0.00647312	CHGA/RSAD2/CD74/IL27RA/NOD2/B2M/SASH3/FZD5/LOC102270924/IL6/LOC102284049/CLCF1/DDX58/POLQ/MSH2/ATAD5/DENND1B/LOC102271117/TBX21/TGFB2	CHGA/RSAD2/CD74/IL27RA/NOD2/B2M/SASH3/FZD5/IGLV3-25/IL6/Bst2/Clcf1/DDX58/POLQ/MSH2/ATAD5/DENND1B/HLA-DRB1/TBX21/Tgfb2	20	15	RSAD2/CD74/NOD2/B2M/SASH3/FZD5/LOC102270924/LOC102284049/DDX58/POLQ/MSH2/ATAD5/DENND1B/LOC102271117/TBX21	5	CHGA/IL27RA/IL6/CLCF1/TGFB2
BP	GO:0030595	leukocyte chemotaxis	23/1018	132/12777	0.000281922	0.00682642	IL1RN/S100A8/IL36B/CHGA/AIF1/CD74/S100A9/LOC102288304/STK39/CCL5/NCKAP1L/SERPINE1/VEGFA/AMICA1/CXCL17/GPR183/CXADR/CXCL9/ITGB2/C5AR2/TRPV4/CXCL10/TGFB2	IL1RN/S100A8/Il36b/CHGA/AIF1/CD74/S100A9/Ccr2/STK39/CCL5/NCKAP1L/SERPINE1/VEGFA/JAML/CXCL17/GPR183/CXADR/CXCL9/ITGB2/C5AR2/TRPV4/CXCL10/Tgfb2	23	18	IL1RN/S100A8/IL36B/AIF1/CD74/S100A9/LOC102288304/CCL5/NCKAP1L/AMICA1/CXCL17/GPR183/CXADR/CXCL9/ITGB2/C5AR2/TRPV4/CXCL10	5	CHGA/STK39/SERPINE1/VEGFA/TGFB2
BP	GO:0046503	glycerolipid catabolic process	10/1018	35/12777	0.000286395	0.0068701	PRDX6/PLA2G4D/PLA2G4F/PNPLA1/PLA2G4E/GDPD3/PNPLA8/MGLL/ABHD6/LPL	PRDX6/PLA2G4D/PLA2G4F/PNPLA1/PLA2G4E/GDPD3/PNPLA8/MGLL/ABHD6/LPL	10	8	PRDX6/PLA2G4D/PLA2G4F/PNPLA1/PLA2G4E/GDPD3/PNPLA8/ABHD6	2	MGLL/LPL
BP	GO:0002828	regulation of type 2 immune response	7/1018	18/12777	0.000290286	0.0068701	RSAD2/CD74/IL27RA/LOC102288304/NOD2/CLCF1/TBX21	RSAD2/CD74/IL27RA/Ccr2/NOD2/Clcf1/TBX21	7	5	RSAD2/CD74/LOC102288304/NOD2/TBX21	2	IL27RA/CLCF1
BP	GO:0010971	positive regulation of G2/M transition of mitotic cell cycle	7/1018	18/12777	0.000290286	0.0068701	CCNB1/CDK1/CDC25C/DTL/LMNB1/CCND1/DBF4B	CCNB1/CDK1/CDC25C/DTL/Lmnb1/CCND1/DBF4B	7	6	CCNB1/CDK1/CDC25C/DTL/LMNB1/DBF4B	1	CCND1
BP	GO:0060706	cell differentiation involved in embryonic placenta development	7/1018	18/12777	0.000290286	0.0068701	E2F8/SOCS3/MDFI/PLK4/FZD5/E2F7/HAND1	E2F8/SOCS3/MDFI/PLK4/FZD5/E2F7/HAND1	7	4	E2F8/PLK4/FZD5/E2F7	3	SOCS3/MDFI/HAND1
BP	GO:0002263	cell activation involved in immune response	39/1018	275/12777	0.000292778	0.00689016	TCN1/PGLYRP3/PGLYRP4/CHGA/SPN/S100A12/LOC102281707/IL27RA/FER/LY9/MILR1/LOC102288304/BCL3/ITGAX/LOC102269342/IL6/RASGRP1/CLCF1/ENPP3/ARHGAP9/NCKAP1L/LOC102284962/LOC102270564/SLAMF6/HMHA1/DOCK11/DOCK2/GPR183/LOC102277532/BIN2/LOC102272833/MSH2/ATAD5/GM2A/LOC102287400/ITGB2/LOC102270806/LOC102288196/TBX21	TCN1/PGLYRP3/PGLYRP4/CHGA/Spn/S100A12/LBP/IL27RA/Fer/LY9/MILR1/Ccr2/BCL3/ITGAX/HLA-DMB/IL6/RASGRP1/Clcf1/ENPP3/ARHGAP9/NCKAP1L/DOCK2/METTL7A/SLAMF6/ARHGAP45/DOCK11/DOCK2/GPR183/LILRA2/BIN2/METTL7A/MSH2/ATAD5/GM2A/TARM1/ITGB2/PYCARD/TCIM/TBX21	39	33	TCN1/PGLYRP3/PGLYRP4/SPN/S100A12/LOC102281707/FER/LY9/MILR1/LOC102288304/ITGAX/LOC102269342/RASGRP1/ENPP3/ARHGAP9/NCKAP1L/LOC102284962/LOC102270564/SLAMF6/HMHA1/DOCK11/DOCK2/GPR183/LOC102277532/BIN2/LOC102272833/MSH2/ATAD5/GM2A/LOC102287400/ITGB2/LOC102270806/TBX21	6	CHGA/IL27RA/BCL3/IL6/CLCF1/LOC102288196
BP	GO:0050830	defense response to Gram-positive bacterium	13/1018	55/12777	0.000298336	0.00698172	LOC102283503/LOC102285929/PGLYRP3/LOC102282753/LOC102272875/PGLYRP4/LOC102279439/CHGA/IL27RA/ACP5/LOC102269519/RNASE6/LOC102284955	-/-/PGLYRP3/RNASE7/-/PGLYRP4/HIST1H2BC/CHGA/IL27RA/ACP5/CATHL1/RNASE6/CATHL2	13	9	LOC102283503/LOC102285929/PGLYRP3/LOC102282753/LOC102272875/PGLYRP4/LOC102279439/ACP5/RNASE6	4	CHGA/IL27RA/LOC102269519/LOC102284955
BP	GO:0006633	fatty acid biosynthetic process	19/1018	100/12777	0.00030172	0.0070217	PLA2G4F/ABHD3/INSIG1/BRCA1/CBR4/TRIB3/SCD/LOC102284481/CD74/LOC102267428/PNPLA8/MGLL/ERLIN1/HSD17B12/LOC102267155/PTGES/LPL/PTGDS/ACSF3	PLA2G4F/ABHD3/INSIG1/BRCA1/CBR4/TRIB3/SCD/-/CD74/-/PNPLA8/MGLL/Erlin1/HSD17B12/-/PTGES/LPL/PTGDS/ACSF3	19	13	PLA2G4F/ABHD3/INSIG1/BRCA1/CBR4/SCD/LOC102284481/CD74/LOC102267428/PNPLA8/HSD17B12/LOC102267155/ACSF3	6	TRIB3/MGLL/ERLIN1/PTGES/LPL/PTGDS
BP	GO:0072330	monocarboxylic acid biosynthetic process	29/1018	186/12777	0.000355933	0.00823759	ENTPD5/PLA2G4F/ABHD3/INSIG1/HKDC1/BRCA1/DHRS9/CBR4/TRIB3/SCD/LOC102284481/CD74/LOC102267428/PNPLA8/FBP1/AMACR/MGLL/ERLIN1/HSD17B12/LOC102267155/NR1D1/PTGES/LPL/OSBPL3/PTGDS/ENO2/PER2/ACSF3/MLXIPL	ENTPD5/PLA2G4F/ABHD3/INSIG1/HKDC1/BRCA1/DHRS9/CBR4/TRIB3/SCD/-/CD74/-/PNPLA8/FBP1/AMACR/MGLL/Erlin1/HSD17B12/-/NR1D1/PTGES/LPL/OSBPL3/PTGDS/ENO2/PER2/ACSF3/Mlxipl	29	21	ENTPD5/PLA2G4F/ABHD3/INSIG1/HKDC1/BRCA1/DHRS9/CBR4/SCD/LOC102284481/CD74/LOC102267428/PNPLA8/FBP1/AMACR/HSD17B12/LOC102267155/NR1D1/OSBPL3/ACSF3/MLXIPL	8	TRIB3/MGLL/ERLIN1/PTGES/LPL/PTGDS/ENO2/PER2
BP	GO:0032101	regulation of response to external stimulus	57/1018	455/12777	0.000400671	0.00922204	DUOXA2/S100A8/AIF1/SMPDL3B/ISL1/CR2/SOCS3/PBK/LOC102265639/CD74/ACP5/NLRP1/S100A9/LOC102288304/NOD2/STK39/LOC102270924/FABP7/IL6/CCL5/DHX58/CLCF1/ENPP3/DDX58/USP18/NCKAP1L/MGLL/PRKCQ/SERPINE1/VEGFA/FAM132A/CXCR4/CXCL17/TRIB1/LOC102283173/FGF18/GPR183/LOC102277532/LOC102273042/TKFC/NOS2/ZC3HAV1/C1QTNF3/C5AR2/NLRC3/TRPV4/SNCA/SERPINC1/DTX3L/LOC102271117/PPEF1/CXCL10/HERC5/LY86/SERPINF2/CD6/LOC10226…	DUOXA2/S100A8/AIF1/SMPDL3B/Isl1/CR2/SOCS3/PBK/SIGLEC11/CD74/ACP5/NLRP1/S100A9/Ccr2/NOD2/STK39/IGLV3-25/FABP7/IL6/CCL5/DHX58/Clcf1/ENPP3/DDX58/USP18/NCKAP1L/MGLL/PRKCQ/SERPINE1/VEGFA/C1QTNF12/CXCR4/CXCL17/TRIB1/IGHV4-59/Fgf18/GPR183/LILRA2/IFIT1/TKFC/NOS2/ZC3HAV1/C1QTNF3/C5AR2/NLRC3/TRPV4/SNCA/SERPINC1/DTX3L/HLA-DRB1/PPEF1/CXCL10/HERC5/LY86/SERPINF2/CD6/IGHV4-39	57	45	DUOXA2/S100A8/AIF1/SMPDL3B/ISL1/CR2/PBK/LOC102265639/CD74/ACP5/NLRP1/S100A9/LOC102288304/NOD2/LOC102270924/CCL5/DHX58/ENPP3/DDX58/USP18/NCKAP1L/PRKCQ/FAM132A/CXCR4/CXCL17/LOC102283173/GPR183/LOC102277532/LOC102273042/TKFC/NOS2/ZC3HAV1/C1QTNF3/C5AR2/NLRC3/TRPV4/SERPINC1/DTX3L/LOC102271117/CXCL10/HERC5/LY86/SERPINF2/CD6/LOC102268126	12	SOCS3/STK39/FABP7/IL6/CLCF1/MGLL/SERPINE1/VEGFA/TRIB1/FGF18/SNCA/PPEF1
BP	GO:0032637	interleukin-8 production	11/1018	43/12777	0.000415494	0.00951095	NOD2/BCL3/DDIT3/SERPINE1/TLR5/LOC102277532/NOS2/TLR1/PTPN22/C5AR2/TLR8	NOD2/BCL3/DDIT3/SERPINE1/TLR5/LILRA2/NOS2/TLR1/PTPN22/C5AR2/TLR8	11	8	NOD2/TLR5/LOC102277532/NOS2/TLR1/PTPN22/C5AR2/TLR8	3	BCL3/DDIT3/SERPINE1
BP	GO:0007076	mitotic chromosome condensation	6/1018	14/12777	0.000433021	0.00975229	NUSAP1/NCAPG/SMC2/CDCA5/NCAPH/SMC4	NUSAP1/NCAPG/SMC2/CDCA5/NCAPH/SMC4	6	6	NUSAP1/NCAPG/SMC2/CDCA5/NCAPH/SMC4	0
BP	GO:0042744	hydrogen peroxide catabolic process	6/1018	14/12777	0.000433021	0.00975229	PRDX6/DUOX2/PRDX3/PRDX5/TXNRD1/SNCA	PRDX6/DUOX2/PRDX3/PRDX5/Txnrd1/SNCA	6	5	PRDX6/DUOX2/PRDX3/PRDX5/TXNRD1	1	SNCA
BP	GO:0045061	thymic T cell selection	6/1018	14/12777	0.000433021	0.00975229	CD3D/CD3E/CD3G/CD74/LOC102284962/DOCK2	CD3D/CD3E/CD3G/CD74/DOCK2/DOCK2	6	6	CD3D/CD3E/CD3G/CD74/LOC102284962/DOCK2	0
BP	GO:0002366	leukocyte activation involved in immune response	38/1018	271/12777	0.000436709	0.00978276	TCN1/PGLYRP3/PGLYRP4/CHGA/SPN/S100A12/LOC102281707/IL27RA/FER/LY9/MILR1/LOC102288304/BCL3/ITGAX/LOC102269342/IL6/RASGRP1/CLCF1/ENPP3/ARHGAP9/NCKAP1L/LOC102284962/LOC102270564/SLAMF6/HMHA1/DOCK11/DOCK2/GPR183/LOC102277532/BIN2/LOC102272833/MSH2/ATAD5/GM2A/LOC102287400/ITGB2/LOC102270806/TBX21	TCN1/PGLYRP3/PGLYRP4/CHGA/Spn/S100A12/LBP/IL27RA/Fer/LY9/MILR1/Ccr2/BCL3/ITGAX/HLA-DMB/IL6/RASGRP1/Clcf1/ENPP3/ARHGAP9/NCKAP1L/DOCK2/METTL7A/SLAMF6/ARHGAP45/DOCK11/DOCK2/GPR183/LILRA2/BIN2/METTL7A/MSH2/ATAD5/GM2A/TARM1/ITGB2/PYCARD/TBX21	38	33	TCN1/PGLYRP3/PGLYRP4/SPN/S100A12/LOC102281707/FER/LY9/MILR1/LOC102288304/ITGAX/LOC102269342/RASGRP1/ENPP3/ARHGAP9/NCKAP1L/LOC102284962/LOC102270564/SLAMF6/HMHA1/DOCK11/DOCK2/GPR183/LOC102277532/BIN2/LOC102272833/MSH2/ATAD5/GM2A/LOC102287400/ITGB2/LOC102270806/TBX21	5	CHGA/IL27RA/BCL3/IL6/CLCF1
BP	GO:0050708	regulation of protein secretion	37/1018	262/12777	0.000449877	0.0100241	CIDEA/BIRC5/CHGA/RSAD2/RAB11FIP3/LOC102287159/ISL1/STXBP4/NLRP1/NOD2/IL1A/FZD5/IL6/CCL5/RASGRP1/DDX58/EXPH5/TLR5/FAM132A/DPH3/LOC102269842/NR1D1/SYT4/LPL/UNC93B1/TLR1/BRSK2/SRCIN1/PTPN22/C1QTNF3/PER2/C5AR2/TRPV4/LOC102271117/LOC102270806/TLR8/TGFB2	CIDEA/BIRC5/CHGA/RSAD2/RAB11FIP3/Ptprv/Isl1/STXBP4/NLRP1/NOD2/IL1A/FZD5/IL6/CCL5/RASGRP1/DDX58/EXPH5/TLR5/C1QTNF12/DPH3/ANG1/NR1D1/SYT4/LPL/Unc93b1/TLR1/Brsk2/Srcin1/PTPN22/C1QTNF3/PER2/C5AR2/TRPV4/HLA-DRB1/PYCARD/TLR8/Tgfb2	37	26	CIDEA/BIRC5/RSAD2/ISL1/STXBP4/NLRP1/NOD2/IL1A/FZD5/CCL5/RASGRP1/DDX58/EXPH5/TLR5/FAM132A/LOC102269842/NR1D1/UNC93B1/TLR1/PTPN22/C1QTNF3/C5AR2/TRPV4/LOC102271117/LOC102270806/TLR8	11	CHGA/RAB11FIP3/LOC102287159/IL6/DPH3/SYT4/LPL/BRSK2/SRCIN1/PER2/TGFB2
BP	GO:0002456	T cell mediated immunity	15/1018	72/12777	0.000460016	0.0101958	RSAD2/MYO1G/B2M/SASH3/FZD5/RAET1E/LOC102281193/LOC102268170/CD1E/CD8A/CTSH/LOC102270440/DENND1B/LOC102288394/TBX21	RSAD2/MYO1G/B2M/SASH3/FZD5/RAET1E/-/-/CD1E/CD8A/CTSH/ULBP1/DENND1B/CD1A/TBX21	15	15	RSAD2/MYO1G/B2M/SASH3/FZD5/RAET1E/LOC102281193/LOC102268170/CD1E/CD8A/CTSH/LOC102270440/DENND1B/LOC102288394/TBX21	0
BP	GO:0045071	negative regulation of viral genome replication	10/1018	37/12777	0.000469444	0.01035	LOC102283231/ISG15/MX1/LOC102283513/RSAD2/RNASEL/CCL5/LOC102284049/ZC3HAV1/PTGDS	OAS3/ISG15/MX1/OAS1/RSAD2/RNASEL/CCL5/Bst2/ZC3HAV1/PTGDS	10	9	LOC102283231/ISG15/MX1/LOC102283513/RSAD2/RNASEL/CCL5/LOC102284049/ZC3HAV1	1	PTGDS
BP	GO:0097529	myeloid leukocyte migration	21/1018	120/12777	0.000480294	0.0105338	IL1RN/S100A8/IL36B/CHGA/AIF1/CD74/S100A9/LOC102288304/CCL5/NCKAP1L/SERPINE1/VEGFA/AMICA1/CXCL17/CXADR/CXCL9/ITGB2/C5AR2/TRPV4/CXCL10/TGFB2	IL1RN/S100A8/Il36b/CHGA/AIF1/CD74/S100A9/Ccr2/CCL5/NCKAP1L/SERPINE1/VEGFA/JAML/CXCL17/CXADR/CXCL9/ITGB2/C5AR2/TRPV4/CXCL10/Tgfb2	21	17	IL1RN/S100A8/IL36B/AIF1/CD74/S100A9/LOC102288304/CCL5/NCKAP1L/AMICA1/CXCL17/CXADR/CXCL9/ITGB2/C5AR2/TRPV4/CXCL10	4	CHGA/SERPINE1/VEGFA/TGFB2
BP	GO:1990266	neutrophil migration	14/1018	65/12777	0.000494079	0.0107797	IL1RN/S100A8/IL36B/CD74/S100A9/CCL5/NCKAP1L/AMICA1/CXADR/CXCL9/ITGB2/C5AR2/CXCL10/TGFB2	IL1RN/S100A8/Il36b/CD74/S100A9/CCL5/NCKAP1L/JAML/CXADR/CXCL9/ITGB2/C5AR2/CXCL10/Tgfb2	14	13	IL1RN/S100A8/IL36B/CD74/S100A9/CCL5/NCKAP1L/AMICA1/CXADR/CXCL9/ITGB2/C5AR2/CXCL10	1	TGFB2
BP	GO:1902751	positive regulation of cell cycle G2/M phase transition	8/1018	25/12777	0.000500635	0.0108661	CCNB1/CDK1/CDC25C/DTL/ATAD5/LMNB1/CCND1/DBF4B	CCNB1/CDK1/CDC25C/DTL/ATAD5/Lmnb1/CCND1/DBF4B	8	7	CCNB1/CDK1/CDC25C/DTL/ATAD5/LMNB1/DBF4B	1	CCND1
BP	GO:1901658	glycosyl compound catabolic process	9/1018	31/12777	0.000504837	0.0109008	CDA/NT5C3A/UPP1/LOC106701008/GUSB/KIAA1161/LOC102275834/LOC102268405/CECR1	Cda/NT5C3A/Upp1/APOBEC3G/GUSB/MYORG/GUSB/NT5C3A/ADA2	9	8	CDA/NT5C3A/UPP1/GUSB/KIAA1161/LOC102275834/LOC102268405/CECR1	1	LOC106701008
BP	GO:1901570	fatty acid derivative biosynthetic process	12/1018	51/12777	0.000528246	0.0113478	PLA2G4F/ACSL6/LOC102284481/CD74/LOC102267428/PNPLA8/GGT5/HSD17B12/LOC102267155/PTGES/PTGDS/MGST3	PLA2G4F/ACSL6/-/CD74/-/PNPLA8/GGT5/HSD17B12/-/PTGES/PTGDS/MGST3	12	9	PLA2G4F/ACSL6/LOC102284481/CD74/LOC102267428/PNPLA8/HSD17B12/LOC102267155/MGST3	3	GGT5/PTGES/PTGDS
BP	GO:0043900	regulation of multi-organism process	36/1018	255/12777	0.000537269	0.0114827	TOP2A/PGLYRP3/LOC102283231/TRIM62/ISG15/PGLYRP4/AURKA/MX1/CDC20/LOC102283513/RSAD2/LOC102265639/CD74/RNASEL/LAMP3/HPN/CCL5/LOC102284049/DHX58/DDX58/RRP1B/ZFP36/TRIB1/LOC102277532/LOC102273042/TKFC/ZC3HAV1/PTGDS/ARHGDIB/VIP/NR5A2/DTX3L/LOC102271117/HERC5/LY86/TCP11X2	TOP2A/PGLYRP3/OAS3/Trim62/ISG15/PGLYRP4/AURKA/MX1/CDC20/OAS1/RSAD2/SIGLEC11/CD74/RNASEL/LAMP3/HPN/CCL5/Bst2/DHX58/DDX58/RRP1B/ZFP36/TRIB1/LILRA2/IFIT1/TKFC/ZC3HAV1/PTGDS/ARHGDIB/VIP/NR5A2/DTX3L/HLA-DRB1/HERC5/LY86/TCP11	36	29	TOP2A/PGLYRP3/LOC102283231/TRIM62/ISG15/PGLYRP4/AURKA/MX1/CDC20/LOC102283513/RSAD2/LOC102265639/CD74/RNASEL/LAMP3/CCL5/LOC102284049/DHX58/DDX58/LOC102277532/LOC102273042/TKFC/ZC3HAV1/ARHGDIB/DTX3L/LOC102271117/HERC5/LY86/TCP11X2	7	HPN/RRP1B/ZFP36/TRIB1/PTGDS/VIP/NR5A2
BP	GO:0032496	response to lipopolysaccharide	26/1018	164/12777	0.000542698	0.0115399	IL1RN/CX3CR1/IL36B/PRDX3/CMPK2/RPS6KA3/LOC102281707/FER/ACP5/NOD2/IL6/CCL5/ZFP36/SERPINE1/LOC102264498/JUNB/NR1D1/TRIB1/LOC102277532/NOS2/PTPN22/CXCL9/SNCA/CXCL10/LY86/CD6	IL1RN/CX3CR1/Il36b/PRDX3/CMPK2/Rps6ka3/LBP/Fer/ACP5/NOD2/IL6/CCL5/ZFP36/SERPINE1/CCR5/JUNB/NR1D1/TRIB1/LILRA2/NOS2/PTPN22/CXCL9/SNCA/CXCL10/LY86/CD6	26	20	IL1RN/CX3CR1/IL36B/PRDX3/CMPK2/RPS6KA3/LOC102281707/FER/ACP5/NOD2/CCL5/LOC102264498/NR1D1/LOC102277532/NOS2/PTPN22/CXCL9/CXCL10/LY86/CD6	6	IL6/ZFP36/SERPINE1/JUNB/TRIB1/SNCA
BP	GO:0002295	T-helper cell lineage commitment	5/1018	10/12777	0.000570408	0.0118878	SPN/LY9/IL6/SLAMF6/TBX21	Spn/LY9/IL6/SLAMF6/TBX21	5	4	SPN/LY9/SLAMF6/TBX21	1	IL6
BP	GO:0002363	alpha-beta T cell lineage commitment	5/1018	10/12777	0.000570408	0.0118878	SPN/LY9/IL6/SLAMF6/TBX21	Spn/LY9/IL6/SLAMF6/TBX21	5	4	SPN/LY9/SLAMF6/TBX21	1	IL6
BP	GO:0043373	CD4-positive, alpha-beta T cell lineage commitment	5/1018	10/12777	0.000570408	0.0118878	SPN/LY9/IL6/SLAMF6/TBX21	Spn/LY9/IL6/SLAMF6/TBX21	5	4	SPN/LY9/SLAMF6/TBX21	1	IL6
BP	GO:0046629	gamma-delta T cell activation	5/1018	10/12777	0.000570408	0.0118878	NOD2/NCKAP1L/AMICA1/CXADR/EGR3	NOD2/NCKAP1L/JAML/CXADR/EGR3	5	4	NOD2/NCKAP1L/AMICA1/CXADR	1	EGR3
BP	GO:1901615	organic hydroxy compound metabolic process	43/1018	323/12777	0.000582816	0.0120862	DUOX2/TTC39B/DUOXA2/PLCH1/ALDH1A1/LOC102282116/INSIG1/SULT2B1/SORD/TM7SF2/DGAT2/FDFT1/DHCR24/MSMO1/DHCR7/SQLE/PLD4/HPN/AMACR/HMGCS2/GK/ERLIN1/LOC102272075/DEGS2/IDI1/NSDHL/NR1D1/LOC102272258/EBP/INPP4B/TKFC/OSBPL3/FDPS/LSS/HMGCS1/PER2/LOC102282962/SGPP2/DIO3/NR5A2/SNCA/VLDLR/TGFB2	DUOX2/TTC39B/DUOXA2/PLCH1/ALDH1A1/CYP11A1/INSIG1/SULT2B1/SORD/TM7SF2/DGAT2/FDFT1/DHCR24/MSMO1/DHCR7/SQLE/PLD4/HPN/AMACR/HMGCS2/GK/Erlin1/CYP24A1/DEGS2/IDI1/NSDHL/NR1D1/CYP26B1/EBP/INPP4B/TKFC/OSBPL3/FDPS/LSS/HMGCS1/PER2/APOL2/SGPP2/DIO3/NR5A2/SNCA/VLDLR/Tgfb2	43	34	DUOX2/TTC39B/DUOXA2/PLCH1/ALDH1A1/INSIG1/SULT2B1/SORD/TM7SF2/DGAT2/FDFT1/DHCR24/MSMO1/DHCR7/SQLE/PLD4/AMACR/HMGCS2/GK/LOC102272075/DEGS2/IDI1/NSDHL/NR1D1/EBP/INPP4B/TKFC/OSBPL3/FDPS/LSS/HMGCS1/LOC102282962/SGPP2/VLDLR	9	LOC102282116/HPN/ERLIN1/LOC102272258/PER2/DIO3/NR5A2/SNCA/TGFB2
BP	GO:0050829	defense response to Gram-negative bacterium	11/1018	45/12777	0.000632863	0.0130594	LOC102283503/LOC102285929/LOC102282753/LOC102272875/CHGA/LOC102281707/LOC102268707/SERPINE1/LOC102269519/RNASE6/LOC102284955	-/-/RNASE7/-/CHGA/LBP/Adgrb1/SERPINE1/CATHL1/RNASE6/CATHL2	11	6	LOC102283503/LOC102285929/LOC102282753/LOC102272875/LOC102281707/RNASE6	5	CHGA/LOC102268707/SERPINE1/LOC102269519/LOC102284955
BP	GO:0019730	antimicrobial humoral response	12/1018	52/12777	0.000637732	0.0130954	PGLYRP3/LOC102282753/PGLYRP4/LOC102279439/CHGA/BCL3/COLEC11/LOC102269519/RNASE6/CXCL9/LOC102284955/CXCL10	PGLYRP3/RNASE7/PGLYRP4/HIST1H2BC/CHGA/BCL3/COLEC11/CATHL1/RNASE6/CXCL9/CATHL2/CXCL10	12	7	PGLYRP3/LOC102282753/PGLYRP4/LOC102279439/RNASE6/CXCL9/CXCL10	5	CHGA/BCL3/COLEC11/LOC102269519/LOC102284955
BP	GO:0038095	Fc-epsilon receptor signaling pathway	8/1018	26/12777	0.000673138	0.0135008	PIK3CB/FER/TAB3/LOC102270924/FCER1A/PRKCQ/LOC102283173/LOC102268126	PIK3CB/Fer/TAB3/IGLV3-25/FCER1A/PRKCQ/IGHV4-59/IGHV4-39	8	8	PIK3CB/FER/TAB3/LOC102270924/FCER1A/PRKCQ/LOC102283173/LOC102268126	0
BP	GO:0072604	interleukin-6 secretion	8/1018	26/12777	0.000673138	0.0135008	DDX58/NOS2/UNC93B1/PTPN22/C1QTNF3/C5AR2/TRPV4/TLR8	DDX58/NOS2/Unc93b1/PTPN22/C1QTNF3/C5AR2/TRPV4/TLR8	8	8	DDX58/NOS2/UNC93B1/PTPN22/C1QTNF3/C5AR2/TRPV4/TLR8	0
BP	GO:0070229	negative regulation of lymphocyte apoptotic process	6/1018	15/12777	0.000673281	0.0135008	AURKB/DOCK8/CD74/CCL5/PRKCQ/SLC46A2	AURKB/DOCK8/CD74/CCL5/PRKCQ/SLC46A2	6	6	AURKB/DOCK8/CD74/CCL5/PRKCQ/SLC46A2	0
BP	GO:0090025	regulation of monocyte chemotaxis	6/1018	15/12777	0.000673281	0.0135008	AIF1/LOC102288304/CCL5/SERPINE1/CXCL17/CXCL10	AIF1/Ccr2/CCL5/SERPINE1/CXCL17/CXCL10	6	5	AIF1/LOC102288304/CCL5/CXCL17/CXCL10	1	SERPINE1
BP	GO:0071219	cellular response to molecule of bacterial origin	21/1018	123/12777	0.000673591	0.0135008	IL1RN/CX3CR1/IL36B/CMPK2/LOC102281707/NOD2/FZD5/IL6/CCL5/ZFP36/SERPINE1/LOC102264498/NR1D1/TRIB1/LOC102277532/TLR1/PTPN22/CXCL9/CXCL10/LY86/CD6	IL1RN/CX3CR1/Il36b/CMPK2/LBP/NOD2/FZD5/IL6/CCL5/ZFP36/SERPINE1/CCR5/NR1D1/TRIB1/LILRA2/TLR1/PTPN22/CXCL9/CXCL10/LY86/CD6	21	17	IL1RN/CX3CR1/IL36B/CMPK2/LOC102281707/NOD2/FZD5/CCL5/LOC102264498/NR1D1/LOC102277532/TLR1/PTPN22/CXCL9/CXCL10/LY86/CD6	4	IL6/ZFP36/SERPINE1/TRIB1
BP	GO:0002790	peptide secretion	47/1018	365/12777	0.000696114	0.0138858	IL1RN/CIDEA/S100A8/BIRC5/CHGA/RSAD2/FAM3B/RAB11FIP3/LOC102287159/ISL1/CD74/STXBP4/NLRP1/SNCG/NOD2/IL1A/FZD5/IL6/CCL5/RASGRP1/CLCF1/DDX58/EXPH5/TLR5/FAM132A/DPH3/LOC102269842/NR1D1/SYT4/LPL/NOS2/PTPRN2/UNC93B1/TLR1/BRSK2/SRCIN1/CBLN4/VIP/PTPN22/C1QTNF3/PER2/C5AR2/TRPV4/LOC102271117/LOC102270806/TLR8/TGFB2	IL1RN/CIDEA/S100A8/BIRC5/CHGA/RSAD2/Fam3b/RAB11FIP3/Ptprv/Isl1/CD74/STXBP4/NLRP1/SNCG/NOD2/IL1A/FZD5/IL6/CCL5/RASGRP1/Clcf1/DDX58/EXPH5/TLR5/C1QTNF12/DPH3/ANG1/NR1D1/SYT4/LPL/NOS2/PTPRN2/Unc93b1/TLR1/Brsk2/Srcin1/CBLN4/VIP/PTPN22/C1QTNF3/PER2/C5AR2/TRPV4/HLA-DRB1/PYCARD/TLR8/Tgfb2	47	31	IL1RN/CIDEA/S100A8/BIRC5/RSAD2/FAM3B/ISL1/CD74/STXBP4/NLRP1/NOD2/IL1A/FZD5/CCL5/RASGRP1/DDX58/EXPH5/TLR5/FAM132A/LOC102269842/NR1D1/NOS2/UNC93B1/TLR1/PTPN22/C1QTNF3/C5AR2/TRPV4/LOC102271117/LOC102270806/TLR8	16	CHGA/RAB11FIP3/LOC102287159/SNCG/IL6/CLCF1/DPH3/SYT4/LPL/PTPRN2/BRSK2/SRCIN1/CBLN4/VIP/PER2/TGFB2
BP	GO:1903046	meiotic cell cycle process	20/1018	115/12777	0.000703745	0.0139247	TOP2A/SPIRE2/AURKA/TTK/CDC20/SGOL2/CDC25C/NUF2/SMC2/SGOL1/NCAPH/ESPL1/SMC4/PTTG1/OVOL1/MND1/KIF18A/LOC102272258/MSH2/SEPT1	TOP2A/SPIRE2/AURKA/TTK/CDC20/SGO2/CDC25C/NUF2/SMC2/SGO1/NCAPH/ESPL1/SMC4/PTTG1/OVOL1/MND1/KIF18A/CYP26B1/MSH2/SEPT1	20	19	TOP2A/SPIRE2/AURKA/TTK/CDC20/SGOL2/CDC25C/NUF2/SMC2/SGOL1/NCAPH/ESPL1/SMC4/PTTG1/OVOL1/MND1/KIF18A/MSH2/SEPT1	1	LOC102272258
BP	GO:0051046	regulation of secretion	60/1018	496/12777	0.000704713	0.0139247	RAB27B/IL1RN/CIDEA/S100A8/BIRC5/CHGA/RSAD2/SYT1/RAB11FIP3/LOC102287159/ISL1/CD74/STXBP4/SLC9A3R1/FER/NLRP1/SNCG/LOC102288304/NOD2/IL1A/FZD5/STK39/KCNC4/IL6/CCL5/RASGRP1/CLCF1/DDX58/LOC102265716/LOC102275627/EXPH5/TLR5/FAM132A/DPH3/LOC102269842/NR1D1/SYP/OAS2/SYT4/LPL/PFN2/UNC93B1/SEPT1/TLR1/BRSK2/SRCIN1/VIP/PTPN22/C1QTNF3/PER2/ITGB2/LOC102283558/C5AR2/TRPV4/SNCA/LOC102271117/GAL/LOC102270806/TLR8…	RAB27B/IL1RN/CIDEA/S100A8/BIRC5/CHGA/RSAD2/SYT1/RAB11FIP3/Ptprv/Isl1/CD74/STXBP4/SLC9A3R1/Fer/NLRP1/SNCG/Ccr2/NOD2/IL1A/FZD5/STK39/KCNC4/IL6/CCL5/RASGRP1/Clcf1/DDX58/Wnk4/Wnk4/EXPH5/TLR5/C1QTNF12/DPH3/ANG1/NR1D1/SYP/OAS2/SYT4/LPL/PFN2/Unc93b1/SEPT1/TLR1/Brsk2/Srcin1/VIP/PTPN22/C1QTNF3/PER2/ITGB2/PRKCB/C5AR2/TRPV4/SNCA/HLA-DRB1/GAL/PYCARD/TLR8/Tgfb2	60	40	RAB27B/IL1RN/CIDEA/S100A8/BIRC5/RSAD2/ISL1/CD74/STXBP4/SLC9A3R1/FER/NLRP1/LOC102288304/NOD2/IL1A/FZD5/KCNC4/CCL5/RASGRP1/DDX58/LOC102265716/LOC102275627/EXPH5/TLR5/FAM132A/LOC102269842/NR1D1/OAS2/UNC93B1/SEPT1/TLR1/PTPN22/C1QTNF3/ITGB2/LOC102283558/C5AR2/TRPV4/LOC102271117/LOC102270806/TLR8	20	CHGA/SYT1/RAB11FIP3/LOC102287159/SNCG/STK39/IL6/CLCF1/DPH3/SYP/SYT4/LPL/PFN2/BRSK2/SRCIN1/VIP/PER2/SNCA/GAL/TGFB2
BP	GO:0061844	antimicrobial humoral immune response mediated by antimicrobial peptide	10/1018	39/12777	0.000740344	0.0145601	PGLYRP3/LOC102282753/PGLYRP4/LOC102279439/CHGA/LOC102269519/RNASE6/CXCL9/LOC102284955/CXCL10	PGLYRP3/RNASE7/PGLYRP4/HIST1H2BC/CHGA/CATHL1/RNASE6/CXCL9/CATHL2/CXCL10	10	7	PGLYRP3/LOC102282753/PGLYRP4/LOC102279439/RNASE6/CXCL9/CXCL10	3	CHGA/LOC102269519/LOC102284955
BP	GO:0046394	carboxylic acid biosynthetic process	37/1018	269/12777	0.000746515	0.0146129	ENTPD5/PLA2G4F/ABHD3/RIMKLA/INSIG1/HKDC1/BRCA1/DHRS9/AKR1A1/UGDH/CBR4/TRIB3/CEMIP/SCD/LOC102284481/CD74/LOC102267428/PNPLA8/FBP1/SHMT1/AMACR/MGLL/ERLIN1/GGT5/HSD17B12/LOC102267155/NR1D1/PTGES/LPL/OSBPL3/PTGDS/ENO2/PER2/ACSF3/MGST3/MLXIPL/CARNS1	ENTPD5/PLA2G4F/ABHD3/RIMKLA/INSIG1/HKDC1/BRCA1/DHRS9/AKR1A1/UGDH/CBR4/TRIB3/CEMIP/SCD/-/CD74/-/PNPLA8/FBP1/SHMT1/AMACR/MGLL/Erlin1/GGT5/HSD17B12/-/NR1D1/PTGES/LPL/OSBPL3/PTGDS/ENO2/PER2/ACSF3/MGST3/Mlxipl/CARNS1	37	28	ENTPD5/PLA2G4F/ABHD3/RIMKLA/INSIG1/HKDC1/BRCA1/DHRS9/AKR1A1/UGDH/CBR4/CEMIP/SCD/LOC102284481/CD74/LOC102267428/PNPLA8/FBP1/SHMT1/AMACR/HSD17B12/LOC102267155/NR1D1/OSBPL3/ACSF3/MGST3/MLXIPL/CARNS1	9	TRIB3/MGLL/ERLIN1/GGT5/PTGES/LPL/PTGDS/ENO2/PER2
BP	GO:0050864	regulation of B cell activation	14/1018	68/12777	0.000797878	0.0155456	CD74/IL27RA/NOD2/SASH3/IL6/CLCF1/NCKAP1L/LOC102283173/GPR183/MSH2/ATAD5/SLA2/TBX21/LOC102268126	CD74/IL27RA/NOD2/SASH3/IL6/Clcf1/NCKAP1L/IGHV4-59/GPR183/MSH2/ATAD5/SLA2/TBX21/IGHV4-39	14	11	CD74/NOD2/SASH3/NCKAP1L/LOC102283173/GPR183/MSH2/ATAD5/SLA2/TBX21/LOC102268126	3	IL27RA/IL6/CLCF1
BP	GO:0043281	regulation of cysteine-type endopeptidase activity involved in apoptotic process	19/1018	108/12777	0.000819548	0.0158939	S100A8/BIRC5/NR4A1/F3/MYC/PPARG/RPS6KA3/DHCR24/NLRP1/S100A9/LAMP3/LOC102279357/NAIP/CRYAB/IFI6/NGFR/SNCA/LOC102270806/EGLN3	S100A8/BIRC5/NR4A1/F3/MYC/PPARG/Rps6ka3/DHCR24/NLRP1/S100A9/LAMP3/IFI6/NAIP/CRYAB/IFI6/NGFR/SNCA/PYCARD/EGLN3	19	13	S100A8/BIRC5/PPARG/RPS6KA3/DHCR24/NLRP1/S100A9/LAMP3/LOC102279357/NAIP/IFI6/LOC102270806/EGLN3	6	NR4A1/F3/MYC/CRYAB/NGFR/SNCA
BP	GO:0006636	unsaturated fatty acid biosynthetic process	9/1018	33/12777	0.000835605	0.0161307	PLA2G4F/SCD/LOC102284481/CD74/LOC102267428/PNPLA8/LOC102267155/PTGES/PTGDS	PLA2G4F/SCD/-/CD74/-/PNPLA8/-/PTGES/PTGDS	9	7	PLA2G4F/SCD/LOC102284481/CD74/LOC102267428/PNPLA8/LOC102267155	2	PTGES/PTGDS
BP	GO:0016053	organic acid biosynthetic process	37/1018	271/12777	0.000858174	0.0164492	ENTPD5/PLA2G4F/ABHD3/RIMKLA/INSIG1/HKDC1/BRCA1/DHRS9/AKR1A1/UGDH/CBR4/TRIB3/CEMIP/SCD/LOC102284481/CD74/LOC102267428/PNPLA8/FBP1/SHMT1/AMACR/MGLL/ERLIN1/GGT5/HSD17B12/LOC102267155/NR1D1/PTGES/LPL/OSBPL3/PTGDS/ENO2/PER2/ACSF3/MGST3/MLXIPL/CARNS1	ENTPD5/PLA2G4F/ABHD3/RIMKLA/INSIG1/HKDC1/BRCA1/DHRS9/AKR1A1/UGDH/CBR4/TRIB3/CEMIP/SCD/-/CD74/-/PNPLA8/FBP1/SHMT1/AMACR/MGLL/Erlin1/GGT5/HSD17B12/-/NR1D1/PTGES/LPL/OSBPL3/PTGDS/ENO2/PER2/ACSF3/MGST3/Mlxipl/CARNS1	37	28	ENTPD5/PLA2G4F/ABHD3/RIMKLA/INSIG1/HKDC1/BRCA1/DHRS9/AKR1A1/UGDH/CBR4/CEMIP/SCD/LOC102284481/CD74/LOC102267428/PNPLA8/FBP1/SHMT1/AMACR/HSD17B12/LOC102267155/NR1D1/OSBPL3/ACSF3/MGST3/MLXIPL/CARNS1	9	TRIB3/MGLL/ERLIN1/GGT5/PTGES/LPL/PTGDS/ENO2/PER2
BP	GO:0002764	immune response-regulating signaling pathway	35/1018	252/12777	0.000859962	0.0164492	PIK3CB/RSAD2/SPN/SMPDL3B/RPS6KA3/CD3E/MYO1G/LOC102283463/FER/TAB3/NOD2/LOC102270924/FCER1A/DHX58/DDX58/NCKAP1L/PRKCQ/TLR5/NR1D1/LOC102283173/LOC102277532/TKFC/CTSH/UBASH3A/UNC93B1/TLR1/ZC3HAV1/SLA2/PTPN22/LOC102283558/DENND1B/C5AR2/LOC102271117/TLR8/LOC102268126	PIK3CB/RSAD2/Spn/SMPDL3B/Rps6ka3/CD3E/MYO1G/HLA-DRA/Fer/TAB3/NOD2/IGLV3-25/FCER1A/DHX58/DDX58/NCKAP1L/PRKCQ/TLR5/NR1D1/IGHV4-59/LILRA2/TKFC/CTSH/Ubash3a/Unc93b1/TLR1/ZC3HAV1/SLA2/PTPN22/PRKCB/DENND1B/C5AR2/HLA-DRB1/TLR8/IGHV4-39	35	35	PIK3CB/RSAD2/SPN/SMPDL3B/RPS6KA3/CD3E/MYO1G/LOC102283463/FER/TAB3/NOD2/LOC102270924/FCER1A/DHX58/DDX58/NCKAP1L/PRKCQ/TLR5/NR1D1/LOC102283173/LOC102277532/TKFC/CTSH/UBASH3A/UNC93B1/TLR1/ZC3HAV1/SLA2/PTPN22/LOC102283558/DENND1B/C5AR2/LOC102271117/TLR8/LOC102268126	0
BP	GO:0044772	mitotic cell cycle phase transition	40/1018	300/12777	0.000865653	0.0164828	CCNB1/CENPE/IQGAP3/NDC80/DLGAP5/CIT/TICRR/BIRC5/TTK/UBE2C/FOXM1/CDK1/AIF1/CCNA2/CDC25C/NEK2/AURKB/LOC102287159/GTSE1/KNTC1/LOC102268494/CDCA5/ESPL1/GEN1/DTL/E2F7/CAMK2G/CCNB3/PLK2/GMNN/ORC1/MCM10/BRSK2/ATAD5/LMNB1/CCND1/PPP2R2D/MASTL/DBF4B/LOC102274775	CCNB1/CENPE/IQGAP3/NDC80/DLGAP5/CIT/TICRR/BIRC5/TTK/UBE2C/Foxm1/CDK1/AIF1/CCNA2/CDC25C/NEK2/AURKB/Ptprv/GTSE1/KNTC1/HMMR/CDCA5/ESPL1/GEN1/DTL/E2F7/Camk2g/CCNB3/PLK2/GMNN/ORC1/MCM10/Brsk2/ATAD5/Lmnb1/CCND1/Ppp2r2d/MASTL/DBF4B/SLFN11	40	36	CCNB1/CENPE/IQGAP3/NDC80/DLGAP5/CIT/TICRR/BIRC5/TTK/UBE2C/FOXM1/CDK1/AIF1/CCNA2/CDC25C/NEK2/AURKB/GTSE1/KNTC1/LOC102268494/CDCA5/ESPL1/GEN1/DTL/E2F7/CAMK2G/CCNB3/GMNN/ORC1/MCM10/ATAD5/LMNB1/PPP2R2D/MASTL/DBF4B/LOC102274775	4	LOC102287159/PLK2/BRSK2/CCND1
BP	GO:0044770	cell cycle phase transition	43/1018	330/12777	0.000908148	0.0172137	CCNB1/CENPE/IQGAP3/NDC80/DLGAP5/CIT/TICRR/BIRC5/TTK/UBE2C/FOXM1/CDK1/AIF1/CCNA2/CDC25C/NEK2/AURKB/LOC102287159/GTSE1/KNTC1/LOC102268494/CDCA5/STXBP4/ESPL1/GEN1/DTL/E2F7/OVOL1/CAMK2G/CCNB3/PLK2/GMNN/ORC1/MCM10/BRSK2/ATAD5/LMNB1/CCND1/PPP2R2D/MASTL/DBF4B/LOC102274775/LOC102288196	CCNB1/CENPE/IQGAP3/NDC80/DLGAP5/CIT/TICRR/BIRC5/TTK/UBE2C/Foxm1/CDK1/AIF1/CCNA2/CDC25C/NEK2/AURKB/Ptprv/GTSE1/KNTC1/HMMR/CDCA5/STXBP4/ESPL1/GEN1/DTL/E2F7/OVOL1/Camk2g/CCNB3/PLK2/GMNN/ORC1/MCM10/Brsk2/ATAD5/Lmnb1/CCND1/Ppp2r2d/MASTL/DBF4B/SLFN11/TCIM	43	38	CCNB1/CENPE/IQGAP3/NDC80/DLGAP5/CIT/TICRR/BIRC5/TTK/UBE2C/FOXM1/CDK1/AIF1/CCNA2/CDC25C/NEK2/AURKB/GTSE1/KNTC1/LOC102268494/CDCA5/STXBP4/ESPL1/GEN1/DTL/E2F7/OVOL1/CAMK2G/CCNB3/GMNN/ORC1/MCM10/ATAD5/LMNB1/PPP2R2D/MASTL/DBF4B/LOC102274775	5	LOC102287159/PLK2/BRSK2/CCND1/LOC102288196
BP	GO:0033077	T cell differentiation in thymus	10/1018	40/12777	0.000917681	0.0173161	CD3D/CD3E/CD3G/CD74/B2M/FZD5/RASGRP1/LOC102284962/DOCK2/EGR3	CD3D/CD3E/CD3G/CD74/B2M/FZD5/RASGRP1/DOCK2/DOCK2/EGR3	10	9	CD3D/CD3E/CD3G/CD74/B2M/FZD5/RASGRP1/LOC102284962/DOCK2	1	EGR3
BP	GO:0032755	positive regulation of interleukin-6 production	11/1018	47/12777	0.000937482	0.0175318	IL1RN/IL36B/ISL1/NOD2/IL6/DDX58/UNC93B1/TLR1/TRPV4/LOC102270806/TLR8	IL1RN/Il36b/Isl1/NOD2/IL6/DDX58/Unc93b1/TLR1/TRPV4/PYCARD/TLR8	11	10	IL1RN/IL36B/ISL1/NOD2/DDX58/UNC93B1/TLR1/TRPV4/LOC102270806/TLR8	1	IL6
BP	GO:0090307	mitotic spindle assembly	11/1018	47/12777	0.000937482	0.0175318	KIF11/KIF23/KIF4A/CDC20/RACGAP1/KIFC1/NEK2/AURKB/TPX2/BCCIP/LOC102278697	KIF11/KIF23/KIF4B/CDC20/RACGAP1/KIFC1/NEK2/AURKB/TPX2/BCCIP/HSPA1A	11	9	KIF11/KIF23/KIF4A/CDC20/RACGAP1/KIFC1/NEK2/AURKB/TPX2	2	BCCIP/LOC102278697
BP	GO:0140013	meiotic nuclear division	18/1018	101/12777	0.000951514	0.0177151	TOP2A/SPIRE2/AURKA/TTK/CDC20/SGOL2/NUF2/SMC2/SGOL1/NCAPH/ESPL1/SMC4/PTTG1/MND1/KIF18A/LOC102272258/MSH2/SEPT1	TOP2A/SPIRE2/AURKA/TTK/CDC20/SGO2/NUF2/SMC2/SGO1/NCAPH/ESPL1/SMC4/PTTG1/MND1/KIF18A/CYP26B1/MSH2/SEPT1	18	17	TOP2A/SPIRE2/AURKA/TTK/CDC20/SGOL2/NUF2/SMC2/SGOL1/NCAPH/ESPL1/SMC4/PTTG1/MND1/KIF18A/MSH2/SEPT1	1	LOC102272258
BP	GO:0016045	detection of bacterium	5/1018	11/12777	0.000977325	0.0178778	PGLYRP3/PGLYRP4/NOD2/TLR1/LOC102271117	PGLYRP3/PGLYRP4/NOD2/TLR1/HLA-DRB1	5	5	PGLYRP3/PGLYRP4/NOD2/TLR1/LOC102271117	0
BP	GO:0051988	regulation of attachment of spindle microtubules to kinetochore	5/1018	11/12777	0.000977325	0.0178778	CCNB1/SPAG5/RACGAP1/NEK2/KNSTRN	CCNB1/SPAG5/RACGAP1/NEK2/KNSTRN	5	5	CCNB1/SPAG5/RACGAP1/NEK2/KNSTRN	0
BP	GO:0098543	detection of other organism	5/1018	11/12777	0.000977325	0.0178778	PGLYRP3/PGLYRP4/NOD2/TLR1/LOC102271117	PGLYRP3/PGLYRP4/NOD2/TLR1/HLA-DRB1	5	5	PGLYRP3/PGLYRP4/NOD2/TLR1/LOC102271117	0
BP	GO:0099640	axo-dendritic protein transport	5/1018	11/12777	0.000977325	0.0178778	RAB27B/KIF5A/DLG2/MAPK8IP3/KIF5C	RAB27B/KIF5A/DLG2/Mapk8ip3/KIF5C	5	2	RAB27B/DLG2	3	KIF5A/MAPK8IP3/KIF5C
BP	GO:0009306	protein secretion	44/1018	342/12777	0.00103541	0.018858	IL1RN/CIDEA/BIRC5/CHGA/RSAD2/FAM3B/RAB11FIP3/LOC102287159/ISL1/STXBP4/NLRP1/SNCG/NOD2/IL1A/FZD5/IL6/CCL5/RASGRP1/DDX58/EXPH5/TLR5/FAM132A/DPH3/LOC102269842/NR1D1/SYT4/LPL/NOS2/PTPRN2/UNC93B1/TLR1/BRSK2/SRCIN1/CBLN4/VIP/PTPN22/C1QTNF3/PER2/C5AR2/TRPV4/LOC102271117/LOC102270806/TLR8/TGFB2	IL1RN/CIDEA/BIRC5/CHGA/RSAD2/Fam3b/RAB11FIP3/Ptprv/Isl1/STXBP4/NLRP1/SNCG/NOD2/IL1A/FZD5/IL6/CCL5/RASGRP1/DDX58/EXPH5/TLR5/C1QTNF12/DPH3/ANG1/NR1D1/SYT4/LPL/NOS2/PTPRN2/Unc93b1/TLR1/Brsk2/Srcin1/CBLN4/VIP/PTPN22/C1QTNF3/PER2/C5AR2/TRPV4/HLA-DRB1/PYCARD/TLR8/Tgfb2	44	29	IL1RN/CIDEA/BIRC5/RSAD2/FAM3B/ISL1/STXBP4/NLRP1/NOD2/IL1A/FZD5/CCL5/RASGRP1/DDX58/EXPH5/TLR5/FAM132A/LOC102269842/NR1D1/NOS2/UNC93B1/TLR1/PTPN22/C1QTNF3/C5AR2/TRPV4/LOC102271117/LOC102270806/TLR8	15	CHGA/RAB11FIP3/LOC102287159/SNCG/IL6/DPH3/SYT4/LPL/PTPRN2/BRSK2/SRCIN1/CBLN4/VIP/PER2/TGFB2
BP	GO:0032651	regulation of interleukin-1 beta production	9/1018	34/12777	0.00105718	0.0191711	EGR1/ISL1/ACP5/NLRP1/NOD2/FZD5/S1PR3/LOC102270806/TLR8	EGR1/Isl1/ACP5/NLRP1/NOD2/FZD5/S1PR3/PYCARD/TLR8	9	7	ISL1/ACP5/NLRP1/NOD2/FZD5/LOC102270806/TLR8	2	EGR1/S1PR3
BP	GO:0051048	negative regulation of secretion	20/1018	119/12777	0.00109568	0.0196987	IL1RN/CIDEA/CHGA/RSAD2/RAB11FIP3/LOC102287159/CD74/LOC102288304/STK39/LOC102265716/LOC102275627/DPH3/SYP/SYT4/SRCIN1/PTPN22/C1QTNF3/C5AR2/SNCA/TLR8	IL1RN/CIDEA/CHGA/RSAD2/RAB11FIP3/Ptprv/CD74/Ccr2/STK39/Wnk4/Wnk4/DPH3/SYP/SYT4/Srcin1/PTPN22/C1QTNF3/C5AR2/SNCA/TLR8	20	11	IL1RN/CIDEA/RSAD2/CD74/LOC102288304/LOC102265716/LOC102275627/PTPN22/C1QTNF3/C5AR2/TLR8	9	CHGA/RAB11FIP3/LOC102287159/STK39/DPH3/SYP/SYT4/SRCIN1/SNCA
BP	GO:1901136	carbohydrate derivative catabolic process	20/1018	119/12777	0.00109568	0.0196987	CDA/PGLYRP3/HPSE/PGLYRP4/NT5C3A/CEMIP/LOC102268494/UPP1/ADAMTS9/GBA/LOC106701008/GUSB/AOAH/KIAA1161/LOC102275834/PDE8B/GM2A/PGLYRP1/LOC102268405/CECR1	Cda/PGLYRP3/HPSE/PGLYRP4/NT5C3A/CEMIP/HMMR/Upp1/ADAMTS9/GBA/APOBEC3G/GUSB/AOAH/MYORG/GUSB/PDE8B/GM2A/PGLYRP1/NT5C3A/ADA2	20	16	CDA/PGLYRP3/HPSE/PGLYRP4/NT5C3A/CEMIP/LOC102268494/UPP1/GBA/GUSB/AOAH/KIAA1161/LOC102275834/GM2A/LOC102268405/CECR1	4	ADAMTS9/LOC106701008/PDE8B/PGLYRP1
BP	GO:0006066	alcohol metabolic process	31/1018	218/12777	0.00112502	0.0200596	TTC39B/PLCH1/ALDH1A1/LOC102282116/INSIG1/SULT2B1/SORD/TM7SF2/DGAT2/FDFT1/DHCR24/MSMO1/DHCR7/SQLE/PLD4/HMGCS2/GK/ERLIN1/DEGS2/IDI1/NSDHL/EBP/INPP4B/TKFC/FDPS/LSS/HMGCS1/LOC102282962/SGPP2/SNCA/VLDLR	TTC39B/PLCH1/ALDH1A1/CYP11A1/INSIG1/SULT2B1/SORD/TM7SF2/DGAT2/FDFT1/DHCR24/MSMO1/DHCR7/SQLE/PLD4/HMGCS2/GK/Erlin1/DEGS2/IDI1/NSDHL/EBP/INPP4B/TKFC/FDPS/LSS/HMGCS1/APOL2/SGPP2/SNCA/VLDLR	31	28	TTC39B/PLCH1/ALDH1A1/INSIG1/SULT2B1/SORD/TM7SF2/DGAT2/FDFT1/DHCR24/MSMO1/DHCR7/SQLE/PLD4/HMGCS2/GK/DEGS2/IDI1/NSDHL/EBP/INPP4B/TKFC/FDPS/LSS/HMGCS1/LOC102282962/SGPP2/VLDLR	3	LOC102282116/ERLIN1/SNCA
BP	GO:0071357	cellular response to type I interferon	10/1018	41/12777	0.00112839	0.0200596	LOC102283231/LOC102283513/ZBP1/RNASEL/LOC102279357/LOC102283262/USP18/IFIT3/OAS2/LOC102273042	OAS3/OAS1/ZBP1/RNASEL/IFI6/GBP2/USP18/IFIT3/OAS2/IFIT1	10	10	LOC102283231/LOC102283513/ZBP1/RNASEL/LOC102279357/LOC102283262/USP18/IFIT3/OAS2/LOC102273042	0
BP	GO:0002690	positive regulation of leukocyte chemotaxis	11/1018	48/12777	0.00113012	0.0200596	AIF1/CD74/LOC102288304/STK39/CCL5/NCKAP1L/SERPINE1/VEGFA/CXCL17/TRPV4/CXCL10	AIF1/CD74/Ccr2/STK39/CCL5/NCKAP1L/SERPINE1/VEGFA/CXCL17/TRPV4/CXCL10	11	8	AIF1/CD74/LOC102288304/CCL5/NCKAP1L/CXCL17/TRPV4/CXCL10	3	STK39/SERPINE1/VEGFA
BP	GO:0031341	regulation of cell killing	13/1018	63/12777	0.00118709	0.0209819	PGLYRP3/PGLYRP4/LOC102270717/B2M/RAET1E/RASGRP1/LOC102281193/LOC102283923/LOC102268170/SLAMF6/CD1E/LOC102270440/LOC102288394	PGLYRP3/PGLYRP4/SERPINB4/B2M/RAET1E/RASGRP1/-/SERPINB4/-/SLAMF6/CD1E/ULBP1/CD1A	13	13	PGLYRP3/PGLYRP4/LOC102270717/B2M/RAET1E/RASGRP1/LOC102281193/LOC102283923/LOC102268170/SLAMF6/CD1E/LOC102270440/LOC102288394	0
BP	GO:0070507	regulation of microtubule cytoskeleton organization	23/1018	146/12777	0.00120809	0.0211745	KIF11/CCNF/SPAG5/POC1A/SKA1/NEK2/TPX2/STMN4/STMN2/PLK4/SKA3/STMN3/GEN1/LOC102285220/PARP3/PLK2/KIF18A/CAMSAP3/RASSF7/TRPV4/SNCA/FGF13/LOC102278697	KIF11/CCNF/SPAG5/POC1A/SKA1/NEK2/TPX2/STMN4/Stmn2/PLK4/SKA3/STMN3/GEN1/HDGFL3/PARP3/PLK2/KIF18A/CAMSAP3/Rassf7/TRPV4/SNCA/Fgf13/HSPA1A	23	14	KIF11/CCNF/SPAG5/POC1A/SKA1/NEK2/TPX2/PLK4/SKA3/GEN1/KIF18A/CAMSAP3/RASSF7/TRPV4	9	STMN4/STMN2/STMN3/LOC102285220/PARP3/PLK2/SNCA/FGF13/LOC102278697
BP	GO:0072593	reactive oxygen species metabolic process	23/1018	146/12777	0.00120809	0.0211745	PRDX6/DUOX2/DUOXA2/CX3CR1/PDK3/PRDX3/PRDX5/ACP5/LOC102268707/LOC102279357/TXNRD1/NDUFS1/UCP1/SLC30A10/LOC102288244/NOXO1/NCF1/NOS2/IFI6/NRROS/ITGB2/SNCA/BCO2	PRDX6/DUOX2/DUOXA2/CX3CR1/PDK3/PRDX3/PRDX5/ACP5/Adgrb1/IFI6/Txnrd1/NDUFS1/UCP1/SLC30A10/CYBB/NOXO1/NCF1/NOS2/IFI6/NRROS/ITGB2/SNCA/BCO2	23	20	PRDX6/DUOX2/DUOXA2/CX3CR1/PDK3/PRDX3/PRDX5/ACP5/LOC102279357/TXNRD1/NDUFS1/SLC30A10/LOC102288244/NOXO1/NCF1/NOS2/IFI6/NRROS/ITGB2/BCO2	3	LOC102268707/UCP1/SNCA
BP	GO:0097530	granulocyte migration	16/1018	87/12777	0.00126737	0.0221209	IL1RN/S100A8/IL36B/CD74/S100A9/CCL5/NCKAP1L/AMICA1/CXCL17/CXADR/CXCL9/ITGB2/C5AR2/TRPV4/CXCL10/TGFB2	IL1RN/S100A8/Il36b/CD74/S100A9/CCL5/NCKAP1L/JAML/CXCL17/CXADR/CXCL9/ITGB2/C5AR2/TRPV4/CXCL10/Tgfb2	16	15	IL1RN/S100A8/IL36B/CD74/S100A9/CCL5/NCKAP1L/AMICA1/CXCL17/CXADR/CXCL9/ITGB2/C5AR2/TRPV4/CXCL10	1	TGFB2
BP	GO:0045840	positive regulation of mitotic nuclear division	9/1018	35/12777	0.00132399	0.0230133	IGF2/DLGAP5/NUSAP1/BIRC5/UBE2C/CDCA5/ESPL1/IL1A/TGFA	IGF2/DLGAP5/NUSAP1/BIRC5/UBE2C/CDCA5/ESPL1/IL1A/TGFA	9	8	DLGAP5/NUSAP1/BIRC5/UBE2C/CDCA5/ESPL1/IL1A/TGFA	1	IGF2
BP	GO:0030155	regulation of cell adhesion	53/1018	437/12777	0.00133356	0.0230837	PIK3CB/IGF2/IL1RN/IL36B/FSTL3/CHGA/CASS4/AIF1/SPN/DOCK8/IGFBP2/CD3E/LOC102278806/RASAL3/FMN1/CD74/CCDC80/LOC102288304/NOD2/SASH3/LOC102269342/CD5/IL6/CCL5/RASGRP1/EMILIN3/CYTIP/NCKAP1L/PRKCQ/SERPINE1/VEGFA/HSD17B12/LOC106700606/ITGA4/RND1/CD40LG/EPB41L4B/CAMSAP3/ITGA5/DTX1/SRCIN1/PTPN22/LOC102287400/TRPV4/CCDC88B/EGR3/LOC102271117/LOC102270806/AGR2/TBX21/PTPRU/TGFB2/CD6	PIK3CB/IGF2/IL1RN/Il36b/FSTL3/CHGA/CASS4/AIF1/Spn/DOCK8/IGFBP2/CD3E/MYADM/RASAL3/FMN1/CD74/CCDC80/Ccr2/NOD2/SASH3/HLA-DMB/CD5/IL6/CCL5/RASGRP1/EMILIN3/CYTIP/NCKAP1L/PRKCQ/SERPINE1/VEGFA/HSD17B12/MYADM/ITGA4/RND1/CD40LG/EPB41L4B/CAMSAP3/ITGA5/DTX1/Srcin1/PTPN22/TARM1/TRPV4/CCDC88B/EGR3/HLA-DRB1/PYCARD/AGR2/TBX21/PTPRU/Tgfb2/CD6	53	38	PIK3CB/IL1RN/IL36B/CASS4/AIF1/SPN/DOCK8/CD3E/LOC102278806/RASAL3/FMN1/CD74/CCDC80/LOC102288304/NOD2/SASH3/LOC102269342/CD5/CCL5/RASGRP1/CYTIP/NCKAP1L/PRKCQ/HSD17B12/LOC106700606/ITGA4/CD40LG/EPB41L4B/CAMSAP3/PTPN22/LOC102287400/TRPV4/CCDC88B/LOC102271117/LOC102270806/AGR2/TBX21/CD6	15	IGF2/FSTL3/CHGA/IGFBP2/IL6/EMILIN3/SERPINE1/VEGFA/RND1/ITGA5/DTX1/SRCIN1/EGR3/PTPRU/TGFB2
BP	GO:0006959	humoral immune response	20/1018	121/12777	0.00135346	0.0231539	PGLYRP3/LOC102282753/PGLYRP4/LOC102279439/CHGA/CR2/BCL3/LOC102270924/COLEC11/LOC102269519/LOC102283173/GPR183/RNASE6/CXCL9/C5AR2/LOC102271117/LOC102284955/CXCL10/LY86/LOC102268126	PGLYRP3/RNASE7/PGLYRP4/HIST1H2BC/CHGA/CR2/BCL3/IGLV3-25/COLEC11/CATHL1/IGHV4-59/GPR183/RNASE6/CXCL9/C5AR2/HLA-DRB1/CATHL2/CXCL10/LY86/IGHV4-39	20	15	PGLYRP3/LOC102282753/PGLYRP4/LOC102279439/CR2/LOC102270924/LOC102283173/GPR183/RNASE6/CXCL9/C5AR2/LOC102271117/CXCL10/LY86/LOC102268126	5	CHGA/BCL3/COLEC11/LOC102269519/LOC102284955
BP	GO:0002702	positive regulation of production of molecular mediator of immune response	11/1018	49/12777	0.00135419	0.0231539	RSAD2/CD74/B2M/SASH3/FZD5/IL6/CLCF1/DDX58/MSH2/ATAD5/TBX21	RSAD2/CD74/B2M/SASH3/FZD5/IL6/Clcf1/DDX58/MSH2/ATAD5/TBX21	11	9	RSAD2/CD74/B2M/SASH3/FZD5/DDX58/MSH2/ATAD5/TBX21	2	IL6/CLCF1
BP	GO:0031343	positive regulation of cell killing	11/1018	49/12777	0.00135419	0.0231539	PGLYRP3/PGLYRP4/B2M/RAET1E/RASGRP1/LOC102281193/LOC102268170/SLAMF6/CD1E/LOC102270440/LOC102288394	PGLYRP3/PGLYRP4/B2M/RAET1E/RASGRP1/-/-/SLAMF6/CD1E/ULBP1/CD1A	11	11	PGLYRP3/PGLYRP4/B2M/RAET1E/RASGRP1/LOC102281193/LOC102268170/SLAMF6/CD1E/LOC102270440/LOC102288394	0
BP	GO:0002683	negative regulation of immune system process	37/1018	278/12777	0.0013732	0.0233533	PGLYRP3/PGLYRP4/FSTL3/SPN/SMPDL3B/MYC/PPARG/LOC102270717/CD74/PARP14/IL27RA/FER/MILR1/LOC102288304/GPR171/LOC102284049/DHX58/ENPP3/LOC102283923/ZFP36/NR1D1/TRIB1/LOC102285144/LOC102277532/DTX1/TKFC/UBASH3A/LRRC17/SLA2/PTPN22/LOC102287400/C5AR2/NLRC3/LOC102282998/LOC102271117/TBX21/TGFB2	PGLYRP3/PGLYRP4/FSTL3/Spn/SMPDL3B/MYC/PPARG/SERPINB4/CD74/PARP14/IL27RA/Fer/MILR1/Ccr2/GPR171/Bst2/DHX58/ENPP3/SERPINB4/ZFP36/NR1D1/TRIB1/HLA-DOA/LILRA2/DTX1/TKFC/Ubash3a/LRRC17/SLA2/PTPN22/TARM1/C5AR2/NLRC3/HLA-DOB/HLA-DRB1/TBX21/Tgfb2	37	30	PGLYRP3/PGLYRP4/SPN/SMPDL3B/PPARG/LOC102270717/CD74/PARP14/FER/MILR1/LOC102288304/GPR171/LOC102284049/DHX58/ENPP3/LOC102283923/NR1D1/LOC102285144/LOC102277532/TKFC/UBASH3A/LRRC17/SLA2/PTPN22/LOC102287400/C5AR2/NLRC3/LOC102282998/LOC102271117/TBX21	7	FSTL3/MYC/IL27RA/ZFP36/TRIB1/DTX1/TGFB2
BP	GO:0043154	negative regulation of cysteine-type endopeptidase activity involved in apoptotic process	10/1018	42/12777	0.001377	0.0233533	BIRC5/NR4A1/RPS6KA3/DHCR24/LAMP3/LOC102279357/NAIP/CRYAB/IFI6/NGFR	BIRC5/NR4A1/Rps6ka3/DHCR24/LAMP3/IFI6/NAIP/CRYAB/IFI6/NGFR	10	7	BIRC5/RPS6KA3/DHCR24/LAMP3/LOC102279357/NAIP/IFI6	3	NR4A1/CRYAB/NGFR
BP	GO:0071216	cellular response to biotic stimulus	22/1018	139/12777	0.00143585	0.0240788	IL1RN/CX3CR1/IL36B/CMPK2/LOC102281707/NOD2/FZD5/IL6/CCL5/ZFP36/DDIT3/SERPINE1/LOC102264498/NR1D1/TRIB1/LOC102277532/TLR1/PTPN22/CXCL9/CXCL10/LY86/CD6	IL1RN/CX3CR1/Il36b/CMPK2/LBP/NOD2/FZD5/IL6/CCL5/ZFP36/DDIT3/SERPINE1/CCR5/NR1D1/TRIB1/LILRA2/TLR1/PTPN22/CXCL9/CXCL10/LY86/CD6	22	17	IL1RN/CX3CR1/IL36B/CMPK2/LOC102281707/NOD2/FZD5/CCL5/LOC102264498/NR1D1/LOC102277532/TLR1/PTPN22/CXCL9/CXCL10/LY86/CD6	5	IL6/ZFP36/DDIT3/SERPINE1/TRIB1
BP	GO:0019724	B cell mediated immunity	14/1018	72/12777	0.00143587	0.0240788	CR2/CD74/IL27RA/BCL3/LOC102270924/CLCF1/LOC102283173/MSH2/ATAD5/SLA2/LOC102271117/TLR8/TBX21/LOC102268126	CR2/CD74/IL27RA/BCL3/IGLV3-25/Clcf1/IGHV4-59/MSH2/ATAD5/SLA2/HLA-DRB1/TLR8/TBX21/IGHV4-39	14	11	CR2/CD74/LOC102270924/LOC102283173/MSH2/ATAD5/SLA2/LOC102271117/TLR8/TBX21/LOC102268126	3	IL27RA/BCL3/CLCF1
BP	GO:0050777	negative regulation of immune response	16/1018	88/12777	0.00143703	0.0240788	PGLYRP3/PGLYRP4/PPARG/LOC102270717/PARP14/IL27RA/FER/LOC102288304/LOC102284049/DHX58/ENPP3/LOC102283923/NLRC3/LOC102271117/TBX21/TGFB2	PGLYRP3/PGLYRP4/PPARG/SERPINB4/PARP14/IL27RA/Fer/Ccr2/Bst2/DHX58/ENPP3/SERPINB4/NLRC3/HLA-DRB1/TBX21/Tgfb2	16	14	PGLYRP3/PGLYRP4/PPARG/LOC102270717/PARP14/FER/LOC102288304/LOC102284049/DHX58/ENPP3/LOC102283923/NLRC3/LOC102271117/TBX21	2	IL27RA/TGFB2
BP	GO:0046475	glycerophospholipid catabolic process	6/1018	17/12777	0.00144945	0.0241902	PRDX6/PLA2G4D/PLA2G4F/PLA2G4E/GDPD3/PNPLA8	PRDX6/PLA2G4D/PLA2G4F/PLA2G4E/GDPD3/PNPLA8	6	6	PRDX6/PLA2G4D/PLA2G4F/PLA2G4E/GDPD3/PNPLA8	0
BP	GO:0042108	positive regulation of cytokine biosynthetic process	8/1018	29/12777	0.0014924	0.0248082	EGR1/CD3E/LOC102288304/IL1A/BCL3/PRKCQ/TLR1/TLR8	EGR1/CD3E/Ccr2/IL1A/BCL3/PRKCQ/TLR1/TLR8	8	6	CD3E/LOC102288304/IL1A/PRKCQ/TLR1/TLR8	2	EGR1/BCL3
BP	GO:0002367	cytokine production involved in immune response	12/1018	57/12777	0.00151072	0.0250135	CHGA/RSAD2/CD74/NOD2/B2M/SASH3/FZD5/LOC102284049/DDX58/DENND1B/TBX21/TGFB2	CHGA/RSAD2/CD74/NOD2/B2M/SASH3/FZD5/Bst2/DDX58/DENND1B/TBX21/Tgfb2	12	10	RSAD2/CD74/NOD2/B2M/SASH3/FZD5/LOC102284049/DDX58/DENND1B/TBX21	2	CHGA/TGFB2
BP	GO:0043369	CD4-positive or CD8-positive, alpha-beta T cell lineage commitment	5/1018	12/12777	0.00156603	0.0257258	SPN/LY9/IL6/SLAMF6/TBX21	Spn/LY9/IL6/SLAMF6/TBX21	5	4	SPN/LY9/SLAMF6/TBX21	1	IL6
BP	GO:0046135	pyrimidine nucleoside catabolic process	5/1018	12/12777	0.00156603	0.0257258	CDA/NT5C3A/UPP1/LOC106701008/LOC102268405	Cda/NT5C3A/Upp1/APOBEC3G/NT5C3A	5	4	CDA/NT5C3A/UPP1/LOC102268405	1	LOC106701008
BP	GO:0071222	cellular response to lipopolysaccharide	19/1018	114/12777	0.00159684	0.0261295	IL1RN/CX3CR1/IL36B/CMPK2/LOC102281707/NOD2/IL6/CCL5/ZFP36/SERPINE1/LOC102264498/NR1D1/TRIB1/LOC102277532/PTPN22/CXCL9/CXCL10/LY86/CD6	IL1RN/CX3CR1/Il36b/CMPK2/LBP/NOD2/IL6/CCL5/ZFP36/SERPINE1/CCR5/NR1D1/TRIB1/LILRA2/PTPN22/CXCL9/CXCL10/LY86/CD6	19	15	IL1RN/CX3CR1/IL36B/CMPK2/LOC102281707/NOD2/CCL5/LOC102264498/NR1D1/LOC102277532/PTPN22/CXCL9/CXCL10/LY86/CD6	4	IL6/ZFP36/SERPINE1/TRIB1
BP	GO:0042035	regulation of cytokine biosynthetic process	11/1018	50/12777	0.00161345	0.0261967	EGR1/CX3CR1/CD3E/IGF2BP2/LOC102288304/IL1A/BCL3/PRKCQ/ZFP36/TLR1/TLR8	EGR1/CX3CR1/CD3E/IGF2BP2/Ccr2/IL1A/BCL3/PRKCQ/ZFP36/TLR1/TLR8	11	7	CX3CR1/CD3E/LOC102288304/IL1A/PRKCQ/TLR1/TLR8	4	EGR1/IGF2BP2/BCL3/ZFP36
BP	GO:0072527	pyrimidine-containing compound metabolic process	11/1018	50/12777	0.00161345	0.0261967	CDA/ACPP/NT5C3A/CMPK2/UPP1/TET3/LOC106701008/ENPP3/DCK/CMPK1/LOC102268405	Cda/ACPP/NT5C3A/CMPK2/Upp1/TET3/APOBEC3G/ENPP3/DCK/CMPK1/NT5C3A	11	10	CDA/ACPP/NT5C3A/CMPK2/UPP1/TET3/ENPP3/DCK/CMPK1/LOC102268405	1	LOC106701008
BP	GO:0051187	cofactor catabolic process	9/1018	36/12777	0.00164247	0.0265649	PRDX6/DUOX2/PRDX3/BLVRB/PRDX5/LOC102279872/TXNRD1/GGT5/SNCA	PRDX6/DUOX2/PRDX3/BLVRB/PRDX5/Cbr3/Txnrd1/GGT5/SNCA	9	7	PRDX6/DUOX2/PRDX3/BLVRB/PRDX5/LOC102279872/TXNRD1	2	GGT5/SNCA
BP	GO:0071345	cellular response to cytokine stimulus	57/1018	483/12777	0.00169716	0.0273439	DUOX2/PIK3CB/LOC102283231/IL22RA1/EGR1/IL1RN/IL36B/LOC102283513/AIF1/F3/PPARG/DOCK8/ZBP1/SOCS3/LOC102283463/CD74/STXBP4/PARP14/RNASEL/IL27RA/FER/TAB3/SPRY4/LOC102288304/IL1A/ITGAX/SHMT1/STK39/LOC102279357/CSF1R/IL6/CCL5/LOC102283262/TWISTNB/ACKR1/TNFRSF12A/USP18/IFIT3/LOC102281619/ZFP36/GFPT2/NFIL3/RAB20/LOC102276796/ST3GAL6/ITGA4/CXCR4/BSPRY/OAS2/PTGES/DTX1/LOC102273042/TRAIP/CXCL9/NR5A2/LOC1022…	DUOX2/PIK3CB/OAS3/IL22RA1/EGR1/IL1RN/Il36b/OAS1/AIF1/F3/PPARG/DOCK8/ZBP1/SOCS3/HLA-DRA/CD74/STXBP4/PARP14/RNASEL/IL27RA/Fer/TAB3/SPRY4/Ccr2/IL1A/ITGAX/SHMT1/STK39/IFI6/CSF1R/IL6/CCL5/GBP2/TWISTNB/ACKR1/TNFRSF12A/USP18/IFIT3/GBP6/ZFP36/GFPT2/NFIL3/RAB20/GBP4/ST3GAL6/ITGA4/CXCR4/BSPRY/OAS2/PTGES/DTX1/IFIT1/TRAIP/CXCL9/NR5A2/HLA-DRB1/CXCL10	57	40	DUOX2/PIK3CB/LOC102283231/IL22RA1/IL1RN/IL36B/LOC102283513/AIF1/PPARG/DOCK8/ZBP1/LOC102283463/CD74/STXBP4/PARP14/RNASEL/FER/TAB3/LOC102288304/IL1A/ITGAX/SHMT1/LOC102279357/CSF1R/CCL5/LOC102283262/USP18/IFIT3/LOC102281619/LOC102276796/ST3GAL6/ITGA4/CXCR4/BSPRY/OAS2/LOC102273042/TRAIP/CXCL9/LOC102271117/CXCL10	17	EGR1/F3/SOCS3/IL27RA/SPRY4/STK39/IL6/TWISTNB/ACKR1/TNFRSF12A/ZFP36/GFPT2/NFIL3/RAB20/PTGES/DTX1/NR5A2
BP	GO:0052547	regulation of peptidase activity	29/1018	205/12777	0.00173414	0.0278326	S100A8/BIRC5/NR4A1/F3/MYC/PPARG/LOC102270717/RPS6KA3/DHCR24/EFNA3/NLRP1/A2ML1/S100A9/LAMP3/LOC102279357/NAIP/LOC102283923/PSMB8/CRYAB/SERPINE1/LOC102267568/CTSH/IFI6/NGFR/SNCA/SERPINC1/LOC102270806/SERPINF2/EGLN3	S100A8/BIRC5/NR4A1/F3/MYC/PPARG/SERPINB4/Rps6ka3/DHCR24/EFNA3/NLRP1/A2ML1/S100A9/LAMP3/IFI6/NAIP/SERPINB4/PSMB8/CRYAB/SERPINE1/SERPINB13/CTSH/IFI6/NGFR/SNCA/SERPINC1/PYCARD/SERPINF2/EGLN3	29	22	S100A8/BIRC5/PPARG/LOC102270717/RPS6KA3/DHCR24/EFNA3/NLRP1/A2ML1/S100A9/LAMP3/LOC102279357/NAIP/LOC102283923/PSMB8/LOC102267568/CTSH/IFI6/SERPINC1/LOC102270806/SERPINF2/EGLN3	7	NR4A1/F3/MYC/CRYAB/SERPINE1/NGFR/SNCA
BP	GO:0046364	monosaccharide biosynthetic process	12/1018	58/12777	0.00176947	0.0282913	ATF3/LOC102270280/AKR1A1/SORD/LOC102269979/FBP1/FAM132A/NR1D1/ENO2/C1QTNF3/PER2/LOC106701541	ATF3/FBP2/AKR1A1/SORD/FBP2/FBP1/C1QTNF12/NR1D1/ENO2/C1QTNF3/PER2/SLC25A13	12	9	LOC102270280/AKR1A1/SORD/LOC102269979/FBP1/FAM132A/NR1D1/C1QTNF3/LOC106701541	3	ATF3/ENO2/PER2
BP	GO:0008610	lipid biosynthetic process	54/1018	454/12777	0.00186812	0.029755	PLA2G4D/PIK3CB/PLA2G4F/SPTSSB/EGR1/ABHD3/GAL3ST2/LOC102282116/INSIG1/BRCA1/DHRS9/CBR4/TM7SF2/DGAT2/FDFT1/TRIB3/SCD/LOC102284481/CD74/LOC102267428/DHCR24/MSMO1/DHCR7/PNPLA8/SPTLC3/SQLE/AMACR/HMGCS2/MGLL/ERLIN1/DEGS2/CWH43/ST8SIA4/HSD17B12/IDI1/NSDHL/ST3GAL6/LOC102267155/LOC102269842/LOC102274603/NR1D1/ABHD6/EBP/INPP4B/PTGES/LPL/OSBPL3/FDPS/LSS/PTGDS/HMGCS1/ACSF3/SGPP2/LOC102287125	PLA2G4D/PIK3CB/PLA2G4F/SPTSSB/EGR1/ABHD3/GAL3ST2/CYP11A1/INSIG1/BRCA1/DHRS9/CBR4/TM7SF2/DGAT2/FDFT1/TRIB3/SCD/-/CD74/-/DHCR24/MSMO1/DHCR7/PNPLA8/SPTLC3/SQLE/AMACR/HMGCS2/MGLL/Erlin1/DEGS2/CWH43/ST8SIA4/HSD17B12/IDI1/NSDHL/ST3GAL6/-/ANG1/HSD17B13/NR1D1/ABHD6/EBP/INPP4B/PTGES/LPL/OSBPL3/FDPS/LSS/PTGDS/HMGCS1/ACSF3/SGPP2/PIK3C2G	54	46	PLA2G4D/PIK3CB/PLA2G4F/SPTSSB/ABHD3/GAL3ST2/INSIG1/BRCA1/DHRS9/CBR4/TM7SF2/DGAT2/FDFT1/SCD/LOC102284481/CD74/LOC102267428/DHCR24/MSMO1/DHCR7/PNPLA8/SPTLC3/SQLE/AMACR/HMGCS2/DEGS2/CWH43/ST8SIA4/HSD17B12/IDI1/NSDHL/ST3GAL6/LOC102267155/LOC102269842/LOC102274603/NR1D1/ABHD6/EBP/INPP4B/OSBPL3/FDPS/LSS/HMGCS1/ACSF3/SGPP2/LOC102287125	8	EGR1/LOC102282116/TRIB3/MGLL/ERLIN1/PTGES/LPL/PTGDS
BP	GO:0002700	regulation of production of molecular mediator of immune response	14/1018	74/12777	0.00188809	0.0299591	RSAD2/CD74/IL27RA/B2M/SASH3/FZD5/IL6/LOC102284049/CLCF1/DDX58/MSH2/ATAD5/TBX21/TGFB2	RSAD2/CD74/IL27RA/B2M/SASH3/FZD5/IL6/Bst2/Clcf1/DDX58/MSH2/ATAD5/TBX21/Tgfb2	14	10	RSAD2/CD74/B2M/SASH3/FZD5/LOC102284049/DDX58/MSH2/ATAD5/TBX21	4	IL27RA/IL6/CLCF1/TGFB2
BP	GO:0045088	regulation of innate immune response	28/1018	197/12777	0.00192254	0.0302764	RSAD2/SMPDL3B/PPARG/LOC102270717/RPS6KA3/ZBP1/PARP14/RNASEL/TAB3/NOD2/RAET1E/RASGRP1/DHX58/DDX58/LOC102283923/USP18/TLR5/SLAMF6/NR1D1/LOC102277532/TKFC/LOC102270440/UNC93B1/TLR1/ZC3HAV1/PTPN22/NLRC3/TLR8	RSAD2/SMPDL3B/PPARG/SERPINB4/Rps6ka3/ZBP1/PARP14/RNASEL/TAB3/NOD2/RAET1E/RASGRP1/DHX58/DDX58/SERPINB4/USP18/TLR5/SLAMF6/NR1D1/LILRA2/TKFC/ULBP1/Unc93b1/TLR1/ZC3HAV1/PTPN22/NLRC3/TLR8	28	28	RSAD2/SMPDL3B/PPARG/LOC102270717/RPS6KA3/ZBP1/PARP14/RNASEL/TAB3/NOD2/RAET1E/RASGRP1/DHX58/DDX58/LOC102283923/USP18/TLR5/SLAMF6/NR1D1/LOC102277532/TKFC/LOC102270440/UNC93B1/TLR1/ZC3HAV1/PTPN22/NLRC3/TLR8	0
BP	GO:0052548	regulation of endopeptidase activity	28/1018	197/12777	0.00192254	0.0302764	S100A8/BIRC5/NR4A1/F3/MYC/PPARG/LOC102270717/RPS6KA3/DHCR24/EFNA3/NLRP1/A2ML1/S100A9/LAMP3/LOC102279357/NAIP/LOC102283923/PSMB8/CRYAB/SERPINE1/LOC102267568/IFI6/NGFR/SNCA/SERPINC1/LOC102270806/SERPINF2/EGLN3	S100A8/BIRC5/NR4A1/F3/MYC/PPARG/SERPINB4/Rps6ka3/DHCR24/EFNA3/NLRP1/A2ML1/S100A9/LAMP3/IFI6/NAIP/SERPINB4/PSMB8/CRYAB/SERPINE1/SERPINB13/IFI6/NGFR/SNCA/SERPINC1/PYCARD/SERPINF2/EGLN3	28	21	S100A8/BIRC5/PPARG/LOC102270717/RPS6KA3/DHCR24/EFNA3/NLRP1/A2ML1/S100A9/LAMP3/LOC102279357/NAIP/LOC102283923/PSMB8/LOC102267568/IFI6/SERPINC1/LOC102270806/SERPINF2/EGLN3	7	NR4A1/F3/MYC/CRYAB/SERPINE1/NGFR/SNCA
BP	GO:0006261	DNA-dependent DNA replication	17/1018	99/12777	0.00198056	0.0310733	TICRR/E2F8/GEN1/RNASEH2A/E2F7/MCM8/POLQ/GMNN/ORC1/MCM10/MMS22L/MSH2/ATAD5/DBF4B/LOC102274775/POLA2/DNA2	TICRR/E2F8/GEN1/RNASEH2A/E2F7/MCM8/POLQ/GMNN/ORC1/MCM10/MMS22L/MSH2/ATAD5/DBF4B/SLFN11/POLA2/DNA2	17	17	TICRR/E2F8/GEN1/RNASEH2A/E2F7/MCM8/POLQ/GMNN/ORC1/MCM10/MMS22L/MSH2/ATAD5/DBF4B/LOC102274775/POLA2/DNA2	0
BP	GO:0010965	regulation of mitotic sister chromatid separation	10/1018	44/12777	0.00200769	0.0313324	CCNB1/CENPE/NDC80/DLGAP5/BIRC5/TTK/AURKB/ESPL1/GEN1/PTTG1	CCNB1/CENPE/NDC80/DLGAP5/BIRC5/TTK/AURKB/ESPL1/GEN1/PTTG1	10	10	CCNB1/CENPE/NDC80/DLGAP5/BIRC5/TTK/AURKB/ESPL1/GEN1/PTTG1	0
BP	GO:0032677	regulation of interleukin-8 production	9/1018	37/12777	0.00201951	0.0313324	NOD2/BCL3/DDIT3/SERPINE1/TLR5/TLR1/PTPN22/C5AR2/TLR8	NOD2/BCL3/DDIT3/SERPINE1/TLR5/TLR1/PTPN22/C5AR2/TLR8	9	6	NOD2/TLR5/TLR1/PTPN22/C5AR2/TLR8	3	BCL3/DDIT3/SERPINE1
BP	GO:2000401	regulation of lymphocyte migration	9/1018	37/12777	0.00201951	0.0313324	AIF1/SPN/DOCK8/LOC102288304/STK39/CCL5/ITGA4/LOC102270806/CXCL10	AIF1/Spn/DOCK8/Ccr2/STK39/CCL5/ITGA4/PYCARD/CXCL10	9	8	AIF1/SPN/DOCK8/LOC102288304/CCL5/ITGA4/LOC102270806/CXCL10	1	STK39
BP	GO:0072529	pyrimidine-containing compound catabolic process	6/1018	18/12777	0.00202903	0.0313639	CDA/NT5C3A/UPP1/TET3/LOC106701008/LOC102268405	Cda/NT5C3A/Upp1/TET3/APOBEC3G/NT5C3A	6	5	CDA/NT5C3A/UPP1/TET3/LOC102268405	1	LOC106701008
BP	GO:0072676	lymphocyte migration	12/1018	59/12777	0.00206353	0.0317203	AIF1/SPN/DOCK8/MYO1G/LOC102288304/STK39/CCL5/ITGA4/GPR183/LOC102270806/CXCL10/TBX21	AIF1/Spn/DOCK8/MYO1G/Ccr2/STK39/CCL5/ITGA4/GPR183/PYCARD/CXCL10/TBX21	12	11	AIF1/SPN/DOCK8/MYO1G/LOC102288304/CCL5/ITGA4/GPR183/LOC102270806/CXCL10/TBX21	1	STK39
BP	GO:0032731	positive regulation of interleukin-1 beta production	7/1018	24/12777	0.00206723	0.0317203	EGR1/ISL1/NLRP1/NOD2/FZD5/LOC102270806/TLR8	EGR1/Isl1/NLRP1/NOD2/FZD5/PYCARD/TLR8	7	6	ISL1/NLRP1/NOD2/FZD5/LOC102270806/TLR8	1	EGR1
BP	GO:0031348	negative regulation of defense response	18/1018	108/12777	0.00209394	0.0320128	SMPDL3B/PPARG/ISL1/LOC102270717/SOCS3/PBK/LOC102265639/PARP14/ACP5/DHX58/ENPP3/LOC102283923/FAM132A/CXCL17/TKFC/C1QTNF3/NLRC3/LOC102271117	SMPDL3B/PPARG/Isl1/SERPINB4/SOCS3/PBK/SIGLEC11/PARP14/ACP5/DHX58/ENPP3/SERPINB4/C1QTNF12/CXCL17/TKFC/C1QTNF3/NLRC3/HLA-DRB1	18	17	SMPDL3B/PPARG/ISL1/LOC102270717/PBK/LOC102265639/PARP14/ACP5/DHX58/ENPP3/LOC102283923/FAM132A/CXCL17/TKFC/C1QTNF3/NLRC3/LOC102271117	1	SOCS3
BP	GO:0032465	regulation of cytokinesis	13/1018	67/12777	0.0021391	0.0325844	KIF20A/KIF23/CIT/AURKA/E2F8/RACGAP1/RAB11FIP3/AURKB/RAB11FIP4/KIF20B/E2F7/INCENP/PRC1	KIF20A/KIF23/CIT/AURKA/E2F8/RACGAP1/RAB11FIP3/AURKB/RAB11FIP4/KIF20B/E2F7/INCENP/PRC1	13	12	KIF20A/KIF23/CIT/AURKA/E2F8/RACGAP1/AURKB/RAB11FIP4/KIF20B/E2F7/INCENP/PRC1	1	RAB11FIP3
BP	GO:0001906	cell killing	17/1018	100/12777	0.00221349	0.0335953	PGLYRP3/PGLYRP4/CHGA/LOC102270717/B2M/RAET1E/RASGRP1/LOC102281193/LOC102283923/LOC102268170/SLAMF6/CD1E/CTSH/LOC102270440/LOC102285463/PGLYRP1/LOC102288394	PGLYRP3/PGLYRP4/CHGA/SERPINB4/B2M/RAET1E/RASGRP1/-/SERPINB4/-/SLAMF6/CD1E/CTSH/ULBP1/GZMB/PGLYRP1/CD1A	17	15	PGLYRP3/PGLYRP4/LOC102270717/B2M/RAET1E/RASGRP1/LOC102281193/LOC102283923/LOC102268170/SLAMF6/CD1E/CTSH/LOC102270440/LOC102285463/LOC102288394	2	CHGA/PGLYRP1
BP	GO:0050731	positive regulation of peptidyl-tyrosine phosphorylation	16/1018	92/12777	0.00231901	0.0350698	IGF2/CASS4/ISL1/CD3E/CD74/PARP14/CSF1R/IL6/CCL5/CLCF1/VEGFA/TGFA/ITGA5/NCF1/SRCIN1/STAP2	IGF2/CASS4/Isl1/CD3E/CD74/PARP14/CSF1R/IL6/CCL5/Clcf1/VEGFA/TGFA/ITGA5/NCF1/Srcin1/STAP2	16	10	CASS4/ISL1/CD3E/CD74/PARP14/CSF1R/CCL5/TGFA/NCF1/STAP2	6	IGF2/IL6/CLCF1/VEGFA/ITGA5/SRCIN1
BP	GO:0019835	cytolysis	8/1018	31/12777	0.00237856	0.0355915	LOC102283503/LOC102285929/PGLYRP3/LOC102272875/PGLYRP4/LOC102269519/LOC102285463/LOC102285754	-/-/PGLYRP3/-/PGLYRP4/CATHL1/GZMB/GZMH	8	7	LOC102283503/LOC102285929/PGLYRP3/LOC102272875/PGLYRP4/LOC102285463/LOC102285754	1	LOC102269519
BP	GO:0030261	chromosome condensation	8/1018	31/12777	0.00237856	0.0355915	CCNB1/TOP2A/NUSAP1/NCAPG/SMC2/CDCA5/NCAPH/SMC4	CCNB1/TOP2A/NUSAP1/NCAPG/SMC2/CDCA5/NCAPH/SMC4	8	8	CCNB1/TOP2A/NUSAP1/NCAPG/SMC2/CDCA5/NCAPH/SMC4	0
BP	GO:0036065	fucosylation	5/1018	13/12777	0.002379	0.0355915	FUT6/FUT4/FUT1/SLC35C1/FUT2	FUT3/FUT4/FUT1/SLC35C1/FUT2	5	5	FUT6/FUT4/FUT1/SLC35C1/FUT2	0
BP	GO:0043367	CD4-positive, alpha-beta T cell differentiation	10/1018	45/12777	0.0024005	0.0357854	RSAD2/SPN/LY9/BCL3/SASH3/IL6/NCKAP1L/SLAMF6/GPR183/TBX21	RSAD2/Spn/LY9/BCL3/SASH3/IL6/NCKAP1L/SLAMF6/GPR183/TBX21	10	8	RSAD2/SPN/LY9/SASH3/NCKAP1L/SLAMF6/GPR183/TBX21	2	BCL3/IL6
BP	GO:0032652	regulation of interleukin-1 production	9/1018	38/12777	0.00246247	0.0365791	EGR1/ISL1/ACP5/NLRP1/NOD2/FZD5/S1PR3/LOC102270806/TLR8	EGR1/Isl1/ACP5/NLRP1/NOD2/FZD5/S1PR3/PYCARD/TLR8	9	7	ISL1/ACP5/NLRP1/NOD2/FZD5/LOC102270806/TLR8	2	EGR1/S1PR3
BP	GO:0050707	regulation of cytokine secretion	18/1018	110/12777	0.00257949	0.0381819	CIDEA/NLRP1/NOD2/IL1A/FZD5/RASGRP1/DDX58/TLR5/LPL/UNC93B1/TLR1/PTPN22/C1QTNF3/C5AR2/TRPV4/LOC102271117/LOC102270806/TLR8	CIDEA/NLRP1/NOD2/IL1A/FZD5/RASGRP1/DDX58/TLR5/LPL/Unc93b1/TLR1/PTPN22/C1QTNF3/C5AR2/TRPV4/HLA-DRB1/PYCARD/TLR8	18	17	CIDEA/NLRP1/NOD2/IL1A/FZD5/RASGRP1/DDX58/TLR5/UNC93B1/TLR1/PTPN22/C1QTNF3/C5AR2/TRPV4/LOC102271117/LOC102270806/TLR8	1	LPL
BP	GO:0045132	meiotic chromosome segregation	11/1018	53/12777	0.00264347	0.0389912	TOP2A/TTK/SGOL2/NUF2/SMC2/SGOL1/NCAPH/ESPL1/SMC4/PTTG1/SEPT1	TOP2A/TTK/SGO2/NUF2/SMC2/SGO1/NCAPH/ESPL1/SMC4/PTTG1/SEPT1	11	11	TOP2A/TTK/SGOL2/NUF2/SMC2/SGOL1/NCAPH/ESPL1/SMC4/PTTG1/SEPT1	0
BP	GO:0000086	G2/M transition of mitotic cell cycle	19/1018	119/12777	0.00265515	0.039026	CCNB1/CIT/TICRR/BIRC5/FOXM1/CDK1/CCNA2/CDC25C/NEK2/AURKB/LOC102268494/DTL/CCNB3/ORC1/BRSK2/LMNB1/CCND1/MASTL/DBF4B	CCNB1/CIT/TICRR/BIRC5/Foxm1/CDK1/CCNA2/CDC25C/NEK2/AURKB/HMMR/DTL/CCNB3/ORC1/Brsk2/Lmnb1/CCND1/MASTL/DBF4B	19	17	CCNB1/CIT/TICRR/BIRC5/FOXM1/CDK1/CCNA2/CDC25C/NEK2/AURKB/LOC102268494/DTL/CCNB3/ORC1/LMNB1/MASTL/DBF4B	2	BRSK2/CCND1
BP	GO:0009311	oligosaccharide metabolic process	7/1018	25/12777	0.00267647	0.0392018	LOC102270280/LOC102269979/FBP1/ST6GAL2/ST8SIA4/ST3GAL6/GM2A	FBP2/FBP2/FBP1/ST6GAL2/ST8SIA4/ST3GAL6/GM2A	7	7	LOC102270280/LOC102269979/FBP1/ST6GAL2/ST8SIA4/ST3GAL6/GM2A	0
BP	GO:0042113	B cell activation	20/1018	128/12777	0.00270034	0.0394136	CR2/CD74/IL27RA/NOD2/BCL3/SASH3/IL6/CLCF1/NCKAP1L/ITGA4/CD40LG/DOCK11/LOC102283173/GPR183/MSH2/ATAD5/SLA2/LOC102283558/TBX21/LOC102268126	CR2/CD74/IL27RA/NOD2/BCL3/SASH3/IL6/Clcf1/NCKAP1L/ITGA4/CD40LG/DOCK11/IGHV4-59/GPR183/MSH2/ATAD5/SLA2/PRKCB/TBX21/IGHV4-39	20	16	CR2/CD74/NOD2/SASH3/NCKAP1L/ITGA4/CD40LG/DOCK11/LOC102283173/GPR183/MSH2/ATAD5/SLA2/LOC102283558/TBX21/LOC102268126	4	IL27RA/BCL3/IL6/CLCF1
BP	GO:0044839	cell cycle G2/M phase transition	21/1018	137/12777	0.00271936	0.0395534	CCNB1/CIT/TICRR/BIRC5/FOXM1/CDK1/CCNA2/CDC25C/NEK2/AURKB/GTSE1/LOC102268494/DTL/CCNB3/ORC1/BRSK2/ATAD5/LMNB1/CCND1/MASTL/DBF4B	CCNB1/CIT/TICRR/BIRC5/Foxm1/CDK1/CCNA2/CDC25C/NEK2/AURKB/GTSE1/HMMR/DTL/CCNB3/ORC1/Brsk2/ATAD5/Lmnb1/CCND1/MASTL/DBF4B	21	19	CCNB1/CIT/TICRR/BIRC5/FOXM1/CDK1/CCNA2/CDC25C/NEK2/AURKB/GTSE1/LOC102268494/DTL/CCNB3/ORC1/ATAD5/LMNB1/MASTL/DBF4B	2	BRSK2/CCND1
BP	GO:0007143	female meiotic nuclear division	6/1018	19/12777	0.00276788	0.0399816	TOP2A/SPIRE2/AURKA/TTK/NCAPH/SEPT1	TOP2A/SPIRE2/AURKA/TTK/NCAPH/SEPT1	6	6	TOP2A/SPIRE2/AURKA/TTK/NCAPH/SEPT1	0
BP	GO:0030890	positive regulation of B cell proliferation	6/1018	19/12777	0.00276788	0.0399816	CD74/SASH3/CLCF1/NCKAP1L/GPR183/ATAD5	CD74/SASH3/Clcf1/NCKAP1L/GPR183/ATAD5	6	5	CD74/SASH3/NCKAP1L/GPR183/ATAD5	1	CLCF1
BP	GO:0009119	ribonucleoside metabolic process	13/1018	69/12777	0.00281063	0.0404595	CDA/PTGDR/ACPP/NT5C3A/MOCS1/UPP1/LOC106701008/GIMAP7/LOC102264457/LOC102284086/LOC102283525/LOC102268405/CECR1	Cda/PTGDR/ACPP/NT5C3A/MOCS1/Upp1/APOBEC3G/GIMAP7/GIMAP7/GIMAP7/GIMAP7/NT5C3A/ADA2	13	12	CDA/PTGDR/ACPP/NT5C3A/MOCS1/UPP1/GIMAP7/LOC102264457/LOC102284086/LOC102283525/LOC102268405/CECR1	1	LOC106701008
BP	GO:0051306	mitotic sister chromatid separation	10/1018	46/12777	0.00285263	0.0406452	CCNB1/CENPE/NDC80/DLGAP5/BIRC5/TTK/AURKB/ESPL1/GEN1/PTTG1	CCNB1/CENPE/NDC80/DLGAP5/BIRC5/TTK/AURKB/ESPL1/GEN1/PTTG1	10	10	CCNB1/CENPE/NDC80/DLGAP5/BIRC5/TTK/AURKB/ESPL1/GEN1/PTTG1	0
BP	GO:1905818	regulation of chromosome separation	10/1018	46/12777	0.00285263	0.0406452	CCNB1/CENPE/NDC80/DLGAP5/BIRC5/TTK/AURKB/ESPL1/GEN1/PTTG1	CCNB1/CENPE/NDC80/DLGAP5/BIRC5/TTK/AURKB/ESPL1/GEN1/PTTG1	10	10	CCNB1/CENPE/NDC80/DLGAP5/BIRC5/TTK/AURKB/ESPL1/GEN1/PTTG1	0
BP	GO:2000117	negative regulation of cysteine-type endopeptidase activity	10/1018	46/12777	0.00285263	0.0406452	BIRC5/NR4A1/RPS6KA3/DHCR24/LAMP3/LOC102279357/NAIP/CRYAB/IFI6/NGFR	BIRC5/NR4A1/Rps6ka3/DHCR24/LAMP3/IFI6/NAIP/CRYAB/IFI6/NGFR	10	7	BIRC5/RPS6KA3/DHCR24/LAMP3/LOC102279357/NAIP/IFI6	3	NR4A1/CRYAB/NGFR
BP	GO:0055082	cellular chemical homeostasis	57/1018	495/12777	0.00294621	0.0418363	PTGDR/SLC4A9/PIK3CB/CX3CR1/BIRC5/SLC26A3/ATP6V0A1/SLC40A1/PDK3/ATOX1/CXCR6/SLC4A5/CHP1/HKDC1/MYC/PRND/DGAT2/CEMIP/STXBP4/SLC9A3R1/LOC102288304/CCR7/GNA15/CCL5/GPR157/LOC102265716/DDIT3/LOC102278728/RAB20/S1PR3/FAM132A/CXCR4/LOC102264498/P2RY10/NR1D1/ATP1A3/SLC4A11/PTPRN2/BRSK2/SLC31A2/NGFR/C1QTNF3/CXCL9/CCR4/LOC102283558/C5AR2/TRPV4/CASR/SNCA/CALB2/LOC102271117/CXCL10/TTC7A/TGFB2/MLXIPL/RHCG/SLC9…	PTGDR/SLC4A9/PIK3CB/CX3CR1/BIRC5/Slc26a3/ATP6V0A1/SLC40A1/PDK3/ATOX1/CXCR6/SLC4A5/CHP1/HKDC1/MYC/PRND/DGAT2/CEMIP/STXBP4/SLC9A3R1/Ccr2/CCR7/GNA15/CCL5/Gpr157/Wnk4/DDIT3/MT1E/RAB20/S1PR3/C1QTNF12/CXCR4/CCR5/P2RY10/NR1D1/ATP1A3/SLC4A11/PTPRN2/Brsk2/SLC31A2/NGFR/C1QTNF3/CXCL9/CCR4/PRKCB/C5AR2/TRPV4/CASR/SNCA/CALB2/HLA-DRB1/CXCL10/TTC7A/Tgfb2/Mlxipl/RHCG/SLC9A3	57	44	PTGDR/SLC4A9/PIK3CB/CX3CR1/BIRC5/SLC26A3/ATP6V0A1/SLC40A1/PDK3/ATOX1/CXCR6/SLC4A5/CHP1/HKDC1/PRND/DGAT2/CEMIP/STXBP4/SLC9A3R1/LOC102288304/CCR7/GNA15/CCL5/GPR157/LOC102265716/FAM132A/CXCR4/LOC102264498/P2RY10/NR1D1/SLC4A11/SLC31A2/C1QTNF3/CXCL9/CCR4/LOC102283558/C5AR2/TRPV4/LOC102271117/CXCL10/TTC7A/MLXIPL/RHCG/SLC9A3	13	MYC/DDIT3/LOC102278728/RAB20/S1PR3/ATP1A3/PTPRN2/BRSK2/NGFR/CASR/SNCA/CALB2/TGFB2
BP	GO:0006935	chemotaxis	48/1018	402/12777	0.00301604	0.0426831	PIK3CB/IL1RN/S100A8/CX3CR1/IL36B/CHGA/AIF1/GAP43/CXCR6/KIF5A/ISL1/CD74/EFNA3/FER/CRMP1/S100A9/LOC102288304/CCR7/STK39/CCL5/NCKAP1L/PRKCQ/LOC102284962/SERPINE1/VEGFA/MAPK8IP3/AMICA1/CXCR4/LOC102264498/DOCK2/CXCL17/KIF5C/FGF18/GPR183/VSTM2L/BIN2/NEXN/CXADR/CXCL9/CCR4/ITGB2/C5AR2/TRPV4/EGR3/EMB/CXCL10/TGFB2/LOC102287125	PIK3CB/IL1RN/S100A8/CX3CR1/Il36b/CHGA/AIF1/GAP43/CXCR6/KIF5A/Isl1/CD74/EFNA3/Fer/CRMP1/S100A9/Ccr2/CCR7/STK39/CCL5/NCKAP1L/PRKCQ/DOCK2/SERPINE1/VEGFA/Mapk8ip3/JAML/CXCR4/CCR5/DOCK2/CXCL17/KIF5C/Fgf18/GPR183/VSTM2L/BIN2/NEXN/CXADR/CXCL9/CCR4/ITGB2/C5AR2/TRPV4/EGR3/EMB/CXCL10/Tgfb2/PIK3C2G	48	34	PIK3CB/IL1RN/S100A8/CX3CR1/IL36B/AIF1/CXCR6/ISL1/CD74/EFNA3/FER/S100A9/LOC102288304/CCR7/CCL5/NCKAP1L/PRKCQ/LOC102284962/AMICA1/CXCR4/LOC102264498/DOCK2/CXCL17/GPR183/BIN2/CXADR/CXCL9/CCR4/ITGB2/C5AR2/TRPV4/EMB/CXCL10/LOC102287125	14	CHGA/GAP43/KIF5A/CRMP1/STK39/SERPINE1/VEGFA/MAPK8IP3/KIF5C/FGF18/VSTM2L/NEXN/EGR3/TGFB2
BP	GO:0045930	negative regulation of mitotic cell cycle	25/1018	175/12777	0.0030503	0.0430226	CCNB1/TOP2A/NDC80/TICRR/BIRC5/TTK/CDK1/DCLRE1B/AURKB/LOC102287159/GTSE1/KNTC1/SLC9A3R1/TOM1L1/GEN1/PTTG1/E2F7/OVOL1/LOC106701628/PLK2/ORC1/BRINP2/MSH2/CCND1/LOC102274775	CCNB1/TOP2A/NDC80/TICRR/BIRC5/TTK/CDK1/DCLRE1B/AURKB/Ptprv/GTSE1/KNTC1/SLC9A3R1/TOM1L1/GEN1/PTTG1/E2F7/OVOL1/Btg1/PLK2/ORC1/BRINP2/MSH2/CCND1/SLFN11	25	20	CCNB1/TOP2A/NDC80/TICRR/BIRC5/TTK/CDK1/DCLRE1B/AURKB/GTSE1/KNTC1/SLC9A3R1/TOM1L1/GEN1/PTTG1/E2F7/OVOL1/ORC1/MSH2/LOC102274775	5	LOC102287159/LOC106701628/PLK2/BRINP2/CCND1
BP	GO:0019319	hexose biosynthetic process	11/1018	54/12777	0.00308583	0.0433777	ATF3/LOC102270280/SORD/LOC102269979/FBP1/FAM132A/NR1D1/ENO2/C1QTNF3/PER2/LOC106701541	ATF3/FBP2/SORD/FBP2/FBP1/C1QTNF12/NR1D1/ENO2/C1QTNF3/PER2/SLC25A13	11	8	LOC102270280/SORD/LOC102269979/FBP1/FAM132A/NR1D1/C1QTNF3/LOC106701541	3	ATF3/ENO2/PER2
BP	GO:0002757	immune response-activating signal transduction	32/1018	242/12777	0.00310131	0.0434494	PIK3CB/RSAD2/SPN/SMPDL3B/RPS6KA3/CD3E/MYO1G/LOC102283463/TAB3/NOD2/LOC102270924/DHX58/DDX58/NCKAP1L/PRKCQ/TLR5/NR1D1/LOC102283173/LOC102277532/TKFC/UBASH3A/UNC93B1/TLR1/ZC3HAV1/SLA2/PTPN22/LOC102283558/DENND1B/C5AR2/LOC102271117/TLR8/LOC102268126	PIK3CB/RSAD2/Spn/SMPDL3B/Rps6ka3/CD3E/MYO1G/HLA-DRA/TAB3/NOD2/IGLV3-25/DHX58/DDX58/NCKAP1L/PRKCQ/TLR5/NR1D1/IGHV4-59/LILRA2/TKFC/Ubash3a/Unc93b1/TLR1/ZC3HAV1/SLA2/PTPN22/PRKCB/DENND1B/C5AR2/HLA-DRB1/TLR8/IGHV4-39	32	32	PIK3CB/RSAD2/SPN/SMPDL3B/RPS6KA3/CD3E/MYO1G/LOC102283463/TAB3/NOD2/LOC102270924/DHX58/DDX58/NCKAP1L/PRKCQ/TLR5/NR1D1/LOC102283173/LOC102277532/TKFC/UBASH3A/UNC93B1/TLR1/ZC3HAV1/SLA2/PTPN22/LOC102283558/DENND1B/C5AR2/LOC102271117/TLR8/LOC102268126	0
BP	GO:0050715	positive regulation of cytokine secretion	14/1018	78/12777	0.00314905	0.0439713	NLRP1/NOD2/IL1A/FZD5/RASGRP1/DDX58/LPL/UNC93B1/TLR1/PTPN22/C1QTNF3/TRPV4/LOC102270806/TLR8	NLRP1/NOD2/IL1A/FZD5/RASGRP1/DDX58/LPL/Unc93b1/TLR1/PTPN22/C1QTNF3/TRPV4/PYCARD/TLR8	14	13	NLRP1/NOD2/IL1A/FZD5/RASGRP1/DDX58/UNC93B1/TLR1/PTPN22/C1QTNF3/TRPV4/LOC102270806/TLR8	1	LPL
BP	GO:0042330	taxis	48/1018	403/12777	0.00316819	0.0440915	PIK3CB/IL1RN/S100A8/CX3CR1/IL36B/CHGA/AIF1/GAP43/CXCR6/KIF5A/ISL1/CD74/EFNA3/FER/CRMP1/S100A9/LOC102288304/CCR7/STK39/CCL5/NCKAP1L/PRKCQ/LOC102284962/SERPINE1/VEGFA/MAPK8IP3/AMICA1/CXCR4/LOC102264498/DOCK2/CXCL17/KIF5C/FGF18/GPR183/VSTM2L/BIN2/NEXN/CXADR/CXCL9/CCR4/ITGB2/C5AR2/TRPV4/EGR3/EMB/CXCL10/TGFB2/LOC102287125	PIK3CB/IL1RN/S100A8/CX3CR1/Il36b/CHGA/AIF1/GAP43/CXCR6/KIF5A/Isl1/CD74/EFNA3/Fer/CRMP1/S100A9/Ccr2/CCR7/STK39/CCL5/NCKAP1L/PRKCQ/DOCK2/SERPINE1/VEGFA/Mapk8ip3/JAML/CXCR4/CCR5/DOCK2/CXCL17/KIF5C/Fgf18/GPR183/VSTM2L/BIN2/NEXN/CXADR/CXCL9/CCR4/ITGB2/C5AR2/TRPV4/EGR3/EMB/CXCL10/Tgfb2/PIK3C2G	48	34	PIK3CB/IL1RN/S100A8/CX3CR1/IL36B/AIF1/CXCR6/ISL1/CD74/EFNA3/FER/S100A9/LOC102288304/CCR7/CCL5/NCKAP1L/PRKCQ/LOC102284962/AMICA1/CXCR4/LOC102264498/DOCK2/CXCL17/GPR183/BIN2/CXADR/CXCL9/CCR4/ITGB2/C5AR2/TRPV4/EMB/CXCL10/LOC102287125	14	CHGA/GAP43/KIF5A/CRMP1/STK39/SERPINE1/VEGFA/MAPK8IP3/KIF5C/FGF18/VSTM2L/NEXN/EGR3/TGFB2
BP	GO:0048525	negative regulation of viral process	12/1018	62/12777	0.0031934	0.0442952	LOC102283231/TRIM62/ISG15/MX1/LOC102283513/RSAD2/RNASEL/CCL5/LOC102284049/ZFP36/ZC3HAV1/PTGDS	OAS3/Trim62/ISG15/MX1/OAS1/RSAD2/RNASEL/CCL5/Bst2/ZFP36/ZC3HAV1/PTGDS	12	10	LOC102283231/TRIM62/ISG15/MX1/LOC102283513/RSAD2/RNASEL/CCL5/LOC102284049/ZC3HAV1	2	ZFP36/PTGDS
BP	GO:0016064	immunoglobulin mediated immune response	13/1018	70/12777	0.00320583	0.0443209	CR2/CD74/IL27RA/BCL3/LOC102270924/CLCF1/LOC102283173/MSH2/ATAD5/LOC102271117/TLR8/TBX21/LOC102268126	CR2/CD74/IL27RA/BCL3/IGLV3-25/Clcf1/IGHV4-59/MSH2/ATAD5/HLA-DRB1/TLR8/TBX21/IGHV4-39	13	10	CR2/CD74/LOC102270924/LOC102283173/MSH2/ATAD5/LOC102271117/TLR8/TBX21/LOC102268126	3	IL27RA/BCL3/CLCF1
BP	GO:0044282	small molecule catabolic process	37/1018	292/12777	0.00325221	0.0448142	CDA/NT5C3A/LOC102288085/ABHD3/ACADS/LOC102267915/GALM/AKR1A1/SORD/ALDH5A1/CEMIP/CPT2/LOC102268494/ETFDH/UPP1/LOC106701008/ETFA/SHMT1/AMACR/LOC102279872/GK/LOC102272075/GUSB/ECHS1/LOC102272258/LOC102275834/TKFC/NOS2/RBKS/ENO2/ACSF3/LOC102268405/SLC27A4/HADH/HAL/CECR1/CARNS1	Cda/NT5C3A/FAAH/ABHD3/ACADS/UOX/GALM/AKR1A1/SORD/ALDH5A1/CEMIP/CPT2/HMMR/ETFDH/Upp1/APOBEC3G/ETFA/SHMT1/AMACR/Cbr3/GK/CYP24A1/GUSB/ECHS1/CYP26B1/GUSB/TKFC/NOS2/RBKS/ENO2/ACSF3/NT5C3A/SLC27A4/HADH/HAL/ADA2/CARNS1	37	34	CDA/NT5C3A/LOC102288085/ABHD3/ACADS/LOC102267915/GALM/AKR1A1/SORD/ALDH5A1/CEMIP/CPT2/LOC102268494/ETFDH/UPP1/ETFA/SHMT1/AMACR/LOC102279872/GK/LOC102272075/GUSB/ECHS1/LOC102275834/TKFC/NOS2/RBKS/ACSF3/LOC102268405/SLC27A4/HADH/HAL/CECR1/CARNS1	3	LOC106701008/LOC102272258/ENO2
BP	GO:0019221	cytokine-mediated signaling pathway	35/1018	273/12777	0.00341876	0.0469073	DUOX2/PIK3CB/LOC102283231/IL22RA1/IL1RN/IL36B/LOC102283513/F3/PPARG/ZBP1/LOC102283463/CD74/PARP14/RNASEL/IL27RA/FER/TAB3/LOC102288304/IL1A/ITGAX/STK39/LOC102279357/IL6/CCL5/LOC102283262/ACKR1/TNFRSF12A/USP18/IFIT3/CXCR4/OAS2/TRAIP/CXCL9/LOC102271117/CXCL10	DUOX2/PIK3CB/OAS3/IL22RA1/IL1RN/Il36b/OAS1/F3/PPARG/ZBP1/HLA-DRA/CD74/PARP14/RNASEL/IL27RA/Fer/TAB3/Ccr2/IL1A/ITGAX/STK39/IFI6/IL6/CCL5/GBP2/ACKR1/TNFRSF12A/USP18/IFIT3/CXCR4/OAS2/TRAIP/CXCL9/HLA-DRB1/CXCL10	35	29	DUOX2/PIK3CB/LOC102283231/IL22RA1/IL1RN/IL36B/LOC102283513/PPARG/ZBP1/LOC102283463/CD74/PARP14/RNASEL/FER/TAB3/LOC102288304/IL1A/ITGAX/LOC102279357/CCL5/LOC102283262/USP18/IFIT3/CXCR4/OAS2/TRAIP/CXCL9/LOC102271117/CXCL10	6	F3/IL27RA/STK39/IL6/ACKR1/TNFRSF12A
BP	GO:0002360	T cell lineage commitment	5/1018	14/12777	0.0034601	0.0469073	SPN/LY9/IL6/SLAMF6/TBX21	Spn/LY9/IL6/SLAMF6/TBX21	5	4	SPN/LY9/SLAMF6/TBX21	1	IL6
BP	GO:0034080	CENP-A containing nucleosome assembly	5/1018	14/12777	0.0034601	0.0469073	HJURP/MIS18BP1/OIP5/CENPW/CENPK	HJURP/MIS18BP1/OIP5/CENPW/CENPK	5	5	HJURP/MIS18BP1/OIP5/CENPW/CENPK	0
BP	GO:0048730	epidermis morphogenesis	5/1018	14/12777	0.0034601	0.0469073	KLK14/LOC102268548/LOC102282154/TMEM79/TGFB2	KLK14/KRT17/KRT17/TMEM79/Tgfb2	5	4	KLK14/LOC102268548/LOC102282154/TMEM79	1	TGFB2
BP	GO:0061641	CENP-A containing chromatin organization	5/1018	14/12777	0.0034601	0.0469073	HJURP/MIS18BP1/OIP5/CENPW/CENPK	HJURP/MIS18BP1/OIP5/CENPW/CENPK	5	5	HJURP/MIS18BP1/OIP5/CENPW/CENPK	0
BP	GO:0043901	negative regulation of multi-organism process	18/1018	113/12777	0.00348171	0.047048	LOC102283231/TRIM62/ISG15/MX1/LOC102283513/RSAD2/LOC102265639/RNASEL/CCL5/LOC102284049/DHX58/ZFP36/TRIB1/LOC102277532/TKFC/ZC3HAV1/PTGDS/ARHGDIB	OAS3/Trim62/ISG15/MX1/OAS1/RSAD2/SIGLEC11/RNASEL/CCL5/Bst2/DHX58/ZFP36/TRIB1/LILRA2/TKFC/ZC3HAV1/PTGDS/ARHGDIB	18	15	LOC102283231/TRIM62/ISG15/MX1/LOC102283513/RSAD2/LOC102265639/RNASEL/CCL5/LOC102284049/DHX58/LOC102277532/TKFC/ZC3HAV1/ARHGDIB	3	ZFP36/TRIB1/PTGDS
BP	GO:0000910	cytokinesis	20/1018	131/12777	0.00355294	0.0477126	KIF20A/KIF23/NUSAP1/CIT/SPIRE2/BIRC5/KIF4A/AURKA/E2F8/RACGAP1/RAB11FIP3/AURKB/RAB11FIP4/KIF20B/CEP55/ESPL1/E2F7/INCENP/PRC1/SEPT1	KIF20A/KIF23/NUSAP1/CIT/SPIRE2/BIRC5/KIF4B/AURKA/E2F8/RACGAP1/RAB11FIP3/AURKB/RAB11FIP4/KIF20B/CEP55/ESPL1/E2F7/INCENP/PRC1/SEPT1	20	19	KIF20A/KIF23/NUSAP1/CIT/SPIRE2/BIRC5/KIF4A/AURKA/E2F8/RACGAP1/AURKB/RAB11FIP4/KIF20B/CEP55/ESPL1/E2F7/INCENP/PRC1/SEPT1	1	RAB11FIP3
BP	GO:0051225	spindle assembly	14/1018	79/12777	0.00355367	0.0477126	KIF11/KIF23/KIF4A/AURKA/CDC20/SPAG5/RACGAP1/KIFC1/NEK2/AURKB/TPX2/BCCIP/SEPT1/LOC102278697	KIF11/KIF23/KIF4B/AURKA/CDC20/SPAG5/RACGAP1/KIFC1/NEK2/AURKB/TPX2/BCCIP/SEPT1/HSPA1A	14	12	KIF11/KIF23/KIF4A/AURKA/CDC20/SPAG5/RACGAP1/KIFC1/NEK2/AURKB/TPX2/SEPT1	2	BCCIP/LOC102278697
BP	GO:0060337	type I interferon signaling pathway	9/1018	40/12777	0.00357759	0.0478803	LOC102283231/LOC102283513/ZBP1/RNASEL/LOC102279357/LOC102283262/USP18/IFIT3/OAS2	OAS3/OAS1/ZBP1/RNASEL/IFI6/GBP2/USP18/IFIT3/OAS2	9	9	LOC102283231/LOC102283513/ZBP1/RNASEL/LOC102279357/LOC102283262/USP18/IFIT3/OAS2	0
BP	GO:0032663	regulation of interleukin-2 production	8/1018	33/12777	0.00363142	0.0484459	CD3E/LOC102288304/IL1A/SASH3/PRKCQ/ZFP36/HOMER2/TBX21	CD3E/Ccr2/IL1A/SASH3/PRKCQ/ZFP36/Homer2/TBX21	8	7	CD3E/LOC102288304/IL1A/SASH3/PRKCQ/HOMER2/TBX21	1	ZFP36
BP	GO:0002688	regulation of leukocyte chemotaxis	12/1018	63/12777	0.00366547	0.0485907	AIF1/CD74/LOC102288304/STK39/CCL5/NCKAP1L/SERPINE1/VEGFA/CXCL17/C5AR2/TRPV4/CXCL10	AIF1/CD74/Ccr2/STK39/CCL5/NCKAP1L/SERPINE1/VEGFA/CXCL17/C5AR2/TRPV4/CXCL10	12	9	AIF1/CD74/LOC102288304/CCL5/NCKAP1L/CXCL17/C5AR2/TRPV4/CXCL10	3	STK39/SERPINE1/VEGFA
BP	GO:0051304	chromosome separation	12/1018	63/12777	0.00366547	0.0485907	CCNB1/TOP2A/CENPE/NDC80/DLGAP5/BIRC5/TTK/AURKB/NCAPH/ESPL1/GEN1/PTTG1	CCNB1/TOP2A/CENPE/NDC80/DLGAP5/BIRC5/TTK/AURKB/NCAPH/ESPL1/GEN1/PTTG1	12	12	CCNB1/TOP2A/CENPE/NDC80/DLGAP5/BIRC5/TTK/AURKB/NCAPH/ESPL1/GEN1/PTTG1	0
BP	GO:0007093	mitotic cell cycle checkpoint	17/1018	105/12777	0.00374905	0.0493861	CCNB1/TOP2A/NDC80/TICRR/BIRC5/TTK/CDK1/DCLRE1B/AURKB/LOC102287159/GTSE1/KNTC1/GEN1/PLK2/ORC1/MSH2/CCND1	CCNB1/TOP2A/NDC80/TICRR/BIRC5/TTK/CDK1/DCLRE1B/AURKB/Ptprv/GTSE1/KNTC1/GEN1/PLK2/ORC1/MSH2/CCND1	17	14	CCNB1/TOP2A/NDC80/TICRR/BIRC5/TTK/CDK1/DCLRE1B/AURKB/GTSE1/KNTC1/GEN1/ORC1/MSH2	3	LOC102287159/PLK2/CCND1
BP	GO:0050679	positive regulation of epithelial cell proliferation	17/1018	105/12777	0.00374905	0.0493861	IQGAP3/F3/MYC/STXBP4/VASH2/HPN/CCL5/VEGFA/AMICA1/ITGA4/LOC102269842/TGFA/CCND1/VIP/C5AR2/EGR3/SCN5A	IQGAP3/F3/MYC/STXBP4/VASH2/HPN/CCL5/VEGFA/JAML/ITGA4/ANG1/TGFA/CCND1/VIP/C5AR2/EGR3/Scn5a	17	9	IQGAP3/STXBP4/VASH2/CCL5/AMICA1/ITGA4/LOC102269842/TGFA/C5AR2	8	F3/MYC/HPN/VEGFA/CCND1/VIP/EGR3/SCN5A
CC	GO:0000779	condensed chromosome, centromeric region	29/1162	107/14464	3.31984e-09	1.71304e-06	CCNB1/CENPE/KIF2C/NDC80/CENPA/NCAPG/BIRC5/AURKA/HJURP/MIS18BP1/SPAG5/SKA1/SGOL2/NEK2/AURKB/NUF2/KNTC1/LOC102265008/SGOL1/CENPN/LOC102274174/SKA3/SPC24/CENPW/INCENP/CENPK/ERCC6L/KNSTRN/SPC25	CCNB1/CENPE/KIF2C/NDC80/CENPA/NCAPG/BIRC5/AURKA/HJURP/MIS18BP1/SPAG5/SKA1/SGO2/NEK2/AURKB/NUF2/KNTC1/CENPA/SGO1/CENPN/CENPA/SKA3/SPC24/CENPW/INCENP/CENPK/ERCC6L/KNSTRN/SPC25	29	29	CCNB1/CENPE/KIF2C/NDC80/CENPA/NCAPG/BIRC5/AURKA/HJURP/MIS18BP1/SPAG5/SKA1/SGOL2/NEK2/AURKB/NUF2/KNTC1/LOC102265008/SGOL1/CENPN/LOC102274174/SKA3/SPC24/CENPW/INCENP/CENPK/ERCC6L/KNSTRN/SPC25	0
CC	GO:0000777	condensed chromosome kinetochore	26/1162	95/14464	1.71624e-08	4.42789e-06	CCNB1/CENPE/KIF2C/NDC80/CENPA/BIRC5/HJURP/MIS18BP1/SPAG5/SKA1/SGOL2/NEK2/NUF2/KNTC1/LOC102265008/SGOL1/CENPN/LOC102274174/SKA3/SPC24/CENPW/INCENP/CENPK/ERCC6L/KNSTRN/SPC25	CCNB1/CENPE/KIF2C/NDC80/CENPA/BIRC5/HJURP/MIS18BP1/SPAG5/SKA1/SGO2/NEK2/NUF2/KNTC1/CENPA/SGO1/CENPN/CENPA/SKA3/SPC24/CENPW/INCENP/CENPK/ERCC6L/KNSTRN/SPC25	26	26	CCNB1/CENPE/KIF2C/NDC80/CENPA/BIRC5/HJURP/MIS18BP1/SPAG5/SKA1/SGOL2/NEK2/NUF2/KNTC1/LOC102265008/SGOL1/CENPN/LOC102274174/SKA3/SPC24/CENPW/INCENP/CENPK/ERCC6L/KNSTRN/SPC25	0
CC	GO:0000793	condensed chromosome	36/1162	170/14464	5.69291e-08	9.7918e-06	CCNB1/TOP2A/CENPE/KIF2C/NDC80/CENPA/NCAPG/BIRC5/AURKA/HJURP/MIS18BP1/SPAG5/SKA1/SGOL2/NEK2/AURKB/NUF2/KNTC1/LOC102265008/SMC2/CDCA5/SGOL1/CENPN/NCAPH/LOC102274174/SKA3/SPC24/RRS1/SMC4/CENPW/INCENP/CENPK/ERCC6L/NIFK/KNSTRN/SPC25	CCNB1/TOP2A/CENPE/KIF2C/NDC80/CENPA/NCAPG/BIRC5/AURKA/HJURP/MIS18BP1/SPAG5/SKA1/SGO2/NEK2/AURKB/NUF2/KNTC1/CENPA/SMC2/CDCA5/SGO1/CENPN/NCAPH/CENPA/SKA3/SPC24/RRS1/SMC4/CENPW/INCENP/CENPK/ERCC6L/NIFK/KNSTRN/SPC25	36	34	CCNB1/TOP2A/CENPE/KIF2C/NDC80/CENPA/NCAPG/BIRC5/AURKA/HJURP/MIS18BP1/SPAG5/SKA1/SGOL2/NEK2/AURKB/NUF2/KNTC1/LOC102265008/SMC2/CDCA5/SGOL1/CENPN/NCAPH/LOC102274174/SKA3/SPC24/SMC4/CENPW/INCENP/CENPK/ERCC6L/KNSTRN/SPC25	2	RRS1/NIFK
CC	GO:0000776	kinetochore	28/1162	119/14464	1.68955e-07	2.17952e-05	CCNB1/CENPE/KIF2C/NDC80/CENPA/BIRC5/TTK/HJURP/MIS18BP1/SPAG5/SKA1/SGOL2/NEK2/NUF2/KNTC1/LOC102265008/SGOL1/CENPN/LOC102274174/SKA3/SPC24/CENPW/INCENP/KIF18A/CENPK/ERCC6L/KNSTRN/SPC25	CCNB1/CENPE/KIF2C/NDC80/CENPA/BIRC5/TTK/HJURP/MIS18BP1/SPAG5/SKA1/SGO2/NEK2/NUF2/KNTC1/CENPA/SGO1/CENPN/CENPA/SKA3/SPC24/CENPW/INCENP/KIF18A/CENPK/ERCC6L/KNSTRN/SPC25	28	28	CCNB1/CENPE/KIF2C/NDC80/CENPA/BIRC5/TTK/HJURP/MIS18BP1/SPAG5/SKA1/SGOL2/NEK2/NUF2/KNTC1/LOC102265008/SGOL1/CENPN/LOC102274174/SKA3/SPC24/CENPW/INCENP/KIF18A/CENPK/ERCC6L/KNSTRN/SPC25	0
CC	GO:0000775	chromosome, centromeric region	35/1162	176/14464	4.34269e-07	4.48166e-05	CCNB1/CENPE/KIF2C/NDC80/CDCA8/CENPA/NCAPG/BIRC5/AURKA/TTK/HJURP/MIS18BP1/SPAG5/SKA1/SGOL2/NEK2/AURKB/NUF2/KNTC1/LOC102265008/ESCO2/CDCA5/SGOL1/CENPN/LOC102274174/SKA3/SPC24/OIP5/CENPW/INCENP/KIF18A/CENPK/ERCC6L/KNSTRN/SPC25	CCNB1/CENPE/KIF2C/NDC80/CDCA8/CENPA/NCAPG/BIRC5/AURKA/TTK/HJURP/MIS18BP1/SPAG5/SKA1/SGO2/NEK2/AURKB/NUF2/KNTC1/CENPA/ESCO2/CDCA5/SGO1/CENPN/CENPA/SKA3/SPC24/OIP5/CENPW/INCENP/KIF18A/CENPK/ERCC6L/KNSTRN/SPC25	35	35	CCNB1/CENPE/KIF2C/NDC80/CDCA8/CENPA/NCAPG/BIRC5/AURKA/TTK/HJURP/MIS18BP1/SPAG5/SKA1/SGOL2/NEK2/AURKB/NUF2/KNTC1/LOC102265008/ESCO2/CDCA5/SGOL1/CENPN/LOC102274174/SKA3/SPC24/OIP5/CENPW/INCENP/KIF18A/CENPK/ERCC6L/KNSTRN/SPC25	0
CC	GO:0009986	cell surface	72/1162	498/14464	6.52784e-07	5.27349e-05	SLC26A9/CD3D/CPM/CX3CR1/RTP3/GSR/SPN/PROM2/CXCR6/F3/ICOS/LIPG/CDH2/IDE/PRND/CD3E/LOC102268494/LOC102283463/LOC102265639/CD3G/CD74/CDH26/IL27RA/LY9/ADAMTS9/LOC102288304/NOD2/B2M/CCR7/ITGAX/FZD5/CD5/HPN/CSF1R/FCER1A/LOC102284049/ENPP3/TNFRSF12A/ITGA4/CXCR4/LOC102264498/CDH22/CD40LG/LOC102283173/LOC102276827/CD1E/LPL/CD8A/ITGA5/IL2RG/NGFR/LOC102284391/CXCL9/CCR4/GRIA1/SCNN1G/NRROS/ITGB2/SLC46A2/TRPV…	SLC26A9/CD3D/CPM/CX3CR1/RTP3/Gsr/Spn/PROM2/CXCR6/F3/ICOS/LIPG/CDH2/IDE/PRND/CD3E/HMMR/HLA-DRA/SIGLEC11/CD3G/CD74/CDH26/IL27RA/LY9/ADAMTS9/Ccr2/NOD2/B2M/CCR7/ITGAX/FZD5/CD5/HPN/CSF1R/FCER1A/Bst2/ENPP3/TNFRSF12A/ITGA4/CXCR4/CCR5/CDH22/CD40LG/IGHV4-59/FOLR2/CD1E/LPL/CD8A/ITGA5/IL2RG/NGFR/HLA-DMA/CXCL9/CCR4/GRIA1/SCNN1G/NRROS/ITGB2/SLC46A2/TRPV4/CD1A/HLA-DRB1/TYROBP/TLR8/CXCL10/SERPINF2/Tgfb2/CD6/Scn…	72	58	SLC26A9/CD3D/CPM/CX3CR1/RTP3/GSR/SPN/PROM2/CXCR6/ICOS/LIPG/IDE/PRND/CD3E/LOC102268494/LOC102283463/LOC102265639/CD3G/CD74/CDH26/LY9/LOC102288304/NOD2/B2M/CCR7/ITGAX/FZD5/CD5/CSF1R/FCER1A/LOC102284049/ENPP3/ITGA4/CXCR4/LOC102264498/CD40LG/LOC102283173/LOC102276827/CD1E/CD8A/IL2RG/LOC102284391/CXCL9/CCR4/NRROS/ITGB2/SLC46A2/TRPV4/LOC102288394/LOC102271117/TYROBP/TLR8/CXCL10/SERPINF2/CD6/RTP4/LOC102…	14	F3/CDH2/IL27RA/ADAMTS9/HPN/TNFRSF12A/CDH22/LPL/ITGA5/NGFR/GRIA1/SCNN1G/TGFB2/SCN5A
CC	GO:0005871	kinesin complex	16/1162	49/14464	7.15396e-07	5.27349e-05	KIF11/KIF20A/CENPE/KIF2C/KIF23/KIF15/KIF4A/KIF22/KIF5A/KIFC1/KIF18B/KIF20B/LOC102287650/KIF1A/KIF18A/KIF5C	KIF11/KIF20A/CENPE/KIF2C/KIF23/Kif15/KIF4B/KIF22/KIF5A/KIFC1/KIF18B/KIF20B/Kif19/KIF1A/KIF18A/KIF5C	16	12	KIF11/KIF20A/CENPE/KIF2C/KIF23/KIF15/KIF4A/KIF22/KIFC1/KIF18B/KIF20B/KIF18A	4	KIF5A/LOC102287650/KIF1A/KIF5C
CC	GO:0005819	spindle	46/1162	286/14464	4.24243e-06	0.000273637	ASPM/CCNB1/KIF11/KIF20A/CENPE/KIF23/DLGAP5/NUSAP1/CDCA8/CKAP2L/SHCBP1/KIF15/NEK6/BIRC5/AURKA/TTK/CDC20/CDK1/SPAG5/POC1A/RACGAP1/KIF22/SKA1/KIFC1/NEK2/KIF18B/AURKB/MYC/RAB11FIP4/TPX2/KIF20B/IQCB1/KNTC1/SGOL1/CRMP1/SKA3/SNCG/ESPL1/BCCIP/WDR62/GSG2/INCENP/KIF18A/PRC1/SEPT1/KNSTRN	ASPM/CCNB1/KIF11/KIF20A/CENPE/KIF23/DLGAP5/NUSAP1/CDCA8/CKAP2L/SHCBP1/Kif15/NEK6/BIRC5/AURKA/TTK/CDC20/CDK1/SPAG5/POC1A/RACGAP1/KIF22/SKA1/KIFC1/NEK2/KIF18B/AURKB/MYC/RAB11FIP4/TPX2/KIF20B/Iqcb1/KNTC1/SGO1/CRMP1/SKA3/SNCG/ESPL1/BCCIP/WDR62/HASPIN/INCENP/KIF18A/PRC1/SEPT1/KNSTRN	46	40	ASPM/CCNB1/KIF11/KIF20A/CENPE/KIF23/DLGAP5/NUSAP1/CDCA8/CKAP2L/SHCBP1/KIF15/BIRC5/AURKA/TTK/CDC20/CDK1/SPAG5/POC1A/RACGAP1/KIF22/SKA1/KIFC1/NEK2/KIF18B/AURKB/RAB11FIP4/TPX2/KIF20B/KNTC1/SGOL1/SKA3/ESPL1/WDR62/GSG2/INCENP/KIF18A/PRC1/SEPT1/KNSTRN	6	NEK6/MYC/IQCB1/CRMP1/SNCG/BCCIP
CC	GO:0042613	MHC class II protein complex	8/1162	15/14464	6.53318e-06	0.000374569	LOC102283463/CD74/LOC102269342/LOC102271676/LOC102285144/LOC102284391/LOC102282998/LOC102271117	HLA-DRA/CD74/HLA-DMB/-/HLA-DOA/HLA-DMA/HLA-DOB/HLA-DRB1	8	8	LOC102283463/CD74/LOC102269342/LOC102271676/LOC102285144/LOC102284391/LOC102282998/LOC102271117	0
CC	GO:0042611	MHC protein complex	11/1162	29/14464	7.66153e-06	0.000395335	LOC102283463/CD74/B2M/LOC102269342/LOC102271676/LOC102281193/LOC102268170/LOC102285144/LOC102284391/LOC102282998/LOC102271117	HLA-DRA/CD74/B2M/HLA-DMB/-/-/-/HLA-DOA/HLA-DMA/HLA-DOB/HLA-DRB1	11	11	LOC102283463/CD74/B2M/LOC102269342/LOC102271676/LOC102281193/LOC102268170/LOC102285144/LOC102284391/LOC102282998/LOC102271117	0
CC	GO:0005876	spindle microtubule	13/1162	41/14464	1.13589e-05	0.000532835	KIF11/CENPE/NUSAP1/BIRC5/AURKA/CDK1/SKA1/KIF18B/AURKB/KNTC1/SKA3/KIF18A/PRC1	KIF11/CENPE/NUSAP1/BIRC5/AURKA/CDK1/SKA1/KIF18B/AURKB/KNTC1/SKA3/KIF18A/PRC1	13	13	KIF11/CENPE/NUSAP1/BIRC5/AURKA/CDK1/SKA1/KIF18B/AURKB/KNTC1/SKA3/KIF18A/PRC1	0
CC	GO:0072686	mitotic spindle	18/1162	76/14464	2.40211e-05	0.00103291	KIF11/CENPE/KIF23/NUSAP1/CKAP2L/AURKA/CDK1/SPAG5/RACGAP1/KIF22/KIFC1/KIF18B/KIF20B/IQCB1/ESPL1/BCCIP/KIF18A/KNSTRN	KIF11/CENPE/KIF23/NUSAP1/CKAP2L/AURKA/CDK1/SPAG5/RACGAP1/KIF22/KIFC1/KIF18B/KIF20B/Iqcb1/ESPL1/BCCIP/KIF18A/KNSTRN	18	16	KIF11/CENPE/KIF23/NUSAP1/CKAP2L/AURKA/CDK1/SPAG5/RACGAP1/KIF22/KIFC1/KIF18B/KIF20B/ESPL1/KIF18A/KNSTRN	2	IQCB1/BCCIP
CC	GO:0009897	external side of plasma membrane	30/1162	173/14464	4.6668e-05	0.00185236	CD3D/CX3CR1/GSR/CXCR6/ICOS/PRND/CD3E/CD3G/CD74/IL27RA/LOC102288304/B2M/CCR7/CD5/ENPP3/CXCR4/LOC102264498/LOC102283173/LOC102276827/CD8A/ITGA5/IL2RG/CXCL9/CCR4/SCNN1G/LOC102271117/TLR8/CXCL10/CD6/LOC102268126	CD3D/CX3CR1/Gsr/CXCR6/ICOS/PRND/CD3E/CD3G/CD74/IL27RA/Ccr2/B2M/CCR7/CD5/ENPP3/CXCR4/CCR5/IGHV4-59/FOLR2/CD8A/ITGA5/IL2RG/CXCL9/CCR4/SCNN1G/HLA-DRB1/TLR8/CXCL10/CD6/IGHV4-39	30	27	CD3D/CX3CR1/GSR/CXCR6/ICOS/PRND/CD3E/CD3G/CD74/LOC102288304/B2M/CCR7/CD5/ENPP3/CXCR4/LOC102264498/LOC102283173/LOC102276827/CD8A/IL2RG/CXCL9/CCR4/LOC102271117/TLR8/CXCL10/CD6/LOC102268126	3	IL27RA/ITGA5/SCNN1G
CC	GO:0098687	chromosomal region	38/1162	244/14464	5.84267e-05	0.00215344	CCNB1/CENPE/KIF2C/NDC80/CDCA8/CENPA/NCAPG/BIRC5/AURKA/TTK/HJURP/MIS18BP1/SPAG5/SKA1/DCLRE1B/SGOL2/NEK2/AURKB/NUF2/KNTC1/LOC102265008/ESCO2/CDCA5/SGOL1/CENPN/LOC102274174/SKA3/SPC24/OIP5/CENPW/INCENP/KIF18A/ORC1/CENPK/ERCC6L/DNA2/KNSTRN/SPC25	CCNB1/CENPE/KIF2C/NDC80/CDCA8/CENPA/NCAPG/BIRC5/AURKA/TTK/HJURP/MIS18BP1/SPAG5/SKA1/DCLRE1B/SGO2/NEK2/AURKB/NUF2/KNTC1/CENPA/ESCO2/CDCA5/SGO1/CENPN/CENPA/SKA3/SPC24/OIP5/CENPW/INCENP/KIF18A/ORC1/CENPK/ERCC6L/DNA2/KNSTRN/SPC25	38	38	CCNB1/CENPE/KIF2C/NDC80/CDCA8/CENPA/NCAPG/BIRC5/AURKA/TTK/HJURP/MIS18BP1/SPAG5/SKA1/DCLRE1B/SGOL2/NEK2/AURKB/NUF2/KNTC1/LOC102265008/ESCO2/CDCA5/SGOL1/CENPN/LOC102274174/SKA3/SPC24/OIP5/CENPW/INCENP/KIF18A/ORC1/CENPK/ERCC6L/DNA2/KNSTRN/SPC25	0
CC	GO:0005882	intermediate filament	17/1162	75/14464	7.28597e-05	0.00250637	LOC102273665/LOC102273368/LOC102268264/KRT6A/KRT7/LOC102268548/LOC102282154/NEFL/PRPH/LOC102267824/NEFM/KRT78/VMAC/KRT36/LMNB1/IFFO2/LOC102268102	KRT6C/KRT6C/Krt42/KRT6C/KRT7/KRT17/KRT17/NEFL/PRPH/KRT5/NEFM/KRT78/VMAC/KRT36/Lmnb1/IFFO2/KRT75	17	13	LOC102273665/LOC102273368/LOC102268264/KRT6A/LOC102268548/LOC102282154/LOC102267824/KRT78/VMAC/KRT36/LMNB1/IFFO2/LOC102268102	4	KRT7/NEFL/PRPH/NEFM
CC	GO:0005811	lipid droplet	14/1162	64/14464	0.000456478	0.0147214	PNPLA1/CIDEA/RSAD2/DGAT2/GIMAP7/LOC102264457/LOC102284086/LOC102270564/NSDHL/LOC102274603/AIFM2/LOC102283525/LOC102272833/LSS	PNPLA1/CIDEA/RSAD2/DGAT2/GIMAP7/GIMAP7/GIMAP7/METTL7A/NSDHL/HSD17B13/AIFM2/GIMAP7/METTL7A/LSS	14	14	PNPLA1/CIDEA/RSAD2/DGAT2/GIMAP7/LOC102264457/LOC102284086/LOC102270564/NSDHL/LOC102274603/AIFM2/LOC102283525/LOC102272833/LSS	0
CC	GO:0045111	intermediate filament cytoskeleton	19/1162	104/14464	0.000563972	0.0171182	LOC102273665/LOC102273368/LOC102268264/KRT6A/S100A8/KRT7/LOC102268548/LOC102282154/NEFL/PRPH/LOC102267824/NEFM/KRT78/VMAC/KRT36/PADI6/LMNB1/IFFO2/LOC102268102	KRT6C/KRT6C/Krt42/KRT6C/S100A8/KRT7/KRT17/KRT17/NEFL/PRPH/KRT5/NEFM/KRT78/VMAC/KRT36/PADI6/Lmnb1/IFFO2/KRT75	19	14	LOC102273665/LOC102273368/LOC102268264/KRT6A/S100A8/LOC102268548/LOC102282154/LOC102267824/KRT78/VMAC/KRT36/LMNB1/IFFO2/LOC102268102	5	KRT7/NEFL/PRPH/NEFM/PADI6
CC	GO:0005875	microtubule associated complex	21/1162	129/14464	0.00141684	0.0406161	KIF11/KIF20A/CENPE/KIF2C/KIF23/CDCA8/KIF15/BIRC5/KIF4A/AURKA/KIF22/KIF5A/KIFC1/KIF18B/AURKB/KIF20B/LOC102287650/KIF1A/KIF18A/KIF5C/MAP1B	KIF11/KIF20A/CENPE/KIF2C/KIF23/CDCA8/Kif15/BIRC5/KIF4B/AURKA/KIF22/KIF5A/KIFC1/KIF18B/AURKB/KIF20B/Kif19/KIF1A/KIF18A/KIF5C/MAP1B	21	16	KIF11/KIF20A/CENPE/KIF2C/KIF23/CDCA8/KIF15/BIRC5/KIF4A/AURKA/KIF22/KIFC1/KIF18B/AURKB/KIF20B/KIF18A	5	KIF5A/LOC102287650/KIF1A/KIF5C/MAP1B
MF	GO:0004032	alditol:NADP+ 1-oxidoreductase activity	13/1005	21/12263	7.63144e-10	6.29594e-07	LOC102267279/LOC102269337/LOC102272308/LOC102271453/LOC102283454/AKR1A1/LOC102271037/LOC102269891/LOC102284481/LOC102267428/LOC102265481/LOC102267155/LOC102272594	Akr7a2/-/-/-/-/AKR1A1/-/-/-/-/Akr7a2/-/-	13	13	LOC102267279/LOC102269337/LOC102272308/LOC102271453/LOC102283454/AKR1A1/LOC102271037/LOC102269891/LOC102284481/LOC102267428/LOC102265481/LOC102267155/LOC102272594	0
MF	GO:0047023	androsterone dehydrogenase activity	10/1005	14/12263	9.66306e-09	3.98601e-06	LOC102269337/LOC102272308/LOC102271453/LOC102283454/LOC102271037/LOC102269891/LOC102284481/LOC102267428/LOC102267155/LOC102272594	-/-/-/-/-/-/-/-/-/-	10	10	LOC102269337/LOC102272308/LOC102271453/LOC102283454/LOC102271037/LOC102269891/LOC102284481/LOC102267428/LOC102267155/LOC102272594	0
MF	GO:0047086	ketosteroid monooxygenase activity	10/1005	15/12263	2.68543e-08	6.3823e-06	LOC102269337/LOC102272308/LOC102271453/LOC102283454/LOC102271037/LOC102269891/LOC102284481/LOC102267428/LOC102267155/LOC102272594	-/-/-/-/-/-/-/-/-/-	10	10	LOC102269337/LOC102272308/LOC102271453/LOC102283454/LOC102271037/LOC102269891/LOC102284481/LOC102267428/LOC102267155/LOC102272594	0
MF	GO:0016709	oxidoreductase activity, acting on paired donors, with incorporation or reduction of molecular oxygen, NAD(P)H as one donor, and incorporation of one atom of oxygen	15/1005	35/12263	3.09445e-08	6.3823e-06	FMO3/LOC102269337/LOC102272308/LOC102271453/LOC102283454/LOC102271037/LOC102269891/LOC102284481/LOC102267428/MSMO1/SQLE/LOC102267155/LOC102272258/NOS2/LOC102272594	FMO3/-/-/-/-/-/-/-/-/MSMO1/SQLE/-/CYP26B1/NOS2/-	15	13	LOC102269337/LOC102272308/LOC102271453/LOC102283454/LOC102271037/LOC102269891/LOC102284481/LOC102267428/MSMO1/SQLE/LOC102267155/NOS2/LOC102272594	2	FMO3/LOC102272258
MF	GO:0008106	alcohol dehydrogenase (NADP+) activity	13/1005	27/12263	4.71479e-08	7.7794e-06	LOC102267279/LOC102269337/LOC102272308/LOC102271453/LOC102283454/AKR1A1/LOC102271037/LOC102269891/LOC102284481/LOC102267428/LOC102265481/LOC102267155/LOC102272594	Akr7a2/-/-/-/-/AKR1A1/-/-/-/-/Akr7a2/-/-	13	13	LOC102267279/LOC102269337/LOC102272308/LOC102271453/LOC102283454/AKR1A1/LOC102271037/LOC102269891/LOC102284481/LOC102267428/LOC102265481/LOC102267155/LOC102272594	0
MF	GO:0004033	aldo-keto reductase (NADP) activity	13/1005	29/12263	1.36548e-07	1.87754e-05	LOC102267279/LOC102269337/LOC102272308/LOC102271453/LOC102283454/AKR1A1/LOC102271037/LOC102269891/LOC102284481/LOC102267428/LOC102265481/LOC102267155/LOC102272594	Akr7a2/-/-/-/-/AKR1A1/-/-/-/-/Akr7a2/-/-	13	13	LOC102267279/LOC102269337/LOC102272308/LOC102271453/LOC102283454/AKR1A1/LOC102271037/LOC102269891/LOC102284481/LOC102267428/LOC102265481/LOC102267155/LOC102272594	0
MF	GO:0004497	monooxygenase activity	22/1005	78/12263	1.65734e-07	1.9533e-05	LOC102284686/FMO3/LOC102272785/LOC102288122/LOC102269337/LOC102282116/LOC102272308/LOC102271453/LOC102283454/LOC102271037/LOC102269891/LOC102284481/LOC102267428/MSMO1/SQLE/LOC102272075/LOC102268504/LOC102267155/LOC102278686/LOC102272258/NOS2/LOC102272594	CYP3A24/FMO3/CMAH/CYP4F22/-/CYP11A1/-/-/-/-/-/-/-/MSMO1/SQLE/CYP24A1/CYP4A6/-/CYP8B1/CYP26B1/NOS2/-	22	18	LOC102284686/LOC102272785/LOC102288122/LOC102269337/LOC102272308/LOC102271453/LOC102283454/LOC102271037/LOC102269891/LOC102284481/LOC102267428/MSMO1/SQLE/LOC102272075/LOC102267155/LOC102278686/NOS2/LOC102272594	4	FMO3/LOC102282116/LOC102268504/LOC102272258
MF	GO:0016229	steroid dehydrogenase activity	14/1005	37/12263	5.72905e-07	5.90809e-05	LOC102269337/LOC102272308/LOC102271453/LOC102283454/DHRS9/LOC102271037/LOC102269891/LOC102284481/LOC102267428/HSD17B12/NSDHL/LOC102267155/LOC102274603/LOC102272594	-/-/-/-/DHRS9/-/-/-/-/HSD17B12/NSDHL/-/HSD17B13/-	14	14	LOC102269337/LOC102272308/LOC102271453/LOC102283454/DHRS9/LOC102271037/LOC102269891/LOC102284481/LOC102267428/HSD17B12/NSDHL/LOC102267155/LOC102274603/LOC102272594	0
MF	GO:0033764	steroid dehydrogenase activity, acting on the CH-OH group of donors, NAD or NADP as acceptor	13/1005	33/12263	8.45395e-07	7.74946e-05	LOC102269337/LOC102272308/LOC102271453/LOC102283454/DHRS9/LOC102271037/LOC102269891/LOC102284481/LOC102267428/HSD17B12/NSDHL/LOC102267155/LOC102272594	-/-/-/-/DHRS9/-/-/-/-/HSD17B12/NSDHL/-/-	13	13	LOC102269337/LOC102272308/LOC102271453/LOC102283454/DHRS9/LOC102271037/LOC102269891/LOC102284481/LOC102267428/HSD17B12/NSDHL/LOC102267155/LOC102272594	0
MF	GO:0016705	oxidoreductase activity, acting on paired donors, with incorporation or reduction of molecular oxygen	29/1005	136/12263	1.37055e-06	0.000113071	LOC102284686/FMO3/LOC102272785/LOC102288122/LOC102269337/LOC102282116/LOC102272308/LOC102271453/LOC102283454/LOC102271037/SCD/LOC102269891/KDM2B/LOC102284481/LOC102267428/MSMO1/TET3/SQLE/LOC102272075/DEGS2/LOC102268504/LOC102267155/LOC102278686/LOC102272258/NOS2/ASPHD2/ASPHD1/LOC102272594/EGLN3	CYP3A24/FMO3/CMAH/CYP4F22/-/CYP11A1/-/-/-/-/SCD/-/KDM2B/-/-/MSMO1/TET3/SQLE/CYP24A1/DEGS2/CYP4A6/-/CYP8B1/CYP26B1/NOS2/ASPHD2/ASPHD1/-/EGLN3	29	23	LOC102284686/LOC102272785/LOC102288122/LOC102269337/LOC102272308/LOC102271453/LOC102283454/LOC102271037/SCD/LOC102269891/KDM2B/LOC102284481/LOC102267428/MSMO1/TET3/SQLE/LOC102272075/DEGS2/LOC102267155/LOC102278686/NOS2/LOC102272594/EGLN3	6	FMO3/LOC102282116/LOC102268504/LOC102272258/ASPHD2/ASPHD1
MF	GO:0016616	oxidoreductase activity, acting on the CH-OH group of donors, NAD or NADP as acceptor	26/1005	118/12263	2.50602e-06	0.000187951	BDH1/LOC102267279/LOC102269337/LOC102272308/LOC102271453/LOC102283454/DHRS9/AKR1A1/SORD/UGDH/CBR4/LOC102279866/ME2/LOC102271037/LOC102269891/LOC102284481/LOC102284246/LOC102267428/CRYL1/LOC102279872/LOC102265481/HSD17B12/NSDHL/LOC102267155/HADH/LOC102272594	BDH1/Akr7a2/-/-/-/-/DHRS9/AKR1A1/SORD/UGDH/CBR4/ME1/ME2/-/-/-/ADH6/-/CRYL1/Cbr3/Akr7a2/HSD17B12/NSDHL/-/HADH/-	26	26	BDH1/LOC102267279/LOC102269337/LOC102272308/LOC102271453/LOC102283454/DHRS9/AKR1A1/SORD/UGDH/CBR4/LOC102279866/ME2/LOC102271037/LOC102269891/LOC102284481/LOC102284246/LOC102267428/CRYL1/LOC102279872/LOC102265481/HSD17B12/NSDHL/LOC102267155/HADH/LOC102272594	0
MF	GO:0016614	oxidoreductase activity, acting on CH-OH group of donors	27/1005	126/12263	2.84881e-06	0.000195855	BDH1/LOC102267279/LOC102269337/LOC102272308/LOC102271453/LOC102283454/DHRS9/AKR1A1/SORD/UGDH/CBR4/LOC102279866/ME2/LOC102271037/LOC102269891/LOC102284481/LOC102284246/LOC102267428/CRYL1/LOC102279872/LOC102265481/HSD17B12/NSDHL/LOC102267155/L2HGDH/HADH/LOC102272594	BDH1/Akr7a2/-/-/-/-/DHRS9/AKR1A1/SORD/UGDH/CBR4/ME1/ME2/-/-/-/ADH6/-/CRYL1/Cbr3/Akr7a2/HSD17B12/NSDHL/-/L2HGDH/HADH/-	27	27	BDH1/LOC102267279/LOC102269337/LOC102272308/LOC102271453/LOC102283454/DHRS9/AKR1A1/SORD/UGDH/CBR4/LOC102279866/ME2/LOC102271037/LOC102269891/LOC102284481/LOC102284246/LOC102267428/CRYL1/LOC102279872/LOC102265481/HSD17B12/NSDHL/LOC102267155/L2HGDH/HADH/LOC102272594	0
MF	GO:0008017	microtubule binding	37/1005	211/12263	7.46434e-06	0.0004454	KIF11/KIF20A/CENPE/KIF2C/KIF23/MX2/NUSAP1/S100A8/KIF15/BIRC5/KIF4A/MX1/SPAG5/RACGAP1/KIF22/SKA1/KIF5A/KIFC1/KIF18B/CHP1/KIF20B/FCHO1/GAS2L3/FMN1/LOC102287650/KIF1A/LOC102285220/S100A9/MAP1LC3C/KIF18A/KIF5C/PRC1/CAMSAP3/TRPV4/CCDC88B/MAP1B/FGF13	KIF11/KIF20A/CENPE/KIF2C/KIF23/MX2/NUSAP1/S100A8/Kif15/BIRC5/KIF4B/MX1/SPAG5/RACGAP1/KIF22/SKA1/KIF5A/KIFC1/KIF18B/CHP1/KIF20B/FCHO1/GAS2L3/FMN1/Kif19/KIF1A/HDGFL3/S100A9/MAP1LC3C/KIF18A/KIF5C/PRC1/CAMSAP3/TRPV4/CCDC88B/MAP1B/Fgf13	37	30	KIF11/KIF20A/CENPE/KIF2C/KIF23/MX2/NUSAP1/S100A8/KIF15/BIRC5/KIF4A/MX1/SPAG5/RACGAP1/KIF22/SKA1/KIFC1/KIF18B/CHP1/KIF20B/FCHO1/GAS2L3/FMN1/S100A9/MAP1LC3C/KIF18A/PRC1/CAMSAP3/TRPV4/CCDC88B	7	KIF5A/LOC102287650/KIF1A/LOC102285220/KIF5C/MAP1B/FGF13
MF	GO:0008574	ATP-dependent microtubule motor activity, plus-end-directed	8/1005	15/12263	7.5583e-06	0.0004454	KIF11/KIF5A/KIF18B/KIF20B/LOC102287650/KIF1A/KIF18A/KIF5C	KIF11/KIF5A/KIF18B/KIF20B/Kif19/KIF1A/KIF18A/KIF5C	8	4	KIF11/KIF18B/KIF20B/KIF18A	4	KIF5A/LOC102287650/KIF1A/KIF5C
MF	GO:0016298	lipase activity	20/1005	85/12263	1.2685e-05	0.000697676	PRDX6/PLA2G4D/PLCH1/PLA2G4F/PNPLA1/PNLIPRP3/PLA2G4E/ABHD3/TMEM8A/SMPDL3B/LIPG/LIPA/PNPLA8/PLD4/CCL5/MGLL/LOC102281437/ABHD6/LPL/LOC102275231	PRDX6/PLA2G4D/PLCH1/PLA2G4F/PNPLA1/PNLIPRP3/PLA2G4E/ABHD3/TMEM8A/SMPDL3B/LIPG/LIPA/PNPLA8/PLD4/CCL5/MGLL/-/ABHD6/LPL/smpd5	20	18	PRDX6/PLA2G4D/PLCH1/PLA2G4F/PNPLA1/PNLIPRP3/PLA2G4E/ABHD3/TMEM8A/SMPDL3B/LIPG/LIPA/PNPLA8/PLD4/CCL5/LOC102281437/ABHD6/LOC102275231	2	MGLL/LPL
MF	GO:0003823	antigen binding	13/1005	41/12263	1.3989e-05	0.000721308	LOC102283463/DHCR24/LOC102270924/LOC102281193/LOC102268170/ITGA4/LOC102283173/CD1E/LOC102277532/CD48/LOC102288394/LOC102271117/LOC102268126	HLA-DRA/DHCR24/IGLV3-25/-/-/ITGA4/IGHV4-59/CD1E/LILRA2/CD48/CD1A/HLA-DRB1/IGHV4-39	13	13	LOC102283463/DHCR24/LOC102270924/LOC102281193/LOC102268170/ITGA4/LOC102283173/CD1E/LOC102277532/CD48/LOC102288394/LOC102271117/LOC102268126	0
MF	GO:0015631	tubulin binding	44/1005	281/12263	2.15056e-05	0.00104365	KIF11/KIF20A/CENPE/KIF2C/KIF23/MX2/NUSAP1/S100A8/KIF15/BIRC5/KIF4A/MX1/SPAG5/RACGAP1/KIF22/SKA1/KIF5A/KIFC1/KIF18B/CHP1/KIF20B/FCHO1/STMN4/STMN2/GAS2L3/FMN1/LOC102287650/KIF1A/STMN3/LOC102285220/S100A9/BCCIP/HSPH1/MAP1LC3C/RITA1/KIF18A/KIF5C/PRC1/CAMSAP3/TRPV4/CCDC88B/SNCA/MAP1B/FGF13	KIF11/KIF20A/CENPE/KIF2C/KIF23/MX2/NUSAP1/S100A8/Kif15/BIRC5/KIF4B/MX1/SPAG5/RACGAP1/KIF22/SKA1/KIF5A/KIFC1/KIF18B/CHP1/KIF20B/FCHO1/STMN4/Stmn2/GAS2L3/FMN1/Kif19/KIF1A/STMN3/HDGFL3/S100A9/BCCIP/HSPH1/MAP1LC3C/RITA1/KIF18A/KIF5C/PRC1/CAMSAP3/TRPV4/CCDC88B/SNCA/MAP1B/Fgf13	44	30	KIF11/KIF20A/CENPE/KIF2C/KIF23/MX2/NUSAP1/S100A8/KIF15/BIRC5/KIF4A/MX1/SPAG5/RACGAP1/KIF22/SKA1/KIFC1/KIF18B/CHP1/KIF20B/FCHO1/GAS2L3/FMN1/S100A9/MAP1LC3C/KIF18A/PRC1/CAMSAP3/TRPV4/CCDC88B	14	KIF5A/STMN4/STMN2/LOC102287650/KIF1A/STMN3/LOC102285220/BCCIP/HSPH1/RITA1/KIF5C/SNCA/MAP1B/FGF13
MF	GO:0004620	phospholipase activity	16/1005	65/12263	5.11992e-05	0.00234663	PRDX6/PLA2G4D/PLCH1/PLA2G4F/PLA2G4E/ABHD3/TMEM8A/SMPDL3B/LIPG/PNPLA8/PLD4/CCL5/MGLL/ABHD6/LPL/LOC102275231	PRDX6/PLA2G4D/PLCH1/PLA2G4F/PLA2G4E/ABHD3/TMEM8A/SMPDL3B/LIPG/PNPLA8/PLD4/CCL5/MGLL/ABHD6/LPL/smpd5	16	14	PRDX6/PLA2G4D/PLCH1/PLA2G4F/PLA2G4E/ABHD3/TMEM8A/SMPDL3B/LIPG/PNPLA8/PLD4/CCL5/ABHD6/LOC102275231	2	MGLL/LPL
MF	GO:0019957	C-C chemokine binding	8/1005	19/12263	6.59158e-05	0.00286213	CX3CR1/CXCR6/LOC102288304/CCR7/ACKR1/CXCR4/LOC102264498/CCR4	CX3CR1/CXCR6/Ccr2/CCR7/ACKR1/CXCR4/CCR5/CCR4	8	7	CX3CR1/CXCR6/LOC102288304/CCR7/CXCR4/LOC102264498/CCR4	1	ACKR1
MF	GO:0016801	hydrolase activity, acting on ether bonds	6/1005	11/12263	9.62342e-05	0.00378063	LOC102267279/TMEM86A/EPHX3/AHCYL2/LOC102265481/TMEM86B	Akr7a2/TMEM86A/EPHX3/AHCYL2/Akr7a2/TMEM86B	6	5	LOC102267279/TMEM86A/EPHX3/AHCYL2/LOC102265481	1	TMEM86B
MF	GO:0061783	peptidoglycan muralytic activity	6/1005	11/12263	9.62342e-05	0.00378063	LOC102283503/LOC102285929/PGLYRP3/LOC102272875/PGLYRP4/PGLYRP1	-/-/PGLYRP3/-/PGLYRP4/PGLYRP1	6	5	LOC102283503/LOC102285929/PGLYRP3/LOC102272875/PGLYRP4	1	PGLYRP1
MF	GO:0019956	chemokine binding	8/1005	21/12263	0.000152992	0.00573721	CX3CR1/CXCR6/LOC102288304/CCR7/ACKR1/CXCR4/LOC102264498/CCR4	CX3CR1/CXCR6/Ccr2/CCR7/ACKR1/CXCR4/CCR5/CCR4	8	7	CX3CR1/CXCR6/LOC102288304/CCR7/CXCR4/LOC102264498/CCR4	1	ACKR1
MF	GO:0043028	cysteine-type endopeptidase regulator activity involved in apoptotic process	8/1005	22/12263	0.000223252	0.00768224	BIRC5/PRDX3/RPS6KA3/PRDX5/NLRP1/NAIP/CTSH/SNCA	BIRC5/PRDX3/Rps6ka3/PRDX5/NLRP1/NAIP/CTSH/SNCA	8	7	BIRC5/PRDX3/RPS6KA3/PRDX5/NLRP1/NAIP/CTSH	1	SNCA
MF	GO:0003777	microtubule motor activity	16/1005	73/12263	0.000223483	0.00768224	KIF11/KIF20A/CENPE/KIF2C/KIF23/KIF15/KIF4A/KIF22/KIF5A/KIFC1/KIF18B/KIF20B/LOC102287650/KIF1A/KIF18A/KIF5C	KIF11/KIF20A/CENPE/KIF2C/KIF23/Kif15/KIF4B/KIF22/KIF5A/KIFC1/KIF18B/KIF20B/Kif19/KIF1A/KIF18A/KIF5C	16	12	KIF11/KIF20A/CENPE/KIF2C/KIF23/KIF15/KIF4A/KIF22/KIFC1/KIF18B/KIF20B/KIF18A	4	KIF5A/LOC102287650/KIF1A/KIF5C
MF	GO:0052689	carboxylic ester hydrolase activity	20/1005	106/12263	0.000337122	0.011125	PRDX6/PLA2G4D/PLA2G4F/PNPLA1/PNLIPRP3/PLA2G4E/ABHD3/TMEM8A/LIPG/LIPA/PNPLA8/ACOT6/LIPH/MGLL/LOC102281437/AOAH/ABHD6/LPL/LOC102286944/ACHE	PRDX6/PLA2G4D/PLA2G4F/PNPLA1/PNLIPRP3/PLA2G4E/ABHD3/TMEM8A/LIPG/LIPA/PNPLA8/Acot6/LIPH/MGLL/-/AOAH/ABHD6/LPL/ACOT2/ACHE	20	17	PRDX6/PLA2G4D/PLA2G4F/PNPLA1/PNLIPRP3/PLA2G4E/ABHD3/TMEM8A/LIPG/LIPA/PNPLA8/ACOT6/LIPH/LOC102281437/AOAH/ABHD6/LOC102286944	3	MGLL/LPL/ACHE
MF	GO:0043027	cysteine-type endopeptidase inhibitor activity involved in apoptotic process	6/1005	14/12263	0.000504425	0.0160058	BIRC5/PRDX3/RPS6KA3/PRDX5/NAIP/SNCA	BIRC5/PRDX3/Rps6ka3/PRDX5/NAIP/SNCA	6	5	BIRC5/PRDX3/RPS6KA3/PRDX5/NAIP	1	SNCA
MF	GO:0048037	cofactor binding	53/1005	409/12263	0.000543182	0.0165972	LOC102284686/DUOX2/FMO3/TCN1/LOC102272785/LOC102288122/BIRC5/GSR/MOCS1/RSAD2/ALDH1A1/ACADS/LOC102282116/SORD/UGDH/CBR4/LOC102279866/TM7SF2/ME2/ETFDH/DHCR24/PARP14/DHCR7/ETFA/SPTLC3/TPMT/SHMT1/SQLE/CRYL1/ABCB6/LOC102279872/TXNRD1/LOC102272075/LOC102268504/GSS/NDUFS1/LOC102288244/NR1D1/LOC102278686/LOC102272258/AIFM2/PTGES/COQ10B/NOS2/SUOX/PRIM2/ACADSB/NGB/HADH/PANK1/DNA2/CARNS1/EGLN3	CYP3A24/DUOX2/FMO3/TCN1/CMAH/CYP4F22/BIRC5/Gsr/MOCS1/RSAD2/ALDH1A1/ACADS/CYP11A1/SORD/UGDH/CBR4/ME1/TM7SF2/ME2/ETFDH/DHCR24/PARP14/DHCR7/ETFA/SPTLC3/TPMT/SHMT1/SQLE/CRYL1/Abcb6/Cbr3/Txnrd1/CYP24A1/CYP4A6/GSS/NDUFS1/CYBB/NR1D1/CYP8B1/CYP26B1/AIFM2/PTGES/COQ10B/NOS2/SUOX/Prim2/ACADSB/NGB/HADH/PANK1/DNA2/CARNS1/EGLN3	53	46	LOC102284686/DUOX2/TCN1/LOC102272785/LOC102288122/BIRC5/GSR/MOCS1/RSAD2/ALDH1A1/ACADS/SORD/UGDH/CBR4/LOC102279866/TM7SF2/ME2/ETFDH/DHCR24/PARP14/DHCR7/ETFA/SPTLC3/TPMT/SHMT1/SQLE/CRYL1/ABCB6/LOC102279872/TXNRD1/LOC102272075/GSS/NDUFS1/LOC102288244/NR1D1/LOC102278686/AIFM2/NOS2/SUOX/PRIM2/ACADSB/HADH/PANK1/DNA2/CARNS1/EGLN3	7	FMO3/LOC102282116/LOC102268504/LOC102272258/PTGES/COQ10B/NGB
MF	GO:0016493	C-C chemokine receptor activity	7/1005	20/12263	0.000727555	0.0214369	CX3CR1/CXCR6/LOC102288304/CCR7/CXCR4/LOC102264498/CCR4	CX3CR1/CXCR6/Ccr2/CCR7/CXCR4/CCR5/CCR4	7	7	CX3CR1/CXCR6/LOC102288304/CCR7/CXCR4/LOC102264498/CCR4	0
MF	GO:0030414	peptidase inhibitor activity	22/1005	130/12263	0.000835758	0.0237759	WFDC2/BIRC5/PI3/PRDX3/LOC102270717/RPS6KA3/LOC102287056/LOC102286772/PRDX5/A2ML1/LOC102284049/NAIP/LOC102283923/SERPINE1/LOC106701174/PCSK1N/LOC102267568/TFPI2/SNCA/SERPINC1/LOC106701177/SERPINF2	WFDC2/BIRC5/-/PRDX3/SERPINB4/Rps6ka3/Wfdc18/Wfdc18/PRDX5/A2ML1/Bst2/NAIP/SERPINB4/SERPINE1/-/PCSK1N/SERPINB13/TFPI2/SNCA/SERPINC1/SPINK9/SERPINF2	22	17	BIRC5/PI3/PRDX3/LOC102270717/RPS6KA3/LOC102287056/LOC102286772/PRDX5/A2ML1/LOC102284049/NAIP/LOC102283923/LOC106701174/LOC102267568/SERPINC1/LOC106701177/SERPINF2	5	WFDC2/SERPINE1/PCSK1N/TFPI2/SNCA
MF	GO:0001637	G-protein coupled chemoattractant receptor activity	7/1005	21/12263	0.00101484	0.0261637	CX3CR1/CXCR6/LOC102288304/CCR7/CXCR4/LOC102264498/CCR4	CX3CR1/CXCR6/Ccr2/CCR7/CXCR4/CCR5/CCR4	7	7	CX3CR1/CXCR6/LOC102288304/CCR7/CXCR4/LOC102264498/CCR4	0
MF	GO:0004623	phospholipase A2 activity	7/1005	21/12263	0.00101484	0.0261637	PRDX6/PLA2G4D/PLA2G4F/PLA2G4E/ABHD3/TMEM8A/PNPLA8	PRDX6/PLA2G4D/PLA2G4F/PLA2G4E/ABHD3/TMEM8A/PNPLA8	7	7	PRDX6/PLA2G4D/PLA2G4F/PLA2G4E/ABHD3/TMEM8A/PNPLA8	0
MF	GO:0004950	chemokine receptor activity	7/1005	21/12263	0.00101484	0.0261637	CX3CR1/CXCR6/LOC102288304/CCR7/CXCR4/LOC102264498/CCR4	CX3CR1/CXCR6/Ccr2/CCR7/CXCR4/CCR5/CCR4	7	7	CX3CR1/CXCR6/LOC102288304/CCR7/CXCR4/LOC102264498/CCR4	0
MF	GO:0008970	phosphatidylcholine 1-acylhydrolase activity	5/1005	11/12263	0.00111182	0.0273411	PLA2G4D/PLA2G4F/PLA2G4E/ABHD3/LIPG	PLA2G4D/PLA2G4F/PLA2G4E/ABHD3/LIPG	5	5	PLA2G4D/PLA2G4F/PLA2G4E/ABHD3/LIPG	0
MF	GO:0061134	peptidase regulator activity	24/1005	150/12263	0.00112679	0.0273411	WFDC2/BIRC5/PI3/PRDX3/LOC102270717/RPS6KA3/LOC102287056/LOC102286772/PRDX5/NLRP1/A2ML1/LOC102284049/NAIP/LOC102283923/SERPINE1/LOC106701174/PCSK1N/LOC102267568/CTSH/TFPI2/SNCA/SERPINC1/LOC106701177/SERPINF2	WFDC2/BIRC5/-/PRDX3/SERPINB4/Rps6ka3/Wfdc18/Wfdc18/PRDX5/NLRP1/A2ML1/Bst2/NAIP/SERPINB4/SERPINE1/-/PCSK1N/SERPINB13/CTSH/TFPI2/SNCA/SERPINC1/SPINK9/SERPINF2	24	19	BIRC5/PI3/PRDX3/LOC102270717/RPS6KA3/LOC102287056/LOC102286772/PRDX5/NLRP1/A2ML1/LOC102284049/NAIP/LOC102283923/LOC106701174/LOC102267568/CTSH/SERPINC1/LOC106701177/SERPINF2	5	WFDC2/SERPINE1/PCSK1N/TFPI2/SNCA
MF	GO:0072341	modified amino acid binding	12/1005	55/12263	0.00138602	0.0326706	GSR/GSDMC/SYT1/GSDMA/PLEKHN1/ANXA9/LOC102268707/RASGRP1/GSS/LOC102276827/PTGES/SYT4	Gsr/GSDMC/SYT1/Gsdma/PLEKHN1/ANXA9/Adgrb1/RASGRP1/GSS/FOLR2/PTGES/SYT4	12	7	GSR/GSDMC/GSDMA/PLEKHN1/RASGRP1/GSS/LOC102276827	5	SYT1/ANXA9/LOC102268707/PTGES/SYT4
MF	GO:0102567	phospholipase A2 activity (consuming 1,2-dipalmitoylphosphatidylcholine)	6/1005	17/12263	0.00167827	0.0374209	PRDX6/PLA2G4D/PLA2G4F/PLA2G4E/ABHD3/TMEM8A	PRDX6/PLA2G4D/PLA2G4F/PLA2G4E/ABHD3/TMEM8A	6	6	PRDX6/PLA2G4D/PLA2G4F/PLA2G4E/ABHD3/TMEM8A	0
MF	GO:0102568	phospholipase A2 activity consuming 1,2-dioleoylphosphatidylethanolamine)	6/1005	17/12263	0.00167827	0.0374209	PRDX6/PLA2G4D/PLA2G4F/PLA2G4E/ABHD3/TMEM8A	PRDX6/PLA2G4D/PLA2G4F/PLA2G4E/ABHD3/TMEM8A	6	6	PRDX6/PLA2G4D/PLA2G4F/PLA2G4E/ABHD3/TMEM8A	0
MF	GO:0016755	transferase activity, transferring amino-acyl groups	5/1005	12/12263	0.00177803	0.0386021	TGM5/QPCT/TGM7/GGT5/TGM3	TGM5/QPCT/TGM7/GGT5/TGM3	5	4	TGM5/QPCT/TGM7/TGM3	1	GGT5
MF	GO:0004866	endopeptidase inhibitor activity	20/1005	121/12263	0.00189355	0.0400559	WFDC2/BIRC5/PI3/PRDX3/LOC102270717/RPS6KA3/PRDX5/A2ML1/LOC102284049/NAIP/LOC102283923/SERPINE1/LOC106701174/PCSK1N/LOC102267568/TFPI2/SNCA/SERPINC1/LOC106701177/SERPINF2	WFDC2/BIRC5/-/PRDX3/SERPINB4/Rps6ka3/PRDX5/A2ML1/Bst2/NAIP/SERPINB4/SERPINE1/-/PCSK1N/SERPINB13/TFPI2/SNCA/SERPINC1/SPINK9/SERPINF2	20	15	BIRC5/PI3/PRDX3/LOC102270717/RPS6KA3/PRDX5/A2ML1/LOC102284049/NAIP/LOC102283923/LOC106701174/LOC102267568/SERPINC1/LOC106701177/SERPINF2	5	WFDC2/SERPINE1/PCSK1N/TFPI2/SNCA
MF	GO:0042277	peptide binding	28/1005	192/12263	0.00196702	0.0405697	GSR/SLC40A1/PPIF/PPARG/IDE/CEMIP/LOC102283463/CD74/DHCR24/NOD2/FZD5/LNPEP/LOC102281193/LOC102268170/CRYAB/GSS/ATP1A3/CD1E/PTGES/NOLC1/TLR1/ACHE/NGFR/GRIA1/ITGB2/LOC102288394/LOC102271117/TGFB2	Gsr/SLC40A1/PPIF/PPARG/IDE/CEMIP/HLA-DRA/CD74/DHCR24/NOD2/FZD5/LNPEP/-/-/CRYAB/GSS/ATP1A3/CD1E/PTGES/NOLC1/TLR1/ACHE/NGFR/GRIA1/ITGB2/CD1A/HLA-DRB1/Tgfb2	28	20	GSR/SLC40A1/PPIF/PPARG/IDE/CEMIP/LOC102283463/CD74/DHCR24/NOD2/FZD5/LNPEP/LOC102281193/LOC102268170/GSS/CD1E/TLR1/ITGB2/LOC102288394/LOC102271117	8	CRYAB/ATP1A3/PTGES/NOLC1/ACHE/NGFR/GRIA1/TGFB2

## Sheet: G60d vs G20d
Category	GOID	Description	GeneRatio	BgRatio	pvalue	padj	geneID	geneName	Count	Up	Up_Gene_id	Down	Down_Gene_id
BP	GO:0030216	keratinocyte differentiation	11/242	85/12703	5.89088e-07	0.00067112	CNFN/CERS3/KLK13/ANXA1/LIPN/LOC106701177/KLK14/SCEL/PPL/LOC102280962/LOC102275513	CNFN/CERS3/KLK13/ANXA1/LIPN/SPINK9/KLK14/SCEL/PPL/LCE3D/ALOX15B	11	1	LIPN	10	CNFN/CERS3/KLK13/ANXA1/LOC106701177/KLK14/SCEL/PPL/LOC102280962/LOC102275513
BP	GO:0009913	epidermal cell differentiation	13/242	123/12703	6.05266e-07	0.00067112	CNFN/SLC44A4/CERS3/KLK13/ANXA1/LIPN/SULT2B1/LOC106701177/KLK14/SCEL/PPL/LOC102280962/LOC102275513	CNFN/SLC44A4/CERS3/KLK13/ANXA1/LIPN/SULT2B1/SPINK9/KLK14/SCEL/PPL/LCE3D/ALOX15B	13	1	LIPN	12	CNFN/SLC44A4/CERS3/KLK13/ANXA1/SULT2B1/LOC106701177/KLK14/SCEL/PPL/LOC102280962/LOC102275513
BP	GO:0097164	ammonium ion metabolic process	14/242	147/12703	8.01178e-07	0.00067112	PLA2G4E/SLC44A4/SMPD3/LOC102269337/LOC102267279/LOC102284205/CHAT/LOC102283454/CROT/COLQ/SRM/MAOA/RAB38/LOC102276144	PLA2G4E/SLC44A4/Smpd3/-/Akr7a2/-/CHAT/-/CROT/COLQ/Srm/MAOA/Rab38/ACER3	14	7	LOC102269337/LOC102267279/LOC102284205/LOC102283454/CROT/COLQ/MAOA	7	PLA2G4E/SLC44A4/SMPD3/CHAT/SRM/RAB38/LOC102276144
BP	GO:0055067	monovalent inorganic cation homeostasis	11/242	95/12703	1.82354e-06	0.00114564	SLC12A7/SLC26A3/SCNN1G/SCNN1B/CFTR/LOC102266351/ATP1B1/SLC4A11/ATP12A/SCNN1A/RAB38	Slc12a7/Slc26a3/SCNN1G/SCNN1B/CFTR/CFTR/ATP1B1/SLC4A11/ATP12A/SCNN1A/Rab38	11	2	SLC12A7/SLC26A3	9	SCNN1G/SCNN1B/CFTR/LOC102266351/ATP1B1/SLC4A11/ATP12A/SCNN1A/RAB38
BP	GO:0008544	epidermis development	15/242	189/12703	3.27044e-06	0.00164373	KRTDAP/CNFN/SLC44A4/CERS3/KLK13/ANXA1/LIPN/SULT2B1/IGFBP5/LOC106701177/KLK14/SCEL/PPL/LOC102280962/LOC102275513	KRTDAP/CNFN/SLC44A4/CERS3/KLK13/ANXA1/LIPN/SULT2B1/IGFBP5/SPINK9/KLK14/SCEL/PPL/LCE3D/ALOX15B	15	2	LIPN/IGFBP5	13	KRTDAP/CNFN/SLC44A4/CERS3/KLK13/ANXA1/SULT2B1/LOC106701177/KLK14/SCEL/PPL/LOC102280962/LOC102275513
BP	GO:0042445	hormone metabolic process	12/242	128/12703	5.86143e-06	0.00245496	SLC44A4/LOC102266920/LOC102269337/LOC102267260/DUOXA1/RBP1/LOC102270864/LOC102284205/CHAT/LOC102283454/LRAT/COLQ	SLC44A4/Cyp26a1/-/Rdh12/DUOXA1/RBP1/UGT1A9/-/CHAT/-/LRAT/COLQ	12	8	LOC102266920/LOC102269337/LOC102267260/LOC102270864/LOC102284205/LOC102283454/LRAT/COLQ	4	SLC44A4/DUOXA1/RBP1/CHAT
BP	GO:0050891	multicellular organismal water homeostasis	7/242	39/12703	7.63517e-06	0.00274103	SCNN1G/SCNN1B/CFTR/LOC102266351/AQP3/SCNN1A/BPIFA1	SCNN1G/SCNN1B/CFTR/CFTR/AQP3/SCNN1A/BPIFA1	7	0		7	SCNN1G/SCNN1B/CFTR/LOC102266351/AQP3/SCNN1A/BPIFA1
BP	GO:0006721	terpenoid metabolic process	7/242	40/12703	9.10584e-06	0.00286037	LOC102266920/LOC102267260/RBP1/LOC102270864/LRP8/LRAT/FDPS	Cyp26a1/Rdh12/RBP1/UGT1A9/LRP8/LRAT/FDPS	7	4	LOC102266920/LOC102267260/LOC102270864/LRAT	3	RBP1/LRP8/FDPS
BP	GO:0030104	water homeostasis	7/242	42/12703	1.27562e-05	0.00337601	SCNN1G/SCNN1B/CFTR/LOC102266351/AQP3/SCNN1A/BPIFA1	SCNN1G/SCNN1B/CFTR/CFTR/AQP3/SCNN1A/BPIFA1	7	0		7	SCNN1G/SCNN1B/CFTR/LOC102266351/AQP3/SCNN1A/BPIFA1
BP	GO:0031424	keratinization	7/242	43/12703	1.49916e-05	0.00337601	CNFN/KLK13/LIPN/LOC106701177/KLK14/PPL/LOC102280962	CNFN/KLK13/LIPN/SPINK9/KLK14/PPL/LCE3D	7	1	LIPN	6	CNFN/KLK13/LOC106701177/KLK14/PPL/LOC102280962
BP	GO:0043588	skin development	13/242	164/12703	1.51219e-05	0.00337601	CNFN/CERS3/KLK13/ANXA1/LIPN/IGFBP5/LOC106701177/SLC27A4/KLK14/SCEL/PPL/LOC102280962/LOC102275513	CNFN/CERS3/KLK13/ANXA1/LIPN/IGFBP5/SPINK9/SLC27A4/KLK14/SCEL/PPL/LCE3D/ALOX15B	13	2	LIPN/IGFBP5	11	CNFN/CERS3/KLK13/ANXA1/LOC106701177/SLC27A4/KLK14/SCEL/PPL/LOC102280962/LOC102275513
BP	GO:0010817	regulation of hormone levels	18/242	298/12703	1.6121e-05	0.00337601	SLC44A4/LOC102266920/SMPD3/LOC102269337/ANXA1/LOC102267260/DUOXA1/RBP1/NR1D1/LOC102270864/LOC102284205/CHAT/LOC102283454/LRAT/ICA1/COLQ/ANO1/BIRC5	SLC44A4/Cyp26a1/Smpd3/-/ANXA1/Rdh12/DUOXA1/RBP1/NR1D1/UGT1A9/-/CHAT/-/LRAT/ICA1/COLQ/ANO1/BIRC5	18	9	LOC102266920/LOC102269337/LOC102267260/NR1D1/LOC102270864/LOC102284205/LOC102283454/LRAT/COLQ	9	SLC44A4/SMPD3/ANXA1/DUOXA1/RBP1/CHAT/ICA1/ANO1/BIRC5
BP	GO:0001523	retinoid metabolic process	6/242	33/12703	3.2328e-05	0.00606809	LOC102266920/LOC102267260/RBP1/LOC102270864/LRP8/LRAT	Cyp26a1/Rdh12/RBP1/UGT1A9/LRP8/LRAT	6	4	LOC102266920/LOC102267260/LOC102270864/LRAT	2	RBP1/LRP8
BP	GO:0055078	sodium ion homeostasis	5/242	21/12703	3.8174e-05	0.00606809	SCNN1G/SCNN1B/ATP1B1/ATP12A/SCNN1A	SCNN1G/SCNN1B/ATP1B1/ATP12A/SCNN1A	5	0		5	SCNN1G/SCNN1B/ATP1B1/ATP12A/SCNN1A
BP	GO:0034754	cellular hormone metabolic process	8/242	67/12703	3.82307e-05	0.00606809	LOC102266920/LOC102269337/LOC102267260/RBP1/LOC102270864/LOC102284205/LOC102283454/LRAT	Cyp26a1/-/Rdh12/RBP1/UGT1A9/-/-/LRAT	8	7	LOC102266920/LOC102269337/LOC102267260/LOC102270864/LOC102284205/LOC102283454/LRAT	1	RBP1
BP	GO:0070268	cornification	6/242	34/12703	3.86349e-05	0.00606809	KLK13/LIPN/LOC106701177/KLK14/PPL/LOC102280962	KLK13/LIPN/SPINK9/KLK14/PPL/LCE3D	6	1	LIPN	5	KLK13/LOC106701177/KLK14/PPL/LOC102280962
BP	GO:0016101	diterpenoid metabolic process	6/242	35/12703	4.58913e-05	0.00678382	LOC102266920/LOC102267260/RBP1/LOC102270864/LRP8/LRAT	Cyp26a1/Rdh12/RBP1/UGT1A9/LRP8/LRAT	6	4	LOC102266920/LOC102267260/LOC102270864/LRAT	2	RBP1/LRP8
BP	GO:0006720	isoprenoid metabolic process	7/242	55/12703	7.77419e-05	0.0108536	LOC102266920/LOC102267260/RBP1/LOC102270864/LRP8/LRAT/FDPS	Cyp26a1/Rdh12/RBP1/UGT1A9/LRP8/LRAT/FDPS	7	4	LOC102266920/LOC102267260/LOC102270864/LRAT	3	RBP1/LRP8/FDPS
BP	GO:0035725	sodium ion transmembrane transport	8/242	84/12703	0.00019355	0.0252349	SCNN1G/SCNN1B/STK39/ATP1B1/ATP12A/SCNN1A/FGF12/BPIFA1	SCNN1G/SCNN1B/STK39/ATP1B1/ATP12A/SCNN1A/FGF12/BPIFA1	8	0		8	SCNN1G/SCNN1B/STK39/ATP1B1/ATP12A/SCNN1A/FGF12/BPIFA1
BP	GO:0006814	sodium ion transport	10/242	131/12703	0.000200835	0.0252349	SLC5A3/SCNN1G/SCNN1B/STK39/ATP1B1/SLC4A11/ATP12A/SCNN1A/FGF12/BPIFA1	SLC5A3/SCNN1G/SCNN1B/STK39/ATP1B1/SLC4A11/ATP12A/SCNN1A/FGF12/BPIFA1	10	1	SLC5A3	9	SCNN1G/SCNN1B/STK39/ATP1B1/SLC4A11/ATP12A/SCNN1A/FGF12/BPIFA1
BP	GO:1902476	chloride transmembrane transport	5/242	30/12703	0.000232423	0.0269104	SLC12A7/SLC1A1/CFTR/LOC102266351/ANO1	Slc12a7/SLC1A1/CFTR/CFTR/ANO1	5	1	SLC12A7	4	SLC1A1/CFTR/LOC102266351/ANO1
BP	GO:0015711	organic anion transport	15/242	273/12703	0.000235586	0.0269104	SLC26A9/SLC44A4/SLC6A14/SLC1A1/PLA2G3/ANXA1/CFTR/STK39/LOC102266351/SLC4A11/SLC27A4/ACE2/SLC52A3/SLC6A20/MFSD2A	SLC26A9/SLC44A4/SLC6A14/SLC1A1/PLA2G3/ANXA1/CFTR/STK39/CFTR/SLC4A11/SLC27A4/ACE2/SLC52A3/SLC6A20/Mfsd2a	15	0		15	SLC26A9/SLC44A4/SLC6A14/SLC1A1/PLA2G3/ANXA1/CFTR/STK39/LOC102266351/SLC4A11/SLC27A4/ACE2/SLC52A3/SLC6A20/MFSD2A
BP	GO:0006820	anion transport	17/242	342/12703	0.000300163	0.0282616	SLC26A9/SLC44A4/SLC12A7/SLC6A14/SLC1A1/PLA2G3/ANXA1/CFTR/STK39/LOC102266351/SLC4A11/SLC27A4/ACE2/SLC52A3/SLC6A20/ANO1/MFSD2A	SLC26A9/SLC44A4/Slc12a7/SLC6A14/SLC1A1/PLA2G3/ANXA1/CFTR/STK39/CFTR/SLC4A11/SLC27A4/ACE2/SLC52A3/SLC6A20/ANO1/Mfsd2a	17	1	SLC12A7	16	SLC26A9/SLC44A4/SLC6A14/SLC1A1/PLA2G3/ANXA1/CFTR/STK39/LOC102266351/SLC4A11/SLC27A4/ACE2/SLC52A3/SLC6A20/ANO1/MFSD2A
BP	GO:0030004	cellular monovalent inorganic cation homeostasis	7/242	68/12703	0.00030111	0.0282616	SLC26A3/CFTR/LOC102266351/ATP1B1/SLC4A11/ATP12A/RAB38	Slc26a3/CFTR/CFTR/ATP1B1/SLC4A11/ATP12A/Rab38	7	1	SLC26A3	6	CFTR/LOC102266351/ATP1B1/SLC4A11/ATP12A/RAB38
BP	GO:0030638	polyketide metabolic process	4/242	18/12703	0.000318595	0.0282616	LOC102269337/LOC102267279/LOC102284205/LOC102283454	-/Akr7a2/-/-	4	4	LOC102269337/LOC102267279/LOC102284205/LOC102283454	0
BP	GO:0030647	aminoglycoside antibiotic metabolic process	4/242	18/12703	0.000318595	0.0282616	LOC102269337/LOC102267279/LOC102284205/LOC102283454	-/Akr7a2/-/-	4	4	LOC102269337/LOC102267279/LOC102284205/LOC102283454	0
BP	GO:0044597	daunorubicin metabolic process	4/242	18/12703	0.000318595	0.0282616	LOC102269337/LOC102267279/LOC102284205/LOC102283454	-/Akr7a2/-/-	4	4	LOC102269337/LOC102267279/LOC102284205/LOC102283454	0
BP	GO:0044598	doxorubicin metabolic process	4/242	18/12703	0.000318595	0.0282616	LOC102269337/LOC102267279/LOC102284205/LOC102283454	-/Akr7a2/-/-	4	4	LOC102269337/LOC102267279/LOC102284205/LOC102283454	0
BP	GO:0030855	epithelial cell differentiation	18/242	377/12703	0.000326138	0.0282616	CNFN/SLC44A4/PTK6/CERS3/ACTA2/KLK13/ANXA1/LIPN/SULT2B1/DLX3/LOC106701177/RARB/KLK14/SCEL/PPL/AGR2/LOC102280962/LOC102275513	CNFN/SLC44A4/Ptk6/CERS3/ACTA2/KLK13/ANXA1/LIPN/SULT2B1/DLX3/SPINK9/Rarb/KLK14/SCEL/PPL/AGR2/LCE3D/ALOX15B	18	1	LIPN	17	CNFN/SLC44A4/PTK6/CERS3/ACTA2/KLK13/ANXA1/SULT2B1/DLX3/LOC106701177/RARB/KLK14/SCEL/PPL/AGR2/LOC102280962/LOC102275513
BP	GO:0015698	inorganic anion transport	7/242	71/12703	0.000393582	0.032969	SLC26A9/SLC12A7/SLC1A1/CFTR/LOC102266351/SLC4A11/ANO1	SLC26A9/Slc12a7/SLC1A1/CFTR/CFTR/SLC4A11/ANO1	7	1	SLC12A7	6	SLC26A9/SLC1A1/CFTR/LOC102266351/SLC4A11/ANO1
BP	GO:0006821	chloride transport	6/242	52/12703	0.000439366	0.035617	SLC26A9/SLC12A7/SLC1A1/CFTR/LOC102266351/ANO1	SLC26A9/Slc12a7/SLC1A1/CFTR/CFTR/ANO1	6	1	SLC12A7	5	SLC26A9/SLC1A1/CFTR/LOC102266351/ANO1
BP	GO:0042044	fluid transport	4/242	20/12703	0.000489555	0.0373123	CFTR/LOC102266351/SLC4A11/AQP3	CFTR/CFTR/SLC4A11/AQP3	4	0		4	CFTR/LOC102266351/SLC4A11/AQP3
BP	GO:1901661	quinone metabolic process	5/242	35/12703	0.000489974	0.0373123	LOC102269337/LOC102267279/LOC102284205/LOC102283454/ADCK3	-/Akr7a2/-/-/COQ8A	5	5	LOC102269337/LOC102267279/LOC102284205/LOC102283454/ADCK3	0
CC	GO:0045177	apical part of cell	19/282	263/14390	1.07248e-06	0.000163822	LOC102270735/SLC26A9/SLC44A4/SLC1A1/SLC26A3/ANXA1/SCNN1G/SCNN1B/CFTR/STK39/LOC102266351/ATP1B1/SLC6A4/CDH2/SCNN1A/PLAUR/SLC6A20/ANO1/LOC102268306	-/SLC26A9/SLC44A4/SLC1A1/Slc26a3/ANXA1/SCNN1G/SCNN1B/CFTR/STK39/CFTR/ATP1B1/SLC6A4/CDH2/SCNN1A/PLAUR/SLC6A20/ANO1/PLET1	19	3	SLC26A3/SLC6A4/CDH2	16	LOC102270735/SLC26A9/SLC44A4/SLC1A1/ANXA1/SCNN1G/SCNN1B/CFTR/STK39/LOC102266351/ATP1B1/SCNN1A/PLAUR/SLC6A20/ANO1/LOC102268306
CC	GO:0016324	apical plasma membrane	17/282	214/14390	1.08852e-06	0.000163822	LOC102270735/SLC26A9/SLC44A4/SLC1A1/SLC26A3/ANXA1/SCNN1G/SCNN1B/CFTR/STK39/LOC102266351/ATP1B1/SLC6A4/SCNN1A/SLC6A20/ANO1/LOC102268306	-/SLC26A9/SLC44A4/SLC1A1/Slc26a3/ANXA1/SCNN1G/SCNN1B/CFTR/STK39/CFTR/ATP1B1/SLC6A4/SCNN1A/SLC6A20/ANO1/PLET1	17	2	SLC26A3/SLC6A4	15	LOC102270735/SLC26A9/SLC44A4/SLC1A1/ANXA1/SCNN1G/SCNN1B/CFTR/STK39/LOC102266351/ATP1B1/SCNN1A/SLC6A20/ANO1/LOC102268306
CC	GO:0001533	cornified envelope	4/282	15/14390	0.000166182	0.0166736	CNFN/SCEL/PPL/LOC102280962	CNFN/SCEL/PPL/LCE3D	4	0		4	CNFN/SCEL/PPL/LOC102280962
MF	GO:0022804	active transmembrane transporter activity	21/244	264/12180	7.54701e-08	3.74332e-05	SLC26A9/SLC12A7/SLC6A14/SLC1A1/ATP13A4/SLC45A4/SLC46A2/SLC5A3/SLC26A3/CFTR/ATP7B/LOC102266351/ATP1B1/SLC6A4/ATP13A5/SLC4A11/ATP12A/SLC11A1/SLC1A4/SLC6A20/MFSD2A	SLC26A9/Slc12a7/SLC6A14/SLC1A1/ATP13A4/SLC45A4/SLC46A2/SLC5A3/Slc26a3/CFTR/ATP7B/CFTR/ATP1B1/SLC6A4/ATP13A5/SLC4A11/ATP12A/SLC11A1/SLC1A4/SLC6A20/Mfsd2a	21	5	SLC12A7/SLC5A3/SLC26A3/SLC6A4/SLC1A4	16	SLC26A9/SLC6A14/SLC1A1/ATP13A4/SLC45A4/SLC46A2/CFTR/ATP7B/LOC102266351/ATP1B1/ATP13A5/SLC4A11/ATP12A/SLC11A1/SLC6A20/MFSD2A
MF	GO:0008514	organic anion transmembrane transporter activity	13/244	154/12180	1.30122e-05	0.00220784	SLC26A9/SLC44A4/SLC6A14/SLC1A1/SLC26A3/CFTR/LOC102266351/SLC4A11/SLC27A4/SLC52A3/SLC1A4/SLC6A20/MFSD2A	SLC26A9/SLC44A4/SLC6A14/SLC1A1/Slc26a3/CFTR/CFTR/SLC4A11/SLC27A4/SLC52A3/SLC1A4/SLC6A20/Mfsd2a	13	2	SLC26A3/SLC1A4	11	SLC26A9/SLC44A4/SLC6A14/SLC1A1/CFTR/LOC102266351/SLC4A11/SLC27A4/SLC52A3/SLC6A20/MFSD2A
MF	GO:0015106	bicarbonate transmembrane transporter activity	5/244	17/12180	1.57379e-05	0.00220784	SLC26A9/SLC26A3/CFTR/LOC102266351/SLC4A11	SLC26A9/Slc26a3/CFTR/CFTR/SLC4A11	5	1	SLC26A3	4	SLC26A9/CFTR/LOC102266351/SLC4A11
MF	GO:0015108	chloride transmembrane transporter activity	9/244	75/12180	1.78051e-05	0.00220784	LOC102270735/SLC26A9/SLC12A7/SLC1A1/SLC26A3/CFTR/LOC102266351/SLC1A4/ANO1	-/SLC26A9/Slc12a7/SLC1A1/Slc26a3/CFTR/CFTR/SLC1A4/ANO1	9	3	SLC12A7/SLC26A3/SLC1A4	6	LOC102270735/SLC26A9/SLC1A1/CFTR/LOC102266351/ANO1
MF	GO:0008509	anion transmembrane transporter activity	16/244	237/12180	2.26607e-05	0.00224794	LOC102270735/SLC26A9/SLC44A4/SLC12A7/SLC6A14/SLC1A1/SLC26A3/CFTR/LOC102266351/SLC4A11/SLC27A4/SLC52A3/SLC1A4/SLC6A20/ANO1/MFSD2A	-/SLC26A9/SLC44A4/Slc12a7/SLC6A14/SLC1A1/Slc26a3/CFTR/CFTR/SLC4A11/SLC27A4/SLC52A3/SLC1A4/SLC6A20/ANO1/Mfsd2a	16	3	SLC12A7/SLC26A3/SLC1A4	13	LOC102270735/SLC26A9/SLC44A4/SLC6A14/SLC1A1/CFTR/LOC102266351/SLC4A11/SLC27A4/SLC52A3/SLC6A20/ANO1/MFSD2A
MF	GO:0015291	secondary active transmembrane transporter activity	14/244	190/12180	2.83608e-05	0.00234449	SLC26A9/SLC12A7/SLC6A14/SLC1A1/SLC45A4/SLC46A2/SLC5A3/SLC26A3/SLC6A4/SLC4A11/SLC11A1/SLC1A4/SLC6A20/MFSD2A	SLC26A9/Slc12a7/SLC6A14/SLC1A1/SLC45A4/SLC46A2/SLC5A3/Slc26a3/SLC6A4/SLC4A11/SLC11A1/SLC1A4/SLC6A20/Mfsd2a	14	5	SLC12A7/SLC5A3/SLC26A3/SLC6A4/SLC1A4	9	SLC26A9/SLC6A14/SLC1A1/SLC45A4/SLC46A2/SLC4A11/SLC11A1/SLC6A20/MFSD2A
MF	GO:0015293	symporter activity	11/244	124/12180	3.83758e-05	0.0027192	SLC12A7/SLC6A14/SLC1A1/SLC45A4/SLC46A2/SLC5A3/SLC6A4/SLC4A11/SLC1A4/SLC6A20/MFSD2A	Slc12a7/SLC6A14/SLC1A1/SLC45A4/SLC46A2/SLC5A3/SLC6A4/SLC4A11/SLC1A4/SLC6A20/Mfsd2a	11	4	SLC12A7/SLC5A3/SLC6A4/SLC1A4	7	SLC6A14/SLC1A1/SLC45A4/SLC46A2/SLC4A11/SLC6A20/MFSD2A
MF	GO:0015081	sodium ion transmembrane transporter activity	11/244	130/12180	5.93538e-05	0.00330953	SLC6A14/SLC1A1/SCNN1G/SCNN1B/ATP1B1/SLC6A4/SLC4A11/ATP12A/SCNN1A/SLC6A20/TRPM5	SLC6A14/SLC1A1/SCNN1G/SCNN1B/ATP1B1/SLC6A4/SLC4A11/ATP12A/SCNN1A/SLC6A20/TRPM5	11	1	SLC6A4	10	SLC6A14/SLC1A1/SCNN1G/SCNN1B/ATP1B1/SLC4A11/ATP12A/SCNN1A/SLC6A20/TRPM5
MF	GO:0015103	inorganic anion transmembrane transporter activity	10/244	108/12180	6.00519e-05	0.00330953	LOC102270735/SLC26A9/SLC12A7/SLC1A1/SLC26A3/CFTR/LOC102266351/SLC4A11/SLC1A4/ANO1	-/SLC26A9/Slc12a7/SLC1A1/Slc26a3/CFTR/CFTR/SLC4A11/SLC1A4/ANO1	10	3	SLC12A7/SLC26A3/SLC1A4	7	LOC102270735/SLC26A9/SLC1A1/CFTR/LOC102266351/SLC4A11/ANO1
MF	GO:1901682	sulfur compound transmembrane transporter activity	5/244	28/12180	0.000208753	0.0103542	SLC26A9/SLC44A4/SLC1A1/SLC26A3/SLC1A4	SLC26A9/SLC44A4/SLC1A1/Slc26a3/SLC1A4	5	2	SLC26A3/SLC1A4	3	SLC26A9/SLC44A4/SLC1A1
MF	GO:0042626	ATPase activity, coupled to transmembrane movement of substances	7/244	68/12180	0.00040701	0.0183524	ATP13A4/CFTR/ATP7B/LOC102266351/ATP1B1/ATP13A5/ATP12A	ATP13A4/CFTR/ATP7B/CFTR/ATP1B1/ATP13A5/ATP12A	7	0		7	ATP13A4/CFTR/ATP7B/LOC102266351/ATP1B1/ATP13A5/ATP12A
MF	GO:0016709	oxidoreductase activity, acting on paired donors, with incorporation or reduction of molecular oxygen, NAD(P)H as one donor, and incorporation of one atom of oxygen	5/244	35/12180	0.000615147	0.0225703	LOC102266920/LOC102269337/LOC102284205/LOC102283454/FMO2	Cyp26a1/-/-/-/FMO2	5	4	LOC102266920/LOC102269337/LOC102284205/LOC102283454	1	FMO2
MF	GO:0016616	oxidoreductase activity, acting on the CH-OH group of donors, NAD or NADP as acceptor	9/244	119/12180	0.000639682	0.0225703	PTGR1/LOC102269337/LOC102267260/BDH1/LOC102267279/LOC102284205/LOC102283454/LOC102284246/LDHD	PTGR1/-/Rdh12/BDH1/Akr7a2/-/-/ADH6/LDHD	9	9	PTGR1/LOC102269337/LOC102267260/BDH1/LOC102267279/LOC102284205/LOC102283454/LOC102284246/LDHD	0
MF	GO:0015399	primary active transmembrane transporter activity	7/244	74/12180	0.00068257	0.0225703	ATP13A4/CFTR/ATP7B/LOC102266351/ATP1B1/ATP13A5/ATP12A	ATP13A4/CFTR/ATP7B/CFTR/ATP1B1/ATP13A5/ATP12A	7	0		7	ATP13A4/CFTR/ATP7B/LOC102266351/ATP1B1/ATP13A5/ATP12A
MF	GO:0015405	P-P-bond-hydrolysis-driven transmembrane transporter activity	7/244	74/12180	0.00068257	0.0225703	ATP13A4/CFTR/ATP7B/LOC102266351/ATP1B1/ATP13A5/ATP12A	ATP13A4/CFTR/ATP7B/CFTR/ATP1B1/ATP13A5/ATP12A	7	0		7	ATP13A4/CFTR/ATP7B/LOC102266351/ATP1B1/ATP13A5/ATP12A
MF	GO:0016813	hydrolase activity, acting on carbon-nitrogen (but not peptide) bonds, in linear amidines	3/244	10/12180	0.000858666	0.0252407	ARG1/PADI1/ARG2	ARG1/PADI1/ARG2	3	0		3	ARG1/PADI1/ARG2
MF	GO:0004032	alditol:NADP+ 1-oxidoreductase activity	4/244	22/12180	0.000865105	0.0252407	LOC102269337/LOC102267279/LOC102284205/LOC102283454	-/Akr7a2/-/-	4	4	LOC102269337/LOC102267279/LOC102284205/LOC102283454	0
MF	GO:0022890	inorganic cation transmembrane transporter activity	21/244	495/12180	0.000976964	0.0253524	SLC12A7/SLC6A14/SLC1A1/ATP13A4/SLC45A4/SCNN1G/SCNN1B/ATP7B/KCNF1/ATP1B1/SLC30A10/TRPC4/SLC6A4/ATP13A5/SLC4A11/ATP12A/SCNN1A/SLC11A1/SLC6A20/ANO1/TRPM5	Slc12a7/SLC6A14/SLC1A1/ATP13A4/SLC45A4/SCNN1G/SCNN1B/ATP7B/KCNF1/ATP1B1/SLC30A10/TRPC4/SLC6A4/ATP13A5/SLC4A11/ATP12A/SCNN1A/SLC11A1/SLC6A20/ANO1/TRPM5	21	5	SLC12A7/KCNF1/SLC30A10/TRPC4/SLC6A4	16	SLC6A14/SLC1A1/ATP13A4/SLC45A4/SCNN1G/SCNN1B/ATP7B/ATP1B1/ATP13A5/SLC4A11/ATP12A/SCNN1A/SLC11A1/SLC6A20/ANO1/TRPM5
MF	GO:0016614	oxidoreductase activity, acting on CH-OH group of donors	9/244	127/12180	0.00102096	0.0253524	PTGR1/LOC102269337/LOC102267260/BDH1/LOC102267279/LOC102284205/LOC102283454/LOC102284246/LDHD	PTGR1/-/Rdh12/BDH1/Akr7a2/-/-/ADH6/LDHD	9	9	PTGR1/LOC102269337/LOC102267260/BDH1/LOC102267279/LOC102284205/LOC102283454/LOC102284246/LDHD	0
MF	GO:0005272	sodium channel activity	5/244	39/12180	0.00102227	0.0253524	SCNN1G/SCNN1B/SLC4A11/SCNN1A/TRPM5	SCNN1G/SCNN1B/SLC4A11/SCNN1A/TRPM5	5	0		5	SCNN1G/SCNN1B/SLC4A11/SCNN1A/TRPM5
MF	GO:0046873	metal ion transmembrane transporter activity	17/244	367/12180	0.00116285	0.0274655	SLC12A7/SLC6A14/SLC1A1/SCNN1G/SCNN1B/ATP7B/KCNF1/ATP1B1/SLC30A10/TRPC4/SLC6A4/SLC4A11/ATP12A/SCNN1A/SLC11A1/SLC6A20/TRPM5	Slc12a7/SLC6A14/SLC1A1/SCNN1G/SCNN1B/ATP7B/KCNF1/ATP1B1/SLC30A10/TRPC4/SLC6A4/SLC4A11/ATP12A/SCNN1A/SLC11A1/SLC6A20/TRPM5	17	5	SLC12A7/KCNF1/SLC30A10/TRPC4/SLC6A4	12	SLC6A14/SLC1A1/SCNN1G/SCNN1B/ATP7B/ATP1B1/SLC4A11/ATP12A/SCNN1A/SLC11A1/SLC6A20/TRPM5
MF	GO:0005254	chloride channel activity	6/244	60/12180	0.0012318	0.0277714	LOC102270735/SLC26A9/CFTR/LOC102266351/SLC1A4/ANO1	-/SLC26A9/CFTR/CFTR/SLC1A4/ANO1	6	1	SLC1A4	5	LOC102270735/SLC26A9/CFTR/LOC102266351/ANO1
MF	GO:0005326	neurotransmitter transporter activity	5/244	41/12180	0.00128804	0.027777	SLC44A4/SLC6A14/SLC1A1/SLC6A4/SLC6A20	SLC44A4/SLC6A14/SLC1A1/SLC6A4/SLC6A20	5	1	SLC6A4	4	SLC44A4/SLC6A14/SLC1A1/SLC6A20
MF	GO:0043492	ATPase activity, coupled to movement of substances	7/244	83/12180	0.00135271	0.027956	ATP13A4/CFTR/ATP7B/LOC102266351/ATP1B1/ATP13A5/ATP12A	ATP13A4/CFTR/ATP7B/CFTR/ATP1B1/ATP13A5/ATP12A	7	0		7	ATP13A4/CFTR/ATP7B/LOC102266351/ATP1B1/ATP13A5/ATP12A
MF	GO:0005328	neurotransmitter:sodium symporter activity	4/244	26/12180	0.00166044	0.0329431	SLC6A14/SLC1A1/SLC6A4/SLC6A20	SLC6A14/SLC1A1/SLC6A4/SLC6A20	4	1	SLC6A4	3	SLC6A14/SLC1A1/SLC6A20
MF	GO:0015077	monovalent inorganic cation transmembrane transporter activity	15/244	323/12180	0.00218943	0.0404868	SLC12A7/SLC6A14/SLC1A1/SLC45A4/SCNN1G/SCNN1B/KCNF1/ATP1B1/SLC6A4/SLC4A11/ATP12A/SCNN1A/SLC11A1/SLC6A20/TRPM5	Slc12a7/SLC6A14/SLC1A1/SLC45A4/SCNN1G/SCNN1B/KCNF1/ATP1B1/SLC6A4/SLC4A11/ATP12A/SCNN1A/SLC11A1/SLC6A20/TRPM5	15	3	SLC12A7/KCNF1/SLC6A4	12	SLC6A14/SLC1A1/SLC45A4/SCNN1G/SCNN1B/ATP1B1/SLC4A11/ATP12A/SCNN1A/SLC11A1/SLC6A20/TRPM5
MF	GO:0008106	alcohol dehydrogenase (NADP+) activity	4/244	28/12180	0.00220392	0.0404868	LOC102269337/LOC102267279/LOC102284205/LOC102283454	-/Akr7a2/-/-	4	4	LOC102269337/LOC102267279/LOC102284205/LOC102283454	0
MF	GO:0015267	channel activity	16/244	359/12180	0.00238629	0.0408138	LOC102270735/SLC26A9/TMC4/SCNN1G/SCNN1B/CFTR/LOC102266351/KCNF1/TRPC4/SLC4A11/AQP3/SCNN1A/SLC1A4/ANO1/TRPM5/SLC14A1	-/SLC26A9/TMC4/SCNN1G/SCNN1B/CFTR/CFTR/KCNF1/TRPC4/SLC4A11/AQP3/SCNN1A/SLC1A4/ANO1/TRPM5/SLC14A1	16	4	KCNF1/TRPC4/SLC1A4/SLC14A1	12	LOC102270735/SLC26A9/TMC4/SCNN1G/SCNN1B/CFTR/LOC102266351/SLC4A11/AQP3/SCNN1A/ANO1/TRPM5
MF	GO:0022803	passive transmembrane transporter activity	16/244	359/12180	0.00238629	0.0408138	LOC102270735/SLC26A9/TMC4/SCNN1G/SCNN1B/CFTR/LOC102266351/KCNF1/TRPC4/SLC4A11/AQP3/SCNN1A/SLC1A4/ANO1/TRPM5/SLC14A1	-/SLC26A9/TMC4/SCNN1G/SCNN1B/CFTR/CFTR/KCNF1/TRPC4/SLC4A11/AQP3/SCNN1A/SLC1A4/ANO1/TRPM5/SLC14A1	16	4	KCNF1/TRPC4/SLC1A4/SLC14A1	12	LOC102270735/SLC26A9/TMC4/SCNN1G/SCNN1B/CFTR/LOC102266351/SLC4A11/AQP3/SCNN1A/ANO1/TRPM5
MF	GO:0046943	carboxylic acid transmembrane transporter activity	8/244	118/12180	0.00254791	0.0421254	SLC26A9/SLC6A14/SLC1A1/SLC26A3/SLC27A4/SLC1A4/SLC6A20/MFSD2A	SLC26A9/SLC6A14/SLC1A1/Slc26a3/SLC27A4/SLC1A4/SLC6A20/Mfsd2a	8	2	SLC26A3/SLC1A4	6	SLC26A9/SLC6A14/SLC1A1/SLC27A4/SLC6A20/MFSD2A
MF	GO:0005342	organic acid transmembrane transporter activity	8/244	119/12180	0.00268544	0.0423645	SLC26A9/SLC6A14/SLC1A1/SLC26A3/SLC27A4/SLC1A4/SLC6A20/MFSD2A	SLC26A9/SLC6A14/SLC1A1/Slc26a3/SLC27A4/SLC1A4/SLC6A20/Mfsd2a	8	2	SLC26A3/SLC1A4	6	SLC26A9/SLC6A14/SLC1A1/SLC27A4/SLC6A20/MFSD2A
MF	GO:0005253	anion channel activity	6/244	70/12180	0.00273319	0.0423645	LOC102270735/SLC26A9/CFTR/LOC102266351/SLC1A4/ANO1	-/SLC26A9/CFTR/CFTR/SLC1A4/ANO1	6	1	SLC1A4	5	LOC102270735/SLC26A9/CFTR/LOC102266351/ANO1
MF	GO:0004033	aldo-keto reductase (NADP) activity	4/244	30/12180	0.00285898	0.0429713	LOC102269337/LOC102267279/LOC102284205/LOC102283454	-/Akr7a2/-/-	4	4	LOC102269337/LOC102267279/LOC102284205/LOC102283454	0
MF	GO:0047023	androsterone dehydrogenase activity	3/244	15/12180	0.00302316	0.0441026	LOC102269337/LOC102284205/LOC102283454	-/-/-	3	3	LOC102269337/LOC102284205/LOC102283454	0
MF	GO:0030414	peptidase inhibitor activity	8/244	123/12180	0.00329454	0.0466884	LOC102287056/STEFIN-C/LOC106701177/SERPINB10/AHSG/SERPINA1/BIRC5/LOC102269673	Wfdc18/-/SPINK9/SERPINB10/AHSG/SERPINA1/BIRC5/SERPINB7	8	2	SERPINB10/LOC102269673	6	LOC102287056/STEFIN-C/LOC106701177/AHSG/SERPINA1/BIRC5

## Sheet: G15m vs G60d
Category	GOID	Description	GeneRatio	BgRatio	pvalue	padj	geneID	geneName	Count	Up	Up_Gene_id	Down	Down_Gene_id
BP	GO:0043062	extracellular structure organization	41/457	223/12612	3.9154e-18	1.29521e-14	COL4A6/SERPINH1/LOC102268113/LOC102270201/COL14A1/COL5A1/NID2/FBN2/DPT/COL5A2/POSTN/LPL/TGFBI/LOXL2/GPM6B/ERO1A/COL6A1/ADAMTS20/COL4A1/COL5A3/CCDC80/ADAMTS2/COL11A1/RECK/JAM2/NOXO1/LAMA4/COL8A1/VIT/LUM/CREB3L1/COL1A1/ADAMTS5/COL1A2/ECM2/LIPG/DCN/KAZALD1/NID1/NPNT/EFEMP2	COL4A6/SERPINH1/COL6A3/COL14A1/COL14A1/COL5A1/NID2/FBN2/DPT/COL5A2/POSTN/LPL/TGFBI/LOXL2/Gpm6b/ERO1A/COL6A1/Adamts20/COL4A1/COL5A3/CCDC80/ADAMTS2/COL11A1/RECK/JAM2/NOXO1/LAMA4/COL8A1/VIT/LUM/CREB3L1/COL1A1/ADAMTS5/COL1A2/ECM2/LIPG/DCN/KAZALD1/NID1/NPNT/EFEMP2	41	2	ERO1A/LIPG	39	COL4A6/SERPINH1/LOC102268113/LOC102270201/COL14A1/COL5A1/NID2/FBN2/DPT/COL5A2/POSTN/LPL/TGFBI/LOXL2/GPM6B/COL6A1/ADAMTS20/COL4A1/COL5A3/CCDC80/ADAMTS2/COL11A1/RECK/JAM2/NOXO1/LAMA4/COL8A1/VIT/LUM/CREB3L1/COL1A1/ADAMTS5/COL1A2/ECM2/DCN/KAZALD1/NID1/NPNT/EFEMP2
BP	GO:0030198	extracellular matrix organization	39/457	208/12612	1.31632e-17	2.1772e-14	COL4A6/SERPINH1/LOC102268113/LOC102270201/COL14A1/COL5A1/NID2/FBN2/DPT/COL5A2/POSTN/TGFBI/LOXL2/GPM6B/ERO1A/COL6A1/ADAMTS20/COL4A1/COL5A3/CCDC80/ADAMTS2/COL11A1/RECK/JAM2/NOXO1/LAMA4/COL8A1/VIT/LUM/CREB3L1/COL1A1/ADAMTS5/COL1A2/ECM2/DCN/KAZALD1/NID1/NPNT/EFEMP2	COL4A6/SERPINH1/COL6A3/COL14A1/COL14A1/COL5A1/NID2/FBN2/DPT/COL5A2/POSTN/TGFBI/LOXL2/Gpm6b/ERO1A/COL6A1/Adamts20/COL4A1/COL5A3/CCDC80/ADAMTS2/COL11A1/RECK/JAM2/NOXO1/LAMA4/COL8A1/VIT/LUM/CREB3L1/COL1A1/ADAMTS5/COL1A2/ECM2/DCN/KAZALD1/NID1/NPNT/EFEMP2	39	1	ERO1A	38	COL4A6/SERPINH1/LOC102268113/LOC102270201/COL14A1/COL5A1/NID2/FBN2/DPT/COL5A2/POSTN/TGFBI/LOXL2/GPM6B/COL6A1/ADAMTS20/COL4A1/COL5A3/CCDC80/ADAMTS2/COL11A1/RECK/JAM2/NOXO1/LAMA4/COL8A1/VIT/LUM/CREB3L1/COL1A1/ADAMTS5/COL1A2/ECM2/DCN/KAZALD1/NID1/NPNT/EFEMP2
BP	GO:0030199	collagen fibril organization	14/457	35/12612	6.38305e-12	7.03837e-09	SERPINH1/LOC102270201/COL14A1/COL5A1/DPT/COL5A2/LOXL2/COL5A3/ADAMTS2/COL11A1/LUM/COL1A1/COL1A2/DCN	SERPINH1/COL14A1/COL14A1/COL5A1/DPT/COL5A2/LOXL2/COL5A3/ADAMTS2/COL11A1/LUM/COL1A1/COL1A2/DCN	14	0		14	SERPINH1/LOC102270201/COL14A1/COL5A1/DPT/COL5A2/LOXL2/COL5A3/ADAMTS2/COL11A1/LUM/COL1A1/COL1A2/DCN
BP	GO:0060351	cartilage development involved in endochondral bone morphogenesis	12/457	36/12612	2.51871e-09	2.08297e-06	SERPINH1/LOC102268113/LOC102270201/COL14A1/THBS3/COL21A1/ANXA6/COL6A1/COL6A2/MATN2/VIT/COL1A1	SERPINH1/COL6A3/COL14A1/COL14A1/THBS3/COL21A1/ANXA6/COL6A1/Col6a2/MATN2/VIT/COL1A1	12	0		12	SERPINH1/LOC102268113/LOC102270201/COL14A1/THBS3/COL21A1/ANXA6/COL6A1/COL6A2/MATN2/VIT/COL1A1
BP	GO:0003413	chondrocyte differentiation involved in endochondral bone morphogenesis	10/457	24/12612	4.39876e-09	2.91022e-06	SERPINH1/LOC102268113/LOC102270201/COL14A1/COL21A1/ANXA6/COL6A1/COL6A2/MATN2/VIT	SERPINH1/COL6A3/COL14A1/COL14A1/COL21A1/ANXA6/COL6A1/Col6a2/MATN2/VIT	10	0		10	SERPINH1/LOC102268113/LOC102270201/COL14A1/COL21A1/ANXA6/COL6A1/COL6A2/MATN2/VIT
BP	GO:0003433	chondrocyte development involved in endochondral bone morphogenesis	9/457	21/12612	1.98631e-08	9.22041e-06	SERPINH1/LOC102268113/LOC102270201/COL14A1/COL21A1/COL6A1/COL6A2/MATN2/VIT	SERPINH1/COL6A3/COL14A1/COL14A1/COL21A1/COL6A1/Col6a2/MATN2/VIT	9	0		9	SERPINH1/LOC102268113/LOC102270201/COL14A1/COL21A1/COL6A1/COL6A2/MATN2/VIT
BP	GO:0061448	connective tissue development	24/457	176/12612	2.13264e-08	9.22041e-06	SERPINH1/LOC102268113/LOC102270201/COL14A1/THBS3/COL5A1/ACTA2/RORC/BMP3/LOXL2/COL21A1/ADAMTS12/ANXA6/COL6A1/LOC102269673/OSR2/COL6A2/BARX2/COL11A1/MATN2/VIT/COL1A1/SCIN/LECT1	SERPINH1/COL6A3/COL14A1/COL14A1/THBS3/COL5A1/ACTA2/RORC/BMP3/LOXL2/COL21A1/ADAMTS12/ANXA6/COL6A1/SERPINB7/OSR2/Col6a2/BARX2/COL11A1/MATN2/VIT/COL1A1/SCIN/CNMD	24	2	LOC102269673/SCIN	22	SERPINH1/LOC102268113/LOC102270201/COL14A1/THBS3/COL5A1/ACTA2/RORC/BMP3/LOXL2/COL21A1/ADAMTS12/ANXA6/COL6A1/OSR2/COL6A2/BARX2/COL11A1/MATN2/VIT/COL1A1/LECT1
BP	GO:0003414	chondrocyte morphogenesis involved in endochondral bone morphogenesis	8/457	16/12612	2.78731e-08	9.22041e-06	LOC102268113/LOC102270201/COL14A1/COL21A1/COL6A1/COL6A2/MATN2/VIT	COL6A3/COL14A1/COL14A1/COL21A1/COL6A1/Col6a2/MATN2/VIT	8	0		8	LOC102268113/LOC102270201/COL14A1/COL21A1/COL6A1/COL6A2/MATN2/VIT
BP	GO:0003429	growth plate cartilage chondrocyte morphogenesis	8/457	16/12612	2.78731e-08	9.22041e-06	LOC102268113/LOC102270201/COL14A1/COL21A1/COL6A1/COL6A2/MATN2/VIT	COL6A3/COL14A1/COL14A1/COL21A1/COL6A1/Col6a2/MATN2/VIT	8	0		8	LOC102268113/LOC102270201/COL14A1/COL21A1/COL6A1/COL6A2/MATN2/VIT
BP	GO:0090171	chondrocyte morphogenesis	8/457	16/12612	2.78731e-08	9.22041e-06	LOC102268113/LOC102270201/COL14A1/COL21A1/COL6A1/COL6A2/MATN2/VIT	COL6A3/COL14A1/COL14A1/COL21A1/COL6A1/Col6a2/MATN2/VIT	8	0		8	LOC102268113/LOC102270201/COL14A1/COL21A1/COL6A1/COL6A2/MATN2/VIT
BP	GO:0003418	growth plate cartilage chondrocyte differentiation	9/457	22/12612	3.25426e-08	9.78645e-06	LOC102268113/LOC102270201/COL14A1/COL21A1/ANXA6/COL6A1/COL6A2/MATN2/VIT	COL6A3/COL14A1/COL14A1/COL21A1/ANXA6/COL6A1/Col6a2/MATN2/VIT	9	0		9	LOC102268113/LOC102270201/COL14A1/COL21A1/ANXA6/COL6A1/COL6A2/MATN2/VIT
BP	GO:0001503	ossification	28/457	238/12612	3.82342e-08	1.05399e-05	LRRC17/THBS3/FBN2/MMP9/COL5A2/BMP3/GPM6B/SPP1/CLEC3B/FAT4/COL6A1/OSR2/TGFB3/COL11A1/SMOC1/SMO/PTN/IGF2/CREB3L1/COL1A1/ASPN/TWIST1/TMEM119/RYR1/KAZALD1/GDF10/IGSF10/NPNT	LRRC17/THBS3/FBN2/MMP9/COL5A2/BMP3/Gpm6b/SPP1/CLEC3B/FAT4/COL6A1/OSR2/TGFB3/COL11A1/SMOC1/SMO/PTN/IGF2/CREB3L1/COL1A1/ASPN/Twist1/TMEM119/RYR1/KAZALD1/GDF10/IGSF10/NPNT	28	1	MMP9	27	LRRC17/THBS3/FBN2/COL5A2/BMP3/GPM6B/SPP1/CLEC3B/FAT4/COL6A1/OSR2/TGFB3/COL11A1/SMOC1/SMO/PTN/IGF2/CREB3L1/COL1A1/ASPN/TWIST1/TMEM119/RYR1/KAZALD1/GDF10/IGSF10/NPNT
BP	GO:0003422	growth plate cartilage morphogenesis	8/457	17/12612	5.09866e-08	1.29741e-05	LOC102268113/LOC102270201/COL14A1/COL21A1/COL6A1/COL6A2/MATN2/VIT	COL6A3/COL14A1/COL14A1/COL21A1/COL6A1/Col6a2/MATN2/VIT	8	0		8	LOC102268113/LOC102270201/COL14A1/COL21A1/COL6A1/COL6A2/MATN2/VIT
BP	GO:0003417	growth plate cartilage development	10/457	30/12612	5.53947e-08	1.30753e-05	LOC102268113/LOC102270201/COL14A1/THBS3/COL21A1/ANXA6/COL6A1/COL6A2/MATN2/VIT	COL6A3/COL14A1/COL14A1/THBS3/COL21A1/ANXA6/COL6A1/Col6a2/MATN2/VIT	10	0		10	LOC102268113/LOC102270201/COL14A1/THBS3/COL21A1/ANXA6/COL6A1/COL6A2/MATN2/VIT
BP	GO:0001501	skeletal system development	34/457	336/12612	5.92896e-08	1.30753e-05	LRRC17/SERPINH1/LOC102268113/LOC102270201/COL14A1/THBS3/FBN2/COL5A2/POSTN/BMP3/LOXL2/COL21A1/ADAMTS12/TBX15/ANXA6/PAPPA2/FAT4/COL6A1/OSR2/COL6A2/BARX2/COL11A1/SPARC/MATN2/LOC102268790/VIT/COL1A1/SCIN/TWIST1/COL1A2/LECT1/TMEM119/RYR1/TEAD4	LRRC17/SERPINH1/COL6A3/COL14A1/COL14A1/THBS3/FBN2/COL5A2/POSTN/BMP3/LOXL2/COL21A1/ADAMTS12/TBX15/ANXA6/PAPPA2/FAT4/COL6A1/OSR2/Col6a2/BARX2/COL11A1/SPARC/MATN2/HHIP/VIT/COL1A1/SCIN/Twist1/COL1A2/CNMD/TMEM119/RYR1/TEAD4	34	2	SCIN/TEAD4	32	LRRC17/SERPINH1/LOC102268113/LOC102270201/COL14A1/THBS3/FBN2/COL5A2/POSTN/BMP3/LOXL2/COL21A1/ADAMTS12/TBX15/ANXA6/PAPPA2/FAT4/COL6A1/OSR2/COL6A2/BARX2/COL11A1/SPARC/MATN2/LOC102268790/VIT/COL1A1/TWIST1/COL1A2/LECT1/TMEM119/RYR1
BP	GO:0060349	bone morphogenesis	15/457	79/12612	1.24131e-07	2.56641e-05	SERPINH1/LOC102268113/LOC102270201/COL14A1/THBS3/COL21A1/ANXA6/PAPPA2/COL6A1/OSR2/COL6A2/MATN2/VIT/COL1A1/TWIST1	SERPINH1/COL6A3/COL14A1/COL14A1/THBS3/COL21A1/ANXA6/PAPPA2/COL6A1/OSR2/Col6a2/MATN2/VIT/COL1A1/Twist1	15	0		15	SERPINH1/LOC102268113/LOC102270201/COL14A1/THBS3/COL21A1/ANXA6/PAPPA2/COL6A1/OSR2/COL6A2/MATN2/VIT/COL1A1/TWIST1
BP	GO:0051216	cartilage development	20/457	140/12612	1.49052e-07	2.90037e-05	SERPINH1/LOC102268113/LOC102270201/COL14A1/THBS3/BMP3/LOXL2/COL21A1/ADAMTS12/ANXA6/COL6A1/OSR2/COL6A2/BARX2/COL11A1/MATN2/VIT/COL1A1/SCIN/LECT1	SERPINH1/COL6A3/COL14A1/COL14A1/THBS3/BMP3/LOXL2/COL21A1/ADAMTS12/ANXA6/COL6A1/OSR2/Col6a2/BARX2/COL11A1/MATN2/VIT/COL1A1/SCIN/CNMD	20	1	SCIN	19	SERPINH1/LOC102268113/LOC102270201/COL14A1/THBS3/BMP3/LOXL2/COL21A1/ADAMTS12/ANXA6/COL6A1/OSR2/COL6A2/BARX2/COL11A1/MATN2/VIT/COL1A1/LECT1
BP	GO:0060348	bone development	20/457	141/12612	1.67961e-07	3.08674e-05	LRRC17/SERPINH1/LOC102268113/LOC102270201/COL14A1/THBS3/COL21A1/ANXA6/PAPPA2/FAT4/COL6A1/OSR2/COL6A2/SPARC/MATN2/VIT/COL1A1/TWIST1/TMEM119/RYR1	LRRC17/SERPINH1/COL6A3/COL14A1/COL14A1/THBS3/COL21A1/ANXA6/PAPPA2/FAT4/COL6A1/OSR2/Col6a2/SPARC/MATN2/VIT/COL1A1/Twist1/TMEM119/RYR1	20	0		20	LRRC17/SERPINH1/LOC102268113/LOC102270201/COL14A1/THBS3/COL21A1/ANXA6/PAPPA2/FAT4/COL6A1/OSR2/COL6A2/SPARC/MATN2/VIT/COL1A1/TWIST1/TMEM119/RYR1
BP	GO:0003416	endochondral bone growth	10/457	35/12612	2.87538e-07	4.60698e-05	LOC102268113/LOC102270201/COL14A1/THBS3/COL21A1/ANXA6/COL6A1/COL6A2/MATN2/VIT	COL6A3/COL14A1/COL14A1/THBS3/COL21A1/ANXA6/COL6A1/Col6a2/MATN2/VIT	10	0		10	LOC102268113/LOC102270201/COL14A1/THBS3/COL21A1/ANXA6/COL6A1/COL6A2/MATN2/VIT
BP	GO:0002062	chondrocyte differentiation	15/457	84/12612	2.88725e-07	4.60698e-05	SERPINH1/LOC102268113/LOC102270201/COL14A1/LOXL2/COL21A1/ADAMTS12/ANXA6/COL6A1/OSR2/COL6A2/COL11A1/MATN2/VIT/SCIN	SERPINH1/COL6A3/COL14A1/COL14A1/LOXL2/COL21A1/ADAMTS12/ANXA6/COL6A1/OSR2/Col6a2/COL11A1/MATN2/VIT/SCIN	15	1	SCIN	14	SERPINH1/LOC102268113/LOC102270201/COL14A1/LOXL2/COL21A1/ADAMTS12/ANXA6/COL6A1/OSR2/COL6A2/COL11A1/MATN2/VIT
BP	GO:0060350	endochondral bone morphogenesis	12/457	53/12612	3.06389e-07	4.60698e-05	SERPINH1/LOC102268113/LOC102270201/COL14A1/THBS3/COL21A1/ANXA6/COL6A1/COL6A2/MATN2/VIT/COL1A1	SERPINH1/COL6A3/COL14A1/COL14A1/THBS3/COL21A1/ANXA6/COL6A1/Col6a2/MATN2/VIT/COL1A1	12	0		12	SERPINH1/LOC102268113/LOC102270201/COL14A1/THBS3/COL21A1/ANXA6/COL6A1/COL6A2/MATN2/VIT/COL1A1
BP	GO:0061971	replacement bone morphogenesis	12/457	53/12612	3.06389e-07	4.60698e-05	SERPINH1/LOC102268113/LOC102270201/COL14A1/THBS3/COL21A1/ANXA6/COL6A1/COL6A2/MATN2/VIT/COL1A1	SERPINH1/COL6A3/COL14A1/COL14A1/THBS3/COL21A1/ANXA6/COL6A1/Col6a2/MATN2/VIT/COL1A1	12	0		12	SERPINH1/LOC102268113/LOC102270201/COL14A1/THBS3/COL21A1/ANXA6/COL6A1/COL6A2/MATN2/VIT/COL1A1
BP	GO:0002063	chondrocyte development	10/457	36/12612	3.85363e-07	5.31159e-05	SERPINH1/LOC102268113/LOC102270201/COL14A1/COL21A1/COL6A1/COL6A2/COL11A1/MATN2/VIT	SERPINH1/COL6A3/COL14A1/COL14A1/COL21A1/COL6A1/Col6a2/COL11A1/MATN2/VIT	10	0		10	SERPINH1/LOC102268113/LOC102270201/COL14A1/COL21A1/COL6A1/COL6A2/COL11A1/MATN2/VIT
BP	GO:0098868	bone growth	10/457	36/12612	3.85363e-07	5.31159e-05	LOC102268113/LOC102270201/COL14A1/THBS3/COL21A1/ANXA6/COL6A1/COL6A2/MATN2/VIT	COL6A3/COL14A1/COL14A1/THBS3/COL21A1/ANXA6/COL6A1/Col6a2/MATN2/VIT	10	0		10	LOC102268113/LOC102270201/COL14A1/THBS3/COL21A1/ANXA6/COL6A1/COL6A2/MATN2/VIT
BP	GO:0048729	tissue morphogenesis	35/457	387/12612	5.85131e-07	7.74245e-05	FLRT3/ALDH1A3/FREM2/LOC102268113/EDNRA/LOC102270201/COL14A1/COL5A1/SOSTDC1/AGTR2/ACTA2/FRAS1/COL21A1/ADAMTS12/CC2D2A/SOCS3/FAT4/COL6A1/ANKRD6/COL4A1/SOX10/COL6A2/OBSL1/COL11A1/SMO/MATN2/LOC102268790/NFATC4/VIT/TWIST1/TCF21/WNT6/GPC3/NPNT/WNT10A	FLRT3/Aldh1a3/FREM2/COL6A3/EDNRA/COL14A1/COL14A1/COL5A1/SOSTDC1/AGTR2/ACTA2/FRAS1/COL21A1/ADAMTS12/CC2D2A/SOCS3/FAT4/COL6A1/ANKRD6/COL4A1/SOX10/Col6a2/OBSL1/COL11A1/SMO/MATN2/HHIP/NFATC4/VIT/Twist1/TCF21/WNT6/GPC3/NPNT/Wnt10a	35	2	ALDH1A3/SOCS3	33	FLRT3/FREM2/LOC102268113/EDNRA/LOC102270201/COL14A1/COL5A1/SOSTDC1/AGTR2/ACTA2/FRAS1/COL21A1/ADAMTS12/CC2D2A/FAT4/COL6A1/ANKRD6/COL4A1/SOX10/COL6A2/OBSL1/COL11A1/SMO/MATN2/LOC102268790/NFATC4/VIT/TWIST1/TCF21/WNT6/GPC3/NPNT/WNT10A
BP	GO:0048762	mesenchymal cell differentiation	18/457	135/12612	1.7544e-06	0.000223214	EDNRB/EDNRA/LOXL2/ANXA6/TGFB3/SOX10/IL1B/SEMA6C/GLIPR2/OLFM1/SMO/SEMA5B/EPHA3/COL1A1/TWIST1/TCF21/SEMA6D/WNT10A	EDNRB/EDNRA/LOXL2/ANXA6/TGFB3/SOX10/IL1B/SEMA6C/GLIPR2/Olfm1/SMO/SEMA5B/Epha3/COL1A1/Twist1/TCF21/SEMA6D/Wnt10a	18	1	IL1B	17	EDNRB/EDNRA/LOXL2/ANXA6/TGFB3/SOX10/SEMA6C/GLIPR2/OLFM1/SMO/SEMA5B/EPHA3/COL1A1/TWIST1/TCF21/SEMA6D/WNT10A
BP	GO:0015749	monosaccharide transmembrane transport	13/457	74/12612	2.17794e-06	0.000257308	EDNRA/RARRES2/C1QTNF2/ADIPOQ/TUSC5/SLC23A1/C3/IL1B/SLC5A9/IGF1/RNASEL/CLIP3/SLC2A10	EDNRA/RARRES2/C1QTNF2/ADIPOQ/Trarg1/SLC23A1/C3/IL1B/SLC5A9/IGF1/RNASEL/CLIP3/SLC2A10	13	5	SLC23A1/C3/IL1B/SLC5A9/RNASEL	8	EDNRA/RARRES2/C1QTNF2/ADIPOQ/TUSC5/IGF1/CLIP3/SLC2A10
BP	GO:0034219	carbohydrate transmembrane transport	13/457	74/12612	2.17794e-06	0.000257308	EDNRA/RARRES2/C1QTNF2/ADIPOQ/TUSC5/SLC23A1/C3/IL1B/SLC5A9/IGF1/RNASEL/CLIP3/SLC2A10	EDNRA/RARRES2/C1QTNF2/ADIPOQ/Trarg1/SLC23A1/C3/IL1B/SLC5A9/IGF1/RNASEL/CLIP3/SLC2A10	13	5	SLC23A1/C3/IL1B/SLC5A9/RNASEL	8	EDNRA/RARRES2/C1QTNF2/ADIPOQ/TUSC5/IGF1/CLIP3/SLC2A10
BP	GO:0060536	cartilage morphogenesis	8/457	26/12612	2.45608e-06	0.000280162	LOC102268113/LOC102270201/COL14A1/COL21A1/COL6A1/COL6A2/MATN2/VIT	COL6A3/COL14A1/COL14A1/COL21A1/COL6A1/Col6a2/MATN2/VIT	8	0		8	LOC102268113/LOC102270201/COL14A1/COL21A1/COL6A1/COL6A2/MATN2/VIT
BP	GO:0048705	skeletal system morphogenesis	20/457	169/12612	3.14122e-06	0.000346372	SERPINH1/LOC102268113/LOC102270201/COL14A1/THBS3/FBN2/COL21A1/TBX15/ANXA6/PAPPA2/COL6A1/OSR2/COL6A2/BARX2/COL11A1/MATN2/LOC102268790/VIT/COL1A1/TWIST1	SERPINH1/COL6A3/COL14A1/COL14A1/THBS3/FBN2/COL21A1/TBX15/ANXA6/PAPPA2/COL6A1/OSR2/Col6a2/BARX2/COL11A1/MATN2/HHIP/VIT/COL1A1/Twist1	20	0		20	SERPINH1/LOC102268113/LOC102270201/COL14A1/THBS3/FBN2/COL21A1/TBX15/ANXA6/PAPPA2/COL6A1/OSR2/COL6A2/BARX2/COL11A1/MATN2/LOC102268790/VIT/COL1A1/TWIST1
BP	GO:0032964	collagen biosynthetic process	8/457	27/12612	3.38041e-06	0.000360723	SERPINH1/COL5A1/RCN3/LOC102269673/TGFB3/ADAMTS2/CREB3L1/COL1A1	SERPINH1/COL5A1/RCN3/SERPINB7/TGFB3/ADAMTS2/CREB3L1/COL1A1	8	1	LOC102269673	7	SERPINH1/COL5A1/RCN3/TGFB3/ADAMTS2/CREB3L1/COL1A1
BP	GO:0001568	blood vessel development	36/457	443/12612	4.93951e-06	0.000510622	CXCL8/RSPO3/EDNRA/COL5A1/ESM1/ACTA2/ZC3H12A/RHOJ/LOXL2/ADGRA2/SOCS3/SFRP1/ADGRB2/LOX/LOC102269673/COL4A1/SRPX2/IL1B/RECK/SPARC/SMO/COL8A1/CDH2/NGFR/NFATC4/CREB3L1/COL1A1/COL1A2/ADAMTS6/LECT1/MEOX2/TCF21/DCN/SCG2/GPC3/ANGPT4	CXCL8/RSPO3/EDNRA/COL5A1/ESM1/ACTA2/ZC3H12A/RHOJ/LOXL2/ADGRA2/SOCS3/SFRP1/ADGRB2/LOX/SERPINB7/COL4A1/SRPX2/IL1B/RECK/SPARC/SMO/COL8A1/CDH2/NGFR/NFATC4/CREB3L1/COL1A1/COL1A2/ADAMTS6/CNMD/MEOX2/TCF21/DCN/SCG2/GPC3/ANGPT4	36	7	CXCL8/ESM1/ZC3H12A/SOCS3/SFRP1/LOC102269673/IL1B	29	RSPO3/EDNRA/COL5A1/ACTA2/RHOJ/LOXL2/ADGRA2/ADGRB2/LOX/COL4A1/SRPX2/RECK/SPARC/SMO/COL8A1/CDH2/NGFR/NFATC4/CREB3L1/COL1A1/COL1A2/ADAMTS6/LECT1/MEOX2/TCF21/DCN/SCG2/GPC3/ANGPT4
BP	GO:0032963	collagen metabolic process	11/457	58/12612	6.11802e-06	0.000613285	SERPINH1/COL5A1/MMP9/RCN3/LOC102269673/TGFB3/P3H2/ADAMTS2/CREB3L1/COL1A1/MMP27	SERPINH1/COL5A1/MMP9/RCN3/SERPINB7/TGFB3/P3H2/ADAMTS2/CREB3L1/COL1A1/MMP27	11	2	MMP9/LOC102269673	9	SERPINH1/COL5A1/RCN3/TGFB3/P3H2/ADAMTS2/CREB3L1/COL1A1/MMP27
BP	GO:0008645	hexose transmembrane transport	12/457	70/12612	6.98472e-06	0.000679572	EDNRA/RARRES2/C1QTNF2/ADIPOQ/TUSC5/C3/IL1B/SLC5A9/IGF1/RNASEL/CLIP3/SLC2A10	EDNRA/RARRES2/C1QTNF2/ADIPOQ/Trarg1/C3/IL1B/SLC5A9/IGF1/RNASEL/CLIP3/SLC2A10	12	4	C3/IL1B/SLC5A9/RNASEL	8	EDNRA/RARRES2/C1QTNF2/ADIPOQ/TUSC5/IGF1/CLIP3/SLC2A10
BP	GO:0048812	neuron projection morphogenesis	37/457	472/12612	8.29604e-06	0.000784094	FLRT3/NRK/EMB/SLITRK3/CPNE5/MAP1B/POSTN/UCHL1/SYT1/NCAM1/CNTNAP1/NEFL/KIF5A/OBSL1/SEMA6C/CHL1/OLFM1/SMO/MATN2/SEMA5B/CDH2/CRMP1/NGFR/NFATC4/DPYSL5/NYAP1/GAP43/NTNG1/SEMA6D/SRCIN1/FGF13/CTNNA2/ETV1/LOC102287707/LOC102282310/NLGN1/EFNB3	FLRT3/NRK/EMB/SLITRK3/CPNE5/MAP1B/POSTN/UCHL1/SYT1/NCAM1/CNTNAP1/NEFL/KIF5A/OBSL1/SEMA6C/CHL1/Olfm1/SMO/MATN2/SEMA5B/CDH2/CRMP1/NGFR/NFATC4/DPYSL5/NYAP1/GAP43/NTNG1/SEMA6D/Srcin1/Fgf13/CTNNA2/ETV1/RIMS2/NDN/Nlgn1/EFNB3	37	0		37	FLRT3/NRK/EMB/SLITRK3/CPNE5/MAP1B/POSTN/UCHL1/SYT1/NCAM1/CNTNAP1/NEFL/KIF5A/OBSL1/SEMA6C/CHL1/OLFM1/SMO/MATN2/SEMA5B/CDH2/CRMP1/NGFR/NFATC4/DPYSL5/NYAP1/GAP43/NTNG1/SEMA6D/SRCIN1/FGF13/CTNNA2/ETV1/LOC102287707/LOC102282310/NLGN1/EFNB3
BP	GO:0060485	mesenchyme development	19/457	166/12612	9.03003e-06	0.000829759	EDNRB/EDNRA/ACTA2/LOXL2/ANXA6/TGFB3/SOX10/IL1B/SEMA6C/GLIPR2/OLFM1/SMO/SEMA5B/EPHA3/COL1A1/TWIST1/TCF21/SEMA6D/WNT10A	EDNRB/EDNRA/ACTA2/LOXL2/ANXA6/TGFB3/SOX10/IL1B/SEMA6C/GLIPR2/Olfm1/SMO/SEMA5B/Epha3/COL1A1/Twist1/TCF21/SEMA6D/Wnt10a	19	1	IL1B	18	EDNRB/EDNRA/ACTA2/LOXL2/ANXA6/TGFB3/SOX10/SEMA6C/GLIPR2/OLFM1/SMO/SEMA5B/EPHA3/COL1A1/TWIST1/TCF21/SEMA6D/WNT10A
BP	GO:1904659	glucose transmembrane transport	11/457	62/12612	1.19839e-05	0.00107143	EDNRA/RARRES2/C1QTNF2/ADIPOQ/TUSC5/C3/IL1B/IGF1/RNASEL/CLIP3/SLC2A10	EDNRA/RARRES2/C1QTNF2/ADIPOQ/Trarg1/C3/IL1B/IGF1/RNASEL/CLIP3/SLC2A10	11	3	C3/IL1B/RNASEL	8	EDNRA/RARRES2/C1QTNF2/ADIPOQ/TUSC5/IGF1/CLIP3/SLC2A10
BP	GO:0001944	vasculature development	36/457	464/12612	1.38163e-05	0.001179	CXCL8/RSPO3/EDNRA/COL5A1/ESM1/ACTA2/ZC3H12A/RHOJ/LOXL2/ADGRA2/SOCS3/SFRP1/ADGRB2/LOX/LOC102269673/COL4A1/SRPX2/IL1B/RECK/SPARC/SMO/COL8A1/CDH2/NGFR/NFATC4/CREB3L1/COL1A1/COL1A2/ADAMTS6/LECT1/MEOX2/TCF21/DCN/SCG2/GPC3/ANGPT4	CXCL8/RSPO3/EDNRA/COL5A1/ESM1/ACTA2/ZC3H12A/RHOJ/LOXL2/ADGRA2/SOCS3/SFRP1/ADGRB2/LOX/SERPINB7/COL4A1/SRPX2/IL1B/RECK/SPARC/SMO/COL8A1/CDH2/NGFR/NFATC4/CREB3L1/COL1A1/COL1A2/ADAMTS6/CNMD/MEOX2/TCF21/DCN/SCG2/GPC3/ANGPT4	36	7	CXCL8/ESM1/ZC3H12A/SOCS3/SFRP1/LOC102269673/IL1B	29	RSPO3/EDNRA/COL5A1/ACTA2/RHOJ/LOXL2/ADGRA2/ADGRB2/LOX/COL4A1/SRPX2/RECK/SPARC/SMO/COL8A1/CDH2/NGFR/NFATC4/CREB3L1/COL1A1/COL1A2/ADAMTS6/LECT1/MEOX2/TCF21/DCN/SCG2/GPC3/ANGPT4
BP	GO:0120039	plasma membrane bounded cell projection morphogenesis	37/457	483/12612	1.38999e-05	0.001179	FLRT3/NRK/EMB/SLITRK3/CPNE5/MAP1B/POSTN/UCHL1/SYT1/NCAM1/CNTNAP1/NEFL/KIF5A/OBSL1/SEMA6C/CHL1/OLFM1/SMO/MATN2/SEMA5B/CDH2/CRMP1/NGFR/NFATC4/DPYSL5/NYAP1/GAP43/NTNG1/SEMA6D/SRCIN1/FGF13/CTNNA2/ETV1/LOC102287707/LOC102282310/NLGN1/EFNB3	FLRT3/NRK/EMB/SLITRK3/CPNE5/MAP1B/POSTN/UCHL1/SYT1/NCAM1/CNTNAP1/NEFL/KIF5A/OBSL1/SEMA6C/CHL1/Olfm1/SMO/MATN2/SEMA5B/CDH2/CRMP1/NGFR/NFATC4/DPYSL5/NYAP1/GAP43/NTNG1/SEMA6D/Srcin1/Fgf13/CTNNA2/ETV1/RIMS2/NDN/Nlgn1/EFNB3	37	0		37	FLRT3/NRK/EMB/SLITRK3/CPNE5/MAP1B/POSTN/UCHL1/SYT1/NCAM1/CNTNAP1/NEFL/KIF5A/OBSL1/SEMA6C/CHL1/OLFM1/SMO/MATN2/SEMA5B/CDH2/CRMP1/NGFR/NFATC4/DPYSL5/NYAP1/GAP43/NTNG1/SEMA6D/SRCIN1/FGF13/CTNNA2/ETV1/LOC102287707/LOC102282310/NLGN1/EFNB3
BP	GO:0048858	cell projection morphogenesis	37/457	484/12612	1.45523e-05	0.00120348	FLRT3/NRK/EMB/SLITRK3/CPNE5/MAP1B/POSTN/UCHL1/SYT1/NCAM1/CNTNAP1/NEFL/KIF5A/OBSL1/SEMA6C/CHL1/OLFM1/SMO/MATN2/SEMA5B/CDH2/CRMP1/NGFR/NFATC4/DPYSL5/NYAP1/GAP43/NTNG1/SEMA6D/SRCIN1/FGF13/CTNNA2/ETV1/LOC102287707/LOC102282310/NLGN1/EFNB3	FLRT3/NRK/EMB/SLITRK3/CPNE5/MAP1B/POSTN/UCHL1/SYT1/NCAM1/CNTNAP1/NEFL/KIF5A/OBSL1/SEMA6C/CHL1/Olfm1/SMO/MATN2/SEMA5B/CDH2/CRMP1/NGFR/NFATC4/DPYSL5/NYAP1/GAP43/NTNG1/SEMA6D/Srcin1/Fgf13/CTNNA2/ETV1/RIMS2/NDN/Nlgn1/EFNB3	37	0		37	FLRT3/NRK/EMB/SLITRK3/CPNE5/MAP1B/POSTN/UCHL1/SYT1/NCAM1/CNTNAP1/NEFL/KIF5A/OBSL1/SEMA6C/CHL1/OLFM1/SMO/MATN2/SEMA5B/CDH2/CRMP1/NGFR/NFATC4/DPYSL5/NYAP1/GAP43/NTNG1/SEMA6D/SRCIN1/FGF13/CTNNA2/ETV1/LOC102287707/LOC102282310/NLGN1/EFNB3
BP	GO:0070208	protein heterotrimerization	6/457	17/12612	1.9286e-05	0.00155605	C1QTNF2/ADIPOQ/COL6A1/COL6A2/COL1A1/COL1A2	C1QTNF2/ADIPOQ/COL6A1/Col6a2/COL1A1/COL1A2	6	0		6	C1QTNF2/ADIPOQ/COL6A1/COL6A2/COL1A1/COL1A2
BP	GO:0072358	cardiovascular system development	36/457	474/12612	2.19125e-05	0.00172587	CXCL8/RSPO3/EDNRA/COL5A1/ESM1/ACTA2/ZC3H12A/RHOJ/LOXL2/ADGRA2/SOCS3/SFRP1/ADGRB2/LOX/LOC102269673/COL4A1/SRPX2/IL1B/RECK/SPARC/SMO/COL8A1/CDH2/NGFR/NFATC4/CREB3L1/COL1A1/COL1A2/ADAMTS6/LECT1/MEOX2/TCF21/DCN/SCG2/GPC3/ANGPT4	CXCL8/RSPO3/EDNRA/COL5A1/ESM1/ACTA2/ZC3H12A/RHOJ/LOXL2/ADGRA2/SOCS3/SFRP1/ADGRB2/LOX/SERPINB7/COL4A1/SRPX2/IL1B/RECK/SPARC/SMO/COL8A1/CDH2/NGFR/NFATC4/CREB3L1/COL1A1/COL1A2/ADAMTS6/CNMD/MEOX2/TCF21/DCN/SCG2/GPC3/ANGPT4	36	7	CXCL8/ESM1/ZC3H12A/SOCS3/SFRP1/LOC102269673/IL1B	29	RSPO3/EDNRA/COL5A1/ACTA2/RHOJ/LOXL2/ADGRA2/ADGRB2/LOX/COL4A1/SRPX2/RECK/SPARC/SMO/COL8A1/CDH2/NGFR/NFATC4/CREB3L1/COL1A1/COL1A2/ADAMTS6/LECT1/MEOX2/TCF21/DCN/SCG2/GPC3/ANGPT4
BP	GO:0098742	cell-cell adhesion via plasma-membrane adhesion molecules	21/457	211/12612	2.69444e-05	0.00207284	FLRT3/EMB/SLITRK3/ADIPOQ/FAT4/NCAM1/TENM1/DSC1/FAT3/CDH2/MPZ/LOC102273237/CDH26/PCDH20/NTNG1/CLSTN2/CLSTN3/CDH19/LOC102280419/LOC102268798/NLGN1	FLRT3/EMB/SLITRK3/ADIPOQ/FAT4/NCAM1/TENM1/DSC1/FAT3/CDH2/MPZ/PCDH9/CDH26/PCDH20/NTNG1/CLSTN2/CLSTN3/CDH19/PCDHGB2/PCDH9/Nlgn1	21	1	DSC1	20	FLRT3/EMB/SLITRK3/ADIPOQ/FAT4/NCAM1/TENM1/FAT3/CDH2/MPZ/LOC102273237/CDH26/PCDH20/NTNG1/CLSTN2/CLSTN3/CDH19/LOC102280419/LOC102268798/NLGN1
BP	GO:0031214	biomineral tissue development	13/457	94/12612	3.24223e-05	0.00243757	FBN2/GPM6B/SPP1/ANXA6/CLEC3B/OSR2/TGFB3/PTN/COL1A1/ASPN/TWIST1/TMEM119/WNT6	FBN2/Gpm6b/SPP1/ANXA6/CLEC3B/OSR2/TGFB3/PTN/COL1A1/ASPN/Twist1/TMEM119/WNT6	13	0		13	FBN2/GPM6B/SPP1/ANXA6/CLEC3B/OSR2/TGFB3/PTN/COL1A1/ASPN/TWIST1/TMEM119/WNT6
BP	GO:0072006	nephron development	12/457	82/12612	3.66923e-05	0.00266319	AGTR2/ACTA2/ADIPOQ/FAT4/LOC102269673/SMO/PLCE1/TCF21/NID1/WNT6/GPC3/NPNT	AGTR2/ACTA2/ADIPOQ/FAT4/SERPINB7/SMO/PLCE1/TCF21/NID1/WNT6/GPC3/NPNT	12	1	LOC102269673	11	AGTR2/ACTA2/ADIPOQ/FAT4/SMO/PLCE1/TCF21/NID1/WNT6/GPC3/NPNT
BP	GO:0010718	positive regulation of epithelial to mesenchymal transition	7/457	27/12612	3.70334e-05	0.00266319	LOXL2/TGFB3/IL1B/GLIPR2/OLFM1/COL1A1/TWIST1	LOXL2/TGFB3/IL1B/GLIPR2/Olfm1/COL1A1/Twist1	7	1	IL1B	6	LOXL2/TGFB3/GLIPR2/OLFM1/COL1A1/TWIST1
BP	GO:0050433	regulation of catecholamine secretion	7/457	28/12612	4.785e-05	0.00336783	AGTR2/SYT1/SYT9/SNCA/SNCG/CARTPT/VIP	AGTR2/SYT1/SYT9/SNCA/SNCG/CARTPT/VIP	7	0		7	AGTR2/SYT1/SYT9/SNCA/SNCG/CARTPT/VIP
BP	GO:0008643	carbohydrate transport	13/457	98/12612	5.07108e-05	0.00349482	EDNRA/RARRES2/C1QTNF2/ADIPOQ/TUSC5/SLC23A1/C3/IL1B/SLC5A9/IGF1/RNASEL/CLIP3/SLC2A10	EDNRA/RARRES2/C1QTNF2/ADIPOQ/Trarg1/SLC23A1/C3/IL1B/SLC5A9/IGF1/RNASEL/CLIP3/SLC2A10	13	5	SLC23A1/C3/IL1B/SLC5A9/RNASEL	8	EDNRA/RARRES2/C1QTNF2/ADIPOQ/TUSC5/IGF1/CLIP3/SLC2A10
BP	GO:0010828	positive regulation of glucose transmembrane transport	7/457	29/12612	6.11243e-05	0.00396469	RARRES2/C1QTNF2/ADIPOQ/C3/IGF1/RNASEL/CLIP3	RARRES2/C1QTNF2/ADIPOQ/C3/IGF1/RNASEL/CLIP3	7	2	C3/RNASEL	5	RARRES2/C1QTNF2/ADIPOQ/IGF1/CLIP3
BP	GO:0032835	glomerulus development	7/457	29/12612	6.11243e-05	0.00396469	AGTR2/ACTA2/ADIPOQ/LOC102269673/PLCE1/TCF21/NID1	AGTR2/ACTA2/ADIPOQ/SERPINB7/PLCE1/TCF21/NID1	7	1	LOC102269673	6	AGTR2/ACTA2/ADIPOQ/PLCE1/TCF21/NID1
BP	GO:0050432	catecholamine secretion	7/457	29/12612	6.11243e-05	0.00396469	AGTR2/SYT1/SYT9/SNCA/SNCG/CARTPT/VIP	AGTR2/SYT1/SYT9/SNCA/SNCG/CARTPT/VIP	7	0		7	AGTR2/SYT1/SYT9/SNCA/SNCG/CARTPT/VIP
BP	GO:0061564	axon development	28/457	347/12612	6.41454e-05	0.00408064	FLRT3/EMB/SLITRK3/MAP1B/UCHL1/NCAM1/NEFL/KIF5A/SEMA6C/CHL1/OLFM1/SMO/MATN2/SEMA5B/EPHA3/CDH2/CRMP1/NGFR/DPYSL5/GAP43/NTNG1/SEMA6D/FGF13/PLP1/CTNNA2/ETV1/LOC102282310/EFNB3	FLRT3/EMB/SLITRK3/MAP1B/UCHL1/NCAM1/NEFL/KIF5A/SEMA6C/CHL1/Olfm1/SMO/MATN2/SEMA5B/Epha3/CDH2/CRMP1/NGFR/DPYSL5/GAP43/NTNG1/SEMA6D/Fgf13/PLP1/CTNNA2/ETV1/NDN/EFNB3	28	0		28	FLRT3/EMB/SLITRK3/MAP1B/UCHL1/NCAM1/NEFL/KIF5A/SEMA6C/CHL1/OLFM1/SMO/MATN2/SEMA5B/EPHA3/CDH2/CRMP1/NGFR/DPYSL5/GAP43/NTNG1/SEMA6D/FGF13/PLP1/CTNNA2/ETV1/LOC102282310/EFNB3
BP	GO:0031589	cell-substrate adhesion	21/457	225/12612	6.94454e-05	0.00433444	THBS3/NID2/LOC102280840/POSTN/EMILIN3/GPM6B/ADAMTS12/SFRP1/COL5A3/EDIL3/CCDC80/LRRC16A/COL8A1/EPHA3/VIT/COL1A1/ECM2/SRCIN1/NID1/RADIL/NPNT	THBS3/NID2/ITGBL1/POSTN/EMILIN3/Gpm6b/ADAMTS12/SFRP1/COL5A3/EDIL3/CCDC80/CARMIL1/COL8A1/Epha3/VIT/COL1A1/ECM2/Srcin1/NID1/RADIL/NPNT	21	2	SFRP1/LRRC16A	19	THBS3/NID2/LOC102280840/POSTN/EMILIN3/GPM6B/ADAMTS12/COL5A3/EDIL3/CCDC80/COL8A1/EPHA3/VIT/COL1A1/ECM2/SRCIN1/NID1/RADIL/NPNT
BP	GO:0035265	organ growth	13/457	103/12612	8.57014e-05	0.00525	LOC102268113/LOC102270201/COL14A1/THBS3/AGTR2/COL21A1/ANXA6/COL6A1/COL6A2/SMO/MATN2/VIT/HLX	COL6A3/COL14A1/COL14A1/THBS3/AGTR2/COL21A1/ANXA6/COL6A1/Col6a2/SMO/MATN2/VIT/HLX	13	0		13	LOC102268113/LOC102270201/COL14A1/THBS3/AGTR2/COL21A1/ANXA6/COL6A1/COL6A2/SMO/MATN2/VIT/HLX
BP	GO:0010827	regulation of glucose transmembrane transport	9/457	52/12612	9.1465e-05	0.00550121	EDNRA/RARRES2/C1QTNF2/ADIPOQ/C3/IL1B/IGF1/RNASEL/CLIP3	EDNRA/RARRES2/C1QTNF2/ADIPOQ/C3/IL1B/IGF1/RNASEL/CLIP3	9	3	C3/IL1B/RNASEL	6	EDNRA/RARRES2/C1QTNF2/ADIPOQ/IGF1/CLIP3
BP	GO:0007409	axonogenesis	26/457	318/12612	9.41072e-05	0.00555905	FLRT3/EMB/SLITRK3/MAP1B/UCHL1/NCAM1/NEFL/KIF5A/SEMA6C/CHL1/OLFM1/SMO/MATN2/SEMA5B/CDH2/CRMP1/NGFR/DPYSL5/GAP43/NTNG1/SEMA6D/FGF13/CTNNA2/ETV1/LOC102282310/EFNB3	FLRT3/EMB/SLITRK3/MAP1B/UCHL1/NCAM1/NEFL/KIF5A/SEMA6C/CHL1/Olfm1/SMO/MATN2/SEMA5B/CDH2/CRMP1/NGFR/DPYSL5/GAP43/NTNG1/SEMA6D/Fgf13/CTNNA2/ETV1/NDN/EFNB3	26	0		26	FLRT3/EMB/SLITRK3/MAP1B/UCHL1/NCAM1/NEFL/KIF5A/SEMA6C/CHL1/OLFM1/SMO/MATN2/SEMA5B/CDH2/CRMP1/NGFR/DPYSL5/GAP43/NTNG1/SEMA6D/FGF13/CTNNA2/ETV1/LOC102282310/EFNB3
BP	GO:0014033	neural crest cell differentiation	10/457	65/12612	0.000105863	0.00614376	EDNRB/EDNRA/ANXA6/SOX10/SEMA6C/SMO/SEMA5B/TWIST1/SEMA6D/WNT10A	EDNRB/EDNRA/ANXA6/SOX10/SEMA6C/SMO/SEMA5B/Twist1/SEMA6D/Wnt10a	10	0		10	EDNRB/EDNRA/ANXA6/SOX10/SEMA6C/SMO/SEMA5B/TWIST1/SEMA6D/WNT10A
BP	GO:0048667	cell morphogenesis involved in neuron differentiation	31/457	417/12612	0.000121442	0.00692641	FLRT3/EMB/SLITRK3/MAP1B/SLC1A3/UCHL1/NCAM1/NEFL/KIF5A/OBSL1/SEMA6C/CHL1/OLFM1/SMO/MATN2/SEMA5B/CDH2/CRMP1/NGFR/NFATC4/DPYSL5/GAP43/NTNG1/SEMA6D/SRCIN1/FGF13/CTNNA2/ETV1/LOC102282310/NLGN1/EFNB3	FLRT3/EMB/SLITRK3/MAP1B/SLC1A3/UCHL1/NCAM1/NEFL/KIF5A/OBSL1/SEMA6C/CHL1/Olfm1/SMO/MATN2/SEMA5B/CDH2/CRMP1/NGFR/NFATC4/DPYSL5/GAP43/NTNG1/SEMA6D/Srcin1/Fgf13/CTNNA2/ETV1/NDN/Nlgn1/EFNB3	31	0		31	FLRT3/EMB/SLITRK3/MAP1B/SLC1A3/UCHL1/NCAM1/NEFL/KIF5A/OBSL1/SEMA6C/CHL1/OLFM1/SMO/MATN2/SEMA5B/CDH2/CRMP1/NGFR/NFATC4/DPYSL5/GAP43/NTNG1/SEMA6D/SRCIN1/FGF13/CTNNA2/ETV1/LOC102282310/NLGN1/EFNB3
BP	GO:0001755	neural crest cell migration	8/457	43/12612	0.000132625	0.00731204	EDNRB/ANXA6/SOX10/SEMA6C/SMO/SEMA5B/TWIST1/SEMA6D	EDNRB/ANXA6/SOX10/SEMA6C/SMO/SEMA5B/Twist1/SEMA6D	8	0		8	EDNRB/ANXA6/SOX10/SEMA6C/SMO/SEMA5B/TWIST1/SEMA6D
BP	GO:0051952	regulation of amine transport	8/457	43/12612	0.000132625	0.00731204	AGTR2/SYT1/IL1B/SYT9/SNCA/SNCG/CARTPT/VIP	AGTR2/SYT1/IL1B/SYT9/SNCA/SNCG/CARTPT/VIP	8	1	IL1B	7	AGTR2/SYT1/SYT9/SNCA/SNCG/CARTPT/VIP
BP	GO:0055123	digestive system development	10/457	71/12612	0.000224949	0.0121989	CXCL8/EDNRB/RARRES2/FAT4/TIGAR/SMO/IGF2/SFRP5/HLX/TCF21	CXCL8/EDNRB/RARRES2/FAT4/TIGAR/SMO/IGF2/SFRP5/HLX/TCF21	10	2	CXCL8/TIGAR	8	EDNRB/RARRES2/FAT4/SMO/IGF2/SFRP5/HLX/TCF21
BP	GO:0015837	amine transport	8/457	47/12612	0.000253329	0.0135163	AGTR2/SYT1/IL1B/SYT9/SNCA/SNCG/CARTPT/VIP	AGTR2/SYT1/IL1B/SYT9/SNCA/SNCG/CARTPT/VIP	8	1	IL1B	7	AGTR2/SYT1/SYT9/SNCA/SNCG/CARTPT/VIP
BP	GO:0043588	skin development	16/457	162/12612	0.00026317	0.0138185	COL5A1/SOSTDC1/COL5A2/FRAS1/TGM3/FST/COL5A3/ADAMTS2/SMO/COL1A1/COL1A2/KRT24/RYR1/CERS3/LIPK/WNT10A	COL5A1/SOSTDC1/COL5A2/FRAS1/TGM3/FST/COL5A3/ADAMTS2/SMO/COL1A1/COL1A2/KRT24/RYR1/CERS3/LIPK/Wnt10a	16	3	TGM3/CERS3/LIPK	13	COL5A1/SOSTDC1/COL5A2/FRAS1/FST/COL5A3/ADAMTS2/SMO/COL1A1/COL1A2/KRT24/RYR1/WNT10A
BP	GO:0040008	regulation of growth	30/457	417/12612	0.000275337	0.0141885	NRK/IGFBP6/ESM1/AGTR2/CPNE5/MAP1B/RERG/HEPACAM/SYT1/PAPPA2/SOCS3/SEMA6C/OLFM1/SMO/SEMA5B/PLCE1/IGF2/LTBP4/FHL1/HLX/GAP43/OSM/SEMA6D/KAZALD1/CLSTN3/FGF13/IGFBP2/LOC102287707/LOC102282310/PRDM11	NRK/IGFBP6/ESM1/AGTR2/CPNE5/MAP1B/RERG/HEPACAM/SYT1/PAPPA2/SOCS3/SEMA6C/Olfm1/SMO/SEMA5B/PLCE1/IGF2/LTBP4/FHL1/HLX/GAP43/OSM/SEMA6D/KAZALD1/CLSTN3/Fgf13/IGFBP2/RIMS2/NDN/PRDM11	30	4	ESM1/HEPACAM/SOCS3/OSM	26	NRK/IGFBP6/AGTR2/CPNE5/MAP1B/RERG/SYT1/PAPPA2/SEMA6C/OLFM1/SMO/SEMA5B/PLCE1/IGF2/LTBP4/FHL1/HLX/GAP43/SEMA6D/KAZALD1/CLSTN3/FGF13/IGFBP2/LOC102287707/LOC102282310/PRDM11
BP	GO:0014032	neural crest cell development	9/457	60/12612	0.00028441	0.0141885	EDNRB/EDNRA/ANXA6/SOX10/SEMA6C/SMO/SEMA5B/TWIST1/SEMA6D	EDNRB/EDNRA/ANXA6/SOX10/SEMA6C/SMO/SEMA5B/Twist1/SEMA6D	9	0		9	EDNRB/EDNRA/ANXA6/SOX10/SEMA6C/SMO/SEMA5B/TWIST1/SEMA6D
BP	GO:0015844	monoamine transport	8/457	48/12612	0.000294512	0.0141885	AGTR2/GPM6B/SYT1/SYT9/SNCA/SNCG/CARTPT/VIP	AGTR2/Gpm6b/SYT1/SYT9/SNCA/SNCG/CARTPT/VIP	8	0		8	AGTR2/GPM6B/SYT1/SYT9/SNCA/SNCG/CARTPT/VIP
BP	GO:0022010	central nervous system myelination	4/457	10/12612	0.00030024	0.0141885	CNTNAP1/MYRF/SOX10/PLP1	CNTNAP1/MYRF/SOX10/PLP1	4	0		4	CNTNAP1/MYRF/SOX10/PLP1
BP	GO:0032291	axon ensheathment in central nervous system	4/457	10/12612	0.00030024	0.0141885	CNTNAP1/MYRF/SOX10/PLP1	CNTNAP1/MYRF/SOX10/PLP1	4	0		4	CNTNAP1/MYRF/SOX10/PLP1
BP	GO:0071605	monocyte chemotactic protein-1 production	4/457	10/12612	0.00030024	0.0141885	C1QTNF3/ADIPOQ/IL1B/TWIST1	C1QTNF3/ADIPOQ/IL1B/Twist1	4	1	IL1B	3	C1QTNF3/ADIPOQ/TWIST1
BP	GO:0071637	regulation of monocyte chemotactic protein-1 production	4/457	10/12612	0.00030024	0.0141885	C1QTNF3/ADIPOQ/IL1B/TWIST1	C1QTNF3/ADIPOQ/IL1B/Twist1	4	1	IL1B	3	C1QTNF3/ADIPOQ/TWIST1
BP	GO:0014031	mesenchymal cell development	9/457	61/12612	0.00032313	0.0150551	EDNRB/EDNRA/ANXA6/SOX10/SEMA6C/SMO/SEMA5B/TWIST1/SEMA6D	EDNRB/EDNRA/ANXA6/SOX10/SEMA6C/SMO/SEMA5B/Twist1/SEMA6D	9	0		9	EDNRB/EDNRA/ANXA6/SOX10/SEMA6C/SMO/SEMA5B/TWIST1/SEMA6D
BP	GO:0048514	blood vessel morphogenesis	28/457	383/12612	0.000338074	0.0155326	CXCL8/RSPO3/EDNRA/ESM1/ZC3H12A/RHOJ/LOXL2/ADGRA2/SFRP1/ADGRB2/LOX/COL4A1/SRPX2/IL1B/RECK/SPARC/SMO/COL8A1/CDH2/NGFR/NFATC4/CREB3L1/LECT1/MEOX2/TCF21/DCN/SCG2/ANGPT4	CXCL8/RSPO3/EDNRA/ESM1/ZC3H12A/RHOJ/LOXL2/ADGRA2/SFRP1/ADGRB2/LOX/COL4A1/SRPX2/IL1B/RECK/SPARC/SMO/COL8A1/CDH2/NGFR/NFATC4/CREB3L1/CNMD/MEOX2/TCF21/DCN/SCG2/ANGPT4	28	5	CXCL8/ESM1/ZC3H12A/SFRP1/IL1B	23	RSPO3/EDNRA/RHOJ/LOXL2/ADGRA2/ADGRB2/LOX/COL4A1/SRPX2/RECK/SPARC/SMO/COL8A1/CDH2/NGFR/NFATC4/CREB3L1/LECT1/MEOX2/TCF21/DCN/SCG2/ANGPT4
BP	GO:0001525	angiogenesis	25/457	327/12612	0.000359611	0.0160756	CXCL8/RSPO3/EDNRA/ESM1/ZC3H12A/RHOJ/LOXL2/ADGRA2/SFRP1/ADGRB2/COL4A1/SRPX2/IL1B/RECK/SPARC/COL8A1/NGFR/NFATC4/CREB3L1/LECT1/MEOX2/TCF21/DCN/SCG2/ANGPT4	CXCL8/RSPO3/EDNRA/ESM1/ZC3H12A/RHOJ/LOXL2/ADGRA2/SFRP1/ADGRB2/COL4A1/SRPX2/IL1B/RECK/SPARC/COL8A1/NGFR/NFATC4/CREB3L1/CNMD/MEOX2/TCF21/DCN/SCG2/ANGPT4	25	5	CXCL8/ESM1/ZC3H12A/SFRP1/IL1B	20	RSPO3/EDNRA/RHOJ/LOXL2/ADGRA2/ADGRB2/COL4A1/SRPX2/RECK/SPARC/COL8A1/NGFR/NFATC4/CREB3L1/LECT1/MEOX2/TCF21/DCN/SCG2/ANGPT4
BP	GO:0009617	response to bacterium	25/457	327/12612	0.000359611	0.0160756	LOC102281707/CXCL8/IFNAR1/LOC102282753/SSC5D/RARRES2/LPL/ZC3H12A/ADIPOQ/LOC102271974/CD274/LOC102268679/SCN7A/CCDC80/LOC102269246/IL1B/CA3/EPHA3/ADAMTS5/LOC102264699/SNCA/TMEM255A/UPK1B/BPIFA1/TMEM229B	LBP/CXCL8/IFNAR1/RNASE7/SSC5D/RARRES2/LPL/ZC3H12A/ADIPOQ/-/CD274/CXCL6/SCN7A/CCDC80/-/IL1B/CA3/Epha3/ADAMTS5/DEFB103A/SNCA/TMEM255A/UPK1B/BPIFA1/TMEM229B	25	12	LOC102281707/CXCL8/IFNAR1/LOC102282753/ZC3H12A/LOC102271974/CD274/LOC102268679/LOC102269246/IL1B/LOC102264699/BPIFA1	13	SSC5D/RARRES2/LPL/ADIPOQ/SCN7A/CCDC80/CA3/EPHA3/ADAMTS5/SNCA/TMEM255A/UPK1B/TMEM229B
BP	GO:0048864	stem cell development	9/457	62/12612	0.000366104	0.0161476	EDNRB/EDNRA/ANXA6/SOX10/SEMA6C/SMO/SEMA5B/TWIST1/SEMA6D	EDNRB/EDNRA/ANXA6/SOX10/SEMA6C/SMO/SEMA5B/Twist1/SEMA6D	9	0		9	EDNRB/EDNRA/ANXA6/SOX10/SEMA6C/SMO/SEMA5B/TWIST1/SEMA6D
BP	GO:0002009	morphogenesis of an epithelium	24/457	309/12612	0.000373205	0.0162442	FLRT3/ALDH1A3/FREM2/EDNRA/COL5A1/SOSTDC1/AGTR2/FRAS1/ADAMTS12/CC2D2A/SOCS3/FAT4/ANKRD6/COL4A1/SOX10/SMO/LOC102268790/NFATC4/TWIST1/TCF21/WNT6/GPC3/NPNT/WNT10A	FLRT3/Aldh1a3/FREM2/EDNRA/COL5A1/SOSTDC1/AGTR2/FRAS1/ADAMTS12/CC2D2A/SOCS3/FAT4/ANKRD6/COL4A1/SOX10/SMO/HHIP/NFATC4/Twist1/TCF21/WNT6/GPC3/NPNT/Wnt10a	24	2	ALDH1A3/SOCS3	22	FLRT3/FREM2/EDNRA/COL5A1/SOSTDC1/AGTR2/FRAS1/ADAMTS12/CC2D2A/FAT4/ANKRD6/COL4A1/SOX10/SMO/LOC102268790/NFATC4/TWIST1/TCF21/WNT6/GPC3/NPNT/WNT10A
BP	GO:0001558	regulation of cell growth	21/457	255/12612	0.000396707	0.0170429	IGFBP6/ESM1/AGTR2/CPNE5/MAP1B/RERG/SYT1/PAPPA2/SEMA6C/OLFM1/SEMA5B/PLCE1/LTBP4/FHL1/SEMA6D/KAZALD1/CLSTN3/FGF13/IGFBP2/LOC102287707/PRDM11	IGFBP6/ESM1/AGTR2/CPNE5/MAP1B/RERG/SYT1/PAPPA2/SEMA6C/Olfm1/SEMA5B/PLCE1/LTBP4/FHL1/SEMA6D/KAZALD1/CLSTN3/Fgf13/IGFBP2/RIMS2/PRDM11	21	1	ESM1	20	IGFBP6/AGTR2/CPNE5/MAP1B/RERG/SYT1/PAPPA2/SEMA6C/OLFM1/SEMA5B/PLCE1/LTBP4/FHL1/SEMA6D/KAZALD1/CLSTN3/FGF13/IGFBP2/LOC102287707/PRDM11
BP	GO:0006954	inflammatory response	29/457	407/12612	0.000406669	0.0171058	LOC102281707/KNG1/LOC102273688/CXCL8/LTB4R/C1QTNF3/AGTR2/PTGS2/RARRES2/ZC3H12A/ADIPOQ/ADAMTS12/NFKBIZ/LOC102271974/SOCS3/TRIL/LOC102268679/C3/LOC102269246/IL1B/EPHA3/LOC102267504/NFATC4/PTGER1/SNCA/GPRC5B/PLP1/LOC102282962/LOC102273962	LBP/KNG1/CD5L/CXCL8/LTB4R/C1QTNF3/AGTR2/PTGS2/RARRES2/ZC3H12A/ADIPOQ/ADAMTS12/NFKBIZ/-/SOCS3/TRIL/CXCL6/C3/-/IL1B/Epha3/SAA1/NFATC4/PTGER1/SNCA/GPRC5B/PLP1/APOL2/SCN9A	29	16	LOC102281707/KNG1/LOC102273688/CXCL8/LTB4R/PTGS2/ZC3H12A/NFKBIZ/LOC102271974/SOCS3/LOC102268679/C3/LOC102269246/IL1B/LOC102267504/LOC102282962	13	C1QTNF3/AGTR2/RARRES2/ADIPOQ/ADAMTS12/TRIL/EPHA3/NFATC4/PTGER1/SNCA/GPRC5B/PLP1/LOC102273962
BP	GO:0016049	cell growth	24/457	311/12612	0.000409957	0.0171058	FLRT3/IGFBP6/ESM1/AGTR2/CPNE5/MAP1B/RERG/POSTN/SYT1/PAPPA2/SEMA6C/OLFM1/SEMA5B/PLCE1/LTBP4/FHL1/SEMA6D/KAZALD1/CLSTN3/FGF13/IGFBP2/LOC102287707/LOC102282310/PRDM11	FLRT3/IGFBP6/ESM1/AGTR2/CPNE5/MAP1B/RERG/POSTN/SYT1/PAPPA2/SEMA6C/Olfm1/SEMA5B/PLCE1/LTBP4/FHL1/SEMA6D/KAZALD1/CLSTN3/Fgf13/IGFBP2/RIMS2/NDN/PRDM11	24	1	ESM1	23	FLRT3/IGFBP6/AGTR2/CPNE5/MAP1B/RERG/POSTN/SYT1/PAPPA2/SEMA6C/OLFM1/SEMA5B/PLCE1/LTBP4/FHL1/SEMA6D/KAZALD1/CLSTN3/FGF13/IGFBP2/LOC102287707/LOC102282310/PRDM11
BP	GO:0048565	digestive tract development	9/457	63/12612	0.000413683	0.0171058	CXCL8/EDNRB/RARRES2/FAT4/TIGAR/SMO/SFRP5/HLX/TCF21	CXCL8/EDNRB/RARRES2/FAT4/TIGAR/SMO/SFRP5/HLX/TCF21	9	2	CXCL8/TIGAR	7	EDNRB/RARRES2/FAT4/SMO/SFRP5/HLX/TCF21
BP	GO:0051937	catecholamine transport	7/457	39/12612	0.00044037	0.0178376	AGTR2/SYT1/SYT9/SNCA/SNCG/CARTPT/VIP	AGTR2/SYT1/SYT9/SNCA/SNCG/CARTPT/VIP	7	0		7	AGTR2/SYT1/SYT9/SNCA/SNCG/CARTPT/VIP
BP	GO:0007156	homophilic cell adhesion via plasma membrane adhesion molecules	14/457	137/12612	0.000444668	0.0178376	EMB/FAT4/NCAM1/DSC1/FAT3/CDH2/LOC102273237/CDH26/PCDH20/CLSTN2/CLSTN3/CDH19/LOC102280419/LOC102268798	EMB/FAT4/NCAM1/DSC1/FAT3/CDH2/PCDH9/CDH26/PCDH20/CLSTN2/CLSTN3/CDH19/PCDHGB2/PCDH9	14	1	DSC1	13	EMB/FAT4/NCAM1/FAT3/CDH2/LOC102273237/CDH26/PCDH20/CLSTN2/CLSTN3/CDH19/LOC102280419/LOC102268798
BP	GO:0010717	regulation of epithelial to mesenchymal transition	8/457	51/12612	0.00045195	0.0178376	LOXL2/TGFB3/IL1B/GLIPR2/OLFM1/EPHA3/COL1A1/TWIST1	LOXL2/TGFB3/IL1B/GLIPR2/Olfm1/Epha3/COL1A1/Twist1	8	1	IL1B	7	LOXL2/TGFB3/GLIPR2/OLFM1/EPHA3/COL1A1/TWIST1
BP	GO:0048484	enteric nervous system development	4/457	11/12612	0.000458341	0.0178376	EDNRB/EDNRA/SOX10/HLX	EDNRB/EDNRA/SOX10/HLX	4	0		4	EDNRB/EDNRA/SOX10/HLX
BP	GO:1904645	response to amyloid-beta	4/457	11/12612	0.000458341	0.0178376	ATP1A3/CACNA2D1/NGFR/DNM1	ATP1A3/CACNA2D1/NGFR/DNM1	4	0		4	ATP1A3/CACNA2D1/NGFR/DNM1
BP	GO:0007169	transmembrane receptor protein tyrosine kinase signaling pathway	29/457	413/12612	0.000515966	0.0198467	FLRT3/COL4A6/ESM1/AGTR2/RARRES2/ADIPOQ/ADAMTS12/ADGRA2/SOCS3/FAT4/FRK/COL4A1/GFRA1/IL1B/IGF1/EPHA3/PLCE1/NGFR/IGF2/LOC102268790/CREB3L1/COL1A1/SNCA/DCN/DNM1/IGFBP2/LOC102269074/LOC102282310/EFNB3	FLRT3/COL4A6/ESM1/AGTR2/RARRES2/ADIPOQ/ADAMTS12/ADGRA2/SOCS3/FAT4/Frk/COL4A1/Gfra1/IL1B/IGF1/Epha3/PLCE1/NGFR/IGF2/HHIP/CREB3L1/COL1A1/SNCA/DCN/DNM1/IGFBP2/NTRK3/NDN/EFNB3	29	4	ESM1/SOCS3/FRK/IL1B	25	FLRT3/COL4A6/AGTR2/RARRES2/ADIPOQ/ADAMTS12/ADGRA2/FAT4/COL4A1/GFRA1/IGF1/EPHA3/PLCE1/NGFR/IGF2/LOC102268790/CREB3L1/COL1A1/SNCA/DCN/DNM1/IGFBP2/LOC102269074/LOC102282310/EFNB3
BP	GO:0030155	regulation of cell adhesion	30/457	436/12612	0.000580406	0.0220402	TFRC/CXCL8/POSTN/ZC3H12A/EMILIN3/GPM6B/ADIPOQ/NFKBIZ/SFRP1/CD274/EDIL3/CCDC80/LRRC16A/IL1B/LGALS1/JAM2/LAMA4/COL8A1/EPHA3/IGF2/VIT/COL1A1/HLX/ECM2/RND1/SRCIN1/IGFBP2/NID1/EFNB3/NPNT	TFRC/CXCL8/POSTN/ZC3H12A/EMILIN3/Gpm6b/ADIPOQ/NFKBIZ/SFRP1/CD274/EDIL3/CCDC80/CARMIL1/IL1B/LGALS1/JAM2/LAMA4/COL8A1/Epha3/IGF2/VIT/COL1A1/HLX/ECM2/RND1/Srcin1/IGFBP2/NID1/EFNB3/NPNT	30	9	TFRC/CXCL8/ZC3H12A/NFKBIZ/SFRP1/CD274/LRRC16A/IL1B/RND1	21	POSTN/EMILIN3/GPM6B/ADIPOQ/EDIL3/CCDC80/LGALS1/JAM2/LAMA4/COL8A1/EPHA3/IGF2/VIT/COL1A1/HLX/ECM2/SRCIN1/IGFBP2/NID1/EFNB3/NPNT
BP	GO:0006936	muscle contraction	16/457	174/12612	0.000586317	0.0220402	EDNRB/EDNRA/ACTA2/ZC3H12A/ANXA6/TNNT3/SCN7A/OBSL1/TMOD4/CACNA2D1/CACNA1G/PLCE1/LOC102287974/RYR1/NPNT/TMOD2	EDNRB/EDNRA/ACTA2/ZC3H12A/ANXA6/TNNT3/SCN7A/OBSL1/TMOD4/CACNA2D1/CACNA1G/PLCE1/TPCN2/RYR1/NPNT/TMOD2	16	1	ZC3H12A	15	EDNRB/EDNRA/ACTA2/ANXA6/TNNT3/SCN7A/OBSL1/TMOD4/CACNA2D1/CACNA1G/PLCE1/LOC102287974/RYR1/NPNT/TMOD2
BP	GO:0002040	sprouting angiogenesis	10/457	80/12612	0.000600197	0.0223084	RSPO3/ESM1/RHOJ/LOXL2/ADGRA2/SRPX2/RECK/NGFR/CREB3L1/MEOX2	RSPO3/ESM1/RHOJ/LOXL2/ADGRA2/SRPX2/RECK/NGFR/CREB3L1/MEOX2	10	1	ESM1	9	RSPO3/RHOJ/LOXL2/ADGRA2/SRPX2/RECK/NGFR/CREB3L1/MEOX2
BP	GO:0051932	synaptic transmission, GABAergic	6/457	30/12612	0.000619926	0.0224432	GABRA3/LOC102276136/GABRE/GABRA5/CLSTN3/NLGN1	GABRA3/GABRA5/GABRE/GABRA5/CLSTN3/Nlgn1	6	2	LOC102276136/GABRA5	4	GABRA3/GABRE/CLSTN3/NLGN1
BP	GO:1902476	chloride transmembrane transport	6/457	30/12612	0.000619926	0.0224432	GABRA3/SLC1A1/LOC102276136/SLC1A3/GABRE/GABRA5	GABRA3/SLC1A1/GABRA5/SLC1A3/GABRE/GABRA5	6	3	SLC1A1/LOC102276136/GABRA5	3	GABRA3/SLC1A3/GABRE
BP	GO:0001763	morphogenesis of a branching structure	12/457	110/12612	0.000624177	0.0224432	EDNRA/AGTR2/SOCS3/FAT4/COL4A1/IL1B/SMO/LOC102268790/NFATC4/TCF21/WNT6/NPNT	EDNRA/AGTR2/SOCS3/FAT4/COL4A1/IL1B/SMO/HHIP/NFATC4/TCF21/WNT6/NPNT	12	2	SOCS3/IL1B	10	EDNRA/AGTR2/FAT4/COL4A1/SMO/LOC102268790/NFATC4/TCF21/WNT6/NPNT
BP	GO:0007268	chemical synaptic transmission	32/457	480/12612	0.000660401	0.0229056	GABRA3/LOC102276136/SLC1A3/ADIPOQ/SYT1/SLC6A9/GABRE/DBN1/KIF5A/IL1B/CDH2/CACNA1G/NFATC4/GABRA5/SYT9/SYN2/SNCA/RIMBP2/NTNG1/CLSTN2/DNM1/CLSTN3/SV2C/KCND2/LOC102287707/SNCG/NLGN1/EFNB3/SV2B/GRIA4/TMOD2/CARTPT	GABRA3/GABRA5/SLC1A3/ADIPOQ/SYT1/SLC6A9/GABRE/DBN1/KIF5A/IL1B/CDH2/CACNA1G/NFATC4/GABRA5/SYT9/SYN2/SNCA/RIMBP2/NTNG1/CLSTN2/DNM1/CLSTN3/SV2C/KCND2/RIMS2/SNCG/Nlgn1/EFNB3/SV2B/Gria4/TMOD2/CARTPT	32	4	LOC102276136/SLC6A9/IL1B/GABRA5	28	GABRA3/SLC1A3/ADIPOQ/SYT1/GABRE/DBN1/KIF5A/CDH2/CACNA1G/NFATC4/SYT9/SYN2/SNCA/RIMBP2/NTNG1/CLSTN2/DNM1/CLSTN3/SV2C/KCND2/LOC102287707/SNCG/NLGN1/EFNB3/SV2B/GRIA4/TMOD2/CARTPT
BP	GO:0098916	anterograde trans-synaptic signaling	32/457	480/12612	0.000660401	0.0229056	GABRA3/LOC102276136/SLC1A3/ADIPOQ/SYT1/SLC6A9/GABRE/DBN1/KIF5A/IL1B/CDH2/CACNA1G/NFATC4/GABRA5/SYT9/SYN2/SNCA/RIMBP2/NTNG1/CLSTN2/DNM1/CLSTN3/SV2C/KCND2/LOC102287707/SNCG/NLGN1/EFNB3/SV2B/GRIA4/TMOD2/CARTPT	GABRA3/GABRA5/SLC1A3/ADIPOQ/SYT1/SLC6A9/GABRE/DBN1/KIF5A/IL1B/CDH2/CACNA1G/NFATC4/GABRA5/SYT9/SYN2/SNCA/RIMBP2/NTNG1/CLSTN2/DNM1/CLSTN3/SV2C/KCND2/RIMS2/SNCG/Nlgn1/EFNB3/SV2B/Gria4/TMOD2/CARTPT	32	4	LOC102276136/SLC6A9/IL1B/GABRA5	28	GABRA3/SLC1A3/ADIPOQ/SYT1/GABRE/DBN1/KIF5A/CDH2/CACNA1G/NFATC4/SYT9/SYN2/SNCA/RIMBP2/NTNG1/CLSTN2/DNM1/CLSTN3/SV2C/KCND2/LOC102287707/SNCG/NLGN1/EFNB3/SV2B/GRIA4/TMOD2/CARTPT
BP	GO:0015740	C4-dicarboxylate transport	4/457	12/12612	0.000667915	0.0229056	SLC1A1/SLC1A3/LOC106701541/SLC25A13	SLC1A1/SLC1A3/SLC25A13/SLC25A13	4	3	SLC1A1/LOC106701541/SLC25A13	1	SLC1A3
BP	GO:0051965	positive regulation of synapse assembly	8/457	54/12612	0.000671659	0.0229056	FLRT3/SLITRK3/ADGRB2/SRPX2/LRRN1/CLSTN2/CLSTN3/NLGN1	FLRT3/SLITRK3/ADGRB2/SRPX2/LRRN1/CLSTN2/CLSTN3/Nlgn1	8	0		8	FLRT3/SLITRK3/ADGRB2/SRPX2/LRRN1/CLSTN2/CLSTN3/NLGN1
BP	GO:0061333	renal tubule morphogenesis	8/457	54/12612	0.000671659	0.0229056	AGTR2/FAT4/COL4A1/SMO/TCF21/WNT6/GPC3/NPNT	AGTR2/FAT4/COL4A1/SMO/TCF21/WNT6/GPC3/NPNT	8	0		8	AGTR2/FAT4/COL4A1/SMO/TCF21/WNT6/GPC3/NPNT
BP	GO:0061844	antimicrobial humoral immune response mediated by antimicrobial peptide	6/457	31/12612	0.000745497	0.0249101	CXCL8/LOC102282753/LOC102271974/LOC102268679/LOC102269246/BPIFA1	CXCL8/RNASE7/-/CXCL6/-/BPIFA1	6	6	CXCL8/LOC102282753/LOC102271974/LOC102268679/LOC102269246/BPIFA1	0
BP	GO:0070169	positive regulation of biomineral tissue development	6/457	31/12612	0.000745497	0.0249101	FBN2/GPM6B/OSR2/TGFB3/TMEM119/WNT6	FBN2/Gpm6b/OSR2/TGFB3/TMEM119/WNT6	6	0		6	FBN2/GPM6B/OSR2/TGFB3/TMEM119/WNT6
BP	GO:0099537	trans-synaptic signaling	32/457	485/12612	0.000786401	0.0259026	GABRA3/LOC102276136/SLC1A3/ADIPOQ/SYT1/SLC6A9/GABRE/DBN1/KIF5A/IL1B/CDH2/CACNA1G/NFATC4/GABRA5/SYT9/SYN2/SNCA/RIMBP2/NTNG1/CLSTN2/DNM1/CLSTN3/SV2C/KCND2/LOC102287707/SNCG/NLGN1/EFNB3/SV2B/GRIA4/TMOD2/CARTPT	GABRA3/GABRA5/SLC1A3/ADIPOQ/SYT1/SLC6A9/GABRE/DBN1/KIF5A/IL1B/CDH2/CACNA1G/NFATC4/GABRA5/SYT9/SYN2/SNCA/RIMBP2/NTNG1/CLSTN2/DNM1/CLSTN3/SV2C/KCND2/RIMS2/SNCG/Nlgn1/EFNB3/SV2B/Gria4/TMOD2/CARTPT	32	4	LOC102276136/SLC6A9/IL1B/GABRA5	28	GABRA3/SLC1A3/ADIPOQ/SYT1/GABRE/DBN1/KIF5A/CDH2/CACNA1G/NFATC4/SYT9/SYN2/SNCA/RIMBP2/NTNG1/CLSTN2/DNM1/CLSTN3/SV2C/KCND2/LOC102287707/SNCG/NLGN1/EFNB3/SV2B/GRIA4/TMOD2/CARTPT
BP	GO:0001649	osteoblast differentiation	13/457	129/12612	0.000804093	0.0259026	FBN2/BMP3/SPP1/COL6A1/SMOC1/SMO/IGF2/CREB3L1/COL1A1/TWIST1/TMEM119/GDF10/NPNT	FBN2/BMP3/SPP1/COL6A1/SMOC1/SMO/IGF2/CREB3L1/COL1A1/Twist1/TMEM119/GDF10/NPNT	13	0		13	FBN2/BMP3/SPP1/COL6A1/SMOC1/SMO/IGF2/CREB3L1/COL1A1/TWIST1/TMEM119/GDF10/NPNT
BP	GO:0019730	antimicrobial humoral response	7/457	43/12612	0.000814349	0.0259026	CXCL8/LOC102282753/RARRES2/LOC102271974/LOC102268679/LOC102269246/BPIFA1	CXCL8/RNASE7/RARRES2/-/CXCL6/-/BPIFA1	7	6	CXCL8/LOC102282753/LOC102271974/LOC102268679/LOC102269246/BPIFA1	1	RARRES2
BP	GO:0019748	secondary metabolic process	7/457	43/12612	0.000814349	0.0259026	LOC102269891/LOC102267428/CTH/LOC102272308/TIGAR/PMEL/FMO2	-/-/CTH/-/TIGAR/PMEL/FMO2	7	5	LOC102269891/LOC102267428/CTH/LOC102272308/TIGAR	2	PMEL/FMO2
BP	GO:0072171	mesonephric tubule morphogenesis	7/457	43/12612	0.000814349	0.0259026	AGTR2/FAT4/SMO/TCF21/WNT6/GPC3/NPNT	AGTR2/FAT4/SMO/TCF21/WNT6/GPC3/NPNT	7	0		7	AGTR2/FAT4/SMO/TCF21/WNT6/GPC3/NPNT
BP	GO:0010810	regulation of cell-substrate adhesion	14/457	146/12612	0.000842509	0.0265431	POSTN/EMILIN3/GPM6B/SFRP1/EDIL3/CCDC80/LRRC16A/COL8A1/EPHA3/VIT/COL1A1/ECM2/NID1/NPNT	POSTN/EMILIN3/Gpm6b/SFRP1/EDIL3/CCDC80/CARMIL1/COL8A1/Epha3/VIT/COL1A1/ECM2/NID1/NPNT	14	2	SFRP1/LRRC16A	12	POSTN/EMILIN3/GPM6B/EDIL3/CCDC80/COL8A1/EPHA3/VIT/COL1A1/ECM2/NID1/NPNT
BP	GO:0015800	acidic amino acid transport	6/457	32/12612	0.000889848	0.02777	SLC1A1/SLC1A3/IL1B/LOC106701541/SNCA/SLC25A13	SLC1A1/SLC1A3/IL1B/SLC25A13/SNCA/SLC25A13	6	4	SLC1A1/IL1B/LOC106701541/SLC25A13	2	SLC1A3/SNCA
BP	GO:0099536	synaptic signaling	32/457	489/12612	0.000901947	0.0278845	GABRA3/LOC102276136/SLC1A3/ADIPOQ/SYT1/SLC6A9/GABRE/DBN1/KIF5A/IL1B/CDH2/CACNA1G/NFATC4/GABRA5/SYT9/SYN2/SNCA/RIMBP2/NTNG1/CLSTN2/DNM1/CLSTN3/SV2C/KCND2/LOC102287707/SNCG/NLGN1/EFNB3/SV2B/GRIA4/TMOD2/CARTPT	GABRA3/GABRA5/SLC1A3/ADIPOQ/SYT1/SLC6A9/GABRE/DBN1/KIF5A/IL1B/CDH2/CACNA1G/NFATC4/GABRA5/SYT9/SYN2/SNCA/RIMBP2/NTNG1/CLSTN2/DNM1/CLSTN3/SV2C/KCND2/RIMS2/SNCG/Nlgn1/EFNB3/SV2B/Gria4/TMOD2/CARTPT	32	4	LOC102276136/SLC6A9/IL1B/GABRA5	28	GABRA3/SLC1A3/ADIPOQ/SYT1/GABRE/DBN1/KIF5A/CDH2/CACNA1G/NFATC4/SYT9/SYN2/SNCA/RIMBP2/NTNG1/CLSTN2/DNM1/CLSTN3/SV2C/KCND2/LOC102287707/SNCG/NLGN1/EFNB3/SV2B/GRIA4/TMOD2/CARTPT
BP	GO:0070206	protein trimerization	7/457	44/12612	0.000938707	0.0284885	C1QTNF3/C1QTNF2/ADIPOQ/COL6A1/COL6A2/COL1A1/COL1A2	C1QTNF3/C1QTNF2/ADIPOQ/COL6A1/Col6a2/COL1A1/COL1A2	7	0		7	C1QTNF3/C1QTNF2/ADIPOQ/COL6A1/COL6A2/COL1A1/COL1A2
BP	GO:1905954	positive regulation of lipid localization	7/457	44/12612	0.000938707	0.0284885	LPL/ZC3H12A/ADIPOQ/C3/IL1B/LIPG/ACSL5	LPL/ZC3H12A/ADIPOQ/C3/IL1B/LIPG/Acsl5	7	5	ZC3H12A/C3/IL1B/LIPG/ACSL5	2	LPL/ADIPOQ
BP	GO:1901880	negative regulation of protein depolymerization	8/457	57/12612	0.000970299	0.0291795	STMN2/LRRC16A/AVIL/TMOD4/SCIN/NAV3/FGF13/TMOD2	Stmn2/CARMIL1/AVIL/TMOD4/SCIN/NAV3/Fgf13/TMOD2	8	3	LRRC16A/AVIL/SCIN	5	STMN2/TMOD4/NAV3/FGF13/TMOD2
BP	GO:0030282	bone mineralization	9/457	71/12612	0.00100842	0.0300527	FBN2/GPM6B/CLEC3B/OSR2/TGFB3/PTN/ASPN/TWIST1/TMEM119	FBN2/Gpm6b/CLEC3B/OSR2/TGFB3/PTN/ASPN/Twist1/TMEM119	9	0		9	FBN2/GPM6B/CLEC3B/OSR2/TGFB3/PTN/ASPN/TWIST1/TMEM119
BP	GO:0072001	renal system development	15/457	166/12612	0.0010313	0.0304603	AGTR2/ACTA2/FRAS1/ADIPOQ/FAT4/LOC102269673/OSR2/COL4A1/SMO/PLCE1/TCF21/NID1/WNT6/GPC3/NPNT	AGTR2/ACTA2/FRAS1/ADIPOQ/FAT4/SERPINB7/OSR2/COL4A1/SMO/PLCE1/TCF21/NID1/WNT6/GPC3/NPNT	15	1	LOC102269673	14	AGTR2/ACTA2/FRAS1/ADIPOQ/FAT4/OSR2/COL4A1/SMO/PLCE1/TCF21/NID1/WNT6/GPC3/NPNT
BP	GO:0001523	retinoid metabolic process	6/457	33/12612	0.0010548	0.0308768	ALDH1A3/RARRES2/RETSAT/GPC6/CRABP1/LRAT	Aldh1a3/RARRES2/RETSAT/GPC6/CRABP1/LRAT	6	2	ALDH1A3/RETSAT	4	RARRES2/GPC6/CRABP1/LRAT
BP	GO:0061061	muscle structure development	27/457	392/12612	0.00106407	0.0308768	EDNRB/LOC102268113/SOSTDC1/AGTR2/UCHL1/OBSL1/BARX2/LGALS1/KLHL40/COL11A1/SMO/TMOD4/IGF2/FHL1/NFATC4/CDON/MAMSTR/TWIST1/HLX/MEOX2/TCF21/RYR1/TEAD4/CTNNA2/ETV1/NPNT/TMOD2	EDNRB/COL6A3/SOSTDC1/AGTR2/UCHL1/OBSL1/BARX2/LGALS1/Klhl40/COL11A1/SMO/TMOD4/IGF2/FHL1/NFATC4/CDON/MAMSTR/Twist1/HLX/MEOX2/TCF21/RYR1/TEAD4/CTNNA2/ETV1/NPNT/TMOD2	27	2	KLHL40/TEAD4	25	EDNRB/LOC102268113/SOSTDC1/AGTR2/UCHL1/OBSL1/BARX2/LGALS1/COL11A1/SMO/TMOD4/IGF2/FHL1/NFATC4/CDON/MAMSTR/TWIST1/HLX/MEOX2/TCF21/RYR1/CTNNA2/ETV1/NPNT/TMOD2
BP	GO:0001823	mesonephros development	8/457	58/12612	0.0010906	0.0313714	AGTR2/FAT4/OSR2/SMO/TCF21/WNT6/GPC3/NPNT	AGTR2/FAT4/OSR2/SMO/TCF21/WNT6/GPC3/NPNT	8	0		8	AGTR2/FAT4/OSR2/SMO/TCF21/WNT6/GPC3/NPNT
BP	GO:0010811	positive regulation of cell-substrate adhesion	10/457	87/12612	0.00116458	0.0332107	EMILIN3/SFRP1/EDIL3/CCDC80/LRRC16A/COL8A1/VIT/ECM2/NID1/NPNT	EMILIN3/SFRP1/EDIL3/CCDC80/CARMIL1/COL8A1/VIT/ECM2/NID1/NPNT	10	2	SFRP1/LRRC16A	8	EMILIN3/EDIL3/CCDC80/COL8A1/VIT/ECM2/NID1/NPNT
BP	GO:0048589	developmental growth	28/457	415/12612	0.00118305	0.033449	FLRT3/NRK/LOC102268113/LOC102270201/COL14A1/THBS3/AGTR2/PTGS2/CPNE5/MAP1B/POSTN/COL21A1/SYT1/ANXA6/COL6A1/COL6A2/SEMA6C/OLFM1/SMO/MATN2/SEMA5B/IGF2/VIT/HLX/SEMA6D/FGF13/LOC102287707/LOC102282310	FLRT3/NRK/COL6A3/COL14A1/COL14A1/THBS3/AGTR2/PTGS2/CPNE5/MAP1B/POSTN/COL21A1/SYT1/ANXA6/COL6A1/Col6a2/SEMA6C/Olfm1/SMO/MATN2/SEMA5B/IGF2/VIT/HLX/SEMA6D/Fgf13/RIMS2/NDN	28	1	PTGS2	27	FLRT3/NRK/LOC102268113/LOC102270201/COL14A1/THBS3/AGTR2/CPNE5/MAP1B/POSTN/COL21A1/SYT1/ANXA6/COL6A1/COL6A2/SEMA6C/OLFM1/SMO/MATN2/SEMA5B/IGF2/VIT/HLX/SEMA6D/FGF13/LOC102287707/LOC102282310
BP	GO:0070167	regulation of biomineral tissue development	8/457	59/12612	0.00122252	0.0339307	FBN2/GPM6B/OSR2/TGFB3/ASPN/TWIST1/TMEM119/WNT6	FBN2/Gpm6b/OSR2/TGFB3/ASPN/Twist1/TMEM119/WNT6	8	0		8	FBN2/GPM6B/OSR2/TGFB3/ASPN/TWIST1/TMEM119/WNT6
BP	GO:0042476	odontogenesis	9/457	73/12612	0.00123342	0.0339307	SOSTDC1/OSR2/SMO/COL1A1/ASPN/ADAMTS5/TWIST1/WNT6/WNT10A	SOSTDC1/OSR2/SMO/COL1A1/ASPN/ADAMTS5/Twist1/WNT6/Wnt10a	9	0		9	SOSTDC1/OSR2/SMO/COL1A1/ASPN/ADAMTS5/TWIST1/WNT6/WNT10A
BP	GO:0061138	morphogenesis of a branching epithelium	11/457	103/12612	0.00124119	0.0339307	EDNRA/AGTR2/SOCS3/FAT4/COL4A1/SMO/LOC102268790/NFATC4/TCF21/WNT6/NPNT	EDNRA/AGTR2/SOCS3/FAT4/COL4A1/SMO/HHIP/NFATC4/TCF21/WNT6/NPNT	11	1	SOCS3	10	EDNRA/AGTR2/FAT4/COL4A1/SMO/LOC102268790/NFATC4/TCF21/WNT6/NPNT
BP	GO:0048754	branching morphogenesis of an epithelial tube	10/457	88/12612	0.00127239	0.0339307	EDNRA/AGTR2/FAT4/COL4A1/SMO/LOC102268790/NFATC4/TCF21/WNT6/NPNT	EDNRA/AGTR2/FAT4/COL4A1/SMO/HHIP/NFATC4/TCF21/WNT6/NPNT	10	0		10	EDNRA/AGTR2/FAT4/COL4A1/SMO/LOC102268790/NFATC4/TCF21/WNT6/NPNT
BP	GO:0001956	positive regulation of neurotransmitter secretion	4/457	14/12612	0.00127491	0.0339307	SYT1/SYT9/SNCA/NLGN1	SYT1/SYT9/SNCA/Nlgn1	4	0		4	SYT1/SYT9/SNCA/NLGN1
BP	GO:0015813	L-glutamate transmembrane transport	4/457	14/12612	0.00127491	0.0339307	SLC1A1/SLC1A3/LOC106701541/SLC25A13	SLC1A1/SLC1A3/SLC25A13/SLC25A13	4	3	SLC1A1/LOC106701541/SLC25A13	1	SLC1A3
BP	GO:0034762	regulation of transmembrane transport	25/457	357/12612	0.00128151	0.0339307	EDNRA/RARRES2/C1QTNF2/ADIPOQ/C3/SCN7A/IL1B/KCND1/IGF1/RNASEL/KCNG1/CACNA2D1/CACNA1G/NALCN/FHL1/TWIST1/CLIP3/SNCA/LOC102287974/LOC102285956/ACSL5/KCND2/NLGN1/LOC102273962/BPIFA1	EDNRA/RARRES2/C1QTNF2/ADIPOQ/C3/SCN7A/IL1B/KCND1/IGF1/RNASEL/KCNG1/CACNA2D1/CACNA1G/NALCN/FHL1/Twist1/CLIP3/SNCA/TPCN2/KCND2/Acsl5/KCND2/Nlgn1/SCN9A/BPIFA1	25	5	C3/IL1B/RNASEL/ACSL5/BPIFA1	20	EDNRA/RARRES2/C1QTNF2/ADIPOQ/SCN7A/KCND1/IGF1/KCNG1/CACNA2D1/CACNA1G/NALCN/FHL1/TWIST1/CLIP3/SNCA/LOC102287974/LOC102285956/KCND2/NLGN1/LOC102273962
BP	GO:0006935	chemotaxis	27/457	397/12612	0.00128214	0.0339307	FLRT3/CXCL8/EDNRB/EMB/RARRES2/CXCL12/ADGRA2/LOC102271974/NCAM1/LOC102268679/KIF5A/LOC102269246/IL1B/SEMA6C/CHL1/SMO/MATN2/SEMA5B/LOC102267504/CRMP1/LOC102264699/DPYSL5/GAP43/SCG2/SEMA6D/ETV1/EFNB3	FLRT3/CXCL8/EDNRB/EMB/RARRES2/CXCL12/ADGRA2/-/NCAM1/CXCL6/KIF5A/-/IL1B/SEMA6C/CHL1/SMO/MATN2/SEMA5B/SAA1/CRMP1/DEFB103A/DPYSL5/GAP43/SCG2/SEMA6D/ETV1/EFNB3	27	7	CXCL8/LOC102271974/LOC102268679/LOC102269246/IL1B/LOC102267504/LOC102264699	20	FLRT3/EDNRB/EMB/RARRES2/CXCL12/ADGRA2/NCAM1/KIF5A/SEMA6C/CHL1/SMO/MATN2/SEMA5B/CRMP1/DPYSL5/GAP43/SCG2/SEMA6D/ETV1/EFNB3
BP	GO:0042330	taxis	27/457	398/12612	0.00133012	0.034921	FLRT3/CXCL8/EDNRB/EMB/RARRES2/CXCL12/ADGRA2/LOC102271974/NCAM1/LOC102268679/KIF5A/LOC102269246/IL1B/SEMA6C/CHL1/SMO/MATN2/SEMA5B/LOC102267504/CRMP1/LOC102264699/DPYSL5/GAP43/SCG2/SEMA6D/ETV1/EFNB3	FLRT3/CXCL8/EDNRB/EMB/RARRES2/CXCL12/ADGRA2/-/NCAM1/CXCL6/KIF5A/-/IL1B/SEMA6C/CHL1/SMO/MATN2/SEMA5B/SAA1/CRMP1/DEFB103A/DPYSL5/GAP43/SCG2/SEMA6D/ETV1/EFNB3	27	7	CXCL8/LOC102271974/LOC102268679/LOC102269246/IL1B/LOC102267504/LOC102264699	20	FLRT3/EDNRB/EMB/RARRES2/CXCL12/ADGRA2/NCAM1/KIF5A/SEMA6C/CHL1/SMO/MATN2/SEMA5B/CRMP1/DPYSL5/GAP43/SCG2/SEMA6D/ETV1/EFNB3
BP	GO:1905952	regulation of lipid localization	9/457	74/12612	0.00136022	0.0353244	MEST/AGTR2/LPL/ZC3H12A/ADIPOQ/C3/IL1B/LIPG/ACSL5	MEST/AGTR2/LPL/ZC3H12A/ADIPOQ/C3/IL1B/LIPG/Acsl5	9	5	ZC3H12A/C3/IL1B/LIPG/ACSL5	4	MEST/AGTR2/LPL/ADIPOQ
BP	GO:0060993	kidney morphogenesis	8/457	60/12612	0.00136684	0.0353244	AGTR2/FRAS1/FAT4/SMO/TCF21/WNT6/GPC3/NPNT	AGTR2/FRAS1/FAT4/SMO/TCF21/WNT6/GPC3/NPNT	8	0		8	AGTR2/FRAS1/FAT4/SMO/TCF21/WNT6/GPC3/NPNT
BP	GO:0008277	regulation of G-protein coupled receptor protein signaling pathway	10/457	89/12612	0.00138819	0.0355979	CXCL8/FRMPD1/C3/RGS10/PLCE1/RGS6/SNCA/DNM1/ACPP/TMOD2	CXCL8/FRMPD1/C3/RGS10/PLCE1/RGS6/SNCA/DNM1/ACPP/TMOD2	10	4	CXCL8/FRMPD1/C3/ACPP	6	RGS10/PLCE1/RGS6/SNCA/DNM1/TMOD2
BP	GO:0007186	G-protein coupled receptor signaling pathway	31/457	482/12612	0.00142546	0.0362725	CXCL8/LTB4R/GABRA3/EDNRB/EDNRA/LOC102276136/AGTR2/RGS4/ADGRA2/ADGRB2/FRMPD1/TENM1/C3/GABRE/SCG5/RGS10/TIAM2/PLCE1/RGS6/GABRA5/PTGER1/SNCA/ADCY5/GRIK3/ACPP/LOC102277129/LOC102277471/TMOD2/CARTPT/MCHR1/VIP	CXCL8/LTB4R/GABRA3/EDNRB/EDNRA/GABRA5/AGTR2/RGS4/ADGRA2/ADGRB2/FRMPD1/TENM1/C3/GABRE/SCG5/RGS10/TIAM2/PLCE1/RGS6/GABRA5/PTGER1/SNCA/ADCY5/GRIK3/ACPP/NSG2/SORCS2/TMOD2/CARTPT/MCHR1/VIP	31	7	CXCL8/LTB4R/LOC102276136/FRMPD1/C3/GABRA5/ACPP	24	GABRA3/EDNRB/EDNRA/AGTR2/RGS4/ADGRA2/ADGRB2/TENM1/GABRE/SCG5/RGS10/TIAM2/PLCE1/RGS6/PTGER1/SNCA/ADCY5/GRIK3/LOC102277129/LOC102277471/TMOD2/CARTPT/MCHR1/VIP
BP	GO:0001667	ameboidal-type cell migration	19/457	244/12612	0.00143952	0.0363507	EDNRB/AGTR2/ZC3H12A/RHOJ/LOXL2/ADGRA2/ANXA6/SOX10/SRPX2/SEMA6C/SPARC/GLIPR2/SMO/SEMA5B/TWIST1/MEOX2/DCN/SEMA6D/GPC3	EDNRB/AGTR2/ZC3H12A/RHOJ/LOXL2/ADGRA2/ANXA6/SOX10/SRPX2/SEMA6C/SPARC/GLIPR2/SMO/SEMA5B/Twist1/MEOX2/DCN/SEMA6D/GPC3	19	1	ZC3H12A	18	EDNRB/AGTR2/RHOJ/LOXL2/ADGRA2/ANXA6/SOX10/SRPX2/SEMA6C/SPARC/GLIPR2/SMO/SEMA5B/TWIST1/MEOX2/DCN/SEMA6D/GPC3
BP	GO:0016101	diterpenoid metabolic process	6/457	35/12612	0.00145411	0.0364408	ALDH1A3/RARRES2/RETSAT/GPC6/CRABP1/LRAT	Aldh1a3/RARRES2/RETSAT/GPC6/CRABP1/LRAT	6	2	ALDH1A3/RETSAT	4	RARRES2/GPC6/CRABP1/LRAT
BP	GO:0035987	endodermal cell differentiation	5/457	24/12612	0.00146736	0.0364966	COL5A1/COL5A2/COL6A1/COL11A1/COL8A1	COL5A1/COL5A2/COL6A1/COL11A1/COL8A1	5	0		5	COL5A1/COL5A2/COL6A1/COL11A1/COL8A1
BP	GO:0001822	kidney development	14/457	155/12612	0.00150632	0.0369913	AGTR2/ACTA2/FRAS1/ADIPOQ/FAT4/LOC102269673/OSR2/SMO/PLCE1/TCF21/NID1/WNT6/GPC3/NPNT	AGTR2/ACTA2/FRAS1/ADIPOQ/FAT4/SERPINB7/OSR2/SMO/PLCE1/TCF21/NID1/WNT6/GPC3/NPNT	14	1	LOC102269673	13	AGTR2/ACTA2/FRAS1/ADIPOQ/FAT4/OSR2/SMO/PLCE1/TCF21/NID1/WNT6/GPC3/NPNT
BP	GO:0045785	positive regulation of cell adhesion	19/457	245/12612	0.00150962	0.0369913	TFRC/EMILIN3/NFKBIZ/SFRP1/CD274/EDIL3/CCDC80/LRRC16A/IL1B/LGALS1/COL8A1/IGF2/VIT/HLX/ECM2/IGFBP2/NID1/EFNB3/NPNT	TFRC/EMILIN3/NFKBIZ/SFRP1/CD274/EDIL3/CCDC80/CARMIL1/IL1B/LGALS1/COL8A1/IGF2/VIT/HLX/ECM2/IGFBP2/NID1/EFNB3/NPNT	19	6	TFRC/NFKBIZ/SFRP1/CD274/LRRC16A/IL1B	13	EMILIN3/EDIL3/CCDC80/LGALS1/COL8A1/IGF2/VIT/HLX/ECM2/IGFBP2/NID1/EFNB3/NPNT
BP	GO:0015850	organic hydroxy compound transport	12/457	122/12612	0.00155946	0.0379316	EMB/AGTR2/GPM6B/ADIPOQ/SYT1/IL1B/SYT9/SNCA/LIPG/SNCG/CARTPT/VIP	EMB/AGTR2/Gpm6b/ADIPOQ/SYT1/IL1B/SYT9/SNCA/LIPG/SNCG/CARTPT/VIP	12	2	IL1B/LIPG	10	EMB/AGTR2/GPM6B/ADIPOQ/SYT1/SYT9/SNCA/SNCG/CARTPT/VIP
BP	GO:0010771	negative regulation of cell morphogenesis involved in differentiation	9/457	76/12612	0.00164526	0.0397264	POSTN/SEMA6C/SEMA5B/NGFR/NFATC4/SEMA6D/FGF13/NLGN1/EFNB3	POSTN/SEMA6C/SEMA5B/NGFR/NFATC4/SEMA6D/Fgf13/Nlgn1/EFNB3	9	0		9	POSTN/SEMA6C/SEMA5B/NGFR/NFATC4/SEMA6D/FGF13/NLGN1/EFNB3
BP	GO:0007610	behavior	26/457	385/12612	0.00173029	0.0413514	ALDH1A3/LOC102276136/AGTR2/SLC1A3/UCHL1/IL1B/CHL1/ASTN1/PTN/GABRA5/SNCA/ADCY5/GPRC5B/PPP1R1B/MDK/FGF13/ETV1/KCND2/SNCG/NLGN1/EFNB3/LOC102273962/TMOD2/CARTPT/MCHR1/VIP	Aldh1a3/GABRA5/AGTR2/SLC1A3/UCHL1/IL1B/CHL1/ASTN1/PTN/GABRA5/SNCA/ADCY5/GPRC5B/PPP1R1B/MDK/Fgf13/ETV1/KCND2/SNCG/Nlgn1/EFNB3/SCN9A/TMOD2/CARTPT/MCHR1/VIP	26	4	ALDH1A3/LOC102276136/IL1B/GABRA5	22	AGTR2/SLC1A3/UCHL1/CHL1/ASTN1/PTN/SNCA/ADCY5/GPRC5B/PPP1R1B/MDK/FGF13/ETV1/KCND2/SNCG/NLGN1/EFNB3/LOC102273962/TMOD2/CARTPT/MCHR1/VIP
BP	GO:0001505	regulation of neurotransmitter levels	19/457	248/12612	0.00173756	0.0413514	SLC1A1/DDAH2/AGTR2/SLC1A3/ZC3H12A/GPM6B/SYT1/SLC6A9/IL1B/NAALAD2/SARDH/SYT9/ACHE/SYN2/SNCA/LOC102287707/SNCG/NLGN1/HNMT	SLC1A1/DDAH2/AGTR2/SLC1A3/ZC3H12A/Gpm6b/SYT1/SLC6A9/IL1B/NAALAD2/SARDH/SYT9/ACHE/SYN2/SNCA/RIMS2/SNCG/Nlgn1/HNMT	19	4	SLC1A1/ZC3H12A/SLC6A9/IL1B	15	DDAH2/AGTR2/SLC1A3/GPM6B/SYT1/NAALAD2/SARDH/SYT9/ACHE/SYN2/SNCA/LOC102287707/SNCG/NLGN1/HNMT
BP	GO:0043269	regulation of ion transport	27/457	406/12612	0.00177313	0.0418966	TRPV3/AGTR2/GPM6B/SYT1/GABRE/SCN7A/IL1B/KCND1/IGF1/KCNG1/CACNA2D1/CACNA1G/NALCN/FHL1/SYT9/TWIST1/SNCA/LOC102287974/LOC102285956/ACSL5/KCND2/SNCG/NLGN1/LOC102273962/BPIFA1/MCHR1/VIP	Trpv3/AGTR2/Gpm6b/SYT1/GABRE/SCN7A/IL1B/KCND1/IGF1/KCNG1/CACNA2D1/CACNA1G/NALCN/FHL1/SYT9/Twist1/SNCA/TPCN2/KCND2/Acsl5/KCND2/SNCG/Nlgn1/SCN9A/BPIFA1/MCHR1/VIP	27	4	TRPV3/IL1B/ACSL5/BPIFA1	23	AGTR2/GPM6B/SYT1/GABRE/SCN7A/KCND1/IGF1/KCNG1/CACNA2D1/CACNA1G/NALCN/FHL1/SYT9/TWIST1/SNCA/LOC102287974/LOC102285956/KCND2/SNCG/NLGN1/LOC102273962/MCHR1/VIP
BP	GO:0007411	axon guidance	15/457	176/12612	0.00185481	0.0432452	FLRT3/EMB/NCAM1/KIF5A/SEMA6C/CHL1/SMO/MATN2/SEMA5B/CRMP1/DPYSL5/GAP43/SEMA6D/ETV1/EFNB3	FLRT3/EMB/NCAM1/KIF5A/SEMA6C/CHL1/SMO/MATN2/SEMA5B/CRMP1/DPYSL5/GAP43/SEMA6D/ETV1/EFNB3	15	0		15	FLRT3/EMB/NCAM1/KIF5A/SEMA6C/CHL1/SMO/MATN2/SEMA5B/CRMP1/DPYSL5/GAP43/SEMA6D/ETV1/EFNB3
BP	GO:0032272	negative regulation of protein polymerization	8/457	63/12612	0.0018825	0.0432452	STMN2/LRRC16A/AVIL/TMOD4/SCIN/CLIP3/SNCA/TMOD2	Stmn2/CARMIL1/AVIL/TMOD4/SCIN/CLIP3/SNCA/TMOD2	8	3	LRRC16A/AVIL/SCIN	5	STMN2/TMOD4/CLIP3/SNCA/TMOD2
BP	GO:0043242	negative regulation of protein complex disassembly	8/457	63/12612	0.0018825	0.0432452	STMN2/LRRC16A/AVIL/TMOD4/SCIN/NAV3/FGF13/TMOD2	Stmn2/CARMIL1/AVIL/TMOD4/SCIN/NAV3/Fgf13/TMOD2	8	3	LRRC16A/AVIL/SCIN	5	STMN2/TMOD4/NAV3/FGF13/TMOD2
BP	GO:0061326	renal tubule development	8/457	63/12612	0.0018825	0.0432452	AGTR2/FAT4/COL4A1/SMO/TCF21/WNT6/GPC3/NPNT	AGTR2/FAT4/COL4A1/SMO/TCF21/WNT6/GPC3/NPNT	8	0		8	AGTR2/FAT4/COL4A1/SMO/TCF21/WNT6/GPC3/NPNT
BP	GO:0001658	branching involved in ureteric bud morphogenesis	6/457	37/12612	0.00195926	0.0444339	AGTR2/FAT4/SMO/TCF21/WNT6/NPNT	AGTR2/FAT4/SMO/TCF21/WNT6/NPNT	6	0		6	AGTR2/FAT4/SMO/TCF21/WNT6/NPNT
BP	GO:0097485	neuron projection guidance	15/457	177/12612	0.00196111	0.0444339	FLRT3/EMB/NCAM1/KIF5A/SEMA6C/CHL1/SMO/MATN2/SEMA5B/CRMP1/DPYSL5/GAP43/SEMA6D/ETV1/EFNB3	FLRT3/EMB/NCAM1/KIF5A/SEMA6C/CHL1/SMO/MATN2/SEMA5B/CRMP1/DPYSL5/GAP43/SEMA6D/ETV1/EFNB3	15	0		15	FLRT3/EMB/NCAM1/KIF5A/SEMA6C/CHL1/SMO/MATN2/SEMA5B/CRMP1/DPYSL5/GAP43/SEMA6D/ETV1/EFNB3
BP	GO:0072078	nephron tubule morphogenesis	7/457	50/12612	0.00203035	0.0456899	AGTR2/FAT4/SMO/TCF21/WNT6/GPC3/NPNT	AGTR2/FAT4/SMO/TCF21/WNT6/GPC3/NPNT	7	0		7	AGTR2/FAT4/SMO/TCF21/WNT6/GPC3/NPNT
BP	GO:0006836	neurotransmitter transport	16/457	196/12612	0.00207018	0.0462713	SLC1A1/SLC1A3/GPM6B/SYT1/SLC6A9/LOC106701541/SLC6A17/SYT9/SYN2/SNCA/SLC25A13/SV2C/LOC102287707/SNCG/NLGN1/SV2B	SLC1A1/SLC1A3/Gpm6b/SYT1/SLC6A9/SLC25A13/SLC6A17/SYT9/SYN2/SNCA/SLC25A13/SV2C/RIMS2/SNCG/Nlgn1/SV2B	16	5	SLC1A1/SLC6A9/LOC106701541/SLC6A17/SLC25A13	11	SLC1A3/GPM6B/SYT1/SYT9/SYN2/SNCA/SV2C/LOC102287707/SNCG/NLGN1/SV2B
BP	GO:0008217	regulation of blood pressure	10/457	94/12612	0.00210276	0.0466842	EDNRB/EDNRA/AGTR2/PTGS2/ACTA2/POSTN/ADIPOQ/SLC4A5/COL1A2/CARTPT	EDNRB/EDNRA/AGTR2/PTGS2/ACTA2/POSTN/ADIPOQ/SLC4A5/COL1A2/CARTPT	10	2	PTGS2/SLC4A5	8	EDNRB/EDNRA/AGTR2/ACTA2/POSTN/ADIPOQ/COL1A2/CARTPT
BP	GO:0046326	positive regulation of glucose import	5/457	26/12612	0.00213947	0.0471825	RARRES2/C1QTNF2/ADIPOQ/IGF1/RNASEL	RARRES2/C1QTNF2/ADIPOQ/IGF1/RNASEL	5	1	RNASEL	4	RARRES2/C1QTNF2/ADIPOQ/IGF1
BP	GO:0008038	neuron recognition	6/457	38/12612	0.00225672	0.0493273	EMB/NCAM1/EPHA3/GAP43/LOC102282310/EFNB3	EMB/NCAM1/Epha3/GAP43/NDN/EFNB3	6	0		6	EMB/NCAM1/EPHA3/GAP43/LOC102282310/EFNB3
BP	GO:0072028	nephron morphogenesis	7/457	51/12612	0.00228146	0.0493273	AGTR2/FAT4/SMO/TCF21/WNT6/GPC3/NPNT	AGTR2/FAT4/SMO/TCF21/WNT6/GPC3/NPNT	7	0		7	AGTR2/FAT4/SMO/TCF21/WNT6/GPC3/NPNT
BP	GO:0072088	nephron epithelium morphogenesis	7/457	51/12612	0.00228146	0.0493273	AGTR2/FAT4/SMO/TCF21/WNT6/GPC3/NPNT	AGTR2/FAT4/SMO/TCF21/WNT6/GPC3/NPNT	7	0		7	AGTR2/FAT4/SMO/TCF21/WNT6/GPC3/NPNT
CC	GO:0031012	extracellular matrix	58/515	237/14275	2.92774e-32	1.09205e-29	FLRT3/FREM2/COL4A6/LRRC17/LOC102268113/LOC102270201/COL14A1/COL5A1/NID2/MFAP5/SPON2/FBN2/COL6A6/MMP9/COL5A2/RARRES2/POSTN/FRAS1/HAPLN1/TGFBI/LOXL2/EMILIN3/COL21A1/BGN/MMP23B/TRIL/COL6A1/COL4A1/TGFB3/COL5A3/COL6A2/CCDC80/MFAP2/P3H2/LRRN1/COL4A2/COL11A1/SMOC1/TIMP4/SPARC/LAMA4/MATN2/COL8A1/LTBP4/VIT/LUM/COL1A1/ASPN/ADAMTS5/COL1A2/ECM2/MMP27/KAZALD1/NID1/MMP12/WNT6/NPNT/EFEMP2	FLRT3/FREM2/COL4A6/LRRC17/COL6A3/COL14A1/COL14A1/COL5A1/NID2/MFAP5/Spon2/FBN2/COL6A6/MMP9/COL5A2/RARRES2/POSTN/FRAS1/HAPLN1/TGFBI/LOXL2/EMILIN3/COL21A1/BGN/MMP23/TRIL/COL6A1/COL4A1/TGFB3/COL5A3/Col6a2/CCDC80/MFAP2/P3H2/LRRN1/COL4A2/COL11A1/SMOC1/TIMP4/SPARC/LAMA4/MATN2/COL8A1/LTBP4/VIT/LUM/COL1A1/ASPN/ADAMTS5/COL1A2/ECM2/MMP27/KAZALD1/NID1/MMP12/WNT6/NPNT/EFEMP2	58	2	MMP9/MMP12	56	FLRT3/FREM2/COL4A6/LRRC17/LOC102268113/LOC102270201/COL14A1/COL5A1/NID2/MFAP5/SPON2/FBN2/COL6A6/COL5A2/RARRES2/POSTN/FRAS1/HAPLN1/TGFBI/LOXL2/EMILIN3/COL21A1/BGN/MMP23B/TRIL/COL6A1/COL4A1/TGFB3/COL5A3/COL6A2/CCDC80/MFAP2/P3H2/LRRN1/COL4A2/COL11A1/SMOC1/TIMP4/SPARC/LAMA4/MATN2/COL8A1/LTBP4/VIT/LUM/COL1A1/ASPN/ADAMTS5/COL1A2/ECM2/MMP27/KAZALD1/NID1/WNT6/NPNT/EFEMP2
CC	GO:0044420	extracellular matrix component	29/515	100/14275	7.62004e-19	1.42114e-16	FREM2/COL4A6/LOC102270201/COL14A1/COL5A1/NID2/MFAP5/FBN2/COL5A2/FRAS1/LOXL2/COL4A1/COL5A3/CCDC80/MFAP2/P3H2/COL4A2/COL11A1/SMOC1/SPARC/LAMA4/MATN2/COL8A1/LUM/COL1A1/COL1A2/NID1/NPNT/EFEMP2	FREM2/COL4A6/COL14A1/COL14A1/COL5A1/NID2/MFAP5/FBN2/COL5A2/FRAS1/LOXL2/COL4A1/COL5A3/CCDC80/MFAP2/P3H2/COL4A2/COL11A1/SMOC1/SPARC/LAMA4/MATN2/COL8A1/LUM/COL1A1/COL1A2/NID1/NPNT/EFEMP2	29	0		29	FREM2/COL4A6/LOC102270201/COL14A1/COL5A1/NID2/MFAP5/FBN2/COL5A2/FRAS1/LOXL2/COL4A1/COL5A3/CCDC80/MFAP2/P3H2/COL4A2/COL11A1/SMOC1/SPARC/LAMA4/MATN2/COL8A1/LUM/COL1A1/COL1A2/NID1/NPNT/EFEMP2
CC	GO:0005578	proteinaceous extracellular matrix	28/515	94/14275	1.38989e-18	1.7281e-16	FREM2/COL4A6/LOC102270201/COL14A1/COL5A1/NID2/COL5A2/FRAS1/LOXL2/COL4A1/COL5A3/CCDC80/P3H2/COL4A2/COL11A1/SMOC1/SPARC/LAMA4/MATN2/COL8A1/VIT/LUM/COL1A1/COL1A2/KAZALD1/NID1/NPNT/EFEMP2	FREM2/COL4A6/COL14A1/COL14A1/COL5A1/NID2/COL5A2/FRAS1/LOXL2/COL4A1/COL5A3/CCDC80/P3H2/COL4A2/COL11A1/SMOC1/SPARC/LAMA4/MATN2/COL8A1/VIT/LUM/COL1A1/COL1A2/KAZALD1/NID1/NPNT/EFEMP2	28	0		28	FREM2/COL4A6/LOC102270201/COL14A1/COL5A1/NID2/COL5A2/FRAS1/LOXL2/COL4A1/COL5A3/CCDC80/P3H2/COL4A2/COL11A1/SMOC1/SPARC/LAMA4/MATN2/COL8A1/VIT/LUM/COL1A1/COL1A2/KAZALD1/NID1/NPNT/EFEMP2
CC	GO:0005581	collagen trimer	21/515	80/14275	4.69161e-13	4.37492e-11	COL4A6/LOC102268113/LOC102270201/C1QTNF3/COL14A1/COL5A1/COL6A6/COL5A2/C1QTNF2/ADIPOQ/COL21A1/COL6A1/COL4A1/COL5A3/COL6A2/COL4A2/COL11A1/COL8A1/LUM/COL1A1/COL1A2	COL4A6/COL6A3/COL14A1/C1QTNF3/COL14A1/COL5A1/COL6A6/COL5A2/C1QTNF2/ADIPOQ/COL21A1/COL6A1/COL4A1/COL5A3/Col6a2/COL4A2/COL11A1/COL8A1/LUM/COL1A1/COL1A2	21	0		21	COL4A6/LOC102268113/LOC102270201/C1QTNF3/COL14A1/COL5A1/COL6A6/COL5A2/C1QTNF2/ADIPOQ/COL21A1/COL6A1/COL4A1/COL5A3/COL6A2/COL4A2/COL11A1/COL8A1/LUM/COL1A1/COL1A2
CC	GO:0098644	complex of collagen trimers	10/515	15/14275	8.75083e-12	6.52812e-10	COL4A6/COL5A1/COL5A2/COL4A1/COL5A3/COL11A1/COL8A1/LUM/COL1A1/COL1A2	COL4A6/COL5A1/COL5A2/COL4A1/COL5A3/COL11A1/COL8A1/LUM/COL1A1/COL1A2	10	0		10	COL4A6/COL5A1/COL5A2/COL4A1/COL5A3/COL11A1/COL8A1/LUM/COL1A1/COL1A2
CC	GO:0005788	endoplasmic reticulum lumen	25/515	145/14275	6.59231e-11	4.09822e-09	COL4A6/SERPINH1/LOC102268113/FKBP10/LOC102270201/COL14A1/COL5A1/COL5A2/UGGT2/RCN1/SLC27A2/RCN3/COL21A1/COL6A1/ADAMTSL1/COL5A3/CERCAM/P3H2/COL11A1/FKBP7/COL8A1/P4HA2/FKBP14/ADAMTS5/WNT6	COL4A6/SERPINH1/COL6A3/FKBP10/COL14A1/COL14A1/COL5A1/COL5A2/UGGT2/RCN1/SLC27A2/RCN3/COL21A1/COL6A1/ADAMTSL1/COL5A3/CERCAM/P3H2/COL11A1/FKBP7/COL8A1/P4HA2/FKBP14/ADAMTS5/WNT6	25	1	SLC27A2	24	COL4A6/SERPINH1/LOC102268113/FKBP10/LOC102270201/COL14A1/COL5A1/COL5A2/UGGT2/RCN1/RCN3/COL21A1/COL6A1/ADAMTSL1/COL5A3/CERCAM/P3H2/COL11A1/FKBP7/COL8A1/P4HA2/FKBP14/ADAMTS5/WNT6
CC	GO:0005604	basement membrane	18/515	76/14275	1.43597e-10	7.65167e-09	FREM2/COL4A6/COL5A1/NID2/FRAS1/LOXL2/COL4A1/CCDC80/P3H2/COL4A2/SMOC1/SPARC/LAMA4/MATN2/COL8A1/NID1/NPNT/EFEMP2	FREM2/COL4A6/COL5A1/NID2/FRAS1/LOXL2/COL4A1/CCDC80/P3H2/COL4A2/SMOC1/SPARC/LAMA4/MATN2/COL8A1/NID1/NPNT/EFEMP2	18	0		18	FREM2/COL4A6/COL5A1/NID2/FRAS1/LOXL2/COL4A1/CCDC80/P3H2/COL4A2/SMOC1/SPARC/LAMA4/MATN2/COL8A1/NID1/NPNT/EFEMP2
CC	GO:0005583	fibrillar collagen trimer	7/515	10/14275	8.34521e-09	3.45863e-07	COL5A1/COL5A2/COL5A3/COL11A1/LUM/COL1A1/COL1A2	COL5A1/COL5A2/COL5A3/COL11A1/LUM/COL1A1/COL1A2	7	0		7	COL5A1/COL5A2/COL5A3/COL11A1/LUM/COL1A1/COL1A2
CC	GO:0098643	banded collagen fibril	7/515	10/14275	8.34521e-09	3.45863e-07	COL5A1/COL5A2/COL5A3/COL11A1/LUM/COL1A1/COL1A2	COL5A1/COL5A2/COL5A3/COL11A1/LUM/COL1A1/COL1A2	7	0		7	COL5A1/COL5A2/COL5A3/COL11A1/LUM/COL1A1/COL1A2
CC	GO:0030424	axon	34/515	465/14275	7.59495e-05	0.00283292	FLRT3/KIF1A/EMB/ATP1A3/MAP1B/UCHL1/HEPACAM/SYT1/NCAM1/STMN2/CNTNAP1/DBN1/NEFL/GFRA1/KIF5A/SCN7A/AVIL/OLFM1/TIAM2/LOC102273237/CADM2/SNCA/PPP1R1B/GAP43/DNM1/SRCIN1/STMN3/FGF13/CTNNA2/DCLK1/SNCG/LOC102268798/GRIA4/TMOD2	FLRT3/KIF1A/EMB/ATP1A3/MAP1B/UCHL1/HEPACAM/SYT1/NCAM1/Stmn2/CNTNAP1/DBN1/NEFL/Gfra1/KIF5A/SCN7A/AVIL/Olfm1/TIAM2/PCDH9/CADM2/SNCA/PPP1R1B/GAP43/DNM1/Srcin1/STMN3/Fgf13/CTNNA2/Dclk1/SNCG/PCDH9/Gria4/TMOD2	34	2	HEPACAM/AVIL	32	FLRT3/KIF1A/EMB/ATP1A3/MAP1B/UCHL1/SYT1/NCAM1/STMN2/CNTNAP1/DBN1/NEFL/GFRA1/KIF5A/SCN7A/OLFM1/TIAM2/LOC102273237/CADM2/SNCA/PPP1R1B/GAP43/DNM1/SRCIN1/STMN3/FGF13/CTNNA2/DCLK1/SNCG/LOC102268798/GRIA4/TMOD2
CC	GO:0097060	synaptic membrane	25/515	342/14275	0.000668616	0.0226721	FLRT3/GABRA3/LOC102276136/SLITRK3/SYT1/CPE/CNTNAP1/GABRE/DBN1/SRPX2/CDH2/GABRA5/LOC102285956/GRIK3/NTNG1/CLSTN2/DNM1/CLSTN3/SRCIN1/CTNNA2/KCND2/LOC102287707/NLGN1/EFNB3/GRIA4	FLRT3/GABRA3/GABRA5/SLITRK3/SYT1/CPE/CNTNAP1/GABRE/DBN1/SRPX2/CDH2/GABRA5/KCND2/GRIK3/NTNG1/CLSTN2/DNM1/CLSTN3/Srcin1/CTNNA2/KCND2/RIMS2/Nlgn1/EFNB3/Gria4	25	2	LOC102276136/GABRA5	23	FLRT3/GABRA3/SLITRK3/SYT1/CPE/CNTNAP1/GABRE/DBN1/SRPX2/CDH2/LOC102285956/GRIK3/NTNG1/CLSTN2/DNM1/CLSTN3/SRCIN1/CTNNA2/KCND2/LOC102287707/NLGN1/EFNB3/GRIA4
CC	GO:0099060	integral component of postsynaptic specialization membrane	8/515	56/14275	0.000840228	0.0261171	SLITRK3/CDH2/CLSTN2/CLSTN3/KCND2/NLGN1/EFNB3/GRIA4	SLITRK3/CDH2/CLSTN2/CLSTN3/KCND2/Nlgn1/EFNB3/Gria4	8	0		8	SLITRK3/CDH2/CLSTN2/CLSTN3/KCND2/NLGN1/EFNB3/GRIA4
CC	GO:0030426	growth cone	13/515	134/14275	0.00111171	0.0293221	FLRT3/STMN2/DBN1/OLFM1/TIAM2/LOC102273237/SNCA/GAP43/STMN3/FGF13/DCLK1/LOC102268798/TMOD2	FLRT3/Stmn2/DBN1/Olfm1/TIAM2/PCDH9/SNCA/GAP43/STMN3/Fgf13/Dclk1/PCDH9/TMOD2	13	0		13	FLRT3/STMN2/DBN1/OLFM1/TIAM2/LOC102273237/SNCA/GAP43/STMN3/FGF13/DCLK1/LOC102268798/TMOD2
CC	GO:0044297	cell body	26/515	376/14275	0.00118834	0.0293221	KIF1A/LOC102276136/ATP1A3/CPNE5/MAP1B/ACTA2/SLC1A3/UCHL1/STMN2/CPE/GFRA1/KIF5A/SLC7A10/OLFM1/ASTN1/GABRA5/DPYSL5/SNCA/LOC102285956/PPP1R1B/SRCIN1/KCND2/SNCG/LOC102282310/GRIA4/VIP	KIF1A/GABRA5/ATP1A3/CPNE5/MAP1B/ACTA2/SLC1A3/UCHL1/Stmn2/CPE/Gfra1/KIF5A/Slc7a10/Olfm1/ASTN1/GABRA5/DPYSL5/SNCA/KCND2/PPP1R1B/Srcin1/KCND2/SNCG/NDN/Gria4/VIP	26	2	LOC102276136/GABRA5	24	KIF1A/ATP1A3/CPNE5/MAP1B/ACTA2/SLC1A3/UCHL1/STMN2/CPE/GFRA1/KIF5A/SLC7A10/OLFM1/ASTN1/DPYSL5/SNCA/LOC102285956/PPP1R1B/SRCIN1/KCND2/SNCG/LOC102282310/GRIA4/VIP
CC	GO:0030427	site of polarized growth	13/515	135/14275	0.00119075	0.0293221	FLRT3/STMN2/DBN1/OLFM1/TIAM2/LOC102273237/SNCA/GAP43/STMN3/FGF13/DCLK1/LOC102268798/TMOD2	FLRT3/Stmn2/DBN1/Olfm1/TIAM2/PCDH9/SNCA/GAP43/STMN3/Fgf13/Dclk1/PCDH9/TMOD2	13	0		13	FLRT3/STMN2/DBN1/OLFM1/TIAM2/LOC102273237/SNCA/GAP43/STMN3/FGF13/DCLK1/LOC102268798/TMOD2
CC	GO:0098948	intrinsic component of postsynaptic specialization membrane	8/515	60/14275	0.00133456	0.0293221	SLITRK3/CDH2/CLSTN2/CLSTN3/KCND2/NLGN1/EFNB3/GRIA4	SLITRK3/CDH2/CLSTN2/CLSTN3/KCND2/Nlgn1/EFNB3/Gria4	8	0		8	SLITRK3/CDH2/CLSTN2/CLSTN3/KCND2/NLGN1/EFNB3/GRIA4
CC	GO:0033267	axon part	21/515	281/14275	0.0013364	0.0293221	FLRT3/KIF1A/UCHL1/STMN2/CNTNAP1/DBN1/NEFL/KIF5A/OLFM1/TIAM2/LOC102273237/SNCA/PPP1R1B/GAP43/DNM1/STMN3/FGF13/DCLK1/LOC102268798/GRIA4/TMOD2	FLRT3/KIF1A/UCHL1/Stmn2/CNTNAP1/DBN1/NEFL/KIF5A/Olfm1/TIAM2/PCDH9/SNCA/PPP1R1B/GAP43/DNM1/STMN3/Fgf13/Dclk1/PCDH9/Gria4/TMOD2	21	0		21	FLRT3/KIF1A/UCHL1/STMN2/CNTNAP1/DBN1/NEFL/KIF5A/OLFM1/TIAM2/LOC102273237/SNCA/PPP1R1B/GAP43/DNM1/STMN3/FGF13/DCLK1/LOC102268798/GRIA4/TMOD2
CC	GO:1902711	GABA-A receptor complex	4/515	15/14275	0.00166405	0.0344827	GABRA3/LOC102276136/GABRE/GABRA5	GABRA3/GABRA5/GABRE/GABRA5	4	2	LOC102276136/GABRA5	2	GABRA3/GABRE
CC	GO:0043025	neuronal cell body	23/515	332/14275	0.00218224	0.042325	KIF1A/ATP1A3/CPNE5/MAP1B/SLC1A3/UCHL1/STMN2/CPE/GFRA1/KIF5A/SLC7A10/OLFM1/ASTN1/DPYSL5/SNCA/LOC102285956/PPP1R1B/SRCIN1/KCND2/SNCG/LOC102282310/GRIA4/VIP	KIF1A/ATP1A3/CPNE5/MAP1B/SLC1A3/UCHL1/Stmn2/CPE/Gfra1/KIF5A/Slc7a10/Olfm1/ASTN1/DPYSL5/SNCA/KCND2/PPP1R1B/Srcin1/KCND2/SNCG/NDN/Gria4/VIP	23	0		23	KIF1A/ATP1A3/CPNE5/MAP1B/SLC1A3/UCHL1/STMN2/CPE/GFRA1/KIF5A/SLC7A10/OLFM1/ASTN1/DPYSL5/SNCA/LOC102285956/PPP1R1B/SRCIN1/KCND2/SNCG/LOC102282310/GRIA4/VIP
CC	GO:0009986	cell surface	31/515	498/14275	0.00226944	0.042325	SSC5D/LOC102280840/SLC1A3/CXCL12/LPL/ADIPOQ/BGN/ADGRA2/GSR/RTP3/CD274/FGL2/GFRA1/SRPX2/SEMA6C/SPARC/ASTN1/CDH2/NGFR/LOC102268790/CDH26/LY6D/LOC102270911/GPRC5B/LIPG/CLSTN2/SEMA6D/CLSTN3/CDH19/WNT6/NLGN1	SSC5D/ITGBL1/SLC1A3/CXCL12/LPL/ADIPOQ/BGN/ADGRA2/Gsr/RTP3/CD274/FGL2/Gfra1/SRPX2/SEMA6C/SPARC/ASTN1/CDH2/NGFR/HHIP/CDH26/LY6D/BTNL9/GPRC5B/LIPG/CLSTN2/SEMA6D/CLSTN3/CDH19/WNT6/Nlgn1	31	5	GSR/RTP3/CD274/LY6D/LIPG	26	SSC5D/LOC102280840/SLC1A3/CXCL12/LPL/ADIPOQ/BGN/ADGRA2/FGL2/GFRA1/SRPX2/SEMA6C/SPARC/ASTN1/CDH2/NGFR/LOC102268790/CDH26/LOC102270911/GPRC5B/CLSTN2/SEMA6D/CLSTN3/CDH19/WNT6/NLGN1
CC	GO:1902710	GABA receptor complex	4/515	17/14275	0.00273982	0.0486645	GABRA3/LOC102276136/GABRE/GABRA5	GABRA3/GABRA5/GABRE/GABRA5	4	2	LOC102276136/GABRA5	2	GABRA3/GABRE
MF	GO:0005201	extracellular matrix structural constituent	29/442	96/12086	2.78374e-19	1.58952e-16	COL4A6/LOC102268113/LOC102270201/COL14A1/COL5A1/NID2/FBN2/COL6A6/COL5A2/POSTN/FRAS1/EMILIN3/COL21A1/COL6A1/COL4A1/COL5A3/EDIL3/COL6A2/COL4A2/COL11A1/LAMA4/MATN2/COL8A1/LTBP4/COL1A1/COL1A2/NID1/NPNT/EFEMP2	COL4A6/COL6A3/COL14A1/COL14A1/COL5A1/NID2/FBN2/COL6A6/COL5A2/POSTN/FRAS1/EMILIN3/COL21A1/COL6A1/COL4A1/COL5A3/EDIL3/Col6a2/COL4A2/COL11A1/LAMA4/MATN2/COL8A1/LTBP4/COL1A1/COL1A2/NID1/NPNT/EFEMP2	29	0		29	COL4A6/LOC102268113/LOC102270201/COL14A1/COL5A1/NID2/FBN2/COL6A6/COL5A2/POSTN/FRAS1/EMILIN3/COL21A1/COL6A1/COL4A1/COL5A3/EDIL3/COL6A2/COL4A2/COL11A1/LAMA4/MATN2/COL8A1/LTBP4/COL1A1/COL1A2/NID1/NPNT/EFEMP2
MF	GO:0005539	glycosaminoglycan binding	27/442	149/12086	4.19871e-12	8.47182e-10	ADAMTS8/RSPO3/THBS3/LOC102282753/COL5A1/POSTN/LPL/HAPLN1/BGN/ANXA6/PCOLCE/CLEC3B/FSTL1/TENM1/LOC102268679/COL5A3/CCDC80/COL11A1/PTN/LTBP4/VIT/FBLN7/ADAMTS5/ECM2/LIPG/DCN/MDK	ADAMTS8/RSPO3/THBS3/RNASE7/COL5A1/POSTN/LPL/HAPLN1/BGN/ANXA6/Pcolce/CLEC3B/FSTL1/TENM1/CXCL6/COL5A3/CCDC80/COL11A1/PTN/LTBP4/VIT/FBLN7/ADAMTS5/ECM2/LIPG/DCN/MDK	27	3	LOC102282753/LOC102268679/LIPG	24	ADAMTS8/RSPO3/THBS3/COL5A1/POSTN/LPL/HAPLN1/BGN/ANXA6/PCOLCE/CLEC3B/FSTL1/TENM1/COL5A3/CCDC80/COL11A1/PTN/LTBP4/VIT/FBLN7/ADAMTS5/ECM2/DCN/MDK
MF	GO:0030020	extracellular matrix structural constituent conferring tensile strength	14/442	34/12086	4.45104e-12	8.47182e-10	COL4A6/LOC102268113/LOC102270201/COL14A1/COL5A1/COL6A6/COL5A2/COL21A1/COL6A1/COL4A1/COL5A3/COL6A2/COL11A1/COL8A1	COL4A6/COL6A3/COL14A1/COL14A1/COL5A1/COL6A6/COL5A2/COL21A1/COL6A1/COL4A1/COL5A3/Col6a2/COL11A1/COL8A1	14	0		14	COL4A6/LOC102268113/LOC102270201/COL14A1/COL5A1/COL6A6/COL5A2/COL21A1/COL6A1/COL4A1/COL5A3/COL6A2/COL11A1/COL8A1
MF	GO:0008201	heparin binding	21/442	109/12086	3.25119e-10	4.64108e-08	ADAMTS8/RSPO3/THBS3/COL5A1/POSTN/LPL/ANXA6/PCOLCE/CLEC3B/FSTL1/TENM1/LOC102268679/COL5A3/CCDC80/COL11A1/PTN/FBLN7/ADAMTS5/ECM2/LIPG/MDK	ADAMTS8/RSPO3/THBS3/COL5A1/POSTN/LPL/ANXA6/Pcolce/CLEC3B/FSTL1/TENM1/CXCL6/COL5A3/CCDC80/COL11A1/PTN/FBLN7/ADAMTS5/ECM2/LIPG/MDK	21	2	LOC102268679/LIPG	19	ADAMTS8/RSPO3/THBS3/COL5A1/POSTN/LPL/ANXA6/PCOLCE/CLEC3B/FSTL1/TENM1/COL5A3/CCDC80/COL11A1/PTN/FBLN7/ADAMTS5/ECM2/MDK
MF	GO:0005518	collagen binding	13/442	44/12086	3.24004e-09	3.70013e-07	SERPINH1/LOC102270201/COL14A1/NID2/TGFBI/PCOLCE/COL5A3/SPARC/LUM/ASPN/ECM2/DCN/NID1	SERPINH1/COL14A1/COL14A1/NID2/TGFBI/Pcolce/COL5A3/SPARC/LUM/ASPN/ECM2/DCN/NID1	13	0		13	SERPINH1/LOC102270201/COL14A1/NID2/TGFBI/PCOLCE/COL5A3/SPARC/LUM/ASPN/ECM2/DCN/NID1
MF	GO:0019838	growth factor binding	17/442	87/12086	1.2894e-08	1.22708e-06	IGFBP6/COL5A1/ESM1/COL6A1/COL4A1/TGFB3/SRPX2/IGFALS/LOC102270397/NGFR/LTBP4/LTBP3/COL1A1/COL1A2/KAZALD1/IGFBP2/ACVR2B	IGFBP6/COL5A1/ESM1/COL6A1/COL4A1/TGFB3/SRPX2/Igfals/Pzp/NGFR/LTBP4/LTBP3/COL1A1/COL1A2/KAZALD1/IGFBP2/ACVR2B	17	1	ESM1	16	IGFBP6/COL5A1/COL6A1/COL4A1/TGFB3/SRPX2/IGFALS/LOC102270397/NGFR/LTBP4/LTBP3/COL1A1/COL1A2/KAZALD1/IGFBP2/ACVR2B
MF	GO:1901681	sulfur compound binding	23/442	166/12086	3.63347e-08	2.96387e-06	ADAMTS8/RSPO3/THBS3/COL5A1/POSTN/LPL/ANXA6/GSR/PCOLCE/CLEC3B/FSTL1/TENM1/LOC102268679/COL5A3/CCDC80/COL11A1/PTN/FBLN7/ADAMTS5/ECM2/LIPG/OGDHL/MDK	ADAMTS8/RSPO3/THBS3/COL5A1/POSTN/LPL/ANXA6/Gsr/Pcolce/CLEC3B/FSTL1/TENM1/CXCL6/COL5A3/CCDC80/COL11A1/PTN/FBLN7/ADAMTS5/ECM2/LIPG/OGDHL/MDK	23	3	GSR/LOC102268679/LIPG	20	ADAMTS8/RSPO3/THBS3/COL5A1/POSTN/LPL/ANXA6/PCOLCE/CLEC3B/FSTL1/TENM1/COL5A3/CCDC80/COL11A1/PTN/FBLN7/ADAMTS5/ECM2/OGDHL/MDK
MF	GO:0030545	receptor regulator activity	31/442	298/12086	1.49525e-07	1.06724e-05	FLRT3/CXCL8/AGTR2/BMP3/CXCL12/OGN/ADIPOQ/SPP1/LOC102271974/FST/LOC102268679/TGFB3/LOC102269246/IL1B/SEMA6C/IGF1/SEMA5B/PTN/LOC102267504/IGF2/LOC102264699/SCG2/SST/OSM/SEMA6D/MDK/FGF13/GDF10/WNT10A/CARTPT/VIP	FLRT3/CXCL8/AGTR2/BMP3/CXCL12/OGN/ADIPOQ/SPP1/-/FST/CXCL6/TGFB3/-/IL1B/SEMA6C/IGF1/SEMA5B/PTN/SAA1/IGF2/DEFB103A/SCG2/SST/OSM/SEMA6D/MDK/Fgf13/GDF10/Wnt10a/CARTPT/VIP	31	8	CXCL8/LOC102271974/LOC102268679/LOC102269246/IL1B/LOC102267504/LOC102264699/OSM	23	FLRT3/AGTR2/BMP3/CXCL12/OGN/ADIPOQ/SPP1/FST/TGFB3/SEMA6C/IGF1/SEMA5B/PTN/IGF2/SCG2/SST/SEMA6D/MDK/FGF13/GDF10/WNT10A/CARTPT/VIP
MF	GO:0048018	receptor ligand activity	29/442	273/12086	2.44031e-07	1.54824e-05	FLRT3/CXCL8/BMP3/CXCL12/OGN/ADIPOQ/SPP1/LOC102271974/LOC102268679/TGFB3/LOC102269246/IL1B/SEMA6C/IGF1/SEMA5B/PTN/LOC102267504/IGF2/LOC102264699/SCG2/SST/OSM/SEMA6D/MDK/FGF13/GDF10/WNT10A/CARTPT/VIP	FLRT3/CXCL8/BMP3/CXCL12/OGN/ADIPOQ/SPP1/-/CXCL6/TGFB3/-/IL1B/SEMA6C/IGF1/SEMA5B/PTN/SAA1/IGF2/DEFB103A/SCG2/SST/OSM/SEMA6D/MDK/Fgf13/GDF10/Wnt10a/CARTPT/VIP	29	8	CXCL8/LOC102271974/LOC102268679/LOC102269246/IL1B/LOC102267504/LOC102264699/OSM	21	FLRT3/BMP3/CXCL12/OGN/ADIPOQ/SPP1/TGFB3/SEMA6C/IGF1/SEMA5B/PTN/IGF2/SCG2/SST/SEMA6D/MDK/FGF13/GDF10/WNT10A/CARTPT/VIP
MF	GO:0050840	extracellular matrix binding	10/442	35/12086	3.12091e-07	1.78204e-05	SSC5D/TGFBI/BGN/SPP1/COL11A1/SMOC1/SPARC/ADAMTS5/DCN/NID1	SSC5D/TGFBI/BGN/SPP1/COL11A1/SMOC1/SPARC/ADAMTS5/DCN/NID1	10	0		10	SSC5D/TGFBI/BGN/SPP1/COL11A1/SMOC1/SPARC/ADAMTS5/DCN/NID1
MF	GO:0005178	integrin binding	14/442	75/12086	4.53458e-07	2.35386e-05	ADAMTS8/COL5A1/ESM1/LOC102280840/CXCL12/TGFBI/EDIL3/GFRA1/IL1B/IGF2/LTBP4/ADAMTS5/CDH26/NPNT	ADAMTS8/COL5A1/ESM1/ITGBL1/CXCL12/TGFBI/EDIL3/Gfra1/IL1B/IGF2/LTBP4/ADAMTS5/CDH26/NPNT	14	2	ESM1/IL1B	12	ADAMTS8/COL5A1/LOC102280840/CXCL12/TGFBI/EDIL3/GFRA1/IGF2/LTBP4/ADAMTS5/CDH26/NPNT
MF	GO:0015370	solute:sodium symporter activity	11/442	55/12086	3.86136e-06	0.000183736	SLC1A1/SLC28A3/SLC1A3/SLC23A1/SLC5A1/SLC6A12/SLC6A9/SLC4A4/SLC5A9/SLC4A5/SLC6A17	SLC1A1/SLC28A3/SLC1A3/SLC23A1/SLC5A1/SLC6A12/SLC6A9/SLC4A4/SLC5A9/SLC4A5/SLC6A17	11	9	SLC1A1/SLC28A3/SLC23A1/SLC5A1/SLC6A12/SLC6A9/SLC5A9/SLC4A5/SLC6A17	2	SLC1A3/SLC4A4
MF	GO:0046873	metal ion transmembrane transporter activity	30/442	357/12086	1.91493e-05	0.000841094	TFRC/TRPV3/SLC1A1/SLC28A3/ATP1A3/SLC1A3/TRPM3/SLC23A1/SLC5A1/ANXA6/SLC6A12/SLC6A9/SLC4A4/SCN7A/SLC5A9/SLC4A5/KCND1/KCNG1/CACNA2D1/SLC6A17/CACNA1G/NALCN/TUSC3/LOC102287974/LOC102285956/RYR1/TRPC5/KCND2/KCNT2/LOC102273962	TFRC/Trpv3/SLC1A1/SLC28A3/ATP1A3/SLC1A3/TRPM3/SLC23A1/SLC5A1/ANXA6/SLC6A12/SLC6A9/SLC4A4/SCN7A/SLC5A9/SLC4A5/KCND1/KCNG1/CACNA2D1/SLC6A17/CACNA1G/NALCN/TUSC3/TPCN2/KCND2/RYR1/TRPC5/KCND2/KCNT2/SCN9A	30	11	TFRC/TRPV3/SLC1A1/SLC28A3/SLC23A1/SLC5A1/SLC6A12/SLC6A9/SLC5A9/SLC4A5/SLC6A17	19	ATP1A3/SLC1A3/TRPM3/ANXA6/SLC4A4/SCN7A/KCND1/KCNG1/CACNA2D1/CACNA1G/NALCN/TUSC3/LOC102287974/LOC102285956/RYR1/TRPC5/KCND2/KCNT2/LOC102273962
MF	GO:0015294	solute:cation symporter activity	12/442	77/12086	2.09302e-05	0.000853652	SLC1A1/SLC28A3/SLC1A3/SLC23A1/SLC5A1/SLC6A12/SLC6A9/SLC4A4/SLC5A9/SLC4A5/SLC6A17/SLC2A10	SLC1A1/SLC28A3/SLC1A3/SLC23A1/SLC5A1/SLC6A12/SLC6A9/SLC4A4/SLC5A9/SLC4A5/SLC6A17/SLC2A10	12	9	SLC1A1/SLC28A3/SLC23A1/SLC5A1/SLC6A12/SLC6A9/SLC5A9/SLC4A5/SLC6A17	3	SLC1A3/SLC4A4/SLC2A10
MF	GO:0004222	metalloendopeptidase activity	12/442	84/12086	5.10602e-05	0.00183828	ADAMTS8/MMP9/ADAMTS12/PAPPA2/MMP23B/ADAMTS20/ADAMTS2/ADAMTS19/ADAMTS5/ADAMTS6/MMP27/MMP12	ADAMTS8/MMP9/ADAMTS12/PAPPA2/MMP23/Adamts20/ADAMTS2/ADAMTS19/ADAMTS5/ADAMTS6/MMP27/MMP12	12	2	MMP9/MMP12	10	ADAMTS8/ADAMTS12/PAPPA2/MMP23B/ADAMTS20/ADAMTS2/ADAMTS19/ADAMTS5/ADAMTS6/MMP27
MF	GO:0008237	metallopeptidase activity	17/442	155/12086	5.15104e-05	0.00183828	LOC102270735/ADAMTS8/LOC102271020/MMP9/ADAMTS12/PAPPA2/MMP23B/CPE/ADAMTS20/ADAMTS2/ADAMTS19/NAALAD2/ADAMTS5/ADAMTS6/MMP27/TRHDE/MMP12	-/ADAMTS8/-/MMP9/ADAMTS12/PAPPA2/MMP23/CPE/Adamts20/ADAMTS2/ADAMTS19/NAALAD2/ADAMTS5/ADAMTS6/MMP27/TRHDE/MMP12	17	4	LOC102270735/LOC102271020/MMP9/MMP12	13	ADAMTS8/ADAMTS12/PAPPA2/MMP23B/CPE/ADAMTS20/ADAMTS2/ADAMTS19/NAALAD2/ADAMTS5/ADAMTS6/MMP27/TRHDE
MF	GO:0050839	cell adhesion molecule binding	23/442	256/12086	6.54891e-05	0.00209612	ADAMTS8/COL5A1/ESM1/LOC102280840/POSTN/CXCL12/TGFBI/CPE/TENM1/EDIL3/DBN1/GFRA1/IL1B/CDH2/IGF2/LTBP4/ADAMTS5/CDH26/NTNG1/CDH19/CTNNA2/NLGN1/NPNT	ADAMTS8/COL5A1/ESM1/ITGBL1/POSTN/CXCL12/TGFBI/CPE/TENM1/EDIL3/DBN1/Gfra1/IL1B/CDH2/IGF2/LTBP4/ADAMTS5/CDH26/NTNG1/CDH19/CTNNA2/Nlgn1/NPNT	23	2	ESM1/IL1B	21	ADAMTS8/COL5A1/LOC102280840/POSTN/CXCL12/TGFBI/CPE/TENM1/EDIL3/DBN1/GFRA1/CDH2/IGF2/LTBP4/ADAMTS5/CDH26/NTNG1/CDH19/CTNNA2/NLGN1/NPNT
MF	GO:0015081	sodium ion transmembrane transporter activity	15/442	128/12086	6.60774e-05	0.00209612	SLC1A1/SLC28A3/ATP1A3/SLC1A3/SLC23A1/SLC5A1/SLC6A12/SLC6A9/SLC4A4/SCN7A/SLC5A9/SLC4A5/SLC6A17/NALCN/LOC102273962	SLC1A1/SLC28A3/ATP1A3/SLC1A3/SLC23A1/SLC5A1/SLC6A12/SLC6A9/SLC4A4/SCN7A/SLC5A9/SLC4A5/SLC6A17/NALCN/SCN9A	15	9	SLC1A1/SLC28A3/SLC23A1/SLC5A1/SLC6A12/SLC6A9/SLC5A9/SLC4A5/SLC6A17	6	ATP1A3/SLC1A3/SLC4A4/SCN7A/NALCN/LOC102273962
MF	GO:0008509	anion transmembrane transporter activity	21/442	236/12086	0.000154704	0.00464925	LOC102270735/ADAMTS8/GABRA3/LOC102271020/SLC1A1/EMB/LOC102276136/SLC1A3/SLC27A2/SLC23A1/SLC6A12/SLC6A9/SLC4A4/GABRE/SLC16A2/SLC4A5/SLC7A10/LOC106701541/GABRA5/SLCO4A1/SLC25A13	-/ADAMTS8/GABRA3/-/SLC1A1/EMB/GABRA5/SLC1A3/SLC27A2/SLC23A1/SLC6A12/SLC6A9/SLC4A4/GABRE/SLC16A2/SLC4A5/Slc7a10/SLC25A13/GABRA5/SLCO4A1/SLC25A13	21	13	LOC102270735/LOC102271020/SLC1A1/LOC102276136/SLC27A2/SLC23A1/SLC6A12/SLC6A9/SLC4A5/LOC106701541/GABRA5/SLCO4A1/SLC25A13	8	ADAMTS8/GABRA3/EMB/SLC1A3/SLC4A4/GABRE/SLC16A2/SLC7A10
MF	GO:0061134	peptidase regulator activity	15/442	144/12086	0.00025026	0.00710101	KNG1/SERPINH1/LOC102268113/PCOLCE/LOC102269673/SERPINB12/FGL2/C3/PI15/TIMP4/RECK/LOC102270397/SNCA/ITIH5/GPC3	KNG1/SERPINH1/COL6A3/Pcolce/SERPINB7/SERPINB12/FGL2/C3/PI15/TIMP4/RECK/Pzp/SNCA/ITIH5/GPC3	15	3	KNG1/LOC102269673/C3	12	SERPINH1/LOC102268113/PCOLCE/SERPINB12/FGL2/PI15/TIMP4/RECK/LOC102270397/SNCA/ITIH5/GPC3
MF	GO:0005520	insulin-like growth factor binding	5/442	17/12086	0.000274779	0.00710101	IGFBP6/ESM1/IGFALS/KAZALD1/IGFBP2	IGFBP6/ESM1/Igfals/KAZALD1/IGFBP2	5	1	ESM1	4	IGFBP6/IGFALS/KAZALD1/IGFBP2
MF	GO:0008083	growth factor activity	12/442	100/12086	0.00028007	0.00710101	BMP3/CXCL12/OGN/LOC102271974/TGFB3/LOC102269246/IGF1/PTN/IGF2/MDK/FGF13/GDF10	BMP3/CXCL12/OGN/-/TGFB3/-/IGF1/PTN/IGF2/MDK/Fgf13/GDF10	12	2	LOC102271974/LOC102269246	10	BMP3/CXCL12/OGN/TGFB3/IGF1/PTN/IGF2/MDK/FGF13/GDF10
MF	GO:0022839	ion gated channel activity	22/442	265/12086	0.000292718	0.00710101	LOC102270735/GABRA3/LOC102271020/LOC102276136/TRPM3/ANXA6/GABRE/SCN7A/KCND1/KCNG1/CACNA2D1/CACNA1G/NALCN/GABRA5/LOC102287974/LOC102285956/GRIK3/RYR1/KCND2/KCNT2/GRIA4/LOC102273962	-/GABRA3/-/GABRA5/TRPM3/ANXA6/GABRE/SCN7A/KCND1/KCNG1/CACNA2D1/CACNA1G/NALCN/GABRA5/TPCN2/KCND2/GRIK3/RYR1/KCND2/KCNT2/Gria4/SCN9A	22	4	LOC102270735/LOC102271020/LOC102276136/GABRA5	18	GABRA3/TRPM3/ANXA6/GABRE/SCN7A/KCND1/KCNG1/CACNA2D1/CACNA1G/NALCN/LOC102287974/LOC102285956/GRIK3/RYR1/KCND2/KCNT2/GRIA4/LOC102273962
MF	GO:0005237	inhibitory extracellular ligand-gated ion channel activity	4/442	10/12086	0.000310902	0.00710101	GABRA3/LOC102276136/GABRE/GABRA5	GABRA3/GABRA5/GABRE/GABRA5	4	2	LOC102276136/GABRA5	2	GABRA3/GABRE
MF	GO:0022851	GABA-gated chloride ion channel activity	4/442	10/12086	0.000310902	0.00710101	GABRA3/LOC102276136/GABRE/GABRA5	GABRA3/GABRA5/GABRE/GABRA5	4	2	LOC102276136/GABRA5	2	GABRA3/GABRE
MF	GO:0015293	symporter activity	13/442	118/12086	0.000370645	0.00813993	SLC1A1/SLC28A3/SLC1A3/SLC23A1/SLC5A1/SLC6A12/SLC6A9/SLC4A4/SLC16A2/SLC5A9/SLC4A5/SLC6A17/SLC2A10	SLC1A1/SLC28A3/SLC1A3/SLC23A1/SLC5A1/SLC6A12/SLC6A9/SLC4A4/SLC16A2/SLC5A9/SLC4A5/SLC6A17/SLC2A10	13	9	SLC1A1/SLC28A3/SLC23A1/SLC5A1/SLC6A12/SLC6A9/SLC5A9/SLC4A5/SLC6A17	4	SLC1A3/SLC4A4/SLC16A2/SLC2A10
MF	GO:0022836	gated channel activity	22/442	272/12086	0.000420146	0.00888531	LOC102270735/GABRA3/LOC102271020/LOC102276136/TRPM3/ANXA6/GABRE/SCN7A/KCND1/KCNG1/CACNA2D1/CACNA1G/NALCN/GABRA5/LOC102287974/LOC102285956/GRIK3/RYR1/KCND2/KCNT2/GRIA4/LOC102273962	-/GABRA3/-/GABRA5/TRPM3/ANXA6/GABRE/SCN7A/KCND1/KCNG1/CACNA2D1/CACNA1G/NALCN/GABRA5/TPCN2/KCND2/GRIK3/RYR1/KCND2/KCNT2/Gria4/SCN9A	22	4	LOC102270735/LOC102271020/LOC102276136/GABRA5	18	GABRA3/TRPM3/ANXA6/GABRE/SCN7A/KCND1/KCNG1/CACNA2D1/CACNA1G/NALCN/LOC102287974/LOC102285956/GRIK3/RYR1/KCND2/KCNT2/GRIA4/LOC102273962
MF	GO:0005313	L-glutamate transmembrane transporter activity	4/442	11/12086	0.000474494	0.00934261	SLC1A1/SLC1A3/LOC106701541/SLC25A13	SLC1A1/SLC1A3/SLC25A13/SLC25A13	4	3	SLC1A1/LOC106701541/SLC25A13	1	SLC1A3
MF	GO:0015172	acidic amino acid transmembrane transporter activity	4/442	11/12086	0.000474494	0.00934261	SLC1A1/SLC1A3/LOC106701541/SLC25A13	SLC1A1/SLC1A3/SLC25A13/SLC25A13	4	3	SLC1A1/LOC106701541/SLC25A13	1	SLC1A3
MF	GO:0005326	neurotransmitter transporter activity	7/442	40/12086	0.000546008	0.0103924	SLC1A1/SLC1A3/SLC6A12/SLC6A9/LOC106701541/SLC6A17/SLC25A13	SLC1A1/SLC1A3/SLC6A12/SLC6A9/SLC25A13/SLC6A17/SLC25A13	7	6	SLC1A1/SLC6A12/SLC6A9/LOC106701541/SLC6A17/SLC25A13	1	SLC1A3
MF	GO:0030414	peptidase inhibitor activity	13/442	124/12086	0.000599619	0.0110446	KNG1/SERPINH1/LOC102268113/LOC102269673/SERPINB12/C3/PI15/TIMP4/RECK/LOC102270397/SNCA/ITIH5/GPC3	KNG1/SERPINH1/COL6A3/SERPINB7/SERPINB12/C3/PI15/TIMP4/RECK/Pzp/SNCA/ITIH5/GPC3	13	3	KNG1/LOC102269673/C3	10	SERPINH1/LOC102268113/SERPINB12/PI15/TIMP4/RECK/LOC102270397/SNCA/ITIH5/GPC3
MF	GO:0001664	G-protein coupled receptor binding	15/442	157/12086	0.000633481	0.0113037	CXCL8/RSPO3/CXCL12/UCHL1/LOC102271974/SFRP1/RTP3/LOC102268679/C3/LOC102269246/LOC102264699/GPRC5B/DNM1/WNT6/WNT10A	CXCL8/RSPO3/CXCL12/UCHL1/-/SFRP1/RTP3/CXCL6/C3/-/DEFB103A/GPRC5B/DNM1/WNT6/Wnt10a	15	8	CXCL8/LOC102271974/SFRP1/RTP3/LOC102268679/C3/LOC102269246/LOC102264699	7	RSPO3/CXCL12/UCHL1/GPRC5B/DNM1/WNT6/WNT10A
MF	GO:0022890	inorganic cation transmembrane transporter activity	32/442	483/12086	0.000847032	0.0146562	TFRC/TRPV3/SLC1A1/SLC28A3/ATP1A3/SLC1A3/TRPM3/SLC23A1/SLC5A1/ANXA6/SLC6A12/SLC6A9/SLC4A4/SCN7A/SLC5A9/SLC4A5/KCND1/KCNG1/CACNA2D1/SLC6A17/CACNA1G/NALCN/TUSC3/LOC102287974/LOC102285956/RYR1/SLC2A10/TRPC5/KCND2/KCNT2/GRIA4/LOC102273962	TFRC/Trpv3/SLC1A1/SLC28A3/ATP1A3/SLC1A3/TRPM3/SLC23A1/SLC5A1/ANXA6/SLC6A12/SLC6A9/SLC4A4/SCN7A/SLC5A9/SLC4A5/KCND1/KCNG1/CACNA2D1/SLC6A17/CACNA1G/NALCN/TUSC3/TPCN2/KCND2/RYR1/SLC2A10/TRPC5/KCND2/KCNT2/Gria4/SCN9A	32	11	TFRC/TRPV3/SLC1A1/SLC28A3/SLC23A1/SLC5A1/SLC6A12/SLC6A9/SLC5A9/SLC4A5/SLC6A17	21	ATP1A3/SLC1A3/TRPM3/ANXA6/SLC4A4/SCN7A/KCND1/KCNG1/CACNA2D1/CACNA1G/NALCN/TUSC3/LOC102287974/LOC102285956/RYR1/SLC2A10/TRPC5/KCND2/KCNT2/GRIA4/LOC102273962
MF	GO:0005283	amino acid:sodium symporter activity	4/442	13/12086	0.000969825	0.0162874	SLC1A1/SLC1A3/SLC6A12/SLC6A9	SLC1A1/SLC1A3/SLC6A12/SLC6A9	4	3	SLC1A1/SLC6A12/SLC6A9	1	SLC1A3
MF	GO:0042379	chemokine receptor binding	6/442	33/12086	0.00110539	0.0180337	CXCL8/CXCL12/LOC102271974/LOC102268679/LOC102269246/LOC102264699	CXCL8/CXCL12/-/CXCL6/-/DEFB103A	6	5	CXCL8/LOC102271974/LOC102268679/LOC102269246/LOC102264699	1	CXCL12
MF	GO:0005125	cytokine activity	12/442	117/12086	0.00116912	0.0180927	CXCL8/BMP3/CXCL12/SPP1/LOC102271974/LOC102268679/TGFB3/LOC102269246/IL1B/SCG2/OSM/GDF10	CXCL8/BMP3/CXCL12/SPP1/-/CXCL6/TGFB3/-/IL1B/SCG2/OSM/GDF10	12	6	CXCL8/LOC102271974/LOC102268679/LOC102269246/IL1B/OSM	6	BMP3/CXCL12/SPP1/TGFB3/SCG2/GDF10
MF	GO:0005216	ion channel activity	24/442	333/12086	0.00121255	0.0180927	LOC102270735/GABRA3/LOC102271020/TRPV3/LOC102276136/TRPM3/ANXA6/GABRE/SCN7A/KCND1/KCNG1/CACNA2D1/CACNA1G/NALCN/GABRA5/LOC102287974/LOC102285956/GRIK3/RYR1/TRPC5/KCND2/KCNT2/GRIA4/LOC102273962	-/GABRA3/-/Trpv3/GABRA5/TRPM3/ANXA6/GABRE/SCN7A/KCND1/KCNG1/CACNA2D1/CACNA1G/NALCN/GABRA5/TPCN2/KCND2/GRIK3/RYR1/TRPC5/KCND2/KCNT2/Gria4/SCN9A	24	5	LOC102270735/LOC102271020/TRPV3/LOC102276136/GABRA5	19	GABRA3/TRPM3/ANXA6/GABRE/SCN7A/KCND1/KCNG1/CACNA2D1/CACNA1G/NALCN/LOC102287974/LOC102285956/GRIK3/RYR1/TRPC5/KCND2/KCNT2/GRIA4/LOC102273962
MF	GO:0005343	organic acid:sodium symporter activity	5/442	23/12086	0.0012464	0.0180927	SLC1A1/SLC1A3/SLC23A1/SLC6A12/SLC6A9	SLC1A1/SLC1A3/SLC23A1/SLC6A12/SLC6A9	5	4	SLC1A1/SLC23A1/SLC6A12/SLC6A9	1	SLC1A3
MF	GO:0005402	carbohydrate:cation symporter activity	4/442	14/12086	0.00131881	0.0180927	SLC23A1/SLC5A1/SLC5A9/SLC2A10	SLC23A1/SLC5A1/SLC5A9/SLC2A10	4	3	SLC23A1/SLC5A1/SLC5A9	1	SLC2A10
MF	GO:0005416	amino acid:cation symporter activity	4/442	14/12086	0.00131881	0.0180927	SLC1A1/SLC1A3/SLC6A12/SLC6A9	SLC1A1/SLC1A3/SLC6A12/SLC6A9	4	3	SLC1A1/SLC6A12/SLC6A9	1	SLC1A3
MF	GO:0099095	ligand-gated anion channel activity	4/442	14/12086	0.00131881	0.0180927	GABRA3/LOC102276136/GABRE/GABRA5	GABRA3/GABRA5/GABRE/GABRA5	4	2	LOC102276136/GABRA5	2	GABRA3/GABRE
MF	GO:0016705	oxidoreductase activity, acting on paired donors, with incorporation or reduction of molecular oxygen	13/442	135/12086	0.00133081	0.0180927	LOC102269891/LOC102284686/PTGS2/FADS2/LOC102267428/TET1/LOC102272308/P3H2/LOC102288122/LOC102278686/LOC102280731/P4HA2/FMO2	-/CYP3A24/PTGS2/FADS2/-/TET1/-/P3H2/CYP4F22/CYP8B1/CYP2C18/P4HA2/FMO2	13	7	LOC102269891/LOC102284686/PTGS2/LOC102267428/LOC102272308/LOC102288122/LOC102278686	6	FADS2/TET1/P3H2/LOC102280731/P4HA2/FMO2
MF	GO:0008514	organic anion transmembrane transporter activity	14/442	153/12086	0.00144607	0.0192025	SLC1A1/EMB/SLC1A3/SLC27A2/SLC23A1/SLC6A12/SLC6A9/SLC4A4/SLC16A2/SLC4A5/SLC7A10/LOC106701541/SLCO4A1/SLC25A13	SLC1A1/EMB/SLC1A3/SLC27A2/SLC23A1/SLC6A12/SLC6A9/SLC4A4/SLC16A2/SLC4A5/Slc7a10/SLC25A13/SLCO4A1/SLC25A13	14	9	SLC1A1/SLC27A2/SLC23A1/SLC6A12/SLC6A9/SLC4A5/LOC106701541/SLCO4A1/SLC25A13	5	EMB/SLC1A3/SLC4A4/SLC16A2/SLC7A10
MF	GO:0022838	substrate-specific channel activity	24/442	339/12086	0.00154417	0.0200391	LOC102270735/GABRA3/LOC102271020/TRPV3/LOC102276136/TRPM3/ANXA6/GABRE/SCN7A/KCND1/KCNG1/CACNA2D1/CACNA1G/NALCN/GABRA5/LOC102287974/LOC102285956/GRIK3/RYR1/TRPC5/KCND2/KCNT2/GRIA4/LOC102273962	-/GABRA3/-/Trpv3/GABRA5/TRPM3/ANXA6/GABRE/SCN7A/KCND1/KCNG1/CACNA2D1/CACNA1G/NALCN/GABRA5/TPCN2/KCND2/GRIK3/RYR1/TRPC5/KCND2/KCNT2/Gria4/SCN9A	24	5	LOC102270735/LOC102271020/TRPV3/LOC102276136/GABRA5	19	GABRA3/TRPM3/ANXA6/GABRE/SCN7A/KCND1/KCNG1/CACNA2D1/CACNA1G/NALCN/LOC102287974/LOC102285956/GRIK3/RYR1/TRPC5/KCND2/KCNT2/GRIA4/LOC102273962
MF	GO:0004890	GABA-A receptor activity	4/442	15/12086	0.00174685	0.0221656	GABRA3/LOC102276136/GABRE/GABRA5	GABRA3/GABRA5/GABRE/GABRA5	4	2	LOC102276136/GABRA5	2	GABRA3/GABRE
MF	GO:0005328	neurotransmitter:sodium symporter activity	5/442	25/12086	0.00185299	0.0230013	SLC1A1/SLC1A3/SLC6A12/SLC6A9/SLC6A17	SLC1A1/SLC1A3/SLC6A12/SLC6A9/SLC6A17	5	4	SLC1A1/SLC6A12/SLC6A9/SLC6A17	1	SLC1A3
MF	GO:0015267	channel activity	24/442	352/12086	0.00253784	0.0301897	LOC102270735/GABRA3/LOC102271020/TRPV3/LOC102276136/TRPM3/ANXA6/GABRE/SCN7A/KCND1/KCNG1/CACNA2D1/CACNA1G/NALCN/GABRA5/LOC102287974/LOC102285956/GRIK3/RYR1/TRPC5/KCND2/KCNT2/GRIA4/LOC102273962	-/GABRA3/-/Trpv3/GABRA5/TRPM3/ANXA6/GABRE/SCN7A/KCND1/KCNG1/CACNA2D1/CACNA1G/NALCN/GABRA5/TPCN2/KCND2/GRIK3/RYR1/TRPC5/KCND2/KCNT2/Gria4/SCN9A	24	5	LOC102270735/LOC102271020/TRPV3/LOC102276136/GABRA5	19	GABRA3/TRPM3/ANXA6/GABRE/SCN7A/KCND1/KCNG1/CACNA2D1/CACNA1G/NALCN/LOC102287974/LOC102285956/GRIK3/RYR1/TRPC5/KCND2/KCNT2/GRIA4/LOC102273962
MF	GO:0022803	passive transmembrane transporter activity	24/442	352/12086	0.00253784	0.0301897	LOC102270735/GABRA3/LOC102271020/TRPV3/LOC102276136/TRPM3/ANXA6/GABRE/SCN7A/KCND1/KCNG1/CACNA2D1/CACNA1G/NALCN/GABRA5/LOC102287974/LOC102285956/GRIK3/RYR1/TRPC5/KCND2/KCNT2/GRIA4/LOC102273962	-/GABRA3/-/Trpv3/GABRA5/TRPM3/ANXA6/GABRE/SCN7A/KCND1/KCNG1/CACNA2D1/CACNA1G/NALCN/GABRA5/TPCN2/KCND2/GRIK3/RYR1/TRPC5/KCND2/KCNT2/Gria4/SCN9A	24	5	LOC102270735/LOC102271020/TRPV3/LOC102276136/GABRA5	19	GABRA3/TRPM3/ANXA6/GABRE/SCN7A/KCND1/KCNG1/CACNA2D1/CACNA1G/NALCN/LOC102287974/LOC102285956/GRIK3/RYR1/TRPC5/KCND2/KCNT2/GRIA4/LOC102273962
MF	GO:0008009	chemokine activity	5/442	27/12086	0.00265135	0.0308964	CXCL8/CXCL12/LOC102271974/LOC102268679/LOC102269246	CXCL8/CXCL12/-/CXCL6/-	5	4	CXCL8/LOC102271974/LOC102268679/LOC102269246	1	CXCL12
MF	GO:0015145	monosaccharide transmembrane transporter activity	4/442	17/12086	0.00287409	0.0328221	SLC23A1/SLC5A1/SLC5A9/SLC2A10	SLC23A1/SLC5A1/SLC5A9/SLC2A10	4	3	SLC23A1/SLC5A1/SLC5A9	1	SLC2A10
MF	GO:0015291	secondary active transmembrane transporter activity	15/442	183/12086	0.00294824	0.0330087	SLC1A1/SLC28A3/ATP1A3/SLC1A3/SLC23A1/SLC5A1/SLC6A12/SLC6A9/SLC4A4/SLC16A2/SLC5A9/SLC4A5/SLC6A17/SLCO4A1/SLC2A10	SLC1A1/SLC28A3/ATP1A3/SLC1A3/SLC23A1/SLC5A1/SLC6A12/SLC6A9/SLC4A4/SLC16A2/SLC5A9/SLC4A5/SLC6A17/SLCO4A1/SLC2A10	15	10	SLC1A1/SLC28A3/SLC23A1/SLC5A1/SLC6A12/SLC6A9/SLC5A9/SLC4A5/SLC6A17/SLCO4A1	5	ATP1A3/SLC1A3/SLC4A4/SLC16A2/SLC2A10
MF	GO:0004866	endopeptidase inhibitor activity	11/442	114/12086	0.00300777	0.0330276	KNG1/SERPINH1/LOC102268113/LOC102269673/SERPINB12/C3/TIMP4/RECK/LOC102270397/SNCA/ITIH5	KNG1/SERPINH1/COL6A3/SERPINB7/SERPINB12/C3/TIMP4/RECK/Pzp/SNCA/ITIH5	11	3	KNG1/LOC102269673/C3	8	SERPINH1/LOC102268113/SERPINB12/TIMP4/RECK/LOC102270397/SNCA/ITIH5
MF	GO:0046943	carboxylic acid transmembrane transporter activity	11/442	117/12086	0.00367939	0.0396402	SLC1A1/EMB/SLC1A3/SLC27A2/SLC23A1/SLC6A12/SLC6A9/SLC16A2/SLC7A10/LOC106701541/SLC25A13	SLC1A1/EMB/SLC1A3/SLC27A2/SLC23A1/SLC6A12/SLC6A9/SLC16A2/Slc7a10/SLC25A13/SLC25A13	11	7	SLC1A1/SLC27A2/SLC23A1/SLC6A12/SLC6A9/LOC106701541/SLC25A13	4	EMB/SLC1A3/SLC16A2/SLC7A10
MF	GO:0005342	organic acid transmembrane transporter activity	11/442	118/12086	0.00392816	0.0415366	SLC1A1/EMB/SLC1A3/SLC27A2/SLC23A1/SLC6A12/SLC6A9/SLC16A2/SLC7A10/LOC106701541/SLC25A13	SLC1A1/EMB/SLC1A3/SLC27A2/SLC23A1/SLC6A12/SLC6A9/SLC16A2/Slc7a10/SLC25A13/SLC25A13	11	7	SLC1A1/SLC27A2/SLC23A1/SLC6A12/SLC6A9/LOC106701541/SLC25A13	4	EMB/SLC1A3/SLC16A2/SLC7A10
MF	GO:1904315	transmitter-gated ion channel activity involved in regulation of postsynaptic membrane potential	5/442	30/12086	0.00427771	0.0432927	GABRA3/LOC102276136/GABRE/GABRA5/GRIA4	GABRA3/GABRA5/GABRE/GABRA5/Gria4	5	2	LOC102276136/GABRA5	3	GABRA3/GABRE/GRIA4
MF	GO:0016917	GABA receptor activity	4/442	19/12086	0.00441748	0.0432927	GABRA3/LOC102276136/GABRE/GABRA5	GABRA3/GABRA5/GABRE/GABRA5	4	2	LOC102276136/GABRA5	2	GABRA3/GABRE
MF	GO:0061135	endopeptidase regulator activity	11/442	120/12086	0.00446593	0.0432927	KNG1/SERPINH1/LOC102268113/LOC102269673/SERPINB12/C3/TIMP4/RECK/LOC102270397/SNCA/ITIH5	KNG1/SERPINH1/COL6A3/SERPINB7/SERPINB12/C3/TIMP4/RECK/Pzp/SNCA/ITIH5	11	3	KNG1/LOC102269673/C3	8	SERPINH1/LOC102268113/SERPINB12/TIMP4/RECK/LOC102270397/SNCA/ITIH5
MF	GO:0022824	transmitter-gated ion channel activity	6/442	43/12086	0.00447332	0.0432927	GABRA3/LOC102276136/GABRE/GABRA5/GRIK3/GRIA4	GABRA3/GABRA5/GABRE/GABRA5/GRIK3/Gria4	6	2	LOC102276136/GABRA5	4	GABRA3/GABRE/GRIK3/GRIA4
MF	GO:0022835	transmitter-gated channel activity	6/442	43/12086	0.00447332	0.0432927	GABRA3/LOC102276136/GABRE/GABRA5/GRIK3/GRIA4	GABRA3/GABRA5/GABRE/GABRA5/GRIK3/Gria4	6	2	LOC102276136/GABRA5	4	GABRA3/GABRE/GRIK3/GRIA4
MF	GO:0098960	postsynaptic neurotransmitter receptor activity	5/442	31/12086	0.00495002	0.0463354	GABRA3/LOC102276136/GABRE/GABRA5/GRIA4	GABRA3/GABRA5/GABRE/GABRA5/Gria4	5	2	LOC102276136/GABRA5	3	GABRA3/GABRE/GRIA4
MF	GO:0099529	neurotransmitter receptor activity involved in regulation of postsynaptic membrane potential	5/442	31/12086	0.00495002	0.0463354	GABRA3/LOC102276136/GABRE/GABRA5/GRIA4	GABRA3/GABRA5/GABRE/GABRA5/Gria4	5	2	LOC102276136/GABRA5	3	GABRA3/GABRE/GRIA4
MF	GO:0051119	sugar transmembrane transporter activity	4/442	20/12086	0.00536467	0.0494069	SLC23A1/SLC5A1/SLC5A9/SLC2A10	SLC23A1/SLC5A1/SLC5A9/SLC2A10	4	3	SLC23A1/SLC5A1/SLC5A9	1	SLC2A10

## Sheet: G3y vs G15m
Category	GOID	Description	GeneRatio	BgRatio	pvalue	padj	geneID	geneName	Count	Up	Up_Gene_id	Down	Down_Gene_id
BP	GO:0006959	humoral immune response	11/101	113/12508	1.60657e-09	2.5898e-06	C1QB/C1QC/LOC102269246/C4BPA/C1QA/LOC102279439/RNASE6/LOC102282753/TNF/LOC102283173/LOC102267854	C1QB/C1qc/-/C4BPA/C1QA/HIST1H2BC/RNASE6/RNASE7/TNF/IGHV4-59/C4	11	0		11	C1QB/C1QC/LOC102269246/C4BPA/C1QA/LOC102279439/RNASE6/LOC102282753/TNF/LOC102283173/LOC102267854
BP	GO:0002455	humoral immune response mediated by circulating immunoglobulin	7/101	39/12508	2.25765e-08	1.81967e-05	C1QB/C1QC/C4BPA/C1QA/TNF/LOC102283173/LOC102267854	C1QB/C1qc/C4BPA/C1QA/TNF/IGHV4-59/C4	7	0		7	C1QB/C1QC/C4BPA/C1QA/TNF/LOC102283173/LOC102267854
BP	GO:0006958	complement activation, classical pathway	6/101	34/12508	2.67253e-07	0.000143604	C1QB/C1QC/C4BPA/C1QA/LOC102283173/LOC102267854	C1QB/C1qc/C4BPA/C1QA/IGHV4-59/C4	6	0		6	C1QB/C1QC/C4BPA/C1QA/LOC102283173/LOC102267854
BP	GO:0016064	immunoglobulin mediated immune response	7/101	70/12508	1.43449e-06	0.00056088	C1QB/C1QC/C4BPA/C1QA/TNF/LOC102283173/LOC102267854	C1QB/C1qc/C4BPA/C1QA/TNF/IGHV4-59/C4	7	0		7	C1QB/C1QC/C4BPA/C1QA/TNF/LOC102283173/LOC102267854
BP	GO:0019724	B cell mediated immunity	7/101	72/12508	1.7397e-06	0.00056088	C1QB/C1QC/C4BPA/C1QA/TNF/LOC102283173/LOC102267854	C1QB/C1qc/C4BPA/C1QA/TNF/IGHV4-59/C4	7	0		7	C1QB/C1QC/C4BPA/C1QA/TNF/LOC102283173/LOC102267854
BP	GO:0006956	complement activation	6/101	53/12508	4.03066e-06	0.0010829	C1QB/C1QC/C4BPA/C1QA/LOC102283173/LOC102267854	C1QB/C1qc/C4BPA/C1QA/IGHV4-59/C4	6	0		6	C1QB/C1QC/C4BPA/C1QA/LOC102283173/LOC102267854
BP	GO:0072376	protein activation cascade	6/101	57/12508	6.20735e-06	0.00142946	C1QB/C1QC/C4BPA/C1QA/LOC102283173/LOC102267854	C1QB/C1qc/C4BPA/C1QA/IGHV4-59/C4	6	0		6	C1QB/C1QC/C4BPA/C1QA/LOC102283173/LOC102267854
BP	GO:0032941	secretion by tissue	4/101	22/12508	2.61981e-05	0.0049462	LOC102265716/LOC102275627/SLC4A5/P2RY2	Wnk4/Wnk4/SLC4A5/P2RY2	4	0		4	LOC102265716/LOC102275627/SLC4A5/P2RY2
BP	GO:0098542	defense response to other organism	11/101	298/12508	2.76153e-05	0.0049462	SEC14L1/LOC102270358/LOC102279439/RNASE6/LOC102282753/NT5C3A/IFNAR2/TLR7/TNF/LOC102277645/LOC102283173	Sec14l1/DMBT1/HIST1H2BC/RNASE6/RNASE7/NT5C3A/IFNAR2/TLR7/TNF/GBP1/IGHV4-59	11	0		11	SEC14L1/LOC102270358/LOC102279439/RNASE6/LOC102282753/NT5C3A/IFNAR2/TLR7/TNF/LOC102277645/LOC102283173
BP	GO:0007589	body fluid secretion	5/101	46/12508	3.27565e-05	0.00528035	LOC102265716/LOC102275627/SLC4A5/P2RY2/TNF	Wnk4/Wnk4/SLC4A5/P2RY2/TNF	5	0		5	LOC102265716/LOC102275627/SLC4A5/P2RY2/TNF
BP	GO:0050830	defense response to Gram-positive bacterium	5/101	48/12508	4.03991e-05	0.00592031	LOC102270358/LOC102279439/RNASE6/LOC102282753/TNF	DMBT1/HIST1H2BC/RNASE6/RNASE7/TNF	5	0		5	LOC102270358/LOC102279439/RNASE6/LOC102282753/TNF
BP	GO:0042742	defense response to bacterium	7/101	123/12508	5.99778e-05	0.00805701	LOC102270358/LOC102279439/RNASE6/LOC102282753/TNF/LOC102277645/LOC102283173	DMBT1/HIST1H2BC/RNASE6/RNASE7/TNF/GBP1/IGHV4-59	7	0		7	LOC102270358/LOC102279439/RNASE6/LOC102282753/TNF/LOC102277645/LOC102283173
BP	GO:0061844	antimicrobial humoral immune response mediated by antimicrobial peptide	4/101	32/12508	0.000121049	0.01501	LOC102269246/LOC102279439/RNASE6/LOC102282753	-/HIST1H2BC/RNASE6/RNASE7	4	0		4	LOC102269246/LOC102279439/RNASE6/LOC102282753
BP	GO:0019731	antibacterial humoral response	3/101	16/12508	0.000265137	0.0305286	LOC102279439/RNASE6/LOC102282753	HIST1H2BC/RNASE6/RNASE7	3	0		3	LOC102279439/RNASE6/LOC102282753
BP	GO:0009617	response to bacterium	10/101	325/12508	0.000289309	0.0310911	RGS1/LOC102270358/LOC102269246/LOC102279439/RNASE6/LOC102282753/TNF/LOC102277645/LOC102283173/IFNAR1	RGS1/DMBT1/-/HIST1H2BC/RNASE6/RNASE7/TNF/GBP1/IGHV4-59/IFNAR1	10	1	RGS1	9	LOC102270358/LOC102269246/LOC102279439/RNASE6/LOC102282753/TNF/LOC102277645/LOC102283173/IFNAR1
BP	GO:0019730	antimicrobial humoral response	4/101	43/12508	0.000388104	0.0391015	LOC102269246/LOC102279439/RNASE6/LOC102282753	-/HIST1H2BC/RNASE6/RNASE7	4	0		4	LOC102269246/LOC102279439/RNASE6/LOC102282753
BP	GO:0002460	adaptive immune response based on somatic recombination of immune receptors built from immunoglobulin superfamily domains	7/101	172/12508	0.000478142	0.0453391	C1QB/C1QC/C4BPA/C1QA/TNF/LOC102283173/LOC102267854	C1QB/C1qc/C4BPA/C1QA/TNF/IGHV4-59/C4	7	0		7	C1QB/C1QC/C4BPA/C1QA/TNF/LOC102283173/LOC102267854
BP	GO:0002449	lymphocyte mediated immunity	7/101	175/12508	0.000530303	0.0474916	C1QB/C1QC/C4BPA/C1QA/TNF/LOC102283173/LOC102267854	C1QB/C1qc/C4BPA/C1QA/TNF/IGHV4-59/C4	7	0		7	C1QB/C1QC/C4BPA/C1QA/TNF/LOC102283173/LOC102267854
BP	GO:1901379	regulation of potassium ion transmembrane transport	4/101	48/12508	0.000593322	0.0492879	LOC102265716/LOC102275627/KCNAB1/KCNIP3	Wnk4/Wnk4/Kcnab1/KCNIP3	4	2	KCNAB1/KCNIP3	2	LOC102265716/LOC102275627
BP	GO:0006821	chloride transport	4/101	49/12508	0.000642088	0.0492879	LOC102265716/LOC102275627/GABRA1/SLC1A1	Wnk4/Wnk4/GABRA1/SLC1A1	4	0		4	LOC102265716/LOC102275627/GABRA1/SLC1A1
BP	GO:0042035	regulation of cytokine biosynthetic process	4/101	49/12508	0.000642088	0.0492879	MAP2K3/TLR7/TNF/IGF2BP3	MAP2K3/TLR7/TNF/IGF2BP3	4	0		4	MAP2K3/TLR7/TNF/IGF2BP3
CC	GO:0005581	collagen trimer	7/121	73/14154	2.8627e-06	0.000452306	C1QB/C1QC/MSR1/C1QA/COL21A1/MARCO/COL23A1	C1QB/C1qc/MSR1/C1QA/COL21A1/MARCO/Col23a1	7	0		7	C1QB/C1QC/MSR1/C1QA/COL21A1/MARCO/COL23A1
CC	GO:0034702	ion channel complex	8/121	217/14154	0.000547654	0.035414	KCNJ2/KCNAB1/CLDN17/CACNA1E/KCNIP3/GABRA1/TEX40/TRPC6	KCNJ2/Kcnab1/CLDN17/CACNA1E/KCNIP3/GABRA1/CATSPERZ/TRPC6	8	5	KCNAB1/CACNA1E/KCNIP3/TEX40/TRPC6	3	KCNJ2/CLDN17/GABRA1
CC	GO:1902495	transmembrane transporter complex	8/121	227/14154	0.00073601	0.035414	KCNJ2/KCNAB1/CLDN17/CACNA1E/KCNIP3/GABRA1/TEX40/TRPC6	KCNJ2/Kcnab1/CLDN17/CACNA1E/KCNIP3/GABRA1/CATSPERZ/TRPC6	8	5	KCNAB1/CACNA1E/KCNIP3/TEX40/TRPC6	3	KCNJ2/CLDN17/GABRA1
CC	GO:1990351	transporter complex	8/121	234/14154	0.000896558	0.035414	KCNJ2/KCNAB1/CLDN17/CACNA1E/KCNIP3/GABRA1/TEX40/TRPC6	KCNJ2/Kcnab1/CLDN17/CACNA1E/KCNIP3/GABRA1/CATSPERZ/TRPC6	8	5	KCNAB1/CACNA1E/KCNIP3/TEX40/TRPC6	3	KCNJ2/CLDN17/GABRA1
CC	GO:0005923	bicellular tight junction	5/121	99/14154	0.00158483	0.0476258	LOC102265716/LOC102275627/CLDN17/SHROOM2/PARD6B	Wnk4/Wnk4/CLDN17/SHROOM2/PARD6B	5	0		5	LOC102265716/LOC102275627/CLDN17/SHROOM2/PARD6B
CC	GO:0070160	occluding junction	5/121	102/14154	0.00180857	0.0476258	LOC102265716/LOC102275627/CLDN17/SHROOM2/PARD6B	Wnk4/Wnk4/CLDN17/SHROOM2/PARD6B	5	0		5	LOC102265716/LOC102275627/CLDN17/SHROOM2/PARD6B
MF	GO:0046873	metal ion transmembrane transporter activity	13/108	351/12005	1.53441e-05	0.00262722	KCNJ2/SCNN1D/KCNAB1/SLC5A9/SLC4A5/SHROOM2/CACNA1E/SLC24A2/KCNIP3/SLC6A12/SLC1A1/TRPC6/SLC6A6	KCNJ2/SCNN1D/Kcnab1/SLC5A9/SLC4A5/SHROOM2/CACNA1E/SLC24A2/KCNIP3/SLC6A12/SLC1A1/TRPC6/SLC6A6	13	5	KCNAB1/CACNA1E/SLC24A2/KCNIP3/TRPC6	8	KCNJ2/SCNN1D/SLC5A9/SLC4A5/SHROOM2/SLC6A12/SLC1A1/SLC6A6
MF	GO:0015081	sodium ion transmembrane transporter activity	8/108	125/12005	1.62676e-05	0.00262722	SCNN1D/SLC5A9/SLC4A5/SHROOM2/SLC24A2/SLC6A12/SLC1A1/SLC6A6	SCNN1D/SLC5A9/SLC4A5/SHROOM2/SLC24A2/SLC6A12/SLC1A1/SLC6A6	8	1	SLC24A2	7	SCNN1D/SLC5A9/SLC4A5/SHROOM2/SLC6A12/SLC1A1/SLC6A6
MF	GO:0005044	scavenger receptor activity	5/108	44/12005	4.41019e-05	0.0047483	LOC102273688/LOC102270358/MSR1/MARCO/ACKR4	CD5L/DMBT1/MSR1/MARCO/ACKR4	5	0		5	LOC102273688/LOC102270358/MSR1/MARCO/ACKR4
MF	GO:0017017	MAP kinase tyrosine/serine/threonine phosphatase activity	3/108	10/12005	8.11571e-05	0.00551796	DUSP4/DUSP14/DUSP5	Dusp4/DUSP14/DUSP5	3	0		3	DUSP4/DUSP14/DUSP5
MF	GO:0033549	MAP kinase phosphatase activity	3/108	11/12005	0.000110861	0.00551796	DUSP4/DUSP14/DUSP5	Dusp4/DUSP14/DUSP5	3	0		3	DUSP4/DUSP14/DUSP5
MF	GO:0015077	monovalent inorganic cation transmembrane transporter activity	11/108	314/12005	0.00011866	0.00551796	KCNJ2/SCNN1D/KCNAB1/SLC5A9/SLC4A5/SHROOM2/SLC24A2/KCNIP3/SLC6A12/SLC1A1/SLC6A6	KCNJ2/SCNN1D/Kcnab1/SLC5A9/SLC4A5/SHROOM2/SLC24A2/KCNIP3/SLC6A12/SLC1A1/SLC6A6	11	3	KCNAB1/SLC24A2/KCNIP3	8	KCNJ2/SCNN1D/SLC5A9/SLC4A5/SHROOM2/SLC6A12/SLC1A1/SLC6A6
MF	GO:0015370	solute:sodium symporter activity	5/108	54/12005	0.000119584	0.00551796	SLC5A9/SLC4A5/SLC6A12/SLC1A1/SLC6A6	SLC5A9/SLC4A5/SLC6A12/SLC1A1/SLC6A6	5	0		5	SLC5A9/SLC4A5/SLC6A12/SLC1A1/SLC6A6
MF	GO:0015459	potassium channel regulator activity	4/108	33/12005	0.000207332	0.00768065	LOC102265716/LOC102275627/KCNAB1/KCNIP3	Wnk4/Wnk4/Kcnab1/KCNIP3	4	2	KCNAB1/KCNIP3	2	LOC102265716/LOC102275627
MF	GO:0038024	cargo receptor activity	5/108	61/12005	0.000214012	0.00768065	LOC102273688/LOC102270358/MSR1/MARCO/ACKR4	CD5L/DMBT1/MSR1/MARCO/ACKR4	5	0		5	LOC102273688/LOC102270358/MSR1/MARCO/ACKR4
MF	GO:0022890	inorganic cation transmembrane transporter activity	13/108	473/12005	0.000315962	0.0102056	KCNJ2/SCNN1D/KCNAB1/SLC5A9/SLC4A5/SHROOM2/CACNA1E/SLC24A2/KCNIP3/SLC6A12/SLC1A1/TRPC6/SLC6A6	KCNJ2/SCNN1D/Kcnab1/SLC5A9/SLC4A5/SHROOM2/CACNA1E/SLC24A2/KCNIP3/SLC6A12/SLC1A1/TRPC6/SLC6A6	13	5	KCNAB1/CACNA1E/SLC24A2/KCNIP3/TRPC6	8	KCNJ2/SCNN1D/SLC5A9/SLC4A5/SHROOM2/SLC6A12/SLC1A1/SLC6A6
MF	GO:0015294	solute:cation symporter activity	5/108	77/12005	0.000634316	0.0164857	SLC5A9/SLC4A5/SLC6A12/SLC1A1/SLC6A6	SLC5A9/SLC4A5/SLC6A12/SLC1A1/SLC6A6	5	0		5	SLC5A9/SLC4A5/SLC6A12/SLC1A1/SLC6A6
MF	GO:0005216	ion channel activity	10/108	323/12005	0.00064979	0.0164857	KCNJ2/SCNN1D/KCNAB1/CLDN17/SHROOM2/CACNA1E/SLC24A2/KCNIP3/GABRA1/TRPC6	KCNJ2/SCNN1D/Kcnab1/CLDN17/SHROOM2/CACNA1E/SLC24A2/KCNIP3/GABRA1/TRPC6	10	5	KCNAB1/CACNA1E/SLC24A2/KCNIP3/TRPC6	5	KCNJ2/SCNN1D/CLDN17/SHROOM2/GABRA1
MF	GO:0015293	symporter activity	6/108	118/12005	0.000672184	0.0164857	SLC5A9/SLC4A5/SLC24A2/SLC6A12/SLC1A1/SLC6A6	SLC5A9/SLC4A5/SLC24A2/SLC6A12/SLC1A1/SLC6A6	6	1	SLC24A2	5	SLC5A9/SLC4A5/SLC6A12/SLC1A1/SLC6A6
MF	GO:0022838	substrate-specific channel activity	10/108	327/12005	0.000714552	0.0164857	KCNJ2/SCNN1D/KCNAB1/CLDN17/SHROOM2/CACNA1E/SLC24A2/KCNIP3/GABRA1/TRPC6	KCNJ2/SCNN1D/Kcnab1/CLDN17/SHROOM2/CACNA1E/SLC24A2/KCNIP3/GABRA1/TRPC6	10	5	KCNAB1/CACNA1E/SLC24A2/KCNIP3/TRPC6	5	KCNJ2/SCNN1D/CLDN17/SHROOM2/GABRA1
MF	GO:0015267	channel activity	10/108	340/12005	0.000962954	0.0194396	KCNJ2/SCNN1D/KCNAB1/CLDN17/SHROOM2/CACNA1E/SLC24A2/KCNIP3/GABRA1/TRPC6	KCNJ2/SCNN1D/Kcnab1/CLDN17/SHROOM2/CACNA1E/SLC24A2/KCNIP3/GABRA1/TRPC6	10	5	KCNAB1/CACNA1E/SLC24A2/KCNIP3/TRPC6	5	KCNJ2/SCNN1D/CLDN17/SHROOM2/GABRA1
MF	GO:0022803	passive transmembrane transporter activity	10/108	340/12005	0.000962954	0.0194396	KCNJ2/SCNN1D/KCNAB1/CLDN17/SHROOM2/CACNA1E/SLC24A2/KCNIP3/GABRA1/TRPC6	KCNJ2/SCNN1D/Kcnab1/CLDN17/SHROOM2/CACNA1E/SLC24A2/KCNIP3/GABRA1/TRPC6	10	5	KCNAB1/CACNA1E/SLC24A2/KCNIP3/TRPC6	5	KCNJ2/SCNN1D/CLDN17/SHROOM2/GABRA1
MF	GO:0005343	organic acid:sodium symporter activity	3/108	23/12005	0.00109997	0.0198285	SLC6A12/SLC1A1/SLC6A6	SLC6A12/SLC1A1/SLC6A6	3	0		3	SLC6A12/SLC1A1/SLC6A6
MF	GO:0004519	endonuclease activity	5/108	87/12005	0.00110499	0.0198285	RNASE6/DNASE1L3/LOC102282753/LOC102286301/ENDOD1	RNASE6/DNASE1L3/RNASE7/BRN/ENDOD1	5	0		5	RNASE6/DNASE1L3/LOC102282753/LOC102286301/ENDOD1
MF	GO:0005328	neurotransmitter:sodium symporter activity	3/108	25/12005	0.00140999	0.0239699	SLC6A12/SLC1A1/SLC6A6	SLC6A12/SLC1A1/SLC6A6	3	0		3	SLC6A12/SLC1A1/SLC6A6
MF	GO:0005261	cation channel activity	8/108	243/12005	0.00155121	0.025052	KCNJ2/SCNN1D/KCNAB1/SHROOM2/CACNA1E/SLC24A2/KCNIP3/TRPC6	KCNJ2/SCNN1D/Kcnab1/SHROOM2/CACNA1E/SLC24A2/KCNIP3/TRPC6	8	5	KCNAB1/CACNA1E/SLC24A2/KCNIP3/TRPC6	3	KCNJ2/SCNN1D/SHROOM2
